# Supplementary material for: Analysis of PNGase F‐Resistant N‐Glycopeptides Using SugarQb for Proteome Discoverer 2.1 Reveals Cryptic Substrate Specificities
Source: Proteomics. 2018 Jun 10;18(13):1700436. doi: 10.1002/pmic.201700436 (PMC6055662; doi:10.1002/pmic.201700436)
Supplement: Supplementary file 1 — Supporting information. [file PMIC-18-na-s001.xlsx]

## Sheet: Sheet1
Supplemental Table .: Glycan-mass data-base.
Glycan ID	Glycan mass [Da]
HexNAc1,dHex1_NO-Glycan	349.137
HexNAc1,Hex1_O-Glycan	365.132
HexNAc2_NO-Glycan	406.159
HexNAc1,HexNAZ1_NO-Glycan	447.16
HexNAc2,dHex1_NO-Glycan	552.217
HexNAc1,NeuNAc1_O-Glycan	494.175
HexNAc1,Hex1,dHex1_O-Glycan	511.19
HexNAc1,NeuNAc1+17amu_O-Glycan	511.201
HexNAc2,Hex1_NO-Glycan	568.212
HexNAc1,Hex1,NeuNAc1_O-Glycan	656.228
HexNAc1,Hex2,dHex1_O-Glycan	673.243
HexNAc1,Hex1,NeuNAc1+17amu_O-Glycan	673.254
HexNAc2,NeuNAc1_O-Glycan	697.254
HexNAc2,Hex1,dHex1_NO-Glycan	714.269
HexNAc2,NeuNAc1+17amu_O-Glycan	714.281
HexNAc2,Hex2_NO-Glycan	730.264
HexNAc3,Hex1_O-Glycan	771.291
HexNAc2,Hex1,NeuNAc1_O-Glycan	859.307
HexNAc2,Hex2,dHex1_NO-Glycan	876.322
HexNAc2,Hex1,NeuNAc1+17amu_O-Glycan	876.334
HexNAc2,Hex3_N-Glycan	892.317
HexNAc2,Hex3+17amu_N-Glycan	909.344
HexNAc3,Hex1,dHex1_O-Glycan	917.349
HexNAc3,Hex2_NO-Glycan	933.344
HexNAc1,Hex1,NeuNAc2_O-Glycan	947.323
HexNAc1,Hex1,NeuNAc2+17amu_O-Glycan	964.35
HexNAc2,Hex3,PO41_N-Glycan	972.284
HexNAc4,Hex1_O-Glycan	974.37
HexNAc1,Hex1,NeuNAc2+34amu_O-Glycan	981.376
HexNAc2,Hex3,PO41+17amu_N-Glycan	989.31
HexNAc2,Hex2,NeuNAc1_O-Glycan	1021.36
HexNAc2,Hex3,dHex1_NO-Glycan	1038.38
HexNAc2,Hex2,NeuNAc1+17amu_O-Glycan	1038.39
HexNAc2,Hex4_N-Glycan	1054.37
HexNAc3,Hex1,NeuNAc1_O-Glycan	1062.39
HexNAc2,Hex4+17amu_N-Glycan	1071.4
HexNAc3,Hex2,dHex1_NO-Glycan	1079.4
HexNAc3,Hex1,NeuNAc1+17amu_O-Glycan	1079.41
HexNAc3,Hex3_NO-Glycan	1095.4
HexNAc2,Hex4,PO41_N-Glycan	1134.34
HexNAc4,Hex2_NO-Glycan	1136.42
HexNAc2,Hex1,NeuNAc2_O-Glycan	1150.4
HexNAc2,Hex4,PO41+17amu_N-Glycan	1151.36
HexNAc2,Hex1,NeuNAc2+17amu_O-Glycan	1167.43
HexNAc3,Hex3,PO41_N-Glycan	1175.36
HexNAc5,Hex1_O-Glycan	1177.45
HexNAc2,Hex1,NeuNAc2+34amu_O-Glycan	1184.46
HexNAc2,Hex4,dHex1_N-Glycan	1200.43
HexNAc2,Hex5_N-Glycan	1216.42
HexNAc3,Hex2,NeuNAc1_O-Glycan	1224.44
HexNAc3,Hex2,dHex2_N-Glycan	1225.46
HexNAc2,Hex5+17amu_N-Glycan	1233.45
HexNAc3,Hex3,dHex1_N-Glycan	1241.45
HexNAc3,Hex2,NeuNAc1+17amu_O-Glycan	1241.47
HexNAc3,Hex4_N-Glycan	1257.45
HexNAc4,Hex1,NeuNAc1_O-Glycan	1265.47
HexNAc4,Hex2,dHex1_N-Glycan	1282.48
HexNAc4,Hex1,NeuNAc1+17amu_O-Glycan	1282.49
HexNAc2,Hex5,PO41_N-Glycan	1296.39
HexNAc4,Hex3_NO-Glycan	1298.48
HexNAc2,Hex2,NeuNAc2_O-Glycan	1312.46
HexNAc2,Hex5,PO41+17amu_N-Glycan	1313.42
HexNAc2,Hex2,NeuNAc2+17amu_O-Glycan	1329.48
HexNAc3,Hex4,PO41_N-Glycan	1337.42
HexNAc5,Hex2_O-Glycan	1339.5
HexNAc2,Hex2,NeuNAc2+34amu_O-Glycan	1346.51
HexNAc2,Hex5,dHex1_N-Glycan	1362.48
HexNAc2,Hex5,PO42_N-Glycan	1376.36
HexNAc2,Hex6_N-Glycan	1378.48
HexNAc3,Hex3,NeuNAc1_N-Glycan	1386.49
HexNAc3,Hex3,dHex2_N-Glycan	1387.51
HexNAc2,Hex5,PO42+17amu_N-Glycan	1393.38
HexNAc2,Hex6+17amu_N-Glycan	1395.5
HexNAc3,Hex4,dHex1_N-Glycan	1403.51
HexNAc3,Hex3,NeuNAc1+17amu_N-Glycan	1403.52
HexNAc3,Hex5_N-Glycan	1419.5
HexNAc4,Hex2,NeuNAc1_O-Glycan	1427.52
HexNAc4,Hex2,dHex2_N-Glycan	1428.54
HexNAc4,Hex3,dHex1_N-Glycan	1444.53
HexNAc4,Hex2,NeuNAc1+17amu_O-Glycan	1444.55
HexNAc2,Hex6,PO41_N-Glycan	1458.44
HexNAc4,Hex4_N-Glycan	1460.53
HexNAc2,Hex6,PO41+17amu_N-Glycan	1475.47
HexNAc3,Hex5,PO41_N-Glycan	1499.47
HexNAc5,Hex3_NO-Glycan	1501.56
HexNAc3,Hex2,NeuNAc2_O-Glycan	1515.53
HexNAc3,Hex3,dHex1,NeuNAc1_N-Glycan	1532.55
HexNAc3,Hex2,NeuNAc2+17amu_O-Glycan	1532.56
HexNAc2,Hex6,PO42_N-Glycan	1538.41
HexNAc2,Hex7_N-Glycan	1540.53
HexNAc6,Hex2_O-Glycan	1542.58
HexNAc3,Hex4,NeuNAc1_N-Glycan	1548.54
HexNAc3,Hex4,dHex2_N-Glycan	1549.57
HexNAc3,Hex3,dHex1,NeuNAc1+17amu_N-Glycan	1549.58
HexNAc3,Hex2,NeuNAc2+34amu_O-Glycan	1549.59
HexNAc2,Hex6,PO42+17amu_N-Glycan	1555.43
HexNAc2,Hex7+17amu_N-Glycan	1557.56
HexNAc3,Hex5,dHex1_N-Glycan	1565.56
HexNAc3,Hex4,NeuNAc1+17amu_N-Glycan	1565.57
HexNAc4,Hex2,dHex3_N-Glycan	1574.6
HexNAc3,Hex5,PO42_N-Glycan	1579.43
HexNAc3,Hex6_N-Glycan	1581.56
HexNAc4,Hex3,NeuNAc1_O-Glycan	1589.57
HexNAc4,Hex3,NeuNAc1_N-Glycan	1589.57
HexNAc4,Hex3,dHex2_N-Glycan	1590.59
HexNAc4,Hex4,dHex1_N-Glycan	1606.59
HexNAc4,Hex3,NeuNAc1+17amu_O-Glycan	1606.6
HexNAc4,Hex3,NeuNAc1+17amu_N-Glycan	1606.6
HexNAc2,Hex7,PO41_N-Glycan	1620.49
HexNAc4,Hex5_N-Glycan	1622.58
HexNAc5,Hex2,NeuNAc1_O-Glycan	1630.6
HexNAc2,Hex7,PO41+17amu_N-Glycan	1637.52
HexNAc5,Hex3,dHex1_N-Glycan	1647.61
HexNAc5,Hex2,NeuNAc1+17amu_O-Glycan	1647.62
HexNAc3,Hex6,PO41_N-Glycan	1661.52
HexNAc5,Hex4_NO-Glycan	1663.61
HexNAc3,Hex3,dHex2,NeuNAc1_N-Glycan	1678.61
HexNAc3,Hex4,dHex1,NeuNAc1_N-Glycan	1694.6
HexNAc3,Hex3,dHex2,NeuNAc1+17amu_N-Glycan	1695.63
HexNAc2,Hex7,PO42_N-Glycan	1700.46
HexNAc2,Hex8_N-Glycan	1702.58
HexNAc6,Hex3_NO-Glycan	1704.63
HexNAc3,Hex5,NeuNAc1_N-Glycan	1710.6
HexNAc3,Hex5,dHex2_N-Glycan	1711.62
HexNAc3,Hex4,dHex1,NeuNAc1+17amu_N-Glycan	1711.63
HexNAc2,Hex7,PO42+17amu_N-Glycan	1717.49
HexNAc4,Hex2,NeuNAc2_O-Glycan	1718.61
HexNAc2,Hex8+17amu_N-Glycan	1719.61
HexNAc3,Hex6,dHex1_N-Glycan	1727.61
HexNAc3,Hex5,NeuNAc1+17amu_N-Glycan	1727.62
HexNAc4,Hex3,dHex1,NeuNAc1_N-Glycan	1735.63
HexNAc4,Hex2,NeuNAc2+17amu_O-Glycan	1735.64
HexNAc4,Hex3,dHex3_N-Glycan	1736.65
HexNAc3,Hex6,PO42_N-Glycan	1741.49
HexNAc3,Hex7_N-Glycan	1743.61
HexNAc4,Hex4,NeuNAc1_N-Glycan	1751.62
HexNAc4,Hex4,dHex2_N-Glycan	1752.64
HexNAc4,Hex3,dHex1,NeuNAc1+17amu_N-Glycan	1752.66
HexNAc4,Hex2,NeuNAc2+34amu_O-Glycan	1752.67
HexNAc4,Hex5,dHex1_N-Glycan	1768.64
HexNAc4,Hex4,NeuNAc1+17amu_N-Glycan	1768.65
HexNAc4,Hex5,PO42_N-Glycan	1782.51
HexNAc2,Hex8,PO41_N-Glycan	1782.55
HexNAc4,Hex6_N-Glycan	1784.63
HexNAc5,Hex3,NeuNAc1_O-Glycan	1792.65
HexNAc5,Hex3,dHex2_N-Glycan	1793.67
HexNAc2,Hex8,PO41+17amu_N-Glycan	1799.57
HexNAc5,Hex4,dHex1_N-Glycan	1809.67
HexNAc5,Hex3,NeuNAc1+17amu_O-Glycan	1809.68
HexNAc3,Hex7,PO41_N-Glycan	1823.57
HexNAc5,Hex5_N-Glycan	1825.66
HexNAc3,Hex4,dHex2,NeuNAc1_N-Glycan	1840.66
HexNAc6,Hex3,dHex1_N-Glycan	1850.69
HexNAc3,Hex5,dHex1,NeuNAc1_N-Glycan	1856.66
HexNAc3,Hex4,dHex2,NeuNAc1+17amu_N-Glycan	1857.69
HexNAc2,Hex9_N-Glycan	1864.63
HexNAc6,Hex4_NO-Glycan	1866.69
HexNAc3,Hex6,NeuNAc1_N-Glycan	1872.65
HexNAc3,Hex6,dHex2_N-Glycan	1873.67
HexNAc3,Hex5,dHex1,NeuNAc1+17amu_N-Glycan	1873.68
HexNAc4,Hex3,NeuNAc2_O-Glycan	1880.67
HexNAc2,Hex9+17amu_N-Glycan	1881.66
HexNAc4,Hex3,dHex2,NeuNAc1_N-Glycan	1881.69
HexNAc3,Hex7,dHex1_N-Glycan	1889.67
HexNAc3,Hex6,NeuNAc1+17amu_N-Glycan	1889.68
HexNAc4,Hex4,dHex1,NeuNAc1_N-Glycan	1897.68
HexNAc4,Hex3,NeuNAc2+17amu_O-Glycan	1897.69
HexNAc4,Hex4,dHex3_N-Glycan	1898.7
HexNAc4,Hex3,dHex2,NeuNAc1+17amu_N-Glycan	1898.71
HexNAc3,Hex7,PO42_N-Glycan	1903.54
HexNAc7,Hex3_NO-Glycan	1907.71
HexNAc4,Hex5,NeuNAc1_N-Glycan	1913.68
HexNAc4,Hex5,dHex2_N-Glycan	1914.7
HexNAc4,Hex4,dHex1,NeuNAc1+17amu_N-Glycan	1914.71
HexNAc4,Hex3,NeuNAc2+34amu_O-Glycan	1914.72
HexNAc4,Hex6,dHex1_N-Glycan	1930.69
HexNAc4,Hex5,NeuNAc1+17amu_N-Glycan	1930.7
HexNAc5,Hex3,dHex3_N-Glycan	1939.73
HexNAc4,Hex6,PO42_N-Glycan	1944.57
HexNAc4,Hex7_N-Glycan	1946.69
HexNAc5,Hex4,NeuNAc1_O-Glycan	1954.7
HexNAc5,Hex4,NeuNAc1_N-Glycan	1954.7
HexNAc5,Hex4,dHex2_N-Glycan	1955.72
HexNAc5,Hex5,dHex1_N-Glycan	1971.72
HexNAc5,Hex4,NeuNAc1+17amu_O-Glycan	1971.73
HexNAc5,Hex4,NeuNAc1+17amu_N-Glycan	1971.73
HexNAc3,Hex8,PO41_N-Glycan	1985.63
HexNAc5,Hex6_N-Glycan	1987.71
HexNAc6,Hex3,NeuNAc1_O-Glycan	1995.73
HexNAc6,Hex3,dHex2_N-Glycan	1996.75
HexNAc3,Hex5,dHex2,NeuNAc1_N-Glycan	2002.71
HexNAc6,Hex4,dHex1_N-Glycan	2012.75
HexNAc6,Hex3,NeuNAc1+17amu_O-Glycan	2012.76
HexNAc3,Hex6,dHex1,NeuNAc1_N-Glycan	2018.71
HexNAc3,Hex5,dHex2,NeuNAc1+17amu_N-Glycan	2019.74
HexNAc2,Hex10_N-Glycan	2026.69
HexNAc4,Hex3,dHex3,NeuNAc1_N-Glycan	2027.75
HexNAc6,Hex5_NO-Glycan	2028.74
HexNAc3,Hex7,NeuNAc1_N-Glycan	2034.7
HexNAc3,Hex6,dHex1,NeuNAc1+17amu_N-Glycan	2035.73
HexNAc4,Hex4,NeuNAc2_N-Glycan	2042.72
HexNAc4,Hex4,dHex2,NeuNAc1_N-Glycan	2043.74
HexNAc4,Hex3,dHex3,NeuNAc1+17amu_N-Glycan	2044.77
HexNAc3,Hex7,NeuNAc1+17amu_N-Glycan	2051.73
HexNAc7,Hex3,dHex1_N-Glycan	2053.77
HexNAc4,Hex5,dHex1,NeuNAc1_N-Glycan	2059.73
HexNAc4,Hex4,NeuNAc2+17amu_N-Glycan	2059.75
HexNAc4,Hex5,dHex3_N-Glycan	2060.76
HexNAc4,Hex4,dHex2,NeuNAc1+17amu_N-Glycan	2060.77
HexNAc7,Hex4_NO-Glycan	2069.77
HexNAc4,Hex6,NeuNAc1_N-Glycan	2075.73
HexNAc4,Hex6,dHex2_N-Glycan	2076.75
HexNAc4,Hex5,dHex1,NeuNAc1+17amu_N-Glycan	2076.76
HexNAc4,Hex4,NeuNAc2+34amu_N-Glycan	2076.77
HexNAc5,Hex3,NeuNAc2_O-Glycan	2083.75
HexNAc5,Hex3,dHex4_N-Glycan	2085.79
HexNAc4,Hex7,dHex1_N-Glycan	2092.75
HexNAc4,Hex6,NeuNAc1+17amu_N-Glycan	2092.76
HexNAc5,Hex4,dHex1,NeuNAc1_N-Glycan	2100.76
HexNAc5,Hex3,NeuNAc2+17amu_O-Glycan	2100.77
HexNAc5,Hex4,dHex3_N-Glycan	2101.78
HexNAc4,Hex7,PO42_N-Glycan	2106.62
HexNAc4,Hex8_N-Glycan	2108.74
HexNAc5,Hex5,NeuNAc1_N-Glycan	2116.76
HexNAc5,Hex5,dHex2_N-Glycan	2117.78
HexNAc5,Hex4,dHex1,NeuNAc1+17amu_N-Glycan	2117.79
HexNAc5,Hex3,NeuNAc2+34amu_O-Glycan	2117.8
HexNAc5,Hex6,dHex1_N-Glycan	2133.77
HexNAc5,Hex5,NeuNAc1+17amu_N-Glycan	2133.78
HexNAc6,Hex3,dHex3_N-Glycan	2142.81
HexNAc5,Hex7_N-Glycan	2149.77
HexNAc6,Hex4,NeuNAc1_O-Glycan	2157.78
HexNAc6,Hex4,NeuNAc1_N-Glycan	2157.78
HexNAc6,Hex4,dHex2_N-Glycan	2158.8
HexNAc3,Hex6,dHex2,NeuNAc1_N-Glycan	2164.77
HexNAc4,Hex3,NeuNAc3_O-Glycan	2171.76
HexNAc6,Hex5,dHex1_N-Glycan	2174.8
HexNAc6,Hex4,NeuNAc1+17amu_O-Glycan	2174.81
HexNAc6,Hex4,NeuNAc1+17amu_N-Glycan	2174.81
HexNAc3,Hex7,dHex1,NeuNAc1_N-Glycan	2180.76
HexNAc3,Hex6,dHex2,NeuNAc1+17amu_N-Glycan	2181.79
HexNAc2,Hex11_N-Glycan	2188.74
HexNAc4,Hex4,dHex1,NeuNAc2_N-Glycan	2188.78
HexNAc4,Hex3,NeuNAc3+17amu_O-Glycan	2188.79
HexNAc4,Hex4,dHex3,NeuNAc1_N-Glycan	2189.8
HexNAc6,Hex6_N-Glycan	2190.79
HexNAc3,Hex7,dHex1,NeuNAc1+17amu_N-Glycan	2197.79
HexNAc7,Hex3,dHex2_N-Glycan	2199.83
HexNAc4,Hex5,NeuNAc2_N-Glycan	2204.77
HexNAc4,Hex5,dHex2,NeuNAc1_N-Glycan	2205.79
HexNAc4,Hex4,dHex1,NeuNAc2+17amu_N-Glycan	2205.8
HexNAc4,Hex3,NeuNAc3+34amu_O-Glycan	2205.82
HexNAc4,Hex4,dHex3,NeuNAc1+17amu_N-Glycan	2206.82
HexNAc7,Hex4,dHex1_N-Glycan	2215.82
HexNAc4,Hex6,dHex1,NeuNAc1_N-Glycan	2221.79
HexNAc4,Hex5,NeuNAc2+17amu_N-Glycan	2221.8
HexNAc4,Hex5,dHex2,NeuNAc1+17amu_N-Glycan	2222.82
HexNAc4,Hex4,dHex1,NeuNAc2+34amu_N-Glycan	2222.83
HexNAc4,Hex3,NeuNAc3+51amu_O-Glycan	2222.84
HexNAc7,Hex5_NO-Glycan	2231.82
HexNAc4,Hex7,NeuNAc1_N-Glycan	2237.78
HexNAc4,Hex7,dHex2_N-Glycan	2238.8
HexNAc4,Hex6,dHex1,NeuNAc1+17amu_N-Glycan	2238.81
HexNAc4,Hex5,NeuNAc2+34amu_N-Glycan	2238.83
HexNAc5,Hex4,NeuNAc2_O-Glycan	2245.8
HexNAc5,Hex4,dHex2,NeuNAc1_N-Glycan	2246.82
HexNAc5,Hex4,dHex4_N-Glycan	2247.84
HexNAc4,Hex8,dHex1_N-Glycan	2254.8
HexNAc4,Hex7,NeuNAc1+17amu_N-Glycan	2254.81
HexNAc5,Hex5,dHex1,NeuNAc1_N-Glycan	2262.81
HexNAc5,Hex4,NeuNAc2+17amu_O-Glycan	2262.83
HexNAc5,Hex5,dHex3_N-Glycan	2263.83
HexNAc5,Hex4,dHex2,NeuNAc1+17amu_N-Glycan	2263.85
HexNAc8,Hex4_N-Glycan	2272.85
HexNAc5,Hex6,NeuNAc1_N-Glycan	2278.81
HexNAc5,Hex6,dHex2_N-Glycan	2279.83
HexNAc5,Hex5,dHex1,NeuNAc1+17amu_N-Glycan	2279.84
HexNAc5,Hex4,NeuNAc2+34amu_O-Glycan	2279.85
HexNAc6,Hex3,dHex4_N-Glycan	2288.87
HexNAc5,Hex7,dHex1_N-Glycan	2295.82
HexNAc5,Hex6,NeuNAc1+17amu_N-Glycan	2295.84
HexNAc6,Hex4,dHex1,NeuNAc1_N-Glycan	2303.84
HexNAc6,Hex4,dHex3_N-Glycan	2304.86
HexNAc5,Hex8_N-Glycan	2311.82
HexNAc6,Hex5,NeuNAc1_O-Glycan	2319.84
HexNAc6,Hex5,NeuNAc1_N-Glycan	2319.84
HexNAc6,Hex5,dHex2_N-Glycan	2320.86
HexNAc6,Hex4,dHex1,NeuNAc1+17amu_N-Glycan	2320.87
HexNAc4,Hex4,dHex2,NeuNAc2_N-Glycan	2334.84
HexNAc6,Hex6,dHex1_N-Glycan	2336.85
HexNAc6,Hex5,NeuNAc1+17amu_O-Glycan	2336.86
HexNAc6,Hex5,NeuNAc1+17amu_N-Glycan	2336.86
HexNAc7,Hex3,dHex3_N-Glycan	2345.89
HexNAc2,Hex12_N-Glycan	2350.79
HexNAc4,Hex5,dHex1,NeuNAc2_N-Glycan	2350.83
HexNAc4,Hex5,dHex3,NeuNAc1_N-Glycan	2351.85
HexNAc4,Hex4,dHex2,NeuNAc2+17amu_N-Glycan	2351.86
HexNAc6,Hex7_N-Glycan	2352.85
HexNAc7,Hex4,NeuNAc1_O-Glycan	2360.86
HexNAc7,Hex4,NeuNAc1_N-Glycan	2360.86
HexNAc7,Hex4,dHex2_N-Glycan	2361.88
HexNAc4,Hex6,NeuNAc2_N-Glycan	2366.83
HexNAc4,Hex6,dHex2,NeuNAc1_N-Glycan	2367.85
HexNAc4,Hex5,dHex1,NeuNAc2+17amu_N-Glycan	2367.86
HexNAc4,Hex5,dHex3,NeuNAc1+17amu_N-Glycan	2368.88
HexNAc4,Hex4,dHex2,NeuNAc2+34amu_N-Glycan	2368.89
HexNAc7,Hex5,dHex1_N-Glycan	2377.88
HexNAc7,Hex4,NeuNAc1+17amu_O-Glycan	2377.89
HexNAc7,Hex4,NeuNAc1+17amu_N-Glycan	2377.89
HexNAc4,Hex7,dHex1,NeuNAc1_N-Glycan	2383.84
HexNAc4,Hex6,NeuNAc2+17amu_N-Glycan	2383.85
HexNAc4,Hex6,dHex2,NeuNAc1+17amu_N-Glycan	2384.87
HexNAc4,Hex5,dHex1,NeuNAc2+34amu_N-Glycan	2384.88
HexNAc5,Hex4,dHex3,NeuNAc1_N-Glycan	2392.88
HexNAc7,Hex6_NO-Glycan	2393.87
HexNAc4,Hex8,NeuNAc1_N-Glycan	2399.84
HexNAc4,Hex7,dHex1,NeuNAc1+17amu_N-Glycan	2400.87
HexNAc4,Hex6,NeuNAc2+34amu_N-Glycan	2400.88
HexNAc5,Hex5,NeuNAc2_N-Glycan	2407.85
HexNAc5,Hex5,dHex2,NeuNAc1_N-Glycan	2408.87
HexNAc5,Hex5,dHex4_N-Glycan	2409.89
HexNAc5,Hex4,dHex3,NeuNAc1+17amu_N-Glycan	2409.9
HexNAc4,Hex8,NeuNAc1+17amu_N-Glycan	2416.86
HexNAc8,Hex4,dHex1_N-Glycan	2418.9
HexNAc5,Hex6,dHex1,NeuNAc1_N-Glycan	2424.87
HexNAc5,Hex5,NeuNAc2+17amu_N-Glycan	2424.88
HexNAc5,Hex6,dHex3_N-Glycan	2425.89
HexNAc5,Hex5,dHex2,NeuNAc1+17amu_N-Glycan	2425.9
HexNAc8,Hex5_N-Glycan	2434.9
HexNAc6,Hex3,dHex5_N-Glycan	2434.92
HexNAc5,Hex7,NeuNAc1_N-Glycan	2440.86
HexNAc5,Hex7,dHex2_N-Glycan	2441.88
HexNAc5,Hex6,dHex1,NeuNAc1+17amu_N-Glycan	2441.89
HexNAc5,Hex5,NeuNAc2+34amu_N-Glycan	2441.9
HexNAc6,Hex4,NeuNAc2_O-Glycan	2448.88
HexNAc6,Hex4,dHex2,NeuNAc1_N-Glycan	2449.9
HexNAc6,Hex4,dHex4_N-Glycan	2450.92
HexNAc5,Hex8,dHex1_N-Glycan	2457.88
HexNAc5,Hex7,NeuNAc1+17amu_N-Glycan	2457.89
HexNAc6,Hex5,dHex1,NeuNAc1_N-Glycan	2465.89
HexNAc6,Hex4,NeuNAc2+17amu_O-Glycan	2465.9
HexNAc6,Hex5,dHex3_N-Glycan	2466.91
HexNAc6,Hex4,dHex2,NeuNAc1+17amu_N-Glycan	2466.93
HexNAc5,Hex9_N-Glycan	2473.87
HexNAc4,Hex4,dHex3,NeuNAc2_N-Glycan	2480.89
HexNAc6,Hex6,NeuNAc1_N-Glycan	2481.89
HexNAc6,Hex6,dHex2_N-Glycan	2482.91
HexNAc6,Hex5,dHex1,NeuNAc1+17amu_N-Glycan	2482.92
HexNAc6,Hex4,NeuNAc2+34amu_O-Glycan	2482.93
HexNAc7,Hex3,dHex4_N-Glycan	2491.95
HexNAc4,Hex5,dHex2,NeuNAc2_N-Glycan	2496.89
HexNAc4,Hex4,dHex3,NeuNAc2+17amu_N-Glycan	2497.92
HexNAc6,Hex7,dHex1_N-Glycan	2498.9
HexNAc6,Hex6,NeuNAc1+17amu_N-Glycan	2498.92
HexNAc7,Hex4,dHex1,NeuNAc1_N-Glycan	2506.92
HexNAc7,Hex4,dHex3_N-Glycan	2507.94
HexNAc4,Hex6,dHex1,NeuNAc2_N-Glycan	2512.88
HexNAc4,Hex5,dHex2,NeuNAc2+17amu_N-Glycan	2513.91
HexNAc6,Hex8_N-Glycan	2514.9
HexNAc4,Hex4,dHex3,NeuNAc2+34amu_N-Glycan	2514.95
HexNAc7,Hex5,NeuNAc1_O-Glycan	2522.92
HexNAc7,Hex5,NeuNAc1_N-Glycan	2522.92
HexNAc7,Hex5,dHex2_N-Glycan	2523.94
HexNAc7,Hex4,dHex1,NeuNAc1+17amu_N-Glycan	2523.95
HexNAc4,Hex7,NeuNAc2_N-Glycan	2528.88
HexNAc4,Hex7,dHex2,NeuNAc1_N-Glycan	2529.9
HexNAc4,Hex6,dHex1,NeuNAc2+17amu_N-Glycan	2529.91
HexNAc4,Hex5,dHex2,NeuNAc2+34amu_N-Glycan	2530.94
HexNAc5,Hex4,NeuNAc3_O-Glycan	2536.89
HexNAc5,Hex4,dHex4,NeuNAc1_N-Glycan	2538.94
HexNAc7,Hex6,dHex1_N-Glycan	2539.93
HexNAc7,Hex5,NeuNAc1+17amu_O-Glycan	2539.94
HexNAc7,Hex5,NeuNAc1+17amu_N-Glycan	2539.94
HexNAc4,Hex8,dHex1,NeuNAc1_N-Glycan	2545.89
HexNAc4,Hex7,NeuNAc2+17amu_N-Glycan	2545.9
HexNAc4,Hex7,dHex2,NeuNAc1+17amu_N-Glycan	2546.93
HexNAc4,Hex6,dHex1,NeuNAc2+34amu_N-Glycan	2546.94
HexNAc5,Hex5,dHex1,NeuNAc2_N-Glycan	2553.91
HexNAc5,Hex4,NeuNAc3+17amu_O-Glycan	2553.92
HexNAc5,Hex5,dHex3,NeuNAc1_N-Glycan	2554.93
HexNAc7,Hex7_N-Glycan	2555.93
HexNAc5,Hex4,dHex4,NeuNAc1+17amu_N-Glycan	2555.96
HexNAc4,Hex8,dHex1,NeuNAc1+17amu_N-Glycan	2562.92
HexNAc4,Hex7,NeuNAc2+34amu_N-Glycan	2562.93
HexNAc8,Hex4,dHex2_N-Glycan	2564.96
HexNAc5,Hex6,NeuNAc2_N-Glycan	2569.9
HexNAc5,Hex6,dHex2,NeuNAc1_N-Glycan	2570.93
HexNAc5,Hex5,dHex1,NeuNAc2+17amu_N-Glycan	2570.94
HexNAc5,Hex4,NeuNAc3+34amu_O-Glycan	2570.95
HexNAc5,Hex6,dHex4_N-Glycan	2571.95
HexNAc5,Hex5,dHex3,NeuNAc1+17amu_N-Glycan	2571.96
HexNAc8,Hex5,dHex1_N-Glycan	2580.96
HexNAc5,Hex7,dHex1,NeuNAc1_N-Glycan	2586.92
HexNAc5,Hex6,NeuNAc2+17amu_N-Glycan	2586.93
HexNAc5,Hex7,dHex3_N-Glycan	2587.94
HexNAc5,Hex6,dHex2,NeuNAc1+17amu_N-Glycan	2587.95
HexNAc5,Hex5,dHex1,NeuNAc2+34amu_N-Glycan	2587.96
HexNAc5,Hex4,NeuNAc3+51amu_O-Glycan	2587.97
HexNAc6,Hex4,dHex3,NeuNAc1_N-Glycan	2595.96
HexNAc8,Hex6_N-Glycan	2596.95
HexNAc6,Hex4,dHex5_N-Glycan	2596.98
HexNAc5,Hex8,NeuNAc1_N-Glycan	2602.91
HexNAc5,Hex8,dHex2_N-Glycan	2603.94
HexNAc5,Hex7,dHex1,NeuNAc1+17amu_N-Glycan	2603.95
HexNAc5,Hex6,NeuNAc2+34amu_N-Glycan	2603.96
HexNAc6,Hex5,NeuNAc2_O-Glycan	2610.93
HexNAc6,Hex5,NeuNAc2_N-Glycan	2610.93
HexNAc6,Hex5,dHex2,NeuNAc1_N-Glycan	2611.95
HexNAc6,Hex5,dHex4_N-Glycan	2612.97
HexNAc6,Hex4,dHex3,NeuNAc1+17amu_N-Glycan	2612.98
HexNAc5,Hex9,dHex1_N-Glycan	2619.93
HexNAc5,Hex8,NeuNAc1+17amu_N-Glycan	2619.94
HexNAc6,Hex6,dHex1,NeuNAc1_N-Glycan	2627.95
HexNAc6,Hex5,NeuNAc2+17amu_O-Glycan	2627.96
HexNAc6,Hex5,NeuNAc2+17amu_N-Glycan	2627.96
HexNAc6,Hex6,dHex3_N-Glycan	2628.97
HexNAc6,Hex5,dHex2,NeuNAc1+17amu_N-Glycan	2628.98
HexNAc9,Hex5_N-Glycan	2637.98
HexNAc7,Hex3,dHex5_N-Glycan	2638
HexNAc4,Hex5,dHex3,NeuNAc2_N-Glycan	2642.95
HexNAc6,Hex7,NeuNAc1_N-Glycan	2643.94
HexNAc6,Hex7,dHex2_N-Glycan	2644.96
HexNAc6,Hex6,dHex1,NeuNAc1+17amu_N-Glycan	2644.97
HexNAc6,Hex5,NeuNAc2+34amu_O-Glycan	2644.98
HexNAc6,Hex5,NeuNAc2+34amu_N-Glycan	2644.98
HexNAc7,Hex4,dHex2,NeuNAc1_N-Glycan	2652.98
HexNAc7,Hex4,dHex4_N-Glycan	2654
HexNAc4,Hex6,dHex2,NeuNAc2_N-Glycan	2658.94
HexNAc4,Hex5,dHex3,NeuNAc2+17amu_N-Glycan	2659.97
HexNAc6,Hex8,dHex1_N-Glycan	2660.96
HexNAc6,Hex7,NeuNAc1+17amu_N-Glycan	2660.97
HexNAc7,Hex5,dHex1,NeuNAc1_N-Glycan	2668.97
HexNAc7,Hex5,dHex3_N-Glycan	2669.99
HexNAc7,Hex4,dHex2,NeuNAc1+17amu_N-Glycan	2670
HexNAc4,Hex7,dHex1,NeuNAc2_N-Glycan	2674.94
HexNAc4,Hex6,dHex2,NeuNAc2+17amu_N-Glycan	2675.97
HexNAc6,Hex9_N-Glycan	2676.95
HexNAc4,Hex5,dHex3,NeuNAc2+34amu_N-Glycan	2677
HexNAc7,Hex6,NeuNAc1_O-Glycan	2684.97
HexNAc7,Hex6,NeuNAc1_N-Glycan	2684.97
HexNAc7,Hex6,dHex2_N-Glycan	2685.99
HexNAc7,Hex5,dHex1,NeuNAc1+17amu_N-Glycan	2686
HexNAc4,Hex7,dHex1,NeuNAc2+17amu_N-Glycan	2691.96
HexNAc4,Hex6,dHex2,NeuNAc2+34amu_N-Glycan	2692.99
HexNAc5,Hex5,dHex2,NeuNAc2_N-Glycan	2699.97
HexNAc5,Hex5,dHex4,NeuNAc1_N-Glycan	2700.99
HexNAc7,Hex7,dHex1_N-Glycan	2701.98
HexNAc7,Hex6,NeuNAc1+17amu_O-Glycan	2701.99
HexNAc7,Hex6,NeuNAc1+17amu_N-Glycan	2701.99
HexNAc4,Hex7,dHex1,NeuNAc2+34amu_N-Glycan	2708.99
HexNAc8,Hex4,dHex3_N-Glycan	2711.02
HexNAc5,Hex6,dHex1,NeuNAc2_N-Glycan	2715.96
HexNAc5,Hex6,dHex3,NeuNAc1_N-Glycan	2716.98
HexNAc5,Hex5,dHex2,NeuNAc2+17amu_N-Glycan	2716.99
HexNAc7,Hex8_N-Glycan	2717.98
HexNAc5,Hex5,dHex4,NeuNAc1+17amu_N-Glycan	2718.01
HexNAc8,Hex5,NeuNAc1_N-Glycan	2725.99
HexNAc8,Hex5,dHex2_N-Glycan	2727.01
HexNAc5,Hex7,NeuNAc2_N-Glycan	2731.96
HexNAc5,Hex7,dHex2,NeuNAc1_N-Glycan	2732.98
HexNAc5,Hex6,dHex1,NeuNAc2+17amu_N-Glycan	2732.99
HexNAc5,Hex6,dHex3,NeuNAc1+17amu_N-Glycan	2734.01
HexNAc5,Hex5,dHex2,NeuNAc2+34amu_N-Glycan	2734.02
HexNAc6,Hex4,dHex4,NeuNAc1_N-Glycan	2742.01
HexNAc8,Hex6,dHex1_N-Glycan	2743.01
HexNAc8,Hex5,NeuNAc1+17amu_N-Glycan	2743.02
HexNAc5,Hex8,dHex1,NeuNAc1_N-Glycan	2748.97
HexNAc5,Hex7,NeuNAc2+17amu_N-Glycan	2748.98
HexNAc5,Hex7,dHex2,NeuNAc1+17amu_N-Glycan	2750
HexNAc5,Hex6,dHex1,NeuNAc2+34amu_N-Glycan	2750.02
HexNAc6,Hex5,dHex1,NeuNAc2_N-Glycan	2756.99
HexNAc6,Hex5,dHex3,NeuNAc1_N-Glycan	2758.01
HexNAc8,Hex7_N-Glycan	2759
HexNAc6,Hex5,dHex5_N-Glycan	2759.03
HexNAc6,Hex4,dHex4,NeuNAc1+17amu_N-Glycan	2759.04
HexNAc5,Hex9,NeuNAc1_N-Glycan	2764.97
HexNAc5,Hex8,dHex1,NeuNAc1+17amu_N-Glycan	2766
HexNAc5,Hex7,NeuNAc2+34amu_N-Glycan	2766.01
HexNAc6,Hex6,NeuNAc2_N-Glycan	2772.98
HexNAc6,Hex6,dHex2,NeuNAc1_N-Glycan	2774
HexNAc6,Hex5,dHex1,NeuNAc2+17amu_N-Glycan	2774.02
HexNAc6,Hex6,dHex4_N-Glycan	2775.02
HexNAc6,Hex5,dHex3,NeuNAc1+17amu_N-Glycan	2775.04
HexNAc5,Hex9,NeuNAc1+17amu_N-Glycan	2781.99
HexNAc9,Hex5,dHex1_N-Glycan	2784.04
HexNAc6,Hex7,dHex1,NeuNAc1_N-Glycan	2790
HexNAc6,Hex6,NeuNAc2+17amu_N-Glycan	2790.01
HexNAc6,Hex7,dHex3_N-Glycan	2791.02
HexNAc6,Hex6,dHex2,NeuNAc1+17amu_N-Glycan	2791.03
HexNAc6,Hex5,dHex1,NeuNAc2+34amu_N-Glycan	2791.04
HexNAc7,Hex4,dHex3,NeuNAc1_N-Glycan	2799.04
HexNAc9,Hex6_N-Glycan	2800.03
HexNAc7,Hex4,dHex5_N-Glycan	2800.06
HexNAc6,Hex8,NeuNAc1_N-Glycan	2805.99
HexNAc6,Hex8,dHex2_N-Glycan	2807.01
HexNAc6,Hex7,dHex1,NeuNAc1+17amu_N-Glycan	2807.03
HexNAc6,Hex6,NeuNAc2+34amu_N-Glycan	2807.04
HexNAc7,Hex5,NeuNAc2_O-Glycan	2814.01
HexNAc7,Hex5,NeuNAc2_N-Glycan	2814.01
HexNAc7,Hex5,dHex2,NeuNAc1_N-Glycan	2815.03
HexNAc7,Hex5,dHex4_N-Glycan	2816.05
HexNAc7,Hex4,dHex3,NeuNAc1+17amu_N-Glycan	2816.06
HexNAc6,Hex9,dHex1_N-Glycan	2823.01
HexNAc6,Hex8,NeuNAc1+17amu_N-Glycan	2823.02
HexNAc7,Hex6,dHex1,NeuNAc1_N-Glycan	2831.03
HexNAc7,Hex5,NeuNAc2+17amu_O-Glycan	2831.04
HexNAc7,Hex5,NeuNAc2+17amu_N-Glycan	2831.04
HexNAc7,Hex6,dHex3_N-Glycan	2832.05
HexNAc7,Hex5,dHex2,NeuNAc1+17amu_N-Glycan	2832.06
HexNAc6,Hex10_N-Glycan	2839
HexNAc5,Hex5,dHex3,NeuNAc2_N-Glycan	2846.03
HexNAc7,Hex7,NeuNAc1_N-Glycan	2847.02
HexNAc7,Hex7,dHex2_N-Glycan	2848.04
HexNAc7,Hex6,dHex1,NeuNAc1+17amu_N-Glycan	2848.05
HexNAc7,Hex5,NeuNAc2+34amu_O-Glycan	2848.06
HexNAc7,Hex5,NeuNAc2+34amu_N-Glycan	2848.06
HexNAc8,Hex4,dHex4_N-Glycan	2857.08
HexNAc5,Hex6,NeuNAc3_N-Glycan	2861
HexNAc5,Hex6,dHex2,NeuNAc2_N-Glycan	2862.02
HexNAc5,Hex6,dHex4,NeuNAc1_N-Glycan	2863.04
HexNAc5,Hex5,dHex3,NeuNAc2+17amu_N-Glycan	2863.05
HexNAc7,Hex8,dHex1_N-Glycan	2864.04
HexNAc7,Hex7,NeuNAc1+17amu_N-Glycan	2864.05
HexNAc8,Hex5,dHex1,NeuNAc1_N-Glycan	2872.05
HexNAc8,Hex5,dHex3_N-Glycan	2873.07
HexNAc5,Hex7,dHex1,NeuNAc2_N-Glycan	2878.02
HexNAc5,Hex6,NeuNAc3+17amu_N-Glycan	2878.03
HexNAc5,Hex7,dHex3,NeuNAc1_N-Glycan	2879.04
HexNAc5,Hex6,dHex2,NeuNAc2+17amu_N-Glycan	2879.05
HexNAc7,Hex9_N-Glycan	2880.03
HexNAc5,Hex6,dHex4,NeuNAc1+17amu_N-Glycan	2880.07
HexNAc5,Hex5,dHex3,NeuNAc2+34amu_N-Glycan	2880.08
HexNAc8,Hex6,NeuNAc1_N-Glycan	2888.05
HexNAc6,Hex4,dHex5,NeuNAc1_N-Glycan	2888.07
HexNAc8,Hex6,dHex2_N-Glycan	2889.07
HexNAc8,Hex5,dHex1,NeuNAc1+17amu_N-Glycan	2889.08
HexNAc5,Hex8,NeuNAc2_N-Glycan	2894.01
HexNAc5,Hex8,dHex2,NeuNAc1_N-Glycan	2895.03
HexNAc5,Hex7,dHex1,NeuNAc2+17amu_N-Glycan	2895.04
HexNAc5,Hex6,NeuNAc3+34amu_N-Glycan	2895.05
HexNAc5,Hex7,dHex3,NeuNAc1+17amu_N-Glycan	2896.06
HexNAc5,Hex6,dHex2,NeuNAc2+34amu_N-Glycan	2896.07
HexNAc6,Hex5,NeuNAc3_O-Glycan	2902.03
HexNAc6,Hex5,dHex2,NeuNAc2_N-Glycan	2903.05
HexNAc6,Hex5,dHex4,NeuNAc1_N-Glycan	2904.07
HexNAc8,Hex7,dHex1_N-Glycan	2905.06
HexNAc8,Hex6,NeuNAc1+17amu_N-Glycan	2905.07
HexNAc6,Hex4,dHex5,NeuNAc1+17amu_N-Glycan	2905.1
HexNAc5,Hex9,dHex1,NeuNAc1_N-Glycan	2911.03
HexNAc5,Hex8,NeuNAc2+17amu_N-Glycan	2911.04
HexNAc5,Hex8,dHex2,NeuNAc1+17amu_N-Glycan	2912.06
HexNAc5,Hex7,dHex1,NeuNAc2+34amu_N-Glycan	2912.07
HexNAc5,Hex6,NeuNAc3+51amu_N-Glycan	2912.08
HexNAc6,Hex6,dHex1,NeuNAc2_N-Glycan	2919.04
HexNAc6,Hex5,NeuNAc3+17amu_O-Glycan	2919.05
HexNAc6,Hex6,dHex3,NeuNAc1_N-Glycan	2920.06
HexNAc6,Hex5,dHex2,NeuNAc2+17amu_N-Glycan	2920.07
HexNAc8,Hex8_N-Glycan	2921.06
HexNAc6,Hex6,dHex5_N-Glycan	2921.08
HexNAc6,Hex5,dHex4,NeuNAc1+17amu_N-Glycan	2921.09
HexNAc5,Hex9,dHex1,NeuNAc1+17amu_N-Glycan	2928.05
HexNAc5,Hex8,NeuNAc2+34amu_N-Glycan	2928.06
HexNAc9,Hex5,dHex2_N-Glycan	2930.09
HexNAc6,Hex7,NeuNAc2_N-Glycan	2935.04
HexNAc6,Hex7,dHex2,NeuNAc1_N-Glycan	2936.06
HexNAc6,Hex6,dHex1,NeuNAc2+17amu_N-Glycan	2936.07
HexNAc6,Hex5,NeuNAc3+34amu_O-Glycan	2936.08
HexNAc6,Hex7,dHex4_N-Glycan	2937.08
HexNAc6,Hex6,dHex3,NeuNAc1+17amu_N-Glycan	2937.09
HexNAc6,Hex5,dHex2,NeuNAc2+34amu_N-Glycan	2937.1
HexNAc7,Hex4,dHex4,NeuNAc1_N-Glycan	2945.09
HexNAc9,Hex6,dHex1_N-Glycan	2946.09
HexNAc6,Hex8,dHex1,NeuNAc1_N-Glycan	2952.05
HexNAc6,Hex7,NeuNAc2+17amu_N-Glycan	2952.06
HexNAc6,Hex8,dHex3_N-Glycan	2953.07
HexNAc6,Hex7,dHex2,NeuNAc1+17amu_N-Glycan	2953.08
HexNAc6,Hex6,dHex1,NeuNAc2+34amu_N-Glycan	2953.09
HexNAc6,Hex5,NeuNAc3+51amu_O-Glycan	2953.11
HexNAc7,Hex5,dHex1,NeuNAc2_N-Glycan	2960.07
HexNAc7,Hex5,dHex3,NeuNAc1_N-Glycan	2961.09
HexNAc9,Hex7_N-Glycan	2962.08
HexNAc7,Hex5,dHex5_N-Glycan	2962.11
HexNAc7,Hex4,dHex4,NeuNAc1+17amu_N-Glycan	2962.12
HexNAc6,Hex9,NeuNAc1_N-Glycan	2968.05
HexNAc6,Hex9,dHex2_N-Glycan	2969.07
HexNAc6,Hex8,dHex1,NeuNAc1+17amu_N-Glycan	2969.08
HexNAc6,Hex7,NeuNAc2+34amu_N-Glycan	2969.09
HexNAc7,Hex6,NeuNAc2_O-Glycan	2976.06
HexNAc7,Hex6,NeuNAc2_N-Glycan	2976.06
HexNAc7,Hex6,dHex2,NeuNAc1_N-Glycan	2977.08
HexNAc7,Hex5,dHex1,NeuNAc2+17amu_N-Glycan	2977.1
HexNAc7,Hex6,dHex4_N-Glycan	2978.1
HexNAc7,Hex5,dHex3,NeuNAc1+17amu_N-Glycan	2978.12
HexNAc6,Hex10,dHex1_N-Glycan	2985.06
HexNAc6,Hex9,NeuNAc1+17amu_N-Glycan	2985.07
HexNAc5,Hex5,dHex4,NeuNAc2_N-Glycan	2992.08
HexNAc7,Hex7,dHex1,NeuNAc1_N-Glycan	2993.08
HexNAc7,Hex6,NeuNAc2+17amu_O-Glycan	2993.09
HexNAc7,Hex6,NeuNAc2+17amu_N-Glycan	2993.09
HexNAc7,Hex7,dHex3_N-Glycan	2994.1
HexNAc7,Hex6,dHex2,NeuNAc1+17amu_N-Glycan	2994.11
HexNAc7,Hex5,dHex1,NeuNAc2+34amu_N-Glycan	2994.12
HexNAc6,Hex11_N-Glycan	3001.06
HexNAc10,Hex6_N-Glycan	3003.11
HexNAc8,Hex4,dHex5_N-Glycan	3003.14
HexNAc5,Hex6,dHex1,NeuNAc3_N-Glycan	3007.06
HexNAc5,Hex6,dHex3,NeuNAc2_N-Glycan	3008.08
HexNAc7,Hex8,NeuNAc1_N-Glycan	3009.07
HexNAc5,Hex5,dHex4,NeuNAc2+17amu_N-Glycan	3009.11
HexNAc7,Hex8,dHex2_N-Glycan	3010.09
HexNAc7,Hex7,dHex1,NeuNAc1+17amu_N-Glycan	3010.11
HexNAc7,Hex6,NeuNAc2+34amu_O-Glycan	3010.12
HexNAc7,Hex6,NeuNAc2+34amu_N-Glycan	3010.12
HexNAc8,Hex5,dHex2,NeuNAc1_N-Glycan	3018.11
HexNAc8,Hex5,dHex4_N-Glycan	3019.13
HexNAc5,Hex7,NeuNAc3_N-Glycan	3023.05
HexNAc5,Hex7,dHex2,NeuNAc2_N-Glycan	3024.07
HexNAc5,Hex6,dHex1,NeuNAc3+17amu_N-Glycan	3024.08
HexNAc5,Hex6,dHex3,NeuNAc2+17amu_N-Glycan	3025.1
HexNAc7,Hex9,dHex1_N-Glycan	3026.09
HexNAc7,Hex8,NeuNAc1+17amu_N-Glycan	3026.1
HexNAc5,Hex5,dHex4,NeuNAc2+34amu_N-Glycan	3026.14
HexNAc8,Hex6,dHex1,NeuNAc1_N-Glycan	3034.11
HexNAc8,Hex6,dHex3_N-Glycan	3035.13
HexNAc8,Hex5,dHex2,NeuNAc1+17amu_N-Glycan	3035.14
HexNAc5,Hex8,dHex1,NeuNAc2_N-Glycan	3040.07
HexNAc5,Hex7,NeuNAc3+17amu_N-Glycan	3040.08
HexNAc5,Hex7,dHex2,NeuNAc2+17amu_N-Glycan	3041.1
HexNAc5,Hex6,dHex1,NeuNAc3+34amu_N-Glycan	3041.11
HexNAc7,Hex10_N-Glycan	3042.08
HexNAc5,Hex6,dHex3,NeuNAc2+34amu_N-Glycan	3042.13
HexNAc6,Hex5,dHex3,NeuNAc2_N-Glycan	3049.1
HexNAc8,Hex7,NeuNAc1_N-Glycan	3050.1
HexNAc6,Hex5,dHex5,NeuNAc1_N-Glycan	3050.13
HexNAc8,Hex7,dHex2_N-Glycan	3051.12
HexNAc8,Hex6,dHex1,NeuNAc1+17amu_N-Glycan	3051.13
HexNAc5,Hex9,NeuNAc2_N-Glycan	3056.06
HexNAc5,Hex8,dHex1,NeuNAc2+17amu_N-Glycan	3057.09
HexNAc5,Hex7,NeuNAc3+34amu_N-Glycan	3057.11
HexNAc5,Hex7,dHex2,NeuNAc2+34amu_N-Glycan	3058.13
HexNAc5,Hex6,dHex1,NeuNAc3+51amu_N-Glycan	3058.14
HexNAc6,Hex6,NeuNAc3_N-Glycan	3064.08
HexNAc6,Hex6,dHex2,NeuNAc2_N-Glycan	3065.1
HexNAc6,Hex6,dHex4,NeuNAc1_N-Glycan	3066.12
HexNAc6,Hex5,dHex3,NeuNAc2+17amu_N-Glycan	3066.13
HexNAc8,Hex8,dHex1_N-Glycan	3067.12
HexNAc8,Hex7,NeuNAc1+17amu_N-Glycan	3067.13
HexNAc6,Hex5,dHex5,NeuNAc1+17amu_N-Glycan	3067.15
HexNAc5,Hex9,NeuNAc2+17amu_N-Glycan	3073.09
HexNAc5,Hex8,dHex1,NeuNAc2+34amu_N-Glycan	3074.12
HexNAc5,Hex7,NeuNAc3+51amu_N-Glycan	3074.13
HexNAc9,Hex5,dHex3_N-Glycan	3076.15
HexNAc6,Hex7,dHex1,NeuNAc2_N-Glycan	3081.09
HexNAc6,Hex6,NeuNAc3+17amu_N-Glycan	3081.11
HexNAc6,Hex7,dHex3,NeuNAc1_N-Glycan	3082.12
HexNAc6,Hex6,dHex2,NeuNAc2+17amu_N-Glycan	3082.13
HexNAc8,Hex9_N-Glycan	3083.11
HexNAc6,Hex7,dHex5_N-Glycan	3083.14
HexNAc6,Hex6,dHex4,NeuNAc1+17amu_N-Glycan	3083.15
HexNAc6,Hex5,dHex3,NeuNAc2+34amu_N-Glycan	3083.16
HexNAc5,Hex9,NeuNAc2+34amu_N-Glycan	3090.12
HexNAc9,Hex6,NeuNAc1_N-Glycan	3091.13
HexNAc7,Hex4,dHex5,NeuNAc1_N-Glycan	3091.15
HexNAc9,Hex6,dHex2_N-Glycan	3092.15
HexNAc6,Hex8,NeuNAc2_N-Glycan	3097.09
HexNAc6,Hex8,dHex2,NeuNAc1_N-Glycan	3098.11
HexNAc6,Hex7,dHex1,NeuNAc2+17amu_N-Glycan	3098.12
HexNAc6,Hex6,NeuNAc3+34amu_N-Glycan	3098.13
HexNAc6,Hex8,dHex4_N-Glycan	3099.13
HexNAc6,Hex7,dHex3,NeuNAc1+17amu_N-Glycan	3099.14
HexNAc6,Hex6,dHex2,NeuNAc2+34amu_N-Glycan	3099.15
HexNAc7,Hex5,dHex2,NeuNAc2_N-Glycan	3106.13
HexNAc7,Hex5,dHex4,NeuNAc1_N-Glycan	3107.15
HexNAc9,Hex7,dHex1_N-Glycan	3108.14
HexNAc9,Hex6,NeuNAc1+17amu_N-Glycan	3108.15
HexNAc7,Hex4,dHex5,NeuNAc1+17amu_N-Glycan	3108.18
HexNAc6,Hex9,dHex1,NeuNAc1_N-Glycan	3114.1
HexNAc6,Hex8,NeuNAc2+17amu_N-Glycan	3114.12
HexNAc6,Hex9,dHex3_N-Glycan	3115.13
HexNAc6,Hex8,dHex2,NeuNAc1+17amu_N-Glycan	3115.14
HexNAc6,Hex7,dHex1,NeuNAc2+34amu_N-Glycan	3115.15
HexNAc6,Hex6,NeuNAc3+51amu_N-Glycan	3115.16
HexNAc7,Hex6,dHex1,NeuNAc2_N-Glycan	3122.12
HexNAc7,Hex6,dHex3,NeuNAc1_N-Glycan	3123.14
HexNAc7,Hex5,dHex2,NeuNAc2+17amu_N-Glycan	3123.15
HexNAc9,Hex8_N-Glycan	3124.14
HexNAc7,Hex6,dHex5_N-Glycan	3124.16
HexNAc7,Hex5,dHex4,NeuNAc1+17amu_N-Glycan	3124.17
HexNAc6,Hex10,NeuNAc1_N-Glycan	3130.1
HexNAc6,Hex10,dHex2_N-Glycan	3131.12
HexNAc6,Hex9,dHex1,NeuNAc1+17amu_N-Glycan	3131.13
HexNAc6,Hex8,NeuNAc2+34amu_N-Glycan	3131.14
HexNAc7,Hex7,NeuNAc2_N-Glycan	3138.12
HexNAc7,Hex7,dHex2,NeuNAc1_N-Glycan	3139.14
HexNAc7,Hex6,dHex1,NeuNAc2+17amu_N-Glycan	3139.15
HexNAc7,Hex7,dHex4_N-Glycan	3140.16
HexNAc7,Hex6,dHex3,NeuNAc1+17amu_N-Glycan	3140.17
HexNAc7,Hex5,dHex2,NeuNAc2+34amu_N-Glycan	3140.18
HexNAc6,Hex11,dHex1_N-Glycan	3147.12
HexNAc6,Hex10,NeuNAc1+17amu_N-Glycan	3147.13
HexNAc10,Hex6,dHex1_N-Glycan	3149.17
HexNAc5,Hex6,dHex2,NeuNAc3_N-Glycan	3153.12
HexNAc5,Hex6,dHex4,NeuNAc2_N-Glycan	3154.14
HexNAc7,Hex8,dHex1,NeuNAc1_N-Glycan	3155.13
HexNAc7,Hex7,NeuNAc2+17amu_N-Glycan	3155.14
HexNAc7,Hex8,dHex3_N-Glycan	3156.15
HexNAc7,Hex7,dHex2,NeuNAc1+17amu_N-Glycan	3156.16
HexNAc7,Hex6,dHex1,NeuNAc2+34amu_N-Glycan	3156.17
HexNAc8,Hex5,dHex3,NeuNAc1_N-Glycan	3164.17
HexNAc10,Hex7_N-Glycan	3165.16
HexNAc8,Hex5,dHex5_N-Glycan	3165.19
HexNAc5,Hex7,dHex1,NeuNAc3_N-Glycan	3169.11
HexNAc5,Hex7,dHex3,NeuNAc2_N-Glycan	3170.13
HexNAc5,Hex6,dHex2,NeuNAc3+17amu_N-Glycan	3170.14
HexNAc7,Hex9,NeuNAc1_N-Glycan	3171.13
HexNAc5,Hex6,dHex4,NeuNAc2+17amu_N-Glycan	3171.16
HexNAc7,Hex9,dHex2_N-Glycan	3172.15
HexNAc7,Hex8,dHex1,NeuNAc1+17amu_N-Glycan	3172.16
HexNAc7,Hex7,NeuNAc2+34amu_N-Glycan	3172.17
HexNAc8,Hex6,NeuNAc2_N-Glycan	3179.14
HexNAc8,Hex6,dHex2,NeuNAc1_N-Glycan	3180.16
HexNAc8,Hex6,dHex4_N-Glycan	3181.18
HexNAc8,Hex5,dHex3,NeuNAc1+17amu_N-Glycan	3181.19
HexNAc5,Hex8,NeuNAc3_N-Glycan	3185.11
HexNAc5,Hex8,dHex2,NeuNAc2_N-Glycan	3186.13
HexNAc5,Hex7,dHex1,NeuNAc3+17amu_N-Glycan	3186.14
HexNAc5,Hex7,dHex3,NeuNAc2+17amu_N-Glycan	3187.16
HexNAc5,Hex6,dHex2,NeuNAc3+34amu_N-Glycan	3187.17
HexNAc7,Hex10,dHex1_N-Glycan	3188.14
HexNAc7,Hex9,NeuNAc1+17amu_N-Glycan	3188.15
HexNAc5,Hex6,dHex4,NeuNAc2+34amu_N-Glycan	3188.19
HexNAc6,Hex5,dHex4,NeuNAc2_N-Glycan	3195.16
HexNAc8,Hex7,dHex1,NeuNAc1_N-Glycan	3196.16
HexNAc8,Hex6,NeuNAc2+17amu_N-Glycan	3196.17
HexNAc8,Hex7,dHex3_N-Glycan	3197.18
HexNAc8,Hex6,dHex2,NeuNAc1+17amu_N-Glycan	3197.19
HexNAc5,Hex9,dHex1,NeuNAc2_N-Glycan	3202.12
HexNAc5,Hex8,NeuNAc3+17amu_N-Glycan	3202.13
HexNAc5,Hex8,dHex2,NeuNAc2+17amu_N-Glycan	3203.15
HexNAc5,Hex7,dHex1,NeuNAc3+34amu_N-Glycan	3203.16
HexNAc7,Hex11_N-Glycan	3204.14
HexNAc5,Hex7,dHex3,NeuNAc2+34amu_N-Glycan	3204.18
HexNAc5,Hex6,dHex2,NeuNAc3+51amu_N-Glycan	3204.2
HexNAc6,Hex6,dHex1,NeuNAc3_N-Glycan	3210.14
HexNAc6,Hex6,dHex3,NeuNAc2_N-Glycan	3211.16
HexNAc8,Hex8,NeuNAc1_N-Glycan	3212.15
HexNAc6,Hex6,dHex5,NeuNAc1_N-Glycan	3212.18
HexNAc6,Hex5,dHex4,NeuNAc2+17amu_N-Glycan	3212.19
HexNAc8,Hex8,dHex2_N-Glycan	3213.17
HexNAc8,Hex7,dHex1,NeuNAc1+17amu_N-Glycan	3213.18
HexNAc8,Hex6,NeuNAc2+34amu_N-Glycan	3213.2
HexNAc5,Hex9,dHex1,NeuNAc2+17amu_N-Glycan	3219.15
HexNAc5,Hex8,NeuNAc3+34amu_N-Glycan	3219.16
HexNAc5,Hex8,dHex2,NeuNAc2+34amu_N-Glycan	3220.18
HexNAc5,Hex7,dHex1,NeuNAc3+51amu_N-Glycan	3220.19
HexNAc9,Hex5,dHex4_N-Glycan	3222.21
HexNAc6,Hex7,NeuNAc3_N-Glycan	3226.13
HexNAc6,Hex7,dHex2,NeuNAc2_N-Glycan	3227.15
HexNAc6,Hex6,dHex1,NeuNAc3+17amu_N-Glycan	3227.16
HexNAc6,Hex7,dHex4,NeuNAc1_N-Glycan	3228.17
HexNAc6,Hex6,dHex3,NeuNAc2+17amu_N-Glycan	3228.18
HexNAc8,Hex9,dHex1_N-Glycan	3229.17
HexNAc8,Hex8,NeuNAc1+17amu_N-Glycan	3229.18
HexNAc6,Hex6,dHex5,NeuNAc1+17amu_N-Glycan	3229.2
HexNAc6,Hex5,dHex4,NeuNAc2+34amu_N-Glycan	3229.22
HexNAc5,Hex9,dHex1,NeuNAc2+34amu_N-Glycan	3236.17
HexNAc5,Hex8,NeuNAc3+51amu_N-Glycan	3236.19
HexNAc9,Hex6,dHex1,NeuNAc1_N-Glycan	3237.18
HexNAc9,Hex6,dHex3_N-Glycan	3238.21
HexNAc6,Hex8,dHex1,NeuNAc2_N-Glycan	3243.15
HexNAc6,Hex7,NeuNAc3+17amu_N-Glycan	3243.16
HexNAc6,Hex8,dHex3,NeuNAc1_N-Glycan	3244.17
HexNAc6,Hex7,dHex2,NeuNAc2+17amu_N-Glycan	3244.18
HexNAc6,Hex6,dHex1,NeuNAc3+34amu_N-Glycan	3244.19
HexNAc8,Hex10_N-Glycan	3245.16
HexNAc6,Hex7,dHex4,NeuNAc1+17amu_N-Glycan	3245.2
HexNAc6,Hex6,dHex3,NeuNAc2+34amu_N-Glycan	3245.21
HexNAc7,Hex5,dHex3,NeuNAc2_N-Glycan	3252.18
HexNAc9,Hex7,NeuNAc1_N-Glycan	3253.18
HexNAc7,Hex5,dHex5,NeuNAc1_N-Glycan	3253.2
HexNAc9,Hex7,dHex2_N-Glycan	3254.2
HexNAc9,Hex6,dHex1,NeuNAc1+17amu_N-Glycan	3254.21
HexNAc6,Hex9,NeuNAc2_N-Glycan	3259.14
HexNAc6,Hex9,dHex2,NeuNAc1_N-Glycan	3260.16
HexNAc6,Hex8,dHex1,NeuNAc2+17amu_N-Glycan	3260.17
HexNAc6,Hex7,NeuNAc3+34amu_N-Glycan	3260.19
HexNAc6,Hex8,dHex3,NeuNAc1+17amu_N-Glycan	3261.19
HexNAc6,Hex7,dHex2,NeuNAc2+34amu_N-Glycan	3261.21
HexNAc6,Hex6,dHex1,NeuNAc3+51amu_N-Glycan	3261.22
HexNAc7,Hex6,NeuNAc3_O-Glycan	3267.16
HexNAc7,Hex6,NeuNAc3_N-Glycan	3267.16
HexNAc7,Hex6,dHex2,NeuNAc2_N-Glycan	3268.18
HexNAc7,Hex6,dHex4,NeuNAc1_N-Glycan	3269.2
HexNAc7,Hex5,dHex3,NeuNAc2+17amu_N-Glycan	3269.21
HexNAc9,Hex8,dHex1_N-Glycan	3270.19
HexNAc9,Hex7,NeuNAc1+17amu_N-Glycan	3270.21
HexNAc7,Hex5,dHex5,NeuNAc1+17amu_N-Glycan	3270.23
HexNAc6,Hex10,dHex1,NeuNAc1_N-Glycan	3276.16
HexNAc6,Hex9,NeuNAc2+17amu_N-Glycan	3276.17
HexNAc6,Hex9,dHex2,NeuNAc1+17amu_N-Glycan	3277.19
HexNAc6,Hex8,dHex1,NeuNAc2+34amu_N-Glycan	3277.2
HexNAc6,Hex7,NeuNAc3+51amu_N-Glycan	3277.21
HexNAc7,Hex7,dHex1,NeuNAc2_N-Glycan	3284.17
HexNAc7,Hex6,NeuNAc3+17amu_O-Glycan	3284.19
HexNAc7,Hex6,NeuNAc3+17amu_N-Glycan	3284.19
HexNAc7,Hex7,dHex3,NeuNAc1_N-Glycan	3285.19
HexNAc7,Hex6,dHex2,NeuNAc2+17amu_N-Glycan	3285.21
HexNAc9,Hex9_N-Glycan	3286.19
HexNAc7,Hex7,dHex5_N-Glycan	3286.21
HexNAc7,Hex6,dHex4,NeuNAc1+17amu_N-Glycan	3286.23
HexNAc7,Hex5,dHex3,NeuNAc2+34amu_N-Glycan	3286.24
HexNAc6,Hex11,NeuNAc1_N-Glycan	3292.15
HexNAc6,Hex10,dHex1,NeuNAc1+17amu_N-Glycan	3293.18
HexNAc6,Hex9,NeuNAc2+34amu_N-Glycan	3293.2
HexNAc10,Hex6,dHex2_N-Glycan	3295.23
HexNAc5,Hex6,dHex3,NeuNAc3_N-Glycan	3299.17
HexNAc7,Hex8,NeuNAc2_N-Glycan	3300.17
HexNAc7,Hex8,dHex2,NeuNAc1_N-Glycan	3301.19
HexNAc7,Hex7,dHex1,NeuNAc2+17amu_N-Glycan	3301.2
HexNAc7,Hex6,NeuNAc3+34amu_O-Glycan	3301.21
HexNAc7,Hex6,NeuNAc3+34amu_N-Glycan	3301.21
HexNAc7,Hex8,dHex4_N-Glycan	3302.21
HexNAc7,Hex7,dHex3,NeuNAc1+17amu_N-Glycan	3302.22
HexNAc7,Hex6,dHex2,NeuNAc2+34amu_N-Glycan	3302.23
HexNAc6,Hex11,NeuNAc1+17amu_N-Glycan	3309.18
HexNAc8,Hex5,dHex4,NeuNAc1_N-Glycan	3310.23
HexNAc10,Hex7,dHex1_N-Glycan	3311.22
HexNAc5,Hex7,dHex2,NeuNAc3_N-Glycan	3315.17
HexNAc5,Hex6,dHex3,NeuNAc3+17amu_N-Glycan	3316.2
HexNAc7,Hex9,dHex1,NeuNAc1_N-Glycan	3317.18
HexNAc7,Hex8,NeuNAc2+17amu_N-Glycan	3317.2
HexNAc7,Hex9,dHex3_N-Glycan	3318.2
HexNAc7,Hex8,dHex2,NeuNAc1+17amu_N-Glycan	3318.22
HexNAc7,Hex7,dHex1,NeuNAc2+34amu_N-Glycan	3318.23
HexNAc7,Hex6,NeuNAc3+51amu_O-Glycan	3318.24
HexNAc7,Hex6,NeuNAc3+51amu_N-Glycan	3318.24
HexNAc8,Hex6,dHex1,NeuNAc2_N-Glycan	3325.2
HexNAc8,Hex6,dHex3,NeuNAc1_N-Glycan	3326.22
HexNAc10,Hex8_N-Glycan	3327.22
HexNAc8,Hex6,dHex5_N-Glycan	3327.24
HexNAc8,Hex5,dHex4,NeuNAc1+17amu_N-Glycan	3327.25
HexNAc5,Hex8,dHex1,NeuNAc3_N-Glycan	3331.16
HexNAc5,Hex7,dHex2,NeuNAc3+17amu_N-Glycan	3332.2
HexNAc7,Hex10,NeuNAc1_N-Glycan	3333.18
HexNAc5,Hex6,dHex3,NeuNAc3+34amu_N-Glycan	3333.23
HexNAc7,Hex10,dHex2_N-Glycan	3334.2
HexNAc7,Hex9,dHex1,NeuNAc1+17amu_N-Glycan	3334.21
HexNAc7,Hex8,NeuNAc2+34amu_N-Glycan	3334.22
HexNAc8,Hex7,NeuNAc2_N-Glycan	3341.2
HexNAc6,Hex5,dHex5,NeuNAc2_N-Glycan	3341.22
HexNAc8,Hex7,dHex2,NeuNAc1_N-Glycan	3342.22
HexNAc8,Hex6,dHex1,NeuNAc2+17amu_N-Glycan	3342.23
HexNAc8,Hex7,dHex4_N-Glycan	3343.24
HexNAc8,Hex6,dHex3,NeuNAc1+17amu_N-Glycan	3343.25
HexNAc5,Hex9,NeuNAc3_N-Glycan	3347.16
HexNAc5,Hex8,dHex1,NeuNAc3+17amu_N-Glycan	3348.19
HexNAc5,Hex7,dHex2,NeuNAc3+34amu_N-Glycan	3349.22
HexNAc7,Hex11,dHex1_N-Glycan	3350.19
HexNAc7,Hex10,NeuNAc1+17amu_N-Glycan	3350.21
HexNAc5,Hex6,dHex3,NeuNAc3+51amu_N-Glycan	3350.25
HexNAc6,Hex6,dHex2,NeuNAc3_N-Glycan	3356.2
HexNAc6,Hex6,dHex4,NeuNAc2_N-Glycan	3357.22
HexNAc8,Hex8,dHex1,NeuNAc1_N-Glycan	3358.21
HexNAc8,Hex7,NeuNAc2+17amu_N-Glycan	3358.22
HexNAc6,Hex5,dHex5,NeuNAc2+17amu_N-Glycan	3358.25
HexNAc8,Hex8,dHex3_N-Glycan	3359.23
HexNAc8,Hex7,dHex2,NeuNAc1+17amu_N-Glycan	3359.24
HexNAc8,Hex6,dHex1,NeuNAc2+34amu_N-Glycan	3359.25
HexNAc5,Hex9,NeuNAc3+17amu_N-Glycan	3364.19
HexNAc5,Hex8,dHex1,NeuNAc3+34amu_N-Glycan	3365.22
HexNAc7,Hex12_N-Glycan	3366.19
HexNAc5,Hex7,dHex2,NeuNAc3+51amu_N-Glycan	3366.25
HexNAc11,Hex7_N-Glycan	3368.24
HexNAc9,Hex5,dHex5_N-Glycan	3368.27
HexNAc6,Hex7,dHex1,NeuNAc3_N-Glycan	3372.19
HexNAc6,Hex7,dHex3,NeuNAc2_N-Glycan	3373.21
HexNAc6,Hex6,dHex2,NeuNAc3+17amu_N-Glycan	3373.22
HexNAc8,Hex9,NeuNAc1_N-Glycan	3374.21
HexNAc6,Hex7,dHex5,NeuNAc1_N-Glycan	3374.23
HexNAc6,Hex6,dHex4,NeuNAc2+17amu_N-Glycan	3374.24
HexNAc8,Hex9,dHex2_N-Glycan	3375.23
HexNAc8,Hex8,dHex1,NeuNAc1+17amu_N-Glycan	3375.24
HexNAc8,Hex7,NeuNAc2+34amu_N-Glycan	3375.25
HexNAc6,Hex5,dHex5,NeuNAc2+34amu_N-Glycan	3375.27
HexNAc5,Hex9,NeuNAc3+34amu_N-Glycan	3381.21
HexNAc5,Hex8,dHex1,NeuNAc3+51amu_N-Glycan	3382.24
HexNAc9,Hex6,dHex2,NeuNAc1_N-Glycan	3383.24
HexNAc9,Hex6,dHex4_N-Glycan	3384.26
HexNAc6,Hex8,NeuNAc3_N-Glycan	3388.19
HexNAc6,Hex8,dHex2,NeuNAc2_N-Glycan	3389.21
HexNAc6,Hex7,dHex1,NeuNAc3+17amu_N-Glycan	3389.22
HexNAc6,Hex8,dHex4,NeuNAc1_N-Glycan	3390.23
HexNAc6,Hex7,dHex3,NeuNAc2+17amu_N-Glycan	3390.24
HexNAc6,Hex6,dHex2,NeuNAc3+34amu_N-Glycan	3390.25
HexNAc8,Hex10,dHex1_N-Glycan	3391.22
HexNAc8,Hex9,NeuNAc1+17amu_N-Glycan	3391.23
HexNAc6,Hex7,dHex5,NeuNAc1+17amu_N-Glycan	3391.26
HexNAc6,Hex6,dHex4,NeuNAc2+34amu_N-Glycan	3391.27
HexNAc5,Hex9,NeuNAc3+51amu_N-Glycan	3398.24
HexNAc7,Hex5,dHex4,NeuNAc2_N-Glycan	3398.24
HexNAc9,Hex7,dHex1,NeuNAc1_N-Glycan	3399.24
HexNAc9,Hex7,dHex3_N-Glycan	3400.26
HexNAc9,Hex6,dHex2,NeuNAc1+17amu_N-Glycan	3400.27
HexNAc6,Hex9,dHex1,NeuNAc2_N-Glycan	3405.2
HexNAc6,Hex8,NeuNAc3+17amu_N-Glycan	3405.21
HexNAc6,Hex9,dHex3,NeuNAc1_N-Glycan	3406.22
HexNAc6,Hex8,dHex2,NeuNAc2+17amu_N-Glycan	3406.23
HexNAc6,Hex7,dHex1,NeuNAc3+34amu_N-Glycan	3406.24
HexNAc8,Hex11_N-Glycan	3407.22
HexNAc6,Hex8,dHex4,NeuNAc1+17amu_N-Glycan	3407.25
HexNAc6,Hex7,dHex3,NeuNAc2+34amu_N-Glycan	3407.26
HexNAc6,Hex6,dHex2,NeuNAc3+51amu_N-Glycan	3407.27
HexNAc7,Hex6,dHex1,NeuNAc3_N-Glycan	3413.22
HexNAc7,Hex6,dHex3,NeuNAc2_N-Glycan	3414.24
HexNAc9,Hex8,NeuNAc1_N-Glycan	3415.23
HexNAc7,Hex6,dHex5,NeuNAc1_N-Glycan	3415.26
HexNAc7,Hex5,dHex4,NeuNAc2+17amu_N-Glycan	3415.27
HexNAc9,Hex8,dHex2_N-Glycan	3416.25
HexNAc9,Hex7,dHex1,NeuNAc1+17amu_N-Glycan	3416.26
HexNAc6,Hex10,NeuNAc2_N-Glycan	3421.2
HexNAc6,Hex10,dHex2,NeuNAc1_N-Glycan	3422.22
HexNAc6,Hex9,dHex1,NeuNAc2+17amu_N-Glycan	3422.23
HexNAc6,Hex8,NeuNAc3+34amu_N-Glycan	3422.24
HexNAc6,Hex9,dHex3,NeuNAc1+17amu_N-Glycan	3423.25
HexNAc6,Hex8,dHex2,NeuNAc2+34amu_N-Glycan	3423.26
HexNAc6,Hex7,dHex1,NeuNAc3+51amu_N-Glycan	3423.27
HexNAc7,Hex7,NeuNAc3_N-Glycan	3429.21
HexNAc7,Hex7,dHex2,NeuNAc2_N-Glycan	3430.23
HexNAc7,Hex6,dHex1,NeuNAc3+17amu_N-Glycan	3430.24
HexNAc7,Hex7,dHex4,NeuNAc1_N-Glycan	3431.25
HexNAc7,Hex6,dHex3,NeuNAc2+17amu_N-Glycan	3431.26
HexNAc9,Hex9,dHex1_N-Glycan	3432.25
HexNAc9,Hex8,NeuNAc1+17amu_N-Glycan	3432.26
HexNAc7,Hex6,dHex5,NeuNAc1+17amu_N-Glycan	3432.28
HexNAc7,Hex5,dHex4,NeuNAc2+34amu_N-Glycan	3432.3
HexNAc6,Hex11,dHex1,NeuNAc1_N-Glycan	3438.21
HexNAc6,Hex10,NeuNAc2+17amu_N-Glycan	3438.22
HexNAc6,Hex10,dHex2,NeuNAc1+17amu_N-Glycan	3439.24
HexNAc6,Hex9,dHex1,NeuNAc2+34amu_N-Glycan	3439.25
HexNAc6,Hex8,NeuNAc3+51amu_N-Glycan	3439.26
HexNAc10,Hex6,dHex3_N-Glycan	3441.28
HexNAc5,Hex6,dHex4,NeuNAc3_N-Glycan	3445.23
HexNAc7,Hex8,dHex1,NeuNAc2_N-Glycan	3446.23
HexNAc7,Hex7,NeuNAc3+17amu_N-Glycan	3446.24
HexNAc7,Hex8,dHex3,NeuNAc1_N-Glycan	3447.25
HexNAc7,Hex7,dHex2,NeuNAc2+17amu_N-Glycan	3447.26
HexNAc7,Hex6,dHex1,NeuNAc3+34amu_N-Glycan	3447.27
HexNAc9,Hex10_N-Glycan	3448.24
HexNAc7,Hex8,dHex5_N-Glycan	3448.27
HexNAc7,Hex7,dHex4,NeuNAc1+17amu_N-Glycan	3448.28
HexNAc7,Hex6,dHex3,NeuNAc2+34amu_N-Glycan	3448.29
HexNAc6,Hex11,dHex1,NeuNAc1+17amu_N-Glycan	3455.24
HexNAc6,Hex10,NeuNAc2+34amu_N-Glycan	3455.25
HexNAc10,Hex7,NeuNAc1_N-Glycan	3456.26
HexNAc8,Hex5,dHex5,NeuNAc1_N-Glycan	3456.28
HexNAc10,Hex7,dHex2_N-Glycan	3457.28
HexNAc5,Hex7,dHex3,NeuNAc3_N-Glycan	3461.23
HexNAc7,Hex9,NeuNAc2_N-Glycan	3462.22
HexNAc5,Hex6,dHex4,NeuNAc3+17amu_N-Glycan	3462.26
HexNAc7,Hex9,dHex2,NeuNAc1_N-Glycan	3463.24
HexNAc7,Hex8,dHex1,NeuNAc2+17amu_N-Glycan	3463.25
HexNAc7,Hex7,NeuNAc3+34amu_N-Glycan	3463.26
HexNAc7,Hex9,dHex4_N-Glycan	3464.26
HexNAc7,Hex8,dHex3,NeuNAc1+17amu_N-Glycan	3464.27
HexNAc7,Hex7,dHex2,NeuNAc2+34amu_N-Glycan	3464.29
HexNAc7,Hex6,dHex1,NeuNAc3+51amu_N-Glycan	3464.3
HexNAc8,Hex6,dHex2,NeuNAc2_N-Glycan	3471.26
HexNAc8,Hex6,dHex4,NeuNAc1_N-Glycan	3472.28
HexNAc10,Hex8,dHex1_N-Glycan	3473.27
HexNAc10,Hex7,NeuNAc1+17amu_N-Glycan	3473.29
HexNAc8,Hex5,dHex5,NeuNAc1+17amu_N-Glycan	3473.31
HexNAc5,Hex8,dHex2,NeuNAc3_N-Glycan	3477.22
HexNAc5,Hex7,dHex3,NeuNAc3+17amu_N-Glycan	3478.25
HexNAc7,Hex10,dHex1,NeuNAc1_N-Glycan	3479.24
HexNAc7,Hex9,NeuNAc2+17amu_N-Glycan	3479.25
HexNAc5,Hex6,dHex4,NeuNAc3+34amu_N-Glycan	3479.28
HexNAc7,Hex10,dHex3_N-Glycan	3480.26
HexNAc7,Hex9,dHex2,NeuNAc1+17amu_N-Glycan	3480.27
HexNAc7,Hex8,dHex1,NeuNAc2+34amu_N-Glycan	3480.28
HexNAc7,Hex7,NeuNAc3+51amu_N-Glycan	3480.29
HexNAc8,Hex7,dHex1,NeuNAc2_N-Glycan	3487.25
HexNAc8,Hex7,dHex3,NeuNAc1_N-Glycan	3488.27
HexNAc8,Hex6,dHex2,NeuNAc2+17amu_N-Glycan	3488.29
HexNAc10,Hex9_N-Glycan	3489.27
HexNAc8,Hex7,dHex5_N-Glycan	3489.29
HexNAc8,Hex6,dHex4,NeuNAc1+17amu_N-Glycan	3489.31
HexNAc5,Hex9,dHex1,NeuNAc3_N-Glycan	3493.22
HexNAc5,Hex8,dHex2,NeuNAc3+17amu_N-Glycan	3494.25
HexNAc7,Hex11,NeuNAc1_N-Glycan	3495.23
HexNAc5,Hex7,dHex3,NeuNAc3+34amu_N-Glycan	3495.28
HexNAc7,Hex11,dHex2_N-Glycan	3496.25
HexNAc7,Hex10,dHex1,NeuNAc1+17amu_N-Glycan	3496.26
HexNAc7,Hex9,NeuNAc2+34amu_N-Glycan	3496.27
HexNAc5,Hex6,dHex4,NeuNAc3+51amu_N-Glycan	3496.31
HexNAc6,Hex6,dHex3,NeuNAc3_N-Glycan	3502.25
HexNAc8,Hex8,NeuNAc2_N-Glycan	3503.25
HexNAc6,Hex6,dHex5,NeuNAc2_N-Glycan	3503.27
HexNAc8,Hex8,dHex2,NeuNAc1_N-Glycan	3504.27
HexNAc8,Hex7,dHex1,NeuNAc2+17amu_N-Glycan	3504.28
HexNAc8,Hex8,dHex4_N-Glycan	3505.29
HexNAc8,Hex7,dHex3,NeuNAc1+17amu_N-Glycan	3505.3
HexNAc8,Hex6,dHex2,NeuNAc2+34amu_N-Glycan	3505.31
HexNAc5,Hex9,dHex1,NeuNAc3+17amu_N-Glycan	3510.24
HexNAc5,Hex8,dHex2,NeuNAc3+34amu_N-Glycan	3511.27
HexNAc7,Hex12,dHex1_N-Glycan	3512.25
HexNAc7,Hex11,NeuNAc1+17amu_N-Glycan	3512.26
HexNAc5,Hex7,dHex3,NeuNAc3+51amu_N-Glycan	3512.31
HexNAc11,Hex7,dHex1_N-Glycan	3514.3
HexNAc6,Hex7,NeuNAc4_N-Glycan	3517.23
HexNAc6,Hex7,dHex2,NeuNAc3_N-Glycan	3518.25
HexNAc6,Hex7,dHex4,NeuNAc2_N-Glycan	3519.27
HexNAc6,Hex6,dHex3,NeuNAc3+17amu_N-Glycan	3519.28
HexNAc8,Hex9,dHex1,NeuNAc1_N-Glycan	3520.26
HexNAc8,Hex8,NeuNAc2+17amu_N-Glycan	3520.27
HexNAc6,Hex6,dHex5,NeuNAc2+17amu_N-Glycan	3520.3
HexNAc8,Hex9,dHex3_N-Glycan	3521.28
HexNAc8,Hex8,dHex2,NeuNAc1+17amu_N-Glycan	3521.3
HexNAc8,Hex7,dHex1,NeuNAc2+34amu_N-Glycan	3521.31
HexNAc5,Hex9,dHex1,NeuNAc3+34amu_N-Glycan	3527.27
HexNAc5,Hex8,dHex2,NeuNAc3+51amu_N-Glycan	3528.3
HexNAc9,Hex6,dHex3,NeuNAc1_N-Glycan	3529.3
HexNAc11,Hex8_N-Glycan	3530.3
HexNAc9,Hex6,dHex5_N-Glycan	3530.32
HexNAc6,Hex8,dHex1,NeuNAc3_N-Glycan	3534.24
HexNAc6,Hex7,NeuNAc4+17amu_N-Glycan	3534.25
HexNAc6,Hex8,dHex3,NeuNAc2_N-Glycan	3535.26
HexNAc6,Hex7,dHex2,NeuNAc3+17amu_N-Glycan	3535.27
HexNAc8,Hex10,NeuNAc1_N-Glycan	3536.26
HexNAc6,Hex7,dHex4,NeuNAc2+17amu_N-Glycan	3536.3
HexNAc6,Hex6,dHex3,NeuNAc3+34amu_N-Glycan	3536.31
HexNAc8,Hex10,dHex2_N-Glycan	3537.28
HexNAc8,Hex9,dHex1,NeuNAc1+17amu_N-Glycan	3537.29
HexNAc8,Hex8,NeuNAc2+34amu_N-Glycan	3537.3
HexNAc6,Hex6,dHex5,NeuNAc2+34amu_N-Glycan	3537.33
HexNAc9,Hex7,NeuNAc2_N-Glycan	3544.27
HexNAc5,Hex9,dHex1,NeuNAc3+51amu_N-Glycan	3544.3
HexNAc7,Hex5,dHex5,NeuNAc2_N-Glycan	3544.3
HexNAc9,Hex7,dHex2,NeuNAc1_N-Glycan	3545.3
HexNAc9,Hex7,dHex4_N-Glycan	3546.32
HexNAc9,Hex6,dHex3,NeuNAc1+17amu_N-Glycan	3546.33
HexNAc6,Hex9,NeuNAc3_N-Glycan	3550.24
HexNAc6,Hex9,dHex2,NeuNAc2_N-Glycan	3551.26
HexNAc6,Hex8,dHex1,NeuNAc3+17amu_N-Glycan	3551.27
HexNAc6,Hex7,NeuNAc4+34amu_N-Glycan	3551.28
HexNAc6,Hex8,dHex3,NeuNAc2+17amu_N-Glycan	3552.29
HexNAc6,Hex7,dHex2,NeuNAc3+34amu_N-Glycan	3552.3
HexNAc8,Hex11,dHex1_N-Glycan	3553.27
HexNAc8,Hex10,NeuNAc1+17amu_N-Glycan	3553.29
HexNAc6,Hex7,dHex4,NeuNAc2+34amu_N-Glycan	3553.32
HexNAc6,Hex6,dHex3,NeuNAc3+51amu_N-Glycan	3553.33
HexNAc7,Hex6,dHex2,NeuNAc3_N-Glycan	3559.27
HexNAc7,Hex6,dHex4,NeuNAc2_N-Glycan	3560.3
HexNAc9,Hex8,dHex1,NeuNAc1_N-Glycan	3561.29
HexNAc9,Hex7,NeuNAc2+17amu_N-Glycan	3561.3
HexNAc7,Hex5,dHex5,NeuNAc2+17amu_N-Glycan	3561.33
HexNAc9,Hex8,dHex3_N-Glycan	3562.31
HexNAc9,Hex7,dHex2,NeuNAc1+17amu_N-Glycan	3562.32
HexNAc6,Hex10,dHex1,NeuNAc2_N-Glycan	3567.25
HexNAc6,Hex9,NeuNAc3+17amu_N-Glycan	3567.26
HexNAc6,Hex9,dHex2,NeuNAc2+17amu_N-Glycan	3568.28
HexNAc6,Hex8,dHex1,NeuNAc3+34amu_N-Glycan	3568.3
HexNAc6,Hex7,NeuNAc4+51amu_N-Glycan	3568.31
HexNAc8,Hex12_N-Glycan	3569.27
HexNAc6,Hex8,dHex3,NeuNAc2+34amu_N-Glycan	3569.32
HexNAc6,Hex7,dHex2,NeuNAc3+51amu_N-Glycan	3569.33
HexNAc7,Hex7,dHex1,NeuNAc3_N-Glycan	3575.27
HexNAc7,Hex7,dHex3,NeuNAc2_N-Glycan	3576.29
HexNAc7,Hex6,dHex2,NeuNAc3+17amu_N-Glycan	3576.3
HexNAc9,Hex9,NeuNAc1_N-Glycan	3577.29
HexNAc7,Hex7,dHex5,NeuNAc1_N-Glycan	3577.31
HexNAc7,Hex6,dHex4,NeuNAc2+17amu_N-Glycan	3577.32
HexNAc9,Hex9,dHex2_N-Glycan	3578.31
HexNAc9,Hex8,dHex1,NeuNAc1+17amu_N-Glycan	3578.32
HexNAc9,Hex7,NeuNAc2+34amu_N-Glycan	3578.33
HexNAc7,Hex5,dHex5,NeuNAc2+34amu_N-Glycan	3578.35
HexNAc6,Hex11,NeuNAc2_N-Glycan	3583.25
HexNAc6,Hex10,dHex1,NeuNAc2+17amu_N-Glycan	3584.28
HexNAc6,Hex9,NeuNAc3+34amu_N-Glycan	3584.29
HexNAc6,Hex9,dHex2,NeuNAc2+34amu_N-Glycan	3585.31
HexNAc6,Hex8,dHex1,NeuNAc3+51amu_N-Glycan	3585.32
HexNAc6,Hex7,NeuNAc4+68amu_N-Glycan	3585.33
HexNAc10,Hex6,dHex4_N-Glycan	3587.34
HexNAc7,Hex8,NeuNAc3_N-Glycan	3591.26
HexNAc7,Hex8,dHex2,NeuNAc2_N-Glycan	3592.28
HexNAc7,Hex7,dHex1,NeuNAc3+17amu_N-Glycan	3592.3
HexNAc7,Hex8,dHex4,NeuNAc1_N-Glycan	3593.31
HexNAc7,Hex7,dHex3,NeuNAc2+17amu_N-Glycan	3593.32
HexNAc7,Hex6,dHex2,NeuNAc3+34amu_N-Glycan	3593.33
HexNAc9,Hex10,dHex1_N-Glycan	3594.3
HexNAc9,Hex9,NeuNAc1+17amu_N-Glycan	3594.31
HexNAc7,Hex7,dHex5,NeuNAc1+17amu_N-Glycan	3594.34
HexNAc7,Hex6,dHex4,NeuNAc2+34amu_N-Glycan	3594.35
HexNAc6,Hex11,NeuNAc2+17amu_N-Glycan	3600.27
HexNAc6,Hex10,dHex1,NeuNAc2+34amu_N-Glycan	3601.31
HexNAc6,Hex9,NeuNAc3+51amu_N-Glycan	3601.32
HexNAc10,Hex7,dHex1,NeuNAc1_N-Glycan	3602.32
HexNAc10,Hex7,dHex3_N-Glycan	3603.34
HexNAc7,Hex9,dHex1,NeuNAc2_N-Glycan	3608.28
HexNAc7,Hex8,NeuNAc3+17amu_N-Glycan	3608.29
HexNAc7,Hex9,dHex3,NeuNAc1_N-Glycan	3609.3
HexNAc7,Hex8,dHex2,NeuNAc2+17amu_N-Glycan	3609.31
HexNAc7,Hex7,dHex1,NeuNAc3+34amu_N-Glycan	3609.32
HexNAc9,Hex11_N-Glycan	3610.3
HexNAc7,Hex8,dHex4,NeuNAc1+17amu_N-Glycan	3610.33
HexNAc7,Hex7,dHex3,NeuNAc2+34amu_N-Glycan	3610.34
HexNAc7,Hex6,dHex2,NeuNAc3+51amu_N-Glycan	3610.35
HexNAc6,Hex11,NeuNAc2+34amu_N-Glycan	3617.3
HexNAc8,Hex6,dHex3,NeuNAc2_N-Glycan	3617.32
HexNAc10,Hex8,NeuNAc1_N-Glycan	3618.31
HexNAc8,Hex6,dHex5,NeuNAc1_N-Glycan	3618.34
HexNAc10,Hex8,dHex2_N-Glycan	3619.33
HexNAc10,Hex7,dHex1,NeuNAc1+17amu_N-Glycan	3619.34
HexNAc7,Hex10,NeuNAc2_N-Glycan	3624.27
HexNAc7,Hex10,dHex2,NeuNAc1_N-Glycan	3625.3
HexNAc7,Hex9,dHex1,NeuNAc2+17amu_N-Glycan	3625.31
HexNAc7,Hex8,NeuNAc3+34amu_N-Glycan	3625.32
HexNAc7,Hex9,dHex3,NeuNAc1+17amu_N-Glycan	3626.33
HexNAc7,Hex8,dHex2,NeuNAc2+34amu_N-Glycan	3626.34
HexNAc7,Hex7,dHex1,NeuNAc3+51amu_N-Glycan	3626.35
HexNAc8,Hex7,NeuNAc3_N-Glycan	3632.29
HexNAc8,Hex7,dHex2,NeuNAc2_N-Glycan	3633.31
HexNAc8,Hex7,dHex4,NeuNAc1_N-Glycan	3634.33
HexNAc8,Hex6,dHex3,NeuNAc2+17amu_N-Glycan	3634.34
HexNAc10,Hex9,dHex1_N-Glycan	3635.33
HexNAc10,Hex8,NeuNAc1+17amu_N-Glycan	3635.34
HexNAc8,Hex6,dHex5,NeuNAc1+17amu_N-Glycan	3635.36
HexNAc7,Hex11,dHex1,NeuNAc1_N-Glycan	3641.29
HexNAc7,Hex10,NeuNAc2+17amu_N-Glycan	3641.3
HexNAc7,Hex10,dHex2,NeuNAc1+17amu_N-Glycan	3642.32
HexNAc7,Hex9,dHex1,NeuNAc2+34amu_N-Glycan	3642.33
HexNAc7,Hex8,NeuNAc3+51amu_N-Glycan	3642.34
HexNAc6,Hex6,dHex4,NeuNAc3_N-Glycan	3648.31
HexNAc8,Hex8,dHex1,NeuNAc2_N-Glycan	3649.31
HexNAc8,Hex7,NeuNAc3+17amu_N-Glycan	3649.32
HexNAc8,Hex8,dHex3,NeuNAc1_N-Glycan	3650.33
HexNAc8,Hex7,dHex2,NeuNAc2+17amu_N-Glycan	3650.34
HexNAc10,Hex10_N-Glycan	3651.32
HexNAc8,Hex8,dHex5_N-Glycan	3651.35
HexNAc8,Hex7,dHex4,NeuNAc1+17amu_N-Glycan	3651.36
HexNAc8,Hex6,dHex3,NeuNAc2+34amu_N-Glycan	3651.37
HexNAc7,Hex12,NeuNAc1_N-Glycan	3657.28
HexNAc7,Hex11,dHex1,NeuNAc1+17amu_N-Glycan	3658.32
HexNAc7,Hex10,NeuNAc2+34amu_N-Glycan	3658.33
HexNAc11,Hex7,dHex2_N-Glycan	3660.36
HexNAc6,Hex7,dHex1,NeuNAc4_N-Glycan	3663.29
HexNAc6,Hex7,dHex3,NeuNAc3_N-Glycan	3664.31
HexNAc8,Hex9,NeuNAc2_N-Glycan	3665.3
HexNAc6,Hex7,dHex5,NeuNAc2_N-Glycan	3665.33
HexNAc6,Hex6,dHex4,NeuNAc3+17amu_N-Glycan	3665.34
HexNAc8,Hex9,dHex2,NeuNAc1_N-Glycan	3666.32
HexNAc8,Hex8,dHex1,NeuNAc2+17amu_N-Glycan	3666.33
HexNAc8,Hex7,NeuNAc3+34amu_N-Glycan	3666.34
HexNAc8,Hex9,dHex4_N-Glycan	3667.34
HexNAc8,Hex8,dHex3,NeuNAc1+17amu_N-Glycan	3667.35
HexNAc8,Hex7,dHex2,NeuNAc2+34amu_N-Glycan	3667.36
HexNAc7,Hex12,NeuNAc1+17amu_N-Glycan	3674.31
HexNAc9,Hex6,dHex4,NeuNAc1_N-Glycan	3675.36
HexNAc11,Hex8,dHex1_N-Glycan	3676.35
HexNAc6,Hex8,NeuNAc4_N-Glycan	3679.28
HexNAc6,Hex8,dHex2,NeuNAc3_N-Glycan	3680.3
HexNAc6,Hex7,dHex1,NeuNAc4+17amu_N-Glycan	3680.31
HexNAc6,Hex8,dHex4,NeuNAc2_N-Glycan	3681.32
HexNAc6,Hex7,dHex3,NeuNAc3+17amu_N-Glycan	3681.33
HexNAc8,Hex10,dHex1,NeuNAc1_N-Glycan	3682.32
HexNAc8,Hex9,NeuNAc2+17amu_N-Glycan	3682.33
HexNAc6,Hex7,dHex5,NeuNAc2+17amu_N-Glycan	3682.35
HexNAc6,Hex6,dHex4,NeuNAc3+34amu_N-Glycan	3682.36
HexNAc8,Hex10,dHex3_N-Glycan	3683.34
HexNAc8,Hex9,dHex2,NeuNAc1+17amu_N-Glycan	3683.35
HexNAc8,Hex8,dHex1,NeuNAc2+34amu_N-Glycan	3683.36
HexNAc8,Hex7,NeuNAc3+51amu_N-Glycan	3683.37
HexNAc9,Hex7,dHex1,NeuNAc2_N-Glycan	3690.33
HexNAc9,Hex7,dHex3,NeuNAc1_N-Glycan	3691.35
HexNAc11,Hex9_N-Glycan	3692.35
HexNAc9,Hex7,dHex5_N-Glycan	3692.37
HexNAc9,Hex6,dHex4,NeuNAc1+17amu_N-Glycan	3692.38
HexNAc6,Hex9,dHex1,NeuNAc3_N-Glycan	3696.3
HexNAc6,Hex8,NeuNAc4+17amu_N-Glycan	3696.31
HexNAc6,Hex9,dHex3,NeuNAc2_N-Glycan	3697.32
HexNAc6,Hex8,dHex2,NeuNAc3+17amu_N-Glycan	3697.33
HexNAc6,Hex7,dHex1,NeuNAc4+34amu_N-Glycan	3697.34
HexNAc8,Hex11,NeuNAc1_N-Glycan	3698.31
HexNAc6,Hex8,dHex4,NeuNAc2+17amu_N-Glycan	3698.35
HexNAc6,Hex7,dHex3,NeuNAc3+34amu_N-Glycan	3698.36
HexNAc8,Hex11,dHex2_N-Glycan	3699.33
HexNAc8,Hex10,dHex1,NeuNAc1+17amu_N-Glycan	3699.34
HexNAc8,Hex9,NeuNAc2+34amu_N-Glycan	3699.35
HexNAc6,Hex7,dHex5,NeuNAc2+34amu_N-Glycan	3699.38
HexNAc6,Hex6,dHex4,NeuNAc3+51amu_N-Glycan	3699.39
HexNAc7,Hex6,dHex3,NeuNAc3_N-Glycan	3705.33
HexNAc9,Hex8,NeuNAc2_N-Glycan	3706.33
HexNAc7,Hex6,dHex5,NeuNAc2_N-Glycan	3706.35
HexNAc9,Hex8,dHex2,NeuNAc1_N-Glycan	3707.35
HexNAc9,Hex7,dHex1,NeuNAc2+17amu_N-Glycan	3707.36
HexNAc9,Hex8,dHex4_N-Glycan	3708.37
HexNAc9,Hex7,dHex3,NeuNAc1+17amu_N-Glycan	3708.38
HexNAc6,Hex10,NeuNAc3_N-Glycan	3712.29
HexNAc6,Hex10,dHex2,NeuNAc2_N-Glycan	3713.31
HexNAc6,Hex9,dHex1,NeuNAc3+17amu_N-Glycan	3713.32
HexNAc6,Hex8,NeuNAc4+34amu_N-Glycan	3713.33
HexNAc6,Hex9,dHex3,NeuNAc2+17amu_N-Glycan	3714.34
HexNAc6,Hex8,dHex2,NeuNAc3+34amu_N-Glycan	3714.35
HexNAc6,Hex7,dHex1,NeuNAc4+51amu_N-Glycan	3714.37
HexNAc8,Hex12,dHex1_N-Glycan	3715.33
HexNAc8,Hex11,NeuNAc1+17amu_N-Glycan	3715.34
HexNAc6,Hex8,dHex4,NeuNAc2+34amu_N-Glycan	3715.37
HexNAc6,Hex7,dHex3,NeuNAc3+51amu_N-Glycan	3715.39
HexNAc7,Hex7,NeuNAc4_N-Glycan	3720.31
HexNAc7,Hex7,dHex2,NeuNAc3_N-Glycan	3721.33
HexNAc7,Hex7,dHex4,NeuNAc2_N-Glycan	3722.35
HexNAc7,Hex6,dHex3,NeuNAc3+17amu_N-Glycan	3722.36
HexNAc9,Hex9,dHex1,NeuNAc1_N-Glycan	3723.34
HexNAc9,Hex8,NeuNAc2+17amu_N-Glycan	3723.35
HexNAc7,Hex6,dHex5,NeuNAc2+17amu_N-Glycan	3723.38
HexNAc9,Hex9,dHex3_N-Glycan	3724.36
HexNAc9,Hex8,dHex2,NeuNAc1+17amu_N-Glycan	3724.37
HexNAc9,Hex7,dHex1,NeuNAc2+34amu_N-Glycan	3724.39
HexNAc6,Hex11,dHex1,NeuNAc2_N-Glycan	3729.31
HexNAc6,Hex10,NeuNAc3+17amu_N-Glycan	3729.32
HexNAc6,Hex10,dHex2,NeuNAc2+17amu_N-Glycan	3730.34
HexNAc6,Hex9,dHex1,NeuNAc3+34amu_N-Glycan	3730.35
HexNAc6,Hex8,NeuNAc4+51amu_N-Glycan	3730.36
HexNAc8,Hex13_N-Glycan	3731.32
HexNAc6,Hex9,dHex3,NeuNAc2+34amu_N-Glycan	3731.37
HexNAc6,Hex8,dHex2,NeuNAc3+51amu_N-Glycan	3731.38
HexNAc6,Hex7,dHex1,NeuNAc4+68amu_N-Glycan	3731.39
HexNAc10,Hex6,dHex5_N-Glycan	3733.4
HexNAc7,Hex8,dHex1,NeuNAc3_N-Glycan	3737.32
HexNAc7,Hex7,NeuNAc4+17amu_N-Glycan	3737.33
HexNAc7,Hex8,dHex3,NeuNAc2_N-Glycan	3738.34
HexNAc7,Hex7,dHex2,NeuNAc3+17amu_N-Glycan	3738.35
HexNAc9,Hex10,NeuNAc1_N-Glycan	3739.34
HexNAc7,Hex8,dHex5,NeuNAc1_N-Glycan	3739.36
HexNAc7,Hex7,dHex4,NeuNAc2+17amu_N-Glycan	3739.37
HexNAc7,Hex6,dHex3,NeuNAc3+34amu_N-Glycan	3739.39
HexNAc9,Hex10,dHex2_N-Glycan	3740.36
HexNAc9,Hex9,dHex1,NeuNAc1+17amu_N-Glycan	3740.37
HexNAc9,Hex8,NeuNAc2+34amu_N-Glycan	3740.38
HexNAc7,Hex6,dHex5,NeuNAc2+34amu_N-Glycan	3740.41
HexNAc6,Hex11,dHex1,NeuNAc2+17amu_N-Glycan	3746.33
HexNAc6,Hex10,NeuNAc3+34amu_N-Glycan	3746.34
HexNAc6,Hex10,dHex2,NeuNAc2+34amu_N-Glycan	3747.36
HexNAc6,Hex9,dHex1,NeuNAc3+51amu_N-Glycan	3747.38
HexNAc6,Hex8,NeuNAc4+68amu_N-Glycan	3747.39
HexNAc10,Hex7,dHex2,NeuNAc1_N-Glycan	3748.37
HexNAc10,Hex7,dHex4_N-Glycan	3749.4
HexNAc7,Hex9,NeuNAc3_N-Glycan	3753.32
HexNAc7,Hex9,dHex2,NeuNAc2_N-Glycan	3754.34
HexNAc7,Hex8,dHex1,NeuNAc3+17amu_N-Glycan	3754.35
HexNAc7,Hex7,NeuNAc4+34amu_N-Glycan	3754.36
HexNAc7,Hex9,dHex4,NeuNAc1_N-Glycan	3755.36
HexNAc7,Hex8,dHex3,NeuNAc2+17amu_N-Glycan	3755.37
HexNAc7,Hex7,dHex2,NeuNAc3+34amu_N-Glycan	3755.38
HexNAc9,Hex11,dHex1_N-Glycan	3756.35
HexNAc9,Hex10,NeuNAc1+17amu_N-Glycan	3756.36
HexNAc7,Hex8,dHex5,NeuNAc1+17amu_N-Glycan	3756.39
HexNAc7,Hex7,dHex4,NeuNAc2+34amu_N-Glycan	3756.4
HexNAc7,Hex6,dHex3,NeuNAc3+51amu_N-Glycan	3756.41
HexNAc6,Hex11,dHex1,NeuNAc2+34amu_N-Glycan	3763.36
HexNAc6,Hex10,NeuNAc3+51amu_N-Glycan	3763.37
HexNAc8,Hex6,dHex4,NeuNAc2_N-Glycan	3763.37
HexNAc10,Hex8,dHex1,NeuNAc1_N-Glycan	3764.37
HexNAc10,Hex8,dHex3_N-Glycan	3765.39
HexNAc10,Hex7,dHex2,NeuNAc1+17amu_N-Glycan	3765.4
HexNAc7,Hex10,dHex1,NeuNAc2_N-Glycan	3770.33
HexNAc7,Hex9,NeuNAc3+17amu_N-Glycan	3770.34
HexNAc7,Hex10,dHex3,NeuNAc1_N-Glycan	3771.35
HexNAc7,Hex9,dHex2,NeuNAc2+17amu_N-Glycan	3771.36
HexNAc7,Hex8,dHex1,NeuNAc3+34amu_N-Glycan	3771.38
HexNAc7,Hex7,NeuNAc4+51amu_N-Glycan	3771.39
HexNAc9,Hex12_N-Glycan	3772.35
HexNAc7,Hex9,dHex4,NeuNAc1+17amu_N-Glycan	3772.38
HexNAc7,Hex8,dHex3,NeuNAc2+34amu_N-Glycan	3772.4
HexNAc7,Hex7,dHex2,NeuNAc3+51amu_N-Glycan	3772.41
HexNAc8,Hex7,dHex1,NeuNAc3_N-Glycan	3778.35
HexNAc8,Hex7,dHex3,NeuNAc2_N-Glycan	3779.37
HexNAc10,Hex9,NeuNAc1_N-Glycan	3780.36
HexNAc8,Hex7,dHex5,NeuNAc1_N-Glycan	3780.39
HexNAc8,Hex6,dHex4,NeuNAc2+17amu_N-Glycan	3780.4
HexNAc10,Hex9,dHex2_N-Glycan	3781.38
HexNAc10,Hex8,dHex1,NeuNAc1+17amu_N-Glycan	3781.4
HexNAc7,Hex11,NeuNAc2_N-Glycan	3786.33
HexNAc7,Hex11,dHex2,NeuNAc1_N-Glycan	3787.35
HexNAc7,Hex10,dHex1,NeuNAc2+17amu_N-Glycan	3787.36
HexNAc7,Hex9,NeuNAc3+34amu_N-Glycan	3787.37
HexNAc7,Hex10,dHex3,NeuNAc1+17amu_N-Glycan	3788.38
HexNAc7,Hex9,dHex2,NeuNAc2+34amu_N-Glycan	3788.39
HexNAc7,Hex8,dHex1,NeuNAc3+51amu_N-Glycan	3788.4
HexNAc7,Hex7,NeuNAc4+68amu_N-Glycan	3788.41
HexNAc8,Hex8,NeuNAc3_N-Glycan	3794.34
HexNAc6,Hex6,dHex5,NeuNAc3_N-Glycan	3794.37
HexNAc8,Hex8,dHex2,NeuNAc2_N-Glycan	3795.36
HexNAc8,Hex7,dHex1,NeuNAc3+17amu_N-Glycan	3795.38
HexNAc8,Hex8,dHex4,NeuNAc1_N-Glycan	3796.38
HexNAc8,Hex7,dHex3,NeuNAc2+17amu_N-Glycan	3796.4
HexNAc10,Hex10,dHex1_N-Glycan	3797.38
HexNAc10,Hex9,NeuNAc1+17amu_N-Glycan	3797.39
HexNAc8,Hex7,dHex5,NeuNAc1+17amu_N-Glycan	3797.42
HexNAc8,Hex6,dHex4,NeuNAc2+34amu_N-Glycan	3797.43
HexNAc7,Hex12,dHex1,NeuNAc1_N-Glycan	3803.34
HexNAc7,Hex11,NeuNAc2+17amu_N-Glycan	3803.35
HexNAc7,Hex11,dHex2,NeuNAc1+17amu_N-Glycan	3804.37
HexNAc7,Hex10,dHex1,NeuNAc2+34amu_N-Glycan	3804.39
HexNAc7,Hex9,NeuNAc3+51amu_N-Glycan	3804.4
HexNAc11,Hex7,dHex3_N-Glycan	3806.42
HexNAc6,Hex7,dHex2,NeuNAc4_N-Glycan	3809.34
HexNAc6,Hex7,dHex4,NeuNAc3_N-Glycan	3810.36
HexNAc8,Hex9,dHex1,NeuNAc2_N-Glycan	3811.36
HexNAc8,Hex8,NeuNAc3+17amu_N-Glycan	3811.37
HexNAc6,Hex6,dHex5,NeuNAc3+17amu_N-Glycan	3811.4
HexNAc8,Hex9,dHex3,NeuNAc1_N-Glycan	3812.38
HexNAc8,Hex8,dHex2,NeuNAc2+17amu_N-Glycan	3812.39
HexNAc8,Hex7,dHex1,NeuNAc3+34amu_N-Glycan	3812.4
HexNAc10,Hex11_N-Glycan	3813.37
HexNAc8,Hex9,dHex5_N-Glycan	3813.4
HexNAc8,Hex8,dHex4,NeuNAc1+17amu_N-Glycan	3813.41
HexNAc8,Hex7,dHex3,NeuNAc2+34amu_N-Glycan	3813.42
HexNAc7,Hex12,dHex1,NeuNAc1+17amu_N-Glycan	3820.37
HexNAc7,Hex11,NeuNAc2+34amu_N-Glycan	3820.38
HexNAc11,Hex8,NeuNAc1_N-Glycan	3821.39
HexNAc9,Hex6,dHex5,NeuNAc1_N-Glycan	3821.42
HexNAc11,Hex8,dHex2_N-Glycan	3822.41
HexNAc6,Hex8,dHex1,NeuNAc4_N-Glycan	3825.34
HexNAc6,Hex8,dHex3,NeuNAc3_N-Glycan	3826.36
HexNAc6,Hex7,dHex2,NeuNAc4+17amu_N-Glycan	3826.37
HexNAc8,Hex10,NeuNAc2_N-Glycan	3827.35
HexNAc6,Hex7,dHex4,NeuNAc3+17amu_N-Glycan	3827.39
HexNAc8,Hex10,dHex2,NeuNAc1_N-Glycan	3828.37
HexNAc8,Hex9,dHex1,NeuNAc2+17amu_N-Glycan	3828.39
HexNAc8,Hex8,NeuNAc3+34amu_N-Glycan	3828.4
HexNAc6,Hex6,dHex5,NeuNAc3+34amu_N-Glycan	3828.42
HexNAc8,Hex10,dHex4_N-Glycan	3829.39
HexNAc8,Hex9,dHex3,NeuNAc1+17amu_N-Glycan	3829.41
HexNAc8,Hex8,dHex2,NeuNAc2+34amu_N-Glycan	3829.42
HexNAc8,Hex7,dHex1,NeuNAc3+51amu_N-Glycan	3829.43
HexNAc9,Hex7,dHex2,NeuNAc2_N-Glycan	3836.39
HexNAc9,Hex7,dHex4,NeuNAc1_N-Glycan	3837.41
HexNAc11,Hex9,dHex1_N-Glycan	3838.41
HexNAc11,Hex8,NeuNAc1+17amu_N-Glycan	3838.42
HexNAc9,Hex6,dHex5,NeuNAc1+17amu_N-Glycan	3838.44
HexNAc6,Hex9,NeuNAc4_N-Glycan	3841.33
HexNAc6,Hex9,dHex2,NeuNAc3_N-Glycan	3842.35
HexNAc6,Hex8,dHex1,NeuNAc4+17amu_N-Glycan	3842.36
HexNAc6,Hex8,dHex3,NeuNAc3+17amu_N-Glycan	3843.39
HexNAc6,Hex7,dHex2,NeuNAc4+34amu_N-Glycan	3843.4
HexNAc8,Hex11,dHex1,NeuNAc1_N-Glycan	3844.37
HexNAc8,Hex10,NeuNAc2+17amu_N-Glycan	3844.38
HexNAc6,Hex7,dHex4,NeuNAc3+34amu_N-Glycan	3844.42
HexNAc8,Hex11,dHex3_N-Glycan	3845.39
HexNAc8,Hex10,dHex2,NeuNAc1+17amu_N-Glycan	3845.4
HexNAc8,Hex9,dHex1,NeuNAc2+34amu_N-Glycan	3845.41
HexNAc8,Hex8,NeuNAc3+51amu_N-Glycan	3845.42
HexNAc6,Hex6,dHex5,NeuNAc3+51amu_N-Glycan	3845.45
HexNAc7,Hex6,dHex4,NeuNAc3_N-Glycan	3851.39
HexNAc9,Hex8,dHex1,NeuNAc2_N-Glycan	3852.39
HexNAc9,Hex8,dHex3,NeuNAc1_N-Glycan	3853.41
HexNAc9,Hex7,dHex2,NeuNAc2+17amu_N-Glycan	3853.42
HexNAc11,Hex10_N-Glycan	3854.4
HexNAc9,Hex8,dHex5_N-Glycan	3854.43
HexNAc9,Hex7,dHex4,NeuNAc1+17amu_N-Glycan	3854.44
HexNAc6,Hex10,dHex1,NeuNAc3_N-Glycan	3858.35
HexNAc6,Hex9,NeuNAc4+17amu_N-Glycan	3858.36
HexNAc6,Hex9,dHex2,NeuNAc3+17amu_N-Glycan	3859.38
HexNAc6,Hex8,dHex1,NeuNAc4+34amu_N-Glycan	3859.39
HexNAc8,Hex12,NeuNAc1_N-Glycan	3860.36
HexNAc6,Hex8,dHex3,NeuNAc3+34amu_N-Glycan	3860.41
HexNAc6,Hex7,dHex2,NeuNAc4+51amu_N-Glycan	3860.42
HexNAc8,Hex12,dHex2_N-Glycan	3861.38
HexNAc8,Hex11,dHex1,NeuNAc1+17amu_N-Glycan	3861.4
HexNAc8,Hex10,NeuNAc2+34amu_N-Glycan	3861.41
HexNAc6,Hex7,dHex4,NeuNAc3+51amu_N-Glycan	3861.44
HexNAc7,Hex7,dHex1,NeuNAc4_N-Glycan	3866.36
HexNAc7,Hex7,dHex3,NeuNAc3_N-Glycan	3867.39
HexNAc9,Hex9,NeuNAc2_N-Glycan	3868.38
HexNAc7,Hex7,dHex5,NeuNAc2_N-Glycan	3868.41
HexNAc7,Hex6,dHex4,NeuNAc3+17amu_N-Glycan	3868.42
HexNAc9,Hex9,dHex2,NeuNAc1_N-Glycan	3869.4
HexNAc9,Hex8,dHex1,NeuNAc2+17amu_N-Glycan	3869.41
HexNAc9,Hex9,dHex4_N-Glycan	3870.42
HexNAc9,Hex8,dHex3,NeuNAc1+17amu_N-Glycan	3870.43
HexNAc9,Hex7,dHex2,NeuNAc2+34amu_N-Glycan	3870.44
HexNAc6,Hex11,NeuNAc3_N-Glycan	3874.34
HexNAc6,Hex10,dHex1,NeuNAc3+17amu_N-Glycan	3875.38
HexNAc6,Hex9,NeuNAc4+34amu_N-Glycan	3875.39
HexNAc6,Hex9,dHex2,NeuNAc3+34amu_N-Glycan	3876.41
HexNAc6,Hex8,dHex1,NeuNAc4+51amu_N-Glycan	3876.42
HexNAc8,Hex13,dHex1_N-Glycan	3877.38
HexNAc8,Hex12,NeuNAc1+17amu_N-Glycan	3877.39
HexNAc6,Hex8,dHex3,NeuNAc3+51amu_N-Glycan	3877.44
HexNAc6,Hex7,dHex2,NeuNAc4+68amu_N-Glycan	3877.45
HexNAc7,Hex8,NeuNAc4_N-Glycan	3882.36
HexNAc7,Hex8,dHex2,NeuNAc3_N-Glycan	3883.38
HexNAc7,Hex7,dHex1,NeuNAc4+17amu_N-Glycan	3883.39
HexNAc7,Hex8,dHex4,NeuNAc2_N-Glycan	3884.4
HexNAc7,Hex7,dHex3,NeuNAc3+17amu_N-Glycan	3884.41
HexNAc9,Hex10,dHex1,NeuNAc1_N-Glycan	3885.4
HexNAc9,Hex9,NeuNAc2+17amu_N-Glycan	3885.41
HexNAc7,Hex7,dHex5,NeuNAc2+17amu_N-Glycan	3885.43
HexNAc7,Hex6,dHex4,NeuNAc3+34amu_N-Glycan	3885.44
HexNAc9,Hex10,dHex3_N-Glycan	3886.42
HexNAc9,Hex9,dHex2,NeuNAc1+17amu_N-Glycan	3886.43
HexNAc9,Hex8,dHex1,NeuNAc2+34amu_N-Glycan	3886.44
HexNAc6,Hex11,NeuNAc3+17amu_N-Glycan	3891.37
HexNAc6,Hex10,dHex1,NeuNAc3+34amu_N-Glycan	3892.4
HexNAc6,Hex9,NeuNAc4+51amu_N-Glycan	3892.41
HexNAc6,Hex9,dHex2,NeuNAc3+51amu_N-Glycan	3893.43
HexNAc6,Hex8,dHex1,NeuNAc4+68amu_N-Glycan	3893.44
HexNAc10,Hex7,dHex3,NeuNAc1_N-Glycan	3894.43
HexNAc10,Hex7,dHex5_N-Glycan	3895.45
HexNAc7,Hex9,dHex1,NeuNAc3_N-Glycan	3899.38
HexNAc7,Hex8,NeuNAc4+17amu_N-Glycan	3899.39
HexNAc7,Hex9,dHex3,NeuNAc2_N-Glycan	3900.4
HexNAc7,Hex8,dHex2,NeuNAc3+17amu_N-Glycan	3900.41
HexNAc7,Hex7,dHex1,NeuNAc4+34amu_N-Glycan	3900.42
HexNAc9,Hex11,NeuNAc1_N-Glycan	3901.39
HexNAc7,Hex8,dHex4,NeuNAc2+17amu_N-Glycan	3901.43
HexNAc7,Hex7,dHex3,NeuNAc3+34amu_N-Glycan	3901.44
HexNAc9,Hex11,dHex2_N-Glycan	3902.41
HexNAc9,Hex10,dHex1,NeuNAc1+17amu_N-Glycan	3902.42
HexNAc9,Hex9,NeuNAc2+34amu_N-Glycan	3902.43
HexNAc7,Hex7,dHex5,NeuNAc2+34amu_N-Glycan	3902.46
HexNAc7,Hex6,dHex4,NeuNAc3+51amu_N-Glycan	3902.47
HexNAc6,Hex11,NeuNAc3+34amu_N-Glycan	3908.4
HexNAc10,Hex8,NeuNAc2_N-Glycan	3909.41
HexNAc6,Hex10,dHex1,NeuNAc3+51amu_N-Glycan	3909.43
HexNAc8,Hex6,dHex5,NeuNAc2_N-Glycan	3909.43
HexNAc6,Hex9,NeuNAc4+68amu_N-Glycan	3909.44
HexNAc10,Hex8,dHex2,NeuNAc1_N-Glycan	3910.43
HexNAc10,Hex8,dHex4_N-Glycan	3911.45
HexNAc10,Hex7,dHex3,NeuNAc1+17amu_N-Glycan	3911.46
HexNAc7,Hex10,NeuNAc3_N-Glycan	3915.37
HexNAc7,Hex10,dHex2,NeuNAc2_N-Glycan	3916.39
HexNAc7,Hex9,dHex1,NeuNAc3+17amu_N-Glycan	3916.4
HexNAc7,Hex8,NeuNAc4+34amu_N-Glycan	3916.41
HexNAc7,Hex9,dHex3,NeuNAc2+17amu_N-Glycan	3917.42
HexNAc7,Hex8,dHex2,NeuNAc3+34amu_N-Glycan	3917.43
HexNAc7,Hex7,dHex1,NeuNAc4+51amu_N-Glycan	3917.44
HexNAc9,Hex12,dHex1_N-Glycan	3918.41
HexNAc9,Hex11,NeuNAc1+17amu_N-Glycan	3918.42
HexNAc7,Hex8,dHex4,NeuNAc2+34amu_N-Glycan	3918.45
HexNAc7,Hex7,dHex3,NeuNAc3+51amu_N-Glycan	3918.46
HexNAc8,Hex7,dHex2,NeuNAc3_N-Glycan	3924.41
HexNAc6,Hex11,NeuNAc3+51amu_N-Glycan	3925.42
HexNAc8,Hex7,dHex4,NeuNAc2_N-Glycan	3925.43
HexNAc10,Hex9,dHex1,NeuNAc1_N-Glycan	3926.42
HexNAc10,Hex8,NeuNAc2+17amu_N-Glycan	3926.43
HexNAc8,Hex6,dHex5,NeuNAc2+17amu_N-Glycan	3926.46
HexNAc10,Hex9,dHex3_N-Glycan	3927.44
HexNAc10,Hex8,dHex2,NeuNAc1+17amu_N-Glycan	3927.45
HexNAc7,Hex11,dHex1,NeuNAc2_N-Glycan	3932.39
HexNAc7,Hex10,NeuNAc3+17amu_N-Glycan	3932.4
HexNAc7,Hex10,dHex2,NeuNAc2+17amu_N-Glycan	3933.42
HexNAc7,Hex9,dHex1,NeuNAc3+34amu_N-Glycan	3933.43
HexNAc7,Hex8,NeuNAc4+51amu_N-Glycan	3933.44
HexNAc9,Hex13_N-Glycan	3934.4
HexNAc7,Hex9,dHex3,NeuNAc2+34amu_N-Glycan	3934.45
HexNAc7,Hex8,dHex2,NeuNAc3+51amu_N-Glycan	3934.46
HexNAc7,Hex7,dHex1,NeuNAc4+68amu_N-Glycan	3934.47
HexNAc8,Hex8,dHex1,NeuNAc3_N-Glycan	3940.4
HexNAc8,Hex8,dHex3,NeuNAc2_N-Glycan	3941.42
HexNAc8,Hex7,dHex2,NeuNAc3+17amu_N-Glycan	3941.43
HexNAc10,Hex10,NeuNAc1_N-Glycan	3942.42
HexNAc8,Hex8,dHex5,NeuNAc1_N-Glycan	3942.44
HexNAc8,Hex7,dHex4,NeuNAc2+17amu_N-Glycan	3942.45
HexNAc10,Hex10,dHex2_N-Glycan	3943.44
HexNAc10,Hex9,dHex1,NeuNAc1+17amu_N-Glycan	3943.45
HexNAc10,Hex8,NeuNAc2+34amu_N-Glycan	3943.46
HexNAc8,Hex6,dHex5,NeuNAc2+34amu_N-Glycan	3943.49
HexNAc7,Hex12,NeuNAc2_N-Glycan	3948.38
HexNAc7,Hex11,dHex1,NeuNAc2+17amu_N-Glycan	3949.41
HexNAc7,Hex10,NeuNAc3+34amu_N-Glycan	3949.42
HexNAc7,Hex10,dHex2,NeuNAc2+34amu_N-Glycan	3950.44
HexNAc7,Hex9,dHex1,NeuNAc3+51amu_N-Glycan	3950.45
HexNAc7,Hex8,NeuNAc4+68amu_N-Glycan	3950.47
HexNAc11,Hex7,dHex4_N-Glycan	3952.47
HexNAc6,Hex7,dHex3,NeuNAc4_N-Glycan	3955.4
HexNAc8,Hex9,NeuNAc3_N-Glycan	3956.4
HexNAc6,Hex7,dHex5,NeuNAc3_N-Glycan	3956.42
HexNAc8,Hex9,dHex2,NeuNAc2_N-Glycan	3957.42
HexNAc8,Hex8,dHex1,NeuNAc3+17amu_N-Glycan	3957.43
HexNAc8,Hex9,dHex4,NeuNAc1_N-Glycan	3958.44
HexNAc8,Hex8,dHex3,NeuNAc2+17amu_N-Glycan	3958.45
HexNAc8,Hex7,dHex2,NeuNAc3+34amu_N-Glycan	3958.46
HexNAc10,Hex11,dHex1_N-Glycan	3959.43
HexNAc10,Hex10,NeuNAc1+17amu_N-Glycan	3959.44
HexNAc8,Hex8,dHex5,NeuNAc1+17amu_N-Glycan	3959.47
HexNAc8,Hex7,dHex4,NeuNAc2+34amu_N-Glycan	3959.48
HexNAc7,Hex12,NeuNAc2+17amu_N-Glycan	3965.41
HexNAc7,Hex11,dHex1,NeuNAc2+34amu_N-Glycan	3966.44
HexNAc7,Hex10,NeuNAc3+51amu_N-Glycan	3966.45
HexNAc11,Hex8,dHex1,NeuNAc1_N-Glycan	3967.45
HexNAc11,Hex8,dHex3_N-Glycan	3968.47
HexNAc6,Hex8,dHex2,NeuNAc4_N-Glycan	3971.4
HexNAc6,Hex8,dHex4,NeuNAc3_N-Glycan	3972.42
HexNAc6,Hex7,dHex3,NeuNAc4+17amu_N-Glycan	3972.43
HexNAc8,Hex10,dHex1,NeuNAc2_N-Glycan	3973.41
HexNAc8,Hex9,NeuNAc3+17amu_N-Glycan	3973.42
HexNAc6,Hex7,dHex5,NeuNAc3+17amu_N-Glycan	3973.45
HexNAc8,Hex10,dHex3,NeuNAc1_N-Glycan	3974.43
HexNAc8,Hex9,dHex2,NeuNAc2+17amu_N-Glycan	3974.44
HexNAc8,Hex8,dHex1,NeuNAc3+34amu_N-Glycan	3974.45
HexNAc10,Hex12_N-Glycan	3975.43
HexNAc8,Hex9,dHex4,NeuNAc1+17amu_N-Glycan	3975.46
HexNAc8,Hex8,dHex3,NeuNAc2+34amu_N-Glycan	3975.48
HexNAc8,Hex7,dHex2,NeuNAc3+51amu_N-Glycan	3975.49
HexNAc7,Hex12,NeuNAc2+34amu_N-Glycan	3982.43
HexNAc9,Hex7,dHex3,NeuNAc2_N-Glycan	3982.45
HexNAc11,Hex9,NeuNAc1_N-Glycan	3983.44
HexNAc9,Hex7,dHex5,NeuNAc1_N-Glycan	3983.47
HexNAc11,Hex9,dHex2_N-Glycan	3984.46
HexNAc11,Hex8,dHex1,NeuNAc1+17amu_N-Glycan	3984.48
HexNAc6,Hex9,dHex1,NeuNAc4_N-Glycan	3987.39
HexNAc6,Hex9,dHex3,NeuNAc3_N-Glycan	3988.41
HexNAc6,Hex8,dHex2,NeuNAc4+17amu_N-Glycan	3988.42
HexNAc8,Hex11,NeuNAc2_N-Glycan	3989.41
HexNAc6,Hex8,dHex4,NeuNAc3+17amu_N-Glycan	3989.44
HexNAc6,Hex7,dHex3,NeuNAc4+34amu_N-Glycan	3989.45
HexNAc8,Hex11,dHex2,NeuNAc1_N-Glycan	3990.43
HexNAc8,Hex10,dHex1,NeuNAc2+17amu_N-Glycan	3990.44
HexNAc8,Hex9,NeuNAc3+34amu_N-Glycan	3990.45
HexNAc6,Hex7,dHex5,NeuNAc3+34amu_N-Glycan	3990.47
HexNAc8,Hex10,dHex3,NeuNAc1+17amu_N-Glycan	3991.46
HexNAc8,Hex9,dHex2,NeuNAc2+34amu_N-Glycan	3991.47
HexNAc8,Hex8,dHex1,NeuNAc3+51amu_N-Glycan	3991.48
HexNAc9,Hex8,NeuNAc3_N-Glycan	3997.42
HexNAc7,Hex6,dHex5,NeuNAc3_N-Glycan	3997.45
HexNAc9,Hex8,dHex2,NeuNAc2_N-Glycan	3998.44
HexNAc9,Hex8,dHex4,NeuNAc1_N-Glycan	3999.46
HexNAc9,Hex7,dHex3,NeuNAc2+17amu_N-Glycan	3999.48
