# Supplementary material for: Analysis of PNGase F‐Resistant N‐Glycopeptides Using SugarQb for Proteome Discoverer 2.1 Reveals Cryptic Substrate Specificities
Source: Proteomics. 2018 Jun 10;18(13):1700436. doi: 10.1002/pmic.201700436 (PMC6055662; doi:10.1002/pmic.201700436)
Supplement: Supplementary file 2 — Supporting information. [file PMIC-18-na-s002.xlsx]

## Sheet: mESC_PNGaseF-resistant_glycopep
Supplementary Table 2.: Glycoproteomic analysis of PNGase F-resistant mESC glycopeptides using MASCOT.
																					Oxonium Ion Intensities [m/z]
Protein Descriptions	Protein Accessions	Annotated Sequence	# Proteins	Modifications (MASCOT)	ptmRS [9]: Best Site Probabilities	Activation Type	Search Engine Rank	SugarQb Glycan Mass	SugarQb Glycan ID	SugarQb-Score	Ions Score	E-Value	# Missed Cleavages	Isolation Interference [%]	Ion Inject Time [ms]	Charge	m/z [Da]	MH+ [Da]	DeltaM [ppm]	RT [min]	204.087	243.026	274.092	292.103	290.087	308.098	366.139	512.197	528.192	657.235	First Scan	Last Scan	MS Order	Ions Matched	Spectrum File
Prothymosin alpha (Fragment) OS=Mus musculus GN=Ptma PE=1 SV=1 - [A0A087WQN2_MOUSE]	A0A087WQN2	EVVEEAENGRDAPANGNAQNEENGEQEADNEVDEEEEEGGEE	1			HCD	1				49	0.00057902	1	21	250	4	1140.71	4559.8	-0.83	93.6	8793.88	0	0	0	0	0	1140.51	799.198	0	0	22304	22304	MS2	23/454	20180109_Lumos_RSLC3_Stadlmann_Penninger_IMBA_mESC_PNGF_HILIC_fr16.raw
Prothymosin alpha (Fragment) OS=Mus musculus GN=Ptma PE=1 SV=1 - [A0A087WQN2_MOUSE]	A0A087WQN2	KEVVEEAENGRDAPANGNAQNEENGEQEADNEVDEEEEEGGEE	1	N24(HexNA); N31(HexNA)	N24(HexNAc): 99.55; N31(HexNAc): 99.55	HCD	1				41	0.0115759	2	18	250	4	1274.28	5094.08	3.61	85.86	4563.98	0	0	0	0	0	1354.08	0	0	0	19731	19731	MS2	14/478	20180109_Lumos_RSLC3_Stadlmann_Penninger_IMBA_mESC_PNGF_HILIC_fr17.raw
Protein N4bp2 (Fragment) OS=Mus musculus GN=N4bp2 PE=1 SV=2 - [A0A0J9YUP5_MOUSE]|Protein N4bp2 OS=Mus musculus GN=N4bp2 PE=1 SV=1 - [F8VQG7_MOUSE]	A0A0J9YUP5;F8VQG7	QKDLSESECPSAQHSQALADLGNSDPQAPSTHPLHNSGSDLPGTDGDQK	2	C9(Carbamidomethyl)		HCD	1				35	0.349171	1	41	250	5	1025.66	5124.29	-3.38	83.11	2939.06	0	741.029	526.161	0	0	0	0	0	0	18467	18467	MS2	23/568	20180109_Lumos_RSLC3_Stadlmann_Penninger_IMBA_mESC_PNGF_HILIC_fr18.raw
BRCA2-interacting transcriptional repressor EMSY (Fragment) OS=Mus musculus GN=Emsy PE=1 SV=1 - [A0A0U1RNQ4_MOUSE]	A0A0U1RNQ4	VADASNSSAQEGKEEPQGYTDSSSSSTESSQSSQVK	1			HCD	1				52	0.00248716	1	0	250	4	920.656	3679.6	2.07	49.66	8363.64	0	2368.62	0	0	0	1396.04	0	0	0	11036	11036	MS2	21/400	20180109_Lumos_RSLC3_Stadlmann_Penninger_IMBA_mESC_PNGF_HILIC_fr17.raw
BRCA2-interacting transcriptional repressor EMSY (Fragment) OS=Mus musculus GN=Emsy PE=1 SV=1 - [A0A0U1RNQ4_MOUSE]	A0A0U1RNQ4	VADASNSSAQEGKEEPQGYTDSSSSSTESSQSSQVK	1	N6(Deamidated)	N6(Deamidated): 100	HCD	1				25	1.38027	1	0	250	4	920.906	3680.6	5.82	49.71	4386.73	0	1082.4	0	0	0	1383.34	0	0	0	11048	11048	MS2	7/400	20180109_Lumos_RSLC3_Stadlmann_Penninger_IMBA_mESC_PNGF_HILIC_fr17.raw
BRCA2-interacting transcriptional repressor EMSY (Fragment) OS=Mus musculus GN=Emsy PE=1 SV=1 - [A0A0U1RNQ4_MOUSE]	A0A0U1RNQ4	VADASNSSAQEGKEEPQGYTDSSSSSTESSQSSQVKEK	1			HCD	1				214	2.18505e-19	2	7	250	4	984.941	3936.74	2.34	43.49	11885.9	0	0	0	0	0	0	0	0	0	9593	9593	MS2	29/428	20180109_Lumos_RSLC3_Stadlmann_Penninger_IMBA_mESC_PNGF_HILIC_fr17.raw
Protein Ankrd31 OS=Mus musculus GN=Ankrd31 PE=4 SV=1 - [A0A140LIB3_MOUSE]|Protein Ankrd31 OS=Mus musculus GN=Ankrd31 PE=4 SV=1 - [A0A140LI88_MOUSE]	A0A140LIB3;A0A140LI88	KKNMDSETHSPCDIQEHR	2	N3(Deamidated); T8(HexNA); S10(HexNA); C12(Carbamidomethyl)	N3(Deamidated): 100; T8(HexNAc): 100; S10(HexNAc): 100	HCD	1				8	25.3493	2	15	250	3	873.709	2619.11	-6.23	41.25	5818.54	0	0	0	0	0	1774.98	0	0	0	8639	8639	MS2	5/192	20180109_Lumos_RSLC3_Stadlmann_Penninger_IMBA_mESC_PNGF_HILIC_fr18.raw
BTB/POZ domain-containing protein 16 OS=Mus musculus GN=Btbd16 PE=4 SV=1 - [A0A140LIJ9_MOUSE]	A0A140LIJ9	MKMLNSCR	1	M3(Oxidation); C7(Carbamidomethyl)	M1(Oxidation): 50; M3(Oxidation): 50	HCD	1	1419.5	id=HexNAc3.Hex5_N-Glycan	0.35	13	4.74141	1	4	250	2	528.239	1055.47	-8.3	15.19	74824	0	0	0	0	0	25982.1	0	1611.9	0	2932	2932	MS2	1968-03-01	20180109_Lumos_RSLC3_Stadlmann_Penninger_IMBA_mESC_PNGF_HILIC_fr17.raw
BTB/POZ domain-containing protein 16 OS=Mus musculus GN=Btbd16 PE=4 SV=1 - [A0A140LIJ9_MOUSE]	A0A140LIJ9	MKMLNSCR	1	M3(Oxidation); C7(Carbamidomethyl)	M1(Oxidation): 50; M3(Oxidation): 50	HCD	1	1419.5	id=HexNAc3.Hex5_N-Glycan	0.55	11	6.21498	1	12	250	2	528.239	1055.47	-8.76	13.9	77040.7	0	0	0	0	0	4352.62	0	754.026	0	2623	2623	MS2	1968-03-01	20180109_Lumos_RSLC3_Stadlmann_Penninger_IMBA_mESC_PNGF_HILIC_fr17.raw
Cullin-4B OS=Mus musculus GN=Cul4b PE=1 SV=1 - [CUL4B_MOUSE]	A2A432	ENDTDSEDNSSETSNQER	1			HCD	1				117	1.33816e-11	0	0	250	2	1028.9	2056.78	1.9	21.79	987.453	0	0	0	0	0	0	0	0	0	4774	4774	MS2	14/200	20180109_Lumos_RSLC3_Stadlmann_Penninger_IMBA_mESC_PNGF_HILIC_fr15.raw
Cullin-4B OS=Mus musculus GN=Cul4b PE=1 SV=1 - [CUL4B_MOUSE]|Cullin-4B OS=Mus musculus GN=Cul4b PE=1 SV=2 - [E9PXY1_MOUSE]|Cullin-4B OS=Mus musculus GN=Cul4b PE=1 SV=1 - [J3QJX0_MOUSE]	A2A432;E9PXY1;J3QJX0	KLNSSSSSSNSSNEREDFDSTSSSSTPPQPR	3			HCD	1				63	0.0002548	2	16	250	4	826.374	3302.47	2.57	58.41	18289.1	0	913.688	514.73	0	0	701.171	0	0	0	13630	13630	MS2	16/344	20180109_Lumos_RSLC3_Stadlmann_Penninger_IMBA_mESC_PNGF_HILIC_fr16.raw
Cullin-4B OS=Mus musculus GN=Cul4b PE=1 SV=1 - [CUL4B_MOUSE]|Cullin-4B OS=Mus musculus GN=Cul4b PE=1 SV=2 - [E9PXY1_MOUSE]|Cullin-4B OS=Mus musculus GN=Cul4b PE=1 SV=1 - [J3QJX0_MOUSE]	A2A432;E9PXY1;J3QJX0	LNSSSSSSNSSNEREDFDSTSSSSTPPQPR	3			HCD	1				188	4.37089e-17	1	29	250	3	1058.8	3174.38	2.2	55.24	2414.42	0	0	456.053	0	0	1018.98	0	0	0	10825	10825	MS2	20/332	20180109_Lumos_RSLC3_Stadlmann_Penninger_IMBA_mESC_PNGF_HILIC_fr19.raw
Cullin-4B OS=Mus musculus GN=Cul4b PE=1 SV=1 - [CUL4B_MOUSE]|Cullin-4B OS=Mus musculus GN=Cul4b PE=1 SV=2 - [E9PXY1_MOUSE]|Cullin-4B OS=Mus musculus GN=Cul4b PE=1 SV=1 - [J3QJX0_MOUSE]	A2A432;E9PXY1;J3QJX0	LNSSSSSSNSSNEREDFDSTSSSSTPPQPR	3			HCD	1				148	4.67272e-13	1	42	250	3	1058.8	3174.38	2.2	55.44	2827.29	0	766.778	0	0	0	737.109	0	0	0	10860	10860	MS2	18/332	20180109_Lumos_RSLC3_Stadlmann_Penninger_IMBA_mESC_PNGF_HILIC_fr19.raw
Cullin-4B OS=Mus musculus GN=Cul4b PE=1 SV=1 - [CUL4B_MOUSE]|Cullin-4B OS=Mus musculus GN=Cul4b PE=1 SV=2 - [E9PXY1_MOUSE]|Cullin-4B OS=Mus musculus GN=Cul4b PE=1 SV=1 - [J3QJX0_MOUSE]	A2A432;E9PXY1;J3QJX0	LNSSSSSSNSSNEREDFDSTSSSSTPPQPR	3	N9(Deamidated)	N9(Deamidated): 99.6	HCD	1				82	1.24246e-06	1	55	250	3	1059.12	3175.36	0.92	62.86	2626.56	0	625.562	0	0	0	0	0	0	0	14220	14220	MS2	14/332	20180109_Lumos_RSLC3_Stadlmann_Penninger_IMBA_mESC_PNGF_HILIC_fr17.raw
Cullin-4B OS=Mus musculus GN=Cul4b PE=1 SV=1 - [CUL4B_MOUSE]|Cullin-4B OS=Mus musculus GN=Cul4b PE=1 SV=2 - [E9PXY1_MOUSE]|Cullin-4B OS=Mus musculus GN=Cul4b PE=1 SV=1 - [J3QJX0_MOUSE]	A2A432;E9PXY1;J3QJX0	MAEESSSSSSSSSPTAATSQQQQQQQLK	3	M1(Oxidation)	M1(Oxidation): 100	HCD	1				115	1.32466e-09	0	4	250	3	982.108	2944.31	0.75	45.48	3533.43	0	0	0	0	0	925.503	0	0	0	9638	9638	MS2	14/264	20180109_Lumos_RSLC3_Stadlmann_Penninger_IMBA_mESC_PNGF_HILIC_fr18.raw
Cullin-4B OS=Mus musculus GN=Cul4b PE=1 SV=1 - [CUL4B_MOUSE]|Cullin-4B OS=Mus musculus GN=Cul4b PE=1 SV=2 - [E9PXY1_MOUSE]|Cullin-4B OS=Mus musculus GN=Cul4b PE=1 SV=1 - [J3QJX0_MOUSE]	A2A432;E9PXY1;J3QJX0	MAEESSSSSSSSSPTAATSQQQQQQQLK	3	S19(HexNA)	S10(HexNAc): 99.38	HCD	1				102	2.46099e-08	0	0	250	3	1044.47	3131.39	0.08	48.95	86198.5	0	0	0	0	0	0	0	0	0	11281	11281	MS2	16/264	20180109_Lumos_RSLC3_Stadlmann_Penninger_IMBA_mESC_PNGF_HILIC_fr16.raw
Cullin-4B OS=Mus musculus GN=Cul4b PE=1 SV=1 - [CUL4B_MOUSE]|Cullin-4B OS=Mus musculus GN=Cul4b PE=1 SV=2 - [E9PXY1_MOUSE]|Cullin-4B OS=Mus musculus GN=Cul4b PE=1 SV=1 - [J3QJX0_MOUSE]	A2A432;E9PXY1;J3QJX0	MAEESSSSSSSSSPTAATSQQQQQQQLK	3	M1(Oxidation)	M1(Oxidation): 100	HCD	1				78	5.76425e-06	0	4	250	3	982.109	2944.31	1.55	45.42	3000.12	0	0	0	0	0	1407.86	0	0	0	8714	8714	MS2	12/264	20180109_Lumos_RSLC3_Stadlmann_Penninger_IMBA_mESC_PNGF_HILIC_fr19.raw
Cullin-4B OS=Mus musculus GN=Cul4b PE=1 SV=1 - [CUL4B_MOUSE]|Cullin-4B OS=Mus musculus GN=Cul4b PE=1 SV=2 - [E9PXY1_MOUSE]|Cullin-4B OS=Mus musculus GN=Cul4b PE=1 SV=1 - [J3QJX0_MOUSE]	A2A432;E9PXY1;J3QJX0	MAEESSSSSSSSSPTAATSQQQQQQQLK	3	M1(Oxidation)	M1(Oxidation): 100	HCD	1				73	2.10034e-05	0	45	250	3	982.108	2944.31	0.62	45.98	3051.76	0	0	0	0	0	619.399	0	0	0	9761	9761	MS2	20/264	20180109_Lumos_RSLC3_Stadlmann_Penninger_IMBA_mESC_PNGF_HILIC_fr18.raw
Protein Zmynd8 OS=Mus musculus GN=Zmynd8 PE=1 SV=1 - [A2A482_MOUSE]|Protein Zmynd8 OS=Mus musculus GN=Zmynd8 PE=1 SV=1 - [A2A484_MOUSE]	A2A482;A2A484	QQQQQQQQQQSQQQSQQQQPQSSQGTR	2			HCD	1				71	5.65945e-05	0	17	250	3	1071.17	3211.49	1.03	24.76	5754.62	0	0	0	0	0	780.7	0	0	0	3871	3871	MS2	13/290	20180109_Lumos_RSLC3_Stadlmann_Penninger_IMBA_mESC_PNGF_HILIC_fr20.raw
Protein Zmynd8 OS=Mus musculus GN=Zmynd8 PE=1 SV=1 - [A2A482_MOUSE]|Protein Zmynd8 OS=Mus musculus GN=Zmynd8 PE=1 SV=1 - [A2A484_MOUSE]|Protein Zmynd8 OS=Mus musculus GN=Zmynd8 PE=1 SV=1 - [A2A483_MOUSE]|Protein Zmynd8 OS=Mus musculus GN=Zmynd8 PE=1 SV=1 - [A2A485_MOUSE]|Protein Zmynd8 OS=Mus musculus GN=Zmynd8 PE=1 SV=2 - [E9Q8D1_MOUSE]|Protein Zmynd8 OS=Mus musculus GN=Zmynd8 PE=1 SV=1 - [Q3U1M…	A2A482;A2A484;A2A483;A2A485;E9Q8D1;Q3U1M7;Q3UH28	SCTQSATAPQQEADAEASTETGNKSSQGNSSNTQSAPSEPASAPK	7	C2(Carbamidomethyl); N23(Deamidated); N29(Deamidated)	N23(Deamidated): 99.5; N29(Deamidated): 99.5	HCD	1				27	1.27548	1	0	250	3	1499.66	4496.98	8.95	64.72	1527.12	0	0	0	0	0	0	0	0	0	14133	14133	MS2	11/516	20180109_Lumos_RSLC3_Stadlmann_Penninger_IMBA_mESC_PNGF_HILIC_fr18.raw
Protein Zmynd8 OS=Mus musculus GN=Zmynd8 PE=1 SV=1 - [A2A482_MOUSE]|Protein Zmynd8 OS=Mus musculus GN=Zmynd8 PE=1 SV=1 - [A2A484_MOUSE]|Protein Zmynd8 OS=Mus musculus GN=Zmynd8 PE=1 SV=1 - [A2A483_MOUSE]|Protein Zmynd8 OS=Mus musculus GN=Zmynd8 PE=1 SV=1 - [A2A485_MOUSE]|Protein Zmynd8 OS=Mus musculus GN=Zmynd8 PE=1 SV=2 - [E9Q8D1_MOUSE]|Protein Zmynd8 OS=Mus musculus GN=Zmynd8 PE=1 SV=1 - [Q3U1M…	A2A482;A2A484;A2A483;A2A485;E9Q8D1;Q3U1M7;Q3UH28	SCTQSATAPQQEADAEASTETGNKSSQGNSSNTQSAPSEPASAPK	7	C2(Carbamidomethyl); N23(Deamidated); N29(Deamidated); N32(Deamidated)	N23(Deamidated): 100; N29(Deamidated): 100; N32(Deamidated): 100	HCD	1				14	20.1747	1	49	250	3	1499.99	4497.96	8.3	65.34	1166.2	0	0	0	0	0	0	0	0	0	14278	14278	MS2	6/516	20180109_Lumos_RSLC3_Stadlmann_Penninger_IMBA_mESC_PNGF_HILIC_fr18.raw
Protein Zmynd8 OS=Mus musculus GN=Zmynd8 PE=1 SV=1 - [A2A482_MOUSE]|Protein Zmynd8 OS=Mus musculus GN=Zmynd8 PE=1 SV=1 - [A2A484_MOUSE]|Protein Zmynd8 OS=Mus musculus GN=Zmynd8 PE=1 SV=1 - [A2A483_MOUSE]|Protein Zmynd8 OS=Mus musculus GN=Zmynd8 PE=1 SV=1 - [A2A485_MOUSE]|Protein Zmynd8 OS=Mus musculus GN=Zmynd8 PE=1 SV=2 - [E9Q8D1_MOUSE]|Protein Zmynd8 OS=Mus musculus GN=Zmynd8 PE=1 SV=1 - [Q3U1M…	A2A482;A2A484;A2A483;A2A485;E9Q8D1;Q3U1M7;Q3UH28	SCTQSATAPQQEADAEASTETGNKSSQGNSSNTQSAPSEPASAPK	7	C2(Carbamidomethyl); N29(Deamidated); N32(Deamidated)	N23(Deamidated): 66.67; N29(Deamidated): 66.67; N32(Deamidated): 66.67	HCD	1				14	25.7396	1	0	250	3	1499.66	4496.98	8.87	60.62	573.848	0	0	0	0	0	0	0	0	0	11962	11962	MS2	6/516	20180109_Lumos_RSLC3_Stadlmann_Penninger_IMBA_mESC_PNGF_HILIC_fr19.raw
Protein Zmynd8 OS=Mus musculus GN=Zmynd8 PE=1 SV=1 - [A2A482_MOUSE]|Protein Zmynd8 OS=Mus musculus GN=Zmynd8 PE=1 SV=1 - [A2A484_MOUSE]|Protein Zmynd8 OS=Mus musculus GN=Zmynd8 PE=1 SV=1 - [A2A483_MOUSE]|Protein Zmynd8 OS=Mus musculus GN=Zmynd8 PE=1 SV=1 - [A2A485_MOUSE]|Protein Zmynd8 OS=Mus musculus GN=Zmynd8 PE=1 SV=2 - [E9Q8D1_MOUSE]|Protein Zmynd8 OS=Mus musculus GN=Zmynd8 PE=1 SV=1 - [Q3U1M…	A2A482;A2A484;A2A483;A2A485;E9Q8D1;Q3U1M7;Q3UH28	SCTQSATAPQQEADAEASTETGNKSSQGNSSNTQSAPSEPASAPK	7	C2(Carbamidomethyl); N32(Deamidated)	N23(Deamidated): 33.33; N29(Deamidated): 33.33; N32(Deamidated): 33.33	HCD	1				8	93.5468	1	0	250	3	1499.32	4495.96	1.46	64.75	2109.05	0	0	0	0	0	602.125	0	0	0	14140	14140	MS2	10/516	20180109_Lumos_RSLC3_Stadlmann_Penninger_IMBA_mESC_PNGF_HILIC_fr18.raw
Protein Zmynd8 OS=Mus musculus GN=Zmynd8 PE=1 SV=1 - [A2A482_MOUSE]|Protein Zmynd8 OS=Mus musculus GN=Zmynd8 PE=1 SV=1 - [A2A484_MOUSE]|Protein Zmynd8 OS=Mus musculus GN=Zmynd8 PE=1 SV=1 - [A2A483_MOUSE]|Protein Zmynd8 OS=Mus musculus GN=Zmynd8 PE=1 SV=1 - [A2A485_MOUSE]|Protein Zmynd8 OS=Mus musculus GN=Zmynd8 PE=1 SV=2 - [E9Q8D1_MOUSE]|Protein Zmynd8 OS=Mus musculus GN=Zmynd8 PE=1 SV=1 - [Q3U1M…	A2A482;A2A484;A2A483;A2A485;E9Q8D1;Q3U1M7;Q3UH28	SCTQSATAPQQEADAEASTETGNKSSQGNSSNTQSAPSEPASAPKEK	7	C2(Carbamidomethyl); N32(Deamidated)	N23(Deamidated): 33.33; N29(Deamidated): 33.33; N32(Deamidated): 33.33	HCD	1				26	1.86139	2	30	250	4	1189.03	4753.12	5.71	54.15	5687.09	0	0	0	0	0	2978.68	0	781.654	0	10602	10602	MS2	16/544	20180109_Lumos_RSLC3_Stadlmann_Penninger_IMBA_mESC_PNGF_HILIC_fr19.raw
Protein Zmynd8 OS=Mus musculus GN=Zmynd8 PE=1 SV=1 - [A2A482_MOUSE]|Protein Zmynd8 OS=Mus musculus GN=Zmynd8 PE=1 SV=1 - [A2A484_MOUSE]|Protein Zmynd8 OS=Mus musculus GN=Zmynd8 PE=1 SV=1 - [A2A483_MOUSE]|Protein Zmynd8 OS=Mus musculus GN=Zmynd8 PE=1 SV=1 - [A2A485_MOUSE]|Protein Zmynd8 OS=Mus musculus GN=Zmynd8 PE=1 SV=2 - [E9Q8D1_MOUSE]|Protein Zmynd8 OS=Mus musculus GN=Zmynd8 PE=1 SV=1 - [Q3U1M…	A2A482;A2A484;A2A483;A2A485;E9Q8D1;Q3U1M7;Q3UH28	SCTQSATAPQQEADAEASTETGNKSSQGNSSNTQSAPSEPASAPKEK	7	C2(Carbamidomethyl)		HCD	1				14	31.5078	2	0	250	4	1188.78	4752.11	0.91	54.3	6336.5	0	0	0	0	0	2912.06	0	1739.88	0	10634	10634	MS2	10/544	20180109_Lumos_RSLC3_Stadlmann_Penninger_IMBA_mESC_PNGF_HILIC_fr19.raw
Protein Zmynd8 OS=Mus musculus GN=Zmynd8 PE=1 SV=1 - [A2A482_MOUSE]|Protein Zmynd8 OS=Mus musculus GN=Zmynd8 PE=1 SV=1 - [A2A484_MOUSE]|Protein Zmynd8 OS=Mus musculus GN=Zmynd8 PE=1 SV=1 - [A2A483_MOUSE]|Protein Zmynd8 OS=Mus musculus GN=Zmynd8 PE=1 SV=1 - [A2A485_MOUSE]|Protein Zmynd8 OS=Mus musculus GN=Zmynd8 PE=1 SV=2 - [E9Q8D1_MOUSE]|Protein Zmynd8 OS=Mus musculus GN=Zmynd8 PE=1 SV=1 - [Q3U1M…	A2A482;A2A484;A2A483;A2A485;E9Q8D1;Q3U1M7;Q3UH28	SCTQSATAPQQEADAEASTETGNKSSQGNSSNTQSAPSEPASAPKEK	7	C2(Carbamidomethyl); N29(Deamidated); N32(Deamidated)	N23(Deamidated): 99.71; N29(Deamidated): 50.15; N32(Deamidated): 50.15	HCD	1				14	28.8721	2	0	250	4	1189.28	4754.09	2.7	58.37	6831.37	0	904.624	0	0	0	0	0	0	0	12635	12635	MS2	10/544	20180109_Lumos_RSLC3_Stadlmann_Penninger_IMBA_mESC_PNGF_HILIC_fr18.raw
Post-GPI attachment to proteins factor 3 OS=Mus musculus GN=Pgap3 PE=2 SV=1 - [PGAP3_MOUSE]	A2A559	NCSGDALKHFR	1	C2(Carbamidomethyl); S3(HexNA)	N1(HexNAc): 99.76	HCD	1	1378.48	id=HexNAc2.Hex6_N-Glycan	1.06	76	2.8591e-06	1	10	250	3	503.237	1507.7	0.05	33.95	151370	0	0	0	0	0	28712.7	0	0	0	7623	7623	MS2	10/104	20180109_Lumos_RSLC3_Stadlmann_Penninger_IMBA_mESC_PNGF_HILIC_fr16.raw
Post-GPI attachment to proteins factor 3 OS=Mus musculus GN=Pgap3 PE=2 SV=1 - [PGAP3_MOUSE]	A2A559	NCSGDALKHFR	1	C2(Carbamidomethyl); S3(HexNA)	N1(HexNAc): 99.57	HCD	1	1540.53	id=HexNAc2.Hex7_N-Glycan	0.93	11	8.63165	1	0	250	3	503.238	1507.7	1.69	33.11	17064.1	0	0	0	0	0	2530.91	0	774.744	0	7123	7123	MS2	4/104	20180109_Lumos_RSLC3_Stadlmann_Penninger_IMBA_mESC_PNGF_HILIC_fr17.raw
Protein Bptf OS=Mus musculus GN=Bptf PE=1 SV=1 - [A2A654_MOUSE]	A2A654	GLEEEPGHGKPEEPTEVGDKGNSVPANLGDNTTNASPEETSPCDGRSPEGCLSETHDSSSMAEK	1	N31(Deamidated); N34(Deamidated); C43(Carbamidomethyl); C51(Carbamidomethyl)	N31(Deamidated): 100; N34(Deamidated): 100	HCD	1				69	9.72072e-05	2	0	250	6	1119.16	6709.92	6.82	81.61	10847.2	0	1746.54	761.234	0	0	3920.51	0	0	0	19362	19362	MS2	36/732	20180109_Lumos_RSLC3_Stadlmann_Penninger_IMBA_mESC_PNGF_HILIC_fr16.raw
Protein Bptf OS=Mus musculus GN=Bptf PE=1 SV=1 - [A2A654_MOUSE]|Protein Bptf OS=Mus musculus GN=Bptf PE=1 SV=1 - [A2A655_MOUSE]	A2A654;A2A655	TCDSSNTSATTASSQPNLETCSSSELTSSQSDSAK	2	C2(Carbamidomethyl); N17(Deamidated); C21(Carbamidomethyl)	N17(Deamidated): 100	HCD	1				95	6.80591e-08	0	0	250	3	1209.85	3627.53	6.31	82.83	3829.68	0	587.262	0	0	0	0	0	0	0	19662	19662	MS2	28/394	20180109_Lumos_RSLC3_Stadlmann_Penninger_IMBA_mESC_PNGF_HILIC_fr16.raw
Protein Bptf OS=Mus musculus GN=Bptf PE=1 SV=1 - [A2A654_MOUSE]|Protein Bptf OS=Mus musculus GN=Bptf PE=1 SV=1 - [A2A655_MOUSE]	A2A654;A2A655	TCDSSNTSATTASSQPNLETCSSSELTSSQSDSAK	2	C2(Carbamidomethyl); C21(Carbamidomethyl)		HCD	1				95	5.46158e-08	0	100	250	3	1209.51	3626.52	-0.45	82.81	4025.64	0	558.256	0	0	0	587.332	0	0	0	19658	19658	MS2	28/394	20180109_Lumos_RSLC3_Stadlmann_Penninger_IMBA_mESC_PNGF_HILIC_fr16.raw
Protein FAM171A2 OS=Mus musculus GN=Fam171a2 PE=1 SV=1 - [F1712_MOUSE]	A2A699	NGTGVIRK	1	T3(HexNA)	N1(HexNAc): 100	HCD	1	1216.42	id=HexNAc2.Hex5_N-Glycan	1.3	8	13.717	1	6	250	3	349.864	1047.58	-0.43	12.68	36911.9	0	0	0	0	0	6405.66	0	1048.07	0	2456	2456	MS2	1970-04-01	20180109_Lumos_RSLC3_Stadlmann_Penninger_IMBA_mESC_PNGF_HILIC_fr16.raw
Protein 2610305D13Rik OS=Mus musculus GN=2610305D13Rik PE=4 SV=1 - [A2A799_MOUSE]|Protein Gm13145 (Fragment) OS=Mus musculus GN=Gm13145 PE=1 SV=7 - [A2A7I1_MOUSE]|Protein Zfp600 OS=Mus musculus GN=Zfp600 PE=4 SV=1 - [A2A7V0_MOUSE]|Protein Rex2 OS=Mus musculus GN=Rex2 PE=1 SV=1 - [A2AWF2_MOUSE]	A2A799;A2A7I1;A2A7V0;A2AWF2	QNNSEMNTYTCGEFDKCFTQSDNLQSQQR	4	C11(Carbamidomethyl); C17(Carbamidomethyl)		HCD	1				97	3.42808e-08	1	12	156	3	1177.5	3530.47	2.05	105.26	13059.9	0	6397.34	1816.87	0	0	0	0	0	0	26131	26131	MS2	19/324	20180109_Lumos_RSLC3_Stadlmann_Penninger_IMBA_mESC_PNGF_HILIC_fr15.raw
Protein 2610305D13Rik OS=Mus musculus GN=2610305D13Rik PE=4 SV=1 - [A2A799_MOUSE]|Protein Gm13145 (Fragment) OS=Mus musculus GN=Gm13145 PE=1 SV=7 - [A2A7I1_MOUSE]|Protein Zfp600 OS=Mus musculus GN=Zfp600 PE=4 SV=1 - [A2A7V0_MOUSE]|Protein Rex2 OS=Mus musculus GN=Rex2 PE=1 SV=1 - [A2AWF2_MOUSE]	A2A799;A2A7I1;A2A7V0;A2AWF2	QNNSEMNTYTCGEFDKCFTQSDNLQSQQR	4	N7(Deamidated); C11(Carbamidomethyl); C17(Carbamidomethyl)	N7(Deamidated): 100	HCD	1				93	7.3788e-08	1	0	187	3	1177.83	3531.47	6.61	105.35	11257.1	0	4018.23	745.278	0	0	0	0	0	0	26155	26155	MS2	16/324	20180109_Lumos_RSLC3_Stadlmann_Penninger_IMBA_mESC_PNGF_HILIC_fr15.raw
MCG122876 OS=Mus musculus GN=Rlf PE=1 SV=1 - [A2A7F4_MOUSE]|Ral guanine nucleotide dissociation stimulator-like 2 OS=Mus musculus GN=Rlf PE=1 SV=1 - [E9Q532_MOUSE]	A2A7F4;E9Q532	VCQTTQAQGLTQTQGQTQGQTQGQEQQAAK	2	C2(Carbamidomethyl)		HCD	1				62	0.000438224	0	15	250	3	1078.18	3232.53	1.83	54.73	2107.49	0	0	0	0	0	0	0	0	0	12724	12724	MS2	12/328	20180109_Lumos_RSLC3_Stadlmann_Penninger_IMBA_mESC_PNGF_HILIC_fr16.raw
MCG17975 OS=Mus musculus GN=Zfyve9 PE=1 SV=1 - [A2A8R0_MOUSE]|Protein Zfyve9 OS=Mus musculus GN=Zfyve9 PE=1 SV=1 - [A8Y5G5_MOUSE]	A2A8R0;A8Y5G5	DNCEQSSDCLGSSETRADEDEGNDSQMTNWK	2	N2(Deamidated); C3(Carbamidomethyl); C9(Carbamidomethyl); M27(Oxidation)	N2(Deamidated): 100; M27(Oxidation): 100	HCD	1				71	1.11967e-06	1	18	250	3	1194.8	3582.37	7.42	76.56	1991.76	0	0	0	0	0	0	0	0	0	18135	18135	MS2	19/352	20180109_Lumos_RSLC3_Stadlmann_Penninger_IMBA_mESC_PNGF_HILIC_fr16.raw
Rab proteins geranylgeranyltransferase component A 1 OS=Mus musculus GN=Chm PE=1 SV=1 - [A2AD03_MOUSE]|Rab proteins geranylgeranyltransferase component A 1 OS=Mus musculus GN=Chm PE=1 SV=1 - [Q3UR39_MOUSE]	A2AD03;Q3UR39	SCELPAEQSQCTGPESSPQVNDAEVGEKETQSDAK	2	C2(Carbamidomethyl); C11(Carbamidomethyl)		HCD	1				21	3.43105	1	17	250	3	1264.89	3792.66	3.09	78.98	1654.54	0	0	0	0	0	730.394	0	0	0	15830	15830	MS2	11/390	20180109_Lumos_RSLC3_Stadlmann_Penninger_IMBA_mESC_PNGF_HILIC_fr19.raw
Rab proteins geranylgeranyltransferase component A 1 OS=Mus musculus GN=Chm PE=1 SV=1 - [A2AD03_MOUSE]|Rab proteins geranylgeranyltransferase component A 1 OS=Mus musculus GN=Chm PE=1 SV=1 - [Q3UR39_MOUSE]	A2AD03;Q3UR39	SCELPAEQSQCTGPESSPQVNDAEVGEKETQSDAKSSTEQSSEILPK	2	C2(Carbamidomethyl); C11(Carbamidomethyl)		HCD	1				34	0.393806	2	0	243	5	1016.66	5079.29	2.38	94.57	10158.1	0	629.926	0	0	0	0	804.83	0	0	23407	23407	MS2	19/530	20180109_Lumos_RSLC3_Stadlmann_Penninger_IMBA_mESC_PNGF_HILIC_fr15.raw
Protein Maged2 (Fragment) OS=Mus musculus GN=Maged2 PE=1 SV=1 - [A2AG46_MOUSE]|Maged2 protein OS=Mus musculus GN=Maged2 PE=1 SV=1 - [Q9ER67_MOUSE]|Protein Maged2 (Fragment) OS=Mus musculus GN=Maged2 PE=1 SV=1 - [A2AG47_MOUSE]	A2AG46;Q9ER67;A2AG47	NTQKGKHPDGEEDGNSDQSQASEATGGR	3			HCD	1				73	1.48635e-05	2	0	250	3	967.427	2900.27	1.14	18.72	1607.38	0	0	0	0	0	0	0	0	0	4017	4017	MS2	11/316	20180109_Lumos_RSLC3_Stadlmann_Penninger_IMBA_mESC_PNGF_HILIC_fr15.raw
Protein Maged2 (Fragment) OS=Mus musculus GN=Maged2 PE=1 SV=1 - [A2AG46_MOUSE]|Maged2 protein OS=Mus musculus GN=Maged2 PE=1 SV=1 - [Q9ER67_MOUSE]|Protein Maged2 (Fragment) OS=Mus musculus GN=Maged2 PE=1 SV=1 - [A2AG47_MOUSE]	A2AG46;Q9ER67;A2AG47	NTQKGKHPDGEEDGNSDQSQASEATGGR	3			HCD	1				38	0.0419884	2	10	250	4	725.821	2900.26	-0.95	18.74	2786.46	0	0	0	0	0	586.918	0	0	0	4021	4021	MS2	13/316	20180109_Lumos_RSLC3_Stadlmann_Penninger_IMBA_mESC_PNGF_HILIC_fr15.raw
MAP7 domain-containing protein 2 OS=Mus musculus GN=Map7d2 PE=1 SV=1 - [MA7D2_MOUSE]	A2AG50	SGGNGGGGGGGGGGGGGYGGSGGGGGGAGVPSEGAAK	1			HCD	1				45	0.00551642	0	13	250	3	883.716	2649.13	2	46.77	11288.2	0	6848.5	1728.43	0	0	0	0	0	0	9933	9933	MS2	27/418	20180109_Lumos_RSLC3_Stadlmann_Penninger_IMBA_mESC_PNGF_HILIC_fr18.raw
MAP7 domain-containing protein 2 OS=Mus musculus GN=Map7d2 PE=1 SV=1 - [MA7D2_MOUSE]	A2AG50	SGGNGGGGGGGGGGGGGYGGSGGGGGGAGVPSEGAAK	1	N4(Deamidated)	N4(Deamidated): 100	HCD	1				30	0.113457	0	0	250	2	1325.56	2650.11	0.85	53.92	1337.7	0	0	0	0	0	0	0	0	0	12061	12061	MS2	8/418	20180109_Lumos_RSLC3_Stadlmann_Penninger_IMBA_mESC_PNGF_HILIC_fr17.raw
MCG130458 OS=Mus musculus GN=Fubp3 PE=1 SV=1 - [A2AJ72_MOUSE]|Protein Fubp3 OS=Mus musculus GN=Fubp3 PE=1 SV=1 - [Q3TIX6_MOUSE]	A2AJ72;Q3TIX6	VNGNPHSTPVSGPPAFLTQGWGSTYQAWQQPTQQVPSQQSQPQNSQPDYSK	2	S50(HexNA)	S23(HexNAc): 49.86; T24(HexNAc): 49.86	HCD	1				83	7.41261e-06	0	2	250	4	1442.93	5768.69	-0.75	141.24	35858.1	0	0	0	0	0	0	0	0	0	32223	32223	MS2	23/584	20180109_Lumos_RSLC3_Stadlmann_Penninger_IMBA_mESC_PNGF_HILIC_fr17.raw
MCG130458 OS=Mus musculus GN=Fubp3 PE=1 SV=1 - [A2AJ72_MOUSE]|Protein Fubp3 OS=Mus musculus GN=Fubp3 PE=1 SV=1 - [Q3TIX6_MOUSE]	A2AJ72;Q3TIX6	VNGNPHSTPVSGPPAFLTQGWGSTYQAWQQPTQQVPSQQSQPQNSQPDYSK	2	S50(HexNA)	S23(HexNAc): 50; T24(HexNAc): 50	HCD	1				47	0.0251261	0	100	250	4	1442.92	5768.66	-5.06	141.63	46731.7	0	0	0	0	0	0	0	0	0	34811	34811	MS2	22/584	20180109_Lumos_RSLC3_Stadlmann_Penninger_IMBA_mESC_PNGF_HILIC_fr15.raw
MCG130458 OS=Mus musculus GN=Fubp3 PE=1 SV=1 - [A2AJ72_MOUSE]|Protein Fubp3 OS=Mus musculus GN=Fubp3 PE=1 SV=1 - [Q3TIX6_MOUSE]	A2AJ72;Q3TIX6	VNGNPHSTPVSGPPAFLTQGWGSTYQAWQQPTQQVPSQQSQPQNSQPDYSK	2	S50(HexNA)	S23(HexNAc): 50; T24(HexNAc): 50	HCD	1				35	0.478379	0	35	250	4	1442.94	5768.72	5.18	141.55	31655.8	0	0	0	0	0	0	0	0	0	33249	33249	MS2	23/584	20180109_Lumos_RSLC3_Stadlmann_Penninger_IMBA_mESC_PNGF_HILIC_fr16.raw
MCG130458 OS=Mus musculus GN=Fubp3 PE=1 SV=1 - [A2AJ72_MOUSE]|Protein Fubp3 OS=Mus musculus GN=Fubp3 PE=1 SV=1 - [Q3TIX6_MOUSE]	A2AJ72;Q3TIX6	VNGNPHSTPVSGPPAFLTQGWGSTYQAWQQPTQQVPSQQSQPQNSQPDYSK	2	N2(Deamidated); N4(Deamidated); S50(HexNA)	N4(Deamidated): 99.35; T32(HexNAc): 98.08; N44(Deamidated): 100	HCD	1				32	0.93558	0	0	250	4	1443.43	5770.68	3.27	149	20866.7	0	0	0	0	0	0	0	0	0	36461	36461	MS2	9/584	20180109_Lumos_RSLC3_Stadlmann_Penninger_IMBA_mESC_PNGF_HILIC_fr15.raw
MCG130458 OS=Mus musculus GN=Fubp3 PE=1 SV=1 - [A2AJ72_MOUSE]|Protein Fubp3 OS=Mus musculus GN=Fubp3 PE=1 SV=1 - [Q3TIX6_MOUSE]	A2AJ72;Q3TIX6	VNGNPHSTPVSGPPAFLTQGWGSTYQAWQQPTQQVPSQQSQPQNSQPDYSK	2	N2(Deamidated); N4(Deamidated); S50(HexNA)	N2(Deamidated): 100; N4(Deamidated): 100; S23(HexNAc): 33.33; T24(HexNAc): 33.33; T32(HexNAc): 33.33	HCD	1				32	0.96118	0	0	250	4	1443.43	5770.69	5.05	149.28	25196.1	0	0	0	0	0	0	0	0	0	36523	36523	MS2	13/584	20180109_Lumos_RSLC3_Stadlmann_Penninger_IMBA_mESC_PNGF_HILIC_fr15.raw
MCG130458 OS=Mus musculus GN=Fubp3 PE=1 SV=1 - [A2AJ72_MOUSE]|Protein Fubp3 OS=Mus musculus GN=Fubp3 PE=1 SV=1 - [Q3TIX6_MOUSE]	A2AJ72;Q3TIX6	VNGNPHSTPVSGPPAFLTQGWGSTYQAWQQPTQQVPSQQSQPQNSQPDYSK	2	N2(Deamidated); N4(Deamidated); S50(HexNA)	N2(Deamidated): 100; N4(Deamidated): 100; T32(HexNAc): 100	HCD	1				29	1.93378	0	0	250	4	1443.43	5770.69	5.13	148.91	19042.4	0	0	0	0	0	0	0	0	0	34854	34854	MS2	10/584	20180109_Lumos_RSLC3_Stadlmann_Penninger_IMBA_mESC_PNGF_HILIC_fr16.raw
MCG130458 OS=Mus musculus GN=Fubp3 PE=1 SV=1 - [A2AJ72_MOUSE]|Protein Fubp3 OS=Mus musculus GN=Fubp3 PE=1 SV=1 - [Q3TIX6_MOUSE]	A2AJ72;Q3TIX6	VNGNPHSTPVSGPPAFLTQGWGSTYQAWQQPTQQVPSQQSQPQNSQPDYSK	2	N2(Deamidated); N4(Deamidated); S50(HexNA)	N4(Deamidated): 98.99; T18(HexNAc): 32.99; S23(HexNAc): 32.99; T24(HexNAc): 32.99; N44(Deamidated): 100	HCD	1				12	86.6649	0	0	250	4	1443.43	5770.68	3.95	148.95	12684.1	0	720.288	0	0	0	0	0	0	0	33848	33848	MS2	6/584	20180109_Lumos_RSLC3_Stadlmann_Penninger_IMBA_mESC_PNGF_HILIC_fr17.raw
MCG130458 OS=Mus musculus GN=Fubp3 PE=1 SV=1 - [A2AJ72_MOUSE]|Protein Fubp3 OS=Mus musculus GN=Fubp3 PE=1 SV=1 - [Q3TIX6_MOUSE]	A2AJ72;Q3TIX6	VNGNPHSTPVSGPPAFLTQGWGSTYQAWQQPTQQVPSQQSQPQNSQPDYSK	2	N2(Deamidated); N4(Deamidated)	N2(Deamidated): 100; N4(Deamidated): 100	HCD	1				11	124.497	0	37	250	4	1392.65	5567.58	0.11	146.72	3174.88	0	988.99	0	0	0	0	0	0	0	35964	35964	MS2	9/584	20180109_Lumos_RSLC3_Stadlmann_Penninger_IMBA_mESC_PNGF_HILIC_fr15.raw
MCG130458 OS=Mus musculus GN=Fubp3 PE=1 SV=1 - [A2AJ72_MOUSE]|Protein Fubp3 OS=Mus musculus GN=Fubp3 PE=1 SV=1 - [Q3TIX6_MOUSE]	A2AJ72;Q3TIX6	VNGNPHSTPVSGPPAFLTQGWGSTYQAWQQPTQQVPSQQSQPQNSQPDYSK	2	N2(Deamidated); N4(Deamidated)	N2(Deamidated): 100; N4(Deamidated): 100	HCD	1				9	162.934	0	32	250	4	1392.66	5567.61	4.76	148.35	3460.4	0	541.347	0	0	0	0	0	0	0	36321	36321	MS2	12/584	20180109_Lumos_RSLC3_Stadlmann_Penninger_IMBA_mESC_PNGF_HILIC_fr15.raw
Arginine/serine-rich protein PNISR OS=Mus musculus GN=Pnisr PE=1 SV=1 - [PNISR_MOUSE]|Arginine/serine-rich protein PNISR OS=Mus musculus GN=Pnisr PE=1 SV=1 - [A2AJT5_MOUSE]	A2AJT4;A2AJT5	TSSSSSSVSSSSYSSSSGSSCTSSR	2	C21(Carbamidomethyl)		HCD	1				141	3.06545e-13	0	0	250	2	1211.99	2422.97	-1.84	35.96	3074.75	0	0	0	0	0	0	0	0	0	8124	8124	MS2	19/238	20180109_Lumos_RSLC3_Stadlmann_Penninger_IMBA_mESC_PNGF_HILIC_fr16.raw
Aspartyl/asparaginyl beta-hydroxylase OS=Mus musculus GN=Asph PE=1 SV=1 - [A2AL78_MOUSE]|Aspartyl/asparaginyl beta-hydroxylase OS=Mus musculus GN=Asph PE=1 SV=1 - [A2AL79_MOUSE]|Aspartate-beta-hydroxylase, isoform CRA_d OS=Mus musculus GN=Asph PE=1 SV=1 - [A2AL81_MOUSE]|Aspartyl/asparaginyl beta-hydroxylase (Fragment) OS=Mus musculus GN=Asph PE=1 SV=1 - [A2AL83_MOUSE]|Aspartyl/asparaginyl beta-hy…	A2AL78;A2AL79;A2AL81;A2AL83;A2AL85;Q3TU40;Q6P8S1;Q8BSY0	GGGGNSSSSGSGSGSGSGSPSTGSSGSSSSPGAR	8			HCD	1				88	1.24319e-07	0	0	250	3	911.38	2732.12	0.8	23.93	5305.83	0	2725.18	1480.74	0	0	1667.24	0	0	0	4603	4603	MS2	13/370	20180109_Lumos_RSLC3_Stadlmann_Penninger_IMBA_mESC_PNGF_HILIC_fr18.raw
Aspartyl/asparaginyl beta-hydroxylase OS=Mus musculus GN=Asph PE=1 SV=1 - [A2AL78_MOUSE]|Aspartyl/asparaginyl beta-hydroxylase OS=Mus musculus GN=Asph PE=1 SV=1 - [A2AL79_MOUSE]|Aspartate-beta-hydroxylase, isoform CRA_d OS=Mus musculus GN=Asph PE=1 SV=1 - [A2AL81_MOUSE]|Aspartyl/asparaginyl beta-hydroxylase (Fragment) OS=Mus musculus GN=Asph PE=1 SV=1 - [A2AL83_MOUSE]|Aspartyl/asparaginyl beta-hy…	A2AL78;A2AL79;A2AL81;A2AL83;A2AL85;Q3TU40;Q6P8S1;Q8BSY0	GGGGNSSSSGSGSGSGSGSPSTGSSGSSSSPGAR	8			HCD	1				87	1.40349e-07	0	0	250	3	911.38	2732.13	1.47	14.22	2310.86	0	0	0	0	0	1019.64	0	0	0	2413	2413	MS2	11/370	20180109_Lumos_RSLC3_Stadlmann_Penninger_IMBA_mESC_PNGF_HILIC_fr18.raw
Aspartyl/asparaginyl beta-hydroxylase OS=Mus musculus GN=Asph PE=1 SV=1 - [A2AL78_MOUSE]|Aspartyl/asparaginyl beta-hydroxylase OS=Mus musculus GN=Asph PE=1 SV=1 - [A2AL79_MOUSE]|Aspartate-beta-hydroxylase, isoform CRA_d OS=Mus musculus GN=Asph PE=1 SV=1 - [A2AL81_MOUSE]|Aspartyl/asparaginyl beta-hydroxylase (Fragment) OS=Mus musculus GN=Asph PE=1 SV=1 - [A2AL83_MOUSE]|Aspartyl/asparaginyl beta-hy…	A2AL78;A2AL79;A2AL81;A2AL83;A2AL85;Q3TU40;Q6P8S1;Q8BSY0	GGGGNSSSSGSGSGSGSGSPSTGSSGSSSSPGAR	8	N5(Deamidated)	N5(Deamidated): 100	HCD	1				77	1.4038e-06	0	9	250	3	911.711	2733.12	4.22	25.44	3950.72	0	0	0	0	0	1313.54	0	0	0	4491	4491	MS2	12/370	20180109_Lumos_RSLC3_Stadlmann_Penninger_IMBA_mESC_PNGF_HILIC_fr19.raw
Aspartyl/asparaginyl beta-hydroxylase OS=Mus musculus GN=Asph PE=1 SV=1 - [A2AL78_MOUSE]|Aspartyl/asparaginyl beta-hydroxylase OS=Mus musculus GN=Asph PE=1 SV=1 - [A2AL79_MOUSE]|Aspartate-beta-hydroxylase, isoform CRA_d OS=Mus musculus GN=Asph PE=1 SV=1 - [A2AL81_MOUSE]|Aspartyl/asparaginyl beta-hydroxylase (Fragment) OS=Mus musculus GN=Asph PE=1 SV=1 - [A2AL83_MOUSE]|Aspartyl/asparaginyl beta-hy…	A2AL78;A2AL79;A2AL81;A2AL83;A2AL85;Q3TU40;Q6P8S1;Q8BSY0	GGGGNSSSSGSGSGSGSGSPSTGSSGSSSSPGAR	8			HCD	1				67	1.33742e-05	0	8	250	3	911.379	2732.12	-0.4	23.42	4211.08	0	670.131	0	0	0	0	0	0	0	4090	4090	MS2	10/370	20180109_Lumos_RSLC3_Stadlmann_Penninger_IMBA_mESC_PNGF_HILIC_fr19.raw
Aspartyl/asparaginyl beta-hydroxylase OS=Mus musculus GN=Asph PE=1 SV=1 - [A2AL78_MOUSE]|Aspartyl/asparaginyl beta-hydroxylase OS=Mus musculus GN=Asph PE=1 SV=1 - [A2AL79_MOUSE]|Aspartate-beta-hydroxylase, isoform CRA_d OS=Mus musculus GN=Asph PE=1 SV=1 - [A2AL81_MOUSE]|Aspartyl/asparaginyl beta-hydroxylase (Fragment) OS=Mus musculus GN=Asph PE=1 SV=1 - [A2AL83_MOUSE]|Aspartyl/asparaginyl beta-hy…	A2AL78;A2AL79;A2AL81;A2AL83;A2AL85;Q3TU40;Q6P8S1;Q8BSY0	GGGGNSSSSGSGSGSGSGSPSTGSSGSSSSPGAR	8			HCD	1				66	1.48671e-05	0	0	250	3	911.378	2732.12	-1.14	23.23	3877.87	0	0	0	0	0	997.481	0	0	0	4059	4059	MS2	10/370	20180109_Lumos_RSLC3_Stadlmann_Penninger_IMBA_mESC_PNGF_HILIC_fr19.raw
Aspartyl/asparaginyl beta-hydroxylase OS=Mus musculus GN=Asph PE=1 SV=1 - [A2AL78_MOUSE]|Aspartyl/asparaginyl beta-hydroxylase OS=Mus musculus GN=Asph PE=1 SV=1 - [A2AL79_MOUSE]|Aspartate-beta-hydroxylase, isoform CRA_d OS=Mus musculus GN=Asph PE=1 SV=1 - [A2AL81_MOUSE]|Aspartyl/asparaginyl beta-hydroxylase (Fragment) OS=Mus musculus GN=Asph PE=1 SV=1 - [A2AL83_MOUSE]|Aspartyl/asparaginyl beta-hy…	A2AL78;A2AL79;A2AL81;A2AL83;A2AL85;Q3TU40;Q6P8S1;Q8BSY0	GGGGNSSSSGSGSGSGSGSPSTGSSGSSSSPGAR	8			HCD	1				63	3.81114e-05	0	0	250	3	911.38	2732.13	1.54	13.41	1809.61	0	0	0	0	0	568.42	0	0	0	2245	2245	MS2	11/370	20180109_Lumos_RSLC3_Stadlmann_Penninger_IMBA_mESC_PNGF_HILIC_fr18.raw
Aspartyl/asparaginyl beta-hydroxylase OS=Mus musculus GN=Asph PE=1 SV=1 - [A2AL78_MOUSE]|Aspartyl/asparaginyl beta-hydroxylase OS=Mus musculus GN=Asph PE=1 SV=1 - [A2AL79_MOUSE]|Aspartate-beta-hydroxylase, isoform CRA_d OS=Mus musculus GN=Asph PE=1 SV=1 - [A2AL81_MOUSE]|Aspartyl/asparaginyl beta-hydroxylase (Fragment) OS=Mus musculus GN=Asph PE=1 SV=1 - [A2AL83_MOUSE]|Aspartyl/asparaginyl beta-hy…	A2AL78;A2AL79;A2AL81;A2AL83;A2AL85;Q3TU40;Q6P8S1;Q8BSY0	GGGGNSSSSGSGSGSGSGSPSTGSSGSSSSPGAR	8	N5(Deamidated)	N5(Deamidated): 100	HCD	1				52	0.000427791	0	41	250	3	911.712	2733.12	6.03	21.57	809.365	0	0	0	0	0	0	0	0	0	4406	4406	MS2	11/370	20180109_Lumos_RSLC3_Stadlmann_Penninger_IMBA_mESC_PNGF_HILIC_fr17.raw
Aspartyl/asparaginyl beta-hydroxylase OS=Mus musculus GN=Asph PE=1 SV=1 - [A2AL78_MOUSE]|Aspartyl/asparaginyl beta-hydroxylase OS=Mus musculus GN=Asph PE=1 SV=1 - [A2AL79_MOUSE]|Aspartate-beta-hydroxylase, isoform CRA_d OS=Mus musculus GN=Asph PE=1 SV=1 - [A2AL81_MOUSE]|Aspartyl/asparaginyl beta-hydroxylase (Fragment) OS=Mus musculus GN=Asph PE=1 SV=1 - [A2AL83_MOUSE]|Aspartyl/asparaginyl beta-hy…	A2AL78;A2AL79;A2AL81;A2AL83;A2AL85;Q3TU40;Q6P8S1;Q8BSY0	GGGGNSSSSGSGSGSGSGSPSTGSSGSSSSPGARR	8			HCD	1				98	2.56046e-08	1	0	250	3	963.411	2888.22	-2.05	22.51	4816.61	0	581.266	0	0	0	898.234	0	0	0	4271	4271	MS2	16/380	20180109_Lumos_RSLC3_Stadlmann_Penninger_IMBA_mESC_PNGF_HILIC_fr18.raw
Aspartyl/asparaginyl beta-hydroxylase OS=Mus musculus GN=Asph PE=1 SV=1 - [A2AL78_MOUSE]|Aspartyl/asparaginyl beta-hydroxylase OS=Mus musculus GN=Asph PE=1 SV=1 - [A2AL79_MOUSE]|Aspartate-beta-hydroxylase, isoform CRA_d OS=Mus musculus GN=Asph PE=1 SV=1 - [A2AL81_MOUSE]|Aspartyl/asparaginyl beta-hydroxylase (Fragment) OS=Mus musculus GN=Asph PE=1 SV=1 - [A2AL83_MOUSE]|Aspartyl/asparaginyl beta-hy…	A2AL78;A2AL79;A2AL81;A2AL83;A2AL85;Q3TU40;Q6P8S1;Q8BSY0	GGGGNSSSSGSGSGSGSGSPSTGSSGSSSSPGARR	8			HCD	1				58	0.000266714	1	6	250	3	963.415	2888.23	2.84	17.13	2029.21	0	0	0	0	500.468	0	0	0	0	2610	2610	MS2	13/380	20180109_Lumos_RSLC3_Stadlmann_Penninger_IMBA_mESC_PNGF_HILIC_fr20.raw
Aspartyl/asparaginyl beta-hydroxylase OS=Mus musculus GN=Asph PE=1 SV=1 - [A2AL78_MOUSE]|Aspartyl/asparaginyl beta-hydroxylase OS=Mus musculus GN=Asph PE=1 SV=1 - [A2AL79_MOUSE]|Aspartate-beta-hydroxylase, isoform CRA_d OS=Mus musculus GN=Asph PE=1 SV=1 - [A2AL81_MOUSE]|Aspartyl/asparaginyl beta-hydroxylase (Fragment) OS=Mus musculus GN=Asph PE=1 SV=1 - [A2AL83_MOUSE]|Aspartyl/asparaginyl beta-hy…	A2AL78;A2AL79;A2AL81;A2AL83;A2AL85;Q3TU40;Q6P8S1;Q8BSY0	GGGGNSSSSGSGSGSGSGSPSTGSSGSSSSPGARR	8			HCD	1				55	0.000602156	1	0	250	3	963.414	2888.23	1.82	22.2	5343.06	0	0	0	0	0	1200.38	0	0	0	4201	4201	MS2	15/380	20180109_Lumos_RSLC3_Stadlmann_Penninger_IMBA_mESC_PNGF_HILIC_fr18.raw
Aspartyl/asparaginyl beta-hydroxylase OS=Mus musculus GN=Asph PE=1 SV=1 - [A2AL78_MOUSE]|Aspartyl/asparaginyl beta-hydroxylase OS=Mus musculus GN=Asph PE=1 SV=1 - [A2AL79_MOUSE]|Aspartate-beta-hydroxylase, isoform CRA_d OS=Mus musculus GN=Asph PE=1 SV=1 - [A2AL81_MOUSE]|Aspartyl/asparaginyl beta-hydroxylase (Fragment) OS=Mus musculus GN=Asph PE=1 SV=1 - [A2AL83_MOUSE]|Aspartyl/asparaginyl beta-hy…	A2AL78;A2AL79;A2AL81;A2AL83;A2AL85;Q3TU40;Q6P8S1;Q8BSY0	GGGGNSSSSGSGSGSGSGSPSTGSSGSSSSPGARR	8			HCD	1				39	0.0188934	1	9	250	3	963.413	2888.22	0.36	25.11	3914.01	0	897.847	0	0	0	1214.72	0	0	0	4880	4880	MS2	11/380	20180109_Lumos_RSLC3_Stadlmann_Penninger_IMBA_mESC_PNGF_HILIC_fr18.raw
Ubiquitin-associated protein 2 OS=Mus musculus GN=Ubap2 PE=1 SV=1 - [A2AMY5_MOUSE]|Ubiquitin-associated protein 2 OS=Mus musculus GN=Ubap2 PE=1 SV=1 - [UBAP2_MOUSE]	A2AMY5;Q91VX2	GGYGGSSQAPNKSTGSGPGKGVSVSSGTGLPDMTGSVYNK	2	N39(HexNA)	S23(HexNAc): 100	HCD	1				133	5.05898e-11	2	17	74	4	984.216	3933.84	0.27	84.54	371622	0	0	0	0	0	2256.31	0	0	0	20778	20778	MS2	22/436	20180109_Lumos_RSLC3_Stadlmann_Penninger_IMBA_mESC_PNGF_HILIC_fr15.raw
Ubiquitin-associated protein 2 OS=Mus musculus GN=Ubap2 PE=1 SV=1 - [A2AMY5_MOUSE]|Ubiquitin-associated protein 2 OS=Mus musculus GN=Ubap2 PE=1 SV=1 - [UBAP2_MOUSE]	A2AMY5;Q91VX2	GGYGGSSQAPNKSTGSGPGKGVSVSSGTGLPDMTGSVYNK	2	T28(HexNA); N39(HexNA)	S13(HexNAc): 98.9; T14(HexNAc): 98.9	HCD	1				67	0.000190504	2	2	134	4	1034.99	4136.93	1.96	83.69	310502	0	2931.72	0	0	0	0	0	0	0	20553	20553	MS2	27/436	20180109_Lumos_RSLC3_Stadlmann_Penninger_IMBA_mESC_PNGF_HILIC_fr15.raw
Ubiquitin-associated protein 2 OS=Mus musculus GN=Ubap2 PE=1 SV=1 - [A2AMY5_MOUSE]|Ubiquitin-associated protein 2 OS=Mus musculus GN=Ubap2 PE=1 SV=1 - [UBAP2_MOUSE]	A2AMY5;Q91VX2	SLSEPLNASFPMTSAVQSSTYTTSVVTSSTLTSSALSSTSPVTTSSSYDQSSVHTR	2	T13(HexNA); S14(HexNA); S18(HexNA); S19(HexNA)	Too many isoforms	HCD	1				183	7.78294e-16	0	1	250	4	1640.77	6560.06	2.75	143.54	362608	0	0	0	0	0	0	0	0	0	35213	35213	MS2	26/646	20180109_Lumos_RSLC3_Stadlmann_Penninger_IMBA_mESC_PNGF_HILIC_fr15.raw
Ubiquitin-associated protein 2 OS=Mus musculus GN=Ubap2 PE=1 SV=1 - [A2AMY5_MOUSE]|Ubiquitin-associated protein 2 OS=Mus musculus GN=Ubap2 PE=1 SV=1 - [UBAP2_MOUSE]	A2AMY5;Q91VX2	SLSEPLNASFPMTSAVQSSTYTTSVVTSSTLTSSALSSTSPVTTSSSYDQSSVHTR	2	N7(Deamidated); S38(HexNA); T39(HexNA); S40(HexNA); S45(HexNA)	Too many isoforms	HCD	1				181	1.26405e-15	0	11	250	5	1313.02	6561.05	3.65	143.62	224064	0	561.568	0	0	0	0	0	0	0	35232	35232	MS2	27/646	20180109_Lumos_RSLC3_Stadlmann_Penninger_IMBA_mESC_PNGF_HILIC_fr15.raw
Ubiquitin-associated protein 2 OS=Mus musculus GN=Ubap2 PE=1 SV=1 - [A2AMY5_MOUSE]|Ubiquitin-associated protein 2 OS=Mus musculus GN=Ubap2 PE=1 SV=1 - [UBAP2_MOUSE]	A2AMY5;Q91VX2	SLSEPLNASFPMTSAVQSSTYTTSVVTSSTLTSSALSSTSPVTTSSSYDQSSVHTR	2	N7(Deamidated); T20(HexNA); T22(HexNA); T23(HexNA); T27(HexNA); T30(HexNA); S52(HexNA)	Too many isoforms	HCD	1				163	7.177e-14	0	0	250	5	1394.25	6967.21	3.13	136.63	272150	0	0	0	0	0	0	0	0	0	31195	31195	MS2	30/646	20180109_Lumos_RSLC3_Stadlmann_Penninger_IMBA_mESC_PNGF_HILIC_fr17.raw
Ubiquitin-associated protein 2 OS=Mus musculus GN=Ubap2 PE=1 SV=1 - [A2AMY5_MOUSE]|Ubiquitin-associated protein 2 OS=Mus musculus GN=Ubap2 PE=1 SV=1 - [UBAP2_MOUSE]	A2AMY5;Q91VX2	SLSEPLNASFPMTSAVQSSTYTTSVVTSSTLTSSALSSTSPVTTSSSYDQSSVHTR	2	S3(HexNA); N7(Deamidated); T13(HexNA); T20(HexNA); T22(HexNA); T23(HexNA); T55(HexNA)	Too many isoforms	HCD	1				161	1.27184e-13	0	3	250	5	1394.25	6967.21	3.39	137.89	325351	0	0	0	0	0	0	0	0	0	32465	32465	MS2	30/646	20180109_Lumos_RSLC3_Stadlmann_Penninger_IMBA_mESC_PNGF_HILIC_fr16.raw
Ubiquitin-associated protein 2 OS=Mus musculus GN=Ubap2 PE=1 SV=1 - [A2AMY5_MOUSE]|Ubiquitin-associated protein 2 OS=Mus musculus GN=Ubap2 PE=1 SV=1 - [UBAP2_MOUSE]	A2AMY5;Q91VX2	SLSEPLNASFPMTSAVQSSTYTTSVVTSSTLTSSALSSTSPVTTSSSYDQSSVHTR	2	N7(Deamidated); T13(HexNA); T20(HexNA); T22(HexNA); T23(HexNA); S40(HexNA); T55(HexNA)	Too many isoforms	HCD	1				143	8.29784e-12	0	0	250	4	1742.56	6967.21	4.11	137.81	178769	0	0	0	0	0	0	0	0	0	31454	31454	MS2	22/646	20180109_Lumos_RSLC3_Stadlmann_Penninger_IMBA_mESC_PNGF_HILIC_fr17.raw
Ubiquitin-associated protein 2 OS=Mus musculus GN=Ubap2 PE=1 SV=1 - [A2AMY5_MOUSE]|Ubiquitin-associated protein 2 OS=Mus musculus GN=Ubap2 PE=1 SV=1 - [UBAP2_MOUSE]	A2AMY5;Q91VX2	SLSEPLNASFPMTSAVQSSTYTTSVVTSSTLTSSALSSTSPVTTSSSYDQSSVHTR	2	N7(Deamidated); S24(HexNA); T43(HexNA); T44(HexNA); T55(HexNA)	Too many isoforms	HCD	1				141	1.20282e-11	0	0	250	4	1641.02	6561.05	3.85	141.9	113358	0	0	0	0	0	0	0	0	0	34861	34861	MS2	28/646	20180109_Lumos_RSLC3_Stadlmann_Penninger_IMBA_mESC_PNGF_HILIC_fr15.raw
Ubiquitin-associated protein 2 OS=Mus musculus GN=Ubap2 PE=1 SV=1 - [A2AMY5_MOUSE]|Ubiquitin-associated protein 2 OS=Mus musculus GN=Ubap2 PE=1 SV=1 - [UBAP2_MOUSE]	A2AMY5;Q91VX2	SLSEPLNASFPMTSAVQSSTYTTSVVTSSTLTSSALSSTSPVTTSSSYDQSSVHTR	2	N7(Deamidated); T13(HexNA); S14(HexNA); S18(HexNA); S19(HexNA); T20(HexNA); T55(HexNA)	Too many isoforms	HCD	1				137	2.85293e-11	0	0	250	5	1394.25	6967.2	2.78	139.12	288275	0	0	0	0	0	0	0	0	0	32732	32732	MS2	23/646	20180109_Lumos_RSLC3_Stadlmann_Penninger_IMBA_mESC_PNGF_HILIC_fr16.raw
Ubiquitin-associated protein 2 OS=Mus musculus GN=Ubap2 PE=1 SV=1 - [A2AMY5_MOUSE]|Ubiquitin-associated protein 2 OS=Mus musculus GN=Ubap2 PE=1 SV=1 - [UBAP2_MOUSE]	A2AMY5;Q91VX2	SLSEPLNASFPMTSAVQSSTYTTSVVTSSTLTSSALSSTSPVTTSSSYDQSSVHTR	2	T13(HexNA); T20(HexNA); T22(HexNA); T23(HexNA); S24(HexNA); T55(HexNA)	Too many isoforms	HCD	1				133	7.43202e-11	0	17	250	4	1742.31	6966.2	0.62	137.76	185089	0	0	0	0	0	0	0	0	0	31443	31443	MS2	25/646	20180109_Lumos_RSLC3_Stadlmann_Penninger_IMBA_mESC_PNGF_HILIC_fr17.raw
Ubiquitin-associated protein 2 OS=Mus musculus GN=Ubap2 PE=1 SV=1 - [A2AMY5_MOUSE]|Ubiquitin-associated protein 2 OS=Mus musculus GN=Ubap2 PE=1 SV=1 - [UBAP2_MOUSE]	A2AMY5;Q91VX2	SLSEPLNASFPMTSAVQSSTYTTSVVTSSTLTSSALSSTSPVTTSSSYDQSSVHTR	2	T13(HexNA); S19(HexNA); T20(HexNA); T22(HexNA); T23(HexNA); T55(HexNA)	Too many isoforms	HCD	1				128	2.85768e-10	0	0	250	5	1394.05	6966.24	5.43	137.25	310130	0	0	0	0	0	0	0	0	0	31323	31323	MS2	24/646	20180109_Lumos_RSLC3_Stadlmann_Penninger_IMBA_mESC_PNGF_HILIC_fr17.raw
Ubiquitin-associated protein 2 OS=Mus musculus GN=Ubap2 PE=1 SV=1 - [A2AMY5_MOUSE]|Ubiquitin-associated protein 2 OS=Mus musculus GN=Ubap2 PE=1 SV=1 - [UBAP2_MOUSE]	A2AMY5;Q91VX2	SLSEPLNASFPMTSAVQSSTYTTSVVTSSTLTSSALSSTSPVTTSSSYDQSSVHTR	2	S3(HexNA); N7(Deamidated); T43(HexNA); T44(HexNA); T55(HexNA)	Too many isoforms	HCD	1				116	4.23884e-09	0	5	250	5	1313.02	6561.06	4.86	142.43	232644	0	559.079	0	0	0	0	0	0	0	34980	34980	MS2	21/646	20180109_Lumos_RSLC3_Stadlmann_Penninger_IMBA_mESC_PNGF_HILIC_fr15.raw
Ubiquitin-associated protein 2 OS=Mus musculus GN=Ubap2 PE=1 SV=1 - [A2AMY5_MOUSE]|Ubiquitin-associated protein 2 OS=Mus musculus GN=Ubap2 PE=1 SV=1 - [UBAP2_MOUSE]	A2AMY5;Q91VX2	SLSEPLNASFPMTSAVQSSTYTTSVVTSSTLTSSALSSTSPVTTSSSYDQSSVHTR	2	N7(Deamidated); S34(HexNA); S37(HexNA); S38(HexNA); T39(HexNA); S40(HexNA); S45(HexNA)	Too many isoforms	HCD	1				115	5.27955e-09	0	0	250	4	1742.56	6967.22	4.74	138.67	97904.4	0	0	0	0	0	0	0	0	0	34130	34130	MS2	19/646	20180109_Lumos_RSLC3_Stadlmann_Penninger_IMBA_mESC_PNGF_HILIC_fr15.raw
Ubiquitin-associated protein 2 OS=Mus musculus GN=Ubap2 PE=1 SV=1 - [A2AMY5_MOUSE]|Ubiquitin-associated protein 2 OS=Mus musculus GN=Ubap2 PE=1 SV=1 - [UBAP2_MOUSE]	A2AMY5;Q91VX2	SLSEPLNASFPMTSAVQSSTYTTSVVTSSTLTSSALSSTSPVTTSSSYDQSSVHTR	2	N7(Deamidated); T13(HexNA); T20(HexNA); T22(HexNA); T23(HexNA); S24(HexNA); T55(HexNA)	Too many isoforms	HCD	1				113	7.75941e-09	0	6	250	5	1394.25	6967.22	4.45	138.09	294107	0	0	0	0	0	0	0	0	0	33996	33996	MS2	25/646	20180109_Lumos_RSLC3_Stadlmann_Penninger_IMBA_mESC_PNGF_HILIC_fr15.raw
Ubiquitin-associated protein 2 OS=Mus musculus GN=Ubap2 PE=1 SV=1 - [A2AMY5_MOUSE]|Ubiquitin-associated protein 2 OS=Mus musculus GN=Ubap2 PE=1 SV=1 - [UBAP2_MOUSE]	A2AMY5;Q91VX2	SLSEPLNASFPMTSAVQSSTYTTSVVTSSTLTSSALSSTSPVTTSSSYDQSSVHTR	2	N7(Deamidated); S45(HexNA); S46(HexNA); S47(HexNA); S51(HexNA); S52(HexNA); T55(HexNA)	Too many isoforms	HCD	1				97	3.22823e-07	0	0	250	4	1742.56	6967.21	4.11	137.08	148024	0	0	0	0	0	0	0	0	0	31296	31296	MS2	18/646	20180109_Lumos_RSLC3_Stadlmann_Penninger_IMBA_mESC_PNGF_HILIC_fr17.raw
Ubiquitin-associated protein 2 OS=Mus musculus GN=Ubap2 PE=1 SV=1 - [A2AMY5_MOUSE]|Ubiquitin-associated protein 2 OS=Mus musculus GN=Ubap2 PE=1 SV=1 - [UBAP2_MOUSE]	A2AMY5;Q91VX2	SLSEPLNASFPMTSAVQSSTYTTSVVTSSTLTSSALSSTSPVTTSSSYDQSSVHTR	2	N7(Deamidated); T27(HexNA); S34(HexNA); S37(HexNA); S38(HexNA); S40(HexNA); S45(HexNA)	Too many isoforms	HCD	1				94	6.35755e-07	0	2	250	4	1742.56	6967.2	2.35	136.13	115698	0	0	0	0	0	0	0	0	0	31100	31100	MS2	23/646	20180109_Lumos_RSLC3_Stadlmann_Penninger_IMBA_mESC_PNGF_HILIC_fr17.raw
Ubiquitin-associated protein 2 OS=Mus musculus GN=Ubap2 PE=1 SV=1 - [A2AMY5_MOUSE]|Ubiquitin-associated protein 2 OS=Mus musculus GN=Ubap2 PE=1 SV=1 - [UBAP2_MOUSE]	A2AMY5;Q91VX2	SLSEPLNASFPMTSAVQSSTYTTSVVTSSTLTSSALSSTSPVTTSSSYDQSSVHTR	2	N7(Deamidated); T13(HexNA); T20(HexNA); T22(HexNA); T23(HexNA); S24(HexNA); T55(HexNA)	Too many isoforms	HCD	1				90	1.68814e-06	0	0	250	4	1742.56	6967.2	2.42	137.78	231796	0	0	0	0	0	0	0	0	0	32436	32436	MS2	26/646	20180109_Lumos_RSLC3_Stadlmann_Penninger_IMBA_mESC_PNGF_HILIC_fr16.raw
Ubiquitin-associated protein 2 OS=Mus musculus GN=Ubap2 PE=1 SV=1 - [A2AMY5_MOUSE]|Ubiquitin-associated protein 2 OS=Mus musculus GN=Ubap2 PE=1 SV=1 - [UBAP2_MOUSE]	A2AMY5;Q91VX2	SLSEPLNASFPMTSAVQSSTYTTSVVTSSTLTSSALSSTSPVTTSSSYDQSSVHTR	2	N7(Deamidated); S45(HexNA); S46(HexNA); S47(HexNA); S51(HexNA); S52(HexNA); T55(HexNA)	Too many isoforms	HCD	1				85	5.1433e-06	0	12	250	4	1742.56	6967.21	3.83	136.6	115575	0	0	0	0	0	0	0	0	0	32175	32175	MS2	17/646	20180109_Lumos_RSLC3_Stadlmann_Penninger_IMBA_mESC_PNGF_HILIC_fr16.raw
Ubiquitin-associated protein 2 OS=Mus musculus GN=Ubap2 PE=1 SV=1 - [A2AMY5_MOUSE]|Ubiquitin-associated protein 2 OS=Mus musculus GN=Ubap2 PE=1 SV=1 - [UBAP2_MOUSE]	A2AMY5;Q91VX2	SLSEPLNASFPMTSAVQSSTYTTSVVTSSTLTSSALSSTSPVTTSSSYDQSSVHTR	2	T13(HexNA); S19(HexNA); T20(HexNA); T22(HexNA); T23(HexNA); T55(HexNA)	Too many isoforms	HCD	1				82	9.43036e-06	0		250	5	1394.05	6966.23	4.2	138.81	303511	0	0	0	0	0	0	0	0	0	32664	32664	MS2	24/646	20180109_Lumos_RSLC3_Stadlmann_Penninger_IMBA_mESC_PNGF_HILIC_fr16.raw
Ubiquitin-associated protein 2 OS=Mus musculus GN=Ubap2 PE=1 SV=1 - [A2AMY5_MOUSE]|Ubiquitin-associated protein 2 OS=Mus musculus GN=Ubap2 PE=1 SV=1 - [UBAP2_MOUSE]	A2AMY5;Q91VX2	SLSEPLNASFPMTSAVQSSTYTTSVVTSSTLTSSALSSTSPVTTSSSYDQSSVHTR	2	S1(HexNA); S3(HexNA); N7(HexNA); S9(HexNA); T32(HexNA); T39(HexNA); S52(HexNA)	Too many isoforms	HCD	1				72	9.16739e-05	0	0	250	4	1793.08	7169.3	3.02	134.54	97155.9	0	0	0	0	0	0	0	0	0	30773	30773	MS2	19/646	20180109_Lumos_RSLC3_Stadlmann_Penninger_IMBA_mESC_PNGF_HILIC_fr17.raw
Ubiquitin-associated protein 2 OS=Mus musculus GN=Ubap2 PE=1 SV=1 - [A2AMY5_MOUSE]|Ubiquitin-associated protein 2 OS=Mus musculus GN=Ubap2 PE=1 SV=1 - [UBAP2_MOUSE]	A2AMY5;Q91VX2	SLSEPLNASFPMTSAVQSSTYTTSVVTSSTLTSSALSSTSPVTTSSSYDQSSVHTR	2	N7(Deamidated); S45(HexNA); S46(HexNA); S47(HexNA); S51(HexNA); S52(HexNA); T55(HexNA)	Too many isoforms	HCD	1				71	0.000141796	0	0	250	4	1742.56	6967.23	6.14	135.4	97688.3	0	0	0	0	0	0	0	0	0	30949	30949	MS2	15/646	20180109_Lumos_RSLC3_Stadlmann_Penninger_IMBA_mESC_PNGF_HILIC_fr17.raw
Ubiquitin-associated protein 2 OS=Mus musculus GN=Ubap2 PE=1 SV=1 - [A2AMY5_MOUSE]|Ubiquitin-associated protein 2 OS=Mus musculus GN=Ubap2 PE=1 SV=1 - [UBAP2_MOUSE]	A2AMY5;Q91VX2	SLSEPLNASFPMTSAVQSSTYTTSVVTSSTLTSSALSSTSPVTTSSSYDQSSVHTR	2	N7(Deamidated); S47(HexNA); S51(HexNA); S52(HexNA); T55(HexNA)	Too many isoforms	HCD	1				61	0.00111765	0	0	250	4	1641.01	6561.02	-1.44	141.5	66090	0	0	0	0	0	0	0	0	0	34779	34779	MS2	13/646	20180109_Lumos_RSLC3_Stadlmann_Penninger_IMBA_mESC_PNGF_HILIC_fr15.raw
Ubiquitin-associated protein 2 OS=Mus musculus GN=Ubap2 PE=1 SV=1 - [A2AMY5_MOUSE]|Ubiquitin-associated protein 2 OS=Mus musculus GN=Ubap2 PE=1 SV=1 - [UBAP2_MOUSE]	A2AMY5;Q91VX2	SLSEPLNASFPMTSAVQSSTYTTSVVTSSTLTSSALSSTSPVTTSSSYDQSSVHTR	2	S33(HexNA); S34(HexNA); S37(HexNA); S38(HexNA); T39(HexNA); S40(HexNA); S45(HexNA)	Too many isoforms	HCD	1				53	0.00739005	0	0	250	5	1434.66	7169.27	-0.88	133.58	227548	0	1271.9	0	0	0	496.683	0	0	0	30582	30582	MS2	26/646	20180109_Lumos_RSLC3_Stadlmann_Penninger_IMBA_mESC_PNGF_HILIC_fr17.raw
Ubiquitin-associated protein 2 OS=Mus musculus GN=Ubap2 PE=1 SV=1 - [A2AMY5_MOUSE]|Ubiquitin-associated protein 2 OS=Mus musculus GN=Ubap2 PE=1 SV=1 - [UBAP2_MOUSE]	A2AMY5;Q91VX2	SLSEPLNASFPMTSAVQSSTYTTSVVTSSTLTSSALSSTSPVTTSSSYDQSSVHTR	2	N7(Deamidated); S45(HexNA); S46(HexNA); S47(HexNA); S51(HexNA); S52(HexNA); T55(HexNA)	Too many isoforms	HCD	1				50	0.0145968	0	0	250	4	1742.56	6967.22	5.58	140.58	28234.9	0	0	0	0	0	0	0	0	0	32095	32095	MS2	11/646	20180109_Lumos_RSLC3_Stadlmann_Penninger_IMBA_mESC_PNGF_HILIC_fr17.raw
Ubiquitin-associated protein 2 OS=Mus musculus GN=Ubap2 PE=1 SV=1 - [A2AMY5_MOUSE]|Ubiquitin-associated protein 2 OS=Mus musculus GN=Ubap2 PE=1 SV=1 - [UBAP2_MOUSE]	A2AMY5;Q91VX2	SLSEPLNASFPMTSAVQSSTYTTSVVTSSTLTSSALSSTSPVTTSSSYDQSSVHTR	2	N7(Deamidated); S45(HexNA); S46(HexNA); S47(HexNA); S51(HexNA); S52(HexNA); T55(HexNA)	Too many isoforms	HCD	1				44	0.0629331	0	100	250	4	1742.56	6967.23	6	133.88	48963.1	0	0	0	0	0	0	0	0	0	31557	31557	MS2	16/646	20180109_Lumos_RSLC3_Stadlmann_Penninger_IMBA_mESC_PNGF_HILIC_fr16.raw
Ubiquitin-associated protein 2 OS=Mus musculus GN=Ubap2 PE=1 SV=1 - [A2AMY5_MOUSE]|Ubiquitin-associated protein 2 OS=Mus musculus GN=Ubap2 PE=1 SV=1 - [UBAP2_MOUSE]	A2AMY5;Q91VX2	SLSEPLNASFPMTSAVQSSTYTTSVVTSSTLTSSALSSTSPVTTSSSYDQSSVHTR	2	N7(Deamidated); S45(HexNA); S46(HexNA); S47(HexNA); S51(HexNA); S52(HexNA); T55(HexNA)	Too many isoforms	HCD	1				43	0.0863313	0	0	250	4	1742.56	6967.2	2.07	133.66	59447.6	0	0	0	0	0	0	0	0	0	30600	30600	MS2	17/646	20180109_Lumos_RSLC3_Stadlmann_Penninger_IMBA_mESC_PNGF_HILIC_fr17.raw
Ubiquitin-associated protein 2 OS=Mus musculus GN=Ubap2 PE=1 SV=1 - [A2AMY5_MOUSE]|Ubiquitin-associated protein 2 OS=Mus musculus GN=Ubap2 PE=1 SV=1 - [UBAP2_MOUSE]	A2AMY5;Q91VX2	SLSEPLNASFPMTSAVQSSTYTTSVVTSSTLTSSALSSTSPVTTSSSYDQSSVHTR	2	T13(HexNA); S19(HexNA); T20(HexNA); S24(HexNA); T55(HexNA)	Too many isoforms	HCD	1				31	1.3377	0	0	250	4	1691.54	6763.13	0.97	141.67	120391	0	0	0	0	0	0	0	0	0	33277	33277	MS2	19/646	20180109_Lumos_RSLC3_Stadlmann_Penninger_IMBA_mESC_PNGF_HILIC_fr16.raw
Ubiquitin-associated protein 2 OS=Mus musculus GN=Ubap2 PE=1 SV=1 - [A2AMY5_MOUSE]|Ubiquitin-associated protein 2 OS=Mus musculus GN=Ubap2 PE=1 SV=1 - [UBAP2_MOUSE]	A2AMY5;Q91VX2	SLSEPLNASFPMTSAVQSSTYTTSVVTSSTLTSSALSSTSPVTTSSSYDQSSVHTR	2	S3(HexNA); N7(Deamidated); T30(HexNA); T32(HexNA); T39(HexNA); T43(HexNA); T44(HexNA); T55(HexNA)	Too many isoforms	HCD	1				29	1.81839	0	0	250	4	1793.33	7170.29	4.09	133.83	55323	0	0	0	0	0	0	0	0	0	31547	31547	MS2	9/646	20180109_Lumos_RSLC3_Stadlmann_Penninger_IMBA_mESC_PNGF_HILIC_fr16.raw
Ubiquitin-associated protein 2 OS=Mus musculus GN=Ubap2 PE=1 SV=1 - [A2AMY5_MOUSE]|Ubiquitin-associated protein 2 OS=Mus musculus GN=Ubap2 PE=1 SV=1 - [UBAP2_MOUSE]	A2AMY5;Q91VX2	SLSEPLNASFPMTSAVQSSTYTTSVVTSSTLTSSALSSTSPVTTSSSYDQSSVHTR	2	N7(Deamidated); S46(HexNA); S47(HexNA); S51(HexNA); S52(HexNA); T55(HexNA)	Too many isoforms	HCD	1				29	2.10086	0	0	250	4	1691.79	6764.14	4.56	141.37	105614	0	0	0	0	0	0	0	0	0	33212	33212	MS2	16/646	20180109_Lumos_RSLC3_Stadlmann_Penninger_IMBA_mESC_PNGF_HILIC_fr16.raw
Ubiquitin-associated protein 2 OS=Mus musculus GN=Ubap2 PE=1 SV=1 - [A2AMY5_MOUSE]|Ubiquitin-associated protein 2 OS=Mus musculus GN=Ubap2 PE=1 SV=1 - [UBAP2_MOUSE]	A2AMY5;Q91VX2	SLSEPLNASFPMTSAVQSSTYTTSVVTSSTLTSSALSSTSPVTTSSSYDQSSVHTR	2	S1(HexNA); S3(HexNA); N7(Deamidated); M12(Oxidation); T39(HexNA); T43(HexNA); T44(HexNA); T55(HexNA)	Too many isoforms	HCD	1				23	8.67462	0	100	250	4	1746.56	6983.21	4.89	131.47	38163	0	0	0	0	0	0	0	0	0	30134	30134	MS2	11/646	20180109_Lumos_RSLC3_Stadlmann_Penninger_IMBA_mESC_PNGF_HILIC_fr17.raw
Ubiquitin-associated protein 2 OS=Mus musculus GN=Ubap2 PE=1 SV=1 - [A2AMY5_MOUSE]|Ubiquitin-associated protein 2 OS=Mus musculus GN=Ubap2 PE=1 SV=1 - [UBAP2_MOUSE]	A2AMY5;Q91VX2	SLSEPLNASFPMTSAVQSSTYTTSVVTSSTLTSSALSSTSPVTTSSSYDQSSVHTR	2	N7(Deamidated); T43(HexNA); T44(HexNA); S45(HexNA); S46(HexNA); S47(HexNA); S51(HexNA); S52(HexNA); T55(HexNA)	Too many isoforms	HCD	1				8	234.665	0	0	250	4	1844.09	7373.35	0.83	132.91	22681.4	0	0	0	0	0	0	0	0	0	30433	30433	MS2	6/646	20180109_Lumos_RSLC3_Stadlmann_Penninger_IMBA_mESC_PNGF_HILIC_fr17.raw
Ubiquitin-associated protein 2 OS=Mus musculus GN=Ubap2 PE=1 SV=1 - [A2AMY5_MOUSE]|Ubiquitin-associated protein 2 OS=Mus musculus GN=Ubap2 PE=1 SV=1 - [UBAP2_MOUSE]	A2AMY5;Q91VX2	SLSEPLNASFPMTSAVQSSTYTTSVVTSSTLTSSALSSTSPVTTSSSYDQSSVHTR	2	N7(Deamidated); T13(HexNA); S18(HexNA); S19(HexNA); T20(HexNA); S24(HexNA); T55(HexNA)	Too many isoforms	HCD	1				7	285.293	0	93	250	5	1394.25	6967.2	2.78	139.23	202160	0	0	0	0	0	0	0	0	0	34253	34253	MS2	13/646	20180109_Lumos_RSLC3_Stadlmann_Penninger_IMBA_mESC_PNGF_HILIC_fr15.raw
Ubiquitin-associated protein 2 OS=Mus musculus GN=Ubap2 PE=1 SV=1 - [A2AMY5_MOUSE]|Ubiquitin-associated protein 2 OS=Mus musculus GN=Ubap2 PE=1 SV=1 - [UBAP2_MOUSE]	A2AMY5;Q91VX2	STSTPHTHASVESTASSAAFSAAATSAPSAPSSGVVLPGSMSTVSSLCLGGTTVSVPSSSTR	2	S1(HexNA); T25(HexNA); C48(Carbamidomethyl); S55(HexNA); S58(HexNA); S59(HexNA); S60(HexNA)	Too many isoforms	HCD	1				103	8.01527e-08	0	100	250	5	1417.66	7084.29	1.32	123.57	265253	0	0	0	0	0	0	0	0	0	28390	28390	MS2	35/608	20180109_Lumos_RSLC3_Stadlmann_Penninger_IMBA_mESC_PNGF_HILIC_fr17.raw
Ubiquitin-associated protein 2 OS=Mus musculus GN=Ubap2 PE=1 SV=1 - [A2AMY5_MOUSE]|Ubiquitin-associated protein 2 OS=Mus musculus GN=Ubap2 PE=1 SV=1 - [UBAP2_MOUSE]	A2AMY5;Q91VX2	STSTPHTHASVESTASSAAFSAAATSAPSAPSSGVVLPGSMSTVSSLCLGGTTVSVPSSSTR	2	T2(HexNA); S26(HexNA); T43(HexNA); C48(Carbamidomethyl); T52(HexNA); T53(HexNA); T61(HexNA)	Too many isoforms	HCD	1				92	9.33276e-07	0	3	250	5	1417.67	7084.3	3.21	127.73	354166	0	0	0	0	0	0	0	0	0	29288	29288	MS2	30/608	20180109_Lumos_RSLC3_Stadlmann_Penninger_IMBA_mESC_PNGF_HILIC_fr17.raw
Ubiquitin-associated protein 2 OS=Mus musculus GN=Ubap2 PE=1 SV=1 - [A2AMY5_MOUSE]|Ubiquitin-associated protein 2 OS=Mus musculus GN=Ubap2 PE=1 SV=1 - [UBAP2_MOUSE]	A2AMY5;Q91VX2	STSTPHTHASVESTASSAAFSAAATSAPSAPSSGVVLPGSMSTVSSLCLGGTTVSVPSSSTR	2	S1(HexNA); S3(HexNA); S10(HexNA); S13(HexNA); S16(HexNA); T25(HexNA); C48(Carbamidomethyl); S60(HexNA)	Too many isoforms	HCD	1				81	1.1864e-05	0	1	250	5	1458.28	7287.36	-0.5	126.23	333347	0	0	0	0	0	1368.09	0	0	0	28977	28977	MS2	32/608	20180109_Lumos_RSLC3_Stadlmann_Penninger_IMBA_mESC_PNGF_HILIC_fr17.raw
Ubiquitin-associated protein 2 OS=Mus musculus GN=Ubap2 PE=1 SV=1 - [A2AMY5_MOUSE]|Ubiquitin-associated protein 2 OS=Mus musculus GN=Ubap2 PE=1 SV=1 - [UBAP2_MOUSE]	A2AMY5;Q91VX2	STSTPHTHASVESTASSAAFSAAATSAPSAPSSGVVLPGSMSTVSSLCLGGTTVSVPSSSTR	2	T2(HexNA); S33(HexNA); T43(HexNA); C48(Carbamidomethyl); T52(HexNA); T53(HexNA); T61(HexNA)	Too many isoforms	HCD	1				52	0.0115691	0		250	5	1417.66	7084.29	1.75	124.16	195485	0	0	0	0	0	0	0	0	0	28523	28523	MS2	25/608	20180109_Lumos_RSLC3_Stadlmann_Penninger_IMBA_mESC_PNGF_HILIC_fr17.raw
Peptidyl-prolyl cis-trans isomerase G OS=Mus musculus GN=Ppig PE=1 SV=1 - [PPIG_MOUSE]	A2AR02	SSSSSSSSDSDSSSDSQSSSESSDSESASEEK	1			HCD	1				93	1.93664e-09	0	9	250	3	1050.73	3150.16	0.68	25.32	2740.84	0	0	0	0	0	721.889	0	0	0	4464	4464	MS2	12/338	20180109_Lumos_RSLC3_Stadlmann_Penninger_IMBA_mESC_PNGF_HILIC_fr19.raw
Low-density lipoprotein receptor-related protein 2 OS=Mus musculus GN=Lrp2 PE=1 SV=1 - [LRP2_MOUSE]	A2ARV4	IGMDGTNK	1	N7(HexNA)	N7(HexNAc): 99.74	HCD	1	1216.42	id=HexNAc2.Hex5_N-Glycan	2.24	32	0.0509115	0	0	250	2	519.742	1038.48	-0.1	26.76	59672	0	0	0	0	0	5798.92	0	1902.61	0	5980	5980	MS2	1962-06-01	20180109_Lumos_RSLC3_Stadlmann_Penninger_IMBA_mESC_PNGF_HILIC_fr15.raw
Low-density lipoprotein receptor-related protein 2 OS=Mus musculus GN=Lrp2 PE=1 SV=1 - [LRP2_MOUSE]	A2ARV4	IGMDGTNK	1	N7(HexNA)	T6(HexNAc): 50; N7(HexNAc): 50	HCD	1	1702.58	id=HexNAc2.Hex8_N-Glycan	1.77	10	7.05723	0	0	250	2	519.745	1038.48	4.58	24.1	22990.9	0	0	0	0	0	3612.96	0	812.972	0	4644	4644	MS2	1962-03-01	20180109_Lumos_RSLC3_Stadlmann_Penninger_IMBA_mESC_PNGF_HILIC_fr18.raw
Low-density lipoprotein receptor-related protein 2 OS=Mus musculus GN=Lrp2 PE=1 SV=1 - [LRP2_MOUSE]|Low-density lipoprotein receptor-related protein 2 OS=Mus musculus GN=Lrp2 PE=1 SV=1 - [A2ARV5_MOUSE]|Low-density lipoprotein receptor-related protein 2 OS=Mus musculus GN=Lrp2 PE=1 SV=1 - [Q3V346_MOUSE]	A2ARV4;A2ARV5;Q3V346	CDHVSDCPDGSDERNCYYPTCDQLTCANGACYNTSQK	3	C1(Carbamidomethyl); C7(Carbamidomethyl); C16(Carbamidomethyl); C21(Carbamidomethyl); C26(Carbamidomethyl); C31(Carbamidomethyl); N33(Deamidated)	N33(Deamidated): 100	HCD	1				25	0.0314799	1	28	250	4	1105.68	4419.69	4.69	91.14	10546.6	0	1624.29	0	0	0	2046.88	0	0	0	21706	21706	MS2	19/400	20180109_Lumos_RSLC3_Stadlmann_Penninger_IMBA_mESC_PNGF_HILIC_fr16.raw
Low-density lipoprotein receptor-related protein 2 OS=Mus musculus GN=Lrp2 PE=1 SV=1 - [LRP2_MOUSE]|Low-density lipoprotein receptor-related protein 2 OS=Mus musculus GN=Lrp2 PE=1 SV=1 - [A2ARV5_MOUSE]|Low-density lipoprotein receptor-related protein 2 OS=Mus musculus GN=Lrp2 PE=1 SV=1 - [Q3V346_MOUSE]	A2ARV4;A2ARV5;Q3V346	CDHVSDCPDGSDERNCYYPTCDQLTCANGACYNTSQK	3	C1(Carbamidomethyl); C7(Carbamidomethyl); C16(Carbamidomethyl); C21(Carbamidomethyl); C26(Carbamidomethyl); N28(Deamidated); C31(Carbamidomethyl); N33(Deamidated)	N28(Deamidated): 100; N33(Deamidated): 100	HCD	1				18	0.12569	1	20	250	4	1105.92	4420.68	5.32	91.12	9715.9	0	1085.31	0	0	0	0	0	0	0	21701	21701	MS2	19/400	20180109_Lumos_RSLC3_Stadlmann_Penninger_IMBA_mESC_PNGF_HILIC_fr16.raw
Protein Plcb4 (Fragment) OS=Mus musculus GN=Plcb4 PE=1 SV=1 - [A2AT93_MOUSE]	A2AT93	SCHAVSQTQGEGDAADGEIGSRDGPQTSNSSMK	1	C2(Carbamidomethyl)		HCD	1				148	4.28637e-13	1	50	250	4	841.867	3364.44	1.41	51.3	8350.07	0	1632.62	0	0	0	1252.56	0	0	0	11871	11871	MS2	22/368	20180109_Lumos_RSLC3_Stadlmann_Penninger_IMBA_mESC_PNGF_HILIC_fr16.raw
YTH domain family 1, isoform CRA_a OS=Mus musculus GN=Ythdf1 PE=1 SV=1 - [A2AWN8_MOUSE]|YTH domain-containing family protein 1 OS=Mus musculus GN=Ythdf1 PE=1 SV=1 - [YTHD1_MOUSE]	A2AWN8;P59326	NAAFGQSGGANSDSNSVGNAQPTSAPSVESHPVLEK	2	N1(Deamidated)	N19(Deamidated): 100	HCD	1				65	0.000248377	0	0	250	3	1171.55	3512.64	6.77	84.09	8331.99	0	0	0	0	0	2427.04	0	552.994	0	19295	19295	MS2	15/406	20180109_Lumos_RSLC3_Stadlmann_Penninger_IMBA_mESC_PNGF_HILIC_fr17.raw
Disks large homolog 3 OS=Mus musculus GN=Dlg3 PE=1 SV=1 - [A2BEF2_MOUSE]	A2BEF2	SKENMAQENSIQEQGVTSNTSDSESSSK	1	M5(Oxidation); N9(Deamidated)	M5(Oxidation): 100; N19(Deamidated): 100	HCD	1				45	0.00820375	1	61	250	3	1007.11	3019.31	5.89	43.1	3684.84	0	0	0	0	0	658.441	0	0	0	9840	9840	MS2	14/320	20180109_Lumos_RSLC3_Stadlmann_Penninger_IMBA_mESC_PNGF_HILIC_fr16.raw
AT-rich interactive domain-containing protein 1A OS=Mus musculus GN=Arid1a PE=1 SV=1 - [ARI1A_MOUSE]|AT-rich interactive domain-containing protein 1A OS=Mus musculus GN=Arid1a PE=1 SV=1 - [E9QAQ7_MOUSE]	A2BH40;E9QAQ7	HEGEMYSVPYSAGQGQPQQQQLPAAQSQPASQPQAAQPSPQQDVYNQYSNAYPASATAATDR	2	N46(Deamidated)	N46(Deamidated): 100	HCD	1				60	0.00156437	0	0	250	5	1324.81	6620.02	3.01	122.01	13511.1	0	0	0	0	0	654.138	0	0	0	28926	28926	MS2	25/702	20180109_Lumos_RSLC3_Stadlmann_Penninger_IMBA_mESC_PNGF_HILIC_fr16.raw
AT-rich interactive domain-containing protein 1A OS=Mus musculus GN=Arid1a PE=1 SV=1 - [ARI1A_MOUSE]|AT-rich interactive domain-containing protein 1A OS=Mus musculus GN=Arid1a PE=1 SV=1 - [E9QAQ7_MOUSE]	A2BH40;E9QAQ7	HEGEMYSVPYSAGQGQPQQQQLPAAQSQPASQPQAAQPSPQQDVYNQYSNAYPASATAATDR	2	N46(Deamidated)	N46(Deamidated): 100	HCD	1				22	9.23353	0	19	250	5	1324.82	6620.06	9.28	122.51	20227.4	0	0	0	0	0	0	0	0	0	30386	30386	MS2	23/702	20180109_Lumos_RSLC3_Stadlmann_Penninger_IMBA_mESC_PNGF_HILIC_fr15.raw
AT-rich interactive domain-containing protein 1A OS=Mus musculus GN=Arid1a PE=1 SV=1 - [ARI1A_MOUSE]|AT-rich interactive domain-containing protein 1A OS=Mus musculus GN=Arid1a PE=1 SV=1 - [E9QAQ7_MOUSE]	A2BH40;E9QAQ7	QPSGGQMHSGVGSYQQNSMGSYGPQGSQYGPQGGYPR	2	N17(Deamidated)	N17(Deamidated): 100	HCD	1				23	1.47523	0	57	250	3	1273.21	3817.63	-1.36	104.68	2806.5	0	0	0	0	0	0	0	0	0	25979	25979	MS2	10/408	20180109_Lumos_RSLC3_Stadlmann_Penninger_IMBA_mESC_PNGF_HILIC_fr15.raw
AT-rich interactive domain-containing protein 1A OS=Mus musculus GN=Arid1a PE=1 SV=1 - [ARI1A_MOUSE]|AT-rich interactive domain-containing protein 1A OS=Mus musculus GN=Arid1a PE=1 SV=1 - [E9QAQ7_MOUSE]	A2BH40;E9QAQ7	RHEGEMYSVPYSAGQGQPQQQQLPAAQSQPASQPQAAQPSPQQDVYNQYSNAYPASATAATDR	2	N47(Deamidated); N51(Deamidated)	N47(Deamidated): 100; N51(Deamidated): 100	HCD	1				12	91.1775	1	87	250	5	1356.23	6777.14	7.87	114.7	59393.3	0	1092.72	0	0	0	0	0	0	0	26451	26451	MS2	19/738	20180109_Lumos_RSLC3_Stadlmann_Penninger_IMBA_mESC_PNGF_HILIC_fr17.raw
Protein Qser1 OS=Mus musculus GN=Qser1 PE=1 SV=2 - [A2BIE1_MOUSE]	A2BIE1	GQSLPVSTPTPSYTSMHPSPNAQTQGSSAQPQEFLPAVQSSFASSTR	1	N21(Deamidated); T46(HexNA)	S19(HexNAc): 33.14; N21(Deamidated): 100; T24(HexNAc): 33.14; S27(HexNAc): 33.14	HCD	1				24	5.11142	0	22	250	4	1270.85	5080.39	3.3	135.2	39161.1	0	712.945	0	0	0	588.182	0	0	0	33325	33325	MS2	13/544	20180109_Lumos_RSLC3_Stadlmann_Penninger_IMBA_mESC_PNGF_HILIC_fr15.raw
Protein Qser1 OS=Mus musculus GN=Qser1 PE=1 SV=2 - [A2BIE1_MOUSE]	A2BIE1	GQSLPVSTPTPSYTSMHPSPNAQTQGSSAQPQEFLPAVQSSFASSTR	1	N21(Deamidated); S28(HexNA); T46(HexNA)	Too many isoforms	HCD	1				14	59.5546	0	12	250	4	1321.62	5283.48	4.42	132.54	106551	0	0	0	0	0	0	0	0	0	32719	32719	MS2	10/544	20180109_Lumos_RSLC3_Stadlmann_Penninger_IMBA_mESC_PNGF_HILIC_fr15.raw
KAT8 regulatory NSL complex subunit 3 OS=Mus musculus GN=Kansl3 PE=1 SV=1 - [KANL3_MOUSE]	A2RSY1	SSSSEGGGTASTTPSVASSSATPNAIHTLQSR	1	S31(HexNA)	S3(HexNAc): 99.22	HCD	1	406.159	id=HexNAc2_NO-Glycan	0.72	209	8.95621e-19	0	0	250	3	1079.51	3236.52	1.96	78.21	58100.8	0	0	0	0	0	1574.34	0	0	0	19116	19116	MS2	24/324	20180109_Lumos_RSLC3_Stadlmann_Penninger_IMBA_mESC_PNGF_HILIC_fr15.raw
KAT8 regulatory NSL complex subunit 3 OS=Mus musculus GN=Kansl3 PE=1 SV=1 - [KANL3_MOUSE]	A2RSY1	SSSSEGGGTASTTPSVASSSATPNAIHTLQSR	1	S31(HexNA)	S3(HexNAc): 99.1	HCD	1	406.159	id=HexNAc2_NO-Glycan	0.7	200	7.94179e-18	0	9	250	3	1079.51	3236.52	0.49	74.85	118023	0	935.589	0	0	0	3484.51	0	0	0	18269	18269	MS2	25/324	20180109_Lumos_RSLC3_Stadlmann_Penninger_IMBA_mESC_PNGF_HILIC_fr15.raw
KAT8 regulatory NSL complex subunit 3 OS=Mus musculus GN=Kansl3 PE=1 SV=1 - [KANL3_MOUSE]	A2RSY1	SSSSEGGGTASTTPSVASSSATPNAIHTLQSR	1	S31(HexNA)	S3(HexNAc): 99.2	HCD	1	406.159	id=HexNAc2_NO-Glycan	0.71	191	5.50297e-17	0	0	250	3	1079.51	3236.51	-1.32	77.97	54860.5	0	0	0	0	0	1325.27	0	0	0	19061	19061	MS2	25/324	20180109_Lumos_RSLC3_Stadlmann_Penninger_IMBA_mESC_PNGF_HILIC_fr15.raw
KAT8 regulatory NSL complex subunit 3 OS=Mus musculus GN=Kansl3 PE=1 SV=1 - [KANL3_MOUSE]	A2RSY1	SSSSEGGGTASTTPSVASSSATPNAIHTLQSR	1	S31(HexNA)	S3(HexNAc): 99.01	HCD	1	406.159	id=HexNAc2_NO-Glycan	0.71	185	1.98956e-16	0	0	250	3	1079.51	3236.51	-2.45	75.64	78154.4	0	785	0	0	0	2044.94	0	0	0	18471	18471	MS2	25/324	20180109_Lumos_RSLC3_Stadlmann_Penninger_IMBA_mESC_PNGF_HILIC_fr15.raw
KAT8 regulatory NSL complex subunit 3 OS=Mus musculus GN=Kansl3 PE=1 SV=1 - [KANL3_MOUSE]	A2RSY1	SSSSEGGGTASTTPSVASSSATPNAIHTLQSR	1	S31(HexNA)	S3(HexNAc): 99.01	HCD	1	406.159	id=HexNAc2_NO-Glycan	0.73	180	6.80642e-16	0	0	250	3	1079.51	3236.52	0.49	76.78	124173	0	0	0	0	0	0	0	0	0	18758	18758	MS2	23/324	20180109_Lumos_RSLC3_Stadlmann_Penninger_IMBA_mESC_PNGF_HILIC_fr15.raw
KAT8 regulatory NSL complex subunit 3 OS=Mus musculus GN=Kansl3 PE=1 SV=1 - [KANL3_MOUSE]	A2RSY1	SSSSEGGGTASTTPSVASSSATPNAIHTLQSR	1	S31(HexNA)	S1(HexNAc): 49.85; S2(HexNAc): 49.85	HCD	1	406.159	id=HexNAc2_NO-Glycan	0.5	156	1.73201e-13	0	0	250	3	1079.51	3236.52	1.85	77.07	113672	0	0	0	0	0	2426.05	0	0	0	18829	18829	MS2	23/324	20180109_Lumos_RSLC3_Stadlmann_Penninger_IMBA_mESC_PNGF_HILIC_fr15.raw
KAT8 regulatory NSL complex subunit 3 OS=Mus musculus GN=Kansl3 PE=1 SV=1 - [KANL3_MOUSE]	A2RSY1	SSSSEGGGTASTTPSVASSSATPNAIHTLQSR	1	S31(HexNA)	S1(HexNAc): 24.98; S2(HexNAc): 24.98; S3(HexNAc): 24.98; S4(HexNAc): 24.98	HCD	1	406.159	id=HexNAc2_NO-Glycan	0.61	146	1.81679e-12	0	0	250	3	1079.51	3236.52	1.51	73.81	28367.4	0	0	0	0	0	0	0	0	0	18001	18001	MS2	18/324	20180109_Lumos_RSLC3_Stadlmann_Penninger_IMBA_mESC_PNGF_HILIC_fr15.raw
KAT8 regulatory NSL complex subunit 3 OS=Mus musculus GN=Kansl3 PE=1 SV=1 - [KANL3_MOUSE]	A2RSY1	SSSSEGGGTASTTPSVASSSATPNAIHTLQSR	1	T12(HexNA); S31(HexNA)	S1(HexNAc): 66.56; S2(HexNAc): 66.56; S3(HexNAc): 66.56	HCD	1				176	2.04484e-15	0	2	250	3	1147.2	3439.6	0.22	75.92	228115	0	2498.83	698.361	0	0	0	0	0	0	18538	18538	MS2	25/324	20180109_Lumos_RSLC3_Stadlmann_Penninger_IMBA_mESC_PNGF_HILIC_fr15.raw
Multimerin-2 OS=Mus musculus GN=Mmrn2 PE=1 SV=1 - [MMRN2_MOUSE]	A6H6E2	NLSLDVEANHQAIK	1	N1(HexNA)	N1(HexNAc): 100	HCD	1	1864.63	id=HexNAc2.Hex9_N-Glycan	0.86	77	4.13272e-06	0	4	250	3	585.636	1754.89	1.41	66.59	72684.7	0	0	0	0	0	15423.9	0	2789.01	0	15096	15096	MS2	11/138	20180109_Lumos_RSLC3_Stadlmann_Penninger_IMBA_mESC_PNGF_HILIC_fr17.raw
Protein Mllt6 OS=Mus musculus GN=Mllt6 PE=1 SV=1 - [B1AR10_MOUSE]|Protein Mllt6 OS=Mus musculus GN=Mllt6 PE=1 SV=1 - [B1AR09_MOUSE]	B1AR10;B1AR09	HSSGGGGGAGGGSSGGGGGGSSSASGGGGGTGGGSGNSFLSGRR	2			HCD	1				146	7.66987e-13	1	23	250	4	853.624	3411.47	2.67	37.26	3530.4	0	0	0	0	0	714.672	0	0	0	7702	7702	MS2	32/436	20180109_Lumos_RSLC3_Stadlmann_Penninger_IMBA_mESC_PNGF_HILIC_fr18.raw
Microtubule-actin cross-linking factor 1 OS=Mus musculus GN=Macf1 PE=1 SV=1 - [B1ARU1_MOUSE]|Microtubule-actin cross-linking factor 1 OS=Mus musculus GN=Macf1 PE=1 SV=1 - [B1ARU4_MOUSE]|Microtubule-actin cross-linking factor 1 OS=Mus musculus GN=Macf1 PE=1 SV=2 - [E9PVY8_MOUSE]|Microtubule-actin cross-linking factor 1 OS=Mus musculus GN=Macf1 PE=1 SV=2 - [E9QA63_MOUSE]|Microtubule-actin cross-lin…	B1ARU1;B1ARU4;E9PVY8;E9QA63;E9QNP1;F6Q750;F7ACR9;Q9QXZ0;F6RCJ3;F6RL59;F6YKN8;A0A0A0MQA6	SSSSASQSNHSCTSMPSSPATPASGTK	12	C12(Carbamidomethyl); M15(Oxidation)	M15(Oxidation): 100	HCD	1				33	0.0716871	0	7	250	3	885.713	2655.13	0.05	40.12	8071.21	0	503.685	0	0	0	3941.43	0	0	0	9302	9302	MS2	15/298	20180109_Lumos_RSLC3_Stadlmann_Penninger_IMBA_mESC_PNGF_HILIC_fr15.raw
Microtubule-actin cross-linking factor 1 OS=Mus musculus GN=Macf1 PE=1 SV=1 - [B1ARU1_MOUSE]|Microtubule-actin cross-linking factor 1 OS=Mus musculus GN=Macf1 PE=1 SV=1 - [B1ARU4_MOUSE]|Microtubule-actin cross-linking factor 1 OS=Mus musculus GN=Macf1 PE=1 SV=2 - [E9PVY8_MOUSE]|Microtubule-actin cross-linking factor 1 OS=Mus musculus GN=Macf1 PE=1 SV=2 - [E9QA63_MOUSE]|Microtubule-actin cross-lin…	B1ARU1;B1ARU4;E9PVY8;E9QA63;E9QNP1;F6Q750;F7ACR9;Q9QXZ0;F6RCJ3;F6RL59;F6YKN8;A0A0A0MQA6	SSSSASQSNHSCTSMPSSPATPASGTK	12	C12(Carbamidomethyl); M15(Oxidation)	M15(Oxidation): 100	HCD	1				26	0.455252	0	21	250	3	885.716	2655.13	3.02	28.65	5082.21	0	0	0	0	0	2335.2	0	0	0	6460	6460	MS2	17/298	20180109_Lumos_RSLC3_Stadlmann_Penninger_IMBA_mESC_PNGF_HILIC_fr15.raw
Microtubule-actin cross-linking factor 1 OS=Mus musculus GN=Macf1 PE=1 SV=1 - [B1ARU1_MOUSE]|Microtubule-actin cross-linking factor 1 OS=Mus musculus GN=Macf1 PE=1 SV=1 - [B1ARU4_MOUSE]|Microtubule-actin cross-linking factor 1 OS=Mus musculus GN=Macf1 PE=1 SV=2 - [E9PVY8_MOUSE]|Microtubule-actin cross-linking factor 1 OS=Mus musculus GN=Macf1 PE=1 SV=2 - [E9QA63_MOUSE]|Microtubule-actin cross-lin…	B1ARU1;B1ARU4;E9PVY8;E9QA63;E9QNP1;F6Q750;F7ACR9;Q9QXZ0;F6RCJ3;F6RL59;F6YKN8;A0A0A0MQA6	SSSSASQSNHSCTSMPSSPATPASGTK	12	C12(Carbamidomethyl)		HCD	1				21	1.34622	0	60	250	3	880.381	2639.13	-1.23	33.31	8949.09	0	0	0	0	0	1624.61	0	0	0	7592	7592	MS2	12/298	20180109_Lumos_RSLC3_Stadlmann_Penninger_IMBA_mESC_PNGF_HILIC_fr15.raw
Microtubule-actin cross-linking factor 1 OS=Mus musculus GN=Macf1 PE=1 SV=1 - [B1ARU1_MOUSE]|Microtubule-actin cross-linking factor 1 OS=Mus musculus GN=Macf1 PE=1 SV=1 - [B1ARU4_MOUSE]|Microtubule-actin cross-linking factor 1 OS=Mus musculus GN=Macf1 PE=1 SV=2 - [E9PVY8_MOUSE]|Microtubule-actin cross-linking factor 1 OS=Mus musculus GN=Macf1 PE=1 SV=2 - [E9QA63_MOUSE]|Microtubule-actin cross-lin…	B1ARU1;B1ARU4;E9PVY8;E9QA63;E9QNP1;F6Q750;F7ACR9;Q9QXZ0;F6RCJ3;F6RL59;F6YKN8;A0A0A0MQA6	SSSSASQSNHSCTSMPSSPATPASGTK	12	C12(Carbamidomethyl); M15(Oxidation)	M15(Oxidation): 100	HCD	1				17	2.8348	0	10	250	3	885.712	2655.12	-1.95	39.85	4464.57	0	0	0	0	0	2300.01	0	0	0	9233	9233	MS2	7/298	20180109_Lumos_RSLC3_Stadlmann_Penninger_IMBA_mESC_PNGF_HILIC_fr15.raw
Protein Zfp362 OS=Mus musculus GN=Zfp362 PE=1 SV=1 - [B1ASA5_MOUSE]|Protein Zfp362 (Fragment) OS=Mus musculus GN=Zfp362 PE=1 SV=1 - [E9QA68_MOUSE]	B1ASA5;E9QA68	TPAVSTSESTPGTGTGTSTPSTPTTTSQSR	2	T10(HexNA); S29(HexNA)	S9(HexNAc): 100; T10(HexNAc): 99.66	HCD	1				94	2.36327e-07	0	0	250	3	1096.84	3288.51	0.12	64.79	64348.8	0	0	0	0	0	0	0	0	0	15191	15191	MS2	24/292	20180109_Lumos_RSLC3_Stadlmann_Penninger_IMBA_mESC_PNGF_HILIC_fr16.raw
Protein Zfp362 OS=Mus musculus GN=Zfp362 PE=1 SV=1 - [B1ASA5_MOUSE]|Protein Zfp362 (Fragment) OS=Mus musculus GN=Zfp362 PE=1 SV=1 - [E9QA68_MOUSE]	B1ASA5;E9QA68	TPAVSTSESTPGTGTGTSTPSTPTTTSQSR	2	S7(HexNA); S9(HexNA); T26(HexNA)	Too many isoforms	HCD	1				84	2.27595e-06	0	9	250	3	1164.53	3491.58	-2.62	63.14	76821.2	0	0	0	0	0	0	0	0	0	14289	14289	MS2	24/292	20180109_Lumos_RSLC3_Stadlmann_Penninger_IMBA_mESC_PNGF_HILIC_fr17.raw
Protein Zfp362 OS=Mus musculus GN=Zfp362 PE=1 SV=1 - [B1ASA5_MOUSE]|Protein Zfp362 (Fragment) OS=Mus musculus GN=Zfp362 PE=1 SV=1 - [E9QA68_MOUSE]	B1ASA5;E9QA68	TPAVSTSESTPGTGTGTSTPSTPTTTSQSR	2	T17(HexNA); T19(HexNA); S29(HexNA)	Too many isoforms	HCD	1				50	0.00870425	0	0	250	3	1164.55	3491.62	9.55	62.69	35618.2	0	0	0	0	0	486.892	0	0	0	14179	14179	MS2	21/292	20180109_Lumos_RSLC3_Stadlmann_Penninger_IMBA_mESC_PNGF_HILIC_fr17.raw
Trinucleotide repeat-containing gene 6C protein OS=Mus musculus GN=Tnrc6c PE=1 SV=1 - [B1ATC3_MOUSE]	B1ATC3	TCSSQPQPAGTSPSTSTSTISSGSNGK	1	C2(Carbamidomethyl)		HCD	1				17	6.43108	0	0	250	2	1306.59	2612.17	-0.01	51.19	24010.4	0	932.75	0	0	0	6637.18	0	0	0	11843	11843	MS2	14/298	20180109_Lumos_RSLC3_Stadlmann_Penninger_IMBA_mESC_PNGF_HILIC_fr16.raw
Trinucleotide repeat-containing gene 6C protein OS=Mus musculus GN=Tnrc6c PE=1 SV=1 - [B1ATC3_MOUSE]	B1ATC3	TCSSQPQPAGTSPSTSTSTISSGSNGKR	1	C2(Carbamidomethyl); N25(HexNA)	T1(HexNAc): 33.33; S3(HexNAc): 33.33; S4(HexNAc): 33.33	HCD	1				153	2.82675e-13	1	23	247	3	991.124	2971.36	1.16	42.06	113434	0	0	0	0	0	0	0	0	0	9588	9588	MS2	20/308	20180109_Lumos_RSLC3_Stadlmann_Penninger_IMBA_mESC_PNGF_HILIC_fr16.raw
Trinucleotide repeat-containing gene 6C protein OS=Mus musculus GN=Tnrc6c PE=1 SV=1 - [B1ATC3_MOUSE]	B1ATC3	TCSSQPQPAGTSPSTSTSTISSGSNGKR	1	C2(Carbamidomethyl); S4(HexNA); N25(Deamidated)	T1(HexNAc): 33.33; S3(HexNAc): 33.33; S4(HexNAc): 33.33; N25(Deamidated): 100	HCD	1				121	3.59832e-10	1	100	250	3	991.453	2972.34	2.08	46.09	50777.2	0	0	0	0	0	1664.48	0	0	0	10570	10570	MS2	20/308	20180109_Lumos_RSLC3_Stadlmann_Penninger_IMBA_mESC_PNGF_HILIC_fr16.raw
Trinucleotide repeat-containing gene 6C protein OS=Mus musculus GN=Tnrc6c PE=1 SV=1 - [B1ATC3_MOUSE]	B1ATC3	TCSSQPQPAGTSPSTSTSTISSGSNGKR	1	C2(Carbamidomethyl); S24(HexNA); N25(Deamidated)	T1(HexNAc): 33.33; S3(HexNAc): 33.33; S4(HexNAc): 33.33; N25(Deamidated): 100	HCD	1				113	2.5291e-09	1	0	250	3	991.453	2972.34	2.14	44.81	57657	0	0	0	0	0	615.389	0	0	0	10258	10258	MS2	17/308	20180109_Lumos_RSLC3_Stadlmann_Penninger_IMBA_mESC_PNGF_HILIC_fr16.raw
Trinucleotide repeat-containing gene 6C protein OS=Mus musculus GN=Tnrc6c PE=1 SV=1 - [B1ATC3_MOUSE]	B1ATC3	TCSSQPQPAGTSPSTSTSTISSGSNGKR	1	C2(Carbamidomethyl); S24(HexNA); N25(Deamidated)	T1(HexNAc): 49.86; S3(HexNAc): 49.86; N25(Deamidated): 100	HCD	1				36	0.113633	1	28	250	3	991.455	2972.35	3.74	44.36	21753.9	0	0	0	0	0	0	0	0	0	10147	10147	MS2	11/308	20180109_Lumos_RSLC3_Stadlmann_Penninger_IMBA_mESC_PNGF_HILIC_fr16.raw
Trinucleotide repeat-containing gene 6C protein OS=Mus musculus GN=Tnrc6c PE=1 SV=1 - [B1ATC3_MOUSE]|Trinucleotide repeat-containing gene 6C protein (Fragment) OS=Mus musculus GN=Tnrc6c PE=1 SV=1 - [B7ZC94_MOUSE]|Trinucleotide repeat-containing gene 6C protein OS=Mus musculus GN=Tnrc6c PE=1 SV=2 - [TNR6C_MOUSE]	B1ATC3;B7ZC94;Q3UHC0	ATSSGTTASEGSSDGSGNHNEGSTGR	3	N18(Deamidated)	N18(Deamidated): 100	HCD	1				178	6.71184e-17	0	1	250	3	804.664	2411.98	-0.48	17.46	7869.91	0	0	0	0	0	0	0	0	0	3602	3602	MS2	24/260	20180109_Lumos_RSLC3_Stadlmann_Penninger_IMBA_mESC_PNGF_HILIC_fr16.raw
Trinucleotide repeat-containing gene 6C protein OS=Mus musculus GN=Tnrc6c PE=1 SV=1 - [B1ATC3_MOUSE]|Trinucleotide repeat-containing gene 6C protein (Fragment) OS=Mus musculus GN=Tnrc6c PE=1 SV=1 - [B7ZC94_MOUSE]|Trinucleotide repeat-containing gene 6C protein OS=Mus musculus GN=Tnrc6c PE=1 SV=2 - [TNR6C_MOUSE]	B1ATC3;B7ZC94;Q3UHC0	ATSSGTTASEGSSDGSGNHNEGSTGREGTGEGR	3	N18(Deamidated)	N18(Deamidated): 100	HCD	1				162	6.1005e-15	1	10	250	4	775.325	3098.28	0.15	21.23	6585.31	0	0	0	0	0	1496.7	0	0	0	4333	4333	MS2	24/344	20180109_Lumos_RSLC3_Stadlmann_Penninger_IMBA_mESC_PNGF_HILIC_fr17.raw
Trinucleotide repeat-containing gene 6C protein OS=Mus musculus GN=Tnrc6c PE=1 SV=1 - [B1ATC3_MOUSE]|Trinucleotide repeat-containing gene 6C protein (Fragment) OS=Mus musculus GN=Tnrc6c PE=1 SV=1 - [B7ZC94_MOUSE]|Trinucleotide repeat-containing gene 6C protein OS=Mus musculus GN=Tnrc6c PE=1 SV=2 - [TNR6C_MOUSE]	B1ATC3;B7ZC94;Q3UHC0	ATSSGTTASEGSSDGSGNHNEGSTGREGTGEGR	3	T29(HexNA)	T2(HexNAc): 100	HCD	1				25	0.422203	1	0	250	4	825.85	3300.38	1.8	19.34	8139.37	0	0	0	0	0	1097.21	0	0	0	3899	3899	MS2	10/344	20180109_Lumos_RSLC3_Stadlmann_Penninger_IMBA_mESC_PNGF_HILIC_fr17.raw
Trinucleotide repeat-containing gene 6C protein OS=Mus musculus GN=Tnrc6c PE=1 SV=1 - [B1ATC3_MOUSE]|Trinucleotide repeat-containing gene 6C protein (Fragment) OS=Mus musculus GN=Tnrc6c PE=1 SV=1 - [B7ZC94_MOUSE]|Trinucleotide repeat-containing gene 6C protein OS=Mus musculus GN=Tnrc6c PE=1 SV=2 - [TNR6C_MOUSE]	B1ATC3;B7ZC94;Q3UHC0	ATSSGTTASEGSSDGSGNHNEGSTGREGTGEGR	3	N18(Deamidated); T29(HexNA)	T2(HexNAc): 33.24; S3(HexNAc): 33.24; S4(HexNAc): 33.24; N18(Deamidated): 50; N20(Deamidated): 50	HCD	1				10	14.4085	1	0	250	4	826.101	3301.38	8.19	19.31	10032.8	0	0	0	0	0	849.141	0	0	0	3893	3893	MS2	8/344	20180109_Lumos_RSLC3_Stadlmann_Penninger_IMBA_mESC_PNGF_HILIC_fr17.raw
Host cell factor 1 OS=Mus musculus GN=Hcfc1 PE=1 SV=1 - [B1AUX2_MOUSE]|Host cell factor 1 OS=Mus musculus GN=Hcfc1 PE=1 SV=2 - [HCFC1_MOUSE]	B1AUX2;Q61191	SGTVTVAQQAQVVTTVVGGVTK	2	T15(HexNA); T21(HexNA)	S1(HexNAc): 66.67; T3(HexNAc): 66.67; T5(HexNAc): 66.67	HCD	1				121	1.73361e-10	0	6	250	3	846.117	2536.34	0.88	89.18	13065.9	0	0	0	0	0	0	0	0	0	17782	17782	MS2	14/236	20180109_Lumos_RSLC3_Stadlmann_Penninger_IMBA_mESC_PNGF_HILIC_fr19.raw
Host cell factor 1 OS=Mus musculus GN=Hcfc1 PE=1 SV=1 - [B1AUX2_MOUSE]|Host cell factor 1 OS=Mus musculus GN=Hcfc1 PE=1 SV=2 - [HCFC1_MOUSE]	B1AUX2;Q61191	TAAAQVGTSVSSAANTSTRPIITVHKSGTVTVAQQAQVVTTVVGGVTK	2	N15(Deamidated); S17(HexNA); T40(HexNA); T41(HexNA); T47(HexNA)	Too many isoforms	HCD	1				52	0.00137718	1	0	250	4	1373.97	5492.87	5.83	100.06	135758	0	0	0	0	0	0	0	0	0	24827	24827	MS2	16/554	20180109_Lumos_RSLC3_Stadlmann_Penninger_IMBA_mESC_PNGF_HILIC_fr15.raw
Host cell factor 1 OS=Mus musculus GN=Hcfc1 PE=1 SV=1 - [B1AUX2_MOUSE]|Host cell factor 1 OS=Mus musculus GN=Hcfc1 PE=1 SV=2 - [HCFC1_MOUSE]	B1AUX2;Q61191	VCSNPPCETHETGTTNTATTATSNMAGQHGCSNPPCETHETGTTSTATTAMSSMGTGQQR	2	C2(Carbamidomethyl); S3(HexNA); N4(Deamidated); C7(Carbamidomethyl); N16(Deamidated); C31(Carbamidomethyl); C36(Carbamidomethyl)	Too many isoforms	HCD	1				85	7.06453e-07	0	21	250	5	1301.75	6504.7	7.18	71.78	29170.9	0	0	0	0	0	538.675	0	0	0	15786	15786	MS2	19/690	20180109_Lumos_RSLC3_Stadlmann_Penninger_IMBA_mESC_PNGF_HILIC_fr18.raw
Host cell factor 1 OS=Mus musculus GN=Hcfc1 PE=1 SV=1 - [B1AUX2_MOUSE]|Host cell factor 1 OS=Mus musculus GN=Hcfc1 PE=1 SV=2 - [HCFC1_MOUSE]	B1AUX2;Q61191	VCSNPPCETHETGTTNTATTATSNMAGQHGCSNPPCETHETGTTSTATTAMSSMGTGQQR	2	C2(Carbamidomethyl); N4(Deamidated); C7(Carbamidomethyl); N24(Deamidated); M25(Oxidation); C31(Carbamidomethyl); N33(HexNA); C36(Carbamidomethyl)	Too many isoforms	HCD	1				78	3.56466e-06	0	65	250	5	1304.94	6520.69	6.31	65.89	29318.4	0	0	0	0	0	993.437	0	0	0	14394	14394	MS2	18/690	20180109_Lumos_RSLC3_Stadlmann_Penninger_IMBA_mESC_PNGF_HILIC_fr18.raw
Host cell factor 1 OS=Mus musculus GN=Hcfc1 PE=1 SV=1 - [B1AUX2_MOUSE]|Host cell factor 1 OS=Mus musculus GN=Hcfc1 PE=1 SV=2 - [HCFC1_MOUSE]	B1AUX2;Q61191	VCSNPPCETHETGTTNTATTATSNMAGQHGCSNPPCETHETGTTSTATTAMSSMGTGQQR	2	C2(Carbamidomethyl); C7(Carbamidomethyl); N24(Deamidated); C31(Carbamidomethyl); C36(Carbamidomethyl)	N16(Deamidated): 99.99	HCD	1				63	0.000125526	0	20	250	5	1260.93	6300.63	5.52	80.2	6577.59	0	0	0	0	0	1334.95	0	0	0	17770	17770	MS2	15/690	20180109_Lumos_RSLC3_Stadlmann_Penninger_IMBA_mESC_PNGF_HILIC_fr18.raw
Host cell factor 1 OS=Mus musculus GN=Hcfc1 PE=1 SV=1 - [B1AUX2_MOUSE]|Host cell factor 1 OS=Mus musculus GN=Hcfc1 PE=1 SV=2 - [HCFC1_MOUSE]	B1AUX2;Q61191	VCSNPPCETHETGTTNTATTATSNMAGQHGCSNPPCETHETGTTSTATTAMSSMGTGQQR	2	C2(Carbamidomethyl); C7(Carbamidomethyl); T17(HexNA); C31(Carbamidomethyl); N33(Deamidated); C36(Carbamidomethyl); S45(HexNA)	Too many isoforms	HCD	1				60	0.000303193	0	20	250	5	1342.17	6706.8	7.78	71.85	88765.7	0	0	0	0	0	802.091	0	0	0	15804	15804	MS2	16/690	20180109_Lumos_RSLC3_Stadlmann_Penninger_IMBA_mESC_PNGF_HILIC_fr18.raw
Host cell factor 1 OS=Mus musculus GN=Hcfc1 PE=1 SV=1 - [B1AUX2_MOUSE]|Host cell factor 1 OS=Mus musculus GN=Hcfc1 PE=1 SV=2 - [HCFC1_MOUSE]	B1AUX2;Q61191	VCSNPPCETHETGTTNTATTATSNMAGQHGCSNPPCETHETGTTSTATTAMSSMGTGQQR	2	C2(Carbamidomethyl); C7(Carbamidomethyl); C31(Carbamidomethyl); C36(Carbamidomethyl); T49(HexNA)	S23(HexNAc): 49.72; N24(HexNAc): 49.72	HCD	1				55	0.000848224	0		250	5	1301.35	6502.7	2.06	70.08	91639.9	0	0	0	0	0	0	0	0	851.505	15387	15387	MS2	16/690	20180109_Lumos_RSLC3_Stadlmann_Penninger_IMBA_mESC_PNGF_HILIC_fr18.raw
Host cell factor 1 OS=Mus musculus GN=Hcfc1 PE=1 SV=1 - [B1AUX2_MOUSE]|Host cell factor 1 OS=Mus musculus GN=Hcfc1 PE=1 SV=2 - [HCFC1_MOUSE]	B1AUX2;Q61191	VCSNPPCETHETGTTNTATTATSNMAGQHGCSNPPCETHETGTTSTATTAMSSMGTGQQR	2	C2(Carbamidomethyl); C7(Carbamidomethyl); N16(Deamidated); N24(Deamidated); C31(Carbamidomethyl); C36(Carbamidomethyl); T56(HexNA)	Too many isoforms	HCD	1				51	0.00183287	0	0	250	5	1301.74	6504.69	4.93	69.88	25208.5	0	0	0	0	0	0	509.795	0	0	15338	15338	MS2	20/690	20180109_Lumos_RSLC3_Stadlmann_Penninger_IMBA_mESC_PNGF_HILIC_fr18.raw
Host cell factor 1 OS=Mus musculus GN=Hcfc1 PE=1 SV=1 - [B1AUX2_MOUSE]|Host cell factor 1 OS=Mus musculus GN=Hcfc1 PE=1 SV=2 - [HCFC1_MOUSE]	B1AUX2;Q61191	VCSNPPCETHETGTTNTATTATSNMAGQHGCSNPPCETHETGTTSTATTAMSSMGTGQQR	2	C2(Carbamidomethyl); C7(Carbamidomethyl); T19(HexNA); N24(Deamidated); C31(Carbamidomethyl); N33(Deamidated); C36(Carbamidomethyl); S45(HexNA)	Too many isoforms	HCD	1				48	0.00398927	0	0	250	5	1342.36	6707.78	6.85	69.34	34845.8	0	0	0	0	0	621.624	0	0	0	15216	15216	MS2	17/690	20180109_Lumos_RSLC3_Stadlmann_Penninger_IMBA_mESC_PNGF_HILIC_fr18.raw
Host cell factor 1 OS=Mus musculus GN=Hcfc1 PE=1 SV=1 - [B1AUX2_MOUSE]|Host cell factor 1 OS=Mus musculus GN=Hcfc1 PE=1 SV=2 - [HCFC1_MOUSE]	B1AUX2;Q61191	VCSNPPCETHETGTTNTATTATSNMAGQHGCSNPPCETHETGTTSTATTAMSSMGTGQQR	2	C2(Carbamidomethyl); C7(Carbamidomethyl); N16(Deamidated); N24(Deamidated); C31(Carbamidomethyl); N33(Deamidated); C36(Carbamidomethyl); T56(HexNA)	Too many isoforms	HCD	1				46	0.00441363	0	21	250	5	1301.94	6505.66	3.69	76.7	16295	0	1082.33	0	0	0	560.821	0	0	0	16958	16958	MS2	13/690	20180109_Lumos_RSLC3_Stadlmann_Penninger_IMBA_mESC_PNGF_HILIC_fr18.raw
Host cell factor 1 OS=Mus musculus GN=Hcfc1 PE=1 SV=1 - [B1AUX2_MOUSE]|Host cell factor 1 OS=Mus musculus GN=Hcfc1 PE=1 SV=2 - [HCFC1_MOUSE]	B1AUX2;Q61191	VCSNPPCETHETGTTNTATTATSNMAGQHGCSNPPCETHETGTTSTATTAMSSMGTGQQR	2	C2(Carbamidomethyl); C7(Carbamidomethyl); C31(Carbamidomethyl); C36(Carbamidomethyl); T49(HexNA)	T22(HexNAc): 93.06	HCD	1				43	0.0113361	0	0	250	5	1301.34	6502.69	1.12	73.44	172460	0	0	0	0	0	1208.38	0	1183.5	2173.78	16191	16191	MS2	14/690	20180109_Lumos_RSLC3_Stadlmann_Penninger_IMBA_mESC_PNGF_HILIC_fr18.raw
Host cell factor 1 OS=Mus musculus GN=Hcfc1 PE=1 SV=1 - [B1AUX2_MOUSE]|Host cell factor 1 OS=Mus musculus GN=Hcfc1 PE=1 SV=2 - [HCFC1_MOUSE]	B1AUX2;Q61191	VCSNPPCETHETGTTNTATTATSNMAGQHGCSNPPCETHETGTTSTATTAMSSMGTGQQR	2	C2(Carbamidomethyl); C7(Carbamidomethyl); N24(Deamidated); C31(Carbamidomethyl); N33(Deamidated); C36(Carbamidomethyl); T38(HexNA)	Too many isoforms	HCD	1				39	0.0260513	0	0	250	5	1301.74	6504.7	6.43	75.86	17188	0	0	0	0	0	1547.41	0	0	0	16771	16771	MS2	15/690	20180109_Lumos_RSLC3_Stadlmann_Penninger_IMBA_mESC_PNGF_HILIC_fr18.raw
Host cell factor 1 OS=Mus musculus GN=Hcfc1 PE=1 SV=1 - [B1AUX2_MOUSE]|Host cell factor 1 OS=Mus musculus GN=Hcfc1 PE=1 SV=2 - [HCFC1_MOUSE]	B1AUX2;Q61191	VCSNPPCETHETGTTNTATTATSNMAGQHGCSNPPCETHETGTTSTATTAMSSMGTGQQR	2	C2(Carbamidomethyl); C7(Carbamidomethyl); C31(Carbamidomethyl); N33(HexNA); C36(Carbamidomethyl)	T19(HexNAc): 49.82; T20(HexNAc): 49.82	HCD	1				38	0.0477074	0	0	250	5	1301.35	6502.71	3.94	72.54	126920	0	0	0	0	0	0	0	1731.55	0	15965	15965	MS2	13/690	20180109_Lumos_RSLC3_Stadlmann_Penninger_IMBA_mESC_PNGF_HILIC_fr18.raw
Host cell factor 1 OS=Mus musculus GN=Hcfc1 PE=1 SV=1 - [B1AUX2_MOUSE]|Host cell factor 1 OS=Mus musculus GN=Hcfc1 PE=1 SV=2 - [HCFC1_MOUSE]	B1AUX2;Q61191	VCSNPPCETHETGTTNTATTATSNMAGQHGCSNPPCETHETGTTSTATTAMSSMGTGQQR	2	C2(Carbamidomethyl); C7(Carbamidomethyl); N24(Deamidated); C31(Carbamidomethyl); N33(Deamidated); C36(Carbamidomethyl); T56(HexNA)	Too many isoforms	HCD	1				36	0.0636578	0	70	250	5	1301.75	6504.7	7.37	71.3	33023.8	0	0	0	0	0	0	0	0	0	15675	15675	MS2	13/690	20180109_Lumos_RSLC3_Stadlmann_Penninger_IMBA_mESC_PNGF_HILIC_fr18.raw
Host cell factor 1 OS=Mus musculus GN=Hcfc1 PE=1 SV=1 - [B1AUX2_MOUSE]|Host cell factor 1 OS=Mus musculus GN=Hcfc1 PE=1 SV=2 - [HCFC1_MOUSE]	B1AUX2;Q61191	VCSNPPCETHETGTTNTATTATSNMAGQHGCSNPPCETHETGTTSTATTAMSSMGTGQQR	2	C2(Carbamidomethyl); C7(Carbamidomethyl); N16(Deamidated); N24(Deamidated); M25(Oxidation); C31(Carbamidomethyl); C36(Carbamidomethyl); M51(Oxidation)	N16(Deamidated): 50.18; N24(Deamidated): 99.63; M25(Oxidation): 100; N33(Deamidated): 50.18; M51(Oxidation): 99.99	HCD	1				33	0.0858535	0	74	250	5	1267.53	6333.6	5.26	66.45	5056.91	0	0	0	0	0	0	0	0	0	14526	14526	MS2	14/690	20180109_Lumos_RSLC3_Stadlmann_Penninger_IMBA_mESC_PNGF_HILIC_fr18.raw
Host cell factor 1 OS=Mus musculus GN=Hcfc1 PE=1 SV=1 - [B1AUX2_MOUSE]|Host cell factor 1 OS=Mus musculus GN=Hcfc1 PE=1 SV=2 - [HCFC1_MOUSE]	B1AUX2;Q61191	VCSNPPCETHETGTTNTATTATSNMAGQHGCSNPPCETHETGTTSTATTAMSSMGTGQQR	2	C2(Carbamidomethyl); C7(Carbamidomethyl); N16(Deamidated); N24(Deamidated); C31(Carbamidomethyl); N33(Deamidated); C36(Carbamidomethyl); T38(HexNA); T41(HexNA)	Too many isoforms	HCD	1				25	0.648178	0	55	250	5	1342.56	6708.77	7.74	66.69	21987.3	0	0	0	0	0	2098.05	0	0	0	14583	14583	MS2	11/690	20180109_Lumos_RSLC3_Stadlmann_Penninger_IMBA_mESC_PNGF_HILIC_fr18.raw
Host cell factor 1 OS=Mus musculus GN=Hcfc1 PE=1 SV=1 - [B1AUX2_MOUSE]|Host cell factor 1 OS=Mus musculus GN=Hcfc1 PE=1 SV=2 - [HCFC1_MOUSE]	B1AUX2;Q61191	VCSNPPCETHETGTTNTATTATSNMAGQHGCSNPPCETHETGTTSTATTAMSSMGTGQQR	2	C2(Carbamidomethyl); C7(Carbamidomethyl); N24(Deamidated); M25(Oxidation); C31(Carbamidomethyl); N33(Deamidated); C36(Carbamidomethyl); M54(Oxidation)	N24(Deamidated): 99.36; M25(Oxidation): 100; N33(Deamidated): 99.36; M54(Oxidation): 100	HCD	1				17	3.34468	0	48	250	5	1267.53	6333.61	6.81	57.73	2592.79	0	0	0	0	0	0	0	0	0	12478	12478	MS2	12/690	20180109_Lumos_RSLC3_Stadlmann_Penninger_IMBA_mESC_PNGF_HILIC_fr18.raw
Host cell factor 1 OS=Mus musculus GN=Hcfc1 PE=1 SV=1 - [B1AUX2_MOUSE]|Host cell factor 1 OS=Mus musculus GN=Hcfc1 PE=1 SV=2 - [HCFC1_MOUSE]	B1AUX2;Q61191	VCSNPPCETHETGTTNTATTATSNMAGQHGCSNPPCETHETGTTSTATTAMSSMGTGQQR	2	C2(Carbamidomethyl); C7(Carbamidomethyl); N16(Deamidated); N24(Deamidated); C31(Carbamidomethyl); C36(Carbamidomethyl); M51(Oxidation)	N24(Deamidated): 99.25; N33(Deamidated): 100; M51(Oxidation): 100	HCD	1				17	3.92161	0	32	250	5	1264.33	6317.6	5.57	64.33	5250.79	0	1118.88	0	0	0	1935.29	0	0	0	14041	14041	MS2	10/690	20180109_Lumos_RSLC3_Stadlmann_Penninger_IMBA_mESC_PNGF_HILIC_fr18.raw
Host cell factor 1 OS=Mus musculus GN=Hcfc1 PE=1 SV=1 - [B1AUX2_MOUSE]|Host cell factor 1 OS=Mus musculus GN=Hcfc1 PE=1 SV=2 - [HCFC1_MOUSE]	B1AUX2;Q61191	VCSNPPCETHETGTTNTATTATSNMAGQHGCSNPPCETHETGTTSTATTAMSSMGTGQQR	2	C2(Carbamidomethyl); C7(Carbamidomethyl); T19(HexNA); C31(Carbamidomethyl); N33(Deamidated); C36(Carbamidomethyl); M51(Oxidation)	Too many isoforms	HCD	1				16	5.30321	0	13	250	5	1304.75	6519.7	5.58	63	20951.8	0	0	0	0	0	811.876	0	0	0	13733	13733	MS2	9/690	20180109_Lumos_RSLC3_Stadlmann_Penninger_IMBA_mESC_PNGF_HILIC_fr18.raw
Host cell factor 1 OS=Mus musculus GN=Hcfc1 PE=1 SV=1 - [B1AUX2_MOUSE]|Host cell factor 1 OS=Mus musculus GN=Hcfc1 PE=1 SV=2 - [HCFC1_MOUSE]	B1AUX2;Q61191	VCSNPPCETHETGTTNTATTATSNMAGQHGCSNPPCETHETGTTSTATTAMSSMGTGQQR	2	C2(Carbamidomethyl); C7(Carbamidomethyl); N24(Deamidated); M25(Oxidation); C31(Carbamidomethyl); N33(Deamidated); C36(Carbamidomethyl); M54(Oxidation)	N24(Deamidated): 99.38; M25(Oxidation): 100; N33(Deamidated): 99.38; M54(Oxidation): 100	HCD	1				14	8.00906	0	0	250	5	1267.53	6333.61	7.09	65.21	3180.16	0	0	0	0	0	1070.91	0	0	0	14248	14248	MS2	12/690	20180109_Lumos_RSLC3_Stadlmann_Penninger_IMBA_mESC_PNGF_HILIC_fr18.raw
Host cell factor 1 OS=Mus musculus GN=Hcfc1 PE=1 SV=1 - [B1AUX2_MOUSE]|Host cell factor 1 OS=Mus musculus GN=Hcfc1 PE=1 SV=2 - [HCFC1_MOUSE]	B1AUX2;Q61191	VCSNPPCETHETGTTNTATTATSNMAGQHGCSNPPCETHETGTTSTATTAMSSMGTGQQR	2	C2(Carbamidomethyl); C7(Carbamidomethyl); M25(Oxidation); C31(Carbamidomethyl); C36(Carbamidomethyl)	M51(Oxidation): 99.98	HCD	1				12	13.1545	0		250	5	1263.93	6315.61	1.56	67.71	4142.36	0	552.183	0	0	0	860.02	0	0	0	14827	14827	MS2	9/690	20180109_Lumos_RSLC3_Stadlmann_Penninger_IMBA_mESC_PNGF_HILIC_fr18.raw
Host cell factor 1 OS=Mus musculus GN=Hcfc1 PE=1 SV=1 - [B1AUX2_MOUSE]|Host cell factor 1 OS=Mus musculus GN=Hcfc1 PE=1 SV=2 - [HCFC1_MOUSE]	B1AUX2;Q61191	VCSNPPCETHETGTTNTATTATSNMAGQHGCSNPPCETHETGTTSTATTAMSSMGTGQQR	2	C2(Carbamidomethyl); C7(Carbamidomethyl); N24(Deamidated); C31(Carbamidomethyl); N33(Deamidated); C36(Carbamidomethyl); T48(HexNA); T49(HexNA); T56(HexNA)	Too many isoforms	HCD	1				12	16.9477	0	66	250	5	1382.98	6910.87	7.86	68.51	16671.2	0	813.95	0	0	0	494.379	0	0	0	15014	15014	MS2	11/690	20180109_Lumos_RSLC3_Stadlmann_Penninger_IMBA_mESC_PNGF_HILIC_fr18.raw
Host cell factor 1 OS=Mus musculus GN=Hcfc1 PE=1 SV=1 - [B1AUX2_MOUSE]|Host cell factor 1 OS=Mus musculus GN=Hcfc1 PE=1 SV=2 - [HCFC1_MOUSE]	B1AUX2;Q61191	VCSNPPCETHETGTTNTATTATSNMAGQHGCSNPPCETHETGTTSTATTAMSSMGTGQQR	2	C2(Carbamidomethyl); C7(Carbamidomethyl); T17(HexNA); N24(Deamidated); C31(Carbamidomethyl); C36(Carbamidomethyl); M54(Oxidation)	Too many isoforms	HCD	1				10	31.3473	0	100	250	5	1304.75	6519.72	8.77	64.58	39966.5	0	629.923	0	0	0	634.481	0	0	0	14101	14101	MS2	15/690	20180109_Lumos_RSLC3_Stadlmann_Penninger_IMBA_mESC_PNGF_HILIC_fr18.raw
Host cell factor 1 OS=Mus musculus GN=Hcfc1 PE=1 SV=1 - [B1AUX2_MOUSE]|Host cell factor 1 OS=Mus musculus GN=Hcfc1 PE=1 SV=2 - [HCFC1_MOUSE]	B1AUX2;Q61191	VCSNPPCETHETGTTNTATTATSNMAGQHGCSNPPCETHETGTTSTATTAMSSMGTGQQR	2	C2(Carbamidomethyl); C7(Carbamidomethyl); N24(Deamidated); M25(Oxidation); C31(Carbamidomethyl); N33(Deamidated); C36(Carbamidomethyl); T56(HexNA)	Too many isoforms	HCD	1				10	23.0882	0	50	250	5	1304.94	6520.69	6.22	62.95	15807.8	0	0	0	0	0	0	0	0	0	13721	13721	MS2	14/690	20180109_Lumos_RSLC3_Stadlmann_Penninger_IMBA_mESC_PNGF_HILIC_fr18.raw
Host cell factor 1 OS=Mus musculus GN=Hcfc1 PE=1 SV=1 - [B1AUX2_MOUSE]|Host cell factor 1 OS=Mus musculus GN=Hcfc1 PE=1 SV=2 - [HCFC1_MOUSE]	B1AUX2;Q61191	VCSNPPCETHETGTTNTATTATSNMAGQHGCSNPPCETHETGTTSTATTAMSSMGTGQQR	2	C2(Carbamidomethyl); C7(Carbamidomethyl); N24(Deamidated); M25(Oxidation); C31(Carbamidomethyl); N33(Deamidated); C36(Carbamidomethyl); M51(Oxidation); T56(HexNA)	Too many isoforms	HCD	1				7	39.3639	0	10	250	5	1308.15	6536.7	8.07	64.62	16806.7	0	1332.87	601.576	0	0	2631.72	0	0	0	14108	14108	MS2	9/690	20180109_Lumos_RSLC3_Stadlmann_Penninger_IMBA_mESC_PNGF_HILIC_fr18.raw
Ubiquitin carboxyl-terminal hydrolase 24 OS=Mus musculus GN=Usp24 PE=1 SV=1 - [UBP24_MOUSE]|Ubiquitin carboxyl-terminal hydrolase 24 OS=Mus musculus GN=Usp24 PE=1 SV=1 - [E9PV45_MOUSE]	B1AY13;E9PV45	TSGSGTPSGSSADSSTSSSSSSSGAFSSSYAMEQEK	2	M32(Oxidation)	M32(Oxidation): 100	HCD	1				40	0.00761034	0	0	250	3	1142.8	3426.38	-1.1	70.2	2627.27	0	0	0	0	0	915.704	0	0	0	16515	16515	MS2	15/352	20180109_Lumos_RSLC3_Stadlmann_Penninger_IMBA_mESC_PNGF_HILIC_fr16.raw
Ubiquitin carboxyl-terminal hydrolase 24 OS=Mus musculus GN=Usp24 PE=1 SV=1 - [UBP24_MOUSE]|Ubiquitin carboxyl-terminal hydrolase 24 OS=Mus musculus GN=Usp24 PE=1 SV=1 - [E9PV45_MOUSE]	B1AY13;E9PV45	TSGSGTPSGSSADSSTSSSSSSSGAFSSSYAMEQEK	2	M32(Oxidation)	M32(Oxidation): 100	HCD	1				39	0.00834144	0	9	250	3	1142.8	3426.38	-3.45	70.11	3032.19	0	0	0	0	0	887.793	0	0	0	15952	15952	MS2	10/352	20180109_Lumos_RSLC3_Stadlmann_Penninger_IMBA_mESC_PNGF_HILIC_fr17.raw
THO complex subunit 2 OS=Mus musculus GN=Thoc2 PE=1 SV=1 - [THOC2_MOUSE]	B1AZI6	AVNKASSTTPKGNSSNGNSGSNSNK	1	N3(Deamidated); N16(Deamidated)	N16(Deamidated): 99.04; N18(Deamidated): 98.57	HCD	1				17	6.8284	2	41	250	3	804.047	2410.13	7.59	10.51	1431.23	0	0	0	0	0	0	0	0	0	1942	1942	MS2	10/270	20180109_Lumos_RSLC3_Stadlmann_Penninger_IMBA_mESC_PNGF_HILIC_fr16.raw
THO complex subunit 2 OS=Mus musculus GN=Thoc2 PE=1 SV=1 - [THOC2_MOUSE]	B1AZI6	NAVASVQNGPGGGTSSSSIGNASKSDESGAEETDKSR	1	N1(Deamidated)	N8(Deamidated): 100	HCD	1				130	7.72043e-11	2	42	250	3	1180.55	3539.63	8.33	53.09	2328.03	0	0	0	0	0	713.182	0	0	0	11864	11864	MS2	22/422	20180109_Lumos_RSLC3_Stadlmann_Penninger_IMBA_mESC_PNGF_HILIC_fr17.raw
THO complex subunit 2 OS=Mus musculus GN=Thoc2 PE=1 SV=1 - [THOC2_MOUSE]	B1AZI6	NAVASVQNGPGGGTSSSSIGNASKSDESGAEETDKSR	1	N1(Deamidated); N21(Deamidated)	N8(Deamidated): 99.65; N21(Deamidated): 100	HCD	1				100	6.8221e-08	2	42	250	3	1180.87	3540.61	7.81	58.53	1933.58	0	1194.11	590.523	0	0	664.671	0	0	0	14030	14030	MS2	19/422	20180109_Lumos_RSLC3_Stadlmann_Penninger_IMBA_mESC_PNGF_HILIC_fr15.raw
PHD finger protein 3 OS=Mus musculus GN=Phf3 PE=1 SV=1 - [B2RQG2_MOUSE]	B2RQG2	DAGGKPDQESEEVKFPCEGDQTAEEPESSDVSSDSACANK	1	C17(Carbamidomethyl); C37(Carbamidomethyl); N39(Deamidated)	N39(Deamidated): 100	HCD	1				14	6.42738	1	48	250	3	1429.93	4287.77	3.64	85.36	5926.68	0	0	0	0	0	1252.34	0	0	0	19606	19606	MS2	9/450	20180109_Lumos_RSLC3_Stadlmann_Penninger_IMBA_mESC_PNGF_HILIC_fr17.raw
PHD finger protein 3 OS=Mus musculus GN=Phf3 PE=1 SV=1 - [B2RQG2_MOUSE]	B2RQG2	SSCVEQNDDSEAAPNSSSVENLNSSQAEQANPSQEDVLTQNIETVHPFRR	1	C3(Carbamidomethyl); N7(Deamidated); N21(Deamidated)	N7(Deamidated): 100; N21(Deamidated): 99.28	HCD	1				110	1.10747e-08	1	46	250	4	1380.13	5517.49	7.88	122.4	7780.44	0	592.241	0	0	0	0	0	0	0	29002	29002	MS2	24/566	20180109_Lumos_RSLC3_Stadlmann_Penninger_IMBA_mESC_PNGF_HILIC_fr16.raw
PHD finger protein 3 OS=Mus musculus GN=Phf3 PE=1 SV=1 - [B2RQG2_MOUSE]	B2RQG2	SSCVEQNDDSEAAPNSSSVENLNSSQAEQANPSQEDVLTQNIETVHPFRR	1	C3(Carbamidomethyl); N15(Deamidated); N21(Deamidated)	N15(Deamidated): 100; N21(Deamidated): 99.56	HCD	1				106	2.63878e-08	1	32	250	4	1380.12	5517.47	3.28	120.61	7623.59	0	0	0	0	0	0	0	0	0	29929	29929	MS2	20/566	20180109_Lumos_RSLC3_Stadlmann_Penninger_IMBA_mESC_PNGF_HILIC_fr15.raw
PHD finger protein 3 OS=Mus musculus GN=Phf3 PE=1 SV=1 - [B2RQG2_MOUSE]	B2RQG2	SSCVEQNDDSEAAPNSSSVENLNSSQAEQANPSQEDVLTQNIETVHPFRR	1	C3(Carbamidomethyl); N21(Deamidated)	N21(Deamidated): 99.65	HCD	1				103	6.48341e-08	1	80	250	4	1379.88	5516.5	6.31	118.6	9062.34	0	0	0	0	0	0	0	0	0	27312	27312	MS2	23/566	20180109_Lumos_RSLC3_Stadlmann_Penninger_IMBA_mESC_PNGF_HILIC_fr17.raw
Map4k4 protein OS=Mus musculus GN=Map4k4 PE=1 SV=1 - [B2RUE8_MOUSE]|Mitogen-activated protein kinase kinase kinase kinase 4 OS=Mus musculus GN=Map4k4 PE=1 SV=1 - [A0A0A6YWM8_MOUSE]	B2RUE8;A0A0A6YWM8	IHLLPDLLQQSHSSSTSSTSSSPSSSQPTPTMSPQTPQDKLTANETQSASSTLQK	2	N44(Deamidated); T52(HexNA)	Too many isoforms	HCD	1				29	1.46527	1	0	250	5	1194.98	5970.89	5.66	111.01	52438.7	0	0	0	0	0	671.986	0	0	0	27589	27589	MS2	20/616	20180109_Lumos_RSLC3_Stadlmann_Penninger_IMBA_mESC_PNGF_HILIC_fr15.raw
Histone acetyltransferase p300 OS=Mus musculus GN=Ep300 PE=1 SV=2 - [EP300_MOUSE]	B2RWS6	TGVAGQQQGLPSPTPATPTTPTGQQPATPQTPQPQPTSQPQPTPPNNMTPYLPR	1			HCD	1				63	0.000480197	0	0	250	4	1396.45	5582.76	-0.21	129.5	14142.1	0	0	0	0	0	0	0	0	0	29683	29683	MS2	25/616	20180109_Lumos_RSLC3_Stadlmann_Penninger_IMBA_mESC_PNGF_HILIC_fr17.raw
Histone acetyltransferase p300 OS=Mus musculus GN=Ep300 PE=1 SV=2 - [EP300_MOUSE]	B2RWS6	TGVAGQQQGLPSPTPATPTTPTGQQPATPQTPQPQPTSQPQPTPPNNMTPYLPR	1			HCD	1				56	0.00202371	0	7	250	4	1396.45	5582.77	2.24	129.47	13480.4	0	1354	0	0	0	0	0	0	0	30591	30591	MS2	25/616	20180109_Lumos_RSLC3_Stadlmann_Penninger_IMBA_mESC_PNGF_HILIC_fr16.raw
Histone acetyltransferase p300 OS=Mus musculus GN=Ep300 PE=1 SV=2 - [EP300_MOUSE]	B2RWS6	TGVAGQQQGLPSPTPATPTTPTGQQPATPQTPQPQPTSQPQPTPPNNMTPYLPR	1	N46(Deamidated)	N46(Deamidated): 99.34	HCD	1				13	46.8345	0	0	250	4	1396.7	5583.76	3.35	129.36	9371.26	0	1208.15	0	0	0	0	0	0	0	30567	30567	MS2	15/616	20180109_Lumos_RSLC3_Stadlmann_Penninger_IMBA_mESC_PNGF_HILIC_fr16.raw
Histone acetyltransferase p300 OS=Mus musculus GN=Ep300 PE=1 SV=2 - [EP300_MOUSE]	B2RWS6	TGVAGQQQGLPSPTPATPTTPTGQQPATPQTPQPQPTSQPQPTPPNNMTPYLPR	1	N46(Deamidated); T49(HexNA)	T22(HexNAc): 99.22; N46(Deamidated): 99.24	HCD	1				10	116.951	0	0	250	4	1447.46	5786.83	1.33	128.18	30996.7	0	0	0	0	0	0	0	0	0	29384	29384	MS2	12/616	20180109_Lumos_RSLC3_Stadlmann_Penninger_IMBA_mESC_PNGF_HILIC_fr17.raw
Histone acetyltransferase p300 OS=Mus musculus GN=Ep300 PE=1 SV=2 - [EP300_MOUSE]	B2RWS6	TGVAGQQQGLPSPTPATPTTPTGQQPATPQTPQPQPTSQPQPTPPNNMTPYLPR	1	N47(Deamidated)	N46(Deamidated): 99.27	HCD	1				7	173.517	0	0	250	4	1396.7	5583.76	2.82	129.32	11725.9	0	0	0	0	0	0	0	0	0	29647	29647	MS2	11/616	20180109_Lumos_RSLC3_Stadlmann_Penninger_IMBA_mESC_PNGF_HILIC_fr17.raw
Histone acetyltransferase p300 OS=Mus musculus GN=Ep300 PE=1 SV=2 - [EP300_MOUSE]	B2RWS6	TGVAGQQQGLPSPTPATPTTPTGQQPATPQTPQPQPTSQPQPTPPNNMTPYLPR	1	N46(Deamidated); N47(Deamidated)	N46(Deamidated): 100; N47(Deamidated): 100	HCD	1				7	166.345	0	0	250	4	1396.95	5584.76	5.86	129.52	6984.38	0	499.179	0	0	0	0	0	0	0	30603	30603	MS2	13/616	20180109_Lumos_RSLC3_Stadlmann_Penninger_IMBA_mESC_PNGF_HILIC_fr16.raw
Terminal uridylyltransferase 4 OS=Mus musculus GN=Zcchc11 PE=1 SV=2 - [TUT4_MOUSE]|Terminal uridylyltransferase 4 OS=Mus musculus GN=Zcchc11 PE=1 SV=1 - [A2A8R7_MOUSE]	B2RX14;A2A8R7	QSSECSDSPSYSPQPQPFPQNSPQPSALPPPPSQPGSQPK	2	C5(Carbamidomethyl); N21(Deamidated)	N21(Deamidated): 100	HCD	1				28	1.4306	0	100	250	3	1415.99	4245.96	6.42	129.44	1969.79	0	690.296	0	0	0	645.149	0	0	0	28855	28855	MS2	8/460	20180109_Lumos_RSLC3_Stadlmann_Penninger_IMBA_mESC_PNGF_HILIC_fr18.raw
Ppfia1 protein OS=Mus musculus GN=Ppfia1 PE=1 SV=1 - [B2RXW8_MOUSE]|Ppfia1 protein OS=Mus musculus GN=Ppfia1 PE=1 SV=1 - [B2RXQ2_MOUSE]|Protein Ppfia1 (Fragment) OS=Mus musculus GN=Ppfia1 PE=1 SV=1 - [S4R1D4_MOUSE]	B2RXW8;B2RXQ2;S4R1D4	NSTGSQDGPVSNPSSSNSSQDSLHK	3			HCD	1				87	5.09615e-07	0	28	250	3	839.71	2517.12	2.72	40.94	37795.4	0	513.775	0	0	0	0	0	0	0	9315	9315	MS2	17/280	20180109_Lumos_RSLC3_Stadlmann_Penninger_IMBA_mESC_PNGF_HILIC_fr16.raw
JNK1/MAPK8-associated membrane protein (Fragment) OS=Mus musculus GN=Jkamp PE=4 SV=1 - [B8JJ81_MOUSE]|JNK1/MAPK8-associated membrane protein OS=Mus musculus GN=Jkamp PE=1 SV=2 - [JKAMP_MOUSE]	B8JJ81;Q8BI36	NGSSEIYGECGVCPR	2	S4(HexNA); C10(Carbamidomethyl); C13(Carbamidomethyl)	S3(HexNAc): 99.45	HCD	1	1540.53	id=HexNAc2.Hex7_N-Glycan	0.62	77	1.05263e-06	0	7	250	3	629.934	1887.79	1.59	61.9	27823.1	0	758.15	0	0	0	4952.42	0	1150.95	0	12241	12241	MS2	10/152	20180109_Lumos_RSLC3_Stadlmann_Penninger_IMBA_mESC_PNGF_HILIC_fr19.raw
JNK1/MAPK8-associated membrane protein (Fragment) OS=Mus musculus GN=Jkamp PE=4 SV=1 - [B8JJ81_MOUSE]|JNK1/MAPK8-associated membrane protein OS=Mus musculus GN=Jkamp PE=1 SV=2 - [JKAMP_MOUSE]	B8JJ81;Q8BI36	NGSSEIYGECGVCPR	2	S4(HexNA); C10(Carbamidomethyl); C13(Carbamidomethyl)	N1(HexNAc): 99.79	HCD	1	1702.58	id=HexNAc2.Hex8_N-Glycan	0.97	96	1.37199e-08	0	0	250	3	629.935	1887.79	2.9	61.53	102383	0	581.756	0	0	0	24545.1	0	5177	0	12160	12160	MS2	11/152	20180109_Lumos_RSLC3_Stadlmann_Penninger_IMBA_mESC_PNGF_HILIC_fr19.raw
JNK1/MAPK8-associated membrane protein (Fragment) OS=Mus musculus GN=Jkamp PE=4 SV=1 - [B8JJ81_MOUSE]|JNK1/MAPK8-associated membrane protein OS=Mus musculus GN=Jkamp PE=1 SV=2 - [JKAMP_MOUSE]	B8JJ81;Q8BI36	NGSSEIYGECGVCPR	2	S4(HexNA); C10(Carbamidomethyl); C13(Carbamidomethyl)	N1(HexNAc): 49.92; S3(HexNAc): 49.92	HCD	1	1719.61	id=HexNAc2.Hex8+17amu_N-Glycan	0.74	58	9.33727e-05	0	5	250	3	629.935	1887.79	3.32	61.56	30568	0	690.999	0	0	0	7798.14	0	1379.85	0	12166	12166	MS2	10/152	20180109_Lumos_RSLC3_Stadlmann_Penninger_IMBA_mESC_PNGF_HILIC_fr19.raw
JNK1/MAPK8-associated membrane protein (Fragment) OS=Mus musculus GN=Jkamp PE=4 SV=1 - [B8JJ81_MOUSE]|JNK1/MAPK8-associated membrane protein OS=Mus musculus GN=Jkamp PE=1 SV=2 - [JKAMP_MOUSE]	B8JJ81;Q8BI36	NGSSEIYGECGVCPR	2	S4(HexNA); C10(Carbamidomethyl); C13(Carbamidomethyl)	N1(HexNAc): 99.54	HCD	1	1864.63	id=HexNAc2.Hex9_N-Glycan	0.85	96	1.34123e-08	0	2	250	3	629.935	1887.79	2.46	61.36	81237.2	0	0	0	0	0	18911.7	0	4294.52	0	10319	10319	MS2	11/152	20180109_Lumos_RSLC3_Stadlmann_Penninger_IMBA_mESC_PNGF_HILIC_fr20.raw
JNK1/MAPK8-associated membrane protein (Fragment) OS=Mus musculus GN=Jkamp PE=4 SV=1 - [B8JJ81_MOUSE]|JNK1/MAPK8-associated membrane protein OS=Mus musculus GN=Jkamp PE=1 SV=2 - [JKAMP_MOUSE]	B8JJ81;Q8BI36	NGSSEIYGECGVCPR	2	S4(HexNA); C10(Carbamidomethyl); C13(Carbamidomethyl)	N1(HexNAc): 49.91; S3(HexNAc): 49.91	HCD	1	1881.66	id=HexNAc2.Hex9+17amu_N-Glycan	0.71	61	4.94561e-05	0	0	250	3	629.935	1887.79	3.47	61.38	28983.1	0	0	0	0	0	5670.38	0	1228.75	0	10325	10325	MS2	9/152	20180109_Lumos_RSLC3_Stadlmann_Penninger_IMBA_mESC_PNGF_HILIC_fr20.raw
JNK1/MAPK8-associated membrane protein (Fragment) OS=Mus musculus GN=Jkamp PE=4 SV=1 - [B8JJ81_MOUSE]|JNK1/MAPK8-associated membrane protein OS=Mus musculus GN=Jkamp PE=1 SV=2 - [JKAMP_MOUSE]	B8JJ81;Q8BI36	NGSSEIYGECGVCPR	2	S4(HexNA); C10(Carbamidomethyl); C13(Carbamidomethyl)	N1(HexNAc): 100	HCD	1	2026.69	id=HexNAc2.Hex10_N-Glycan	0.86	106	1.22859e-09	0	0	250	3	629.934	1887.79	0.86	61.12	58361.9	0	0	0	0	0	14779.4	0	3562.94	0	10276	10276	MS2	13/152	20180109_Lumos_RSLC3_Stadlmann_Penninger_IMBA_mESC_PNGF_HILIC_fr20.raw
Keratin, type II cytoskeletal 1	CON_00220327.3	GGGGGGYGSGGSSYGSGGGSYGSGGGGGGGR	1			HCD	1				190	2.874e-18	0	3	250	2	1192.48	2383.95	1.02	50.5	15384.6	0	0	0	0	1669.58	0	0	0	0	11674	11674	MS2	24/268	20180109_Lumos_RSLC3_Stadlmann_Penninger_IMBA_mESC_PNGF_HILIC_fr16.raw
Keratin, type II cytoskeletal 1	CON_00220327.3	GGGGGGYGSGGSSYGSGGGSYGSGGGGGGGR	1			HCD	1				182	1.94464e-17	0	13	250	2	1192.48	2383.96	2.76	50.67	50024.9	0	0	0	0	0	30326.6	0	0	0	11949	11949	MS2	22/268	20180109_Lumos_RSLC3_Stadlmann_Penninger_IMBA_mESC_PNGF_HILIC_fr15.raw
Keratin, type II cytoskeletal 1	CON_00220327.3	GGGGGGYGSGGSSYGSGGGSYGSGGGGGGGR	1			HCD	1				65	9.78828e-06	0	19	84	3	795.322	2383.95	-0.19	50.64	41323.2	0	0	0	0	1777.09	0	0	0	0	11943	11943	MS2	14/268	20180109_Lumos_RSLC3_Stadlmann_Penninger_IMBA_mESC_PNGF_HILIC_fr15.raw
Keratin, type II cytoskeletal 1	CON_00220327.3	GGSGGGGGGSSGGRGSGGGSSGGSIGGR	1			HCD	1				101	1.2699e-08	1	68	250	3	693.978	2079.92	2.35	14.53	843.433	0	0	0	0	0	0	0	0	0	2892	2892	MS2	18/286	20180109_Lumos_RSLC3_Stadlmann_Penninger_IMBA_mESC_PNGF_HILIC_fr16.raw
Transcriptional activator MN1 OS=Mus musculus GN=Mn1 PE=2 SV=1 - [MN1_MOUSE]	D3YWE6	LSQNEPDSAVAAGNPGSDYFPGGTTPGAPGPGGPSGTSGGGSK	1	N14(Deamidated)	N14(Deamidated): 99.29	HCD	1				18	14.0918	0	70	250	3	1286.92	3858.76	5.8	112.3	36341.3	0	967.724	0	0	0	0	0	0	0	27910	27910	MS2	15/496	20180109_Lumos_RSLC3_Stadlmann_Penninger_IMBA_mESC_PNGF_HILIC_fr15.raw
YLP motif-containing protein 1 OS=Mus musculus GN=Ylpm1 PE=1 SV=2 - [D3YWX2_MOUSE]|YLP motif-containing protein 1 (Fragment) OS=Mus musculus GN=Ylpm1 PE=1 SV=1 - [F6YTL8_MOUSE]	D3YWX2;F6YTL8	AAQSNENLSDSQQEPTKSQVSEGPVEPSNWNQNSQSMETEMDKAEGVTQPVSLANKPVPTQSTFPSK	2	N7(Deamidated); N33(Deamidated)	N29(Deamidated): 66.67; N31(Deamidated): 66.67; N33(Deamidated): 66.67	HCD	1				18	24.6672	2	26	250	5	1447.28	7232.37	5.12	124.1	2530.27	0	0	0	0	0	576.015	0	0	0	29391	29391	MS2	18/780	20180109_Lumos_RSLC3_Stadlmann_Penninger_IMBA_mESC_PNGF_HILIC_fr16.raw
YLP motif-containing protein 1 OS=Mus musculus GN=Ylpm1 PE=1 SV=2 - [D3YWX2_MOUSE]|YLP motif-containing protein 1 (Fragment) OS=Mus musculus GN=Ylpm1 PE=1 SV=1 - [F6YTL8_MOUSE]	D3YWX2;F6YTL8	AAQSNENLSDSQQEPTKSQVSEGPVEPSNWNQNSQSMETEMDKAEGVTQPVSLANKPVPTQSTFPSK	2	N5(Deamidated); N7(Deamidated); N29(Deamidated); N31(Deamidated); N33(Deamidated); M41(Oxidation)	N7(Deamidated): 99.15; N29(Deamidated): 100; N31(Deamidated): 100; N33(Deamidated): 100; M37(Oxidation): 50; M41(Oxidation): 50; N55(Deamidated): 99.15	HCD	1				6	370.921	2	72	250	5	1451.08	7251.35	9.51	108.68	1797.51	0	0	0	0	0	558.864	0	0	0	25109	25109	MS2	7/780	20180109_Lumos_RSLC3_Stadlmann_Penninger_IMBA_mESC_PNGF_HILIC_fr17.raw
Heat shock 70 kDa protein 13 OS=Mus musculus GN=Hspa13 PE=1 SV=1 - [D3Z0Y0_MOUSE]|Heat shock 70 kDa protein 13 OS=Mus musculus GN=Hspa13 PE=1 SV=1 - [HSP13_MOUSE]	D3Z0Y0;Q8BM72	NSTIQAANLAGLK	2	N8(HexNA)	N1(HexNAc): 99.46	HCD	1	1540.53	id=HexNAc2.Hex7_N-Glycan	1.29	100	1.50914e-08	0	0	250	2	752.406	1503.8	1.66	75.84	211105	0	0	0	0	0	33179.9	0	6898.54	0	17309	17309	MS2	10/122	20180109_Lumos_RSLC3_Stadlmann_Penninger_IMBA_mESC_PNGF_HILIC_fr17.raw
Heat shock 70 kDa protein 13 OS=Mus musculus GN=Hspa13 PE=1 SV=1 - [D3Z0Y0_MOUSE]|Heat shock 70 kDa protein 13 OS=Mus musculus GN=Hspa13 PE=1 SV=1 - [HSP13_MOUSE]	D3Z0Y0;Q8BM72	NSTIQAANLAGLK	2	N8(HexNA)	N1(HexNAc): 99.79	HCD	1	1540.53	id=HexNAc2.Hex7_N-Glycan	0.83	62	0.000115951	0	21	225	3	501.939	1503.8	0.36	75.89	381025	0	1550.02	0	0	0	76464.9	0	0	0	17321	17321	MS2	8/122	20180109_Lumos_RSLC3_Stadlmann_Penninger_IMBA_mESC_PNGF_HILIC_fr17.raw
Heat shock 70 kDa protein 13 OS=Mus musculus GN=Hspa13 PE=1 SV=1 - [D3Z0Y0_MOUSE]|Heat shock 70 kDa protein 13 OS=Mus musculus GN=Hspa13 PE=1 SV=1 - [HSP13_MOUSE]	D3Z0Y0;Q8BM72	NSTIQAANLAGLK	2	N8(HexNA)	N1(HexNAc): 99.56	HCD	1	1702.58	id=HexNAc2.Hex8_N-Glycan	0.99	115	5.48539e-10	0	0	250	2	752.406	1503.8	1.77	75.4	315663	0	690.183	0	0	0	52556.3	0	12278.3	0	17204	17204	MS2	11/122	20180109_Lumos_RSLC3_Stadlmann_Penninger_IMBA_mESC_PNGF_HILIC_fr17.raw
Heat shock 70 kDa protein 13 OS=Mus musculus GN=Hspa13 PE=1 SV=1 - [D3Z0Y0_MOUSE]|Heat shock 70 kDa protein 13 OS=Mus musculus GN=Hspa13 PE=1 SV=1 - [HSP13_MOUSE]	D3Z0Y0;Q8BM72	NSTIQAANLAGLK	2	N8(HexNA)	N1(HexNAc): 99.66	HCD	1	1702.58	id=HexNAc2.Hex8_N-Glycan	0.94	101	1.33934e-08	0	1	75	3	501.939	1503.8	0.67	75.39	1.30034e+06	0	13372.5	0	0	0	294770	0	61723.8	0	17202	17202	MS2	10/122	20180109_Lumos_RSLC3_Stadlmann_Penninger_IMBA_mESC_PNGF_HILIC_fr17.raw
Heat shock 70 kDa protein 13 OS=Mus musculus GN=Hspa13 PE=1 SV=1 - [D3Z0Y0_MOUSE]|Heat shock 70 kDa protein 13 OS=Mus musculus GN=Hspa13 PE=1 SV=1 - [HSP13_MOUSE]	D3Z0Y0;Q8BM72	NSTIQAANLAGLK	2	N8(HexNA)	N1(HexNAc): 99.5	HCD	1	1702.58	id=HexNAc2.Hex8_N-Glycan	0.54	96	4.21835e-08	0	8	230	3	501.939	1503.8	1.4	75.27	369146	0	1301.01	0	0	0	76322.9	0	19524.2	0	16629	16629	MS2	10/122	20180109_Lumos_RSLC3_Stadlmann_Penninger_IMBA_mESC_PNGF_HILIC_fr18.raw
Heat shock 70 kDa protein 13 OS=Mus musculus GN=Hspa13 PE=1 SV=1 - [D3Z0Y0_MOUSE]|Heat shock 70 kDa protein 13 OS=Mus musculus GN=Hspa13 PE=1 SV=1 - [HSP13_MOUSE]	D3Z0Y0;Q8BM72	NSTIQAANLAGLK	2	N8(HexNA)	N1(HexNAc): 33.33; S2(HexNAc): 33.33; T3(HexNAc): 33.33	HCD	1	1702.58	id=HexNAc2.Hex8_N-Glycan	1.23	39	0.0201069	0	0	250	3	501.94	1503.8	2.25	75.26	17125.4	0	0	0	0	0	4121.02	0	954.102	0	15052	15052	MS2	6/122	20180109_Lumos_RSLC3_Stadlmann_Penninger_IMBA_mESC_PNGF_HILIC_fr19.raw
Heat shock 70 kDa protein 13 OS=Mus musculus GN=Hspa13 PE=1 SV=1 - [D3Z0Y0_MOUSE]|Heat shock 70 kDa protein 13 OS=Mus musculus GN=Hspa13 PE=1 SV=1 - [HSP13_MOUSE]	D3Z0Y0;Q8BM72	NSTIQAANLAGLK	2	N8(HexNA)	N1(HexNAc): 99.8	HCD	1	1719.61	id=HexNAc2.Hex8+17amu_N-Glycan	1.01	95	5.0874e-08	0	10	250	3	501.94	1503.81	2.42	75.28	175281	0	681.428	0	0	0	38158.8	0	10123.6	0	16632	16632	MS2	10/122	20180109_Lumos_RSLC3_Stadlmann_Penninger_IMBA_mESC_PNGF_HILIC_fr18.raw
Heat shock 70 kDa protein 13 OS=Mus musculus GN=Hspa13 PE=1 SV=1 - [D3Z0Y0_MOUSE]|Heat shock 70 kDa protein 13 OS=Mus musculus GN=Hspa13 PE=1 SV=1 - [HSP13_MOUSE]	D3Z0Y0;Q8BM72	NSTIQAANLAGLK	2	N8(HexNA)	N1(HexNAc): 100	HCD	1	1719.61	id=HexNAc2.Hex8+17amu_N-Glycan	0.87	50	0.00156133	0	21	147	3	501.94	1503.81	2.42	75.47	285969	0	1499.24	0	0	0	66286.2	0	13538.9	0	17221	17221	MS2	10/122	20180109_Lumos_RSLC3_Stadlmann_Penninger_IMBA_mESC_PNGF_HILIC_fr17.raw
Heat shock 70 kDa protein 13 OS=Mus musculus GN=Hspa13 PE=1 SV=1 - [D3Z0Y0_MOUSE]|Heat shock 70 kDa protein 13 OS=Mus musculus GN=Hspa13 PE=1 SV=1 - [HSP13_MOUSE]	D3Z0Y0;Q8BM72	NSTIQAANLAGLK	2	N8(HexNA)	N1(HexNAc): 33.33; S2(HexNAc): 33.33; T3(HexNAc): 33.33	HCD	1	1741.49	id=HexNAc3.Hex6.PO42_N-Glycan	1.03	8	21.9223	0	13	250	2	752.407	1503.81	3.62	124.51	10971.7	12317.1	0	0	0	0	2843.59	0	0	0	23809	23809	MS2	4/122	20180109_Lumos_RSLC3_Stadlmann_Penninger_IMBA_mESC_PNGF_HILIC_fr19.raw
Heat shock 70 kDa protein 13 OS=Mus musculus GN=Hspa13 PE=1 SV=1 - [D3Z0Y0_MOUSE]|Heat shock 70 kDa protein 13 OS=Mus musculus GN=Hspa13 PE=1 SV=1 - [HSP13_MOUSE]	D3Z0Y0;Q8BM72	NSTIQAANLAGLK	2	N8(HexNA)	N1(HexNAc): 99.44	HCD	1	1782.55	id=HexNAc2.Hex8.PO41_N-Glycan	1.04	83	7.65543e-07	0	0	250	2	752.405	1503.8	1.1	95.82	153441	102029	0	0	0	0	32442.1	0	7481.19	0	18984	18984	MS2	10/122	20180109_Lumos_RSLC3_Stadlmann_Penninger_IMBA_mESC_PNGF_HILIC_fr19.raw
Heat shock 70 kDa protein 13 OS=Mus musculus GN=Hspa13 PE=1 SV=1 - [D3Z0Y0_MOUSE]|Heat shock 70 kDa protein 13 OS=Mus musculus GN=Hspa13 PE=1 SV=1 - [HSP13_MOUSE]	D3Z0Y0;Q8BM72	NSTIQAANLAGLK	2	N8(HexNA)	N1(HexNAc): 99.37	HCD	1	1782.55	id=HexNAc2.Hex8.PO41_N-Glycan	1.26	77	3.18674e-06	0	0	250	3	501.94	1503.8	2.03	95.85	31830.6	42638.9	503.037	0	0	0	8283.4	0	2018.82	0	18990	18990	MS2	10/122	20180109_Lumos_RSLC3_Stadlmann_Penninger_IMBA_mESC_PNGF_HILIC_fr19.raw
Heat shock 70 kDa protein 13 OS=Mus musculus GN=Hspa13 PE=1 SV=1 - [D3Z0Y0_MOUSE]|Heat shock 70 kDa protein 13 OS=Mus musculus GN=Hspa13 PE=1 SV=1 - [HSP13_MOUSE]	D3Z0Y0;Q8BM72	NSTIQAANLAGLK	2	N8(HexNA)	N1(HexNAc): 99.29	HCD	1	1782.55	id=HexNAc2.Hex8.PO41_N-Glycan	1.06	60	0.000145327	0	17	250	3	501.94	1503.8	2.03	95.68	36216.7	44034.9	0	0	0	0	9124.35	0	1701.67	0	18960	18960	MS2	10/122	20180109_Lumos_RSLC3_Stadlmann_Penninger_IMBA_mESC_PNGF_HILIC_fr19.raw
Heat shock 70 kDa protein 13 OS=Mus musculus GN=Hspa13 PE=1 SV=1 - [D3Z0Y0_MOUSE]|Heat shock 70 kDa protein 13 OS=Mus musculus GN=Hspa13 PE=1 SV=1 - [HSP13_MOUSE]	D3Z0Y0;Q8BM72	NSTIQAANLAGLK	2	N8(HexNA)	N1(HexNAc): 99.29	HCD	1	1864.63	id=HexNAc2.Hex9_N-Glycan	1.33	58	0.000219697	0	100	250	2	752.407	1503.81	3.01	74.97	51846.4	0	0	0	0	0	9208.7	0	2049.84	0	16558	16558	MS2	10/122	20180109_Lumos_RSLC3_Stadlmann_Penninger_IMBA_mESC_PNGF_HILIC_fr18.raw
Heat shock 70 kDa protein 13 OS=Mus musculus GN=Hspa13 PE=1 SV=1 - [D3Z0Y0_MOUSE]|Heat shock 70 kDa protein 13 OS=Mus musculus GN=Hspa13 PE=1 SV=1 - [HSP13_MOUSE]	D3Z0Y0;Q8BM72	NSTIQAANLAGLK	2	N8(HexNA)	N1(HexNAc): 99.69	HCD	1	1881.66	id=HexNAc2.Hex9+17amu_N-Glycan	0.55	46	0.00438489	0	28	250	3	501.939	1503.8	0.9	75	110945	0	1287.47	0	0	0	27227.2	0	6101.56	0	16565	16565	MS2	7/122	20180109_Lumos_RSLC3_Stadlmann_Penninger_IMBA_mESC_PNGF_HILIC_fr18.raw
Heat shock 70 kDa protein 13 OS=Mus musculus GN=Hspa13 PE=1 SV=1 - [D3Z0Y0_MOUSE]|Heat shock 70 kDa protein 13 OS=Mus musculus GN=Hspa13 PE=1 SV=1 - [HSP13_MOUSE]	D3Z0Y0;Q8BM72	NSTIQAANLAGLK	2	N8(HexNA)	N1(HexNAc): 99.35	HCD	1	1903.54	id=HexNAc3.Hex7.PO42_N-Glycan	1.31	78	2.72727e-06	0	0	250	2	752.406	1503.8	1.62	123.52	45564.8	61276.8	0	0	0	0	12665	0	1778.99	0	20284	20284	MS2	10/122	20180109_Lumos_RSLC3_Stadlmann_Penninger_IMBA_mESC_PNGF_HILIC_fr20.raw
Heat shock 70 kDa protein 13 OS=Mus musculus GN=Hspa13 PE=1 SV=1 - [D3Z0Y0_MOUSE]|Heat shock 70 kDa protein 13 OS=Mus musculus GN=Hspa13 PE=1 SV=1 - [HSP13_MOUSE]	D3Z0Y0;Q8BM72	NSTIQAANLAGLK	2	N8(HexNA)	N1(HexNAc): 33.33; S2(HexNAc): 33.33; T3(HexNAc): 33.33	HCD	1	1903.54	id=HexNAc3.Hex7.PO42_N-Glycan	1.2	24	0.581042	0	0	250	3	501.94	1503.8	1.73	123.27	20005.7	17983.8	0	0	0	0	3356.5	0	720.788	0	23612	23612	MS2	5/122	20180109_Lumos_RSLC3_Stadlmann_Penninger_IMBA_mESC_PNGF_HILIC_fr19.raw
Heat shock 70 kDa protein 13 OS=Mus musculus GN=Hspa13 PE=1 SV=1 - [D3Z0Y0_MOUSE]|Heat shock 70 kDa protein 13 OS=Mus musculus GN=Hspa13 PE=1 SV=1 - [HSP13_MOUSE]	D3Z0Y0;Q8BM72	NSTIQAANLAGLK	2	N8(HexNA)	N1(HexNAc): 33.33; S2(HexNAc): 33.33; T3(HexNAc): 33.33	HCD	1	1944.57	id=HexNAc4.Hex6.PO42_N-Glycan	1.02	45	0.00459806	0	0	250	3	501.941	1503.81	3.97	124.5	40902.2	26333.2	0	0	0	0	7350.51	0	0	0	23805	23805	MS2	7/122	20180109_Lumos_RSLC3_Stadlmann_Penninger_IMBA_mESC_PNGF_HILIC_fr19.raw
Heat shock 70 kDa protein 13 OS=Mus musculus GN=Hspa13 PE=1 SV=1 - [D3Z0Y0_MOUSE]|Heat shock 70 kDa protein 13 OS=Mus musculus GN=Hspa13 PE=1 SV=1 - [HSP13_MOUSE]	D3Z0Y0;Q8BM72	NSTIQAANLAGLK	2	N8(HexNA)	N1(HexNAc): 99.41	HCD	1	1985.63	id=HexNAc3.Hex8.PO41_N-Glycan	1.23	78	2.42644e-06	0	0	250	3	501.939	1503.8	1.04	95.81	605847	231003	0	0	0	0	89822.3	0	22925.7	0	18982	18982	MS2	10/122	20180109_Lumos_RSLC3_Stadlmann_Penninger_IMBA_mESC_PNGF_HILIC_fr19.raw
Heat shock 70 kDa protein 13 OS=Mus musculus GN=Hspa13 PE=1 SV=1 - [D3Z0Y0_MOUSE]|Heat shock 70 kDa protein 13 OS=Mus musculus GN=Hspa13 PE=1 SV=1 - [HSP13_MOUSE]	D3Z0Y0;Q8BM72	NSTIQAANLAGLK	2	N8(HexNA)	T3(HexNAc): 99.28	HCD	1	1985.63	id=HexNAc3.Hex8.PO41_N-Glycan	1.12	37	0.0301878	0	0	250	2	752.405	1503.8	1.25	95.81	27739	17701.9	0	0	0	0	4977.51	0	1144.95	0	18983	18983	MS2	7/122	20180109_Lumos_RSLC3_Stadlmann_Penninger_IMBA_mESC_PNGF_HILIC_fr19.raw
Heat shock 70 kDa protein 13 OS=Mus musculus GN=Hspa13 PE=1 SV=1 - [D3Z0Y0_MOUSE]|Heat shock 70 kDa protein 13 OS=Mus musculus GN=Hspa13 PE=1 SV=1 - [HSP13_MOUSE]	D3Z0Y0;Q8BM72	NSTIQAANLAGLK	2	N8(HexNA)	N1(HexNAc): 33.33; S2(HexNAc): 33.33; T3(HexNAc): 33.33	HCD	1	1985.63	id=HexNAc3.Hex8.PO41_N-Glycan	1.01	23	0.731489	0	0	250	3	501.94	1503.8	1.77	95.67	21314.2	7757.38	0	0	0	0	2937.76	0	0	0	16084	16084	MS2	5/122	20180109_Lumos_RSLC3_Stadlmann_Penninger_IMBA_mESC_PNGF_HILIC_fr20.raw
Heat shock 70 kDa protein 13 OS=Mus musculus GN=Hspa13 PE=1 SV=1 - [D3Z0Y0_MOUSE]|Heat shock 70 kDa protein 13 OS=Mus musculus GN=Hspa13 PE=1 SV=1 - [HSP13_MOUSE]	D3Z0Y0;Q8BM72	NSTIQAANLAGLK	2	N8(HexNA)	N1(HexNAc): 99.29	HCD	1	2106.62	id=HexNAc4.Hex7.PO42_N-Glycan	1.23	77	3.32526e-06	0	0	250	3	501.94	1503.81	2.93	123.52	173953	113198	0	0	0	0	29864.7	0	4637.54	0	20283	20283	MS2	9/122	20180109_Lumos_RSLC3_Stadlmann_Penninger_IMBA_mESC_PNGF_HILIC_fr20.raw
Heat shock 70 kDa protein 13 OS=Mus musculus GN=Hspa13 PE=1 SV=1 - [D3Z0Y0_MOUSE]|Heat shock 70 kDa protein 13 OS=Mus musculus GN=Hspa13 PE=1 SV=1 - [HSP13_MOUSE]	D3Z0Y0;Q8BM72	NSTIQAANLAGLK	2	N8(HexNA)	N1(HexNAc): 49.87; S2(HexNAc): 49.87	HCD	1	2106.62	id=HexNAc4.Hex7.PO42_N-Glycan	1.28	23	0.778978	0	0	250	3	501.94	1503.81	3.18	123.73	30985.9	19402.9	0	0	0	0	4925.93	0	574.427	0	23688	23688	MS2	6/122	20180109_Lumos_RSLC3_Stadlmann_Penninger_IMBA_mESC_PNGF_HILIC_fr19.raw
Major facilitator superfamily domain-containing protein 6 OS=Mus musculus GN=Mfsd6 PE=1 SV=1 - [D3Z183_MOUSE]	D3Z183	NQPSPDTAASQTQSSPAHPSATPHGQESGEKQAQPTVGEH	1			HCD	1				50	0.00847801	1	0	250	4	1019.98	4076.88	5.97	46.16	4758.72	0	0	0	0	0	0	0	0	0	10586	10586	MS2	16/448	20180109_Lumos_RSLC3_Stadlmann_Penninger_IMBA_mESC_PNGF_HILIC_fr16.raw
Latent-transforming growth factor beta-binding protein 4 OS=Mus musculus GN=Ltbp4 PE=1 SV=1 - [D3Z598_MOUSE]|Latent-transforming growth factor beta-binding protein 4 OS=Mus musculus GN=Ltbp4 PE=1 SV=1 - [E9Q6B8_MOUSE]	D3Z598;E9Q6B8	NATSVDSGAPGGAAPGGPGFR	2	S7(HexNA)	N1(HexNAc): 99.62	HCD	1	1719.61	id=HexNAc2.Hex8+17amu_N-Glycan	0.54	102	1.75483e-08	0	7	250	3	682.658	2045.96	4.15	65.68	43159.6	0	0	0	0	0	11697.4	0	2634.89	0	13047	13047	MS2	15/208	20180109_Lumos_RSLC3_Stadlmann_Penninger_IMBA_mESC_PNGF_HILIC_fr19.raw
Latent-transforming growth factor beta-binding protein 4 OS=Mus musculus GN=Ltbp4 PE=1 SV=1 - [D3Z598_MOUSE]|Latent-transforming growth factor beta-binding protein 4 OS=Mus musculus GN=Ltbp4 PE=1 SV=1 - [E9Q6B8_MOUSE]	D3Z598;E9Q6B8	NATSVDSGAPGGAAPGGPGFR	2	S7(HexNA)	N1(HexNAc): 99.49	HCD	1	1864.63	id=HexNAc2.Hex9_N-Glycan	0.57	142	1.60095e-12	0	0	250	3	682.656	2045.95	0.13	65.44	58576.7	0	682.312	0	0	0	11331.1	0	3843.94	0	12997	12997	MS2	16/208	20180109_Lumos_RSLC3_Stadlmann_Penninger_IMBA_mESC_PNGF_HILIC_fr19.raw
Latent-transforming growth factor beta-binding protein 4 OS=Mus musculus GN=Ltbp4 PE=1 SV=1 - [D3Z598_MOUSE]|Latent-transforming growth factor beta-binding protein 4 OS=Mus musculus GN=Ltbp4 PE=1 SV=1 - [E9Q6B8_MOUSE]	D3Z598;E9Q6B8	NATSVDSGAPGGAAPGGPGFR	2	S7(HexNA)	S4(HexNAc): 98.81	HCD	1	1881.66	id=HexNAc2.Hex9+17amu_N-Glycan	0.57	62	0.000171769	0	0	250	3	682.653	2045.95	-3.41	65.43	27332.5	0	0	0	0	0	6313.48	0	1167.91	0	12995	12995	MS2	10/208	20180109_Lumos_RSLC3_Stadlmann_Penninger_IMBA_mESC_PNGF_HILIC_fr19.raw
Zinc finger RNA-binding protein (Fragment) OS=Mus musculus GN=Zfr PE=1 SV=1 - [D3Z5G4_MOUSE]|Zinc finger RNA-binding protein OS=Mus musculus GN=Zfr PE=1 SV=2 - [ZFR_MOUSE]|Zinc finger RNA-binding protein (Fragment) OS=Mus musculus GN=Zfr PE=1 SV=1 - [D3Z7V6_MOUSE]	D3Z5G4;O88532;D3Z7V6	QQEAPPPPPPATTQNYQDSYSYVR	3	S19(HexNA); S21(HexNA)	T12(HexNAc): 100; T13(HexNAc): 100	HCD	1				126	1.59264e-10	0	8	250	4	785.864	3140.43	0.26	89.14	189797	0	0	0	0	0	0	0	0	0	22006	22006	MS2	19/266	20180109_Lumos_RSLC3_Stadlmann_Penninger_IMBA_mESC_PNGF_HILIC_fr15.raw
Zinc finger RNA-binding protein (Fragment) OS=Mus musculus GN=Zfr PE=1 SV=1 - [D3Z5G4_MOUSE]|Zinc finger RNA-binding protein OS=Mus musculus GN=Zfr PE=1 SV=2 - [ZFR_MOUSE]|Zinc finger RNA-binding protein (Fragment) OS=Mus musculus GN=Zfr PE=1 SV=1 - [D3Z7V6_MOUSE]	D3Z5G4;O88532;D3Z7V6	QQEAPPPPPPATTQNYQDSYSYVR	3	S19(HexNA); S21(HexNA)	T12(HexNAc): 100; T13(HexNAc): 100	HCD	1				118	8.83804e-10	0	7	34	3	1047.48	3140.43	-0.61	89.21	2.29067e+06	0	0	0	0	0	0	0	0	0	22027	22027	MS2	17/266	20180109_Lumos_RSLC3_Stadlmann_Penninger_IMBA_mESC_PNGF_HILIC_fr15.raw
Zinc finger RNA-binding protein (Fragment) OS=Mus musculus GN=Zfr PE=1 SV=1 - [D3Z5G4_MOUSE]|Zinc finger RNA-binding protein OS=Mus musculus GN=Zfr PE=1 SV=2 - [ZFR_MOUSE]|Zinc finger RNA-binding protein (Fragment) OS=Mus musculus GN=Zfr PE=1 SV=1 - [D3Z7V6_MOUSE]	D3Z5G4;O88532;D3Z7V6	QQEAPPPPPPATTQNYQDSYSYVR	3	T12(HexNA); S21(HexNA)	T12(HexNAc): 100; T13(HexNAc): 99.71	HCD	1				100	5.8855e-08	0	0	250	2	1570.72	3140.44	1.24	88.78	18880.3	0	0	0	0	0	0	0	0	0	21910	21910	MS2	17/266	20180109_Lumos_RSLC3_Stadlmann_Penninger_IMBA_mESC_PNGF_HILIC_fr15.raw
Zinc finger RNA-binding protein (Fragment) OS=Mus musculus GN=Zfr PE=1 SV=1 - [D3Z5G4_MOUSE]|Zinc finger RNA-binding protein OS=Mus musculus GN=Zfr PE=1 SV=2 - [ZFR_MOUSE]|Zinc finger RNA-binding protein (Fragment) OS=Mus musculus GN=Zfr PE=1 SV=1 - [D3Z7V6_MOUSE]	D3Z5G4;O88532;D3Z7V6	QQEAPPPPPPATTQNYQDSYSYVR	3	S19(HexNA); S21(HexNA)	T12(HexNAc): 100; T13(HexNAc): 100	HCD	1				99	7.83093e-08	0	12	38	3	1047.48	3140.43	0.44	89.04	2.23913e+06	0	0	0	0	0	0	0	0	0	21978	21978	MS2	18/266	20180109_Lumos_RSLC3_Stadlmann_Penninger_IMBA_mESC_PNGF_HILIC_fr15.raw
Zinc finger RNA-binding protein (Fragment) OS=Mus musculus GN=Zfr PE=1 SV=1 - [D3Z5G4_MOUSE]|Zinc finger RNA-binding protein OS=Mus musculus GN=Zfr PE=1 SV=2 - [ZFR_MOUSE]|Zinc finger RNA-binding protein (Fragment) OS=Mus musculus GN=Zfr PE=1 SV=1 - [D3Z7V6_MOUSE]	D3Z5G4;O88532;D3Z7V6	QQEAPPPPPPATTQNYQDSYSYVR	3	S19(HexNA); S21(HexNA)	T12(HexNAc): 100; T13(HexNAc): 100	HCD	1				96	1.62433e-07	0	11	116	3	1047.48	3140.44	1.49	88.84	1.30096e+06	0	0	0	0	0	0	0	0	0	21926	21926	MS2	16/266	20180109_Lumos_RSLC3_Stadlmann_Penninger_IMBA_mESC_PNGF_HILIC_fr15.raw
Zinc finger RNA-binding protein (Fragment) OS=Mus musculus GN=Zfr PE=1 SV=1 - [D3Z5G4_MOUSE]|Zinc finger RNA-binding protein OS=Mus musculus GN=Zfr PE=1 SV=2 - [ZFR_MOUSE]|Zinc finger RNA-binding protein (Fragment) OS=Mus musculus GN=Zfr PE=1 SV=1 - [D3Z7V6_MOUSE]	D3Z5G4;O88532;D3Z7V6	QQEAPPPPPPATTQNYQDSYSYVR	3	T12(HexNA); S21(HexNA)	T12(HexNAc): 99.82; T13(HexNAc): 50.09; N15(HexNAc): 50.09	HCD	1				79	6.81082e-06	0	0	250	2	1570.72	3140.44	2.64	89.08	20163.7	0	0	0	0	0	0	0	0	0	21990	21990	MS2	17/266	20180109_Lumos_RSLC3_Stadlmann_Penninger_IMBA_mESC_PNGF_HILIC_fr15.raw
Zinc finger RNA-binding protein (Fragment) OS=Mus musculus GN=Zfr PE=1 SV=1 - [D3Z5G4_MOUSE]|Zinc finger RNA-binding protein OS=Mus musculus GN=Zfr PE=1 SV=2 - [ZFR_MOUSE]|Zinc finger RNA-binding protein (Fragment) OS=Mus musculus GN=Zfr PE=1 SV=1 - [D3Z7V6_MOUSE]	D3Z5G4;O88532;D3Z7V6	QQEAPPPPPPATTQNYQDSYSYVR	3	S19(HexNA); S21(HexNA)	T12(HexNAc): 100; T13(HexNAc): 100	HCD	1				78	9.58244e-06	0	100	250	2	1570.73	3140.45	4.58	109.45	6084.22	0	0	0	0	0	0	0	0	0	27182	27182	MS2	13/266	20180109_Lumos_RSLC3_Stadlmann_Penninger_IMBA_mESC_PNGF_HILIC_fr15.raw
Zinc finger RNA-binding protein (Fragment) OS=Mus musculus GN=Zfr PE=1 SV=1 - [D3Z5G4_MOUSE]|Zinc finger RNA-binding protein OS=Mus musculus GN=Zfr PE=1 SV=2 - [ZFR_MOUSE]|Zinc finger RNA-binding protein (Fragment) OS=Mus musculus GN=Zfr PE=1 SV=1 - [D3Z7V6_MOUSE]	D3Z5G4;O88532;D3Z7V6	QQEAPPPPPPATTQNYQDSYSYVR	3	S19(HexNA); S21(HexNA)	T12(HexNAc): 100; T13(HexNAc): 99.55	HCD	1				73	3.11799e-05	0	12	223	3	1047.48	3140.44	0.67	109.59	396055	0	0	0	0	0	0	0	0	0	27216	27216	MS2	16/266	20180109_Lumos_RSLC3_Stadlmann_Penninger_IMBA_mESC_PNGF_HILIC_fr15.raw
Zinc finger RNA-binding protein (Fragment) OS=Mus musculus GN=Zfr PE=1 SV=1 - [D3Z5G4_MOUSE]|Zinc finger RNA-binding protein OS=Mus musculus GN=Zfr PE=1 SV=2 - [ZFR_MOUSE]|Zinc finger RNA-binding protein (Fragment) OS=Mus musculus GN=Zfr PE=1 SV=1 - [D3Z7V6_MOUSE]	D3Z5G4;O88532;D3Z7V6	QQEAPPPPPPATTQNYQDSYSYVR	3	T13(HexNA); N15(Deamidated); S21(HexNA)	T12(HexNAc): 100; T13(HexNAc): 100; N15(Deamidated): 100	HCD	1				20	5.66579	0	52	250	4	786.115	3141.44	6.36	89.29	173059	0	539.235	0	0	0	0	0	0	0	22049	22049	MS2	15/266	20180109_Lumos_RSLC3_Stadlmann_Penninger_IMBA_mESC_PNGF_HILIC_fr15.raw
Glutaminase kidney isoform, mitochondrial OS=Mus musculus GN=Gls PE=1 SV=1 - [GLSK_MOUSE]	D3Z7P3	GGTPPQQQQQQQQQPGASPPAAPGPK	1			HCD	1				27	0.917932	0	14	162	3	870.101	2608.29	0.25	51.16	165907	0	4646.72	0	0	0	41183.1	3535.14	1240.9	0	11835	11835	MS2	20/270	20180109_Lumos_RSLC3_Stadlmann_Penninger_IMBA_mESC_PNGF_HILIC_fr16.raw
Glutaminase kidney isoform, mitochondrial OS=Mus musculus GN=Gls PE=1 SV=1 - [GLSK_MOUSE]	D3Z7P3	GGTPPQQQQQQQQQPGASPPAAPGPKDSPGETDAFGNSEGKEMVAAGDNK	1	N37(Deamidated); M43(Oxidation)	N37(Deamidated): 100; M43(Oxidation): 100	HCD	1				5	403.307	2	37	250	5	1007.27	5032.31	4.69	71.87	5067.38	0	0	0	0	0	1228.49	0	0	0	16353	16353	MS2	18/570	20180109_Lumos_RSLC3_Stadlmann_Penninger_IMBA_mESC_PNGF_HILIC_fr17.raw
Putative Polycomb group protein ASXL2 OS=Mus musculus GN=Asxl2 PE=1 SV=2 - [D6REV1_MOUSE]|Putative Polycomb group protein ASXL2 OS=Mus musculus GN=Asxl2 PE=1 SV=1 - [F6WV21_MOUSE]|Putative Polycomb group protein ASXL2 OS=Mus musculus GN=Asxl2 PE=1 SV=2 - [D3Z112_MOUSE]|Putative Polycomb group protein ASXL2 (Fragment) OS=Mus musculus GN=Asxl2 PE=1 SV=7 - [D6RI62_MOUSE]	D6REV1;F6WV21;D3Z112;D6RI62	ELSEGSEESSDGQSDSQSSENSSSSDGGSNKEGR	4			HCD	1				182	2.2359e-17	1	0	250	3	1146.12	3436.36	-0.97	33.67	2308.21	0	0	0	0	0	524.921	0	0	0	6855	6855	MS2	24/368	20180109_Lumos_RSLC3_Stadlmann_Penninger_IMBA_mESC_PNGF_HILIC_fr18.raw
Protein Zscan18 OS=Mus musculus GN=Zscan18 PE=1 SV=1 - [E9PUD6_MOUSE]	E9PUD6	AQPYQQEEPSQQQEPSQKDQPSQQEEPSQQQEPSQK	1			HCD	1				39	0.11152	1	0	250	4	1052.98	4208.89	0.51	55.81	6209.55	0	0	0	0	0	1019.41	0	0	0	12026	12026	MS2	10/402	20180109_Lumos_RSLC3_Stadlmann_Penninger_IMBA_mESC_PNGF_HILIC_fr18.raw
Protein Zscan18 OS=Mus musculus GN=Zscan18 PE=1 SV=1 - [E9PUD6_MOUSE]	E9PUD6	AQPYQQEEPSQQQEPSQKDQPSQQEEPSQQQEPSQK	1			HCD	1				22	5.70273	1	2	250	4	1052.98	4208.89	1.2	55.43	6057.61	0	1262.2	533.179	0	0	2459.58	0	759.248	0	10859	10859	MS2	11/402	20180109_Lumos_RSLC3_Stadlmann_Penninger_IMBA_mESC_PNGF_HILIC_fr19.raw
Protein Zscan18 OS=Mus musculus GN=Zscan18 PE=1 SV=1 - [E9PUD6_MOUSE]	E9PUD6	AQPYQQEEPSQQQEPSQKDQPSQQEEPSQQQEPSQK	1			HCD	1				20	7.368	1	0	250	3	1403.64	4208.89	0.93	55.5	2108.66	0	0	0	0	0	574.132	0	0	0	10875	10875	MS2	6/402	20180109_Lumos_RSLC3_Stadlmann_Penninger_IMBA_mESC_PNGF_HILIC_fr19.raw
Erlin-1 (Fragment) OS=Mus musculus GN=Erlin1 PE=1 SV=1 - [E9PUH5_MOUSE]|Erlin-2 OS=Mus musculus GN=Erlin2 PE=1 SV=1 - [ERLN2_MOUSE]|Erlin-1 OS=Mus musculus GN=Erlin1 PE=1 SV=1 - [ERLN1_MOUSE]|Erlin-1 OS=Mus musculus GN=Erlin1 PE=1 SV=1 - [A0A0R4J1G5_MOUSE]	E9PUH5;Q8BFZ9;Q91X78;A0A0R4J1G5	NYTADYDK	4	T3(HexNA)	N1(HexNAc): 100	HCD	1	1702.58	id=HexNAc2.Hex8_N-Glycan	1.59	35	0.00703757	0	0	250	2	596.755	1192.5	1.73	31.73	27769.9	0	0	0	0	0	5823.57	0	756.697	0	5760	5760	MS2	1978-07-01	20180109_Lumos_RSLC3_Stadlmann_Penninger_IMBA_mESC_PNGF_HILIC_fr19.raw
Erlin-1 (Fragment) OS=Mus musculus GN=Erlin1 PE=1 SV=1 - [E9PUH5_MOUSE]|Erlin-2 OS=Mus musculus GN=Erlin2 PE=1 SV=1 - [ERLN2_MOUSE]|Erlin-1 OS=Mus musculus GN=Erlin1 PE=1 SV=1 - [ERLN1_MOUSE]|Erlin-1 OS=Mus musculus GN=Erlin1 PE=1 SV=1 - [A0A0R4J1G5_MOUSE]	E9PUH5;Q8BFZ9;Q91X78;A0A0R4J1G5	NYTADYDK	4	T3(HexNA)	N1(HexNAc): 99.74	HCD	1	1864.63	id=HexNAc2.Hex9_N-Glycan	1.62	32	0.0190851	0	0	250	2	596.756	1192.51	3.91	31.89	39077.5	0	0	0	0	0	6318.27	0	597.157	0	5106	5106	MS2	1978-05-01	20180109_Lumos_RSLC3_Stadlmann_Penninger_IMBA_mESC_PNGF_HILIC_fr20.raw
Erlin-1 (Fragment) OS=Mus musculus GN=Erlin1 PE=1 SV=1 - [E9PUH5_MOUSE]|Erlin-2 OS=Mus musculus GN=Erlin2 PE=1 SV=1 - [ERLN2_MOUSE]|Erlin-1 OS=Mus musculus GN=Erlin1 PE=1 SV=1 - [ERLN1_MOUSE]|Erlin-1 OS=Mus musculus GN=Erlin1 PE=1 SV=1 - [A0A0R4J1G5_MOUSE]	E9PUH5;Q8BFZ9;Q91X78;A0A0R4J1G5	NYTADYDK	4	T3(HexNA)	N1(HexNAc): 99.69	HCD	1	1864.63	id=HexNAc2.Hex9_N-Glycan	1.55	25	0.0882967	0	0	250	3	398.173	1192.5	2.78	31.88	26784.2	0	0	0	0	0	5873.74	0	905.503	0	5103	5103	MS2	1978-05-01	20180109_Lumos_RSLC3_Stadlmann_Penninger_IMBA_mESC_PNGF_HILIC_fr20.raw
Erlin-1 (Fragment) OS=Mus musculus GN=Erlin1 PE=1 SV=1 - [E9PUH5_MOUSE]|Erlin-2 OS=Mus musculus GN=Erlin2 PE=1 SV=1 - [ERLN2_MOUSE]|Erlin-1 OS=Mus musculus GN=Erlin1 PE=1 SV=1 - [ERLN1_MOUSE]|Erlin-1 OS=Mus musculus GN=Erlin1 PE=1 SV=1 - [A0A0R4J1G5_MOUSE]	E9PUH5;Q8BFZ9;Q91X78;A0A0R4J1G5	NYTADYDK	4	T3(HexNA)	N1(HexNAc): 99.76	HCD	1	1864.63	id=HexNAc2.Hex9_N-Glycan	1.54	25	0.0986466	0	0	250	2	596.758	1192.51	6.78	31.66	23670.1	0	0	0	0	0	4069.11	0	0	0	5744	5744	MS2	1978-05-01	20180109_Lumos_RSLC3_Stadlmann_Penninger_IMBA_mESC_PNGF_HILIC_fr19.raw
Erlin-1 (Fragment) OS=Mus musculus GN=Erlin1 PE=1 SV=1 - [E9PUH5_MOUSE]|Erlin-1 OS=Mus musculus GN=Erlin1 PE=1 SV=1 - [ERLN1_MOUSE]|Erlin-1 OS=Mus musculus GN=Erlin1 PE=1 SV=1 - [A0A0R4J1G5_MOUSE]	E9PUH5;Q91X78;A0A0R4J1G5	NYTADYDKTLIFNK	3	N13(HexNA)	N1(HexNAc): 100	HCD	1	1864.63	id=HexNAc2.Hex9_N-Glycan	0.75	80	2.72698e-06	1	3	116	3	636.981	1908.93	2.4	88.19	639010	0	0	0	0	0	116116	0	25915.2	0	19677	19677	MS2	10/142	20180109_Lumos_RSLC3_Stadlmann_Penninger_IMBA_mESC_PNGF_HILIC_fr18.raw
Erlin-1 (Fragment) OS=Mus musculus GN=Erlin1 PE=1 SV=1 - [E9PUH5_MOUSE]|Erlin-1 OS=Mus musculus GN=Erlin1 PE=1 SV=1 - [ERLN1_MOUSE]|Erlin-1 OS=Mus musculus GN=Erlin1 PE=1 SV=1 - [A0A0R4J1G5_MOUSE]	E9PUH5;Q91X78;A0A0R4J1G5	NYTADYDKTLIFNK	3	N13(HexNA)	N1(HexNAc): 100	HCD	1	1864.63	id=HexNAc2.Hex9_N-Glycan	0.85	48	0.00454801	1	6	250	3	636.979	1908.92	0.67	88.11	21653.8	0	0	0	0	0	4573.24	0	0	0	17567	17567	MS2	10/142	20180109_Lumos_RSLC3_Stadlmann_Penninger_IMBA_mESC_PNGF_HILIC_fr19.raw
Protein Ankhd1 OS=Mus musculus GN=Ankhd1 PE=1 SV=1 - [E9PUR0_MOUSE]|Protein Ankhd1 OS=Mus musculus GN=Ankhd1 PE=1 SV=1 - [E9Q1M6_MOUSE]	E9PUR0;E9Q1M6	KQEDEENKPKENSEQPEGEDEENDEDVEQEIPIEPPSATTTTTIGISATSTTFTNVFGK	2	N12(Deamidated); N23(Deamidated); T54(HexNA); N55(HexNA)	Too many isoforms	HCD	1				8	249.545	2	70	250	5	1384.44	6918.16	7.7	139.07	54816.6	0	1860.12	677.721	0	0	618.797	0	0	0	32721	32721	MS2	11/682	20180109_Lumos_RSLC3_Stadlmann_Penninger_IMBA_mESC_PNGF_HILIC_fr16.raw
Protein Ankhd1 OS=Mus musculus GN=Ankhd1 PE=1 SV=1 - [E9PUR0_MOUSE]|Protein Ankhd1 OS=Mus musculus GN=Ankhd1 PE=1 SV=1 - [E9Q1M6_MOUSE]|Protein Ankhd1 (Fragment) OS=Mus musculus GN=Ankhd1 PE=1 SV=1 - [F7DE17_MOUSE]	E9PUR0;E9Q1M6;F7DE17	GGGAGGNSDSDNIDSTDCNSESSSGGK	3	C18(Carbamidomethyl); N19(Deamidated)	N19(Deamidated): 100	HCD	1				125	2.45366e-12	0	0	250	2	1266.98	2532.95	1.24	42.28	2130.23	0	0	0	0	0	0	0	0	0	9642	9642	MS2	16/280	20180109_Lumos_RSLC3_Stadlmann_Penninger_IMBA_mESC_PNGF_HILIC_fr16.raw
Protein Ankhd1 OS=Mus musculus GN=Ankhd1 PE=1 SV=1 - [E9PUR0_MOUSE]|Protein Ankhd1 OS=Mus musculus GN=Ankhd1 PE=1 SV=1 - [E9Q1M6_MOUSE]|Protein Ankhd1 (Fragment) OS=Mus musculus GN=Ankhd1 PE=1 SV=1 - [F7DE17_MOUSE]	E9PUR0;E9Q1M6;F7DE17	GGGAGGNSDSDNIDSTDCNSESSSGGK	3	C18(Carbamidomethyl)		HCD	1				81	7.54765e-08	0	16	250	3	844.66	2531.97	0.17	36.08	2430.44	0	0	0	0	0	0	0	798.057	0	8151	8151	MS2	25/280	20180109_Lumos_RSLC3_Stadlmann_Penninger_IMBA_mESC_PNGF_HILIC_fr16.raw
Protein Ankhd1 OS=Mus musculus GN=Ankhd1 PE=1 SV=1 - [E9PUR0_MOUSE]|Protein Ankhd1 OS=Mus musculus GN=Ankhd1 PE=1 SV=1 - [E9Q1M6_MOUSE]|Protein Ankhd1 (Fragment) OS=Mus musculus GN=Ankhd1 PE=1 SV=1 - [F7DE17_MOUSE]	E9PUR0;E9Q1M6;F7DE17	GGGAGGNSDSDNIDSTDCNSESSSGGK	3	N12(Deamidated); C18(Carbamidomethyl)	N12(Deamidated): 100	HCD	1				56	2.50797e-05	0	0	250	3	844.994	2532.97	6.53	37.33	4539.91	0	0	0	0	0	879.404	0	984.886	0	8118	8118	MS2	10/280	20180109_Lumos_RSLC3_Stadlmann_Penninger_IMBA_mESC_PNGF_HILIC_fr17.raw
Protein Ankhd1 OS=Mus musculus GN=Ankhd1 PE=1 SV=1 - [E9PUR0_MOUSE]|Protein Ankhd1 OS=Mus musculus GN=Ankhd1 PE=1 SV=1 - [E9Q1M6_MOUSE]|Protein Ankhd1 (Fragment) OS=Mus musculus GN=Ankhd1 PE=1 SV=1 - [F7DE17_MOUSE]|Protein Ankhd1 (Fragment) OS=Mus musculus GN=Ankhd1 PE=1 SV=1 - [F6RUI8_MOUSE]	E9PUR0;E9Q1M6;F7DE17;F6RUI8	VSTQDQPLTNLCTPSPAATSCNSSASNTSGAPEAHPSSTPPPPPGNTQEEGQPSKASDLSPVSMPFASNSETAPLTLASPR	4	C12(Carbamidomethyl); C21(Carbamidomethyl); N22(Deamidated); N27(Deamidated); N46(Deamidated); S79(HexNA)	Too many isoforms	HCD	1				86	3.89536e-06	1	39	250	6	1401.66	8404.91	8.29	135.82	70541.1	0	500.721	0	0	0	0	0	0	0	31034	31034	MS2	20/948	20180109_Lumos_RSLC3_Stadlmann_Penninger_IMBA_mESC_PNGF_HILIC_fr17.raw
Protein Ankhd1 OS=Mus musculus GN=Ankhd1 PE=1 SV=1 - [E9PUR0_MOUSE]|Protein Ankhd1 OS=Mus musculus GN=Ankhd1 PE=1 SV=1 - [E9Q1M6_MOUSE]|Protein Ankhd1 (Fragment) OS=Mus musculus GN=Ankhd1 PE=1 SV=1 - [F7DE17_MOUSE]|Protein Ankhd1 (Fragment) OS=Mus musculus GN=Ankhd1 PE=1 SV=1 - [F6RUI8_MOUSE]	E9PUR0;E9Q1M6;F7DE17;F6RUI8	VSTQDQPLTNLCTPSPAATSCNSSASNTSGAPEAHPSSTPPPPPGNTQEEGQPSKASDLSPVSMPFASNSETAPLTLASPR	4	C12(Carbamidomethyl); C21(Carbamidomethyl); N27(Deamidated); N46(Deamidated); S79(HexNA)	Too many isoforms	HCD	1				79	2.1463e-05	1	79	250	5	1681.58	8403.89	4.77	135.88	34049.3	0	0	0	0	0	0	0	0	0	32015	32015	MS2	15/948	20180109_Lumos_RSLC3_Stadlmann_Penninger_IMBA_mESC_PNGF_HILIC_fr16.raw
Protein Ankhd1 OS=Mus musculus GN=Ankhd1 PE=1 SV=1 - [E9PUR0_MOUSE]|Protein Ankhd1 OS=Mus musculus GN=Ankhd1 PE=1 SV=1 - [E9Q1M6_MOUSE]|Protein Ankhd1 (Fragment) OS=Mus musculus GN=Ankhd1 PE=1 SV=1 - [F7DE17_MOUSE]|Protein Ankhd1 (Fragment) OS=Mus musculus GN=Ankhd1 PE=1 SV=1 - [F6RUI8_MOUSE]	E9PUR0;E9Q1M6;F7DE17;F6RUI8	VSTQDQPLTNLCTPSPAATSCNSSASNTSGAPEAHPSSTPPPPPGNTQEEGQPSKASDLSPVSMPFASNSETAPLTLASPR	4	C12(Carbamidomethyl); C21(Carbamidomethyl); N22(Deamidated); N27(Deamidated)	N22(Deamidated): 99.49; N27(Deamidated): 99.49	HCD	1				77	3.24376e-05	1	56	250	5	1640.97	8200.82	5.2	138.18	4630.62	0	0	0	0	0	0	0	0	0	31542	31542	MS2	14/948	20180109_Lumos_RSLC3_Stadlmann_Penninger_IMBA_mESC_PNGF_HILIC_fr17.raw
Protein Ankhd1 OS=Mus musculus GN=Ankhd1 PE=1 SV=1 - [E9PUR0_MOUSE]|Protein Ankhd1 OS=Mus musculus GN=Ankhd1 PE=1 SV=1 - [E9Q1M6_MOUSE]|Protein Ankhd1 (Fragment) OS=Mus musculus GN=Ankhd1 PE=1 SV=1 - [F7DE17_MOUSE]|Protein Ankhd1 (Fragment) OS=Mus musculus GN=Ankhd1 PE=1 SV=1 - [F6RUI8_MOUSE]	E9PUR0;E9Q1M6;F7DE17;F6RUI8	VSTQDQPLTNLCTPSPAATSCNSSASNTSGAPEAHPSSTPPPPPGNTQEEGQPSKASDLSPVSMPFASNSETAPLTLASPR	4	C12(Carbamidomethyl); C21(Carbamidomethyl); N22(Deamidated); N27(Deamidated); N46(Deamidated)	N22(Deamidated): 99.96; N27(Deamidated): 99.96; N46(Deamidated): 99.96	HCD	1				71	0.000122114	1	38	250	5	1641.17	8201.81	6.82	138.13	15254.7	0	0	0	0	0	0	0	0	0	32520	32520	MS2	13/948	20180109_Lumos_RSLC3_Stadlmann_Penninger_IMBA_mESC_PNGF_HILIC_fr16.raw
Protein Ankhd1 OS=Mus musculus GN=Ankhd1 PE=1 SV=1 - [E9PUR0_MOUSE]|Protein Ankhd1 OS=Mus musculus GN=Ankhd1 PE=1 SV=1 - [E9Q1M6_MOUSE]|Protein Ankhd1 (Fragment) OS=Mus musculus GN=Ankhd1 PE=1 SV=1 - [F7DE17_MOUSE]|Protein Ankhd1 (Fragment) OS=Mus musculus GN=Ankhd1 PE=1 SV=1 - [F6RUI8_MOUSE]	E9PUR0;E9Q1M6;F7DE17;F6RUI8	VSTQDQPLTNLCTPSPAATSCNSSASNTSGAPEAHPSSTPPPPPGNTQEEGQPSKASDLSPVSMPFASNSETAPLTLASPR	4	C12(Carbamidomethyl); C21(Carbamidomethyl); N46(Deamidated); N69(Deamidated); S79(HexNA)	Too many isoforms	HCD	1				66	0.0004446	1	0	250	5	1681.59	8403.92	8.25	135.98	36817.9	0	0	0	0	0	0	0	0	0	31066	31066	MS2	18/948	20180109_Lumos_RSLC3_Stadlmann_Penninger_IMBA_mESC_PNGF_HILIC_fr17.raw
Protein Ankhd1 OS=Mus musculus GN=Ankhd1 PE=1 SV=1 - [E9PUR0_MOUSE]|Protein Ankhd1 OS=Mus musculus GN=Ankhd1 PE=1 SV=1 - [E9Q1M6_MOUSE]|Protein Ankhd1 (Fragment) OS=Mus musculus GN=Ankhd1 PE=1 SV=1 - [F7DE17_MOUSE]|Protein Ankhd1 (Fragment) OS=Mus musculus GN=Ankhd1 PE=1 SV=1 - [F6RUI8_MOUSE]	E9PUR0;E9Q1M6;F7DE17;F6RUI8	VSTQDQPLTNLCTPSPAATSCNSSASNTSGAPEAHPSSTPPPPPGNTQEEGQPSKASDLSPVSMPFASNSETAPLTLASPR	4	C12(Carbamidomethyl); C21(Carbamidomethyl); N27(Deamidated); N46(Deamidated)	N22(Deamidated): 66.67; N27(Deamidated): 66.67; N46(Deamidated): 66.67	HCD	1				63	0.000848272	1	100	250	5	1640.97	8200.83	6.84	138.02	23738.7	0	0	0	0	0	0	0	0	0	32495	32495	MS2	13/948	20180109_Lumos_RSLC3_Stadlmann_Penninger_IMBA_mESC_PNGF_HILIC_fr16.raw
Protein Ankhd1 OS=Mus musculus GN=Ankhd1 PE=1 SV=1 - [E9PUR0_MOUSE]|Protein Ankhd1 OS=Mus musculus GN=Ankhd1 PE=1 SV=1 - [E9Q1M6_MOUSE]|Protein Ankhd1 (Fragment) OS=Mus musculus GN=Ankhd1 PE=1 SV=1 - [F7DE17_MOUSE]|Protein Ankhd1 (Fragment) OS=Mus musculus GN=Ankhd1 PE=1 SV=1 - [F6RUI8_MOUSE]	E9PUR0;E9Q1M6;F7DE17;F6RUI8	VSTQDQPLTNLCTPSPAATSCNSSASNTSGAPEAHPSSTPPPPPGNTQEEGQPSKASDLSPVSMPFASNSETAPLTLASPR	4	C12(Carbamidomethyl); C21(Carbamidomethyl); N22(Deamidated); N27(Deamidated); N46(Deamidated); S79(HexNA)	Too many isoforms	HCD	1				54	0.00694185	1	0	250	5	1681.79	8404.9	7.08	136.06	22758.7	0	0	0	0	0	0	0	0	0	32056	32056	MS2	16/948	20180109_Lumos_RSLC3_Stadlmann_Penninger_IMBA_mESC_PNGF_HILIC_fr16.raw
Protein Ankhd1 OS=Mus musculus GN=Ankhd1 PE=1 SV=1 - [E9PUR0_MOUSE]|Protein Ankhd1 OS=Mus musculus GN=Ankhd1 PE=1 SV=1 - [E9Q1M6_MOUSE]|Protein Ankhd1 (Fragment) OS=Mus musculus GN=Ankhd1 PE=1 SV=1 - [F7DE17_MOUSE]|Protein Ankhd1 (Fragment) OS=Mus musculus GN=Ankhd1 PE=1 SV=1 - [F6RUI8_MOUSE]	E9PUR0;E9Q1M6;F7DE17;F6RUI8	VSTQDQPLTNLCTPSPAATSCNSSASNTSGAPEAHPSSTPPPPPGNTQEEGQPSKASDLSPVSMPFASNSETAPLTLASPR	4	N10(Deamidated); C12(Carbamidomethyl); C21(Carbamidomethyl); N22(Deamidated); N27(Deamidated); N46(Deamidated); S79(HexNA)	Too many isoforms	HCD	1				53	0.00720656	1	64	250	5	1681.98	8405.86	4.95	136.41	29569.1	0	0	0	0	0	0	0	0	0	33601	33601	MS2	12/948	20180109_Lumos_RSLC3_Stadlmann_Penninger_IMBA_mESC_PNGF_HILIC_fr15.raw
Protein Ankhd1 OS=Mus musculus GN=Ankhd1 PE=1 SV=1 - [E9PUR0_MOUSE]|Protein Ankhd1 OS=Mus musculus GN=Ankhd1 PE=1 SV=1 - [E9Q1M6_MOUSE]|Protein Ankhd1 (Fragment) OS=Mus musculus GN=Ankhd1 PE=1 SV=1 - [F7DE17_MOUSE]|Protein Ankhd1 (Fragment) OS=Mus musculus GN=Ankhd1 PE=1 SV=1 - [F6RUI8_MOUSE]	E9PUR0;E9Q1M6;F7DE17;F6RUI8	VSTQDQPLTNLCTPSPAATSCNSSASNTSGAPEAHPSSTPPPPPGNTQEEGQPSKASDLSPVSMPFASNSETAPLTLASPR	4	C12(Carbamidomethyl); C21(Carbamidomethyl); N46(Deamidated); S79(HexNA)	Too many isoforms	HCD	1				44	0.0717862	1	100	250	5	1681.39	8402.9	3.91	136	21156.5	0	0	0	0	0	0	0	0	0	32042	32042	MS2	13/948	20180109_Lumos_RSLC3_Stadlmann_Penninger_IMBA_mESC_PNGF_HILIC_fr16.raw
Glucocorticoid receptor OS=Mus musculus GN=Nr3c1 PE=1 SV=1 - [E9PUR6_MOUSE]|Glucocorticoid receptor OS=Mus musculus GN=Nr3c1 PE=1 SV=1 - [E9PYV1_MOUSE]|Glucocorticoid receptor (Fragment) OS=Mus musculus GN=Nr3c1 PE=1 SV=1 - [E9Q310_MOUSE]|Glucocorticoid receptor (Fragment) OS=Mus musculus GN=Nr3c1 PE=1 SV=7 - [E9Q8A6_MOUSE]	E9PUR6;E9PYV1;E9Q310;E9Q8A6	GSASNAQQQQQQQQQQQQQQQQQPQPDLSK	4	N5(Deamidated)	N5(Deamidated): 100	HCD	1				17	14.2922	0	20	250	3	1150.54	3449.6	0.34	50.53	4602.79	0	0	0	0	0	1074.73	0	0	0	10798	10798	MS2	9/336	20180109_Lumos_RSLC3_Stadlmann_Penninger_IMBA_mESC_PNGF_HILIC_fr18.raw
Glucocorticoid receptor OS=Mus musculus GN=Nr3c1 PE=1 SV=1 - [E9PUR6_MOUSE]|Glucocorticoid receptor OS=Mus musculus GN=Nr3c1 PE=1 SV=1 - [E9PYV1_MOUSE]|Glucocorticoid receptor (Fragment) OS=Mus musculus GN=Nr3c1 PE=1 SV=1 - [E9Q310_MOUSE]|Glucocorticoid receptor (Fragment) OS=Mus musculus GN=Nr3c1 PE=1 SV=7 - [E9Q8A6_MOUSE]	E9PUR6;E9PYV1;E9Q310;E9Q8A6	GSASNAQQQQQQQQQQQQQQQQQPQPDLSK	4			HCD	1				16	20.0319	0	0	250	3	1150.21	3448.62	1.09	47.52	2468.09	0	0	0	0	0	1265.15	0	0	0	7876	7876	MS2	13/336	20180109_Lumos_RSLC3_Stadlmann_Penninger_IMBA_mESC_PNGF_HILIC_fr20.raw
Glucocorticoid receptor OS=Mus musculus GN=Nr3c1 PE=1 SV=1 - [E9PUR6_MOUSE]|Glucocorticoid receptor OS=Mus musculus GN=Nr3c1 PE=1 SV=1 - [E9PYV1_MOUSE]|Glucocorticoid receptor (Fragment) OS=Mus musculus GN=Nr3c1 PE=1 SV=1 - [E9Q310_MOUSE]|Glucocorticoid receptor (Fragment) OS=Mus musculus GN=Nr3c1 PE=1 SV=7 - [E9Q8A6_MOUSE]	E9PUR6;E9PYV1;E9Q310;E9Q8A6	GSASNAQQQQQQQQQQQQQQQQQPQPDLSK	4	N5(Deamidated)	N5(Deamidated): 100	HCD	1				15	27.2958	0	0	250	3	1150.54	3449.61	1.61	52.75	2622.08	0	0	0	0	0	1040.73	0	0	0	10304	10304	MS2	5/336	20180109_Lumos_RSLC3_Stadlmann_Penninger_IMBA_mESC_PNGF_HILIC_fr19.raw
Protein Armcx4 OS=Mus musculus GN=Armcx4 PE=1 SV=1 - [E9PWM3_MOUSE]	E9PWM3	GNPNPTPKTEAGTATTSSAQTNVTSSQGETTPGAK	1	N2(Deamidated); T30(HexNA); T31(HexNA)	Too many isoforms	HCD	1				117	2.0668e-09	1	46	250	3	1265.93	3795.79	8.62	51.29	27519	0	0	0	0	0	1064.03	0	0	0	11428	11428	MS2	16/388	20180109_Lumos_RSLC3_Stadlmann_Penninger_IMBA_mESC_PNGF_HILIC_fr17.raw
Protein Armcx4 OS=Mus musculus GN=Armcx4 PE=1 SV=1 - [E9PWM3_MOUSE]	E9PWM3	GNPNPTPKTEAGTATTSSAQTNVTSSQGETTPGAK	1	N4(Deamidated)	N22(Deamidated): 100	HCD	1				64	0.000343392	1	0	250	3	1130.54	3389.61	5.77	54.31	22682.5	0	0	0	0	0	2809.59	0	0	0	12619	12619	MS2	12/388	20180109_Lumos_RSLC3_Stadlmann_Penninger_IMBA_mESC_PNGF_HILIC_fr16.raw
Protein Armcx4 OS=Mus musculus GN=Armcx4 PE=1 SV=1 - [E9PWM3_MOUSE]	E9PWM3	VKGNPNPTPKTEAGTATTSSAQTNVTSSQGETTPGAK	1	T17(HexNA)	T23(HexNAc): 99.99	HCD	1				70	9.48681e-05	2	10	72	4	955.469	3818.85	0.42	45.79	557067	0	0	0	0	0	0	0	0	0	10500	10500	MS2	30/408	20180109_Lumos_RSLC3_Stadlmann_Penninger_IMBA_mESC_PNGF_HILIC_fr16.raw
Protein Armcx4 OS=Mus musculus GN=Armcx4 PE=1 SV=1 - [E9PWM3_MOUSE]	E9PWM3	VKGNPNPTPKTEAGTATTSSAQTNVTSSQGETTPGAK	1	N6(Deamidated); T32(HexNA); T33(HexNA)	Too many isoforms	HCD	1				62	0.000569683	2	14	250	4	1006.49	4022.93	3.03	45.16	60985.9	0	0	0	0	0	594.451	0	0	0	10343	10343	MS2	15/408	20180109_Lumos_RSLC3_Stadlmann_Penninger_IMBA_mESC_PNGF_HILIC_fr16.raw
Protein Armcx4 OS=Mus musculus GN=Armcx4 PE=1 SV=1 - [E9PWM3_MOUSE]	E9PWM3	VKGNPNPTPKTEAGTATTSSAQTNVTSSQGETTPGAK	1	N24(Deamidated); T33(HexNA)	T23(HexNAc): 100; N24(Deamidated): 100	HCD	1				41	0.0640467	2	32	250	4	955.719	3819.86	4.99	45.33	23935.5	0	724.052	0	0	0	951.587	0	0	0	10027	10027	MS2	18/408	20180109_Lumos_RSLC3_Stadlmann_Penninger_IMBA_mESC_PNGF_HILIC_fr17.raw
Disintegrin and metalloproteinase domain-containing protein 10 OS=Mus musculus GN=Adam10 PE=1 SV=1 - [E9PYF2_MOUSE]|Disintegrin and metalloproteinase domain-containing protein 10 OS=Mus musculus GN=Adam10 PE=1 SV=2 - [ADA10_MOUSE]	E9PYF2;O35598	NISQVLEK	2	S3(HexNA)	N1(HexNAc): 100	HCD	1	1378.48	id=HexNAc2.Hex6_N-Glycan	1.8	42	0.00781528	0	0	250	2	567.309	1133.61	5.05	53.23	112382	0	0	0	0	0	14869.1	0	4229.36	0	11900	11900	MS2	1978-06-01	20180109_Lumos_RSLC3_Stadlmann_Penninger_IMBA_mESC_PNGF_HILIC_fr17.raw
Disintegrin and metalloproteinase domain-containing protein 10 OS=Mus musculus GN=Adam10 PE=1 SV=1 - [E9PYF2_MOUSE]|Disintegrin and metalloproteinase domain-containing protein 10 OS=Mus musculus GN=Adam10 PE=1 SV=2 - [ADA10_MOUSE]	E9PYF2;O35598	NISQVLEK	2	S3(HexNA)	N1(HexNAc): 99.83	HCD	1	1378.48	id=HexNAc2.Hex6_N-Glycan	1.56	26	0.377721	0	73	250	2	567.307	1133.61	1.82	52.83	99105.1	0	437.536	0	0	0	15682	0	3043.03	0	11351	11351	MS2	1978-11-01	20180109_Lumos_RSLC3_Stadlmann_Penninger_IMBA_mESC_PNGF_HILIC_fr18.raw
Disintegrin and metalloproteinase domain-containing protein 10 OS=Mus musculus GN=Adam10 PE=1 SV=1 - [E9PYF2_MOUSE]|Disintegrin and metalloproteinase domain-containing protein 10 OS=Mus musculus GN=Adam10 PE=1 SV=2 - [ADA10_MOUSE]	E9PYF2;O35598	NISQVLEK	2	S3(HexNA)	N1(HexNAc): 99.67	HCD	1	1378.48	id=HexNAc2.Hex6_N-Glycan	0.99	11	11.3008	0	100	250	2	567.306	1133.6	-0.12	55.08	18468.1	0	0	0	0	0	2418.85	0	0	0	12341	12341	MS2	1978-07-01	20180109_Lumos_RSLC3_Stadlmann_Penninger_IMBA_mESC_PNGF_HILIC_fr17.raw
Disintegrin and metalloproteinase domain-containing protein 10 OS=Mus musculus GN=Adam10 PE=1 SV=1 - [E9PYF2_MOUSE]|Disintegrin and metalloproteinase domain-containing protein 10 OS=Mus musculus GN=Adam10 PE=1 SV=2 - [ADA10_MOUSE]	E9PYF2;O35598	NISQVLEK	2	S3(HexNA)	N1(HexNAc): 99.83	HCD	1	1540.53	id=HexNAc2.Hex7_N-Glycan	1.24	42	0.00800437	0	0	78	2	567.307	1133.61	2.38	53.92	1.88571e+06	0	0	0	0	0	259875	0	52738.5	0	12522	12522	MS2	1978-06-01	20180109_Lumos_RSLC3_Stadlmann_Penninger_IMBA_mESC_PNGF_HILIC_fr16.raw
Disintegrin and metalloproteinase domain-containing protein 10 OS=Mus musculus GN=Adam10 PE=1 SV=1 - [E9PYF2_MOUSE]|Disintegrin and metalloproteinase domain-containing protein 10 OS=Mus musculus GN=Adam10 PE=1 SV=2 - [ADA10_MOUSE]	E9PYF2;O35598	NISQVLEK	2	S3(HexNA)	N1(HexNAc): 100	HCD	1	1540.53	id=HexNAc2.Hex7_N-Glycan	1.46	42	0.00939264	0	2	250	2	567.306	1133.61	0.23	53.92	183809	0	0	0	0	0	26754.1	0	5137.19	0	12062	12062	MS2	1978-06-01	20180109_Lumos_RSLC3_Stadlmann_Penninger_IMBA_mESC_PNGF_HILIC_fr17.raw
Disintegrin and metalloproteinase domain-containing protein 10 OS=Mus musculus GN=Adam10 PE=1 SV=1 - [E9PYF2_MOUSE]|Disintegrin and metalloproteinase domain-containing protein 10 OS=Mus musculus GN=Adam10 PE=1 SV=2 - [ADA10_MOUSE]	E9PYF2;O35598	NISQVLEK	2	S3(HexNA)	N1(HexNAc): 100	HCD	1	1540.53	id=HexNAc2.Hex7_N-Glycan	1.85	42	0.00827836	0	0	250	2	567.309	1133.61	4.97	52.93	65950.3	0	0	0	0	0	10509.4	0	2386.51	0	11373	11373	MS2	1978-06-01	20180109_Lumos_RSLC3_Stadlmann_Penninger_IMBA_mESC_PNGF_HILIC_fr18.raw
Disintegrin and metalloproteinase domain-containing protein 10 OS=Mus musculus GN=Adam10 PE=1 SV=1 - [E9PYF2_MOUSE]|Disintegrin and metalloproteinase domain-containing protein 10 OS=Mus musculus GN=Adam10 PE=1 SV=2 - [ADA10_MOUSE]	E9PYF2;O35598	NISQVLEK	2	S3(HexNA)	N1(HexNAc): 100	HCD	1	1702.58	id=HexNAc2.Hex8_N-Glycan	1.66	47	0.00254085	0	0	104	2	567.308	1133.61	2.52	53.28	1.53604e+06	0	0	0	0	0	250022	0	60974.4	0	11914	11914	MS2	1978-07-01	20180109_Lumos_RSLC3_Stadlmann_Penninger_IMBA_mESC_PNGF_HILIC_fr17.raw
Disintegrin and metalloproteinase domain-containing protein 10 OS=Mus musculus GN=Adam10 PE=1 SV=1 - [E9PYF2_MOUSE]|Disintegrin and metalloproteinase domain-containing protein 10 OS=Mus musculus GN=Adam10 PE=1 SV=2 - [ADA10_MOUSE]	E9PYF2;O35598	NISQVLEK	2	S3(HexNA)	N1(HexNAc): 50; S3(HexNAc): 50	HCD	1	1864.63	id=HexNAc2.Hex9_N-Glycan	1.67	49	0.00173018	0	0	250	2	567.309	1133.61	4.6	52.98	458583	0	0	0	0	0	76945.9	0	16332	0	11387	11387	MS2	1978-07-01	20180109_Lumos_RSLC3_Stadlmann_Penninger_IMBA_mESC_PNGF_HILIC_fr18.raw
Disintegrin and metalloproteinase domain-containing protein 10 OS=Mus musculus GN=Adam10 PE=1 SV=1 - [E9PYF2_MOUSE]|Disintegrin and metalloproteinase domain-containing protein 10 OS=Mus musculus GN=Adam10 PE=1 SV=2 - [ADA10_MOUSE]	E9PYF2;O35598	NISQVLEK	2	S3(HexNA)	N1(HexNAc): 100	HCD	1	1864.63	id=HexNAc2.Hex9_N-Glycan	1.65	44	0.0050634	0	0	250	2	567.309	1133.61	4.38	53.19	142538	0	0	0	0	0	26732.3	0	5843.72	0	11431	11431	MS2	1978-06-01	20180109_Lumos_RSLC3_Stadlmann_Penninger_IMBA_mESC_PNGF_HILIC_fr18.raw
Disintegrin and metalloproteinase domain-containing protein 10 OS=Mus musculus GN=Adam10 PE=1 SV=1 - [E9PYF2_MOUSE]|Disintegrin and metalloproteinase domain-containing protein 10 OS=Mus musculus GN=Adam10 PE=1 SV=2 - [ADA10_MOUSE]	E9PYF2;O35598	NISQVLEK	2	S3(HexNA)	N1(HexNAc): 100	HCD	1	1864.63	id=HexNAc2.Hex9_N-Glycan	0.94	36	0.0298348	0	11	250	3	378.54	1133.6	-0.42	52.95	222177	0	0	0	0	0	45604.5	0	11135.8	0	11380	11380	MS2	1978-11-01	20180109_Lumos_RSLC3_Stadlmann_Penninger_IMBA_mESC_PNGF_HILIC_fr18.raw
Disintegrin and metalloproteinase domain-containing protein 10 OS=Mus musculus GN=Adam10 PE=1 SV=1 - [E9PYF2_MOUSE]|Disintegrin and metalloproteinase domain-containing protein 10 OS=Mus musculus GN=Adam10 PE=1 SV=2 - [ADA10_MOUSE]	E9PYF2;O35598	NISQVLEK	2	S3(HexNA)	N1(HexNAc): 99.75	HCD	1	1864.63	id=HexNAc2.Hex9_N-Glycan	1.84	33	0.0593196	0	0	250	2	567.305	1133.6	-1.86	53.01	34592.3	0	0	0	0	0	6353.34	0	1610.34	0	11845	11845	MS2	1978-05-01	20180109_Lumos_RSLC3_Stadlmann_Penninger_IMBA_mESC_PNGF_HILIC_fr17.raw
Disintegrin and metalloproteinase domain-containing protein 10 OS=Mus musculus GN=Adam10 PE=1 SV=1 - [E9PYF2_MOUSE]|Disintegrin and metalloproteinase domain-containing protein 10 OS=Mus musculus GN=Adam10 PE=1 SV=2 - [ADA10_MOUSE]	E9PYF2;O35598	NISQVLEK	2	S3(HexNA)	N1(HexNAc): 99.75	HCD	1	1864.63	id=HexNAc2.Hex9_N-Glycan	0.93	25	0.341762	0	10	250	3	378.54	1133.6	-0.42	53.14	82466.9	0	570.661	0	0	0	18455.1	0	3725.25	0	11419	11419	MS2	1978-05-01	20180109_Lumos_RSLC3_Stadlmann_Penninger_IMBA_mESC_PNGF_HILIC_fr18.raw
Disintegrin and metalloproteinase domain-containing protein 10 OS=Mus musculus GN=Adam10 PE=1 SV=1 - [E9PYF2_MOUSE]|Disintegrin and metalloproteinase domain-containing protein 10 OS=Mus musculus GN=Adam10 PE=1 SV=2 - [ADA10_MOUSE]	E9PYF2;O35598	NISQVLEK	2	S3(HexNA)	N1(HexNAc): 100	HCD	1	1881.66	id=HexNAc2.Hex9+17amu_N-Glycan	0.94	29	0.187007	0	3	250	3	378.541	1133.61	2.07	52.97	139558	0	0	0	0	0	32221.7	0	8718.75	0	11384	11384	MS2	1978-11-01	20180109_Lumos_RSLC3_Stadlmann_Penninger_IMBA_mESC_PNGF_HILIC_fr18.raw
Disintegrin and metalloproteinase domain-containing protein 10 OS=Mus musculus GN=Adam10 PE=1 SV=1 - [E9PYF2_MOUSE]|Disintegrin and metalloproteinase domain-containing protein 10 OS=Mus musculus GN=Adam10 PE=1 SV=2 - [ADA10_MOUSE]	E9PYF2;O35598	NISQVLEK	2	S3(HexNA)	N1(HexNAc): 100	HCD	1	2026.69	id=HexNAc2.Hex10_N-Glycan	1.66	50	0.00125858	0	0	250	2	567.31	1133.61	6.46	52.88	115091	0	0	0	0	0	22757.4	0	5196.28	0	11362	11362	MS2	1978-07-01	20180109_Lumos_RSLC3_Stadlmann_Penninger_IMBA_mESC_PNGF_HILIC_fr18.raw
Disintegrin and metalloproteinase domain-containing protein 10 OS=Mus musculus GN=Adam10 PE=1 SV=1 - [E9PYF2_MOUSE]|Disintegrin and metalloproteinase domain-containing protein 10 OS=Mus musculus GN=Adam10 PE=1 SV=2 - [ADA10_MOUSE]	E9PYF2;O35598	NISQVLEKK	2	S3(HexNA)	N1(HexNAc): 100	HCD	1	1702.58	id=HexNAc2.Hex8_N-Glycan	0.99	36	0.0289632	1	15	250	3	421.239	1261.7	0.96	39.44	180507	0	0	0	0	0	37536	0	9541.25	0	8629	8629	MS2	1988-07-01	20180109_Lumos_RSLC3_Stadlmann_Penninger_IMBA_mESC_PNGF_HILIC_fr17.raw
Disintegrin and metalloproteinase domain-containing protein 10 OS=Mus musculus GN=Adam10 PE=1 SV=1 - [E9PYF2_MOUSE]|Disintegrin and metalloproteinase domain-containing protein 10 OS=Mus musculus GN=Adam10 PE=1 SV=2 - [ADA10_MOUSE]	E9PYF2;O35598	NISQVLEKK	2	S3(HexNA)	N1(HexNAc): 99.73	HCD	1	1864.63	id=HexNAc2.Hex9_N-Glycan	1.52	19	1.3747	1	0	250	3	421.238	1261.7	-1.44	39.36	41865.8	0	698.193	0	0	0	9988.89	0	2719.94	0	8612	8612	MS2	1988-08-01	20180109_Lumos_RSLC3_Stadlmann_Penninger_IMBA_mESC_PNGF_HILIC_fr17.raw
Disintegrin and metalloproteinase domain-containing protein 10 OS=Mus musculus GN=Adam10 PE=1 SV=1 - [E9PYF2_MOUSE]|Disintegrin and metalloproteinase domain-containing protein 10 OS=Mus musculus GN=Adam10 PE=1 SV=2 - [ADA10_MOUSE]	E9PYF2;O35598	NISQVLEKK	2	S3(HexNA)	N1(HexNAc): 50; S3(HexNAc): 50	HCD	1	2026.69	id=HexNAc2.Hex10_N-Glycan	0.89	13	5.51326	1	8	250	3	421.239	1261.7	1.98	39.33	29182.7	0	0	0	0	0	5769.35	0	1170.8	0	8179	8179	MS2	1988-04-01	20180109_Lumos_RSLC3_Stadlmann_Penninger_IMBA_mESC_PNGF_HILIC_fr18.raw
Disintegrin and metalloproteinase domain-containing protein 10 OS=Mus musculus GN=Adam10 PE=1 SV=1 - [E9PYF2_MOUSE]|Disintegrin and metalloproteinase domain-containing protein 10 OS=Mus musculus GN=Adam10 PE=1 SV=2 - [ADA10_MOUSE]	E9PYF2;O35598	NISQVLEKK	2	S3(HexNA)	N1(HexNAc): 50; S3(HexNAc): 50	HCD	1	2026.69	id=HexNAc2.Hex10_N-Glycan	1.17	10	11.3912	1	100	250	3	421.239	1261.7	2.85	39.16	24562.2	0	0	0	0	0	5660.28	0	1042.18	0	8140	8140	MS2	1988-09-01	20180109_Lumos_RSLC3_Stadlmann_Penninger_IMBA_mESC_PNGF_HILIC_fr18.raw
Disintegrin and metalloproteinase domain-containing protein 10 OS=Mus musculus GN=Adam10 PE=1 SV=1 - [E9PYF2_MOUSE]|Disintegrin and metalloproteinase domain-containing protein 10 OS=Mus musculus GN=Adam10 PE=1 SV=2 - [ADA10_MOUSE]	E9PYF2;O35598	NNCFVESGQPICGNGMVEQGEECDCGYSDQCKDDCCFDANQPEGK	2	N2(Deamidated); C3(Carbamidomethyl); C12(Carbamidomethyl); N14(Deamidated); C23(Carbamidomethyl); C25(Carbamidomethyl); C31(Carbamidomethyl); C35(Carbamidomethyl); C36(Carbamidomethyl)	N1(Deamidated): 50; N2(Deamidated): 50; N14(Deamidated): 100	HCD	1				92	7.47067e-09	1	18	250	4	1317.5	5266.98	6.72	124.11	4002.05	0	0	0	0	0	0	0	0	0	28509	28509	MS2	27/514	20180109_Lumos_RSLC3_Stadlmann_Penninger_IMBA_mESC_PNGF_HILIC_fr17.raw
Disintegrin and metalloproteinase domain-containing protein 10 OS=Mus musculus GN=Adam10 PE=1 SV=1 - [E9PYF2_MOUSE]|Disintegrin and metalloproteinase domain-containing protein 10 OS=Mus musculus GN=Adam10 PE=1 SV=2 - [ADA10_MOUSE]	E9PYF2;O35598	NNCFVESGQPICGNGMVEQGEECDCGYSDQCKDDCCFDANQPEGK	2	N2(Deamidated); C3(Carbamidomethyl); C12(Carbamidomethyl); N14(Deamidated); C23(Carbamidomethyl); C25(Carbamidomethyl); C31(Carbamidomethyl); C35(Carbamidomethyl); C36(Carbamidomethyl)	N1(Deamidated): 50.14; N2(Deamidated): 50.14; N14(Deamidated): 99.71	HCD	1				23	0.0648103	1	0	250	5	1054.2	5266.98	7.66	111.33	4947.31	0	925.573	0	0	0	878.261	0	0	0	25714	25714	MS2	15/514	20180109_Lumos_RSLC3_Stadlmann_Penninger_IMBA_mESC_PNGF_HILIC_fr17.raw
Disintegrin and metalloproteinase domain-containing protein 10 OS=Mus musculus GN=Adam10 PE=1 SV=1 - [E9PYF2_MOUSE]|Disintegrin and metalloproteinase domain-containing protein 10 OS=Mus musculus GN=Adam10 PE=1 SV=2 - [ADA10_MOUSE]	E9PYF2;O35598	NNCFVESGQPICGNGMVEQGEECDCGYSDQCKDDCCFDANQPEGK	2	N2(Deamidated); C3(Carbamidomethyl); C12(Carbamidomethyl); N14(Deamidated); C23(Carbamidomethyl); C25(Carbamidomethyl); C31(Carbamidomethyl); C35(Carbamidomethyl); C36(Carbamidomethyl); N40(Deamidated)	N1(Deamidated): 50; N2(Deamidated): 50; N14(Deamidated): 100; N40(Deamidated): 100	HCD	1				18	0.174247	1	21	250	4	1317.74	5267.96	5.86	124.13	5470.29	0	0	0	0	0	818.464	0	0	0	28516	28516	MS2	8/514	20180109_Lumos_RSLC3_Stadlmann_Penninger_IMBA_mESC_PNGF_HILIC_fr17.raw
Disintegrin and metalloproteinase domain-containing protein 10 OS=Mus musculus GN=Adam10 PE=1 SV=1 - [E9PYF2_MOUSE]|Disintegrin and metalloproteinase domain-containing protein 10 OS=Mus musculus GN=Adam10 PE=1 SV=2 - [ADA10_MOUSE]	E9PYF2;O35598	NNCFVESGQPICGNGMVEQGEECDCGYSDQCKDDCCFDANQPEGK	2	N2(Deamidated); C3(Carbamidomethyl); C12(Carbamidomethyl); N14(Deamidated); C23(Carbamidomethyl); C25(Carbamidomethyl); C31(Carbamidomethyl); C35(Carbamidomethyl); C36(Carbamidomethyl); N40(Deamidated)	N1(Deamidated): 50; N2(Deamidated): 50; N14(Deamidated): 100; N40(Deamidated): 100	HCD	1				12	0.548943	1	14	250	4	1317.75	5267.97	9.02	123.85	4374.58	0	1666.65	0	0	0	1233.57	0	0	0	28455	28455	MS2	14/514	20180109_Lumos_RSLC3_Stadlmann_Penninger_IMBA_mESC_PNGF_HILIC_fr17.raw
Disintegrin and metalloproteinase domain-containing protein 10 OS=Mus musculus GN=Adam10 PE=1 SV=1 - [E9PYF2_MOUSE]|Disintegrin and metalloproteinase domain-containing protein 10 OS=Mus musculus GN=Adam10 PE=1 SV=2 - [ADA10_MOUSE]	E9PYF2;O35598	NNCFVESGQPICGNGMVEQGEECDCGYSDQCKDDCCFDANQPEGKK	2	C3(Carbamidomethyl); C12(Carbamidomethyl); N14(Deamidated); C23(Carbamidomethyl); C25(Carbamidomethyl); C31(Carbamidomethyl); C35(Carbamidomethyl); C36(Carbamidomethyl)	N1(Deamidated): 50; N2(Deamidated): 50	HCD	1				71	1.78934e-06	2	23	250	4	1349.27	5394.07	3.29	111.16	5762.52	0	0	0	0	0	2142.03	0	0	0	25674	25674	MS2	22/524	20180109_Lumos_RSLC3_Stadlmann_Penninger_IMBA_mESC_PNGF_HILIC_fr17.raw
Disintegrin and metalloproteinase domain-containing protein 10 OS=Mus musculus GN=Adam10 PE=1 SV=1 - [E9PYF2_MOUSE]|Disintegrin and metalloproteinase domain-containing protein 10 OS=Mus musculus GN=Adam10 PE=1 SV=2 - [ADA10_MOUSE]	E9PYF2;O35598	NNCFVESGQPICGNGMVEQGEECDCGYSDQCKDDCCFDANQPEGKK	2	C3(Carbamidomethyl); C12(Carbamidomethyl); M16(Oxidation); C23(Carbamidomethyl); C25(Carbamidomethyl); C31(Carbamidomethyl); C35(Carbamidomethyl); C36(Carbamidomethyl)	M16(Oxidation): 100	HCD	1				40	0.00164371	2	0	250	4	1353.02	5409.07	2.07	92.41	2575.23	0	0	0	0	0	1077.15	0	0	0	21295	21295	MS2	12/524	20180109_Lumos_RSLC3_Stadlmann_Penninger_IMBA_mESC_PNGF_HILIC_fr17.raw
Disintegrin and metalloproteinase domain-containing protein 10 OS=Mus musculus GN=Adam10 PE=1 SV=1 - [E9PYF2_MOUSE]|Disintegrin and metalloproteinase domain-containing protein 10 OS=Mus musculus GN=Adam10 PE=1 SV=2 - [ADA10_MOUSE]|Disintegrin and metalloproteinase domain-containing protein 10 (Fragment) OS=Mus musculus GN=Adam10 PE=1 SV=7 - [D3Z1E6_MOUSE]	E9PYF2;O35598;D3Z1E6	NISFMVK	3	S3(HexNA)	N1(HexNAc): 100	HCD	1	1702.58	id=HexNAc2.Hex8_N-Glycan	1.53	24	0.339813	0	0	250	2	521.266	1041.53	-2.73	71.05	57181.2	0	0	0	0	0	0	0	1393.47	0	16730	16730	MS2	1960-09-01	20180109_Lumos_RSLC3_Stadlmann_Penninger_IMBA_mESC_PNGF_HILIC_fr16.raw
Protein Setd1a OS=Mus musculus GN=Setd1a PE=1 SV=1 - [E9PYH6_MOUSE]	E9PYH6	HFSTSSAPATTATATSATAAATAASSSSSSSSSSSSSSSSSSSASQFR	1	S43(HexNA); S45(HexNA)	S25(HexNAc): 49.96; S26(HexNAc): 49.96; S27(HexNAc): 49.96; S28(HexNAc): 49.96	HCD	1				196	1.34301e-17	0	10	250	4	1204.53	4815.1	0.96	76.43	188472	0	1024.95	481.358	0	0	2015.23	0	0	0	16900	16900	MS2	37/464	20180109_Lumos_RSLC3_Stadlmann_Penninger_IMBA_mESC_PNGF_HILIC_fr18.raw
Protein Setd1a OS=Mus musculus GN=Setd1a PE=1 SV=1 - [E9PYH6_MOUSE]	E9PYH6	HFSTSSAPATTATATSATAAATAASSSSSSSSSSSSSSSSSSSASQFR	1	S45(HexNA)	S25(HexNAc): 24.99; S26(HexNAc): 24.99; S27(HexNAc): 24.99; S28(HexNAc): 24.99	HCD	1				190	5.68525e-17	0	0	250	3	1538.01	4612.02	0.63	82.05	121248	0	0	0	0	0	0	0	0	0	18792	18792	MS2	38/464	20180109_Lumos_RSLC3_Stadlmann_Penninger_IMBA_mESC_PNGF_HILIC_fr17.raw
Protein Setd1a OS=Mus musculus GN=Setd1a PE=1 SV=1 - [E9PYH6_MOUSE]	E9PYH6	HFSTSSAPATTATATSATAAATAASSSSSSSSSSSSSSSSSSSASQFR	1	T13(HexNA); S45(HexNA)	S25(HexNAc): 49.96; S26(HexNAc): 49.96; S27(HexNAc): 49.96; S28(HexNAc): 49.96	HCD	1				179	7.06335e-16	0	2	250	4	1204.53	4815.1	1.77	72.48	333535	0	805.875	0	0	0	1364.63	0	0	0	15949	15949	MS2	39/464	20180109_Lumos_RSLC3_Stadlmann_Penninger_IMBA_mESC_PNGF_HILIC_fr18.raw
Protein Setd1a OS=Mus musculus GN=Setd1a PE=1 SV=1 - [E9PYH6_MOUSE]	E9PYH6	HFSTSSAPATTATATSATAAATAASSSSSSSSSSSSSSSSSSSASQFR	1	S43(HexNA); S45(HexNA)	T22(HexNAc): 39.96; S25(HexNAc): 39.96; S26(HexNAc): 39.96; S27(HexNAc): 39.96; S28(HexNAc): 39.96	HCD	1				134	2.24568e-11	0	0	250	3	1605.7	4815.1	0.37	74.79	24277.6	0	0	0	0	0	0	0	0	0	16512	16512	MS2	30/464	20180109_Lumos_RSLC3_Stadlmann_Penninger_IMBA_mESC_PNGF_HILIC_fr18.raw
Protein Setd1a OS=Mus musculus GN=Setd1a PE=1 SV=1 - [E9PYH6_MOUSE]	E9PYH6	HFSTSSAPATTATATSATAAATAASSSSSSSSSSSSSSSSSSSASQFR	1	S43(HexNA); S45(HexNA)	T22(HexNAc): 14.38; S25(HexNAc): 57.01; S26(HexNAc): 42.81; S27(HexNAc): 42.81; S28(HexNAc): 42.81	HCD	1				123	3.10955e-10	0	72	250	4	1204.53	4815.11	3.29	74.82	151696	3096.33	1591.07	0	0	0	1588.44	0	0	0	16520	16520	MS2	28/464	20180109_Lumos_RSLC3_Stadlmann_Penninger_IMBA_mESC_PNGF_HILIC_fr18.raw
Protein Setd1a OS=Mus musculus GN=Setd1a PE=1 SV=1 - [E9PYH6_MOUSE]	E9PYH6	HFSTSSAPATTATATSATAAATAASSSSSSSSSSSSSSSSSSSASQFR	1	S43(HexNA); S45(HexNA)	S25(HexNAc): 49.79; S26(HexNAc): 49.79; S27(HexNAc): 49.79; S28(HexNAc): 49.79	HCD	1				96	1.65821e-07	0	13	250	4	1204.54	4815.12	4.82	72.69	88117.1	0	1164.15	0	0	0	1378.17	0	0	0	16002	16002	MS2	24/464	20180109_Lumos_RSLC3_Stadlmann_Penninger_IMBA_mESC_PNGF_HILIC_fr18.raw
Protein Setd1a OS=Mus musculus GN=Setd1a PE=1 SV=1 - [E9PYH6_MOUSE]	E9PYH6	HFSTSSAPATTATATSATAAATAASSSSSSSSSSSSSSSSSSSASQFR	1	T22(HexNA); S29(HexNA); S30(HexNA)	Too many isoforms	HCD	1				85	1.71794e-06	0	0	250	4	1255.3	5018.18	0.48	74.32	27050.3	0	0	0	0	0	1187.74	0	0	0	14877	14877	MS2	17/464	20180109_Lumos_RSLC3_Stadlmann_Penninger_IMBA_mESC_PNGF_HILIC_fr19.raw
Protein Setd1a OS=Mus musculus GN=Setd1a PE=1 SV=1 - [E9PYH6_MOUSE]	E9PYH6	HFSTSSAPATTATATSATAAATAASSSSSSSSSSSSSSSSSSSASQFR	1	S43(HexNA); S45(HexNA)	T15(HexNAc): 15.37; S16(HexNAc): 15.37; T18(HexNAc): 15.37; T22(HexNAc): 15.37; S25(HexNAc): 15.37; S26(HexNAc): 15.37; S27(HexNAc): 15.37; S28(HexNAc): 15.37; S29(HexNAc): 15.37; S30(HexNAc): 15.37; S31(HexNAc): 15.37; S32(HexNAc): 15.37; S33(HexNAc): 15.37	HCD	1				56	0.00176374	0	52	250	3	1605.71	4815.11	2.73	72.52	22339.9	0	0	0	0	0	0	0	0	0	15958	15958	MS2	21/464	20180109_Lumos_RSLC3_Stadlmann_Penninger_IMBA_mESC_PNGF_HILIC_fr18.raw
Protein Setd1a OS=Mus musculus GN=Setd1a PE=1 SV=1 - [E9PYH6_MOUSE]	E9PYH6	HFSTSSAPATTATATSATAAATAASSSSSSSSSSSSSSSSSSSASQFR	1	S6(HexNA); T10(HexNA)	T11(HexNAc): 1.22; T13(HexNAc): 15.17; T15(HexNAc): 14.09; S16(HexNAc): 14.09; T18(HexNAc): 14.09; T22(HexNAc): 14.09; S25(HexNAc): 14.09; S26(HexNAc): 14.09; S27(HexNAc): 14.09; S28(HexNAc): 14.09; S29(HexNAc): 14.09; S30(HexNAc): 14.09; S31(HexNAc): 14.09; S32(HexNAc): 14.09; S33(HexNAc): 14.09	HCD	1				55	0.00156944	0	100	250	3	1605.7	4815.09	-0.32	78.92	16956.1	0	0	0	0	0	0	0	0	0	17477	17477	MS2	13/464	20180109_Lumos_RSLC3_Stadlmann_Penninger_IMBA_mESC_PNGF_HILIC_fr18.raw
Protein Setd1a OS=Mus musculus GN=Setd1a PE=1 SV=1 - [E9PYH6_MOUSE]	E9PYH6	RHFSTSSAPATTATATSATAAATAASSSSSSSSSSSSSSSSSSSASQFR	1	T12(HexNA); S46(HexNA)	S27(HexNAc): 99.1; S28(HexNAc): 99.1	HCD	1				128	1.21067e-10	1	10	250	5	995.044	4971.19	-1.66	67.86	108423	0	566.515	0	0	0	0	0	0	0	14859	14859	MS2	38/564	20180109_Lumos_RSLC3_Stadlmann_Penninger_IMBA_mESC_PNGF_HILIC_fr18.raw
Protein Setd1a OS=Mus musculus GN=Setd1a PE=1 SV=1 - [E9PYH6_MOUSE]	E9PYH6	RHFSTSSAPATTATATSATAAATAASSSSSSSSSSSSSSSSSSSASQFR	1	S46(HexNA)	S26(HexNAc): 99.31	HCD	1				115	2.15734e-09	1	7	250	5	954.427	4768.1	-2.91	71.98	142965	0	2674.34	704.419	0	0	0	0	0	0	16376	16376	MS2	36/564	20180109_Lumos_RSLC3_Stadlmann_Penninger_IMBA_mESC_PNGF_HILIC_fr17.raw
Protein Setd1a OS=Mus musculus GN=Setd1a PE=1 SV=1 - [E9PYH6_MOUSE]	E9PYH6	RHFSTSSAPATTATATSATAAATAASSSSSSSSSSSSSSSSSSSASQFR	1	S44(HexNA); S46(HexNA)	S26(HexNAc): 22.2; S27(HexNAc): 22.2; S28(HexNAc): 22.2; S29(HexNAc): 22.2; S30(HexNAc): 22.2; S31(HexNAc): 22.2; S32(HexNAc): 22.2; S33(HexNAc): 22.2; S34(HexNAc): 22.2	HCD	1				46	0.0239732	1	100	250	4	1243.56	4971.21	2.2	70.63	39701.2	0	0	0	0	0	686.24	0	0	0	15517	15517	MS2	19/564	20180109_Lumos_RSLC3_Stadlmann_Penninger_IMBA_mESC_PNGF_HILIC_fr18.raw
Protein Setd1a OS=Mus musculus GN=Setd1a PE=1 SV=1 - [E9PYH6_MOUSE]	E9PYH6	RRSSSDTAAYPAGTTVGGTPGNGTPCSQDTNFSSSR	1	N22(Deamidated); C26(Carbamidomethyl)	N22(Deamidated): 100	HCD	1				36	0.17321	2	75	250	4	912.918	3648.65	8.31	67.67	8506.58	0	0	0	0	0	1287.1	0	0	0	16393	16393	MS2	13/414	20180109_Lumos_RSLC3_Stadlmann_Penninger_IMBA_mESC_PNGF_HILIC_fr15.raw
Protein Setd1a OS=Mus musculus GN=Setd1a PE=1 SV=1 - [E9PYH6_MOUSE]	E9PYH6	SSSDTAAYPAGTTVGGTPGNGTPCSQDTNFSSSRQDTPSSFGQFTPQSSQGTPYTSR	1	N20(Deamidated); C24(Carbamidomethyl); N29(Deamidated)	N20(Deamidated): 100; N29(Deamidated): 100	HCD	1				35	0.292885	1	16	250	5	1165.32	5822.55	5.45	122.9	10138.6	0	4225.51	0	1246.97	0	1571	0	0	0	28237	28237	MS2	15/632	20180109_Lumos_RSLC3_Stadlmann_Penninger_IMBA_mESC_PNGF_HILIC_fr17.raw
Protein Setd1a OS=Mus musculus GN=Setd1a PE=1 SV=1 - [E9PYH6_MOUSE]	E9PYH6	SSSDTAAYPAGTTVGGTPGNGTPCSQDTNFSSSRQDTPSSFGQFTPQSSQGTPYTSR	1	N20(Deamidated); C24(Carbamidomethyl); N29(Deamidated)	N20(Deamidated): 100; N29(Deamidated): 100	HCD	1				31	0.641111	1	23	250	4	1456.39	5822.55	5.55	120.12	3483.58	0	0	0	0	0	584.126	0	0	0	27648	27648	MS2	14/632	20180109_Lumos_RSLC3_Stadlmann_Penninger_IMBA_mESC_PNGF_HILIC_fr17.raw
Proline-rich protein 12 OS=Mus musculus GN=Prr12 PE=1 SV=1 - [PRR12_MOUSE]	E9PYL2	ASGTGPETPGLGLDHNKPPELPSTVNAEPLGLIQSGPHQSAPPPPPPPPPPPPVSEPK	1	S55(HexNA)	S40(HexNAc): 99.99	HCD	1				19	3.79476	0		250	5	1196.62	5979.06	3.14	128.1	23638.5	0	3316.98	708.673	0	0	523.778	0	0	0	31704	31704	MS2	18/648	20180109_Lumos_RSLC3_Stadlmann_Penninger_IMBA_mESC_PNGF_HILIC_fr15.raw
Prosaposin OS=Mus musculus GN=Psap PE=1 SV=1 - [E9PZ00_MOUSE]|Prosaposin OS=Mus musculus GN=Psap PE=1 SV=1 - [J3QPG5_MOUSE]|Prosaposin OS=Mus musculus GN=Psap PE=1 SV=2 - [SAP_MOUSE]|Prosaposin OS=Mus musculus GN=Psap PE=1 SV=1 - [Q8BFQ1_MOUSE]|Prosaposin OS=Mus musculus GN=Psap PE=1 SV=1 - [K3W4L3_MOUSE]	E9PZ00;J3QPG5;Q61207;Q8BFQ1;K3W4L3	NSTKEEILAALEK	5	T3(HexNA)	N1(HexNAc): 99.64	HCD	1	1378.48	id=HexNAc2.Hex6_N-Glycan	0.86	42	0.0113698	1	9	250	3	550.294	1648.87	2.09	87.32	54381.5	0	842.533	0	0	0	11053.1	0	1817.04	0	20071	20071	MS2	11/140	20180109_Lumos_RSLC3_Stadlmann_Penninger_IMBA_mESC_PNGF_HILIC_fr17.raw
Prosaposin OS=Mus musculus GN=Psap PE=1 SV=1 - [E9PZ00_MOUSE]|Prosaposin OS=Mus musculus GN=Psap PE=1 SV=1 - [J3QPG5_MOUSE]|Prosaposin OS=Mus musculus GN=Psap PE=1 SV=2 - [SAP_MOUSE]|Prosaposin OS=Mus musculus GN=Psap PE=1 SV=1 - [Q8BFQ1_MOUSE]|Prosaposin OS=Mus musculus GN=Psap PE=1 SV=1 - [K3W4L3_MOUSE]	E9PZ00;J3QPG5;Q61207;Q8BFQ1;K3W4L3	NSTKEEILAALEK	5	T3(HexNA)	N1(HexNAc): 33.33; S2(HexNAc): 33.33; T3(HexNAc): 33.33	HCD	1	1540.53	id=HexNAc2.Hex7_N-Glycan	1.02	98	3.19469e-08	1	7	169	3	550.294	1648.87	1.93	86.88	370928	0	0	0	0	0	79699.9	0	17995.7	0	20674	20674	MS2	11/140	20180109_Lumos_RSLC3_Stadlmann_Penninger_IMBA_mESC_PNGF_HILIC_fr16.raw
Prosaposin OS=Mus musculus GN=Psap PE=1 SV=1 - [E9PZ00_MOUSE]|Prosaposin OS=Mus musculus GN=Psap PE=1 SV=1 - [J3QPG5_MOUSE]|Prosaposin OS=Mus musculus GN=Psap PE=1 SV=2 - [SAP_MOUSE]|Prosaposin OS=Mus musculus GN=Psap PE=1 SV=1 - [Q8BFQ1_MOUSE]|Prosaposin OS=Mus musculus GN=Psap PE=1 SV=1 - [K3W4L3_MOUSE]	E9PZ00;J3QPG5;Q61207;Q8BFQ1;K3W4L3	NSTKEEILAALEK	5	T3(HexNA)	N1(HexNAc): 99.64	HCD	1	1661.52	id=HexNAc3.Hex6.PO41_N-Glycan	0.77	35	0.0555195	1	18	250	3	550.295	1648.87	3.77	104.61	104954	51457.9	974.386	0	0	0	15155.5	0	3610.33	0	24190	24190	MS2	12/140	20180109_Lumos_RSLC3_Stadlmann_Penninger_IMBA_mESC_PNGF_HILIC_fr17.raw
RNA-binding motif, single-stranded-interacting protein 1 OS=Mus musculus GN=Rbms1 PE=1 SV=1 - [E9PZ21_MOUSE]	E9PZ21	KQQSLVPAHPMAPPSPSTTSSNNNSSSSSNSGWDQLSK	1	N22(Deamidated)	N22(Deamidated): 99.38	HCD	1				92	5.50247e-07	1	18	250	4	986.217	3941.85	6.3	89.54	3738.09	0	0	0	0	0	599.259	0	0	0	19995	19995	MS2	25/436	20180109_Lumos_RSLC3_Stadlmann_Penninger_IMBA_mESC_PNGF_HILIC_fr18.raw
RNA-binding motif, single-stranded-interacting protein 1 OS=Mus musculus GN=Rbms1 PE=1 SV=1 - [E9PZ21_MOUSE]	E9PZ21	QQSLVPAHPMAPPSPSTTSSNNNSSSSSNSGWDQLSK	1	N21(Deamidated)	N21(Deamidated): 99.7	HCD	1				121	5.6784e-10	0	8	250	3	1271.92	3813.74	2.78	110.16	4401.31	0	0	0	0	0	0	0	0	0	27366	27366	MS2	22/426	20180109_Lumos_RSLC3_Stadlmann_Penninger_IMBA_mESC_PNGF_HILIC_fr15.raw
RNA-binding motif, single-stranded-interacting protein 1 OS=Mus musculus GN=Rbms1 PE=1 SV=1 - [E9PZ21_MOUSE]	E9PZ21	QQSLVPAHPMAPPSPSTTSSNNNSSSSSNSGWDQLSK	1	N22(Deamidated); N23(Deamidated)	N21(Deamidated): 66.67; N22(Deamidated): 66.67; N23(Deamidated): 66.67	HCD	1				37	0.144038	0	0	250	3	1272.25	3814.74	7.68	110.08	4110.13	0	807.194	0	0	0	0	0	0	0	27344	27344	MS2	20/426	20180109_Lumos_RSLC3_Stadlmann_Penninger_IMBA_mESC_PNGF_HILIC_fr15.raw
Protein Scaf11 OS=Mus musculus GN=Scaf11 PE=1 SV=1 - [E9PZM7_MOUSE]	E9PZM7	QVQGLSSASHVSNNMNTQVLPAPSAAPANTGSVQGPSSGNTSSSSHVQASNAAVK	1	M15(Oxidation); N29(Deamidated)	M15(Oxidation): 100; N29(Deamidated): 98.03	HCD	1				26	3.27295	0	56	250	5	1067.52	5333.55	4	81.75	2933.03	0	0	0	0	0	1006.44	0	0	0	18724	18724	MS2	15/628	20180109_Lumos_RSLC3_Stadlmann_Penninger_IMBA_mESC_PNGF_HILIC_fr17.raw
Homer protein homolog 2 OS=Mus musculus GN=Homer2 PE=1 SV=1 - [E9Q4F9_MOUSE]|Homer protein homolog 2 OS=Mus musculus GN=Homer2 PE=1 SV=1 - [HOME2_MOUSE]|Homer protein homolog 2 (Fragment) OS=Mus musculus GN=Homer2 PE=4 SV=1 - [A0A140LHR9_MOUSE]	E9Q4F9;Q9QWW1;A0A140LHR9	DKSQEKTETSSNHSQESGCETPSSTQASSVNGTDDEK	3	C19(Carbamidomethyl)		HCD	1				40	0.0174764	2	0	250	5	795.339	3972.67	-2.63	32.34	1740.07	0	0	0	0	0	0	0	0	0	6939	6939	MS2	16/428	20180109_Lumos_RSLC3_Stadlmann_Penninger_IMBA_mESC_PNGF_HILIC_fr17.raw
Neural cell adhesion molecule 1 OS=Mus musculus GN=Ncam1 PE=1 SV=1 - [E9Q589_MOUSE]|Neural cell adhesion molecule 1 OS=Mus musculus GN=Ncam1 PE=1 SV=1 - [A0A0A6YY47_MOUSE]|Neural cell adhesion molecule 1 OS=Mus musculus GN=Ncam1 PE=1 SV=3 - [NCAM1_MOUSE]|Neural cell adhesion molecule 1 OS=Mus musculus GN=Ncam1 PE=1 SV=2 - [E9QB01_MOUSE]|Neural cell adhesion molecule 1 OS=Mus musculus GN=Ncam1 PE=…	E9Q589;A0A0A6YY47;P13595;E9QB01;A0A0A6YWU2	NISSEEKTLDGHMVVR	5	T8(HexNA)	N1(HexNAc): 99.65	HCD	1	1864.63	id=HexNAc2.Hex9_N-Glycan	0.93	98	5.3684e-08	1	0	250	3	673.337	2018	5.39	64.5	49334.5	0	0	0	0	0	8262.1	0	2267.12	0	14604	14604	MS2	15/164	20180109_Lumos_RSLC3_Stadlmann_Penninger_IMBA_mESC_PNGF_HILIC_fr17.raw
Neural cell adhesion molecule 1 OS=Mus musculus GN=Ncam1 PE=1 SV=1 - [E9Q589_MOUSE]|Neural cell adhesion molecule 1 OS=Mus musculus GN=Ncam1 PE=1 SV=1 - [A0A0A6YY47_MOUSE]|Neural cell adhesion molecule 1 OS=Mus musculus GN=Ncam1 PE=1 SV=3 - [NCAM1_MOUSE]|Neural cell adhesion molecule 1 OS=Mus musculus GN=Ncam1 PE=1 SV=2 - [E9QB01_MOUSE]|Neural cell adhesion molecule 1 OS=Mus musculus GN=Ncam1 PE=…	E9Q589;A0A0A6YY47;P13595;E9QB01;A0A0A6YWU2	NISSEEKTLDGHMVVR	5	T8(HexNA)	N1(HexNAc): 100	HCD	1	1864.63	id=HexNAc2.Hex9_N-Glycan	1.02	82	1.85867e-06	1	7	250	4	505.253	2017.99	1.43	64.61	108566	0	656.202	0	0	0	19552.3	0	3962.49	0	14628	14628	MS2	14/164	20180109_Lumos_RSLC3_Stadlmann_Penninger_IMBA_mESC_PNGF_HILIC_fr17.raw
Neural cell adhesion molecule 1 OS=Mus musculus GN=Ncam1 PE=1 SV=1 - [E9Q589_MOUSE]|Neural cell adhesion molecule 1 OS=Mus musculus GN=Ncam1 PE=1 SV=1 - [A0A0A6YY47_MOUSE]|Neural cell adhesion molecule 1 OS=Mus musculus GN=Ncam1 PE=1 SV=3 - [NCAM1_MOUSE]|Neural cell adhesion molecule 1 OS=Mus musculus GN=Ncam1 PE=1 SV=2 - [E9QB01_MOUSE]|Neural cell adhesion molecule 1 OS=Mus musculus GN=Ncam1 PE=…	E9Q589;A0A0A6YY47;P13595;E9QB01;A0A0A6YWU2	NISSEEKTLDGHMVVR	5	T8(HexNA)	N1(HexNAc): 49.93; S3(HexNAc): 49.93	HCD	1	2117.78	id=HexNAc5.Hex5.dHex2_N-Glycan ; id=HexNAc5.Hex4.dHex1.NeuNAc1+17amu_N-Glycan ; id=HexNAc5.Hex3.NeuNAc2+34amu_O-Glycan	0.53	43	0.0152421	1	0	250	3	673.337	2018	5.18	63.76	66117.3	0	0	0	0	0	31901.9	1119.88	1623.22	0	14928	14928	MS2	11/164	20180109_Lumos_RSLC3_Stadlmann_Penninger_IMBA_mESC_PNGF_HILIC_fr16.raw
Neural cell adhesion molecule 1 OS=Mus musculus GN=Ncam1 PE=1 SV=1 - [E9Q589_MOUSE]|Neural cell adhesion molecule 1 OS=Mus musculus GN=Ncam1 PE=1 SV=1 - [A0A0A6YY47_MOUSE]|Neural cell adhesion molecule 1 OS=Mus musculus GN=Ncam1 PE=1 SV=3 - [NCAM1_MOUSE]|Neural cell adhesion molecule 1 OS=Mus musculus GN=Ncam1 PE=1 SV=2 - [E9QB01_MOUSE]|Neural cell adhesion molecule 1 OS=Mus musculus GN=Ncam1 PE=…	E9Q589;A0A0A6YY47;P13595;E9QB01;A0A0A6YWU2	NISSEEKTLDGHMVVR	5	T8(HexNA)	N1(HexNAc): 100	HCD	1	2263.83	id=HexNAc5.Hex5.dHex3_N-Glycan ; id=HexNAc5.Hex4.dHex2.NeuNAc1+17amu_N-Glycan	0.67	61	0.000227916	1	12	250	4	505.255	2018	5.48	63.29	369273	0	490.65	0	0	0	137596	14813.6	5643.63	0	14328	14328	MS2	12/164	20180109_Lumos_RSLC3_Stadlmann_Penninger_IMBA_mESC_PNGF_HILIC_fr17.raw
Neural cell adhesion molecule 1 OS=Mus musculus GN=Ncam1 PE=1 SV=1 - [E9Q589_MOUSE]|Neural cell adhesion molecule 1 OS=Mus musculus GN=Ncam1 PE=1 SV=1 - [A0A0A6YY47_MOUSE]|Neural cell adhesion molecule 1 OS=Mus musculus GN=Ncam1 PE=1 SV=3 - [NCAM1_MOUSE]|Neural cell adhesion molecule 1 OS=Mus musculus GN=Ncam1 PE=1 SV=2 - [E9QB01_MOUSE]|Neural cell adhesion molecule 1 OS=Mus musculus GN=Ncam1 PE=…	E9Q589;A0A0A6YY47;P13595;E9QB01;A0A0A6YWU2	NISSEEKTLDGHMVVR	5	T8(HexNA)	N1(HexNAc): 99.72	HCD	1	2408.87	id=HexNAc5.Hex5.dHex2.NeuNAc1_N-Glycan	0.66	20	3.39438	1	0	250	4	505.252	2017.99	-0.4	74.66	151878	0	39730.7	9654.54	0	0	37954	2285.38	8403.9	864.771	17025	17025	MS2	6/164	20180109_Lumos_RSLC3_Stadlmann_Penninger_IMBA_mESC_PNGF_HILIC_fr17.raw
Neural cell adhesion molecule 1 OS=Mus musculus GN=Ncam1 PE=1 SV=1 - [E9Q589_MOUSE]|Neural cell adhesion molecule 1 OS=Mus musculus GN=Ncam1 PE=1 SV=1 - [A0A0A6YY47_MOUSE]|Neural cell adhesion molecule 1 OS=Mus musculus GN=Ncam1 PE=1 SV=3 - [NCAM1_MOUSE]|Neural cell adhesion molecule 1 OS=Mus musculus GN=Ncam1 PE=1 SV=2 - [E9QB01_MOUSE]|Neural cell adhesion molecule 1 (Fragment) OS=Mus musculus G…	E9Q589;A0A0A6YY47;P13595;E9QB01;A0A0A6YY91;A0A0A6YWU2	NISSEEK	6	S4(HexNA)	N1(HexNAc): 99.08	HCD	1	1702.58	id=HexNAc2.Hex8_N-Glycan	1.56	18	1.8048	0	0	250	2	505.24	1009.47	4.25	12.07	24804.6	0	0	0	0	0	4607.09	0	806.048	0	1903	1903	MS2	1966-06-01	20180109_Lumos_RSLC3_Stadlmann_Penninger_IMBA_mESC_PNGF_HILIC_fr19.raw
Neural cell adhesion molecule 1 OS=Mus musculus GN=Ncam1 PE=1 SV=1 - [E9Q589_MOUSE]|Neural cell adhesion molecule 1 OS=Mus musculus GN=Ncam1 PE=1 SV=1 - [A0A0A6YY47_MOUSE]|Neural cell adhesion molecule 1 OS=Mus musculus GN=Ncam1 PE=1 SV=3 - [NCAM1_MOUSE]|Neural cell adhesion molecule 1 OS=Mus musculus GN=Ncam1 PE=1 SV=2 - [E9QB01_MOUSE]|Neural cell adhesion molecule 1 (Fragment) OS=Mus musculus G…	E9Q589;A0A0A6YY47;P13595;E9QB01;A0A0A6YY91;A0A0A6YWU2	NISSEEK	6	S4(HexNA)	N1(HexNAc): 99.79	HCD	1	1809.67	id=HexNAc5.Hex4.dHex1_N-Glycan	1.01	26	0.249489	0	5	250	3	337.16	1009.47	-2.91	19.23	151489	0	0	0	0	0	42381.4	558.83	1143.84	0	3871	3871	MS2	1966-05-01	20180109_Lumos_RSLC3_Stadlmann_Penninger_IMBA_mESC_PNGF_HILIC_fr17.raw
Neural cell adhesion molecule 1 OS=Mus musculus GN=Ncam1 PE=1 SV=1 - [E9Q589_MOUSE]|Neural cell adhesion molecule 1 OS=Mus musculus GN=Ncam1 PE=1 SV=1 - [A0A0A6YY47_MOUSE]|Neural cell adhesion molecule 1 OS=Mus musculus GN=Ncam1 PE=1 SV=3 - [NCAM1_MOUSE]|Neural cell adhesion molecule 1 OS=Mus musculus GN=Ncam1 PE=1 SV=2 - [E9QB01_MOUSE]|Neural cell adhesion molecule 1 (Fragment) OS=Mus musculus G…	E9Q589;A0A0A6YY47;P13595;E9QB01;A0A0A6YY91;A0A0A6YWU2	NISSEEK	6	S4(HexNA)	N1(HexNAc): 49.9; S3(HexNAc): 49.9	HCD	1	1809.67	id=HexNAc5.Hex4.dHex1_N-Glycan	1.07	6	26.1923	0	0	250	3	337.161	1009.47	-0.19	17.14	56389.9	0	0	0	0	0	16511.6	0	525.823	0	3382	3382	MS2	1966-04-01	20180109_Lumos_RSLC3_Stadlmann_Penninger_IMBA_mESC_PNGF_HILIC_fr17.raw
Neural cell adhesion molecule 1 OS=Mus musculus GN=Ncam1 PE=1 SV=1 - [E9Q589_MOUSE]|Neural cell adhesion molecule 1 OS=Mus musculus GN=Ncam1 PE=1 SV=1 - [A0A0A6YY47_MOUSE]|Neural cell adhesion molecule 1 OS=Mus musculus GN=Ncam1 PE=1 SV=3 - [NCAM1_MOUSE]|Neural cell adhesion molecule 1 OS=Mus musculus GN=Ncam1 PE=1 SV=2 - [E9QB01_MOUSE]|Neural cell adhesion molecule 1 (Fragment) OS=Mus musculus G…	E9Q589;A0A0A6YY47;P13595;E9QB01;A0A0A6YY91;A0A0A6YWU2	NISSEEK	6	S4(HexNA)	N1(HexNAc): 99.51	HCD	1	1864.63	id=HexNAc2.Hex9_N-Glycan	1.82	33	0.0602282	0	3	250	2	505.24	1009.47	3.92	12.07	58459.1	0	0	0	0	0	9288.87	0	2516.73	0	1902	1902	MS2	1966-06-01	20180109_Lumos_RSLC3_Stadlmann_Penninger_IMBA_mESC_PNGF_HILIC_fr19.raw
Neural cell adhesion molecule 1 OS=Mus musculus GN=Ncam1 PE=1 SV=1 - [E9Q589_MOUSE]|Neural cell adhesion molecule 1 OS=Mus musculus GN=Ncam1 PE=1 SV=1 - [A0A0A6YY47_MOUSE]|Neural cell adhesion molecule 1 OS=Mus musculus GN=Ncam1 PE=1 SV=3 - [NCAM1_MOUSE]|Neural cell adhesion molecule 1 OS=Mus musculus GN=Ncam1 PE=1 SV=2 - [E9QB01_MOUSE]|Neural cell adhesion molecule 1 (Fragment) OS=Mus musculus G…	E9Q589;A0A0A6YY47;P13595;E9QB01;A0A0A6YY91;A0A0A6YWU2	NISSEEK	6	S4(HexNA)	N1(HexNAc): 33.33; S3(HexNAc): 33.33; S4(HexNAc): 33.33	HCD	1	1971.72	id=HexNAc5.Hex5.dHex1_N-Glycan ; id=HexNAc5.Hex4.NeuNAc1+17amu_O-Glycan ; id=HexNAc5.Hex4.NeuNAc1+17amu_N-Glycan	1.07	22	0.858867	0	0	250	3	337.162	1009.47	2.26	19.71	176284	0	0	0	0	0	110322	1310.67	2832.39	0	3633	3633	MS2	1966-09-01	20180109_Lumos_RSLC3_Stadlmann_Penninger_IMBA_mESC_PNGF_HILIC_fr18.raw
Neural cell adhesion molecule 1 OS=Mus musculus GN=Ncam1 PE=1 SV=1 - [E9Q589_MOUSE]|Neural cell adhesion molecule 1 OS=Mus musculus GN=Ncam1 PE=1 SV=1 - [A0A0A6YY47_MOUSE]|Neural cell adhesion molecule 1 OS=Mus musculus GN=Ncam1 PE=1 SV=3 - [NCAM1_MOUSE]|Neural cell adhesion molecule 1 OS=Mus musculus GN=Ncam1 PE=1 SV=2 - [E9QB01_MOUSE]|Neural cell adhesion molecule 1 (Fragment) OS=Mus musculus G…	E9Q589;A0A0A6YY47;P13595;E9QB01;A0A0A6YY91;A0A0A6YWU2	NISSEEK	6	S4(HexNA)	N1(HexNAc): 100	HCD	1	2117.78	id=HexNAc5.Hex5.dHex2_N-Glycan ; id=HexNAc5.Hex4.dHex1.NeuNAc1+17amu_N-Glycan	0.99	21	0.826094	0	5	250	3	337.163	1009.47	4.45	17.56	223600	0	0	0	0	0	124290	6879.26	2694.08	0	3165	3165	MS2	1966-05-01	20180109_Lumos_RSLC3_Stadlmann_Penninger_IMBA_mESC_PNGF_HILIC_fr18.raw
Neural cell adhesion molecule 1 OS=Mus musculus GN=Ncam1 PE=1 SV=1 - [E9Q589_MOUSE]|Neural cell adhesion molecule 1 OS=Mus musculus GN=Ncam1 PE=1 SV=1 - [A0A0A6YY47_MOUSE]|Neural cell adhesion molecule 1 OS=Mus musculus GN=Ncam1 PE=1 SV=3 - [NCAM1_MOUSE]|Neural cell adhesion molecule 1 OS=Mus musculus GN=Ncam1 PE=1 SV=2 - [E9QB01_MOUSE]|Neural cell adhesion molecule 1 (Fragment) OS=Mus musculus G…	E9Q589;A0A0A6YY47;P13595;E9QB01;A0A0A6YY91;A0A0A6YWU2	NISSEEK	6	S4(HexNA)	N1(HexNAc): 99.68	HCD	1	2117.78	id=HexNAc5.Hex5.dHex2_N-Glycan ; id=HexNAc5.Hex4.dHex1.NeuNAc1+17amu_N-Glycan	0.95	12	6.97911	0	4	250	3	337.162	1009.47	3.91	17.75	96622	0	0	0	0	0	54885.9	3594.14	1187.84	0	3204	3204	MS2	1966-04-01	20180109_Lumos_RSLC3_Stadlmann_Penninger_IMBA_mESC_PNGF_HILIC_fr18.raw
Neural cell adhesion molecule 1 OS=Mus musculus GN=Ncam1 PE=1 SV=1 - [E9Q589_MOUSE]|Neural cell adhesion molecule 1 OS=Mus musculus GN=Ncam1 PE=1 SV=1 - [A0A0A6YY47_MOUSE]|Neural cell adhesion molecule 1 OS=Mus musculus GN=Ncam1 PE=1 SV=3 - [NCAM1_MOUSE]|Neural cell adhesion molecule 1 OS=Mus musculus GN=Ncam1 PE=1 SV=2 - [E9QB01_MOUSE]|Neural cell adhesion molecule 1 (Fragment) OS=Mus musculus G…	E9Q589;A0A0A6YY47;P13595;E9QB01;A0A0A6YY91;A0A0A6YWU2	NISSEEK	6	S4(HexNA)	N1(HexNAc): 49.88; S3(HexNAc): 49.88	HCD	1	2117.78	id=HexNAc5.Hex5.dHex2_N-Glycan	0.93	5	32.0075	0	5	250	3	337.161	1009.47	-0.81	17.1	40977.9	0	0	0	0	0	21558.2	1008.7	0	0	2872	2872	MS2	1966-03-01	20180109_Lumos_RSLC3_Stadlmann_Penninger_IMBA_mESC_PNGF_HILIC_fr19.raw
Neural cell adhesion molecule 1 OS=Mus musculus GN=Ncam1 PE=1 SV=1 - [E9Q589_MOUSE]|Neural cell adhesion molecule 1 OS=Mus musculus GN=Ncam1 PE=1 SV=1 - [A0A0A6YY47_MOUSE]|Neural cell adhesion molecule 1 OS=Mus musculus GN=Ncam1 PE=1 SV=3 - [NCAM1_MOUSE]|Neural cell adhesion molecule 1 OS=Mus musculus GN=Ncam1 PE=1 SV=2 - [E9QB01_MOUSE]|Neural cell adhesion molecule 1 (Fragment) OS=Mus musculus G…	E9Q589;A0A0A6YY47;P13595;E9QB01;A0A0A6YY91;A0A0A6YWU2	NISSEEK	6	S4(HexNA)	N1(HexNAc): 49.87; S3(HexNAc): 49.87	HCD	1	2158.8	id=HexNAc6.Hex4.dHex2_N-Glycan	0.92	8	18.3617	0	0	250	3	337.164	1009.48	7.78	18.04	67690.2	0	0	0	0	0	11929.9	1260.03	0	0	3269	3269	MS2	1966-06-01	20180109_Lumos_RSLC3_Stadlmann_Penninger_IMBA_mESC_PNGF_HILIC_fr18.raw
Neural cell adhesion molecule 1 OS=Mus musculus GN=Ncam1 PE=1 SV=1 - [E9Q589_MOUSE]|Neural cell adhesion molecule 1 OS=Mus musculus GN=Ncam1 PE=1 SV=1 - [A0A0A6YY47_MOUSE]|Neural cell adhesion molecule 1 OS=Mus musculus GN=Ncam1 PE=1 SV=3 - [NCAM1_MOUSE]|Neural cell adhesion molecule 1 OS=Mus musculus GN=Ncam1 PE=1 SV=2 - [E9QB01_MOUSE]|Neural cell adhesion molecule 1 (Fragment) OS=Mus musculus G…	E9Q589;A0A0A6YY47;P13595;E9QB01;A0A0A6YY91;A0A0A6YWU2	NISSEEK	6	S4(HexNA)	N1(HexNAc): 99.58	HCD	1	2246.82	id=HexNAc5.Hex4.dHex2.NeuNAc1_N-Glycan	1.02	5	37.3186	0	3	250	3	337.162	1009.47	2.16	21.51	102200	0	34199.1	8273.79	0	0	26008.4	3331.55	1434.74	0	3739	3739	MS2	1966-05-01	20180109_Lumos_RSLC3_Stadlmann_Penninger_IMBA_mESC_PNGF_HILIC_fr19.raw
Neural cell adhesion molecule 1 OS=Mus musculus GN=Ncam1 PE=1 SV=1 - [E9Q589_MOUSE]|Neural cell adhesion molecule 1 OS=Mus musculus GN=Ncam1 PE=1 SV=1 - [A0A0A6YY47_MOUSE]|Neural cell adhesion molecule 1 OS=Mus musculus GN=Ncam1 PE=1 SV=3 - [NCAM1_MOUSE]|Neural cell adhesion molecule 1 OS=Mus musculus GN=Ncam1 PE=1 SV=2 - [E9QB01_MOUSE]|Neural cell adhesion molecule 1 (Fragment) OS=Mus musculus G…	E9Q589;A0A0A6YY47;P13595;E9QB01;A0A0A6YY91;A0A0A6YWU2	NISSEEK	6	S4(HexNA)	N1(HexNAc): 33.33; S3(HexNAc): 33.33; S4(HexNAc): 33.33	HCD	1	2262.81	id=HexNAc5.Hex5.dHex1.NeuNAc1_N-Glycan ; id=HexNAc5.Hex4.NeuNAc2+17amu_O-Glycan	0.98	22	0.660738	0	2	250	3	337.163	1009.47	4.6	25.73	223582	0	77418.1	20257.2	0	0	141910	1900.31	3020.84	5837.72	5021	5021	MS2	1966-06-01	20180109_Lumos_RSLC3_Stadlmann_Penninger_IMBA_mESC_PNGF_HILIC_fr18.raw
Neural cell adhesion molecule 1 OS=Mus musculus GN=Ncam1 PE=1 SV=1 - [E9Q589_MOUSE]|Neural cell adhesion molecule 1 OS=Mus musculus GN=Ncam1 PE=1 SV=1 - [A0A0A6YY47_MOUSE]|Neural cell adhesion molecule 1 OS=Mus musculus GN=Ncam1 PE=1 SV=3 - [NCAM1_MOUSE]|Neural cell adhesion molecule 1 OS=Mus musculus GN=Ncam1 PE=1 SV=2 - [E9QB01_MOUSE]|Neural cell adhesion molecule 1 (Fragment) OS=Mus musculus G…	E9Q589;A0A0A6YY47;P13595;E9QB01;A0A0A6YY91;A0A0A6YWU2	NISSEEK	6	S4(HexNA)	N1(HexNAc): 99.51	HCD	1	2262.81	id=HexNAc5.Hex5.dHex1.NeuNAc1_N-Glycan	0.9	16	2.46824	0	6	250	3	337.161	1009.47	-0.48	25.41	48212.3	0	14896.8	2577.33	0	0	27173.5	0	571.842	707.878	4484	4484	MS2	1966-06-01	20180109_Lumos_RSLC3_Stadlmann_Penninger_IMBA_mESC_PNGF_HILIC_fr19.raw
Neural cell adhesion molecule 1 OS=Mus musculus GN=Ncam1 PE=1 SV=1 - [E9Q589_MOUSE]|Neural cell adhesion molecule 1 OS=Mus musculus GN=Ncam1 PE=1 SV=1 - [A0A0A6YY47_MOUSE]|Neural cell adhesion molecule 1 OS=Mus musculus GN=Ncam1 PE=1 SV=3 - [NCAM1_MOUSE]|Neural cell adhesion molecule 1 OS=Mus musculus GN=Ncam1 PE=1 SV=2 - [E9QB01_MOUSE]|Neural cell adhesion molecule 1 (Fragment) OS=Mus musculus G…	E9Q589;A0A0A6YY47;P13595;E9QB01;A0A0A6YY91;A0A0A6YWU2	NISSEEK	6	S4(HexNA)	N1(HexNAc): 33.33; S3(HexNAc): 33.33; S4(HexNAc): 33.33	HCD	1	2262.81	id=HexNAc5.Hex5.dHex1.NeuNAc1_N-Glycan ; id=HexNAc5.Hex4.NeuNAc2+17amu_O-Glycan	1.05	8	16.1819	0	0	250	3	337.162	1009.47	4.42	23.2	88022.9	0	31568.6	9209.07	0	0	10785	0	11357.4	0	4053	4053	MS2	1966-07-01	20180109_Lumos_RSLC3_Stadlmann_Penninger_IMBA_mESC_PNGF_HILIC_fr19.raw
Neural cell adhesion molecule 1 OS=Mus musculus GN=Ncam1 PE=1 SV=1 - [E9Q589_MOUSE]|Neural cell adhesion molecule 1 OS=Mus musculus GN=Ncam1 PE=1 SV=1 - [A0A0A6YY47_MOUSE]|Neural cell adhesion molecule 1 OS=Mus musculus GN=Ncam1 PE=1 SV=3 - [NCAM1_MOUSE]|Neural cell adhesion molecule 1 OS=Mus musculus GN=Ncam1 PE=1 SV=2 - [E9QB01_MOUSE]|Neural cell adhesion molecule 1 (Fragment) OS=Mus musculus G…	E9Q589;A0A0A6YY47;P13595;E9QB01;A0A0A6YY91;A0A0A6YWU2	NISSEEK	6	S4(HexNA)	N1(HexNAc): 99.18	HCD	1	2262.81	id=HexNAc5.Hex5.dHex1.NeuNAc1_N-Glycan	1.02	7	18.8496	0	8	250	3	337.16	1009.47	-3.2	27.73	62562.8	0	35896.7	9192.42	0	0	32802.3	0	1366.12	1278.24	5475	5475	MS2	1966-08-01	20180109_Lumos_RSLC3_Stadlmann_Penninger_IMBA_mESC_PNGF_HILIC_fr18.raw
Neural cell adhesion molecule 1 OS=Mus musculus GN=Ncam1 PE=1 SV=1 - [E9Q589_MOUSE]|Neural cell adhesion molecule 1 OS=Mus musculus GN=Ncam1 PE=1 SV=1 - [A0A0A6YY47_MOUSE]|Neural cell adhesion molecule 1 OS=Mus musculus GN=Ncam1 PE=1 SV=3 - [NCAM1_MOUSE]|Neural cell adhesion molecule 1 OS=Mus musculus GN=Ncam1 PE=1 SV=2 - [E9QB01_MOUSE]|Neural cell adhesion molecule 1 (Fragment) OS=Mus musculus G…	E9Q589;A0A0A6YY47;P13595;E9QB01;A0A0A6YY91;A0A0A6YWU2	NISSEEK	6	S4(HexNA)	N1(HexNAc): 100	HCD	1	2263.83	id=HexNAc5.Hex5.dHex3_N-Glycan	0.96	17	1.89747	0	2	250	3	337.161	1009.47	-0.25	14.87	149366	0	0	0	0	0	67502.1	6963.14	1599.26	0	2439	2439	MS2	1966-05-01	20180109_Lumos_RSLC3_Stadlmann_Penninger_IMBA_mESC_PNGF_HILIC_fr19.raw
Disintegrin and metalloproteinase domain-containing protein 9 OS=Mus musculus GN=Adam9 PE=1 SV=1 - [E9Q638_MOUSE]|Disintegrin and metalloproteinase domain-containing protein 9 OS=Mus musculus GN=Adam9 PE=1 SV=2 - [ADAM9_MOUSE]|Disintegrin and metalloproteinase domain-containing protein 9 OS=Mus musculus GN=Adam9 PE=4 SV=1 - [A0A140LHU0_MOUSE]	E9Q638;Q61072;A0A140LHU0	NFSSCSAEDFEK	3	C5(Carbamidomethyl); S6(HexNA)	N1(HexNAc): 99.68	HCD	1	1378.48	id=HexNAc2.Hex6_N-Glycan	1.36	76	4.93716e-07	0	0	250	2	812.326	1623.64	-1.96	67.52	34085.4	0	0	0	0	0	5487.88	0	1052.86	0	15326	15326	MS2	9/126	20180109_Lumos_RSLC3_Stadlmann_Penninger_IMBA_mESC_PNGF_HILIC_fr17.raw
Disintegrin and metalloproteinase domain-containing protein 9 OS=Mus musculus GN=Adam9 PE=1 SV=1 - [E9Q638_MOUSE]|Disintegrin and metalloproteinase domain-containing protein 9 OS=Mus musculus GN=Adam9 PE=1 SV=2 - [ADAM9_MOUSE]|Disintegrin and metalloproteinase domain-containing protein 9 OS=Mus musculus GN=Adam9 PE=4 SV=1 - [A0A140LHU0_MOUSE]	E9Q638;Q61072;A0A140LHU0	NFSSCSAEDFEK	3	C5(Carbamidomethyl); S6(HexNA)	N1(HexNAc): 99.7	HCD	1	1702.58	id=HexNAc2.Hex8_N-Glycan	0.9	47	0.000372417	0	6	250	3	541.888	1623.65	0.37	66.01	29180.5	0	719.264	0	0	0	4850.03	0	888.514	0	13119	13119	MS2	7/126	20180109_Lumos_RSLC3_Stadlmann_Penninger_IMBA_mESC_PNGF_HILIC_fr19.raw
Disintegrin and metalloproteinase domain-containing protein 9 OS=Mus musculus GN=Adam9 PE=1 SV=1 - [E9Q638_MOUSE]|Disintegrin and metalloproteinase domain-containing protein 9 OS=Mus musculus GN=Adam9 PE=1 SV=2 - [ADAM9_MOUSE]|Disintegrin and metalloproteinase domain-containing protein 9 OS=Mus musculus GN=Adam9 PE=4 SV=1 - [A0A140LHU0_MOUSE]	E9Q638;Q61072;A0A140LHU0	NFSSCSAEDFEKLTLNK	3	C5(Carbamidomethyl); N16(HexNA)	N1(HexNAc): 100	HCD	1	1378.48	id=HexNAc2.Hex6_N-Glycan	0.8	112	1.79663e-09	1	5	202	3	731.674	2193.01	2.15	104.9	137158	0	0	0	0	0	21046.2	0	3684.93	0	25018	25018	MS2	15/182	20180109_Lumos_RSLC3_Stadlmann_Penninger_IMBA_mESC_PNGF_HILIC_fr16.raw
Disintegrin and metalloproteinase domain-containing protein 9 OS=Mus musculus GN=Adam9 PE=1 SV=1 - [E9Q638_MOUSE]|Disintegrin and metalloproteinase domain-containing protein 9 OS=Mus musculus GN=Adam9 PE=1 SV=2 - [ADAM9_MOUSE]|Disintegrin and metalloproteinase domain-containing protein 9 OS=Mus musculus GN=Adam9 PE=4 SV=1 - [A0A140LHU0_MOUSE]	E9Q638;Q61072;A0A140LHU0	NQTAVREEMIR	3	N1(HexNA)	N1(HexNAc): 50; T3(HexNAc): 50	HCD	1	1216.42	id=HexNAc2.Hex5_N-Glycan	0.8	16	5.11321	1	15	250	3	517.261	1549.77	2.12	38.93	156863	0	564.653	0	0	0	19139.8	0	4079.3	0	9003	9003	MS2	4/110	20180109_Lumos_RSLC3_Stadlmann_Penninger_IMBA_mESC_PNGF_HILIC_fr15.raw
Disintegrin and metalloproteinase domain-containing protein 9 OS=Mus musculus GN=Adam9 PE=1 SV=1 - [E9Q638_MOUSE]|Disintegrin and metalloproteinase domain-containing protein 9 OS=Mus musculus GN=Adam9 PE=1 SV=2 - [ADAM9_MOUSE]|Disintegrin and metalloproteinase domain-containing protein 9 OS=Mus musculus GN=Adam9 PE=4 SV=1 - [A0A140LHU0_MOUSE]	E9Q638;Q61072;A0A140LHU0	NQTAVREEMIR	3	T3(HexNA)	N1(HexNAc): 50; T3(HexNAc): 50	HCD	1	1378.48	id=HexNAc2.Hex6_N-Glycan	0.82	6	47.7563	1	6	250	3	517.261	1549.77	1.95	37.97	44531.5	0	0	0	0	0	6096.56	0	773.802	0	8600	8600	MS2	4/110	20180109_Lumos_RSLC3_Stadlmann_Penninger_IMBA_mESC_PNGF_HILIC_fr16.raw
Kinesin light chain 1 OS=Mus musculus GN=Klc1 PE=1 SV=1 - [E9Q7C9_MOUSE]|Kinesin light chain 1 OS=Mus musculus GN=Klc1 PE=1 SV=1 - [Q5UE59_MOUSE]|Kinesin light chain 1 OS=Mus musculus GN=Klc1 PE=1 SV=1 - [Q7TNF4_MOUSE]|Kinesin light chain 1 OS=Mus musculus GN=Klc1 PE=1 SV=1 - [Q8CD76_MOUSE]	E9Q7C9;Q5UE59;Q7TNF4;Q8CD76	YDDDISPSEDKDSDSSKEPLDDLFPNDEDEPGQGIQQQHSSAAAAAQQGGYEIPAR	4	N26(Deamidated)	N26(Deamidated): 100	HCD	1				14	35.6708	2	18	250	5	1207.74	6034.66	3.76	126.05	35506.2	0	829.203	0	0	0	0	0	989.179	0	31233	31233	MS2	19/630	20180109_Lumos_RSLC3_Stadlmann_Penninger_IMBA_mESC_PNGF_HILIC_fr15.raw
Protein Arid2 OS=Mus musculus GN=Arid2 PE=1 SV=1 - [E9Q7E2_MOUSE]	E9Q7E2	QQHPPTYMQSVAPQNTPMPPSPAVQVQGQPSSSQPSPVSASSQHADPVR	1	N15(Deamidated)	N15(Deamidated): 100	HCD	1				31	0.984341	0	72	250	4	1287.37	5146.45	2.9	113.62	21485.4	0	8723.88	2253.7	791.389	0	5938.23	0	0	770.885	27035	27035	MS2	15/560	20180109_Lumos_RSLC3_Stadlmann_Penninger_IMBA_mESC_PNGF_HILIC_fr16.raw
Protein Tsc22d2 OS=Mus musculus GN=Tsc22d2 PE=1 SV=1 - [E9Q7M2_MOUSE]|MCG8104 OS=Mus musculus GN=Tsc22d2 PE=1 SV=1 - [A0A0G2JFZ4_MOUSE]	E9Q7M2;A0A0G2JFZ4	SLSNNDQLSQLPAQQANPGSTSQQQAMIAQPPQPTQPPQQPNVSSA	2	S45(HexNA)	S20(HexNAc): 33.33; T21(HexNAc): 33.33; S22(HexNAc): 33.33	HCD	1				18	17.6896	0	10	250	4	1253.85	5012.4	0.56	129.05	271457	0	2358.63	664.413	0	0	0	0	0	0	28774	28774	MS2	16/524	20180109_Lumos_RSLC3_Stadlmann_Penninger_IMBA_mESC_PNGF_HILIC_fr18.raw
Protein Tsc22d2 OS=Mus musculus GN=Tsc22d2 PE=1 SV=1 - [E9Q7M2_MOUSE]|MCG8104 OS=Mus musculus GN=Tsc22d2 PE=1 SV=1 - [A0A0G2JFZ4_MOUSE]	E9Q7M2;A0A0G2JFZ4	SLSNNDQLSQLPAQQANPGSTSQQQAMIAQPPQPTQPPQQPNVSSA	2	S45(HexNA)	S20(HexNAc): 33.33; T21(HexNAc): 33.33; S22(HexNAc): 33.33	HCD	1				18	19.7569	0	5	250	4	1253.85	5012.4	0.56	129.35	429333	0	1869.34	0	0	0	0	0	0	0	28837	28837	MS2	14/524	20180109_Lumos_RSLC3_Stadlmann_Penninger_IMBA_mESC_PNGF_HILIC_fr18.raw
Protein Tsc22d2 OS=Mus musculus GN=Tsc22d2 PE=1 SV=1 - [E9Q7M2_MOUSE]|MCG8104 OS=Mus musculus GN=Tsc22d2 PE=1 SV=1 - [A0A0G2JFZ4_MOUSE]	E9Q7M2;A0A0G2JFZ4	SLSNNDQLSQLPAQQANPGSTSQQQAMIAQPPQPTQPPQQPNVSSA	2	N17(Deamidated); S45(HexNA)	N17(Deamidated): 100; S20(HexNAc): 33.2; T21(HexNAc): 33.2; S22(HexNAc): 33.2	HCD	1				8	166.583	0	0	250	3	1671.81	5013.42	8.46	129.22	3432.25	0	0	0	0	0	0	0	0	0	28807	28807	MS2	10/524	20180109_Lumos_RSLC3_Stadlmann_Penninger_IMBA_mESC_PNGF_HILIC_fr18.raw
Protein Tsc22d2 OS=Mus musculus GN=Tsc22d2 PE=1 SV=1 - [E9Q7M2_MOUSE]|MCG8104 OS=Mus musculus GN=Tsc22d2 PE=1 SV=1 - [A0A0G2JFZ4_MOUSE]	E9Q7M2;A0A0G2JFZ4	SLSNNDQLSQLPAQQANPGSTSQQQAMIAQPPQPTQPPQQPNVSSA	2	N17(Deamidated); S45(HexNA)	N17(Deamidated): 100; S20(HexNAc): 33.33; T21(HexNAc): 33.33; S22(HexNAc): 33.33	HCD	1				7	238.1	0	0	250	4	1254.11	5013.41	6.48	129.5	83856.7	0	785.054	0	0	0	0	0	0	0	29684	29684	MS2	13/524	20180109_Lumos_RSLC3_Stadlmann_Penninger_IMBA_mESC_PNGF_HILIC_fr17.raw
Protein Tsc22d2 OS=Mus musculus GN=Tsc22d2 PE=1 SV=1 - [E9Q7M2_MOUSE]|MCG8104 OS=Mus musculus GN=Tsc22d2 PE=1 SV=1 - [A0A0G2JFZ4_MOUSE]	E9Q7M2;A0A0G2JFZ4	SLSNNDQLSQLPAQQANPGSTSQQQAMIAQPPQPTQPPQQPNVSSA	2	N5(Deamidated); N17(Deamidated); S45(HexNA)	S1(HexNAc): 14.28; S3(HexNAc): 14.28; N4(HexNAc): 4.76; N4(Deamidated): 66.67; N5(HexNAc): 4.76; N5(Deamidated): 66.67; S9(HexNAc): 14.28; N17(HexNAc): 4.76; N17(Deamidated): 66.67; S20(HexNAc): 14.28; T21(HexNAc): 14.28; S22(HexNAc): 14.28	HCD	1				6	313.397	0	62	250	3	1672.14	5014.4	7.44	129.28	3804.55	0	0	0	0	0	542.818	0	0	0	28821	28821	MS2	4/524	20180109_Lumos_RSLC3_Stadlmann_Penninger_IMBA_mESC_PNGF_HILIC_fr18.raw
Protein Dnajc21 OS=Mus musculus GN=Dnajc21 PE=1 SV=1 - [E9Q8D0_MOUSE]|Protein Dnajc21 (Fragment) OS=Mus musculus GN=Dnajc21 PE=1 SV=1 - [F6QYD2_MOUSE]	E9Q8D0;F6QYD2	SNEDNAKELENRPQENTCITETTEACEDPKSEAK	2	N16(Deamidated); C18(Carbamidomethyl); C26(Carbamidomethyl)	N16(Deamidated): 100	HCD	1				47	0.0104113	2	0	250	4	985.438	3938.73	3.78	64.43	10844	0	0	0	0	0	621.831	0	0	0	15095	15095	MS2	12/390	20180109_Lumos_RSLC3_Stadlmann_Penninger_IMBA_mESC_PNGF_HILIC_fr16.raw
Rho GTPase-activating protein 17 OS=Mus musculus GN=Arhgap17 PE=1 SV=1 - [E9QAJ9_MOUSE]|Rho GTPase-activating protein 17 OS=Mus musculus GN=Arhgap17 PE=1 SV=1 - [RHG17_MOUSE]	E9QAJ9;Q3UIA2	NSNQMTTVPNQAQTGGNSHQLSVSTPHSAAGPSPHTLRR	2	N3(Deamidated); T36(HexNA)	N3(Deamidated): 96.42; N10(HexNAc): 94.28	HCD	1				6	297.488	1	8	250	5	854.813	4270.04	1.99	59.11	6975.86	0	0	0	0	0	706.317	0	0	0	14176	14176	MS2	16/448	20180109_Lumos_RSLC3_Stadlmann_Penninger_IMBA_mESC_PNGF_HILIC_fr15.raw
Rho GTPase-activating protein 17 OS=Mus musculus GN=Arhgap17 PE=1 SV=1 - [E9QAJ9_MOUSE]|Rho GTPase-activating protein 17 OS=Mus musculus GN=Arhgap17 PE=1 SV=1 - [RHG17_MOUSE]	E9QAJ9;Q3UIA2	SPSPPQQQQQQQQQQQQQQQQQTPGMR	2	M26(Oxidation)	M26(Oxidation): 100	HCD	1				77	1.40167e-05	0	0	250	3	1073.84	3219.5	0.18	42.97	4720.95	0	624.078	0	0	0	727.812	0	0	0	9055	9055	MS2	21/294	20180109_Lumos_RSLC3_Stadlmann_Penninger_IMBA_mESC_PNGF_HILIC_fr18.raw
Rho GTPase-activating protein 17 OS=Mus musculus GN=Arhgap17 PE=1 SV=1 - [E9QAJ9_MOUSE]|Rho GTPase-activating protein 17 OS=Mus musculus GN=Arhgap17 PE=1 SV=1 - [RHG17_MOUSE]	E9QAJ9;Q3UIA2	SPSPPQQQQQQQQQQQQQQQQQTPGMR	2	M26(Oxidation)	M26(Oxidation): 100	HCD	1				61	0.000494287	0	22	250	3	1073.84	3219.5	1.43	40.18	3431.57	0	640.034	0	0	0	884.533	0	0	0	7584	7584	MS2	16/294	20180109_Lumos_RSLC3_Stadlmann_Penninger_IMBA_mESC_PNGF_HILIC_fr19.raw
Rho GTPase-activating protein 17 OS=Mus musculus GN=Arhgap17 PE=1 SV=1 - [E9QAJ9_MOUSE]|Rho GTPase-activating protein 17 OS=Mus musculus GN=Arhgap17 PE=1 SV=1 - [RHG17_MOUSE]	E9QAJ9;Q3UIA2	SPSPPQQQQQQQQQQQQQQQQQTPGMR	2	M26(Oxidation)	M26(Oxidation): 100	HCD	1				61	0.000549717	0	13	250	3	1073.83	3219.49	-2.1	39.76	3066.04	0	0	0	0	0	552.008	0	519.573	0	7488	7488	MS2	16/294	20180109_Lumos_RSLC3_Stadlmann_Penninger_IMBA_mESC_PNGF_HILIC_fr19.raw
Rho GTPase-activating protein 17 OS=Mus musculus GN=Arhgap17 PE=1 SV=1 - [E9QAJ9_MOUSE]|Rho GTPase-activating protein 17 OS=Mus musculus GN=Arhgap17 PE=1 SV=1 - [RHG17_MOUSE]	E9QAJ9;Q3UIA2	SPSPPQQQQQQQQQQQQQQQQQTPGMR	2	M26(Oxidation)	M26(Oxidation): 100	HCD	1				53	0.00356955	0	0	250	3	1073.84	3219.5	1.54	48.55	3209.54	0	0	0	0	0	1047.95	0	0	0	10351	10351	MS2	20/294	20180109_Lumos_RSLC3_Stadlmann_Penninger_IMBA_mESC_PNGF_HILIC_fr18.raw
Rho GTPase-activating protein 17 OS=Mus musculus GN=Arhgap17 PE=1 SV=1 - [E9QAJ9_MOUSE]|Rho GTPase-activating protein 17 OS=Mus musculus GN=Arhgap17 PE=1 SV=1 - [RHG17_MOUSE]	E9QAJ9;Q3UIA2	SPSPPQQQQQQQQQQQQQQQQQTPGMR	2	M26(Oxidation)	M26(Oxidation): 100	HCD	1				51	0.00583146	0	0	250	3	1073.84	3219.49	-1.19	49.02	2773.13	0	507.03	0	0	0	0	0	0	0	10456	10456	MS2	17/294	20180109_Lumos_RSLC3_Stadlmann_Penninger_IMBA_mESC_PNGF_HILIC_fr18.raw
Rho GTPase-activating protein 17 OS=Mus musculus GN=Arhgap17 PE=1 SV=1 - [E9QAJ9_MOUSE]|Rho GTPase-activating protein 17 OS=Mus musculus GN=Arhgap17 PE=1 SV=1 - [RHG17_MOUSE]	E9QAJ9;Q3UIA2	SPSPPQQQQQQQQQQQQQQQQQTPGMRR	2	M26(Oxidation)	M26(Oxidation): 100	HCD	1				29	1.01148	1	37	250	4	844.655	3375.6	1.29	41.06	5983.1	0	0	0	0	0	1069.31	0	0	0	8593	8593	MS2	19/304	20180109_Lumos_RSLC3_Stadlmann_Penninger_IMBA_mESC_PNGF_HILIC_fr18.raw
AT-rich interactive domain-containing protein 1A OS=Mus musculus GN=Arid1a PE=1 SV=1 - [E9QAQ7_MOUSE]	E9QAQ7	HDSYGNQFSTQGTPSSSPFPSQQTTMYQQQQQNYK	1			HCD	1				108	7.94328e-09	0	23	250	3	1342.59	4025.77	0.96	102.66	2306.44	0	0	0	0	0	0	0	0	0	22982	22982	MS2	30/376	20180109_Lumos_RSLC3_Stadlmann_Penninger_IMBA_mESC_PNGF_HILIC_fr18.raw
AT-rich interactive domain-containing protein 1A OS=Mus musculus GN=Arid1a PE=1 SV=1 - [E9QAQ7_MOUSE]	E9QAQ7	HDSYGNQFSTQGTPSSSPFPSQQTTMYQQQQQNYK	1			HCD	1				50	0.00500037	0	11	250	4	1007.2	4025.76	-0.88	102.71	2701.98	0	0	523.794	0	0	0	0	0	0	23754	23754	MS2	21/376	20180109_Lumos_RSLC3_Stadlmann_Penninger_IMBA_mESC_PNGF_HILIC_fr17.raw
AT-rich interactive domain-containing protein 1A OS=Mus musculus GN=Arid1a PE=1 SV=1 - [E9QAQ7_MOUSE]	E9QAQ7	HDSYGNQFSTQGTPSSSPFPSQQTTMYQQQQQNYK	1	M26(Oxidation); N33(Deamidated)	M26(Oxidation): 100; N33(Deamidated): 99.37	HCD	1				24	2.13762	0	11	250	4	1011.45	4042.77	6.33	95.3	13434.7	0	0	1142.76	0	0	0	0	0	0	21358	21358	MS2	9/376	20180109_Lumos_RSLC3_Stadlmann_Penninger_IMBA_mESC_PNGF_HILIC_fr18.raw
AT-rich interactive domain-containing protein 1A OS=Mus musculus GN=Arid1a PE=1 SV=1 - [E9QAQ7_MOUSE]	E9QAQ7	TEPGIGPEGNMGTGAPQPNLMPSTPDSGMYSPSRYPPQQQQQQQQQQQQQR	1	N19(Deamidated); M21(Oxidation)	N19(Deamidated): 100; M21(Oxidation): 100	HCD	1				37	0.254058	1	21	250	5	1125.92	5625.58	6.62	110.97	3954.28	0	1410.61	0	0	0	970.24	0	0	0	25633	25633	MS2	17/546	20180109_Lumos_RSLC3_Stadlmann_Penninger_IMBA_mESC_PNGF_HILIC_fr17.raw
AT-rich interactive domain-containing protein 1A OS=Mus musculus GN=Arid1a PE=1 SV=1 - [E9QAQ7_MOUSE]	E9QAQ7	VRTEPGIGPEGNMGTGAPQPNLMPSTPDSGMYSPSRYPPQQQQQQQQQQQQQR	1	M13(Oxidation); N21(Deamidated)	N21(Deamidated): 100; M23(Oxidation): 99.63	HCD	1				65	0.000414148	2	27	250	5	1176.96	5880.75	5.53	107.57	16278.9	0	507.657	0	0	0	4013.12	0	778.011	713.029	24863	24863	MS2	16/582	20180109_Lumos_RSLC3_Stadlmann_Penninger_IMBA_mESC_PNGF_HILIC_fr17.raw
AT-rich interactive domain-containing protein 1A OS=Mus musculus GN=Arid1a PE=1 SV=1 - [E9QAQ7_MOUSE]	E9QAQ7	YPPQQQQQQQQQQQQQR	1			HCD	1				43	0.0168512	0	17	250	3	733.021	2197.05	-0.42	27.15	5008.36	0	0	0	0	0	929.061	0	0	0	6076	6076	MS2	17/156	20180109_Lumos_RSLC3_Stadlmann_Penninger_IMBA_mESC_PNGF_HILIC_fr15.raw
Non-canonical poly(A) RNA polymerase PAPD5 OS=Mus musculus GN=Papd5 PE=1 SV=1 - [E9QJT6_MOUSE]|Non-canonical poly(A) RNA polymerase PAPD5 OS=Mus musculus GN=Papd5 PE=1 SV=1 - [F8WI26_MOUSE]|Non-canonical poly(A) RNA polymerase PAPD5 OS=Mus musculus GN=Papd5 PE=1 SV=2 - [PAPD5_MOUSE]	E9QJT6;F8WI26;Q68ED3	HSSNSSSGPVSSSSATQSSSSDVDSDATPCK	3	S25(HexNA); T28(HexNA); C30(Carbamidomethyl)	S25(HexNAc): 99.99; T28(HexNAc): 99.99	HCD	1				35	0.0339129	0	48	250	3	1150.48	3449.43	0.33	44.48	4310.46	0	529.132	0	0	0	1188.5	0	0	0	9818	9818	MS2	13/346	20180109_Lumos_RSLC3_Stadlmann_Penninger_IMBA_mESC_PNGF_HILIC_fr17.raw
Non-canonical poly(A) RNA polymerase PAPD5 OS=Mus musculus GN=Papd5 PE=1 SV=1 - [E9QJT6_MOUSE]|Non-canonical poly(A) RNA polymerase PAPD5 OS=Mus musculus GN=Papd5 PE=1 SV=1 - [F8WI26_MOUSE]|Non-canonical poly(A) RNA polymerase PAPD5 OS=Mus musculus GN=Papd5 PE=1 SV=2 - [PAPD5_MOUSE]	E9QJT6;F8WI26;Q68ED3	HSSNSSSGPVSSSSATQSSSSDVDSDATPCK	3	S25(HexNA); T28(HexNA); C30(Carbamidomethyl)	S25(HexNAc): 100; T28(HexNAc): 100	HCD	1				34	0.0464099	0	46	250	4	863.113	3449.43	1.51	44.49	5031.84	0	2271.08	0	0	0	1707.1	0	0	0	9821	9821	MS2	13/346	20180109_Lumos_RSLC3_Stadlmann_Penninger_IMBA_mESC_PNGF_HILIC_fr17.raw
Non-canonical poly(A) RNA polymerase PAPD5 OS=Mus musculus GN=Papd5 PE=1 SV=1 - [E9QJT6_MOUSE]|Non-canonical poly(A) RNA polymerase PAPD5 OS=Mus musculus GN=Papd5 PE=1 SV=1 - [F8WI26_MOUSE]|Non-canonical poly(A) RNA polymerase PAPD5 OS=Mus musculus GN=Papd5 PE=1 SV=2 - [PAPD5_MOUSE]	E9QJT6;F8WI26;Q68ED3	HSSNSSSGPVSSSSATQSSSSDVDSDATPCK	3	S25(HexNA); T28(HexNA); C30(Carbamidomethyl)	T16(HexNAc): 28.46; S18(HexNAc): 28.46; S19(HexNAc): 28.46; S20(HexNAc): 28.46; S21(HexNAc): 28.46; S25(HexNAc): 28.46; T28(HexNAc): 28.46	HCD	1				13	8.33097	0	0	250	3	1150.48	3449.44	4.15	48.04	6069.94	0	0	0	0	0	879.534	0	0	0	10228	10228	MS2	8/346	20180109_Lumos_RSLC3_Stadlmann_Penninger_IMBA_mESC_PNGF_HILIC_fr18.raw
Non-canonical poly(A) RNA polymerase PAPD5 OS=Mus musculus GN=Papd5 PE=1 SV=1 - [E9QJT6_MOUSE]|Non-canonical poly(A) RNA polymerase PAPD5 OS=Mus musculus GN=Papd5 PE=1 SV=1 - [F8WI26_MOUSE]|Non-canonical poly(A) RNA polymerase PAPD5 OS=Mus musculus GN=Papd5 PE=1 SV=2 - [PAPD5_MOUSE]	E9QJT6;F8WI26;Q68ED3	HSSNSSSGPVSSSSATQSSSSDVDSDATPCKTPK	3	N4(Deamidated); C30(Carbamidomethyl)	N4(Deamidated): 100	HCD	1				103	1.38479e-08	1	46	250	4	843.369	3370.45	2.29	45.22	4887.77	0	5110.97	817.948	0	0	1676.73	0	0	0	10356	10356	MS2	20/384	20180109_Lumos_RSLC3_Stadlmann_Penninger_IMBA_mESC_PNGF_HILIC_fr16.raw
Ankyrin repeat domain-containing protein 17 OS=Mus musculus GN=Ankrd17 PE=1 SV=1 - [E9QKG6_MOUSE]|Ankyrin repeat domain-containing protein 17 OS=Mus musculus GN=Ankrd17 PE=1 SV=2 - [ANR17_MOUSE]|Ankyrin repeat domain-containing protein 17 OS=Mus musculus GN=Ankrd17 PE=1 SV=1 - [A0A0G2JDZ9_MOUSE]|Ankyrin repeat domain-containing protein 17 OS=Mus musculus GN=Ankrd17 PE=1 SV=3 - [E9Q804_MOUSE]	E9QKG6;Q99NH0;A0A0G2JDZ9;E9Q804	HSNQNSSGSQVNSAGSLTSSPTTTASSSASAVPGTTSNGSPSSPSVR	4	S28(HexNA); S30(HexNA); N38(HexNA)	Too many isoforms	HCD	1				138	1.53068e-11	0	27	250	4	1258.32	5030.27	0.67	70.25	94093.9	0	0	0	0	0	1427.43	0	0	0	15420	15420	MS2	35/542	20180109_Lumos_RSLC3_Stadlmann_Penninger_IMBA_mESC_PNGF_HILIC_fr18.raw
Ankyrin repeat domain-containing protein 17 OS=Mus musculus GN=Ankrd17 PE=1 SV=1 - [E9QKG6_MOUSE]|Ankyrin repeat domain-containing protein 17 OS=Mus musculus GN=Ankrd17 PE=1 SV=2 - [ANR17_MOUSE]|Ankyrin repeat domain-containing protein 17 OS=Mus musculus GN=Ankrd17 PE=1 SV=1 - [A0A0G2JDZ9_MOUSE]|Ankyrin repeat domain-containing protein 17 OS=Mus musculus GN=Ankrd17 PE=1 SV=3 - [E9Q804_MOUSE]	E9QKG6;Q99NH0;A0A0G2JDZ9;E9Q804	HSNQNSSGSQVNSAGSLTSSPTTTASSSASAVPGTTSNGSPSSPSVR	4	T36(HexNA); S45(HexNA)	T22(HexNAc): 33.29; T23(HexNAc): 33.29; T24(HexNAc): 33.29; S26(HexNAc): 33.29; S27(HexNAc): 33.29; S28(HexNAc): 33.29	HCD	1				129	1.25628e-10	0	0	250	4	1207.56	4827.2	1.96	72.39	54806.3	0	0	0	0	0	1062.57	0	0	0	14463	14463	MS2	30/542	20180109_Lumos_RSLC3_Stadlmann_Penninger_IMBA_mESC_PNGF_HILIC_fr19.raw
Ankyrin repeat domain-containing protein 17 OS=Mus musculus GN=Ankrd17 PE=1 SV=1 - [E9QKG6_MOUSE]|Ankyrin repeat domain-containing protein 17 OS=Mus musculus GN=Ankrd17 PE=1 SV=2 - [ANR17_MOUSE]|Ankyrin repeat domain-containing protein 17 OS=Mus musculus GN=Ankrd17 PE=1 SV=1 - [A0A0G2JDZ9_MOUSE]|Ankyrin repeat domain-containing protein 17 OS=Mus musculus GN=Ankrd17 PE=1 SV=3 - [E9Q804_MOUSE]	E9QKG6;Q99NH0;A0A0G2JDZ9;E9Q804	HSNQNSSGSQVNSAGSLTSSPTTTASSSASAVPGTTSNGSPSSPSVR	4	N38(Deamidated); S45(HexNA)	Too many isoforms	HCD	1				105	2.9511e-08	0	0	250	4	1157.03	4625.09	-0.77	78.67	233062	0	945.06	527.858	0	0	0	0	0	0	17414	17414	MS2	27/542	20180109_Lumos_RSLC3_Stadlmann_Penninger_IMBA_mESC_PNGF_HILIC_fr18.raw
Ankyrin repeat domain-containing protein 17 OS=Mus musculus GN=Ankrd17 PE=1 SV=1 - [E9QKG6_MOUSE]|Ankyrin repeat domain-containing protein 17 OS=Mus musculus GN=Ankrd17 PE=1 SV=2 - [ANR17_MOUSE]|Ankyrin repeat domain-containing protein 17 OS=Mus musculus GN=Ankrd17 PE=1 SV=1 - [A0A0G2JDZ9_MOUSE]|Ankyrin repeat domain-containing protein 17 OS=Mus musculus GN=Ankrd17 PE=1 SV=3 - [E9Q804_MOUSE]	E9QKG6;Q99NH0;A0A0G2JDZ9;E9Q804	HSNQNSSGSQVNSAGSLTSSPTTTASSSASAVPGTTSNGSPSSPSVR	4	N12(Deamidated); S45(HexNA)	Too many isoforms	HCD	1				99	1.28259e-07	0	10	250	4	1157.03	4625.11	3.35	80.93	96555.5	0	1171.01	568.004	0	0	2298.38	0	0	0	17941	17941	MS2	27/542	20180109_Lumos_RSLC3_Stadlmann_Penninger_IMBA_mESC_PNGF_HILIC_fr18.raw
Ankyrin repeat domain-containing protein 17 OS=Mus musculus GN=Ankrd17 PE=1 SV=1 - [E9QKG6_MOUSE]|Ankyrin repeat domain-containing protein 17 OS=Mus musculus GN=Ankrd17 PE=1 SV=2 - [ANR17_MOUSE]|Ankyrin repeat domain-containing protein 17 OS=Mus musculus GN=Ankrd17 PE=1 SV=1 - [A0A0G2JDZ9_MOUSE]|Ankyrin repeat domain-containing protein 17 OS=Mus musculus GN=Ankrd17 PE=1 SV=3 - [E9Q804_MOUSE]	E9QKG6;Q99NH0;A0A0G2JDZ9;E9Q804	HSNQNSSGSQVNSAGSLTSSPTTTASSSASAVPGTTSNGSPSSPSVR	4	N5(Deamidated); N12(Deamidated); S45(HexNA)	Too many isoforms	HCD	1				87	1.88241e-06	0	0	250	3	1542.71	4626.1	5.05	80.89	14231.6	0	0	0	0	0	0	0	0	0	17933	17933	MS2	21/542	20180109_Lumos_RSLC3_Stadlmann_Penninger_IMBA_mESC_PNGF_HILIC_fr18.raw
Ankyrin repeat domain-containing protein 17 OS=Mus musculus GN=Ankrd17 PE=1 SV=1 - [E9QKG6_MOUSE]|Ankyrin repeat domain-containing protein 17 OS=Mus musculus GN=Ankrd17 PE=1 SV=2 - [ANR17_MOUSE]|Ankyrin repeat domain-containing protein 17 OS=Mus musculus GN=Ankrd17 PE=1 SV=1 - [A0A0G2JDZ9_MOUSE]|Ankyrin repeat domain-containing protein 17 OS=Mus musculus GN=Ankrd17 PE=1 SV=3 - [E9Q804_MOUSE]	E9QKG6;Q99NH0;A0A0G2JDZ9;E9Q804	HSNQNSSGSQVNSAGSLTSSPTTTASSSASAVPGTTSNGSPSSPSVR	4	N12(Deamidated); N38(Deamidated); S45(HexNA)	Too many isoforms	HCD	1				54	0.00363677	0	46	250	3	1542.7	4626.1	3.78	78.68	38044.3	0	0	0	0	0	0	0	0	0	17415	17415	MS2	24/542	20180109_Lumos_RSLC3_Stadlmann_Penninger_IMBA_mESC_PNGF_HILIC_fr18.raw
Ankyrin repeat domain-containing protein 17 OS=Mus musculus GN=Ankrd17 PE=1 SV=1 - [E9QKG6_MOUSE]|Ankyrin repeat domain-containing protein 17 OS=Mus musculus GN=Ankrd17 PE=1 SV=2 - [ANR17_MOUSE]|Ankyrin repeat domain-containing protein 17 OS=Mus musculus GN=Ankrd17 PE=1 SV=1 - [A0A0G2JDZ9_MOUSE]|Ankyrin repeat domain-containing protein 17 OS=Mus musculus GN=Ankrd17 PE=1 SV=3 - [E9Q804_MOUSE]	E9QKG6;Q99NH0;A0A0G2JDZ9;E9Q804	HSNQNSSGSQVNSAGSLTSSPTTTASSSASAVPGTTSNGSPSSPSVR	4	N12(Deamidated); N38(Deamidated); S45(HexNA)	Too many isoforms	HCD	1				53	0.00447261	0	0	250	4	1157.28	4626.1	3.53	80.97	83291.7	0	1884.2	564.736	0	0	2031.01	0	0	0	17950	17950	MS2	22/542	20180109_Lumos_RSLC3_Stadlmann_Penninger_IMBA_mESC_PNGF_HILIC_fr18.raw
Ankyrin repeat domain-containing protein 17 OS=Mus musculus GN=Ankrd17 PE=1 SV=1 - [E9QKG6_MOUSE]|Ankyrin repeat domain-containing protein 17 OS=Mus musculus GN=Ankrd17 PE=1 SV=2 - [ANR17_MOUSE]|Ankyrin repeat domain-containing protein 17 OS=Mus musculus GN=Ankrd17 PE=1 SV=1 - [A0A0G2JDZ9_MOUSE]|Ankyrin repeat domain-containing protein 17 OS=Mus musculus GN=Ankrd17 PE=1 SV=3 - [E9Q804_MOUSE]	E9QKG6;Q99NH0;A0A0G2JDZ9;E9Q804	HSNQNSSGSQVNSAGSLTSSPTTTASSSASAVPGTTSNGSPSSPSVR	4	N12(Deamidated); S27(HexNA); S28(HexNA); N38(Deamidated)	Too many isoforms	HCD	1				31	0.831679	0	24	250	4	1208.05	4829.19	5.85	75.57	25750.3	0	0	0	0	0	606.148	0	0	0	15117	15117	MS2	19/542	20180109_Lumos_RSLC3_Stadlmann_Penninger_IMBA_mESC_PNGF_HILIC_fr19.raw
Ankyrin repeat domain-containing protein 17 OS=Mus musculus GN=Ankrd17 PE=1 SV=1 - [E9QKG6_MOUSE]|Ankyrin repeat domain-containing protein 17 OS=Mus musculus GN=Ankrd17 PE=1 SV=2 - [ANR17_MOUSE]|Ankyrin repeat domain-containing protein 17 OS=Mus musculus GN=Ankrd17 PE=1 SV=1 - [A0A0G2JDZ9_MOUSE]|Ankyrin repeat domain-containing protein 17 OS=Mus musculus GN=Ankrd17 PE=1 SV=3 - [E9Q804_MOUSE]	E9QKG6;Q99NH0;A0A0G2JDZ9;E9Q804	HSNQNSSGSQVNSAGSLTSSPTTTASSSASAVPGTTSNGSPSSPSVR	4	N12(Deamidated); S27(HexNA); T36(HexNA); N38(Deamidated)	Too many isoforms	HCD	1				23	4.8524	0	70	250	3	1610.4	4829.19	5.44	75.62	22884	0	0	0	0	0	0	0	0	0	16714	16714	MS2	24/542	20180109_Lumos_RSLC3_Stadlmann_Penninger_IMBA_mESC_PNGF_HILIC_fr18.raw
Ankyrin repeat domain-containing protein 17 OS=Mus musculus GN=Ankrd17 PE=1 SV=1 - [E9QKG6_MOUSE]|Ankyrin repeat domain-containing protein 17 OS=Mus musculus GN=Ankrd17 PE=1 SV=2 - [ANR17_MOUSE]|Ankyrin repeat domain-containing protein 17 OS=Mus musculus GN=Ankrd17 PE=1 SV=1 - [A0A0G2JDZ9_MOUSE]|Ankyrin repeat domain-containing protein 17 OS=Mus musculus GN=Ankrd17 PE=1 SV=3 - [E9Q804_MOUSE]	E9QKG6;Q99NH0;A0A0G2JDZ9;E9Q804	HSNQNSSGSQVNSAGSLTSSPTTTASSSASAVPGTTSNGSPSSPSVR	4	N38(Deamidated); S45(HexNA)	Too many isoforms	HCD	1				9	154.951	0	0	250	4	1157.04	4625.13	7.99	75.56	6484.03	0	0	0	0	0	794.521	0	0	0	15115	15115	MS2	7/542	20180109_Lumos_RSLC3_Stadlmann_Penninger_IMBA_mESC_PNGF_HILIC_fr19.raw
Ankyrin repeat domain-containing protein 17 OS=Mus musculus GN=Ankrd17 PE=1 SV=1 - [E9QKG6_MOUSE]|Ankyrin repeat domain-containing protein 17 OS=Mus musculus GN=Ankrd17 PE=1 SV=2 - [ANR17_MOUSE]|Ankyrin repeat domain-containing protein 17 OS=Mus musculus GN=Ankrd17 PE=1 SV=1 - [A0A0G2JDZ9_MOUSE]|Ankyrin repeat domain-containing protein 17 OS=Mus musculus GN=Ankrd17 PE=1 SV=3 - [E9Q804_MOUSE]	E9QKG6;Q99NH0;A0A0G2JDZ9;E9Q804	HSNQNSSGSQVNSAGSLTSSPTTTASSSASAVPGTTSNGSPSSPSVR	4	N12(Deamidated); N38(Deamidated); S42(HexNA); S43(HexNA); S45(HexNA)	Too many isoforms	HCD	1				8	141.409	0	33	250	4	1258.82	5032.26	4.4	73.14	13569.1	0	0	0	0	0	733.887	0	0	0	14634	14634	MS2	5/542	20180109_Lumos_RSLC3_Stadlmann_Penninger_IMBA_mESC_PNGF_HILIC_fr19.raw
Ankyrin repeat domain-containing protein 17 OS=Mus musculus GN=Ankrd17 PE=1 SV=1 - [E9QKG6_MOUSE]|Ankyrin repeat domain-containing protein 17 OS=Mus musculus GN=Ankrd17 PE=1 SV=2 - [ANR17_MOUSE]|Ankyrin repeat domain-containing protein 17 OS=Mus musculus GN=Ankrd17 PE=1 SV=1 - [A0A0G2JDZ9_MOUSE]|Ankyrin repeat domain-containing protein 17 OS=Mus musculus GN=Ankrd17 PE=1 SV=3 - [E9Q804_MOUSE]	E9QKG6;Q99NH0;A0A0G2JDZ9;E9Q804	HSNQNSSGSQVNSAGSLTSSPTTTASSSASAVPGTTSNGSPSSPSVRR	4	S9(HexNA); N38(HexNA)	S19(HexNAc): 99.86; S20(HexNAc): 49.93; T22(HexNAc): 49.93	HCD	1				174	4.98719e-15	1	5	250	4	1246.58	4983.29	0.13	63.83	144631	0	0	0	0	0	505.664	0	0	0	13928	13928	MS2	40/552	20180109_Lumos_RSLC3_Stadlmann_Penninger_IMBA_mESC_PNGF_HILIC_fr18.raw
Ankyrin repeat domain-containing protein 17 OS=Mus musculus GN=Ankrd17 PE=1 SV=1 - [E9QKG6_MOUSE]|Ankyrin repeat domain-containing protein 17 OS=Mus musculus GN=Ankrd17 PE=1 SV=2 - [ANR17_MOUSE]|Ankyrin repeat domain-containing protein 17 OS=Mus musculus GN=Ankrd17 PE=1 SV=1 - [A0A0G2JDZ9_MOUSE]|Ankyrin repeat domain-containing protein 17 OS=Mus musculus GN=Ankrd17 PE=1 SV=3 - [E9Q804_MOUSE]	E9QKG6;Q99NH0;A0A0G2JDZ9;E9Q804	HSNQNSSGSQVNSAGSLTSSPTTTASSSASAVPGTTSNGSPSSPSVRR	4	S19(HexNA); N38(HexNA)	S19(HexNAc): 98.78; T24(HexNAc): 33.3; S26(HexNAc): 33.19; S27(HexNAc): 33.19	HCD	1				112	6.9336e-09	1	4	250	4	1246.58	4983.3	1.01	65.2	101299	0	900.637	0	0	0	549.401	0	0	0	14245	14245	MS2	32/552	20180109_Lumos_RSLC3_Stadlmann_Penninger_IMBA_mESC_PNGF_HILIC_fr18.raw
Ankyrin repeat domain-containing protein 17 OS=Mus musculus GN=Ankrd17 PE=1 SV=1 - [E9QKG6_MOUSE]|Ankyrin repeat domain-containing protein 17 OS=Mus musculus GN=Ankrd17 PE=1 SV=2 - [ANR17_MOUSE]|Ankyrin repeat domain-containing protein 17 OS=Mus musculus GN=Ankrd17 PE=1 SV=1 - [A0A0G2JDZ9_MOUSE]|Ankyrin repeat domain-containing protein 17 OS=Mus musculus GN=Ankrd17 PE=1 SV=3 - [E9Q804_MOUSE]	E9QKG6;Q99NH0;A0A0G2JDZ9;E9Q804	HSNQNSSGSQVNSAGSLTSSPTTTASSSASAVPGTTSNGSPSSPSVRR	4	S45(HexNA)	T22(HexNAc): 99.68	HCD	1				110	1.15798e-08	1	0	250	4	1195.82	4780.24	5.71	66.61	49816.5	0	604.175	552.5	0	0	831.983	0	0	0	14564	14564	MS2	36/552	20180109_Lumos_RSLC3_Stadlmann_Penninger_IMBA_mESC_PNGF_HILIC_fr18.raw
Ankyrin repeat domain-containing protein 17 OS=Mus musculus GN=Ankrd17 PE=1 SV=1 - [E9QKG6_MOUSE]|Ankyrin repeat domain-containing protein 17 OS=Mus musculus GN=Ankrd17 PE=1 SV=2 - [ANR17_MOUSE]|Ankyrin repeat domain-containing protein 17 OS=Mus musculus GN=Ankrd17 PE=1 SV=1 - [A0A0G2JDZ9_MOUSE]|Ankyrin repeat domain-containing protein 17 OS=Mus musculus GN=Ankrd17 PE=1 SV=3 - [E9Q804_MOUSE]	E9QKG6;Q99NH0;A0A0G2JDZ9;E9Q804	HSNQNSSGSQVNSAGSLTSSPTTTASSSASAVPGTTSNGSPSSPSVRR	4	S19(HexNA); T36(HexNA); N38(Deamidated)	Too many isoforms	HCD	1				95	4.04171e-07	1	5	250	4	1246.83	4984.29	2.55	65.89	103105	0	0	799.525	0	0	0	0	0	0	14395	14395	MS2	30/552	20180109_Lumos_RSLC3_Stadlmann_Penninger_IMBA_mESC_PNGF_HILIC_fr18.raw
Ankyrin repeat domain-containing protein 17 OS=Mus musculus GN=Ankrd17 PE=1 SV=1 - [E9QKG6_MOUSE]|Ankyrin repeat domain-containing protein 17 OS=Mus musculus GN=Ankrd17 PE=1 SV=2 - [ANR17_MOUSE]|Ankyrin repeat domain-containing protein 17 OS=Mus musculus GN=Ankrd17 PE=1 SV=1 - [A0A0G2JDZ9_MOUSE]|Ankyrin repeat domain-containing protein 17 OS=Mus musculus GN=Ankrd17 PE=1 SV=3 - [E9Q804_MOUSE]	E9QKG6;Q99NH0;A0A0G2JDZ9;E9Q804	HSNQNSSGSQVNSAGSLTSSPTTTASSSASAVPGTTSNGSPSSPSVRR	4	N12(Deamidated); S45(HexNA)	Too many isoforms	HCD	1				63	0.000593653	1	0	215	4	1196.06	4781.21	1.9	68.77	173330	0	0	0	0	0	829.249	0	0	0	15080	15080	MS2	16/552	20180109_Lumos_RSLC3_Stadlmann_Penninger_IMBA_mESC_PNGF_HILIC_fr18.raw
Ankyrin repeat domain-containing protein 17 OS=Mus musculus GN=Ankrd17 PE=1 SV=1 - [E9QKG6_MOUSE]|Ankyrin repeat domain-containing protein 17 OS=Mus musculus GN=Ankrd17 PE=1 SV=2 - [ANR17_MOUSE]|Ankyrin repeat domain-containing protein 17 OS=Mus musculus GN=Ankrd17 PE=1 SV=1 - [A0A0G2JDZ9_MOUSE]|Ankyrin repeat domain-containing protein 17 OS=Mus musculus GN=Ankrd17 PE=1 SV=3 - [E9Q804_MOUSE]	E9QKG6;Q99NH0;A0A0G2JDZ9;E9Q804	HSNQNSSGSQVNSAGSLTSSPTTTASSSASAVPGTTSNGSPSSPSVRR	4	N5(Deamidated); N12(Deamidated); S19(HexNA); S20(HexNA); N38(HexNA)	Too many isoforms	HCD	1				50	0.0148426	1	0	250	4	1297.85	5188.38	7.93	62.11	63037.7	0	0	0	0	0	1314.22	0	0	0	13539	13539	MS2	18/552	20180109_Lumos_RSLC3_Stadlmann_Penninger_IMBA_mESC_PNGF_HILIC_fr18.raw
Ankyrin repeat domain-containing protein 17 OS=Mus musculus GN=Ankrd17 PE=1 SV=1 - [E9QKG6_MOUSE]|Ankyrin repeat domain-containing protein 17 OS=Mus musculus GN=Ankrd17 PE=1 SV=2 - [ANR17_MOUSE]|Ankyrin repeat domain-containing protein 17 OS=Mus musculus GN=Ankrd17 PE=1 SV=1 - [A0A0G2JDZ9_MOUSE]|Ankyrin repeat domain-containing protein 17 OS=Mus musculus GN=Ankrd17 PE=1 SV=3 - [E9Q804_MOUSE]	E9QKG6;Q99NH0;A0A0G2JDZ9;E9Q804	HSNQNSSGSQVNSAGSLTSSPTTTASSSASAVPGTTSNGSPSSPSVRR	4	T24(HexNA); S45(HexNA)	S16(HexNAc): 49.92; T18(HexNAc): 49.92; S28(HexNAc): 49.83; S30(HexNAc): 49.83	HCD	1				49	0.0150278	1	0	250	4	1246.58	4983.3	1.8	64.02	21106.3	0	982.383	0	0	0	3142.95	0	0	0	12681	12681	MS2	23/552	20180109_Lumos_RSLC3_Stadlmann_Penninger_IMBA_mESC_PNGF_HILIC_fr19.raw
Ankyrin repeat domain-containing protein 17 OS=Mus musculus GN=Ankrd17 PE=1 SV=1 - [E9QKG6_MOUSE]|Ankyrin repeat domain-containing protein 17 OS=Mus musculus GN=Ankrd17 PE=1 SV=2 - [ANR17_MOUSE]|Ankyrin repeat domain-containing protein 17 OS=Mus musculus GN=Ankrd17 PE=1 SV=1 - [A0A0G2JDZ9_MOUSE]|Ankyrin repeat domain-containing protein 17 OS=Mus musculus GN=Ankrd17 PE=1 SV=3 - [E9Q804_MOUSE]	E9QKG6;Q99NH0;A0A0G2JDZ9;E9Q804	HSNQNSSGSQVNSAGSLTSSPTTTASSSASAVPGTTSNGSPSSPSVRR	4	N12(Deamidated); T24(HexNA)	Too many isoforms	HCD	1				45	0.0351193	1	0	250	3	1594.41	4781.22	4.27	67.01	4729.15	0	0	0	0	0	0	0	0	0	14661	14661	MS2	19/552	20180109_Lumos_RSLC3_Stadlmann_Penninger_IMBA_mESC_PNGF_HILIC_fr18.raw
Ankyrin repeat domain-containing protein 17 OS=Mus musculus GN=Ankrd17 PE=1 SV=1 - [E9QKG6_MOUSE]|Ankyrin repeat domain-containing protein 17 OS=Mus musculus GN=Ankrd17 PE=1 SV=2 - [ANR17_MOUSE]|Ankyrin repeat domain-containing protein 17 OS=Mus musculus GN=Ankrd17 PE=1 SV=1 - [A0A0G2JDZ9_MOUSE]|Ankyrin repeat domain-containing protein 17 OS=Mus musculus GN=Ankrd17 PE=1 SV=3 - [E9Q804_MOUSE]	E9QKG6;Q99NH0;A0A0G2JDZ9;E9Q804	HSNQNSSGSQVNSAGSLTSSPTTTASSSASAVPGTTSNGSPSSPSVRR	4	T18(HexNA); S20(HexNA); T36(HexNA)	Too many isoforms	HCD	1				39	0.164271	1	7	250	4	1297.35	5186.38	1.58	62.17	43848	0	0	0	0	0	1009.62	0	0	0	13553	13553	MS2	23/552	20180109_Lumos_RSLC3_Stadlmann_Penninger_IMBA_mESC_PNGF_HILIC_fr18.raw
Ankyrin repeat domain-containing protein 17 OS=Mus musculus GN=Ankrd17 PE=1 SV=1 - [E9QKG6_MOUSE]|Ankyrin repeat domain-containing protein 17 OS=Mus musculus GN=Ankrd17 PE=1 SV=2 - [ANR17_MOUSE]|Ankyrin repeat domain-containing protein 17 OS=Mus musculus GN=Ankrd17 PE=1 SV=1 - [A0A0G2JDZ9_MOUSE]|Ankyrin repeat domain-containing protein 17 OS=Mus musculus GN=Ankrd17 PE=1 SV=3 - [E9Q804_MOUSE]	E9QKG6;Q99NH0;A0A0G2JDZ9;E9Q804	HSNQNSSGSQVNSAGSLTSSPTTTASSSASAVPGTTSNGSPSSPSVRR	4	N12(Deamidated); S16(HexNA); N38(HexNA)	Too many isoforms	HCD	1				33	0.560072	1	57	250	4	1246.83	4984.3	4.12	63.24	28343.7	0	0	0	0	0	1147.59	0	0	0	13790	13790	MS2	18/552	20180109_Lumos_RSLC3_Stadlmann_Penninger_IMBA_mESC_PNGF_HILIC_fr18.raw
Ankyrin repeat domain-containing protein 17 OS=Mus musculus GN=Ankrd17 PE=1 SV=1 - [E9QKG6_MOUSE]|Ankyrin repeat domain-containing protein 17 OS=Mus musculus GN=Ankrd17 PE=1 SV=2 - [ANR17_MOUSE]|Ankyrin repeat domain-containing protein 17 OS=Mus musculus GN=Ankrd17 PE=1 SV=1 - [A0A0G2JDZ9_MOUSE]|Ankyrin repeat domain-containing protein 17 OS=Mus musculus GN=Ankrd17 PE=1 SV=3 - [E9Q804_MOUSE]	E9QKG6;Q99NH0;A0A0G2JDZ9;E9Q804	HSNQNSSGSQVNSAGSLTSSPTTTASSSASAVPGTTSNGSPSSPSVRR	4	N5(Deamidated); N12(Deamidated); S16(HexNA); T18(HexNA); T36(HexNA)	Too many isoforms	HCD	1				31	1.01741	1	69	250	5	1038.48	5188.38	7.47	62.48	47980.3	0	1100.05	0	0	0	1182.93	0	0	0	13617	13617	MS2	11/552	20180109_Lumos_RSLC3_Stadlmann_Penninger_IMBA_mESC_PNGF_HILIC_fr18.raw
Ankyrin repeat domain-containing protein 17 OS=Mus musculus GN=Ankrd17 PE=1 SV=1 - [E9QKG6_MOUSE]|Ankyrin repeat domain-containing protein 17 OS=Mus musculus GN=Ankrd17 PE=1 SV=2 - [ANR17_MOUSE]|Ankyrin repeat domain-containing protein 17 OS=Mus musculus GN=Ankrd17 PE=1 SV=1 - [A0A0G2JDZ9_MOUSE]|Ankyrin repeat domain-containing protein 17 OS=Mus musculus GN=Ankrd17 PE=1 SV=3 - [E9Q804_MOUSE]	E9QKG6;Q99NH0;A0A0G2JDZ9;E9Q804	HSNQNSSGSQVNSAGSLTSSPTTTASSSASAVPGTTSNGSPSSPSVRR	4	N12(Deamidated); S13(HexNA); T36(HexNA); N38(Deamidated)	Too many isoforms	HCD	1				19	15.5035	1	35	250	5	997.862	4985.28	4.19	67.02	62186.7	0	0	0	0	0	935.955	0	0	0	14665	14665	MS2	18/552	20180109_Lumos_RSLC3_Stadlmann_Penninger_IMBA_mESC_PNGF_HILIC_fr18.raw
Ankyrin repeat domain-containing protein 17 OS=Mus musculus GN=Ankrd17 PE=1 SV=1 - [E9QKG6_MOUSE]|Ankyrin repeat domain-containing protein 17 OS=Mus musculus GN=Ankrd17 PE=1 SV=2 - [ANR17_MOUSE]|Ankyrin repeat domain-containing protein 17 OS=Mus musculus GN=Ankrd17 PE=1 SV=1 - [A0A0G2JDZ9_MOUSE]|Ankyrin repeat domain-containing protein 17 OS=Mus musculus GN=Ankrd17 PE=1 SV=3 - [E9Q804_MOUSE]	E9QKG6;Q99NH0;A0A0G2JDZ9;E9Q804	HSNQNSSGSQVNSAGSLTSSPTTTASSSASAVPGTTSNGSPSSPSVRR	4	N3(Deamidated); N5(Deamidated); T22(HexNA); S28(HexNA); N38(Deamidated)	Too many isoforms	HCD	1				19	16.1423	1	24	250	4	1247.33	4986.28	7.89	67.89	41796.5	0	0	0	0	0	1215.63	0	0	0	14865	14865	MS2	11/552	20180109_Lumos_RSLC3_Stadlmann_Penninger_IMBA_mESC_PNGF_HILIC_fr18.raw
Ankyrin repeat domain-containing protein 17 OS=Mus musculus GN=Ankrd17 PE=1 SV=1 - [E9QKG6_MOUSE]|Ankyrin repeat domain-containing protein 17 OS=Mus musculus GN=Ankrd17 PE=1 SV=2 - [ANR17_MOUSE]|Ankyrin repeat domain-containing protein 17 OS=Mus musculus GN=Ankrd17 PE=1 SV=1 - [A0A0G2JDZ9_MOUSE]|Ankyrin repeat domain-containing protein 17 OS=Mus musculus GN=Ankrd17 PE=1 SV=3 - [E9Q804_MOUSE]	E9QKG6;Q99NH0;A0A0G2JDZ9;E9Q804	HSNQNSSGSQVNSAGSLTSSPTTTASSSASAVPGTTSNGSPSSPSVRR	4	N5(Deamidated); N12(Deamidated); S20(HexNA); N38(HexNA)	Too many isoforms	HCD	1				18	20.6097	1	12	250	5	997.864	4985.29	6.15	66.74	51756.8	0	873.321	0	0	0	789.986	0	0	0	14597	14597	MS2	15/552	20180109_Lumos_RSLC3_Stadlmann_Penninger_IMBA_mESC_PNGF_HILIC_fr18.raw
Ankyrin repeat domain-containing protein 17 OS=Mus musculus GN=Ankrd17 PE=1 SV=1 - [E9QKG6_MOUSE]|Ankyrin repeat domain-containing protein 17 OS=Mus musculus GN=Ankrd17 PE=1 SV=2 - [ANR17_MOUSE]|Ankyrin repeat domain-containing protein 17 OS=Mus musculus GN=Ankrd17 PE=1 SV=1 - [A0A0G2JDZ9_MOUSE]|Ankyrin repeat domain-containing protein 17 OS=Mus musculus GN=Ankrd17 PE=1 SV=3 - [E9Q804_MOUSE]	E9QKG6;Q99NH0;A0A0G2JDZ9;E9Q804	HSNQNSSGSQVNSAGSLTSSPTTTASSSASAVPGTTSNGSPSSPSVRR	4	N12(Deamidated); T18(HexNA); S27(HexNA); T36(HexNA); N38(Deamidated)	Too many isoforms	HCD	1				10	133.499	1	0	250	4	1297.85	5188.38	7.08	64.93	43331.8	0	511.809	0	0	0	1405.6	0	870.539	0	14182	14182	MS2	17/552	20180109_Lumos_RSLC3_Stadlmann_Penninger_IMBA_mESC_PNGF_HILIC_fr18.raw
Ankyrin repeat domain-containing protein 17 OS=Mus musculus GN=Ankrd17 PE=1 SV=1 - [E9QKG6_MOUSE]|Ankyrin repeat domain-containing protein 17 OS=Mus musculus GN=Ankrd17 PE=1 SV=2 - [ANR17_MOUSE]|Ankyrin repeat domain-containing protein 17 OS=Mus musculus GN=Ankrd17 PE=1 SV=1 - [A0A0G2JDZ9_MOUSE]|Ankyrin repeat domain-containing protein 17 OS=Mus musculus GN=Ankrd17 PE=1 SV=3 - [E9Q804_MOUSE]	E9QKG6;Q99NH0;A0A0G2JDZ9;E9Q804	QLFVTVVKTSNATTTTVTTTASNNSTAPTNATYPMPTAK	4	T29(HexNA); N30(HexNA); T32(HexNA); T37(HexNA)	Too many isoforms	HCD	1				121	8.5853e-10	1	1	56	4	1211.59	4843.34	-0.31	102.03	1.57499e+06	0	0	0	0	0	0	0	0	0	25325	25325	MS2	32/444	20180109_Lumos_RSLC3_Stadlmann_Penninger_IMBA_mESC_PNGF_HILIC_fr15.raw
Ankyrin repeat domain-containing protein 17 OS=Mus musculus GN=Ankrd17 PE=1 SV=1 - [E9QKG6_MOUSE]|Ankyrin repeat domain-containing protein 17 OS=Mus musculus GN=Ankrd17 PE=1 SV=2 - [ANR17_MOUSE]|Ankyrin repeat domain-containing protein 17 OS=Mus musculus GN=Ankrd17 PE=1 SV=1 - [A0A0G2JDZ9_MOUSE]|Ankyrin repeat domain-containing protein 17 OS=Mus musculus GN=Ankrd17 PE=1 SV=3 - [E9Q804_MOUSE]	E9QKG6;Q99NH0;A0A0G2JDZ9;E9Q804	QLFVTVVKTSNATTTTVTTTASNNSTAPTNATYPMPTAK	4	T18(HexNA); T19(HexNA); T20(HexNA); N30(HexNA)	Too many isoforms	HCD	1				108	1.77929e-08	1	0	250	3	1615.12	4843.35	0.31	102.18	70185.9	0	0	0	0	0	0	0	0	0	25361	25361	MS2	29/444	20180109_Lumos_RSLC3_Stadlmann_Penninger_IMBA_mESC_PNGF_HILIC_fr15.raw
Ankyrin repeat domain-containing protein 17 OS=Mus musculus GN=Ankrd17 PE=1 SV=1 - [E9QKG6_MOUSE]|Ankyrin repeat domain-containing protein 17 OS=Mus musculus GN=Ankrd17 PE=1 SV=2 - [ANR17_MOUSE]|Ankyrin repeat domain-containing protein 17 OS=Mus musculus GN=Ankrd17 PE=1 SV=1 - [A0A0G2JDZ9_MOUSE]|Ankyrin repeat domain-containing protein 17 OS=Mus musculus GN=Ankrd17 PE=1 SV=3 - [E9Q804_MOUSE]	E9QKG6;Q99NH0;A0A0G2JDZ9;E9Q804	QLFVTVVKTSNATTTTVTTTASNNSTAPTNATYPMPTAK	4	T16(HexNA); T18(HexNA); T19(HexNA); N30(HexNA)	Too many isoforms	HCD	1				94	4.35384e-07	1	4	102	4	1211.59	4843.35	0.09	102.86	428675	0	0	0	0	0	0	0	0	0	25529	25529	MS2	28/444	20180109_Lumos_RSLC3_Stadlmann_Penninger_IMBA_mESC_PNGF_HILIC_fr15.raw
Ankyrin repeat domain-containing protein 17 OS=Mus musculus GN=Ankrd17 PE=1 SV=1 - [E9QKG6_MOUSE]|Ankyrin repeat domain-containing protein 17 OS=Mus musculus GN=Ankrd17 PE=1 SV=2 - [ANR17_MOUSE]|Ankyrin repeat domain-containing protein 17 OS=Mus musculus GN=Ankrd17 PE=1 SV=1 - [A0A0G2JDZ9_MOUSE]|Ankyrin repeat domain-containing protein 17 OS=Mus musculus GN=Ankrd17 PE=1 SV=3 - [E9Q804_MOUSE]	E9QKG6;Q99NH0;A0A0G2JDZ9;E9Q804	QLFVTVVKTSNATTTTVTTTASNNSTAPTNATYPMPTAK	4	N11(Deamidated); T14(HexNA); T15(HexNA); N24(HexNA); S25(HexNA); N30(HexNA)	Too many isoforms	HCD	1				75	3.43866e-05	1	56	250	3	1683.15	5047.43	5.01	100.16	26254.7	0	0	0	0	0	0	0	0	0	24854	24854	MS2	12/444	20180109_Lumos_RSLC3_Stadlmann_Penninger_IMBA_mESC_PNGF_HILIC_fr15.raw
Ankyrin repeat domain-containing protein 17 OS=Mus musculus GN=Ankrd17 PE=1 SV=1 - [E9QKG6_MOUSE]|Ankyrin repeat domain-containing protein 17 OS=Mus musculus GN=Ankrd17 PE=1 SV=2 - [ANR17_MOUSE]|Ankyrin repeat domain-containing protein 17 OS=Mus musculus GN=Ankrd17 PE=1 SV=1 - [A0A0G2JDZ9_MOUSE]|Ankyrin repeat domain-containing protein 17 OS=Mus musculus GN=Ankrd17 PE=1 SV=3 - [E9Q804_MOUSE]	E9QKG6;Q99NH0;A0A0G2JDZ9;E9Q804	QLFVTVVKTSNATTTTVTTTASNNSTAPTNATYPMPTAK	4	N11(Deamidated); T18(HexNA); T19(HexNA); T20(HexNA); N23(Deamidated); N30(HexNA)	Too many isoforms	HCD	1				31	0.935704	1	35	250	3	1615.78	4845.33	4.08	102.86	43230.8	0	0	1953.68	0	0	0	0	0	0	25531	25531	MS2	20/444	20180109_Lumos_RSLC3_Stadlmann_Penninger_IMBA_mESC_PNGF_HILIC_fr15.raw
Ankyrin repeat domain-containing protein 17 OS=Mus musculus GN=Ankrd17 PE=1 SV=1 - [E9QKG6_MOUSE]|Ankyrin repeat domain-containing protein 17 OS=Mus musculus GN=Ankrd17 PE=1 SV=2 - [ANR17_MOUSE]|Ankyrin repeat domain-containing protein 17 OS=Mus musculus GN=Ankrd17 PE=1 SV=1 - [A0A0G2JDZ9_MOUSE]|Ankyrin repeat domain-containing protein 17 OS=Mus musculus GN=Ankrd17 PE=1 SV=3 - [E9Q804_MOUSE]	E9QKG6;Q99NH0;A0A0G2JDZ9;E9Q804	QLFVTVVKTSNATTTTVTTTASNNSTAPTNATYPMPTAK	4	T14(HexNA); N23(Deamidated); N24(HexNA); S25(HexNA); N30(HexNA); M35(Oxidation)	Too many isoforms	HCD	1				31	1.01191	1	0	250	4	1215.84	4860.35	4.33	94.13	100492	0	0	0	0	0	0	0	0	0	23293	23293	MS2	24/444	20180109_Lumos_RSLC3_Stadlmann_Penninger_IMBA_mESC_PNGF_HILIC_fr15.raw
Ankyrin repeat domain-containing protein 17 OS=Mus musculus GN=Ankrd17 PE=1 SV=1 - [E9QKG6_MOUSE]|Ankyrin repeat domain-containing protein 17 OS=Mus musculus GN=Ankrd17 PE=1 SV=2 - [ANR17_MOUSE]|Ankyrin repeat domain-containing protein 17 OS=Mus musculus GN=Ankrd17 PE=1 SV=1 - [A0A0G2JDZ9_MOUSE]|Ankyrin repeat domain-containing protein 17 OS=Mus musculus GN=Ankrd17 PE=1 SV=3 - [E9Q804_MOUSE]	E9QKG6;Q99NH0;A0A0G2JDZ9;E9Q804	RQLFVTVVKTSNATTTTVTTTASNNSTAPTNATYPMPTAK	4	T6(HexNA); N24(HexNA); T33(HexNA); T38(HexNA)	Too many isoforms	HCD	1				83	4.48241e-06	2	1	50	4	1250.62	4999.45	-0.21	90.04	1.56929e+06	0	0	0	0	0	0	0	0	0	22248	22248	MS2	26/454	20180109_Lumos_RSLC3_Stadlmann_Penninger_IMBA_mESC_PNGF_HILIC_fr15.raw
Ankyrin repeat domain-containing protein 17 OS=Mus musculus GN=Ankrd17 PE=1 SV=1 - [E9QKG6_MOUSE]|Ankyrin repeat domain-containing protein 17 OS=Mus musculus GN=Ankrd17 PE=1 SV=2 - [ANR17_MOUSE]|Ankyrin repeat domain-containing protein 17 OS=Mus musculus GN=Ankrd17 PE=1 SV=1 - [A0A0G2JDZ9_MOUSE]|Ankyrin repeat domain-containing protein 17 OS=Mus musculus GN=Ankrd17 PE=1 SV=3 - [E9Q804_MOUSE]	E9QKG6;Q99NH0;A0A0G2JDZ9;E9Q804	RQLFVTVVKTSNATTTTVTTTASNNSTAPTNATYPMPTAK	4	T6(HexNA); N25(HexNA); T33(HexNA); M36(Oxidation); T38(HexNA)	Too many isoforms	HCD	1				59	0.00124767	2	0	250	4	1254.62	5015.45	1.48	84.19	63450.2	0	0	0	0	0	0	0	0	0	20683	20683	MS2	31/454	20180109_Lumos_RSLC3_Stadlmann_Penninger_IMBA_mESC_PNGF_HILIC_fr15.raw
Ankyrin repeat domain-containing protein 17 OS=Mus musculus GN=Ankrd17 PE=1 SV=1 - [E9QKG6_MOUSE]|Ankyrin repeat domain-containing protein 17 OS=Mus musculus GN=Ankrd17 PE=1 SV=2 - [ANR17_MOUSE]|Ankyrin repeat domain-containing protein 17 OS=Mus musculus GN=Ankrd17 PE=1 SV=1 - [A0A0G2JDZ9_MOUSE]|Ankyrin repeat domain-containing protein 17 OS=Mus musculus GN=Ankrd17 PE=1 SV=3 - [E9Q804_MOUSE]	E9QKG6;Q99NH0;A0A0G2JDZ9;E9Q804	RQLFVTVVKTSNATTTTVTTTASNNSTAPTNATYPMPTAK	4	T6(HexNA); N25(HexNA); S26(HexNA); T38(HexNA)	Too many isoforms	HCD	1				54	0.00458726	2	12	83	4	1250.61	4999.43	-2.46	91.03	588168	0	0	0	0	0	0	0	0	0	22507	22507	MS2	26/454	20180109_Lumos_RSLC3_Stadlmann_Penninger_IMBA_mESC_PNGF_HILIC_fr15.raw
Ankyrin repeat domain-containing protein 17 OS=Mus musculus GN=Ankrd17 PE=1 SV=1 - [E9QKG6_MOUSE]|Ankyrin repeat domain-containing protein 17 OS=Mus musculus GN=Ankrd17 PE=1 SV=2 - [ANR17_MOUSE]|Ankyrin repeat domain-containing protein 17 OS=Mus musculus GN=Ankrd17 PE=1 SV=1 - [A0A0G2JDZ9_MOUSE]|Ankyrin repeat domain-containing protein 17 OS=Mus musculus GN=Ankrd17 PE=1 SV=3 - [E9Q804_MOUSE]	E9QKG6;Q99NH0;A0A0G2JDZ9;E9Q804	RQLFVTVVKTSNATTTTVTTTASNNSTAPTNATYPMPTAK	4	N12(HexNA); N24(HexNA); S26(HexNA); T30(HexNA); N31(Deamidated); M36(Oxidation)	Too many isoforms	HCD	1				49	0.0128706	2	0	250	4	1254.87	5016.46	6.23	82.9	107028	0	0	0	0	0	0	0	0	0	20342	20342	MS2	18/454	20180109_Lumos_RSLC3_Stadlmann_Penninger_IMBA_mESC_PNGF_HILIC_fr15.raw
Ankyrin repeat domain-containing protein 17 OS=Mus musculus GN=Ankrd17 PE=1 SV=1 - [E9QKG6_MOUSE]|Ankyrin repeat domain-containing protein 17 OS=Mus musculus GN=Ankrd17 PE=1 SV=2 - [ANR17_MOUSE]|Ankyrin repeat domain-containing protein 17 OS=Mus musculus GN=Ankrd17 PE=1 SV=1 - [A0A0G2JDZ9_MOUSE]|Ankyrin repeat domain-containing protein 17 OS=Mus musculus GN=Ankrd17 PE=1 SV=3 - [E9Q804_MOUSE]	E9QKG6;Q99NH0;A0A0G2JDZ9;E9Q804	TSNATTTTVTTTASNNSTAPTNATYPMPTAK	4	T24(HexNA); T29(HexNA)	T6(HexNAc): 33.29; T7(HexNAc): 33.29; T8(HexNAc): 33.29; T10(HexNAc): 33.29; T11(HexNAc): 33.29; T12(HexNAc): 33.29	HCD	1				78	1.23235e-05	0	0	250	3	1174.88	3522.64	2.18	83.29	183850	0	828.198	0	0	0	0	0	0	0	20448	20448	MS2	15/352	20180109_Lumos_RSLC3_Stadlmann_Penninger_IMBA_mESC_PNGF_HILIC_fr15.raw
Ankyrin repeat domain-containing protein 17 OS=Mus musculus GN=Ankrd17 PE=1 SV=1 - [E9QKG6_MOUSE]|Ankyrin repeat domain-containing protein 17 OS=Mus musculus GN=Ankrd17 PE=1 SV=2 - [ANR17_MOUSE]|Ankyrin repeat domain-containing protein 17 OS=Mus musculus GN=Ankrd17 PE=1 SV=1 - [A0A0G2JDZ9_MOUSE]|Ankyrin repeat domain-containing protein 17 OS=Mus musculus GN=Ankrd17 PE=1 SV=3 - [E9Q804_MOUSE]	E9QKG6;Q99NH0;A0A0G2JDZ9;E9Q804	TSNATTTTVTTTASNNSTAPTNATYPMPTAK	4	T29(HexNA)	T11(HexNAc): 97.68	HCD	1				53	0.00356085	0	0	250	3	1107.19	3319.54	-1.1	87.12	109846	0	0	0	0	0	0	0	0	0	21458	21458	MS2	14/352	20180109_Lumos_RSLC3_Stadlmann_Penninger_IMBA_mESC_PNGF_HILIC_fr15.raw
Ankyrin repeat domain-containing protein 17 OS=Mus musculus GN=Ankrd17 PE=1 SV=1 - [E9QKG6_MOUSE]|Ankyrin repeat domain-containing protein 17 OS=Mus musculus GN=Ankrd17 PE=1 SV=2 - [ANR17_MOUSE]|Ankyrin repeat domain-containing protein 17 OS=Mus musculus GN=Ankrd17 PE=1 SV=1 - [A0A0G2JDZ9_MOUSE]|Ankyrin repeat domain-containing protein 17 OS=Mus musculus GN=Ankrd17 PE=1 SV=3 - [E9Q804_MOUSE]	E9QKG6;Q99NH0;A0A0G2JDZ9;E9Q804	TSNATTTTVTTTASNNSTAPTNATYPMPTAK	4	T24(HexNA); T29(HexNA)	T11(HexNAc): 99.14; T12(HexNAc): 99.99	HCD	1				52	0.00441089	0	0	250	3	1174.88	3522.63	1.03	81.23	132845	0	0	0	0	0	0	0	0	0	19908	19908	MS2	11/352	20180109_Lumos_RSLC3_Stadlmann_Penninger_IMBA_mESC_PNGF_HILIC_fr15.raw
Ankyrin repeat domain-containing protein 17 OS=Mus musculus GN=Ankrd17 PE=1 SV=1 - [E9QKG6_MOUSE]|Ankyrin repeat domain-containing protein 17 OS=Mus musculus GN=Ankrd17 PE=1 SV=2 - [ANR17_MOUSE]|Ankyrin repeat domain-containing protein 17 OS=Mus musculus GN=Ankrd17 PE=1 SV=1 - [A0A0G2JDZ9_MOUSE]|Ankyrin repeat domain-containing protein 17 OS=Mus musculus GN=Ankrd17 PE=1 SV=3 - [E9Q804_MOUSE]	E9QKG6;Q99NH0;A0A0G2JDZ9;E9Q804	TSNATTTTVTTTASNNSTAPTNATYPMPTAK	4	N3(Deamidated); T12(HexNA); N16(HexNA); N22(HexNA)	Too many isoforms	HCD	1				46	0.0240093	0	0	250	3	1242.91	3726.73	9.42	81.59	115424	0	0	0	0	0	583.407	0	0	0	19356	19356	MS2	11/352	20180109_Lumos_RSLC3_Stadlmann_Penninger_IMBA_mESC_PNGF_HILIC_fr16.raw
Ankyrin repeat domain-containing protein 17 OS=Mus musculus GN=Ankrd17 PE=1 SV=1 - [E9QKG6_MOUSE]|Ankyrin repeat domain-containing protein 17 OS=Mus musculus GN=Ankrd17 PE=1 SV=2 - [ANR17_MOUSE]|Ankyrin repeat domain-containing protein 17 OS=Mus musculus GN=Ankrd17 PE=1 SV=1 - [A0A0G2JDZ9_MOUSE]|Ankyrin repeat domain-containing protein 17 OS=Mus musculus GN=Ankrd17 PE=1 SV=3 - [E9Q804_MOUSE]	E9QKG6;Q99NH0;A0A0G2JDZ9;E9Q804	TSNATTTTVTTTASNNSTAPTNATYPMPTAK	4	T24(HexNA); T29(HexNA)	T10(HexNAc): 66.51; T11(HexNAc): 66.51; T12(HexNAc): 66.51	HCD	1				37	0.160134	0	63	250	3	1174.88	3522.63	0.72	83	106531	0	0	0	0	0	0	0	0	0	20370	20370	MS2	10/352	20180109_Lumos_RSLC3_Stadlmann_Penninger_IMBA_mESC_PNGF_HILIC_fr15.raw
Ankyrin repeat domain-containing protein 17 OS=Mus musculus GN=Ankrd17 PE=1 SV=1 - [E9QKG6_MOUSE]|Ankyrin repeat domain-containing protein 17 OS=Mus musculus GN=Ankrd17 PE=1 SV=2 - [ANR17_MOUSE]|Ankyrin repeat domain-containing protein 17 OS=Mus musculus GN=Ankrd17 PE=1 SV=1 - [A0A0G2JDZ9_MOUSE]|Ankyrin repeat domain-containing protein 17 OS=Mus musculus GN=Ankrd17 PE=1 SV=3 - [E9Q804_MOUSE]	E9QKG6;Q99NH0;A0A0G2JDZ9;E9Q804	TSNATTTTVTTTASNNSTAPTNATYPMPTAK	4	T12(HexNA); S17(HexNA); N22(HexNA)	Too many isoforms	HCD	1				21	6.41128	0	22	250	3	1242.58	3725.72	2.64	81.57	103870	0	587.426	0	0	0	809.846	0	0	0	19350	19350	MS2	9/352	20180109_Lumos_RSLC3_Stadlmann_Penninger_IMBA_mESC_PNGF_HILIC_fr16.raw
E3 ubiquitin-protein ligase TRIM33 OS=Mus musculus GN=Trim33 PE=1 SV=1 - [E9QME5_MOUSE]|E3 ubiquitin-protein ligase TRIM33 OS=Mus musculus GN=Trim33 PE=1 SV=1 - [E9QP19_MOUSE]|E3 ubiquitin-protein ligase TRIM33 OS=Mus musculus GN=Trim33 PE=1 SV=2 - [TRI33_MOUSE]|E3 ubiquitin-protein ligase TRIM33 (Fragment) OS=Mus musculus GN=Trim33 PE=1 SV=1 - [A0A0G2JE09_MOUSE]	E9QME5;E9QP19;Q99PP7;A0A0G2JE09	YISGSHLPPQPTSTMNPSPGPSALSPGSSGLSNSHTPVRPPSTSSTGSR	4	N16(Deamidated); S48(HexNA)	N16(Deamidated): 100; S18(HexNAc): 100	HCD	1				53	0.0056957	0	81	250	5	1013.1	5061.45	8.11	89.63	33925.8	0	0	0	0	0	0	0	0	0	22137	22137	MS2	23/552	20180109_Lumos_RSLC3_Stadlmann_Penninger_IMBA_mESC_PNGF_HILIC_fr15.raw
Transformer-2 protein homolog alpha OS=Mus musculus GN=Tra2a PE=1 SV=1 - [E9QP00_MOUSE]|Transformer-2 protein homolog alpha OS=Mus musculus GN=Tra2a PE=1 SV=1 - [A0A0N4SVC2_MOUSE]	E9QP00;A0A0N4SVC2	AHTPTPGIYMGRPTHSGGGGGGGGGGGGGGGGGGR	2	M10(Oxidation)	M10(Oxidation): 100	HCD	1				137	8.69833e-12	0	46	250	4	731.085	2921.32	-1.39	30.56	1678.68	0	0	0	0	0	812.191	0	0	0	6141	6141	MS2	21/344	20180109_Lumos_RSLC3_Stadlmann_Penninger_IMBA_mESC_PNGF_HILIC_fr18.raw
Protein LYRIC (Fragment) OS=Mus musculus GN=Mtdh PE=1 SV=7 - [F6QFT1_MOUSE]	F6QFT1	KNKVSSR	1	N2(Deamidated)	N2(Deamidated): 100	HCD	1	1540.53	id=HexNAc2.Hex7_N-Glycan	2.05	6	32.9128	2	0	250	2	410.234	819.461	-9.11	30.4	28472.6	0	0	0	0	0	4013.33	0	590.195	0	6761	6761	MS2	1962-04-01	20180109_Lumos_RSLC3_Stadlmann_Penninger_IMBA_mESC_PNGF_HILIC_fr16.raw
Host cell factor 1 (Fragment) OS=Mus musculus GN=Hcfc1 PE=1 SV=1 - [F6SJS2_MOUSE]	F6SJS2	XTGTTHTATTVTSNMSSNQDPPPAASDQGEVASTQGDSTNITSASAITTSVSSTLPR	1	X1(F); N14(Deamidated); M15(Oxidation); N18(Deamidated); S50(HexNA); S52(HexNA); S53(HexNA)	Too many isoforms	HCD	1				102	8.11002e-08	0	0	250	4	1578.48	6310.88	5.53	106.27	51909.6	0	0	0	0	0	0	0	0	0	24583	24583	MS2	17/638	20180109_Lumos_RSLC3_Stadlmann_Penninger_IMBA_mESC_PNGF_HILIC_fr17.raw
Host cell factor 1 (Fragment) OS=Mus musculus GN=Hcfc1 PE=1 SV=1 - [F6SJS2_MOUSE]	F6SJS2	XTGTTHTATTVTSNMSSNQDPPPAASDQGEVASTQGDSTNITSASAITTSVSSTLPR	1	X1(F); N14(Deamidated); M15(Oxidation); N18(Deamidated); T39(HexNA); N40(Deamidated); S52(HexNA); S53(HexNA)	Too many isoforms	HCD	1				88	2.29547e-06	0	44	250	4	1578.72	6311.87	6.97	109.3	51517.7	0	0	0	0	0	0	0	0	0	25249	25249	MS2	17/638	20180109_Lumos_RSLC3_Stadlmann_Penninger_IMBA_mESC_PNGF_HILIC_fr17.raw
Host cell factor 1 (Fragment) OS=Mus musculus GN=Hcfc1 PE=1 SV=1 - [F6SJS2_MOUSE]	F6SJS2	XTGTTHTATTVTSNMSSNQDPPPAASDQGEVASTQGDSTNITSASAITTSVSSTLPR	1	X1(F); T12(HexNA); S13(HexNA); N14(Deamidated); M15(Oxidation); S16(HexNA); N18(Deamidated); T34(HexNA)	Too many isoforms	HCD	1				52	0.00938039	0	0	199	5	1303.6	6513.97	7.79	97.39	288484	0	0	0	0	0	1085.13	0	0	0	21834	21834	MS2	14/638	20180109_Lumos_RSLC3_Stadlmann_Penninger_IMBA_mESC_PNGF_HILIC_fr18.raw
Host cell factor 1 (Fragment) OS=Mus musculus GN=Hcfc1 PE=1 SV=1 - [F6SJS2_MOUSE]	F6SJS2	XTGTTHTATTVTSNMSSNQDPPPAASDQGEVASTQGDSTNITSASAITTSVSSTLPR	1	X1(F); N14(Deamidated); M15(Oxidation); N18(Deamidated); S26(HexNA); S33(HexNA); S38(HexNA); N40(Deamidated); T54(HexNA)	Too many isoforms	HCD	1				15	48.6285	0	0	250	4	1629.5	6514.96	8.89	96.84	62526.6	0	0	0	0	0	0	0	0	0	21716	21716	MS2	12/638	20180109_Lumos_RSLC3_Stadlmann_Penninger_IMBA_mESC_PNGF_HILIC_fr18.raw
Ras-responsive element-binding protein 1 (Fragment) OS=Mus musculus GN=Rreb1 PE=1 SV=1 - [F6UB40_MOUSE]	F6UB40	XEEEEKETEENPEPEEECRVEESTGAADAPEEDTASNQSLDLDFATK	1	X1(A); C18(Carbamidomethyl); N37(HexNA); S39(HexNA); T46(HexNA)	T8(HexNAc): 75; N11(HexNAc): 75; S23(HexNAc): 75; T24(HexNAc): 75	HCD	1				7	53.4585	2	62	250	4	1466.87	5864.45	-1.44	125.1	5830.88	0	0	0	0	0	0	0	0	0	30997	30997	MS2	10/538	20180109_Lumos_RSLC3_Stadlmann_Penninger_IMBA_mESC_PNGF_HILIC_fr15.raw
Protein Sec24b (Fragment) OS=Mus musculus GN=Sec24b PE=1 SV=1 - [F6VJC5_MOUSE]|Protein Sec24b (Fragment) OS=Mus musculus GN=Sec24b PE=1 SV=1 - [F6YIN5_MOUSE]|Protein Sec24b OS=Mus musculus GN=Sec24b PE=1 SV=1 - [Q80ZX0_MOUSE]	F6VJC5;F6YIN5;Q80ZX0	NQMGSLATANSHPTNNENVQPPKSSSVVSTVLPGPSSTR	3	N1(HexNA); T38(HexNA)	S24(HexNAc): 99.71; S25(HexNAc): 50.14; S26(HexNAc): 50.14	HCD	1				86	2.90502e-06	1	2	118	4	1100.03	4397.11	-1.1	88.34	257802	0	0	0	0	0	1763.12	0	0	0	21788	21788	MS2	22/446	20180109_Lumos_RSLC3_Stadlmann_Penninger_IMBA_mESC_PNGF_HILIC_fr15.raw
Protein Sec24b (Fragment) OS=Mus musculus GN=Sec24b PE=1 SV=1 - [F6VJC5_MOUSE]|Protein Sec24b (Fragment) OS=Mus musculus GN=Sec24b PE=1 SV=1 - [F6YIN5_MOUSE]|Protein Sec24b OS=Mus musculus GN=Sec24b PE=1 SV=1 - [Q80ZX0_MOUSE]	F6VJC5;F6YIN5;Q80ZX0	NQMGSLATANSHPTNNENVQPPKSSSVVSTVLPGPSSTR	3	M3(Oxidation); T38(HexNA)	M3(Oxidation): 100; S24(HexNAc): 96.48	HCD	1				32	0.676962	1	55	143	4	1053.26	4210.03	-1.04	84	36665.1	0	0	0	0	0	1992.5	0	0	0	20635	20635	MS2	10/446	20180109_Lumos_RSLC3_Stadlmann_Penninger_IMBA_mESC_PNGF_HILIC_fr15.raw
Protein Fubp3 (Fragment) OS=Mus musculus GN=Fubp3 PE=1 SV=1 - [F6W2V3_MOUSE]	F6W2V3	XQPPAAPHQNGPPAFLTQGWGSTYQAWQQPTQQVPSQQSQPQNSQPDYSK	1	X1(M); N10(Deamidated); N43(Deamidated); S49(HexNA)	N10(Deamidated): 100; T17(HexNAc): 100; N43(Deamidated): 100	HCD	1				17	26.6835	0	6	250	4	1438.92	5752.68	8.03	160.27	16112	0	0	0	0	0	0	0	0	0	38893	38893	MS2	14/552	20180109_Lumos_RSLC3_Stadlmann_Penninger_IMBA_mESC_PNGF_HILIC_fr15.raw
Trinucleotide repeat-containing gene 6A protein OS=Mus musculus GN=Tnrc6a PE=1 SV=2 - [F6ZMJ4_MOUSE]|Trinucleotide repeat-containing gene 6A protein OS=Mus musculus GN=Tnrc6a PE=2 SV=1 - [TNR6A_MOUSE]	F6ZMJ4;Q3UHK8	ATASNQQPPPPQQQQPQQEQQQQQPQALPR	2			HCD	1				75	2.14566e-05	0	49	250	3	1135.56	3404.67	1.01	63.42	4976.96	0	0	0	0	0	1352.06	0	0	0	13834	13834	MS2	13/316	20180109_Lumos_RSLC3_Stadlmann_Penninger_IMBA_mESC_PNGF_HILIC_fr18.raw
Trinucleotide repeat-containing gene 6A protein OS=Mus musculus GN=Tnrc6a PE=1 SV=2 - [F6ZMJ4_MOUSE]|Trinucleotide repeat-containing gene 6A protein OS=Mus musculus GN=Tnrc6a PE=2 SV=1 - [TNR6A_MOUSE]	F6ZMJ4;Q3UHK8	ATASNQQPPPPQQQQPQQEQQQQQPQALPR	2	N5(Deamidated)	N5(Deamidated): 100	HCD	1				55	0.0021278	0	0	250	3	1135.89	3405.66	0.79	66.25	12639	0	4427.18	999.395	0	0	5986.66	0	757.544	0	14485	14485	MS2	12/316	20180109_Lumos_RSLC3_Stadlmann_Penninger_IMBA_mESC_PNGF_HILIC_fr18.raw
Trinucleotide repeat-containing gene 6A protein OS=Mus musculus GN=Tnrc6a PE=1 SV=2 - [F6ZMJ4_MOUSE]|Trinucleotide repeat-containing gene 6A protein OS=Mus musculus GN=Tnrc6a PE=2 SV=1 - [TNR6A_MOUSE]	F6ZMJ4;Q3UHK8	SQSDINHNTSGSHYENCQRGPVSSTSDCSTSCK	2	C17(Carbamidomethyl); C28(Carbamidomethyl); C32(Carbamidomethyl)		HCD	1				107	1.81958e-09	1	14	250	4	922.633	3687.51	-0.08	37.08	14522.8	0	451.134	0	0	0	6955.57	0	0	0	8060	8060	MS2	20/378	20180109_Lumos_RSLC3_Stadlmann_Penninger_IMBA_mESC_PNGF_HILIC_fr17.raw
Endoplasmin (Fragment) OS=Mus musculus GN=Hsp90b1 PE=1 SV=1 - [F7C312_MOUSE]|Endoplasmin OS=Mus musculus GN=Hsp90b1 PE=1 SV=2 - [ENPL_MOUSE]	F7C312;P08113	IADEKYNDTFWKEFGTNIK	2	N7(HexNA)	N7(HexNAc): 99.84	HCD	1	1864.63	id=HexNAc2.Hex9_N-Glycan	0.93	101	3.83916e-08	2	11	250	4	631.308	2522.21	1.33	108.24	88541.1	0	1194.18	0	0	0	20963.6	0	5485.34	0	25009	25009	MS2	14/198	20180109_Lumos_RSLC3_Stadlmann_Penninger_IMBA_mESC_PNGF_HILIC_fr17.raw
Endoplasmin (Fragment) OS=Mus musculus GN=Hsp90b1 PE=1 SV=1 - [F7C312_MOUSE]|Endoplasmin OS=Mus musculus GN=Hsp90b1 PE=1 SV=2 - [ENPL_MOUSE]	F7C312;P08113	LGVIEDHSNR	2	N9(HexNA)	N9(HexNAc): 99.79	HCD	1	1540.53	id=HexNAc2.Hex7_N-Glycan	0.9	5	49.8653	0	12	250	3	448.226	1342.66	2.99	31.36	47605.6	0	555.508	0	0	0	9575.24	0	2663.59	0	6705	6705	MS2	1980-06-01	20180109_Lumos_RSLC3_Stadlmann_Penninger_IMBA_mESC_PNGF_HILIC_fr17.raw
Endoplasmin (Fragment) OS=Mus musculus GN=Hsp90b1 PE=1 SV=1 - [F7C312_MOUSE]|Endoplasmin OS=Mus musculus GN=Hsp90b1 PE=1 SV=2 - [ENPL_MOUSE]	F7C312;P08113	LGVIEDHSNR	2	N9(HexNA)	N9(HexNAc): 100	HCD	1	1702.58	id=HexNAc2.Hex8_N-Glycan	0.94	24	0.525063	0	1	250	3	448.226	1342.66	2.78	30.54	164869	0	0	0	0	0	39323.2	0	11246	0	6508	6508	MS2	1980-08-01	20180109_Lumos_RSLC3_Stadlmann_Penninger_IMBA_mESC_PNGF_HILIC_fr17.raw
Endoplasmin (Fragment) OS=Mus musculus GN=Hsp90b1 PE=1 SV=1 - [F7C312_MOUSE]|Endoplasmin OS=Mus musculus GN=Hsp90b1 PE=1 SV=2 - [ENPL_MOUSE]	F7C312;P08113	LGVIEDHSNR	2	N9(HexNA)	N9(HexNAc): 100	HCD	1	1864.63	id=HexNAc2.Hex9_N-Glycan	0.98	31	0.123736	0	0	250	3	448.226	1342.66	1.9	30.16	225593	0	0	0	0	0	60592.8	0	18308.2	0	6047	6047	MS2	1980-08-01	20180109_Lumos_RSLC3_Stadlmann_Penninger_IMBA_mESC_PNGF_HILIC_fr18.raw
Laminin subunit gamma-1 OS=Mus musculus GN=Lamc1 PE=1 SV=1 - [F8VQJ3_MOUSE]|Laminin subunit gamma-1 OS=Mus musculus GN=Lamc1 PE=1 SV=2 - [LAMC1_MOUSE]	F8VQJ3;P02468	ACACNPYGTVQQQSSCNPVTGQCQCLPHVSGR	2	C2(Carbamidomethyl); C4(Carbamidomethyl); N5(Deamidated); C16(Carbamidomethyl); C23(Carbamidomethyl); C25(Carbamidomethyl)	N5(Deamidated): 100	HCD	1				13	16.8785	0	74	250	4	906.397	3622.56	8.18	93.59	3580.25	0	1714.18	0	0	0	884.156	0	0	0	21556	21556	MS2	9/344	20180109_Lumos_RSLC3_Stadlmann_Penninger_IMBA_mESC_PNGF_HILIC_fr17.raw
Laminin subunit gamma-1 OS=Mus musculus GN=Lamc1 PE=1 SV=1 - [F8VQJ3_MOUSE]|Laminin subunit gamma-1 OS=Mus musculus GN=Lamc1 PE=1 SV=2 - [LAMC1_MOUSE]	F8VQJ3;P02468	ACACNPYGTVQQQSSCNPVTGQCQCLPHVSGRDCGTCDPGYYNLQSGQGCER	2	C2(Carbamidomethyl); C4(Carbamidomethyl); N5(Deamidated); C16(Carbamidomethyl); N17(Deamidated); C23(Carbamidomethyl); C25(Carbamidomethyl); C34(Carbamidomethyl); C37(Carbamidomethyl); C50(Carbamidomethyl)	N5(Deamidated): 100; N17(Deamidated): 100	HCD	1				20	1.40633	1	18	250	5	1189.09	5941.43	4.79	105.27	4918.18	0	2361.27	0	0	0	1010.96	0	0	0	26134	26134	MS2	17/586	20180109_Lumos_RSLC3_Stadlmann_Penninger_IMBA_mESC_PNGF_HILIC_fr15.raw
Laminin subunit gamma-1 OS=Mus musculus GN=Lamc1 PE=1 SV=1 - [F8VQJ3_MOUSE]|Laminin subunit gamma-1 OS=Mus musculus GN=Lamc1 PE=1 SV=2 - [LAMC1_MOUSE]	F8VQJ3;P02468	CKACACNPYGTVQQQSSCNPVTGQCQCLPHVSGR	2	C1(Carbamidomethyl); C4(Carbamidomethyl); C6(Carbamidomethyl); C18(Carbamidomethyl); C25(Carbamidomethyl); C27(Carbamidomethyl)		HCD	1				96	8.05442e-08	1	17	250	4	978.175	3909.68	0.14	83.41	4051.61	0	892.281	0	0	0	1059.13	0	0	699.531	18542	18542	MS2	20/370	20180109_Lumos_RSLC3_Stadlmann_Penninger_IMBA_mESC_PNGF_HILIC_fr18.raw
Laminin subunit gamma-1 OS=Mus musculus GN=Lamc1 PE=1 SV=1 - [F8VQJ3_MOUSE]|Laminin subunit gamma-1 OS=Mus musculus GN=Lamc1 PE=1 SV=2 - [LAMC1_MOUSE]	F8VQJ3;P02468	EGFVGNRCDQCEENYFYNR	2	C8(Carbamidomethyl); C11(Carbamidomethyl); N18(HexNA)	N18(HexNAc): 99.64	HCD	1	1702.58	id=HexNAc2.Hex8_N-Glycan	1.08	5	25.9687	1	0	250	3	887.369	2660.09	5.43	84.79	26628.3	0	871.1	0	0	0	4917.67	0	692.562	0	18863	18863	MS2	9/194	20180109_Lumos_RSLC3_Stadlmann_Penninger_IMBA_mESC_PNGF_HILIC_fr18.raw
Laminin subunit gamma-1 OS=Mus musculus GN=Lamc1 PE=1 SV=1 - [F8VQJ3_MOUSE]|Laminin subunit gamma-1 OS=Mus musculus GN=Lamc1 PE=1 SV=2 - [LAMC1_MOUSE]	F8VQJ3;P02468	IASAVQKNATSTK	2	T12(HexNA)	N8(HexNAc): 49.95; T10(HexNAc): 49.95	HCD	1	1378.48	id=HexNAc2.Hex6_N-Glycan	1.09	22	0.928955	1	0	250	3	507.943	1521.81	1.3	16.8	21313.1	0	0	0	0	0	5013.42	0	1091	0	3299	3299	MS2	8/128	20180109_Lumos_RSLC3_Stadlmann_Penninger_IMBA_mESC_PNGF_HILIC_fr17.raw
Laminin subunit gamma-1 OS=Mus musculus GN=Lamc1 PE=1 SV=1 - [F8VQJ3_MOUSE]|Laminin subunit gamma-1 OS=Mus musculus GN=Lamc1 PE=1 SV=2 - [LAMC1_MOUSE]	F8VQJ3;P02468	IASAVQKNATSTK	2	T12(HexNA)	N8(HexNAc): 33.3; T10(HexNAc): 33.3; S11(HexNAc): 33.3	HCD	1	1540.53	id=HexNAc2.Hex7_N-Glycan	1.1	20	1.10173	1	4	250	3	507.945	1521.82	5.93	16.28	26572	0	0	0	0	0	5471.71	0	1811.33	0	2873	2873	MS2	9/128	20180109_Lumos_RSLC3_Stadlmann_Penninger_IMBA_mESC_PNGF_HILIC_fr18.raw
Laminin subunit gamma-1 OS=Mus musculus GN=Lamc1 PE=1 SV=1 - [F8VQJ3_MOUSE]|Laminin subunit gamma-1 OS=Mus musculus GN=Lamc1 PE=1 SV=2 - [LAMC1_MOUSE]	F8VQJ3;P02468	IASAVQKNATSTK	2	N8(HexNA)	N8(HexNAc): 100	HCD	1	1702.58	id=HexNAc2.Hex8_N-Glycan	1.03	61	0.000102387	1	0	250	3	507.942	1521.81	-0.14	16.08	110165	0	0	0	0	0	27967.6	0	9035.08	0	2829	2829	MS2	11/128	20180109_Lumos_RSLC3_Stadlmann_Penninger_IMBA_mESC_PNGF_HILIC_fr18.raw
Laminin subunit gamma-1 OS=Mus musculus GN=Lamc1 PE=1 SV=1 - [F8VQJ3_MOUSE]|Laminin subunit gamma-1 OS=Mus musculus GN=Lamc1 PE=1 SV=2 - [LAMC1_MOUSE]	F8VQJ3;P02468	IASAVQKNATSTK	2	T12(HexNA)	N8(HexNAc): 49.83; T10(HexNAc): 49.83	HCD	1	1702.58	id=HexNAc2.Hex8_N-Glycan	0.98	11	11.5948	1	0	250	3	507.943	1521.81	1.66	15.7	22677	0	0	0	0	0	4047.55	0	1018.54	0	2604	2604	MS2	7/128	20180109_Lumos_RSLC3_Stadlmann_Penninger_IMBA_mESC_PNGF_HILIC_fr19.raw
Laminin subunit gamma-1 OS=Mus musculus GN=Lamc1 PE=1 SV=1 - [F8VQJ3_MOUSE]|Laminin subunit gamma-1 OS=Mus musculus GN=Lamc1 PE=1 SV=2 - [LAMC1_MOUSE]	F8VQJ3;P02468	IASAVQKNATSTK	2	T12(HexNA)	N8(HexNAc): 99.79	HCD	1	1864.63	id=HexNAc2.Hex9_N-Glycan	1.1	23	0.739139	1	3	250	3	507.943	1521.82	2.08	15.67	25590.1	0	0	0	0	0	6922.8	0	1819.52	0	2599	2599	MS2	11/128	20180109_Lumos_RSLC3_Stadlmann_Penninger_IMBA_mESC_PNGF_HILIC_fr19.raw
Laminin subunit gamma-1 OS=Mus musculus GN=Lamc1 PE=1 SV=1 - [F8VQJ3_MOUSE]|Laminin subunit gamma-1 OS=Mus musculus GN=Lamc1 PE=1 SV=2 - [LAMC1_MOUSE]	F8VQJ3;P02468	IASAVQKNATSTKADAER	2	T12(HexNA)	N8(HexNAc): 99.63	HCD	1	1378.48	id=HexNAc2.Hex6_N-Glycan	0.97	30	0.270103	2	24	250	4	516.769	2064.06	-0.4	22.69	15229.7	0	0	0	0	0	3510.31	0	794.429	0	4671	4671	MS2	8/188	20180109_Lumos_RSLC3_Stadlmann_Penninger_IMBA_mESC_PNGF_HILIC_fr17.raw
Laminin subunit gamma-1 OS=Mus musculus GN=Lamc1 PE=1 SV=1 - [F8VQJ3_MOUSE]|Laminin subunit gamma-1 OS=Mus musculus GN=Lamc1 PE=1 SV=2 - [LAMC1_MOUSE]	F8VQJ3;P02468	IASAVQKNATSTKADAER	2	N8(HexNA)	N8(HexNAc): 49.95; T10(HexNAc): 49.95	HCD	1	1702.58	id=HexNAc2.Hex8_N-Glycan	0.75	74	8.93664e-06	2	0	250	4	516.771	2064.06	2.12	22.52	39350.2	0	0	0	0	0	9096.8	0	2447.11	0	4275	4275	MS2	14/188	20180109_Lumos_RSLC3_Stadlmann_Penninger_IMBA_mESC_PNGF_HILIC_fr18.raw
Laminin subunit gamma-1 OS=Mus musculus GN=Lamc1 PE=1 SV=1 - [F8VQJ3_MOUSE]|Laminin subunit gamma-1 OS=Mus musculus GN=Lamc1 PE=1 SV=2 - [LAMC1_MOUSE]	F8VQJ3;P02468	IASAVQKNATSTKADAER	2	T12(HexNA)	T10(HexNAc): 99.54	HCD	1	1702.58	id=HexNAc2.Hex8_N-Glycan	0.99	38	0.0394408	2	2	250	3	688.692	2064.06	2.8	22.48	28050.3	0	0	0	0	0	6260.33	0	1223.7	0	4264	4264	MS2	10/188	20180109_Lumos_RSLC3_Stadlmann_Penninger_IMBA_mESC_PNGF_HILIC_fr18.raw
Laminin subunit gamma-1 OS=Mus musculus GN=Lamc1 PE=1 SV=1 - [F8VQJ3_MOUSE]|Laminin subunit gamma-1 OS=Mus musculus GN=Lamc1 PE=1 SV=2 - [LAMC1_MOUSE]	F8VQJ3;P02468	KYEQAKNISQDLEK	2	N7(HexNA)	N7(HexNAc): 100	HCD	1	1702.58	id=HexNAc2.Hex8_N-Glycan	0.6	66	7.21509e-05	2	0	250	4	474.994	1896.96	0.02	40.66	54113.4	0	0	0	0	0	13838.4	0	4442.67	0	8498	8498	MS2	11/150	20180109_Lumos_RSLC3_Stadlmann_Penninger_IMBA_mESC_PNGF_HILIC_fr18.raw
Laminin subunit gamma-1 OS=Mus musculus GN=Lamc1 PE=1 SV=1 - [F8VQJ3_MOUSE]|Laminin subunit gamma-1 OS=Mus musculus GN=Lamc1 PE=1 SV=2 - [LAMC1_MOUSE]	F8VQJ3;P02468	KYEQAKNISQDLEK	2	N7(HexNA)	N7(HexNAc): 100	HCD	1	1702.58	id=HexNAc2.Hex8_N-Glycan	0.77	57	0.000481468	2	0	250	3	632.991	1896.96	2.57	40.63	48817.6	0	0	0	0	0	9400.82	0	2141.19	0	8489	8489	MS2	15/150	20180109_Lumos_RSLC3_Stadlmann_Penninger_IMBA_mESC_PNGF_HILIC_fr18.raw
Laminin subunit gamma-1 OS=Mus musculus GN=Lamc1 PE=1 SV=1 - [F8VQJ3_MOUSE]|Laminin subunit gamma-1 OS=Mus musculus GN=Lamc1 PE=1 SV=2 - [LAMC1_MOUSE]	F8VQJ3;P02468	LLNNLTSIK	2	N4(HexNA)	N4(HexNAc): 49.96; T6(HexNAc): 49.96	HCD	1	1864.63	id=HexNAc2.Hex9_N-Glycan	0.88	41	0.00603693	0	7	250	2	609.853	1218.7	4.45	74.35	209151	0	0	0	0	0	35530.4	0	7036.08	0	16951	16951	MS2	1978-08-01	20180109_Lumos_RSLC3_Stadlmann_Penninger_IMBA_mESC_PNGF_HILIC_fr17.raw
Laminin subunit gamma-1 OS=Mus musculus GN=Lamc1 PE=1 SV=1 - [F8VQJ3_MOUSE]|Laminin subunit gamma-1 OS=Mus musculus GN=Lamc1 PE=1 SV=2 - [LAMC1_MOUSE]	F8VQJ3;P02468	NATSTKADAER	2	T5(HexNA)	N1(HexNAc): 100	HCD	1	1054.37	id=HexNAc2.Hex4_N-Glycan	1.75	47	0.00342297	1	0	250	2	683.824	1366.64	-3.26	8.48	23831.3	0	0	0	0	0	5229.92	0	0	0	1259	1259	MS2	9/114	20180109_Lumos_RSLC3_Stadlmann_Penninger_IMBA_mESC_PNGF_HILIC_fr19.raw
Laminin subunit gamma-1 OS=Mus musculus GN=Lamc1 PE=1 SV=1 - [F8VQJ3_MOUSE]|Laminin subunit gamma-1 OS=Mus musculus GN=Lamc1 PE=1 SV=2 - [LAMC1_MOUSE]	F8VQJ3;P02468	NATSTKADAER	2	T5(HexNA)	N1(HexNAc): 99.64	HCD	1	1054.37	id=HexNAc2.Hex4_N-Glycan	1.09	13	8.61993	1	22	250	2	683.826	1366.65	0.67	9.7	14692.9	0	0	0	0	0	2425.61	0	642.124	0	1502	1502	MS2	6/114	20180109_Lumos_RSLC3_Stadlmann_Penninger_IMBA_mESC_PNGF_HILIC_fr18.raw
Laminin subunit gamma-1 OS=Mus musculus GN=Lamc1 PE=1 SV=1 - [F8VQJ3_MOUSE]|Laminin subunit gamma-1 OS=Mus musculus GN=Lamc1 PE=1 SV=2 - [LAMC1_MOUSE]	F8VQJ3;P02468	NATSTKADAER	2	N1(HexNA)	N1(HexNAc): 99.77	HCD	1	1216.42	id=HexNAc2.Hex5_N-Glycan	1.29	56	0.000350846	1	0	250	3	456.221	1366.65	2.97	10.54	80335.6	0	0	0	0	0	10049.9	0	2309.22	0	1858	1858	MS2	8/114	20180109_Lumos_RSLC3_Stadlmann_Penninger_IMBA_mESC_PNGF_HILIC_fr17.raw
Laminin subunit gamma-1 OS=Mus musculus GN=Lamc1 PE=1 SV=1 - [F8VQJ3_MOUSE]|Laminin subunit gamma-1 OS=Mus musculus GN=Lamc1 PE=1 SV=2 - [LAMC1_MOUSE]	F8VQJ3;P02468	NATSTKADAER	2	T5(HexNA)	N1(HexNAc): 100	HCD	1	1216.42	id=HexNAc2.Hex5_N-Glycan	1.11	52	0.00126773	1	0	250	3	456.22	1366.65	1.23	9.64	22279.2	0	0	0	0	0	3265.79	0	0	0	1488	1488	MS2	7/114	20180109_Lumos_RSLC3_Stadlmann_Penninger_IMBA_mESC_PNGF_HILIC_fr18.raw
Laminin subunit gamma-1 OS=Mus musculus GN=Lamc1 PE=1 SV=1 - [F8VQJ3_MOUSE]|Laminin subunit gamma-1 OS=Mus musculus GN=Lamc1 PE=1 SV=2 - [LAMC1_MOUSE]	F8VQJ3;P02468	NATSTKADAER	2	T5(HexNA)	N1(HexNAc): 100	HCD	1	1216.42	id=HexNAc2.Hex5_N-Glycan	0.82	49	0.00215182	1	0	250	2	683.83	1366.65	5.61	8.49	37875.3	0	0	0	0	0	8127.75	0	1543.44	0	1263	1263	MS2	7/114	20180109_Lumos_RSLC3_Stadlmann_Penninger_IMBA_mESC_PNGF_HILIC_fr19.raw
Laminin subunit gamma-1 OS=Mus musculus GN=Lamc1 PE=1 SV=1 - [F8VQJ3_MOUSE]|Laminin subunit gamma-1 OS=Mus musculus GN=Lamc1 PE=1 SV=2 - [LAMC1_MOUSE]	F8VQJ3;P02468	NATSTKADAER	2	T5(HexNA)	N1(HexNAc): 99.81	HCD	1	1378.48	id=HexNAc2.Hex6_N-Glycan	1.31	81	1.15409e-06	1	0	235	3	456.221	1366.65	2.77	9.66	471289	0	0	0	0	0	87863.7	0	16557.9	0	1494	1494	MS2	8/114	20180109_Lumos_RSLC3_Stadlmann_Penninger_IMBA_mESC_PNGF_HILIC_fr18.raw
Laminin subunit gamma-1 OS=Mus musculus GN=Lamc1 PE=1 SV=1 - [F8VQJ3_MOUSE]|Laminin subunit gamma-1 OS=Mus musculus GN=Lamc1 PE=1 SV=2 - [LAMC1_MOUSE]	F8VQJ3;P02468	NATSTKADAER	2	N1(HexNA)	N1(HexNAc): 99.83	HCD	1	1378.48	id=HexNAc2.Hex6_N-Glycan	0.77	68	2.64102e-05	1	24	250	2	683.829	1366.65	4.65	8.49	36043.4	0	0	0	0	0	5653.32	0	1507.58	0	1262	1262	MS2	10/114	20180109_Lumos_RSLC3_Stadlmann_Penninger_IMBA_mESC_PNGF_HILIC_fr19.raw
Laminin subunit gamma-1 OS=Mus musculus GN=Lamc1 PE=1 SV=1 - [F8VQJ3_MOUSE]|Laminin subunit gamma-1 OS=Mus musculus GN=Lamc1 PE=1 SV=2 - [LAMC1_MOUSE]	F8VQJ3;P02468	NATSTKADAER	2	T5(HexNA)	N1(HexNAc): 99.81	HCD	1	1378.48	id=HexNAc2.Hex6_N-Glycan	1.55	49	0.00195397	1	7	250	2	683.827	1366.65	2.33	9.66	44112.8	0	0	0	0	0	8476.46	0	1320.39	0	1492	1492	MS2	7/114	20180109_Lumos_RSLC3_Stadlmann_Penninger_IMBA_mESC_PNGF_HILIC_fr18.raw
Laminin subunit gamma-1 OS=Mus musculus GN=Lamc1 PE=1 SV=1 - [F8VQJ3_MOUSE]|Laminin subunit gamma-1 OS=Mus musculus GN=Lamc1 PE=1 SV=2 - [LAMC1_MOUSE]	F8VQJ3;P02468	NATSTKADAER	2	T5(HexNA)	N1(HexNAc): 100	HCD	1	1378.48	id=HexNAc2.Hex6_N-Glycan	1.3	31	0.135314	1	0	250	3	456.219	1366.64	-1.38	8.47	28511.3	0	0	0	0	0	4465.52	0	1211.88	0	1258	1258	MS2	7/114	20180109_Lumos_RSLC3_Stadlmann_Penninger_IMBA_mESC_PNGF_HILIC_fr19.raw
Laminin subunit gamma-1 OS=Mus musculus GN=Lamc1 PE=1 SV=1 - [F8VQJ3_MOUSE]|Laminin subunit gamma-1 OS=Mus musculus GN=Lamc1 PE=1 SV=2 - [LAMC1_MOUSE]	F8VQJ3;P02468	NATSTKADAER	2	T5(HexNA)	N1(HexNAc): 99.69	HCD	1	1378.48	id=HexNAc2.Hex6_N-Glycan	1.18	25	0.553403	1	0	250	3	456.221	1366.65	3.71	9.03	14553.4	0	0	0	0	0	2461.48	0	0	0	1367	1367	MS2	7/114	20180109_Lumos_RSLC3_Stadlmann_Penninger_IMBA_mESC_PNGF_HILIC_fr18.raw
Laminin subunit gamma-1 OS=Mus musculus GN=Lamc1 PE=1 SV=1 - [F8VQJ3_MOUSE]|Laminin subunit gamma-1 OS=Mus musculus GN=Lamc1 PE=1 SV=2 - [LAMC1_MOUSE]	F8VQJ3;P02468	NATSTKADAER	2	T5(HexNA)	N1(HexNAc): 99.78	HCD	1	1540.53	id=HexNAc2.Hex7_N-Glycan	1.24	76	4.54336e-06	1	0	250	3	456.22	1366.65	1.5	9.04	298948	0	0	0	0	0	61467.3	0	12200.2	0	1370	1370	MS2	8/114	20180109_Lumos_RSLC3_Stadlmann_Penninger_IMBA_mESC_PNGF_HILIC_fr18.raw
Laminin subunit gamma-1 OS=Mus musculus GN=Lamc1 PE=1 SV=1 - [F8VQJ3_MOUSE]|Laminin subunit gamma-1 OS=Mus musculus GN=Lamc1 PE=1 SV=2 - [LAMC1_MOUSE]	F8VQJ3;P02468	NATSTKADAER	2	T5(HexNA)	N1(HexNAc): 99.82	HCD	1	1540.53	id=HexNAc2.Hex7_N-Glycan	1.38	55	0.000509241	1	1	250	3	456.222	1366.65	4.31	8.68	116789	0	0	0	0	0	21802.9	0	5157.97	0	1299	1299	MS2	7/114	20180109_Lumos_RSLC3_Stadlmann_Penninger_IMBA_mESC_PNGF_HILIC_fr19.raw
Laminin subunit gamma-1 OS=Mus musculus GN=Lamc1 PE=1 SV=1 - [F8VQJ3_MOUSE]|Laminin subunit gamma-1 OS=Mus musculus GN=Lamc1 PE=1 SV=2 - [LAMC1_MOUSE]	F8VQJ3;P02468	NATSTKADAER	2	T5(HexNA)	N1(HexNAc): 99.8	HCD	1	1540.53	id=HexNAc2.Hex7_N-Glycan	1.16	44	0.00680496	1	0	250	3	456.219	1366.64	-1.05	8.43	58119.5	0	0	0	0	0	11055.3	0	2680.78	0	1248	1248	MS2	6/114	20180109_Lumos_RSLC3_Stadlmann_Penninger_IMBA_mESC_PNGF_HILIC_fr19.raw
Laminin subunit gamma-1 OS=Mus musculus GN=Lamc1 PE=1 SV=1 - [F8VQJ3_MOUSE]|Laminin subunit gamma-1 OS=Mus musculus GN=Lamc1 PE=1 SV=2 - [LAMC1_MOUSE]	F8VQJ3;P02468	NATSTKADAER	2	T5(HexNA)	N1(HexNAc): 99.66	HCD	1	1540.53	id=HexNAc2.Hex7_N-Glycan	0.84	12	11.5408	1	0	250	2	683.83	1366.65	6.55	9.05	13428.7	0	0	0	0	0	2163.32	0	674.75	0	1372	1372	MS2	4/114	20180109_Lumos_RSLC3_Stadlmann_Penninger_IMBA_mESC_PNGF_HILIC_fr18.raw
Laminin subunit gamma-1 OS=Mus musculus GN=Lamc1 PE=1 SV=1 - [F8VQJ3_MOUSE]|Laminin subunit gamma-1 OS=Mus musculus GN=Lamc1 PE=1 SV=2 - [LAMC1_MOUSE]	F8VQJ3;P02468	NATSTKADAER	2	S4(HexNA); T5(HexNA)	N1(HexNAc): 49.92; T3(HexNAc): 99.66; S4(HexNAc): 50.08	HCD	1	1555.43	id=HexNAc2.Hex6.PO42+17amu_N-Glycan	0	17	2.84127	1	0	250	4	393.183	1569.71	-7.86	8.5	16400.8	0	0	0	0	0	3636.1	0	1137.24	0	1265	1265	MS2	8/114	20180109_Lumos_RSLC3_Stadlmann_Penninger_IMBA_mESC_PNGF_HILIC_fr19.raw
Laminin subunit gamma-1 OS=Mus musculus GN=Lamc1 PE=1 SV=1 - [F8VQJ3_MOUSE]|Laminin subunit gamma-1 OS=Mus musculus GN=Lamc1 PE=1 SV=2 - [LAMC1_MOUSE]	F8VQJ3;P02468	NATSTKADAER	2	T5(HexNA)	N1(HexNAc): 99.81	HCD	1	1702.58	id=HexNAc2.Hex8_N-Glycan	1.13	81	1.26217e-06	1	0	61	3	456.221	1366.65	2.91	8.5	1.43663e+06	0	0	0	0	0	309318	0	78147.7	0	1266	1266	MS2	8/114	20180109_Lumos_RSLC3_Stadlmann_Penninger_IMBA_mESC_PNGF_HILIC_fr19.raw
Laminin subunit gamma-1 OS=Mus musculus GN=Lamc1 PE=1 SV=1 - [F8VQJ3_MOUSE]|Laminin subunit gamma-1 OS=Mus musculus GN=Lamc1 PE=1 SV=2 - [LAMC1_MOUSE]	F8VQJ3;P02468	NATSTKADAER	2	T5(HexNA)	N1(HexNAc): 49.94; T3(HexNAc): 49.94	HCD	1	1702.58	id=HexNAc2.Hex8_N-Glycan	1.1	51	0.0015466	1	1	250	3	456.22	1366.65	1.43	8.81	62607	0	0	0	0	0	14032.2	0	3083.33	0	1278	1278	MS2	7/114	20180109_Lumos_RSLC3_Stadlmann_Penninger_IMBA_mESC_PNGF_HILIC_fr20.raw
Laminin subunit gamma-1 OS=Mus musculus GN=Lamc1 PE=1 SV=1 - [F8VQJ3_MOUSE]|Laminin subunit gamma-1 OS=Mus musculus GN=Lamc1 PE=1 SV=2 - [LAMC1_MOUSE]	F8VQJ3;P02468	NATSTKADAER	2	T5(HexNA)	N1(HexNAc): 100	HCD	1	1702.58	id=HexNAc2.Hex8_N-Glycan	1.57	40	0.0151839	1	0	250	2	683.828	1366.65	2.56	8.46	73593.6	0	0	0	0	0	13220.2	0	3603.86	0	1254	1254	MS2	8/114	20180109_Lumos_RSLC3_Stadlmann_Penninger_IMBA_mESC_PNGF_HILIC_fr19.raw
Laminin subunit gamma-1 OS=Mus musculus GN=Lamc1 PE=1 SV=1 - [F8VQJ3_MOUSE]|Laminin subunit gamma-1 OS=Mus musculus GN=Lamc1 PE=1 SV=2 - [LAMC1_MOUSE]	F8VQJ3;P02468	NATSTKADAER	2	T5(HexNA)	N1(HexNAc): 99.76	HCD	1	1864.63	id=HexNAc2.Hex9_N-Glycan	1.08	58	0.00026447	1	0	250	3	456.22	1366.65	1.37	8.85	203560	0	0	0	0	0	43471.4	0	13042.3	0	1286	1286	MS2	7/114	20180109_Lumos_RSLC3_Stadlmann_Penninger_IMBA_mESC_PNGF_HILIC_fr20.raw
Laminin subunit gamma-1 OS=Mus musculus GN=Lamc1 PE=1 SV=1 - [F8VQJ3_MOUSE]|Laminin subunit gamma-1 OS=Mus musculus GN=Lamc1 PE=1 SV=2 - [LAMC1_MOUSE]	F8VQJ3;P02468	NATSTKADAER	2	T5(HexNA)	N1(HexNAc): 99.81	HCD	1	1864.63	id=HexNAc2.Hex9_N-Glycan	1.09	47	0.00356696	1	0	250	3	456.221	1366.65	3.65	8.54	199595	0	0	0	0	0	46322.9	0	10459.6	0	1274	1274	MS2	6/114	20180109_Lumos_RSLC3_Stadlmann_Penninger_IMBA_mESC_PNGF_HILIC_fr19.raw
Laminin subunit gamma-1 OS=Mus musculus GN=Lamc1 PE=1 SV=1 - [F8VQJ3_MOUSE]|Laminin subunit gamma-1 OS=Mus musculus GN=Lamc1 PE=1 SV=2 - [LAMC1_MOUSE]	F8VQJ3;P02468	NATSTKADAER	2	T5(HexNA)	N1(HexNAc): 100	HCD	1				51	0.0014164	1	30	250	2	683.826	1366.64	-0.59	8.48	8906.1	0	0	0	0	0	0	0	0	0	1260	1260	MS2	8/114	20180109_Lumos_RSLC3_Stadlmann_Penninger_IMBA_mESC_PNGF_HILIC_fr19.raw
Laminin subunit gamma-1 OS=Mus musculus GN=Lamc1 PE=1 SV=1 - [F8VQJ3_MOUSE]|Laminin subunit gamma-1 OS=Mus musculus GN=Lamc1 PE=1 SV=2 - [LAMC1_MOUSE]	F8VQJ3;P02468	NISQDLEK	2	S3(HexNA)	N1(HexNAc): 99.68	HCD	1	892.317	id=HexNAc2.Hex3_N-Glycan	1.21	19	2.02425	0	22	250	2	575.285	1149.56	0.08	41.27	44588	0	505.481	0	0	0	5901.3	0	865.409	0	8644	8644	MS2	1978-07-01	20180109_Lumos_RSLC3_Stadlmann_Penninger_IMBA_mESC_PNGF_HILIC_fr18.raw
Laminin subunit gamma-1 OS=Mus musculus GN=Lamc1 PE=1 SV=1 - [F8VQJ3_MOUSE]|Laminin subunit gamma-1 OS=Mus musculus GN=Lamc1 PE=1 SV=2 - [LAMC1_MOUSE]	F8VQJ3;P02468	NISQDLEK	2	S3(HexNA)	N1(HexNAc): 99.75	HCD	1	1054.37	id=HexNAc2.Hex4_N-Glycan	1.88	27	0.217038	0	0	250	2	575.285	1149.56	-0.63	41.18	142750	0	440.516	0	0	0	21382.1	0	4370.46	0	8623	8623	MS2	1978-09-01	20180109_Lumos_RSLC3_Stadlmann_Penninger_IMBA_mESC_PNGF_HILIC_fr18.raw
Laminin subunit gamma-1 OS=Mus musculus GN=Lamc1 PE=1 SV=1 - [F8VQJ3_MOUSE]|Laminin subunit gamma-1 OS=Mus musculus GN=Lamc1 PE=1 SV=2 - [LAMC1_MOUSE]	F8VQJ3;P02468	NISQDLEK	2	S3(HexNA)	N1(HexNAc): 100	HCD	1	1216.42	id=HexNAc2.Hex5_N-Glycan	1.7	39	0.0186647	0	58	250	2	575.287	1149.57	2.48	41.03	239958	0	465.502	0	0	0	41318.1	0	7421.26	0	8587	8587	MS2	1978-07-01	20180109_Lumos_RSLC3_Stadlmann_Penninger_IMBA_mESC_PNGF_HILIC_fr18.raw
Laminin subunit gamma-1 OS=Mus musculus GN=Lamc1 PE=1 SV=1 - [F8VQJ3_MOUSE]|Laminin subunit gamma-1 OS=Mus musculus GN=Lamc1 PE=1 SV=2 - [LAMC1_MOUSE]	F8VQJ3;P02468	NISQDLEK	2	S3(HexNA)	N1(HexNAc): 99.79	HCD	1	1216.42	id=HexNAc2.Hex5_N-Glycan	1.58	39	0.0167847	0	0	250	2	575.285	1149.56	-1.13	44.91	197750	0	0	0	0	0	22429	0	6738.32	0	10494	10494	MS2	1978-06-01	20180109_Lumos_RSLC3_Stadlmann_Penninger_IMBA_mESC_PNGF_HILIC_fr15.raw
Laminin subunit gamma-1 OS=Mus musculus GN=Lamc1 PE=1 SV=1 - [F8VQJ3_MOUSE]|Laminin subunit gamma-1 OS=Mus musculus GN=Lamc1 PE=1 SV=2 - [LAMC1_MOUSE]	F8VQJ3;P02468	NISQDLEK	2	S3(HexNA)	N1(HexNAc): 100	HCD	1	1216.42	id=HexNAc2.Hex5_N-Glycan	1.53	33	0.0728711	0	7	250	2	575.286	1149.57	1.84	41.26	243138	0	743.094	0	0	0	37527.7	0	5144.6	0	8643	8643	MS2	1978-07-01	20180109_Lumos_RSLC3_Stadlmann_Penninger_IMBA_mESC_PNGF_HILIC_fr18.raw
Laminin subunit gamma-1 OS=Mus musculus GN=Lamc1 PE=1 SV=1 - [F8VQJ3_MOUSE]|Laminin subunit gamma-1 OS=Mus musculus GN=Lamc1 PE=1 SV=2 - [LAMC1_MOUSE]	F8VQJ3;P02468	NISQDLEK	2	S3(HexNA)	N1(HexNAc): 50; S3(HexNAc): 50	HCD	1	1378.48	id=HexNAc2.Hex6_N-Glycan	1.51	42	0.00829892	0	9	183	2	575.287	1149.57	2.4	43.01	1.20245e+06	0	0	0	0	0	157805	0	28794.5	0	9816	9816	MS2	1978-07-01	20180109_Lumos_RSLC3_Stadlmann_Penninger_IMBA_mESC_PNGF_HILIC_fr16.raw
Laminin subunit gamma-1 OS=Mus musculus GN=Lamc1 PE=1 SV=1 - [F8VQJ3_MOUSE]|Laminin subunit gamma-1 OS=Mus musculus GN=Lamc1 PE=1 SV=2 - [LAMC1_MOUSE]	F8VQJ3;P02468	NISQDLEK	2	S3(HexNA)	N1(HexNAc): 50; S3(HexNAc): 50	HCD	1	1378.48	id=HexNAc2.Hex6_N-Glycan	1.67	33	0.0803293	0	0	250	2	575.287	1149.57	2.61	41.28	152741	0	0	0	0	0	22159.9	0	5831.01	0	8646	8646	MS2	1978-06-01	20180109_Lumos_RSLC3_Stadlmann_Penninger_IMBA_mESC_PNGF_HILIC_fr18.raw
Laminin subunit gamma-1 OS=Mus musculus GN=Lamc1 PE=1 SV=1 - [F8VQJ3_MOUSE]|Laminin subunit gamma-1 OS=Mus musculus GN=Lamc1 PE=1 SV=2 - [LAMC1_MOUSE]	F8VQJ3;P02468	NISQDLEK	2	S3(HexNA)	N1(HexNAc): 99.74	HCD	1	1378.48	id=HexNAc2.Hex6_N-Glycan	1.57	30	0.158277	0	0	250	2	575.286	1149.56	0.7	40.89	140307	0	0	0	0	0	23670.9	0	2836.82	0	8553	8553	MS2	1978-06-01	20180109_Lumos_RSLC3_Stadlmann_Penninger_IMBA_mESC_PNGF_HILIC_fr18.raw
Laminin subunit gamma-1 OS=Mus musculus GN=Lamc1 PE=1 SV=1 - [F8VQJ3_MOUSE]|Laminin subunit gamma-1 OS=Mus musculus GN=Lamc1 PE=1 SV=2 - [LAMC1_MOUSE]	F8VQJ3;P02468	NISQDLEK	2	S3(HexNA)	N1(HexNAc): 99.7	HCD	1	1378.48	id=HexNAc2.Hex6_N-Glycan	1.67	25	0.409765	0	11	250	3	383.859	1149.56	-0.47	41.2	50323.1	0	0	0	0	0	7151.45	0	1653.83	0	8628	8628	MS2	1978-05-01	20180109_Lumos_RSLC3_Stadlmann_Penninger_IMBA_mESC_PNGF_HILIC_fr18.raw
Laminin subunit gamma-1 OS=Mus musculus GN=Lamc1 PE=1 SV=1 - [F8VQJ3_MOUSE]|Laminin subunit gamma-1 OS=Mus musculus GN=Lamc1 PE=1 SV=2 - [LAMC1_MOUSE]	F8VQJ3;P02468	NISQDLEK	2	S3(HexNA)	N1(HexNAc): 99.68	HCD	1	1378.48	id=HexNAc2.Hex6_N-Glycan	1.21	18	2.45055	0	0	250	2	575.285	1149.56	0.06	40.76	29310.8	0	0	0	0	0	4990.1	0	589.964	0	7715	7715	MS2	1978-07-01	20180109_Lumos_RSLC3_Stadlmann_Penninger_IMBA_mESC_PNGF_HILIC_fr19.raw
Laminin subunit gamma-1 OS=Mus musculus GN=Lamc1 PE=1 SV=1 - [F8VQJ3_MOUSE]|Laminin subunit gamma-1 OS=Mus musculus GN=Lamc1 PE=1 SV=2 - [LAMC1_MOUSE]	F8VQJ3;P02468	NISQDLEK	2	S3(HexNA)	N1(HexNAc): 99.85	HCD	1	1540.53	id=HexNAc2.Hex7_N-Glycan	1.02	43	0.00754082	0	2	229	2	575.286	1149.56	0.62	41.89	760068	0	0	0	0	0	110584	0	24716.7	0	9215	9215	MS2	1978-07-01	20180109_Lumos_RSLC3_Stadlmann_Penninger_IMBA_mESC_PNGF_HILIC_fr17.raw
Laminin subunit gamma-1 OS=Mus musculus GN=Lamc1 PE=1 SV=1 - [F8VQJ3_MOUSE]|Laminin subunit gamma-1 OS=Mus musculus GN=Lamc1 PE=1 SV=2 - [LAMC1_MOUSE]	F8VQJ3;P02468	NISQDLEK	2	S3(HexNA)	N1(HexNAc): 99.8	HCD	1	1540.53	id=HexNAc2.Hex7_N-Glycan	1.65	38	0.0213582	0	1	250	2	575.288	1149.57	5.08	42.49	416229	0	0	0	0	0	63363.3	0	13552.2	0	9360	9360	MS2	1978-07-01	20180109_Lumos_RSLC3_Stadlmann_Penninger_IMBA_mESC_PNGF_HILIC_fr17.raw
Laminin subunit gamma-1 OS=Mus musculus GN=Lamc1 PE=1 SV=1 - [F8VQJ3_MOUSE]|Laminin subunit gamma-1 OS=Mus musculus GN=Lamc1 PE=1 SV=2 - [LAMC1_MOUSE]	F8VQJ3;P02468	NISQDLEK	2	S3(HexNA)	N1(HexNAc): 100	HCD	1	1540.53	id=HexNAc2.Hex7_N-Glycan	1.21	38	0.0269317	0	9	250	3	383.859	1149.56	0.09	41.16	171513	0	0	0	0	0	31054.2	0	5338.1	0	8618	8618	MS2	1978-07-01	20180109_Lumos_RSLC3_Stadlmann_Penninger_IMBA_mESC_PNGF_HILIC_fr18.raw
Laminin subunit gamma-1 OS=Mus musculus GN=Lamc1 PE=1 SV=1 - [F8VQJ3_MOUSE]|Laminin subunit gamma-1 OS=Mus musculus GN=Lamc1 PE=1 SV=2 - [LAMC1_MOUSE]	F8VQJ3;P02468	NISQDLEK	2	S3(HexNA)	N1(HexNAc): 100	HCD	1	1540.53	id=HexNAc2.Hex7_N-Glycan	1.3	25	0.451598	0	0	250	2	575.288	1149.57	3.81	41.76	37564.7	0	0	0	0	0	5938.85	0	964.25	0	8761	8761	MS2	1978-05-01	20180109_Lumos_RSLC3_Stadlmann_Penninger_IMBA_mESC_PNGF_HILIC_fr18.raw
Laminin subunit gamma-1 OS=Mus musculus GN=Lamc1 PE=1 SV=1 - [F8VQJ3_MOUSE]|Laminin subunit gamma-1 OS=Mus musculus GN=Lamc1 PE=1 SV=2 - [LAMC1_MOUSE]	F8VQJ3;P02468	NISQDLEK	2	S3(HexNA)	N1(HexNAc): 50; S3(HexNAc): 50	HCD	1	1540.53	id=HexNAc2.Hex7_N-Glycan	1.58	10	13.3383	0	0	250	2	575.284	1149.56	-3.2	40.74	18930.1	0	0	0	0	0	2458.53	0	0	0	7709	7709	MS2	1978-04-01	20180109_Lumos_RSLC3_Stadlmann_Penninger_IMBA_mESC_PNGF_HILIC_fr19.raw
Laminin subunit gamma-1 OS=Mus musculus GN=Lamc1 PE=1 SV=1 - [F8VQJ3_MOUSE]|Laminin subunit gamma-1 OS=Mus musculus GN=Lamc1 PE=1 SV=2 - [LAMC1_MOUSE]	F8VQJ3;P02468	NISQDLEK	2	N1(HexNA); S3(HexNA)	N1(HexNAc): 100; S3(HexNAc): 100	HCD	1	1555.43	id=HexNAc2.Hex6.PO42+17amu_N-Glycan	0	18	2.67035	0	5	250	4	338.913	1352.63	-9.07	41.22	201562	0	0	0	0	0	55423.3	0	17930.2	0	8632	8632	MS2	1978-07-01	20180109_Lumos_RSLC3_Stadlmann_Penninger_IMBA_mESC_PNGF_HILIC_fr18.raw
Laminin subunit gamma-1 OS=Mus musculus GN=Lamc1 PE=1 SV=1 - [F8VQJ3_MOUSE]|Laminin subunit gamma-1 OS=Mus musculus GN=Lamc1 PE=1 SV=2 - [LAMC1_MOUSE]	F8VQJ3;P02468	NISQDLEK	2	S3(HexNA)	N1(HexNAc): 99.81	HCD	1	1702.58	id=HexNAc2.Hex8_N-Glycan	0.51	41	0.0104367	0	2	48	2	575.288	1149.57	5.22	41.18	3.7518e+06	0	0	0	0	0	607333	0	138128	0	8621	8621	MS2	1978-07-01	20180109_Lumos_RSLC3_Stadlmann_Penninger_IMBA_mESC_PNGF_HILIC_fr18.raw
Laminin subunit gamma-1 OS=Mus musculus GN=Lamc1 PE=1 SV=1 - [F8VQJ3_MOUSE]|Laminin subunit gamma-1 OS=Mus musculus GN=Lamc1 PE=1 SV=2 - [LAMC1_MOUSE]	F8VQJ3;P02468	NISQDLEK	2	S3(HexNA)	N1(HexNAc): 99.83	HCD	1	1702.58	id=HexNAc2.Hex8_N-Glycan	1.07	32	0.089335	0	3	143	3	383.86	1149.57	2.4	41.16	884812	0	0	0	0	0	176831	0	45086.9	0	8617	8617	MS2	1978-06-01	20180109_Lumos_RSLC3_Stadlmann_Penninger_IMBA_mESC_PNGF_HILIC_fr18.raw
Laminin subunit gamma-1 OS=Mus musculus GN=Lamc1 PE=1 SV=1 - [F8VQJ3_MOUSE]|Laminin subunit gamma-1 OS=Mus musculus GN=Lamc1 PE=1 SV=2 - [LAMC1_MOUSE]	F8VQJ3;P02468	NISQDLEK	2	S3(HexNA)	N1(HexNAc): 99.76	HCD	1	1702.58	id=HexNAc2.Hex8_N-Glycan	1.64	31	0.120705	0	3	250	2	575.287	1149.57	3.09	40.92	99079.3	0	0	0	0	0	15726.1	0	4089.55	0	7749	7749	MS2	1978-06-01	20180109_Lumos_RSLC3_Stadlmann_Penninger_IMBA_mESC_PNGF_HILIC_fr19.raw
Laminin subunit gamma-1 OS=Mus musculus GN=Lamc1 PE=1 SV=1 - [F8VQJ3_MOUSE]|Laminin subunit gamma-1 OS=Mus musculus GN=Lamc1 PE=1 SV=2 - [LAMC1_MOUSE]	F8VQJ3;P02468	NISQDLEK	2	S3(HexNA)	N1(HexNAc): 99.75	HCD	1	1702.58	id=HexNAc2.Hex8_N-Glycan	1.66	21	1.28357	0	28	250	2	575.286	1149.56	0.55	43.91	30084.2	0	0	0	0	0	4594.97	0	978.657	0	9273	9273	MS2	1978-07-01	20180109_Lumos_RSLC3_Stadlmann_Penninger_IMBA_mESC_PNGF_HILIC_fr18.raw
Laminin subunit gamma-1 OS=Mus musculus GN=Lamc1 PE=1 SV=1 - [F8VQJ3_MOUSE]|Laminin subunit gamma-1 OS=Mus musculus GN=Lamc1 PE=1 SV=2 - [LAMC1_MOUSE]	F8VQJ3;P02468	NISQDLEK	2	S3(HexNA)	N1(HexNAc): 50; S3(HexNAc): 50	HCD	1	1702.58	id=HexNAc2.Hex8_N-Glycan	1.66	8	22.3883	0	17	250	2	575.29	1149.57	8.4	44.46	22497.3	0	0	0	0	0	4910.02	0	0	0	9409	9409	MS2	1978-05-01	20180109_Lumos_RSLC3_Stadlmann_Penninger_IMBA_mESC_PNGF_HILIC_fr18.raw
Laminin subunit gamma-1 OS=Mus musculus GN=Lamc1 PE=1 SV=1 - [F8VQJ3_MOUSE]|Laminin subunit gamma-1 OS=Mus musculus GN=Lamc1 PE=1 SV=2 - [LAMC1_MOUSE]	F8VQJ3;P02468	NISQDLEK	2	S3(HexNA)	N1(HexNAc): 50; S3(HexNAc): 50	HCD	1	1864.63	id=HexNAc2.Hex9_N-Glycan	1.71	46	0.00408565	0	0	250	2	575.286	1149.57	1.53	41.11	224011	0	0	0	0	0	37953.2	0	9835.16	0	8605	8605	MS2	1978-07-01	20180109_Lumos_RSLC3_Stadlmann_Penninger_IMBA_mESC_PNGF_HILIC_fr18.raw
Laminin subunit gamma-1 OS=Mus musculus GN=Lamc1 PE=1 SV=1 - [F8VQJ3_MOUSE]|Laminin subunit gamma-1 OS=Mus musculus GN=Lamc1 PE=1 SV=2 - [LAMC1_MOUSE]	F8VQJ3;P02468	NISQDLEK	2	S3(HexNA)	N1(HexNAc): 50; S3(HexNAc): 50	HCD	1	1864.63	id=HexNAc2.Hex9_N-Glycan	1.05	44	0.00583474	0	0	250	2	575.287	1149.57	2.38	40.85	571756	0	0	0	0	0	99533.1	0	23177	0	8544	8544	MS2	1978-07-01	20180109_Lumos_RSLC3_Stadlmann_Penninger_IMBA_mESC_PNGF_HILIC_fr18.raw
Laminin subunit gamma-1 OS=Mus musculus GN=Lamc1 PE=1 SV=1 - [F8VQJ3_MOUSE]|Laminin subunit gamma-1 OS=Mus musculus GN=Lamc1 PE=1 SV=2 - [LAMC1_MOUSE]	F8VQJ3;P02468	NISQDLEK	2	S3(HexNA)	N1(HexNAc): 99.81	HCD	1	1864.63	id=HexNAc2.Hex9_N-Glycan	1.05	33	0.0813366	0	2	250	3	383.86	1149.56	1.05	40.9	369765	0	0	0	0	0	81793	0	17513.5	0	8556	8556	MS2	1978-06-01	20180109_Lumos_RSLC3_Stadlmann_Penninger_IMBA_mESC_PNGF_HILIC_fr18.raw
Laminin subunit gamma-1 OS=Mus musculus GN=Lamc1 PE=1 SV=1 - [F8VQJ3_MOUSE]|Laminin subunit gamma-1 OS=Mus musculus GN=Lamc1 PE=1 SV=2 - [LAMC1_MOUSE]	F8VQJ3;P02468	NISQDLEK	2	S3(HexNA)	N1(HexNAc): 99.73	HCD	1	1864.63	id=HexNAc2.Hex9_N-Glycan	1.63	32	0.0786257	0	0	250	2	575.288	1149.57	5.14	40.69	172516	0	0	0	0	0	31567.4	0	6787.06	0	7698	7698	MS2	1978-06-01	20180109_Lumos_RSLC3_Stadlmann_Penninger_IMBA_mESC_PNGF_HILIC_fr19.raw
Laminin subunit gamma-1 OS=Mus musculus GN=Lamc1 PE=1 SV=1 - [F8VQJ3_MOUSE]|Laminin subunit gamma-1 OS=Mus musculus GN=Lamc1 PE=1 SV=2 - [LAMC1_MOUSE]	F8VQJ3;P02468	NISQDLEK	2	S3(HexNA)	N1(HexNAc): 99.7	HCD	1	1864.63	id=HexNAc2.Hex9_N-Glycan	1.65	26	0.281537	0	0	250	3	383.859	1149.56	-0.7	40.77	79708.7	0	0	0	0	0	17332.4	0	3534.62	0	7717	7717	MS2	1978-09-01	20180109_Lumos_RSLC3_Stadlmann_Penninger_IMBA_mESC_PNGF_HILIC_fr19.raw
Laminin subunit gamma-1 OS=Mus musculus GN=Lamc1 PE=1 SV=1 - [F8VQJ3_MOUSE]|Laminin subunit gamma-1 OS=Mus musculus GN=Lamc1 PE=1 SV=2 - [LAMC1_MOUSE]	F8VQJ3;P02468	NISQDLEK	2	S3(HexNA)	N1(HexNAc): 100	HCD	1	1864.63	id=HexNAc2.Hex9_N-Glycan	1.74	21	0.914633	0	6	250	3	383.859	1149.56	-1.5	40.59	59294.5	0	0	0	0	0	12378.4	0	3122.36	0	7680	7680	MS2	1978-07-01	20180109_Lumos_RSLC3_Stadlmann_Penninger_IMBA_mESC_PNGF_HILIC_fr19.raw
Laminin subunit gamma-1 OS=Mus musculus GN=Lamc1 PE=1 SV=1 - [F8VQJ3_MOUSE]|Laminin subunit gamma-1 OS=Mus musculus GN=Lamc1 PE=1 SV=2 - [LAMC1_MOUSE]	F8VQJ3;P02468	NISQDLEKQAAR	2	S3(HexNA)	N1(HexNAc): 100	HCD	1	1378.48	id=HexNAc2.Hex6_N-Glycan	1.04	40	0.0164029	1	0	250	3	525.94	1575.81	5.62	55.61	124511	0	0	0	0	0	23281.4	0	3717.88	0	12941	12941	MS2	6/118	20180109_Lumos_RSLC3_Stadlmann_Penninger_IMBA_mESC_PNGF_HILIC_fr16.raw
Laminin subunit gamma-1 OS=Mus musculus GN=Lamc1 PE=1 SV=1 - [F8VQJ3_MOUSE]|Laminin subunit gamma-1 OS=Mus musculus GN=Lamc1 PE=1 SV=2 - [LAMC1_MOUSE]	F8VQJ3;P02468	NISQDLEKQAAR	2	N1(HexNA)	N1(HexNAc): 99.78	HCD	1	1702.58	id=HexNAc2.Hex8_N-Glycan	1.1	59	0.000206225	1	7	147	3	525.938	1575.8	1.33	53.86	651030	0	36727.3	10931.4	0	0	133535	0	36311	0	11584	11584	MS2	9/118	20180109_Lumos_RSLC3_Stadlmann_Penninger_IMBA_mESC_PNGF_HILIC_fr18.raw
Laminin subunit gamma-1 OS=Mus musculus GN=Lamc1 PE=1 SV=1 - [F8VQJ3_MOUSE]|Laminin subunit gamma-1 OS=Mus musculus GN=Lamc1 PE=1 SV=2 - [LAMC1_MOUSE]	F8VQJ3;P02468	NISQDLEKQAAR	2	S3(HexNA)	N1(HexNAc): 50; S3(HexNAc): 50	HCD	1	1702.58	id=HexNAc2.Hex8_N-Glycan	1.12	57	0.000365722	1	10	116	3	525.938	1575.8	1.79	53.67	754831	0	49059.1	10465.5	0	0	158572	0	44902.8	0	11542	11542	MS2	9/118	20180109_Lumos_RSLC3_Stadlmann_Penninger_IMBA_mESC_PNGF_HILIC_fr18.raw
Laminin subunit gamma-1 OS=Mus musculus GN=Lamc1 PE=1 SV=1 - [F8VQJ3_MOUSE]|Laminin subunit gamma-1 OS=Mus musculus GN=Lamc1 PE=1 SV=2 - [LAMC1_MOUSE]	F8VQJ3;P02468	NISQDLEKQAAR	2	S3(HexNA)	N1(HexNAc): 100	HCD	1	1702.58	id=HexNAc2.Hex8_N-Glycan	1.02	31	0.127272	1	21	250	3	525.941	1575.81	6.21	53.55	26824.4	0	4059.13	965.5	0	0	5723.65	0	1392.18	0	10474	10474	MS2	7/118	20180109_Lumos_RSLC3_Stadlmann_Penninger_IMBA_mESC_PNGF_HILIC_fr19.raw
Laminin subunit gamma-1 OS=Mus musculus GN=Lamc1 PE=1 SV=1 - [F8VQJ3_MOUSE]|Laminin subunit gamma-1 OS=Mus musculus GN=Lamc1 PE=1 SV=2 - [LAMC1_MOUSE]	F8VQJ3;P02468	NISQDLEKQAAR	2	S3(HexNA)	N1(HexNAc): 99.68	HCD	1	1702.58	id=HexNAc2.Hex8_N-Glycan	1.05	18	2.85004	1	0	250	2	788.4	1575.79	-2.73	53.87	15744.7	0	0	0	0	0	2484.24	0	0	0	11586	11586	MS2	7/118	20180109_Lumos_RSLC3_Stadlmann_Penninger_IMBA_mESC_PNGF_HILIC_fr18.raw
Laminin subunit gamma-1 OS=Mus musculus GN=Lamc1 PE=1 SV=1 - [F8VQJ3_MOUSE]|Laminin subunit gamma-1 OS=Mus musculus GN=Lamc1 PE=1 SV=2 - [LAMC1_MOUSE]	F8VQJ3;P02468	NISQDLEKQAAR	2	N1(HexNA)	N1(HexNAc): 99.76	HCD	1	1864.63	id=HexNAc2.Hex9_N-Glycan	1.1	61	0.000138323	1	1	250	3	525.939	1575.8	2.43	53.63	219099	0	681.236	0	0	0	48430.6	0	13015.5	0	11534	11534	MS2	9/118	20180109_Lumos_RSLC3_Stadlmann_Penninger_IMBA_mESC_PNGF_HILIC_fr18.raw
Laminin subunit gamma-1 OS=Mus musculus GN=Lamc1 PE=1 SV=1 - [F8VQJ3_MOUSE]|Laminin subunit gamma-1 OS=Mus musculus GN=Lamc1 PE=1 SV=2 - [LAMC1_MOUSE]	F8VQJ3;P02468	NISQDLEKQAAR	2	S3(HexNA)	N1(HexNAc): 100	HCD	1	1864.63	id=HexNAc2.Hex9_N-Glycan	1.14	50	0.00200705	1	40	250	3	525.938	1575.8	2.2	53.36	48226.6	0	0	0	0	0	11606.6	0	3417.28	0	11472	11472	MS2	7/118	20180109_Lumos_RSLC3_Stadlmann_Penninger_IMBA_mESC_PNGF_HILIC_fr18.raw
Laminin subunit gamma-1 OS=Mus musculus GN=Lamc1 PE=1 SV=1 - [F8VQJ3_MOUSE]|Laminin subunit gamma-1 OS=Mus musculus GN=Lamc1 PE=1 SV=2 - [LAMC1_MOUSE]	F8VQJ3;P02468	NISQDLEKQAAR	2	N1(HexNA)	N1(HexNAc): 100	HCD	1	1864.63	id=HexNAc2.Hex9_N-Glycan	1.07	43	0.00782061	1	0	250	3	525.939	1575.8	3.83	53.45	34918.7	0	0	0	0	0	8489.81	0	1862.45	0	10456	10456	MS2	11/118	20180109_Lumos_RSLC3_Stadlmann_Penninger_IMBA_mESC_PNGF_HILIC_fr19.raw
Laminin subunit gamma-1 OS=Mus musculus GN=Lamc1 PE=1 SV=1 - [F8VQJ3_MOUSE]|Laminin subunit gamma-1 OS=Mus musculus GN=Lamc1 PE=1 SV=2 - [LAMC1_MOUSE]	F8VQJ3;P02468	RIPAINR	2	N6(HexNA)	N6(HexNAc): 100	HCD	1	1702.58	id=HexNAc2.Hex8_N-Glycan	0.61	25	0.145218	1	0	250	3	348.206	1042.6	3.45	29.56	66456.9	0	0	0	0	0	13059	0	2327.39	0	6285	6285	MS2	1962-05-01	20180109_Lumos_RSLC3_Stadlmann_Penninger_IMBA_mESC_PNGF_HILIC_fr17.raw
Laminin subunit gamma-1 OS=Mus musculus GN=Lamc1 PE=1 SV=1 - [F8VQJ3_MOUSE]|Laminin subunit gamma-1 OS=Mus musculus GN=Lamc1 PE=1 SV=2 - [LAMC1_MOUSE]	F8VQJ3;P02468	RIPAINR	2	N6(HexNA)	N6(HexNAc): 100	HCD	1	1702.58	id=HexNAc2.Hex8_N-Glycan	0.72	21	0.263213	1	0	250	3	348.205	1042.6	-0.59	29.79	45210.4	0	0	0	0	0	9254.51	0	2225.36	0	6338	6338	MS2	1962-05-01	20180109_Lumos_RSLC3_Stadlmann_Penninger_IMBA_mESC_PNGF_HILIC_fr17.raw
Laminin subunit gamma-1 OS=Mus musculus GN=Lamc1 PE=1 SV=1 - [F8VQJ3_MOUSE]|Laminin subunit gamma-1 OS=Mus musculus GN=Lamc1 PE=1 SV=2 - [LAMC1_MOUSE]	F8VQJ3;P02468	RIPAINR	2	N6(HexNA)	N6(HexNAc): 100	HCD	1	1702.58	id=HexNAc2.Hex8_N-Glycan	0.61	20	0.442574	1	2	250	3	348.206	1042.6	2.4	29.27	64447	0	0	0	0	0	10713.4	0	2453.39	0	6218	6218	MS2	1962-05-01	20180109_Lumos_RSLC3_Stadlmann_Penninger_IMBA_mESC_PNGF_HILIC_fr17.raw
Laminin subunit gamma-1 OS=Mus musculus GN=Lamc1 PE=1 SV=1 - [F8VQJ3_MOUSE]|Laminin subunit gamma-1 OS=Mus musculus GN=Lamc1 PE=1 SV=2 - [LAMC1_MOUSE]	F8VQJ3;P02468	RIPAINR	2	N6(HexNA)	N6(HexNAc): 100	HCD	1	1702.58	id=HexNAc2.Hex8_N-Glycan	0.73	8	7.63979	1	0	250	3	348.207	1042.61	5.03	28.83	20521.7	0	0	0	0	0	3088.79	0	0	0	6117	6117	MS2	1962-04-01	20180109_Lumos_RSLC3_Stadlmann_Penninger_IMBA_mESC_PNGF_HILIC_fr17.raw
Laminin subunit gamma-1 OS=Mus musculus GN=Lamc1 PE=1 SV=1 - [F8VQJ3_MOUSE]|Laminin subunit gamma-1 OS=Mus musculus GN=Lamc1 PE=1 SV=2 - [LAMC1_MOUSE]	F8VQJ3;P02468	RVNDNKTAAEEALR	2	N5(HexNA)	N5(HexNAc): 99.7	HCD	1	1702.58	id=HexNAc2.Hex8_N-Glycan	1.06	18	3.81565	2	0	250	3	597.309	1789.91	4.49	26.61	13153.3	0	0	0	0	0	2114.45	0	742.503	0	5214	5214	MS2	8/144	20180109_Lumos_RSLC3_Stadlmann_Penninger_IMBA_mESC_PNGF_HILIC_fr18.raw
Laminin subunit gamma-1 OS=Mus musculus GN=Lamc1 PE=1 SV=1 - [F8VQJ3_MOUSE]|Laminin subunit gamma-1 OS=Mus musculus GN=Lamc1 PE=1 SV=2 - [LAMC1_MOUSE]	F8VQJ3;P02468	VNDNKTAAEEALR	2	T6(HexNA)	T6(HexNAc): 100	HCD	1	1540.53	id=HexNAc2.Hex7_N-Glycan	0.99	51	0.00141679	1	0	250	3	545.275	1633.81	4.44	34.36	29928.5	0	0	0	0	0	5951.47	0	1234.7	0	7421	7421	MS2	7/132	20180109_Lumos_RSLC3_Stadlmann_Penninger_IMBA_mESC_PNGF_HILIC_fr17.raw
Laminin subunit gamma-1 OS=Mus musculus GN=Lamc1 PE=1 SV=1 - [F8VQJ3_MOUSE]|Laminin subunit gamma-1 OS=Mus musculus GN=Lamc1 PE=1 SV=2 - [LAMC1_MOUSE]	F8VQJ3;P02468	VNDNKTAAEEALR	2	T6(HexNA)	T6(HexNAc): 99.83	HCD	1	1702.58	id=HexNAc2.Hex8_N-Glycan	1.13	99	2.78385e-08	1	0	250	3	545.273	1633.81	1.81	33.9	185601	0	0	0	0	0	42894.8	0	11766.6	0	6905	6905	MS2	10/132	20180109_Lumos_RSLC3_Stadlmann_Penninger_IMBA_mESC_PNGF_HILIC_fr18.raw
Laminin subunit gamma-1 OS=Mus musculus GN=Lamc1 PE=1 SV=1 - [F8VQJ3_MOUSE]|Laminin subunit gamma-1 OS=Mus musculus GN=Lamc1 PE=1 SV=2 - [LAMC1_MOUSE]	F8VQJ3;P02468	VNDNKTAAEEALR	2	N4(HexNA)	N4(HexNAc): 99.68	HCD	1	1864.63	id=HexNAc2.Hex9_N-Glycan	0.95	20	2.00872	1	0	250	3	545.274	1633.81	1.98	33.64	23336.3	0	0	0	0	0	5427.61	0	1209.81	0	6849	6849	MS2	7/132	20180109_Lumos_RSLC3_Stadlmann_Penninger_IMBA_mESC_PNGF_HILIC_fr18.raw
Laminin subunit gamma-1 OS=Mus musculus GN=Lamc1 PE=1 SV=1 - [F8VQJ3_MOUSE]|Laminin subunit gamma-1 OS=Mus musculus GN=Lamc1 PE=1 SV=2 - [LAMC1_MOUSE]	F8VQJ3;P02468	VNDNKTAAEEALR	2	T6(HexNA)	N2(HexNAc): 49.9; N4(HexNAc): 49.9	HCD	1	1864.63	id=HexNAc2.Hex9_N-Glycan	0.87	10	18.6788	1	0	250	3	545.275	1633.81	3.77	33.87	13395.8	0	0	0	0	0	3337	0	566.349	0	6899	6899	MS2	4/132	20180109_Lumos_RSLC3_Stadlmann_Penninger_IMBA_mESC_PNGF_HILIC_fr18.raw
Laminin subunit gamma-1 OS=Mus musculus GN=Lamc1 PE=1 SV=1 - [F8VQJ3_MOUSE]|Laminin subunit gamma-1 OS=Mus musculus GN=Lamc1 PE=1 SV=2 - [LAMC1_MOUSE]	F8VQJ3;P02468	YEQAKNISQDLEK	2	S8(HexNA)	N6(HexNAc): 100	HCD	1	1702.58	id=HexNAc2.Hex8_N-Glycan	0.94	52	0.00194543	1	5	250	3	590.294	1768.87	4.55	47.53	48636.8	0	0	0	0	0	10458.2	0	3243.71	0	10114	10114	MS2	14/136	20180109_Lumos_RSLC3_Stadlmann_Penninger_IMBA_mESC_PNGF_HILIC_fr18.raw
Laminin subunit gamma-1 OS=Mus musculus GN=Lamc1 PE=1 SV=1 - [F8VQJ3_MOUSE]|Laminin subunit gamma-1 OS=Mus musculus GN=Lamc1 PE=1 SV=2 - [LAMC1_MOUSE]|Laminin subunit gamma-1 (Fragment) OS=Mus musculus GN=Lamc1 PE=1 SV=1 - [F6TLW1_MOUSE]	F8VQJ3;P02468;F6TLW1	VNSSLHSQISR	3	S4(HexNA)	N2(HexNAc): 99.85	HCD	1	1378.48	id=HexNAc2.Hex6_N-Glycan	1.23	83	7.12322e-07	0	5	250	3	477.579	1430.72	0.31	26.31	75441.6	0	0	0	0	0	15449	0	2580.72	0	5522	5522	MS2	10/112	20180109_Lumos_RSLC3_Stadlmann_Penninger_IMBA_mESC_PNGF_HILIC_fr17.raw
Laminin subunit gamma-1 OS=Mus musculus GN=Lamc1 PE=1 SV=1 - [F8VQJ3_MOUSE]|Laminin subunit gamma-1 OS=Mus musculus GN=Lamc1 PE=1 SV=2 - [LAMC1_MOUSE]|Laminin subunit gamma-1 (Fragment) OS=Mus musculus GN=Lamc1 PE=1 SV=1 - [F6TLW1_MOUSE]	F8VQJ3;P02468;F6TLW1	VNSSLHSQISR	3	S10(HexNA)	N2(HexNAc): 99.86	HCD	1	1540.53	id=HexNAc2.Hex7_N-Glycan	1.3	57	0.000280409	0	3	250	3	477.58	1430.73	2.04	25.63	47100.4	0	0	0	0	0	9462.83	0	2193.08	0	4998	4998	MS2	9/112	20180109_Lumos_RSLC3_Stadlmann_Penninger_IMBA_mESC_PNGF_HILIC_fr18.raw
Laminin subunit gamma-1 OS=Mus musculus GN=Lamc1 PE=1 SV=1 - [F8VQJ3_MOUSE]|Laminin subunit gamma-1 OS=Mus musculus GN=Lamc1 PE=1 SV=2 - [LAMC1_MOUSE]|Laminin subunit gamma-1 (Fragment) OS=Mus musculus GN=Lamc1 PE=1 SV=1 - [F6TLW1_MOUSE]	F8VQJ3;P02468;F6TLW1	VNSSLHSQISR	3	N2(HexNA)	N2(HexNAc): 99.68	HCD	1	1702.58	id=HexNAc2.Hex8_N-Glycan	1.34	77	3.1037e-06	0	0	250	3	477.58	1430.73	1.47	25.4	226043	0	0	0	0	0	49527.9	0	13418.8	0	4943	4943	MS2	10/112	20180109_Lumos_RSLC3_Stadlmann_Penninger_IMBA_mESC_PNGF_HILIC_fr18.raw
Laminin subunit gamma-1 OS=Mus musculus GN=Lamc1 PE=1 SV=1 - [F8VQJ3_MOUSE]|Laminin subunit gamma-1 OS=Mus musculus GN=Lamc1 PE=1 SV=2 - [LAMC1_MOUSE]|Laminin subunit gamma-1 (Fragment) OS=Mus musculus GN=Lamc1 PE=1 SV=1 - [F6TLW1_MOUSE]	F8VQJ3;P02468;F6TLW1	VNSSLHSQISR	3	N2(HexNA)	N2(HexNAc): 99.88	HCD	1	1864.63	id=HexNAc2.Hex9_N-Glycan	1.32	67	2.84309e-05	0	0	250	3	477.58	1430.73	1.79	24.9	131705	0	567.818	0	0	0	29482	0	8664.42	0	4379	4379	MS2	10/112	20180109_Lumos_RSLC3_Stadlmann_Penninger_IMBA_mESC_PNGF_HILIC_fr19.raw
Protein PRRC2A OS=Mus musculus GN=Prrc2a PE=1 SV=1 - [G3UX48_MOUSE]|Protein PRRC2A OS=Mus musculus GN=Prrc2a PE=1 SV=1 - [PRC2A_MOUSE]	G3UX48;Q7TSC1	QEQSDPKSSDASTAQPPESQPLPASQTPASNQPKRPPTAPENTPSVPSGVK	2			HCD	1				18	15.5187	2	53	250	5	1050.52	5248.56	-1.06	74.83	9981.68	0	1238.87	0	0	0	3339.01	0	0	0	17067	17067	MS2	22/592	20180109_Lumos_RSLC3_Stadlmann_Penninger_IMBA_mESC_PNGF_HILIC_fr17.raw
PERQ amino acid-rich with GYF domain-containing protein 2 (Fragment) OS=Mus musculus GN=Gigyf2 PE=1 SV=1 - [G3UYH4_MOUSE]	G3UYH4	EGEKTDRAGAEASEEVPQTSLSSARPGTPSDHQPQE	1	S22(HexNA); S23(HexNA); T28(HexNA); S30(HexNA)	S22(HexNAc): 100; S23(HexNAc): 100; T28(HexNAc): 100; S30(HexNAc): 100	HCD	1				11	81.0152	2	22	250	4	1148.52	4591.08	4.14	79.76	13587.3	0	0	0	0	0	878.311	0	0	0	19525	19525	MS2	8/412	20180109_Lumos_RSLC3_Stadlmann_Penninger_IMBA_mESC_PNGF_HILIC_fr15.raw
L1TD1 OS=Mus musculus GN=L1td1 PE=1 SV=1 - [G3UYN0_MOUSE]	G3UYN0	SEVLGSAFQGLVVAGECGVGK	1	C17(Carbamidomethyl)		HCD	1				95	9.81784e-08	0	13	250	2	1032.52	2064.04	-1.83	149.31	1528.74	0	0	0	0	0	0	0	0	0	33922	33922	MS2	15/214	20180109_Lumos_RSLC3_Stadlmann_Penninger_IMBA_mESC_PNGF_HILIC_fr17.raw
Probable JmjC domain-containing histone demethylation protein 2C OS=Mus musculus GN=Jmjd1c PE=1 SV=1 - [G3UZM1_MOUSE]|Probable JmjC domain-containing histone demethylation protein 2C OS=Mus musculus GN=Jmjd1c PE=1 SV=3 - [JHD2C_MOUSE]|Probable JmjC domain-containing histone demethylation protein 2C OS=Mus musculus GN=Jmjd1c PE=1 SV=1 - [A0A0A0MQ98_MOUSE]|Probable JmjC domain-containing histone de…	G3UZM1;Q69ZK6;A0A0A0MQ98;G3UZX8	EIKEDGDQDASDSPNGSTSPPASQSNEQGSTLR	4	T31(HexNA)	S11(HexNAc): 49.93; S13(HexNAc): 49.93	HCD	1				121	2.73611e-10	1	0	250	3	1203.19	3607.57	-2.37	56.18	81859.1	0	0	0	0	0	0	0	0	0	13087	13087	MS2	18/376	20180109_Lumos_RSLC3_Stadlmann_Penninger_IMBA_mESC_PNGF_HILIC_fr16.raw
Probable JmjC domain-containing histone demethylation protein 2C OS=Mus musculus GN=Jmjd1c PE=1 SV=1 - [G3UZM1_MOUSE]|Probable JmjC domain-containing histone demethylation protein 2C OS=Mus musculus GN=Jmjd1c PE=1 SV=3 - [JHD2C_MOUSE]|Probable JmjC domain-containing histone demethylation protein 2C OS=Mus musculus GN=Jmjd1c PE=1 SV=1 - [A0A0A0MQ98_MOUSE]|Probable JmjC domain-containing histone de…	G3UZM1;Q69ZK6;A0A0A0MQ98;G3UZX8	EIKEDGDQDASDSPNGSTSPPASQSNEQGSTLR	4	N15(Deamidated); T31(HexNA)	S13(HexNAc): 49.77; N15(Deamidated): 100; S17(HexNAc): 49.77	HCD	1				50	0.00472576	1	19	250	4	902.901	3608.58	6.57	56.04	69625.2	0	2855.31	828.63	0	0	1358.74	0	0	0	13054	13054	MS2	11/376	20180109_Lumos_RSLC3_Stadlmann_Penninger_IMBA_mESC_PNGF_HILIC_fr16.raw
Probable JmjC domain-containing histone demethylation protein 2C OS=Mus musculus GN=Jmjd1c PE=1 SV=1 - [G3UZM1_MOUSE]|Probable JmjC domain-containing histone demethylation protein 2C OS=Mus musculus GN=Jmjd1c PE=1 SV=3 - [JHD2C_MOUSE]|Probable JmjC domain-containing histone demethylation protein 2C OS=Mus musculus GN=Jmjd1c PE=1 SV=1 - [A0A0A0MQ98_MOUSE]|Probable JmjC domain-containing histone de…	G3UZM1;Q69ZK6;A0A0A0MQ98;G3UZX8	EIKEDGDQDASDSPNGSTSPPASQSNEQGSTLRDLLTTTAGK	4	T39(HexNA)	S11(HexNAc): 50; S13(HexNAc): 50	HCD	1				171	7.51099e-15	2	6	250	4	1127.77	4508.07	1.01	106.17	109956	0	592.764	0	0	0	0	0	0	0	26367	26367	MS2	22/482	20180109_Lumos_RSLC3_Stadlmann_Penninger_IMBA_mESC_PNGF_HILIC_fr15.raw
Trans-acting transcription factor 1 OS=Mus musculus GN=Sp1 PE=1 SV=1 - [G3X8Q0_MOUSE]|Transcription factor Sp1 (Fragment) OS=Mus musculus GN=Sp1 PE=1 SV=1 - [E9Q113_MOUSE]	G3X8Q0;E9Q113	IESPNENSNNSQGPSQSGGTGELDLTAAQLSQGANGWQIISSSSGATPTSK	2	S50(HexNA)	T26(HexNAc): 99.59	HCD	1				148	2.25086e-12	0	1	250	4	1316.62	5263.45	2.28	152.6	176181	0	0	0	0	0	525.798	0	0	0	35617	35617	MS2	25/588	20180109_Lumos_RSLC3_Stadlmann_Penninger_IMBA_mESC_PNGF_HILIC_fr16.raw
Trans-acting transcription factor 1 OS=Mus musculus GN=Sp1 PE=1 SV=1 - [G3X8Q0_MOUSE]|Transcription factor Sp1 (Fragment) OS=Mus musculus GN=Sp1 PE=1 SV=1 - [E9Q113_MOUSE]	G3X8Q0;E9Q113	IESPNENSNNSQGPSQSGGTGELDLTAAQLSQGANGWQIISSSSGATPTSK	2	N10(Deamidated); N35(Deamidated); S50(HexNA)	N7(HexNAc): 5.89; N7(Deamidated): 48.87; S8(HexNAc): 11.74; N9(HexNAc): 5.89; N9(Deamidated): 48.87; N10(HexNAc): 5.89; N10(Deamidated): 48.87; S11(HexNAc): 11.74; S15(HexNAc): 11.74; S17(HexNAc): 11.74; T20(HexNAc): 11.74; T26(HexNAc): 11.74; S31(HexNAc): 11.74; N35(Deamidated): 52.74	HCD	1				66	0.000306636	0	41	250	4	1317.11	5265.43	3.9	155.66	12671.3	0	0	0	0	0	0	0	0	0	35249	35249	MS2	11/588	20180109_Lumos_RSLC3_Stadlmann_Penninger_IMBA_mESC_PNGF_HILIC_fr17.raw
Trans-acting transcription factor 1 OS=Mus musculus GN=Sp1 PE=1 SV=1 - [G3X8Q0_MOUSE]|Transcription factor Sp1 (Fragment) OS=Mus musculus GN=Sp1 PE=1 SV=1 - [E9Q113_MOUSE]	G3X8Q0;E9Q113	IESPNENSNNSQGPSQSGGTGELDLTAAQLSQGANGWQIISSSSGATPTSK	2	N10(Deamidated); N35(Deamidated); S50(HexNA)	S3(HexNAc): 9.09; N5(HexNAc): 6.79; N5(Deamidated): 25.36; N7(HexNAc): 6.79; N7(Deamidated): 25.36; S8(HexNAc): 9.09; N9(HexNAc): 6.79; N9(Deamidated): 25.36; N10(HexNAc): 6.79; N10(Deamidated): 25.36; S11(HexNAc): 9.09; S15(HexNAc): 9.09; S17(HexNAc): 9.09; T20(HexNAc): 9.09; T26(HexNAc): 9.09; S31(HexNAc): 9.09; N35(Deamidated): 98.55	HCD	1				45	0.0379916	0	55	250	3	1755.82	5265.45	9.2	152.59	5692.11	0	0	0	0	0	0	0	0	0	35613	35613	MS2	9/588	20180109_Lumos_RSLC3_Stadlmann_Penninger_IMBA_mESC_PNGF_HILIC_fr16.raw
Trans-acting transcription factor 1 OS=Mus musculus GN=Sp1 PE=1 SV=1 - [G3X8Q0_MOUSE]|Transcription factor Sp1 (Fragment) OS=Mus musculus GN=Sp1 PE=1 SV=1 - [E9Q113_MOUSE]	G3X8Q0;E9Q113	IESPNENSNNSQGPSQSGGTGELDLTAAQLSQGANGWQIISSSSGATPTSK	2	N9(Deamidated); N10(Deamidated); N35(Deamidated)	N9(Deamidated): 99.09; N10(Deamidated): 99.09; N35(Deamidated): 100	HCD	1				41	0.0974544	0	0	250	4	1266.59	5063.34	6.2	164.47	920.028	0	0	0	0	0	0	0	0	0	38056	38056	MS2	12/588	20180109_Lumos_RSLC3_Stadlmann_Penninger_IMBA_mESC_PNGF_HILIC_fr16.raw
Trans-acting transcription factor 1 OS=Mus musculus GN=Sp1 PE=1 SV=1 - [G3X8Q0_MOUSE]|Transcription factor Sp1 (Fragment) OS=Mus musculus GN=Sp1 PE=1 SV=1 - [E9Q113_MOUSE]	G3X8Q0;E9Q113	IESPNENSNNSQGPSQSGGTGELDLTAAQLSQGANGWQIISSSSGATPTSKEQSGNSTNGSESSK	2	N9(Deamidated); N10(Deamidated); N35(Deamidated)	N9(Deamidated): 99.2; N10(Deamidated): 99.2; N35(Deamidated): 100	HCD	1				61	0.0010614	1	13	250	5	1291.99	6455.93	7.13	139.9	3799.18	0	0	0	0	0	760.937	0	0	0	31942	31942	MS2	20/756	20180109_Lumos_RSLC3_Stadlmann_Penninger_IMBA_mESC_PNGF_HILIC_fr17.raw
Trans-acting transcription factor 1 OS=Mus musculus GN=Sp1 PE=1 SV=1 - [G3X8Q0_MOUSE]|Transcription factor Sp1 (Fragment) OS=Mus musculus GN=Sp1 PE=1 SV=1 - [E9Q113_MOUSE]	G3X8Q0;E9Q113	IESPNENSNNSQGPSQSGGTGELDLTAAQLSQGANGWQIISSSSGATPTSKEQSGNSTNGSESSK	2	N10(Deamidated); N35(Deamidated)	N10(Deamidated): 99.55; N35(Deamidated): 100	HCD	1				61	0.00127685	1	64	250	4	1614.49	6454.96	8.64	140.49	947.95	0	0	0	0	0	0	0	0	0	33032	33032	MS2	14/756	20180109_Lumos_RSLC3_Stadlmann_Penninger_IMBA_mESC_PNGF_HILIC_fr16.raw
Trans-acting transcription factor 1 OS=Mus musculus GN=Sp1 PE=1 SV=1 - [G3X8Q0_MOUSE]|Transcription factor Sp1 (Fragment) OS=Mus musculus GN=Sp1 PE=1 SV=1 - [E9Q113_MOUSE]	G3X8Q0;E9Q113	IESPNENSNNSQGPSQSGGTGELDLTAAQLSQGANGWQIISSSSGATPTSKEQSGNSTNGSESSK	2	N5(Deamidated); N59(Deamidated)	N9(Deamidated): 33.26; N10(Deamidated): 33.26; N35(Deamidated): 33.26; N59(Deamidated): 100	HCD	1				59	0.00167288	1	35	250	4	1614.49	6454.94	5.08	145.58	1395.73	0	0	0	0	0	0	0	0	0	33160	33160	MS2	13/756	20180109_Lumos_RSLC3_Stadlmann_Penninger_IMBA_mESC_PNGF_HILIC_fr17.raw
Trans-acting transcription factor 1 OS=Mus musculus GN=Sp1 PE=1 SV=1 - [G3X8Q0_MOUSE]|Transcription factor Sp1 (Fragment) OS=Mus musculus GN=Sp1 PE=1 SV=1 - [E9Q113_MOUSE]	G3X8Q0;E9Q113	IESPNENSNNSQGPSQSGGTGELDLTAAQLSQGANGWQIISSSSGATPTSKEQSGNSTNGSESSK	2	N10(Deamidated); N35(Deamidated); S64(HexNA)	Too many isoforms	HCD	1				55	0.00448192	1	0	250	4	1665.26	6658.01	4.3	139.18	5907.73	0	0	0	0	0	0	0	0	0	30935	30935	MS2	11/756	20180109_Lumos_RSLC3_Stadlmann_Penninger_IMBA_mESC_PNGF_HILIC_fr18.raw
Trans-acting transcription factor 1 OS=Mus musculus GN=Sp1 PE=1 SV=1 - [G3X8Q0_MOUSE]|Transcription factor Sp1 (Fragment) OS=Mus musculus GN=Sp1 PE=1 SV=1 - [E9Q113_MOUSE]	G3X8Q0;E9Q113	IESPNENSNNSQGPSQSGGTGELDLTAAQLSQGANGWQIISSSSGATPTSKEQSGNSTNGSESSK	2	N5(Deamidated); N59(Deamidated)	N10(Deamidated): 98.91; N59(Deamidated): 99.45	HCD	1				32	0.793103	1	0	250	4	1614.49	6454.95	6.67	142.68	937.493	0	0	0	0	0	0	0	0	0	32527	32527	MS2	15/756	20180109_Lumos_RSLC3_Stadlmann_Penninger_IMBA_mESC_PNGF_HILIC_fr17.raw
Trans-acting transcription factor 1 OS=Mus musculus GN=Sp1 PE=1 SV=1 - [G3X8Q0_MOUSE]|Transcription factor Sp1 (Fragment) OS=Mus musculus GN=Sp1 PE=1 SV=1 - [E9Q113_MOUSE]	G3X8Q0;E9Q113	IESPNENSNNSQGPSQSGGTGELDLTAAQLSQGANGWQIISSSSGATPTSKEQSGNSTNGSESSK	2	N9(Deamidated); N10(Deamidated); N35(Deamidated); S64(HexNA)	Too many isoforms	HCD	1				19	17.1451	1	12	250	4	1665.51	6659	5.67	139.2	5652.95	0	0	0	0	0	0	0	0	0	30939	30939	MS2	7/756	20180109_Lumos_RSLC3_Stadlmann_Penninger_IMBA_mESC_PNGF_HILIC_fr18.raw
Trans-acting transcription factor 1 OS=Mus musculus GN=Sp1 PE=1 SV=1 - [G3X8Q0_MOUSE]|Transcription factor Sp1 (Fragment) OS=Mus musculus GN=Sp1 PE=1 SV=1 - [E9Q113_MOUSE]	G3X8Q0;E9Q113	IESPNENSNNSQGPSQSGGTGELDLTAAQLSQGANGWQIISSSSGATPTSKEQSGNSTNGSESSKNR	2	N10(Deamidated)	N10(Deamidated): 49.89; N35(Deamidated): 49.89	HCD	1				82	9.09862e-06	2	0	250	4	1681.78	6724.1	6.06	130.06	2536.2	0	0	0	0	0	648.652	0	0	0	29814	29814	MS2	22/776	20180109_Lumos_RSLC3_Stadlmann_Penninger_IMBA_mESC_PNGF_HILIC_fr17.raw
Trans-acting transcription factor 1 OS=Mus musculus GN=Sp1 PE=1 SV=1 - [G3X8Q0_MOUSE]|Transcription factor Sp1 (Fragment) OS=Mus musculus GN=Sp1 PE=1 SV=1 - [E9Q113_MOUSE]	G3X8Q0;E9Q113	IESPNENSNNSQGPSQSGGTGELDLTAAQLSQGANGWQIISSSSGATPTSKEQSGNSTNGSESSKNR	2	T26(HexNA); N35(Deamidated)	Too many isoforms	HCD	1				58	0.00248192	2	0	250	5	1386.24	6927.19	6.92	128.79	5198.14	0	2412.92	769.5	0	0	826.612	0	0	0	28717	28717	MS2	18/776	20180109_Lumos_RSLC3_Stadlmann_Penninger_IMBA_mESC_PNGF_HILIC_fr18.raw
Trans-acting transcription factor 1 OS=Mus musculus GN=Sp1 PE=1 SV=1 - [G3X8Q0_MOUSE]|Transcription factor Sp1 (Fragment) OS=Mus musculus GN=Sp1 PE=1 SV=1 - [E9Q113_MOUSE]	G3X8Q0;E9Q113	IESPNENSNNSQGPSQSGGTGELDLTAAQLSQGANGWQIISSSSGATPTSKEQSGNSTNGSESSKNR	2	N35(Deamidated); N56(Deamidated)	N35(Deamidated): 100; N56(Deamidated): 99.48	HCD	1				49	0.0178647	2	77	250	5	1345.82	6725.06	2.42	132.24	2806.97	0	569.161	0	0	0	716.436	0	0	0	30295	30295	MS2	18/776	20180109_Lumos_RSLC3_Stadlmann_Penninger_IMBA_mESC_PNGF_HILIC_fr17.raw
Trans-acting transcription factor 1 OS=Mus musculus GN=Sp1 PE=1 SV=1 - [G3X8Q0_MOUSE]|Transcription factor Sp1 (Fragment) OS=Mus musculus GN=Sp1 PE=1 SV=1 - [E9Q113_MOUSE]	G3X8Q0;E9Q113	IESPNENSNNSQGPSQSGGTGELDLTAAQLSQGANGWQIISSSSGATPTSKEQSGNSTNGSESSKNR	2	N9(Deamidated); N10(Deamidated); S31(HexNA); N35(Deamidated); N56(Deamidated)	Too many isoforms	HCD	1				39	0.174402	2	63	250	5	1386.83	6930.14	7.04	133.32	6309.67	0	0	0	0	0	590.926	0	0	0	30526	30526	MS2	18/776	20180109_Lumos_RSLC3_Stadlmann_Penninger_IMBA_mESC_PNGF_HILIC_fr17.raw
Trans-acting transcription factor 1 OS=Mus musculus GN=Sp1 PE=1 SV=1 - [G3X8Q0_MOUSE]|Transcription factor Sp1 (Fragment) OS=Mus musculus GN=Sp1 PE=1 SV=1 - [E9Q113_MOUSE]	G3X8Q0;E9Q113	IESPNENSNNSQGPSQSGGTGELDLTAAQLSQGANGWQIISSSSGATPTSKEQSGNSTNGSESSKNR	2	N10(Deamidated); N35(Deamidated); N56(Deamidated)	N9(Deamidated): 50; N10(Deamidated): 50; N35(Deamidated): 100; N59(Deamidated): 99.48	HCD	1				35	0.494894	2	62	250	5	1346.02	6726.07	5.84	132.15	2464.72	0	0	0	0	0	581.447	0	0	0	29431	29431	MS2	13/776	20180109_Lumos_RSLC3_Stadlmann_Penninger_IMBA_mESC_PNGF_HILIC_fr18.raw
Trans-acting transcription factor 1 OS=Mus musculus GN=Sp1 PE=1 SV=1 - [G3X8Q0_MOUSE]|Transcription factor Sp1 (Fragment) OS=Mus musculus GN=Sp1 PE=1 SV=1 - [E9Q113_MOUSE]	G3X8Q0;E9Q113	IESPNENSNNSQGPSQSGGTGELDLTAAQLSQGANGWQIISSSSGATPTSKEQSGNSTNGSESSKNR	2	N10(Deamidated); N35(Deamidated); N56(Deamidated)	N9(Deamidated): 99.48; N10(Deamidated): 99.48; N59(Deamidated): 100	HCD	1				30	1.40961	2	30	250	5	1346.02	6726.07	5.75	132.34	2507.41	0	0	0	0	0	807.159	0	0	0	30320	30320	MS2	15/776	20180109_Lumos_RSLC3_Stadlmann_Penninger_IMBA_mESC_PNGF_HILIC_fr17.raw
Protein Sec24c OS=Mus musculus GN=Sec24c PE=1 SV=1 - [G3X972_MOUSE]	G3X972	APPSSGAPPASAAQVPCGQTTYGQFGQGDIQNGPSSTAQMQR	1	C17(Carbamidomethyl); T37(HexNA)	T21(HexNAc): 99.62	HCD	1				108	1.65518e-08	0	8	250	3	1469.34	4406.01	2.15	106.79	63098.6	0	0	0	0	0	0	0	0	0	25480	25480	MS2	29/450	20180109_Lumos_RSLC3_Stadlmann_Penninger_IMBA_mESC_PNGF_HILIC_fr16.raw
Protein Sec24c OS=Mus musculus GN=Sec24c PE=1 SV=1 - [G3X972_MOUSE]	G3X972	APPSSGAPPASAAQVPCGQTTYGQFGQGDIQNGPSSTAQMQR	1	S11(HexNA); C17(Carbamidomethyl); T37(HexNA)	T20(HexNAc): 100; T21(HexNAc): 100	HCD	1				64	0.000363761	0	29	192	4	1153.03	4609.09	1.64	105.08	230273	0	0	0	0	0	0	0	0	0	24310	24310	MS2	30/450	20180109_Lumos_RSLC3_Stadlmann_Penninger_IMBA_mESC_PNGF_HILIC_fr17.raw
Protein Sec24c OS=Mus musculus GN=Sec24c PE=1 SV=1 - [G3X972_MOUSE]	G3X972	APPSSGAPPASAAQVPCGQTTYGQFGQGDIQNGPSSTAQMQR	1	S11(HexNA); C17(Carbamidomethyl); T37(HexNA)	T20(HexNAc): 100; T21(HexNAc): 100	HCD	1				61	0.000690387	0	3	250	4	1153.03	4609.09	1.11	105.31	209323	0	716.74	0	0	0	0	0	0	0	24359	24359	MS2	31/450	20180109_Lumos_RSLC3_Stadlmann_Penninger_IMBA_mESC_PNGF_HILIC_fr17.raw
Protein Sec24c OS=Mus musculus GN=Sec24c PE=1 SV=1 - [G3X972_MOUSE]	G3X972	APPSSGAPPASAAQVPCGQTTYGQFGQGDIQNGPSSTAQMQR	1	C17(Carbamidomethyl); N32(Deamidated)	N32(Deamidated): 100	HCD	1				39	0.120126	0	18	179	4	1051.73	4203.91	0.39	111.82	11166.8	0	2024.86	869.382	0	0	2419.03	0	0	0	26611	26611	MS2	22/450	20180109_Lumos_RSLC3_Stadlmann_Penninger_IMBA_mESC_PNGF_HILIC_fr16.raw
Protein Sec24c OS=Mus musculus GN=Sec24c PE=1 SV=1 - [G3X972_MOUSE]	G3X972	APPSSGAPPASAAQVPCGQTTYGQFGQGDIQNGPSSTAQMQR	1	C17(Carbamidomethyl); N32(Deamidated)	N32(Deamidated): 100	HCD	1				29	1.21427	0	92	250	4	1051.74	4203.94	7.12	111.53	15394.3	0	3056.51	1050.51	0	0	0	0	0	0	26545	26545	MS2	23/450	20180109_Lumos_RSLC3_Stadlmann_Penninger_IMBA_mESC_PNGF_HILIC_fr16.raw
Integrin alpha 7 OS=Mus musculus GN=Itga7 PE=1 SV=1 - [G3X9Q1_MOUSE]	G3X9Q1	NVTLDCAQGTAK	1	C6(Carbamidomethyl); T10(HexNA)	N1(HexNAc): 50; T3(HexNAc): 50	HCD	1	1216.42	id=HexNAc2.Hex5_N-Glycan	1.1	29	0.242264	0	0	250	2	740.856	1480.71	7.3	42.31	19814.8	0	0	0	0	0	2021.89	0	966.03	0	9316	9316	MS2	7/124	20180109_Lumos_RSLC3_Stadlmann_Penninger_IMBA_mESC_PNGF_HILIC_fr17.raw
Integrin alpha 7 OS=Mus musculus GN=Itga7 PE=1 SV=1 - [G3X9Q1_MOUSE]	G3X9Q1	NVTLDCAQGTAK	1	C6(Carbamidomethyl); T10(HexNA)	N1(HexNAc): 99.74	HCD	1	1378.48	id=HexNAc2.Hex6_N-Glycan	1.54	55	0.000517624	0	0	250	2	740.851	1480.69	-0.68	41.29	46090.2	0	0	0	0	0	6205.48	0	1572.04	0	9072	9072	MS2	8/124	20180109_Lumos_RSLC3_Stadlmann_Penninger_IMBA_mESC_PNGF_HILIC_fr17.raw
Integrin alpha 7 OS=Mus musculus GN=Itga7 PE=1 SV=1 - [G3X9Q1_MOUSE]	G3X9Q1	NVTLDCAQGTAK	1	C6(Carbamidomethyl); T10(HexNA)	N1(HexNAc): 50; T3(HexNAc): 50	HCD	1	1378.48	id=HexNAc2.Hex6_N-Glycan	1.47	49	0.00198853	0	0	250	2	740.85	1480.69	-1.01	41.48	15822.4	0	0	0	0	0	2734.15	0	523.315	0	9118	9118	MS2	7/124	20180109_Lumos_RSLC3_Stadlmann_Penninger_IMBA_mESC_PNGF_HILIC_fr17.raw
Integrin alpha 7 OS=Mus musculus GN=Itga7 PE=1 SV=1 - [G3X9Q1_MOUSE]	G3X9Q1	NVTLDCAQGTAK	1	C6(Carbamidomethyl); T10(HexNA)	N1(HexNAc): 99.5	HCD	1	1540.53	id=HexNAc2.Hex7_N-Glycan	1.05	13	9.16849	0	54	250	2	740.852	1480.7	1.08	40.39	10514.6	0	0	0	0	0	2648.92	0	0	0	8428	8428	MS2	4/124	20180109_Lumos_RSLC3_Stadlmann_Penninger_IMBA_mESC_PNGF_HILIC_fr18.raw
Integrin alpha 7 OS=Mus musculus GN=Itga7 PE=1 SV=1 - [G3X9Q1_MOUSE]	G3X9Q1	NVTLDCAQGTAK	1	C6(Carbamidomethyl); T10(HexNA)	N1(HexNAc): 99.76	HCD	1	1702.58	id=HexNAc2.Hex8_N-Glycan	1.14	33	0.0869069	0	21	250	3	494.238	1480.7	2.83	39.71	63923.1	0	0	0	0	0	14902.5	0	3248.32	0	7476	7476	MS2	6/124	20180109_Lumos_RSLC3_Stadlmann_Penninger_IMBA_mESC_PNGF_HILIC_fr19.raw
Integrin alpha 7 OS=Mus musculus GN=Itga7 PE=1 SV=1 - [G3X9Q1_MOUSE]	G3X9Q1	NVTLDCAQGTAK	1	C6(Carbamidomethyl); T10(HexNA)	N1(HexNAc): 50; T3(HexNAc): 50	HCD	1	1864.63	id=HexNAc2.Hex9_N-Glycan	0.91	24	0.72089	0	36	250	3	494.237	1480.7	0.67	39.52	50858.5	0	0	0	0	0	10144.3	0	1495.64	0	7429	7429	MS2	5/124	20180109_Lumos_RSLC3_Stadlmann_Penninger_IMBA_mESC_PNGF_HILIC_fr19.raw
E3 ubiquitin-protein ligase TRIP12 OS=Mus musculus GN=Trip12 PE=1 SV=1 - [TRIPC_MOUSE]|E3 ubiquitin-protein ligase TRIP12 OS=Mus musculus GN=Trip12 PE=1 SV=1 - [A0A087WNZ7_MOUSE]	G5E870;A0A087WNZ7	ACTNGSGSLGSTTPASSGTATAATNASADLGSPSLQHSRDDSLDLSPQGR	2	C2(Carbamidomethyl); N4(Deamidated)	N4(Deamidated): 100	HCD	1				74	5.04642e-05	1	55	250	4	1209.06	4833.23	4.73	103.39	9662.39	0	0	0	0	0	1261.99	0	0	0	25661	25661	MS2	25/570	20180109_Lumos_RSLC3_Stadlmann_Penninger_IMBA_mESC_PNGF_HILIC_fr15.raw
MCG9018 OS=Mus musculus GN=Kbtbd7 PE=1 SV=1 - [G5E8C2_MOUSE]	G5E8C2	SVVAKPNSSHSSDSNNSSNSSSSSSSVVSVAENPPQR	1			HCD	1				142	4.75874e-12	0	6	250	3	1235.24	3703.71	1.71	56.39	11488.1	0	0	0	0	0	1549.73	0	823.613	0	13142	13142	MS2	31/414	20180109_Lumos_RSLC3_Stadlmann_Penninger_IMBA_mESC_PNGF_HILIC_fr16.raw
MCG9018 OS=Mus musculus GN=Kbtbd7 PE=1 SV=1 - [G5E8C2_MOUSE]	G5E8C2	SVVAKPNSSHSSDSNNSSNSSSSSSSVVSVAENPPQR	1	N16(Deamidated)	N19(Deamidated): 99.69	HCD	1				95	2.81175e-07	0	0	250	3	1235.57	3704.71	6.15	55.98	12901.6	0	0	0	0	0	2373.06	0	529.96	0	13036	13036	MS2	19/414	20180109_Lumos_RSLC3_Stadlmann_Penninger_IMBA_mESC_PNGF_HILIC_fr16.raw
MCG9018 OS=Mus musculus GN=Kbtbd7 PE=1 SV=1 - [G5E8C2_MOUSE]	G5E8C2	SVVAKPNSSHSSDSNNSSNSSSSSSSVVSVAENPPQR	1			HCD	1				94	3.07904e-07	0	0	250	3	1235.24	3703.71	1.51	56.15	9968.25	0	0	0	0	0	1876.22	0	0	0	13079	13079	MS2	39/414	20180109_Lumos_RSLC3_Stadlmann_Penninger_IMBA_mESC_PNGF_HILIC_fr16.raw
MCG9018 OS=Mus musculus GN=Kbtbd7 PE=1 SV=1 - [G5E8C2_MOUSE]	G5E8C2	SVVAKPNSSHSSDSNNSSNSSSSSSSVVSVAENPPQR	1			HCD	1				82	5.2568e-06	0	0	250	3	1235.24	3703.7	0.42	55.86	15507.3	0	0	0	0	0	2523.81	0	552.057	0	13007	13007	MS2	27/414	20180109_Lumos_RSLC3_Stadlmann_Penninger_IMBA_mESC_PNGF_HILIC_fr16.raw
MCG9018 OS=Mus musculus GN=Kbtbd7 PE=1 SV=1 - [G5E8C2_MOUSE]	G5E8C2	SVVAKPNSSHSSDSNNSSNSSSSSSSVVSVAENPPQR	1	N33(Deamidated)	N19(Deamidated): 99.99	HCD	1				23	4.49149	0	38	250	4	926.931	3704.7	4.65	54.8	4072.18	0	2323.99	0	0	0	1074.09	0	0	0	12273	12273	MS2	12/414	20180109_Lumos_RSLC3_Stadlmann_Penninger_IMBA_mESC_PNGF_HILIC_fr17.raw
Heterogeneous nuclear ribonucleoprotein L (Fragment) OS=Mus musculus GN=Hnrnpl PE=1 SV=1 - [G5E924_MOUSE]|Heterogeneous nuclear ribonucleoprotein L OS=Mus musculus GN=Hnrnpl PE=1 SV=2 - [HNRPL_MOUSE]	G5E924;Q8R081	LKTENAGDQHGGGGGGGSGAAGGGGGENYDDPHK	2	N5(Deamidated)	N5(Deamidated): 100	HCD	1				104	9.6695e-09	1	0	250	3	1028.11	3082.32	3.74	28.99	6473.35	0	0	0	0	0	0	0	0	0	6544	6544	MS2	18/384	20180109_Lumos_RSLC3_Stadlmann_Penninger_IMBA_mESC_PNGF_HILIC_fr15.raw
Heterogeneous nuclear ribonucleoprotein L (Fragment) OS=Mus musculus GN=Hnrnpl PE=1 SV=1 - [G5E924_MOUSE]|Heterogeneous nuclear ribonucleoprotein L OS=Mus musculus GN=Hnrnpl PE=1 SV=2 - [HNRPL_MOUSE]	G5E924;Q8R081	LKTENAGDQHGGGGGGGSGAAGGGGGENYDDPHK	2			HCD	1				95	6.87001e-08	1	0	250	3	1027.78	3081.33	-0.41	27.27	3834.05	0	0	0	0	0	522.532	0	0	0	5361	5361	MS2	16/384	20180109_Lumos_RSLC3_Stadlmann_Penninger_IMBA_mESC_PNGF_HILIC_fr18.raw
Heterogeneous nuclear ribonucleoprotein L (Fragment) OS=Mus musculus GN=Hnrnpl PE=1 SV=1 - [G5E924_MOUSE]|Heterogeneous nuclear ribonucleoprotein L OS=Mus musculus GN=Hnrnpl PE=1 SV=2 - [HNRPL_MOUSE]	G5E924;Q8R081	LKTENAGDQHGGGGGGGSGAAGGGGGENYDDPHK	2			HCD	1				60	0.000243282	1	9	250	4	771.087	3081.33	-0.75	27.17	1253.48	0	0	0	0	0	0	0	0	0	4818	4818	MS2	18/384	20180109_Lumos_RSLC3_Stadlmann_Penninger_IMBA_mESC_PNGF_HILIC_fr19.raw
Heterogeneous nuclear ribonucleoprotein L (Fragment) OS=Mus musculus GN=Hnrnpl PE=1 SV=1 - [G5E924_MOUSE]|Heterogeneous nuclear ribonucleoprotein L OS=Mus musculus GN=Hnrnpl PE=1 SV=2 - [HNRPL_MOUSE]	G5E924;Q8R081	LKTENAGDQHGGGGGGGSGAAGGGGGENYDDPHK	2	N5(Deamidated)	N5(Deamidated): 100	HCD	1				30	0.246621	1	42	250	3	1028.11	3082.33	6	27.32	4252.55	0	0	0	0	0	1019.27	0	0	0	5375	5375	MS2	10/384	20180109_Lumos_RSLC3_Stadlmann_Penninger_IMBA_mESC_PNGF_HILIC_fr18.raw
Heterogeneous nuclear ribonucleoprotein L (Fragment) OS=Mus musculus GN=Hnrnpl PE=1 SV=1 - [G5E924_MOUSE]|Heterogeneous nuclear ribonucleoprotein L OS=Mus musculus GN=Hnrnpl PE=1 SV=2 - [HNRPL_MOUSE]	G5E924;Q8R081	RLKTENAGDQHGGGGGGGSGAAGGGGGENYDDPHK	2	N6(Deamidated)	N29(Deamidated): 100	HCD	1				26	1.29751	2	28	250	4	810.365	3238.44	7.82	23.36	3064.54	0	0	0	0	0	927.492	0	0	0	4468	4468	MS2	12/396	20180109_Lumos_RSLC3_Stadlmann_Penninger_IMBA_mESC_PNGF_HILIC_fr18.raw
Heterogeneous nuclear ribonucleoprotein L (Fragment) OS=Mus musculus GN=Hnrnpl PE=1 SV=1 - [G5E924_MOUSE]|Heterogeneous nuclear ribonucleoprotein L OS=Mus musculus GN=Hnrnpl PE=1 SV=2 - [HNRPL_MOUSE]	G5E924;Q8R081	RLKTENAGDQHGGGGGGGSGAAGGGGGENYDDPHK	2			HCD	1				18	6.92782	2	55	250	4	810.113	3237.43	0.02	23.41	2315.72	0	0	0	0	0	858.655	0	0	0	4480	4480	MS2	10/396	20180109_Lumos_RSLC3_Stadlmann_Penninger_IMBA_mESC_PNGF_HILIC_fr18.raw
Heterogeneous nuclear ribonucleoprotein L (Fragment) OS=Mus musculus GN=Hnrnpl PE=1 SV=1 - [G5E924_MOUSE]|Heterogeneous nuclear ribonucleoprotein L OS=Mus musculus GN=Hnrnpl PE=1 SV=2 - [HNRPL_MOUSE]	G5E924;Q8R081	TENAGDQHGGGGGGGSGAAGGGGGENYDDPHK	2			HCD	1				81	2.78425e-07	0	6	250	3	947.387	2840.15	-0.37	26.06	2602.8	0	0	0	0	0	829.192	0	0	0	5098	5098	MS2	15/362	20180109_Lumos_RSLC3_Stadlmann_Penninger_IMBA_mESC_PNGF_HILIC_fr18.raw
Heterogeneous nuclear ribonucleoprotein L (Fragment) OS=Mus musculus GN=Hnrnpl PE=1 SV=1 - [G5E924_MOUSE]|Heterogeneous nuclear ribonucleoprotein L OS=Mus musculus GN=Hnrnpl PE=1 SV=2 - [HNRPL_MOUSE]	G5E924;Q8R081	TENAGDQHGGGGGGGSGAAGGGGGENYDDPHKTPASPVVHIR	2			HCD	1				78	1.10276e-05	1	15	250	6	650.465	3897.75	-0.25	77.08	15430.1	0	0	0	0	0	3635.65	0	0	0	18834	18834	MS2	29/476	20180109_Lumos_RSLC3_Stadlmann_Penninger_IMBA_mESC_PNGF_HILIC_fr15.raw
Heterogeneous nuclear ribonucleoprotein L (Fragment) OS=Mus musculus GN=Hnrnpl PE=1 SV=1 - [G5E924_MOUSE]|Heterogeneous nuclear ribonucleoprotein L OS=Mus musculus GN=Hnrnpl PE=1 SV=2 - [HNRPL_MOUSE]	G5E924;Q8R081	TENAGDQHGGGGGGGSGAAGGGGGENYDDPHKTPASPVVHIR	2	N3(Deamidated)	N26(Deamidated): 100	HCD	1				76	1.73523e-05	1	34	250	3	1300.26	3898.75	3.85	52.09	17598.1	0	0	0	0	0	0	0	0	0	11623	11623	MS2	20/476	20180109_Lumos_RSLC3_Stadlmann_Penninger_IMBA_mESC_PNGF_HILIC_fr17.raw
Heterogeneous nuclear ribonucleoprotein L (Fragment) OS=Mus musculus GN=Hnrnpl PE=1 SV=1 - [G5E924_MOUSE]|Heterogeneous nuclear ribonucleoprotein L OS=Mus musculus GN=Hnrnpl PE=1 SV=2 - [HNRPL_MOUSE]	G5E924;Q8R081	TENAGDQHGGGGGGGSGAAGGGGGENYDDPHKTPASPVVHIR	2			HCD	1				60	0.00073956	1	0	250	3	1299.93	3897.76	3.19	52.06	24964.5	0	0	0	0	0	0	0	0	0	11615	11615	MS2	28/476	20180109_Lumos_RSLC3_Stadlmann_Penninger_IMBA_mESC_PNGF_HILIC_fr17.raw
Heterogeneous nuclear ribonucleoprotein L (Fragment) OS=Mus musculus GN=Hnrnpl PE=1 SV=1 - [G5E924_MOUSE]|Heterogeneous nuclear ribonucleoprotein L OS=Mus musculus GN=Hnrnpl PE=1 SV=2 - [HNRPL_MOUSE]	G5E924;Q8R081	TENAGDQHGGGGGGGSGAAGGGGGENYDDPHKTPASPVVHIR	2			HCD	1				25	2.44584	1	26	250	4	975.195	3897.76	1.36	180.92	5938.53	0	2846.96	497.945	0	0	0	0	0	0	43187	43187	MS2	12/476	20180109_Lumos_RSLC3_Stadlmann_Penninger_IMBA_mESC_PNGF_HILIC_fr15.raw
Heterogeneous nuclear ribonucleoprotein L (Fragment) OS=Mus musculus GN=Hnrnpl PE=1 SV=1 - [G5E924_MOUSE]|Heterogeneous nuclear ribonucleoprotein L OS=Mus musculus GN=Hnrnpl PE=1 SV=2 - [HNRPL_MOUSE]	G5E924;Q8R081	TENAGDQHGGGGGGGSGAAGGGGGENYDDPHKTPASPVVHIR	2			HCD	1				21	4.82832	1	100	250	3	1299.92	3897.75	-0.38	51.81	8631.02	0	0	0	0	0	0	0	0	0	11995	11995	MS2	18/476	20180109_Lumos_RSLC3_Stadlmann_Penninger_IMBA_mESC_PNGF_HILIC_fr16.raw
Neuroplastin (Fragment) OS=Mus musculus GN=Nptn PE=1 SV=1 - [H3BIX4_MOUSE]|Neuroplastin OS=Mus musculus GN=Nptn PE=1 SV=3 - [NPTN_MOUSE]|Neuroplastin OS=Mus musculus GN=Nptn PE=1 SV=1 - [Z4YLB7_MOUSE]|Neuroplastin OS=Mus musculus GN=Nptn PE=1 SV=1 - [A0A0A0MQN8_MOUSE]	H3BIX4;P97300;Z4YLB7;A0A0A0MQN8	ANATIEVK	4	T4(HexNA)	N2(HexNAc): 100	HCD	1	1378.48	id=HexNAc2.Hex6_N-Glycan	1.82	21	0.899476	0	0	250	2	524.779	1048.55	-0.57	29.01	19852.6	0	0	0	0	0	3318.93	0	0	0	6418	6418	MS2	1972-06-01	20180109_Lumos_RSLC3_Stadlmann_Penninger_IMBA_mESC_PNGF_HILIC_fr16.raw
Neuroplastin (Fragment) OS=Mus musculus GN=Nptn PE=1 SV=1 - [H3BIX4_MOUSE]|Neuroplastin OS=Mus musculus GN=Nptn PE=1 SV=3 - [NPTN_MOUSE]|Neuroplastin OS=Mus musculus GN=Nptn PE=1 SV=1 - [Z4YLB7_MOUSE]|Neuroplastin OS=Mus musculus GN=Nptn PE=1 SV=1 - [A0A0A0MQN8_MOUSE]	H3BIX4;P97300;Z4YLB7;A0A0A0MQN8	ANATIEVK	4	T4(HexNA)	N2(HexNAc): 99.82	HCD	1	1702.58	id=HexNAc2.Hex8_N-Glycan	1.76	30	0.122128	0	0	250	2	524.78	1048.55	0.19	27.66	101710	0	0	0	0	0	14988.4	0	3542.12	0	5456	5456	MS2	1972-06-01	20180109_Lumos_RSLC3_Stadlmann_Penninger_IMBA_mESC_PNGF_HILIC_fr18.raw
Neuroplastin (Fragment) OS=Mus musculus GN=Nptn PE=1 SV=1 - [H3BIX4_MOUSE]|Neuroplastin OS=Mus musculus GN=Nptn PE=1 SV=3 - [NPTN_MOUSE]|Neuroplastin OS=Mus musculus GN=Nptn PE=1 SV=1 - [Z4YLB7_MOUSE]|Neuroplastin OS=Mus musculus GN=Nptn PE=1 SV=1 - [A0A0A0MQN8_MOUSE]	H3BIX4;P97300;Z4YLB7;A0A0A0MQN8	ANATIEVK	4	T4(HexNA)	N2(HexNAc): 100	HCD	1	1864.63	id=HexNAc2.Hex9_N-Glycan	1.66	29	0.213913	0	0	250	2	524.781	1048.56	2.9	27.45	53732.6	0	0	0	0	0	9398.16	0	1709.5	0	5407	5407	MS2	1972-05-01	20180109_Lumos_RSLC3_Stadlmann_Penninger_IMBA_mESC_PNGF_HILIC_fr18.raw
Neuroplastin (Fragment) OS=Mus musculus GN=Nptn PE=1 SV=1 - [H3BIX4_MOUSE]|Neuroplastin OS=Mus musculus GN=Nptn PE=1 SV=3 - [NPTN_MOUSE]|Neuroplastin OS=Mus musculus GN=Nptn PE=1 SV=1 - [Z4YLB7_MOUSE]|Neuroplastin OS=Mus musculus GN=Nptn PE=1 SV=1 - [A0A0A0MQN8_MOUSE]	H3BIX4;P97300;Z4YLB7;A0A0A0MQN8	KNASNMEYR	4	N5(HexNA)	N2(HexNAc): 99.79	HCD	1	1378.48	id=HexNAc2.Hex6_N-Glycan	1.2	15	2.70185	1	6	250	3	439.204	1315.6	2.46	16.48	24981.4	0	0	0	0	0	3973.79	0	830.12	0	3224	3224	MS2	1986-06-01	20180109_Lumos_RSLC3_Stadlmann_Penninger_IMBA_mESC_PNGF_HILIC_fr17.raw
Neuroplastin (Fragment) OS=Mus musculus GN=Nptn PE=1 SV=1 - [H3BIX4_MOUSE]|Neuroplastin OS=Mus musculus GN=Nptn PE=1 SV=3 - [NPTN_MOUSE]|Neuroplastin OS=Mus musculus GN=Nptn PE=1 SV=1 - [Z4YLB7_MOUSE]|Neuroplastin OS=Mus musculus GN=Nptn PE=1 SV=1 - [A0A0A0MQN8_MOUSE]	H3BIX4;P97300;Z4YLB7;A0A0A0MQN8	NASNMEYR	4	N4(HexNA)	N1(HexNAc): 99.26	HCD	1	730.264	id=HexNAc2.Hex2_NO-Glycan	1.93	21	0.286713	0	24	250	2	594.254	1187.5	1.02	26.68	21998.1	0	0	0	0	0	3158.9	0	761.203	0	5611	5611	MS2	1976-05-01	20180109_Lumos_RSLC3_Stadlmann_Penninger_IMBA_mESC_PNGF_HILIC_fr17.raw
Neuroplastin (Fragment) OS=Mus musculus GN=Nptn PE=1 SV=1 - [H3BIX4_MOUSE]|Neuroplastin OS=Mus musculus GN=Nptn PE=1 SV=3 - [NPTN_MOUSE]|Neuroplastin OS=Mus musculus GN=Nptn PE=1 SV=1 - [Z4YLB7_MOUSE]|Neuroplastin OS=Mus musculus GN=Nptn PE=1 SV=1 - [A0A0A0MQN8_MOUSE]	H3BIX4;P97300;Z4YLB7;A0A0A0MQN8	NASNMEYR	4	N4(HexNA)	N1(HexNAc): 99.73	HCD	1	892.317	id=HexNAc2.Hex3_N-Glycan	2.18	33	0.0192621	0	16	250	2	594.254	1187.5	0.53	26.72	39108.4	0	0	0	0	0	5189.05	0	0	0	5620	5620	MS2	1976-06-01	20180109_Lumos_RSLC3_Stadlmann_Penninger_IMBA_mESC_PNGF_HILIC_fr17.raw
Neuroplastin (Fragment) OS=Mus musculus GN=Nptn PE=1 SV=1 - [H3BIX4_MOUSE]|Neuroplastin OS=Mus musculus GN=Nptn PE=1 SV=3 - [NPTN_MOUSE]|Neuroplastin OS=Mus musculus GN=Nptn PE=1 SV=1 - [Z4YLB7_MOUSE]|Neuroplastin OS=Mus musculus GN=Nptn PE=1 SV=1 - [A0A0A0MQN8_MOUSE]	H3BIX4;P97300;Z4YLB7;A0A0A0MQN8	NASNMEYR	4	N4(HexNA)	N1(HexNAc): 99.76	HCD	1	1054.37	id=HexNAc2.Hex4_N-Glycan	1.78	49	0.000480868	0	0	250	2	594.255	1187.5	2.72	26.73	75695.4	0	0	0	0	0	11023.5	0	1780.19	0	5623	5623	MS2	1976-07-01	20180109_Lumos_RSLC3_Stadlmann_Penninger_IMBA_mESC_PNGF_HILIC_fr17.raw
Neuroplastin (Fragment) OS=Mus musculus GN=Nptn PE=1 SV=1 - [H3BIX4_MOUSE]|Neuroplastin OS=Mus musculus GN=Nptn PE=1 SV=3 - [NPTN_MOUSE]|Neuroplastin OS=Mus musculus GN=Nptn PE=1 SV=1 - [Z4YLB7_MOUSE]|Neuroplastin OS=Mus musculus GN=Nptn PE=1 SV=1 - [A0A0A0MQN8_MOUSE]	H3BIX4;P97300;Z4YLB7;A0A0A0MQN8	NASNMEYR	4	N4(HexNA)	N1(HexNAc): 99.42	HCD	1	1054.37	id=HexNAc2.Hex4_N-Glycan	2.02	30	0.0401311	0	0	250	2	594.254	1187.5	0.05	28.72	40049.3	0	0	0	0	0	5764.49	0	589.808	0	6478	6478	MS2	1976-07-01	20180109_Lumos_RSLC3_Stadlmann_Penninger_IMBA_mESC_PNGF_HILIC_fr15.raw
Neuroplastin (Fragment) OS=Mus musculus GN=Nptn PE=1 SV=1 - [H3BIX4_MOUSE]|Neuroplastin OS=Mus musculus GN=Nptn PE=1 SV=3 - [NPTN_MOUSE]|Neuroplastin OS=Mus musculus GN=Nptn PE=1 SV=1 - [Z4YLB7_MOUSE]|Neuroplastin OS=Mus musculus GN=Nptn PE=1 SV=1 - [A0A0A0MQN8_MOUSE]	H3BIX4;P97300;Z4YLB7;A0A0A0MQN8	NASNMEYR	4	N4(HexNA)	N1(HexNAc): 99.41	HCD	1	1216.42	id=HexNAc2.Hex5_N-Glycan	2.11	53	0.000169708	0	0	250	2	594.254	1187.5	0.69	27.9	437139	0	0	0	0	0	51232.9	0	17333	0	6148	6148	MS2	1976-07-01	20180109_Lumos_RSLC3_Stadlmann_Penninger_IMBA_mESC_PNGF_HILIC_fr16.raw
Neuroplastin (Fragment) OS=Mus musculus GN=Nptn PE=1 SV=1 - [H3BIX4_MOUSE]|Neuroplastin OS=Mus musculus GN=Nptn PE=1 SV=3 - [NPTN_MOUSE]|Neuroplastin OS=Mus musculus GN=Nptn PE=1 SV=1 - [Z4YLB7_MOUSE]|Neuroplastin OS=Mus musculus GN=Nptn PE=1 SV=1 - [A0A0A0MQN8_MOUSE]	H3BIX4;P97300;Z4YLB7;A0A0A0MQN8	NASNMEYR	4	N4(HexNA)	N1(HexNAc): 100	HCD	1	1216.42	id=HexNAc2.Hex5_N-Glycan	2.08	46	0.000859966	0	5	250	2	594.255	1187.5	2.13	24.8	61174	0	0	0	0	0	11022.3	0	1497.47	0	4358	4358	MS2	1976-07-01	20180109_Lumos_RSLC3_Stadlmann_Penninger_IMBA_mESC_PNGF_HILIC_fr19.raw
Neuroplastin (Fragment) OS=Mus musculus GN=Nptn PE=1 SV=1 - [H3BIX4_MOUSE]|Neuroplastin OS=Mus musculus GN=Nptn PE=1 SV=3 - [NPTN_MOUSE]|Neuroplastin OS=Mus musculus GN=Nptn PE=1 SV=1 - [Z4YLB7_MOUSE]|Neuroplastin OS=Mus musculus GN=Nptn PE=1 SV=1 - [A0A0A0MQN8_MOUSE]	H3BIX4;P97300;Z4YLB7;A0A0A0MQN8	NASNMEYR	4	N4(HexNA)	N1(HexNAc): 99.77	HCD	1	1216.42	id=HexNAc2.Hex5_N-Glycan	1.54	34	0.0122187	0	0	250	2	594.255	1187.5	2.75	25.58	42590.1	0	0	0	0	0	5329.73	0	891.546	0	4987	4987	MS2	1976-07-01	20180109_Lumos_RSLC3_Stadlmann_Penninger_IMBA_mESC_PNGF_HILIC_fr18.raw
Neuroplastin (Fragment) OS=Mus musculus GN=Nptn PE=1 SV=1 - [H3BIX4_MOUSE]|Neuroplastin OS=Mus musculus GN=Nptn PE=1 SV=3 - [NPTN_MOUSE]|Neuroplastin OS=Mus musculus GN=Nptn PE=1 SV=1 - [Z4YLB7_MOUSE]|Neuroplastin OS=Mus musculus GN=Nptn PE=1 SV=1 - [A0A0A0MQN8_MOUSE]	H3BIX4;P97300;Z4YLB7;A0A0A0MQN8	NASNMEYR	4	N1(HexNA); M5(Oxidation)	N1(HexNAc): 98.94; M5(Oxidation): 100	HCD	1	1216.42	id=HexNAc2.Hex5_N-Glycan	1.51	8	3.86937	0	0	250	2	602.252	1203.5	1.87	16.62	34749.3	0	0	0	0	0	0	0	1473.79	0	3398	3398	MS2	1976-04-01	20180109_Lumos_RSLC3_Stadlmann_Penninger_IMBA_mESC_PNGF_HILIC_fr16.raw
Neuroplastin (Fragment) OS=Mus musculus GN=Nptn PE=1 SV=1 - [H3BIX4_MOUSE]|Neuroplastin OS=Mus musculus GN=Nptn PE=1 SV=3 - [NPTN_MOUSE]|Neuroplastin OS=Mus musculus GN=Nptn PE=1 SV=1 - [Z4YLB7_MOUSE]|Neuroplastin OS=Mus musculus GN=Nptn PE=1 SV=1 - [A0A0A0MQN8_MOUSE]	H3BIX4;P97300;Z4YLB7;A0A0A0MQN8	NASNMEYR	4	N4(HexNA)	N1(HexNAc): 99.36	HCD	1	1378.48	id=HexNAc2.Hex6_N-Glycan	1.94	59	4.22294e-05	0	0	110	2	594.256	1187.5	4.11	26.77	1.63809e+06	0	0	0	0	0	219063	0	47607.7	0	5632	5632	MS2	1976-07-01	20180109_Lumos_RSLC3_Stadlmann_Penninger_IMBA_mESC_PNGF_HILIC_fr17.raw
Neuroplastin (Fragment) OS=Mus musculus GN=Nptn PE=1 SV=1 - [H3BIX4_MOUSE]|Neuroplastin OS=Mus musculus GN=Nptn PE=1 SV=3 - [NPTN_MOUSE]|Neuroplastin OS=Mus musculus GN=Nptn PE=1 SV=1 - [Z4YLB7_MOUSE]|Neuroplastin OS=Mus musculus GN=Nptn PE=1 SV=1 - [A0A0A0MQN8_MOUSE]	H3BIX4;P97300;Z4YLB7;A0A0A0MQN8	NASNMEYR	4	N4(HexNA)	N1(HexNAc): 99.82	HCD	1	1378.48	id=HexNAc2.Hex6_N-Glycan	0.48	50	0.000371092	0	1	250	3	396.505	1187.5	1.85	26.75	128003	0	0	0	0	0	20768.3	0	2628.22	0	5629	5629	MS2	1976-07-01	20180109_Lumos_RSLC3_Stadlmann_Penninger_IMBA_mESC_PNGF_HILIC_fr17.raw
Neuroplastin (Fragment) OS=Mus musculus GN=Nptn PE=1 SV=1 - [H3BIX4_MOUSE]|Neuroplastin OS=Mus musculus GN=Nptn PE=1 SV=3 - [NPTN_MOUSE]|Neuroplastin OS=Mus musculus GN=Nptn PE=1 SV=1 - [Z4YLB7_MOUSE]|Neuroplastin OS=Mus musculus GN=Nptn PE=1 SV=1 - [A0A0A0MQN8_MOUSE]	H3BIX4;P97300;Z4YLB7;A0A0A0MQN8	NASNMEYR	4	S3(HexNA)	N1(HexNAc): 100	HCD	1	1378.48	id=HexNAc2.Hex6_N-Glycan	1.87	38	0.00559216	0	4	250	3	396.505	1187.5	1.23	26.56	105833	0	0	0	0	0	16880.2	0	2531.21	0	5582	5582	MS2	1976-07-01	20180109_Lumos_RSLC3_Stadlmann_Penninger_IMBA_mESC_PNGF_HILIC_fr17.raw
Neuroplastin (Fragment) OS=Mus musculus GN=Nptn PE=1 SV=1 - [H3BIX4_MOUSE]|Neuroplastin OS=Mus musculus GN=Nptn PE=1 SV=3 - [NPTN_MOUSE]|Neuroplastin OS=Mus musculus GN=Nptn PE=1 SV=1 - [Z4YLB7_MOUSE]|Neuroplastin OS=Mus musculus GN=Nptn PE=1 SV=1 - [A0A0A0MQN8_MOUSE]	H3BIX4;P97300;Z4YLB7;A0A0A0MQN8	NASNMEYR	4	N4(HexNA)	N1(HexNAc): 99.79	HCD	1	1378.48	id=HexNAc2.Hex6_N-Glycan	1.81	35	0.0122333	0	10	250	2	594.256	1187.51	4.73	26.6	100362	0	0	0	0	0	14967.9	0	2330.76	0	5212	5212	MS2	1976-07-01	20180109_Lumos_RSLC3_Stadlmann_Penninger_IMBA_mESC_PNGF_HILIC_fr18.raw
Neuroplastin (Fragment) OS=Mus musculus GN=Nptn PE=1 SV=1 - [H3BIX4_MOUSE]|Neuroplastin OS=Mus musculus GN=Nptn PE=1 SV=3 - [NPTN_MOUSE]|Neuroplastin OS=Mus musculus GN=Nptn PE=1 SV=1 - [Z4YLB7_MOUSE]|Neuroplastin OS=Mus musculus GN=Nptn PE=1 SV=1 - [A0A0A0MQN8_MOUSE]	H3BIX4;P97300;Z4YLB7;A0A0A0MQN8	NASNMEYR	4	N1(HexNA); M5(Oxidation)	N1(HexNAc): 100; M5(Oxidation): 100	HCD	1	1378.48	id=HexNAc2.Hex6_N-Glycan	1.34	32	0.0158426	0	0	250	2	602.253	1203.5	3.01	16.04	321624	0	0	0	0	0	46919.7	0	8806.36	0	3124	3124	MS2	1976-07-01	20180109_Lumos_RSLC3_Stadlmann_Penninger_IMBA_mESC_PNGF_HILIC_fr17.raw
Neuroplastin (Fragment) OS=Mus musculus GN=Nptn PE=1 SV=1 - [H3BIX4_MOUSE]|Neuroplastin OS=Mus musculus GN=Nptn PE=1 SV=3 - [NPTN_MOUSE]|Neuroplastin OS=Mus musculus GN=Nptn PE=1 SV=1 - [Z4YLB7_MOUSE]|Neuroplastin OS=Mus musculus GN=Nptn PE=1 SV=1 - [A0A0A0MQN8_MOUSE]	H3BIX4;P97300;Z4YLB7;A0A0A0MQN8	NASNMEYR	4	N1(HexNA); M5(Oxidation)	N1(HexNAc): 99.75; M5(Oxidation): 100	HCD	1	1378.48	id=HexNAc2.Hex6_N-Glycan	1.29	31	0.0228439	0	0	250	2	602.251	1203.5	0.58	15.59	252406	0	0	0	0	0	37498.1	0	8416.71	0	3016	3016	MS2	1976-07-01	20180109_Lumos_RSLC3_Stadlmann_Penninger_IMBA_mESC_PNGF_HILIC_fr17.raw
Neuroplastin (Fragment) OS=Mus musculus GN=Nptn PE=1 SV=1 - [H3BIX4_MOUSE]|Neuroplastin OS=Mus musculus GN=Nptn PE=1 SV=3 - [NPTN_MOUSE]|Neuroplastin OS=Mus musculus GN=Nptn PE=1 SV=1 - [Z4YLB7_MOUSE]|Neuroplastin OS=Mus musculus GN=Nptn PE=1 SV=1 - [A0A0A0MQN8_MOUSE]	H3BIX4;P97300;Z4YLB7;A0A0A0MQN8	NASNMEYR	4	N1(HexNA); M5(Oxidation)	N1(HexNAc): 100; M5(Oxidation): 100	HCD	1	1378.48	id=HexNAc2.Hex6_N-Glycan	1.21	30	0.0323879	0	0	250	2	602.253	1203.5	4.02	15.46	101216	0	0	0	0	0	13564.5	0	2621.88	0	2687	2687	MS2	1976-07-01	20180109_Lumos_RSLC3_Stadlmann_Penninger_IMBA_mESC_PNGF_HILIC_fr18.raw
Neuroplastin (Fragment) OS=Mus musculus GN=Nptn PE=1 SV=1 - [H3BIX4_MOUSE]|Neuroplastin OS=Mus musculus GN=Nptn PE=1 SV=3 - [NPTN_MOUSE]|Neuroplastin OS=Mus musculus GN=Nptn PE=1 SV=1 - [Z4YLB7_MOUSE]|Neuroplastin OS=Mus musculus GN=Nptn PE=1 SV=1 - [A0A0A0MQN8_MOUSE]	H3BIX4;P97300;Z4YLB7;A0A0A0MQN8	NASNMEYR	4	N1(HexNA); M5(Oxidation)	N1(HexNAc): 99.72; M5(Oxidation): 100	HCD	1	1378.48	id=HexNAc2.Hex6_N-Glycan	1.28	29	0.0343873	0	0	250	2	602.254	1203.5	4.23	15.94	107219	0	0	0	0	0	15545.6	0	2884.45	0	2798	2798	MS2	1976-07-01	20180109_Lumos_RSLC3_Stadlmann_Penninger_IMBA_mESC_PNGF_HILIC_fr18.raw
Neuroplastin (Fragment) OS=Mus musculus GN=Nptn PE=1 SV=1 - [H3BIX4_MOUSE]|Neuroplastin OS=Mus musculus GN=Nptn PE=1 SV=3 - [NPTN_MOUSE]|Neuroplastin OS=Mus musculus GN=Nptn PE=1 SV=1 - [Z4YLB7_MOUSE]|Neuroplastin OS=Mus musculus GN=Nptn PE=1 SV=1 - [A0A0A0MQN8_MOUSE]	H3BIX4;P97300;Z4YLB7;A0A0A0MQN8	NASNMEYR	4	N1(HexNA); M5(Oxidation)	N1(HexNAc): 99.34; M5(Oxidation): 100	HCD	1	1378.48	id=HexNAc2.Hex6_N-Glycan	1.35	25	0.087091	0	3	250	2	602.253	1203.5	3.62	26.73	168793	0	0	0	0	0	24101.8	0	5341.31	0	5624	5624	MS2	1976-07-01	20180109_Lumos_RSLC3_Stadlmann_Penninger_IMBA_mESC_PNGF_HILIC_fr17.raw
Neuroplastin (Fragment) OS=Mus musculus GN=Nptn PE=1 SV=1 - [H3BIX4_MOUSE]|Neuroplastin OS=Mus musculus GN=Nptn PE=1 SV=3 - [NPTN_MOUSE]|Neuroplastin OS=Mus musculus GN=Nptn PE=1 SV=1 - [Z4YLB7_MOUSE]|Neuroplastin OS=Mus musculus GN=Nptn PE=1 SV=1 - [A0A0A0MQN8_MOUSE]	H3BIX4;P97300;Z4YLB7;A0A0A0MQN8	NASNMEYR	4	N4(HexNA)	N1(HexNAc): 100	HCD	1	1378.48	id=HexNAc2.Hex6_N-Glycan	1.6	23	0.189397	0	0	250	2	594.255	1187.5	3.29	24.64	37763.7	0	0	0	0	0	5474.71	0	1241.17	0	4325	4325	MS2	1976-06-01	20180109_Lumos_RSLC3_Stadlmann_Penninger_IMBA_mESC_PNGF_HILIC_fr19.raw
Neuroplastin (Fragment) OS=Mus musculus GN=Nptn PE=1 SV=1 - [H3BIX4_MOUSE]|Neuroplastin OS=Mus musculus GN=Nptn PE=1 SV=3 - [NPTN_MOUSE]|Neuroplastin OS=Mus musculus GN=Nptn PE=1 SV=1 - [Z4YLB7_MOUSE]|Neuroplastin OS=Mus musculus GN=Nptn PE=1 SV=1 - [A0A0A0MQN8_MOUSE]	H3BIX4;P97300;Z4YLB7;A0A0A0MQN8	NASNMEYR	4	N4(HexNA)	N1(HexNAc): 100	HCD	1	1378.48	id=HexNAc2.Hex6_N-Glycan	1.5	10	3.66753	0	13	250	2	594.255	1187.5	3.09	24.84	26689	0	0	0	0	0	3743.34	0	1102.04	0	4367	4367	MS2	1976-05-01	20180109_Lumos_RSLC3_Stadlmann_Penninger_IMBA_mESC_PNGF_HILIC_fr19.raw
Neuroplastin (Fragment) OS=Mus musculus GN=Nptn PE=1 SV=1 - [H3BIX4_MOUSE]|Neuroplastin OS=Mus musculus GN=Nptn PE=1 SV=3 - [NPTN_MOUSE]|Neuroplastin OS=Mus musculus GN=Nptn PE=1 SV=1 - [Z4YLB7_MOUSE]|Neuroplastin OS=Mus musculus GN=Nptn PE=1 SV=1 - [A0A0A0MQN8_MOUSE]	H3BIX4;P97300;Z4YLB7;A0A0A0MQN8	NASNMEYR	4	N4(HexNA); M5(Oxidation)	N1(HexNAc): 99.31; M5(Oxidation): 100	HCD	1	1378.48	id=HexNAc2.Hex6_N-Glycan	1.16	9	3.34446	0	0	250	3	401.837	1203.5	1.43	16.11	28788.2	0	0	0	0	0	5099.05	0	578.304	0	3140	3140	MS2	1976-03-01	20180109_Lumos_RSLC3_Stadlmann_Penninger_IMBA_mESC_PNGF_HILIC_fr17.raw
Neuroplastin (Fragment) OS=Mus musculus GN=Nptn PE=1 SV=1 - [H3BIX4_MOUSE]|Neuroplastin OS=Mus musculus GN=Nptn PE=1 SV=3 - [NPTN_MOUSE]|Neuroplastin OS=Mus musculus GN=Nptn PE=1 SV=1 - [Z4YLB7_MOUSE]|Neuroplastin OS=Mus musculus GN=Nptn PE=1 SV=1 - [A0A0A0MQN8_MOUSE]	H3BIX4;P97300;Z4YLB7;A0A0A0MQN8	NASNMEYR	4	N4(HexNA)	N1(HexNAc): 99.38	HCD	1	1540.53	id=HexNAc2.Hex7_N-Glycan	1.76	59	4.28037e-05	0	0	250	2	594.255	1187.5	2.19	25.61	493429	0	0	0	0	0	68003.4	0	13885.2	0	4994	4994	MS2	1976-07-01	20180109_Lumos_RSLC3_Stadlmann_Penninger_IMBA_mESC_PNGF_HILIC_fr18.raw
Neuroplastin (Fragment) OS=Mus musculus GN=Nptn PE=1 SV=1 - [H3BIX4_MOUSE]|Neuroplastin OS=Mus musculus GN=Nptn PE=1 SV=3 - [NPTN_MOUSE]|Neuroplastin OS=Mus musculus GN=Nptn PE=1 SV=1 - [Z4YLB7_MOUSE]|Neuroplastin OS=Mus musculus GN=Nptn PE=1 SV=1 - [A0A0A0MQN8_MOUSE]	H3BIX4;P97300;Z4YLB7;A0A0A0MQN8	NASNMEYR	4	N4(HexNA)	N1(HexNAc): 99.47	HCD	1	1540.53	id=HexNAc2.Hex7_N-Glycan	1.74	43	0.00206903	0	0	250	2	594.257	1187.51	6.3	26.79	108145	0	0	0	0	0	17040.3	0	3923.87	0	5252	5252	MS2	1976-06-01	20180109_Lumos_RSLC3_Stadlmann_Penninger_IMBA_mESC_PNGF_HILIC_fr18.raw
Neuroplastin (Fragment) OS=Mus musculus GN=Nptn PE=1 SV=1 - [H3BIX4_MOUSE]|Neuroplastin OS=Mus musculus GN=Nptn PE=1 SV=3 - [NPTN_MOUSE]|Neuroplastin OS=Mus musculus GN=Nptn PE=1 SV=1 - [Z4YLB7_MOUSE]|Neuroplastin OS=Mus musculus GN=Nptn PE=1 SV=1 - [A0A0A0MQN8_MOUSE]	H3BIX4;P97300;Z4YLB7;A0A0A0MQN8	NASNMEYR	4	N4(HexNA)	N1(HexNAc): 99.51	HCD	1	1540.53	id=HexNAc2.Hex7_N-Glycan	0.63	31	0.0254436	0	12	250	3	396.505	1187.5	1.31	25.61	91601	0	0	0	0	0	16227	0	3359.88	0	4993	4993	MS2	1976-05-01	20180109_Lumos_RSLC3_Stadlmann_Penninger_IMBA_mESC_PNGF_HILIC_fr18.raw
Neuroplastin (Fragment) OS=Mus musculus GN=Nptn PE=1 SV=1 - [H3BIX4_MOUSE]|Neuroplastin OS=Mus musculus GN=Nptn PE=1 SV=3 - [NPTN_MOUSE]|Neuroplastin OS=Mus musculus GN=Nptn PE=1 SV=1 - [Z4YLB7_MOUSE]|Neuroplastin OS=Mus musculus GN=Nptn PE=1 SV=1 - [A0A0A0MQN8_MOUSE]	H3BIX4;P97300;Z4YLB7;A0A0A0MQN8	NASNMEYR	4	N1(HexNA); M5(Oxidation)	N1(HexNAc): 100; M5(Oxidation): 100	HCD	1	1540.53	id=HexNAc2.Hex7_N-Glycan	1.16	23	0.17743	0	0	250	2	602.255	1203.5	6.38	15.09	130675	0	0	0	0	0	19948.8	0	4162.49	0	2607	2607	MS2	1976-06-01	20180109_Lumos_RSLC3_Stadlmann_Penninger_IMBA_mESC_PNGF_HILIC_fr18.raw
Neuroplastin (Fragment) OS=Mus musculus GN=Nptn PE=1 SV=1 - [H3BIX4_MOUSE]|Neuroplastin OS=Mus musculus GN=Nptn PE=1 SV=3 - [NPTN_MOUSE]|Neuroplastin OS=Mus musculus GN=Nptn PE=1 SV=1 - [Z4YLB7_MOUSE]|Neuroplastin OS=Mus musculus GN=Nptn PE=1 SV=1 - [A0A0A0MQN8_MOUSE]	H3BIX4;P97300;Z4YLB7;A0A0A0MQN8	NASNMEYR	4	N1(HexNA); M5(Oxidation)	N1(HexNAc): 100; M5(Oxidation): 100	HCD	1	1540.53	id=HexNAc2.Hex7_N-Glycan	1.31	19	0.305824	0	0	250	2	602.252	1203.5	2.33	15.26	106898	0	0	0	0	0	16173.5	0	2990.68	0	2643	2643	MS2	1976-06-01	20180109_Lumos_RSLC3_Stadlmann_Penninger_IMBA_mESC_PNGF_HILIC_fr18.raw
Neuroplastin (Fragment) OS=Mus musculus GN=Nptn PE=1 SV=1 - [H3BIX4_MOUSE]|Neuroplastin OS=Mus musculus GN=Nptn PE=1 SV=3 - [NPTN_MOUSE]|Neuroplastin OS=Mus musculus GN=Nptn PE=1 SV=1 - [Z4YLB7_MOUSE]|Neuroplastin OS=Mus musculus GN=Nptn PE=1 SV=1 - [A0A0A0MQN8_MOUSE]	H3BIX4;P97300;Z4YLB7;A0A0A0MQN8	NASNMEYR	4	N1(HexNA); M5(Oxidation)	N1(HexNAc): 100; M5(Oxidation): 100	HCD	1	1540.53	id=HexNAc2.Hex7_N-Glycan	1.47	13	1.35979	0	0	250	2	602.252	1203.5	2.33	14.75	79593	0	0	0	0	0	13240.7	0	2850.81	0	2532	2532	MS2	1976-06-01	20180109_Lumos_RSLC3_Stadlmann_Penninger_IMBA_mESC_PNGF_HILIC_fr18.raw
Neuroplastin (Fragment) OS=Mus musculus GN=Nptn PE=1 SV=1 - [H3BIX4_MOUSE]|Neuroplastin OS=Mus musculus GN=Nptn PE=1 SV=3 - [NPTN_MOUSE]|Neuroplastin OS=Mus musculus GN=Nptn PE=1 SV=1 - [Z4YLB7_MOUSE]|Neuroplastin OS=Mus musculus GN=Nptn PE=1 SV=1 - [A0A0A0MQN8_MOUSE]	H3BIX4;P97300;Z4YLB7;A0A0A0MQN8	NASNMEYR	4	N4(HexNA)	N1(HexNAc): 100	HCD	1	1540.53	id=HexNAc2.Hex7_N-Glycan	1.57	9	4.56507	0	24	250	3	396.505	1187.5	1	26.77	14782.8	0	0	0	0	0	2878.63	0	0	0	5248	5248	MS2	1976-04-01	20180109_Lumos_RSLC3_Stadlmann_Penninger_IMBA_mESC_PNGF_HILIC_fr18.raw
Neuroplastin (Fragment) OS=Mus musculus GN=Nptn PE=1 SV=1 - [H3BIX4_MOUSE]|Neuroplastin OS=Mus musculus GN=Nptn PE=1 SV=3 - [NPTN_MOUSE]|Neuroplastin OS=Mus musculus GN=Nptn PE=1 SV=1 - [Z4YLB7_MOUSE]|Neuroplastin OS=Mus musculus GN=Nptn PE=1 SV=1 - [A0A0A0MQN8_MOUSE]	H3BIX4;P97300;Z4YLB7;A0A0A0MQN8	NASNMEYR	4	N1(HexNA); S3(HexNA)	N1(HexNAc): 50.08; S3(HexNAc): 99.84; N4(HexNAc): 50.08	HCD	1	1555.43	id=HexNAc2.Hex6.PO42+17amu_N-Glycan	0	36	0.00688025	0	7	250	4	348.397	1390.57	-9.75	24.79	19458.7	0	0	0	0	0	4087.61	0	596.419	0	4356	4356	MS2	1976-06-01	20180109_Lumos_RSLC3_Stadlmann_Penninger_IMBA_mESC_PNGF_HILIC_fr19.raw
Neuroplastin (Fragment) OS=Mus musculus GN=Nptn PE=1 SV=1 - [H3BIX4_MOUSE]|Neuroplastin OS=Mus musculus GN=Nptn PE=1 SV=3 - [NPTN_MOUSE]|Neuroplastin OS=Mus musculus GN=Nptn PE=1 SV=1 - [Z4YLB7_MOUSE]|Neuroplastin OS=Mus musculus GN=Nptn PE=1 SV=1 - [A0A0A0MQN8_MOUSE]	H3BIX4;P97300;Z4YLB7;A0A0A0MQN8	NASNMEYR	4	N4(HexNA)	N1(HexNAc): 49.93; S3(HexNAc): 49.93	HCD	1	1702.58	id=HexNAc2.Hex8_N-Glycan	1.95	49	0.000421193	0	1	250	3	396.506	1187.5	2.01	24.78	179295	0	0	0	0	0	33861.8	0	7534.96	0	4353	4353	MS2	1976-07-01	20180109_Lumos_RSLC3_Stadlmann_Penninger_IMBA_mESC_PNGF_HILIC_fr19.raw
Neuroplastin (Fragment) OS=Mus musculus GN=Nptn PE=1 SV=1 - [H3BIX4_MOUSE]|Neuroplastin OS=Mus musculus GN=Nptn PE=1 SV=3 - [NPTN_MOUSE]|Neuroplastin OS=Mus musculus GN=Nptn PE=1 SV=1 - [Z4YLB7_MOUSE]|Neuroplastin OS=Mus musculus GN=Nptn PE=1 SV=1 - [A0A0A0MQN8_MOUSE]	H3BIX4;P97300;Z4YLB7;A0A0A0MQN8	NASNMEYR	4	N4(HexNA)	N1(HexNAc): 100	HCD	1	1702.58	id=HexNAc2.Hex8_N-Glycan	0.62	48	0.000555103	0	0	250	2	594.255	1187.5	3.14	24.78	466288	0	0	0	0	0	76383.6	0	0	0	4354	4354	MS2	1976-07-01	20180109_Lumos_RSLC3_Stadlmann_Penninger_IMBA_mESC_PNGF_HILIC_fr19.raw
Neuroplastin (Fragment) OS=Mus musculus GN=Nptn PE=1 SV=1 - [H3BIX4_MOUSE]|Neuroplastin OS=Mus musculus GN=Nptn PE=1 SV=3 - [NPTN_MOUSE]|Neuroplastin OS=Mus musculus GN=Nptn PE=1 SV=1 - [Z4YLB7_MOUSE]|Neuroplastin OS=Mus musculus GN=Nptn PE=1 SV=1 - [A0A0A0MQN8_MOUSE]	H3BIX4;P97300;Z4YLB7;A0A0A0MQN8	NASNMEYR	4	N4(HexNA); M5(Oxidation)	N1(HexNAc): 100; M5(Oxidation): 100	HCD	1	1702.58	id=HexNAc2.Hex8_N-Glycan	1.34	24	0.116493	0	10	250	2	602.252	1203.5	1.65	24.8	63187.7	0	0	0	0	0	10825.5	0	2467.24	0	4357	4357	MS2	1976-07-01	20180109_Lumos_RSLC3_Stadlmann_Penninger_IMBA_mESC_PNGF_HILIC_fr19.raw
Neuroplastin (Fragment) OS=Mus musculus GN=Nptn PE=1 SV=1 - [H3BIX4_MOUSE]|Neuroplastin OS=Mus musculus GN=Nptn PE=1 SV=3 - [NPTN_MOUSE]|Neuroplastin OS=Mus musculus GN=Nptn PE=1 SV=1 - [Z4YLB7_MOUSE]|Neuroplastin OS=Mus musculus GN=Nptn PE=1 SV=1 - [A0A0A0MQN8_MOUSE]	H3BIX4;P97300;Z4YLB7;A0A0A0MQN8	NASNMEYR	4	N4(HexNA); M5(Oxidation)	N1(HexNAc): 49.94; S3(HexNAc): 49.94; M5(Oxidation): 100	HCD	1	1702.58	id=HexNAc2.Hex8_N-Glycan	1.33	21	0.300094	0	2	250	2	602.256	1203.5	7.53	14.34	88477.1	0	0	0	0	0	14289.8	0	4436.52	0	2324	2324	MS2	1976-07-01	20180109_Lumos_RSLC3_Stadlmann_Penninger_IMBA_mESC_PNGF_HILIC_fr19.raw
Neuroplastin (Fragment) OS=Mus musculus GN=Nptn PE=1 SV=1 - [H3BIX4_MOUSE]|Neuroplastin OS=Mus musculus GN=Nptn PE=1 SV=3 - [NPTN_MOUSE]|Neuroplastin OS=Mus musculus GN=Nptn PE=1 SV=1 - [Z4YLB7_MOUSE]|Neuroplastin OS=Mus musculus GN=Nptn PE=1 SV=1 - [A0A0A0MQN8_MOUSE]	H3BIX4;P97300;Z4YLB7;A0A0A0MQN8	NASNMEYR	4	N1(HexNA); M5(Oxidation)	N1(HexNAc): 100; M5(Oxidation): 100	HCD	1	1702.58	id=HexNAc2.Hex8_N-Glycan	1.34	19	0.383553	0	6	250	2	602.253	1203.5	3.07	13.89	68534.5	0	0	0	0	0	11129.7	0	2688.4	0	2231	2231	MS2	1976-06-01	20180109_Lumos_RSLC3_Stadlmann_Penninger_IMBA_mESC_PNGF_HILIC_fr19.raw
Neuroplastin (Fragment) OS=Mus musculus GN=Nptn PE=1 SV=1 - [H3BIX4_MOUSE]|Neuroplastin OS=Mus musculus GN=Nptn PE=1 SV=3 - [NPTN_MOUSE]|Neuroplastin OS=Mus musculus GN=Nptn PE=1 SV=1 - [Z4YLB7_MOUSE]|Neuroplastin OS=Mus musculus GN=Nptn PE=1 SV=1 - [A0A0A0MQN8_MOUSE]	H3BIX4;P97300;Z4YLB7;A0A0A0MQN8	NASNMEYR	4	N4(HexNA); M5(Oxidation)	N1(HexNAc): 99.14; M5(Oxidation): 100	HCD	1	1702.58	id=HexNAc2.Hex8_N-Glycan	0.54	9	2.94199	0	0	250	3	401.837	1203.5	2.05	14.35	45932.1	0	0	0	0	0	9178.45	0	2308.35	0	2326	2326	MS2	1976-03-01	20180109_Lumos_RSLC3_Stadlmann_Penninger_IMBA_mESC_PNGF_HILIC_fr19.raw
Neuroplastin (Fragment) OS=Mus musculus GN=Nptn PE=1 SV=1 - [H3BIX4_MOUSE]|Neuroplastin OS=Mus musculus GN=Nptn PE=1 SV=3 - [NPTN_MOUSE]|Neuroplastin OS=Mus musculus GN=Nptn PE=1 SV=1 - [Z4YLB7_MOUSE]|Neuroplastin OS=Mus musculus GN=Nptn PE=1 SV=1 - [A0A0A0MQN8_MOUSE]	H3BIX4;P97300;Z4YLB7;A0A0A0MQN8	NASNMEYR	4	N4(HexNA)	N1(HexNAc): 99.42	HCD	1	1864.63	id=HexNAc2.Hex9_N-Glycan	1.87	36	0.00900196	0	0	250	2	594.257	1187.51	5.12	24.59	95040.6	0	0	0	0	0	14864.7	0	3634.12	0	4313	4313	MS2	1976-07-01	20180109_Lumos_RSLC3_Stadlmann_Penninger_IMBA_mESC_PNGF_HILIC_fr19.raw
Neuroplastin (Fragment) OS=Mus musculus GN=Nptn PE=1 SV=1 - [H3BIX4_MOUSE]|Neuroplastin OS=Mus musculus GN=Nptn PE=1 SV=3 - [NPTN_MOUSE]|Neuroplastin OS=Mus musculus GN=Nptn PE=1 SV=1 - [Z4YLB7_MOUSE]|Neuroplastin OS=Mus musculus GN=Nptn PE=1 SV=1 - [A0A0A0MQN8_MOUSE]	H3BIX4;P97300;Z4YLB7;A0A0A0MQN8	NASNMEYR	4	N4(HexNA)	N1(HexNAc): 99.76	HCD	1	1864.63	id=HexNAc2.Hex9_N-Glycan	1.86	30	0.0288538	0	0	250	3	396.506	1187.5	3.78	24.58	77216.8	0	0	0	0	0	16363.9	0	3677.64	0	4312	4312	MS2	1976-07-01	20180109_Lumos_RSLC3_Stadlmann_Penninger_IMBA_mESC_PNGF_HILIC_fr19.raw
SWISS-PROT:Q58D62 (Bos taurus) Fetuin-B precursor	IPI:CON_00691998.1	GENATVNQRPANPSKTEELQQQNTAPTNSPTK	1	N3(Deamidated); T31(HexNA)	N3(Deamidated): 99.62; N23(HexNAc): 98.5	HCD	1	656.228	id=HexNAc1.Hex1.NeuNAc1_O-Glycan	1.18	51	0.00776441	1	48	250	3	1218.92	3654.75	0.4	56.13	5693.91	0	3094.48	879.142	0	0	1035.35	0	0	0	12595	12595	MS2	13/364	20180109_Lumos_RSLC3_Stadlmann_Penninger_IMBA_mESC_PNGF_HILIC_fr17.raw
SWISS-PROT:Q58D62 (Bos taurus) Fetuin-B precursor	IPI:CON_00691998.1	GENATVNQRPANPSKTEELQQQNTAPTNSPTK	1	N3(Deamidated)	N3(Deamidated): 100	HCD	1	859.307	id=HexNAc2.Hex1.NeuNAc1_O-Glycan	0.69	77	1.58788e-05	1	2	246	4	863.673	3451.67	0.15	56.11	121272	0	247774	55130.4	0	0	18870.7	0	0	3169.15	12589	12589	MS2	16/364	20180109_Lumos_RSLC3_Stadlmann_Penninger_IMBA_mESC_PNGF_HILIC_fr17.raw
SWISS-PROT:P60712 (Bos taurus) Actin, cytoplasmic 1|Actin, cytoplasmic 2 OS=Mus musculus GN=Actg1 PE=1 SV=1 - [ACTG_MOUSE]|Actin, cytoplasmic 1 (Fragment) OS=Mus musculus GN=Actb PE=1 SV=1 - [E9Q5F4_MOUSE]|Actin, cytoplasmic 1 OS=Mus musculus GN=Actb PE=1 SV=1 - [E9Q1F2_MOUSE]	IPI:CON_00698900.1;P63260;E9Q5F4;E9Q1F2	LCYVALDFEQEMATAASSSSLEK	4	C2(Carbamidomethyl)		HCD	1				87	7.72364e-07	0	0	250	2	1275.59	2550.17	0.36	169.02	5406.37	0	2848.26	684.33	0	0	1015.35	0	0	0	37876	37876	MS2	12/232	20180109_Lumos_RSLC3_Stadlmann_Penninger_IMBA_mESC_PNGF_HILIC_fr17.raw
SWISS-PROT:Q2UVX4 (Bos taurus) Complement C3 precursor	IPI:CON_00713505.1	VVPEGVRVNK	1	N9(HexNA)	N9(HexNAc): 100	HCD	1	1702.58	id=HexNAc2.Hex8_N-Glycan	0.75	6	20.4372	1	0	250	3	433.914	1299.73	-0.28	30.24	144478	0	0	0	0	0	31925.4	0	10121.4	0	6439	6439	MS2	1978-07-01	20180109_Lumos_RSLC3_Stadlmann_Penninger_IMBA_mESC_PNGF_HILIC_fr17.raw
TREMBL:Q0IIK2 (Bos taurus) Transferrin|SWISS-PROT:Q29443 Serotransferrin - Bos taurus (Bovine).	IPI:CON_00788576.1;IPI:CON_SEROTRANS	NSSLCALCIGSEK	2	C5(Carbamidomethyl); C8(Carbamidomethyl); S11(HexNA)	N1(HexNAc): 49.93; S2(HexNAc): 49.93	HCD	1	2204.77	id=HexNAc4.Hex5.NeuNAc2_N-Glycan	0.94	80	1.68664e-06	0	0	250	3	547.922	1641.75	4.16	117.6	882874	0	429590	142266	0	0	546585	0	22159.8	54793.7	26264	26264	MS2	9/140	20180109_Lumos_RSLC3_Stadlmann_Penninger_IMBA_mESC_PNGF_HILIC_fr18.raw
TREMBL:Q0IIK2 (Bos taurus) Transferrin|SWISS-PROT:Q29443 Serotransferrin - Bos taurus (Bovine).	IPI:CON_00788576.1;IPI:CON_SEROTRANS	NSSLCALCIGSEK	2	C5(Carbamidomethyl); C8(Carbamidomethyl); S11(HexNA)	N1(HexNAc): 99.66	HCD	1	2204.77	id=HexNAc4.Hex5.NeuNAc2_N-Glycan	0.87	79	2.13331e-06	0	1	126	3	547.921	1641.75	0.82	119.16	1.18075e+06	0	861616	264672	0	0	604321	0	36060.4	70503.9	26594	26594	MS2	9/140	20180109_Lumos_RSLC3_Stadlmann_Penninger_IMBA_mESC_PNGF_HILIC_fr18.raw
TREMBL:Q0IIK2 (Bos taurus) Transferrin|SWISS-PROT:Q29443 Serotransferrin - Bos taurus (Bovine).	IPI:CON_00788576.1;IPI:CON_SEROTRANS	NSSLCALCIGSEK	2	C5(Carbamidomethyl); C8(Carbamidomethyl); S11(HexNA)	N1(HexNAc): 49.93; S2(HexNAc): 49.93	HCD	1	2204.77	id=HexNAc4.Hex5.NeuNAc2_N-Glycan	0.94	63	9.68941e-05	0	0	250	3	547.923	1641.75	5.05	119.05	39136.1	0	31998.8	9595.12	0	0	22713.9	0	1803.33	1855.73	22935	22935	MS2	8/140	20180109_Lumos_RSLC3_Stadlmann_Penninger_IMBA_mESC_PNGF_HILIC_fr19.raw
TREMBL:Q0IIK2 (Bos taurus) Transferrin|SWISS-PROT:Q29443 Serotransferrin - Bos taurus (Bovine).	IPI:CON_00788576.1;IPI:CON_SEROTRANS	NSSLCALCIGSEK	2	C5(Carbamidomethyl); C8(Carbamidomethyl); S11(HexNA)	N1(HexNAc): 49.91; S2(HexNAc): 49.91	HCD	1	2204.77	id=HexNAc4.Hex5.NeuNAc2_N-Glycan	0.94	51	0.00125058	0	0	250	3	547.919	1641.74	-2.31	120.46	122653	0	122975	31842.1	0	0	57690.7	0	4233.01	6311.34	26876	26876	MS2	9/140	20180109_Lumos_RSLC3_Stadlmann_Penninger_IMBA_mESC_PNGF_HILIC_fr18.raw
TREMBL:Q0IIK2 (Bos taurus) Transferrin|SWISS-PROT:Q29443 Serotransferrin - Bos taurus (Bovine).	IPI:CON_00788576.1;IPI:CON_SEROTRANS	NSSLCALCIGSEK	2	C5(Carbamidomethyl); C8(Carbamidomethyl); S11(HexNA)	N1(HexNAc): 33.33; S2(HexNAc): 33.33; S3(HexNAc): 33.33	HCD	1	2204.77	id=HexNAc4.Hex5.NeuNAc2_N-Glycan	0.92	33	0.0894551	0	0	250	3	547.921	1641.75	1.04	117.52	36185.1	0	17563.1	5087.97	0	0	20929.7	0	1011.9	2079.82	22702	22702	MS2	6/140	20180109_Lumos_RSLC3_Stadlmann_Penninger_IMBA_mESC_PNGF_HILIC_fr19.raw
TREMBL:Q0IIK2 (Bos taurus) Transferrin|SWISS-PROT:Q29443 Serotransferrin - Bos taurus (Bovine).	IPI:CON_00788576.1;IPI:CON_SEROTRANS	NSSLCALCIGSEK	2	C5(Carbamidomethyl); C8(Carbamidomethyl); S11(HexNA)	N1(HexNAc): 33.33; S2(HexNAc): 33.33; S3(HexNAc): 33.33	HCD	1	2278.81	id=HexNAc5.Hex6.NeuNAc1_N-Glycan	0.77	30	0.150374	0	0	250	3	547.922	1641.75	3.99	93.1	27244	0	7119.81	2768.32	0	0	25224	0	818.053	1030.26	18504	18504	MS2	6/140	20180109_Lumos_RSLC3_Stadlmann_Penninger_IMBA_mESC_PNGF_HILIC_fr19.raw
TREMBL:Q0IIK2 (Bos taurus) Transferrin|SWISS-PROT:Q29443 Serotransferrin - Bos taurus (Bovine).	IPI:CON_00788576.1;IPI:CON_SEROTRANS	NSSLCALCIGSEK	2	C5(Carbamidomethyl); C8(Carbamidomethyl); S11(HexNA)	N1(HexNAc): 49.9; S2(HexNAc): 49.9	HCD	1	2569.9	id=HexNAc5.Hex6.NeuNAc2_N-Glycan	0.85	60	0.000163041	0	0	250	3	547.921	1641.75	1.64	115.58	84740.9	0	52532	16293.3	0	0	70568.3	0	3733.7	5817.23	22362	22362	MS2	8/140	20180109_Lumos_RSLC3_Stadlmann_Penninger_IMBA_mESC_PNGF_HILIC_fr19.raw
TREMBL:Q0IIK2 (Bos taurus) Transferrin|SWISS-PROT:Q29443 Serotransferrin - Bos taurus (Bovine).	IPI:CON_00788576.1;IPI:CON_SEROTRANS	NSSLCALCIGSEK	2	C5(Carbamidomethyl); C8(Carbamidomethyl); S11(HexNA)	N1(HexNAc): 49.92; S2(HexNAc): 49.92	HCD	1	2569.9	id=HexNAc5.Hex6.NeuNAc2_N-Glycan	0.82	59	0.000193447	0	0	250	3	547.922	1641.75	3.87	115.15	60658.6	0	23651.3	9450.12	0	0	50011.7	0	1840.01	3367.47	22287	22287	MS2	8/140	20180109_Lumos_RSLC3_Stadlmann_Penninger_IMBA_mESC_PNGF_HILIC_fr19.raw
TREMBL:Q0IIK2 (Bos taurus) Transferrin|SWISS-PROT:Q29443 Serotransferrin - Bos taurus (Bovine).	IPI:CON_00788576.1;IPI:CON_SEROTRANS	NSSLCALCIGSEK	2	C5(Carbamidomethyl); C8(Carbamidomethyl); S11(HexNA)	N1(HexNAc): 99.28	HCD	1	2569.9	id=HexNAc5.Hex6.NeuNAc2_N-Glycan	0.84	44	0.00641532	0	0	250	3	547.921	1641.75	2.31	116.72	69287.8	0	0	13507.4	0	0	51117.7	0	2485.47	3876.05	22561	22561	MS2	8/140	20180109_Lumos_RSLC3_Stadlmann_Penninger_IMBA_mESC_PNGF_HILIC_fr19.raw
TREMBL:Q0IIK2 (Bos taurus) Transferrin|SWISS-PROT:Q29443 Serotransferrin - Bos taurus (Bovine).	IPI:CON_00788576.1;IPI:CON_SEROTRANS	NSSLCALCIGSEK	2	C5(Carbamidomethyl); C8(Carbamidomethyl); S11(HexNA)	N1(HexNAc): 99.31	HCD	1	2569.9	id=HexNAc5.Hex6.NeuNAc2_N-Glycan	0.71	44	0.00767006	0	0	250	3	547.923	1641.75	4.76	116.23	43123.8	0	24624.2	9097.08	0	0	32433.8	0	1556.17	2229.03	22478	22478	MS2	7/140	20180109_Lumos_RSLC3_Stadlmann_Penninger_IMBA_mESC_PNGF_HILIC_fr19.raw
TREMBL:Q0IIK2 (Bos taurus) Transferrin|SWISS-PROT:Q29443 Serotransferrin - Bos taurus (Bovine).	IPI:CON_00788576.1;IPI:CON_SEROTRANS	NSSLCALCIGSEK	2	C5(Carbamidomethyl); C8(Carbamidomethyl); S11(HexNA)	N1(HexNAc): 33.33; S2(HexNAc): 33.33; S3(HexNAc): 33.33	HCD	1	2569.9	id=HexNAc5.Hex6.NeuNAc2_N-Glycan	0.83	39	0.0202907	0	0	250	3	547.923	1641.75	5.21	117.64	36135.6	0	28247.3	8917.04	0	0	24421	0	1318.67	1869.12	22723	22723	MS2	6/140	20180109_Lumos_RSLC3_Stadlmann_Penninger_IMBA_mESC_PNGF_HILIC_fr19.raw
TREMBL:Q0IIK2 (Bos taurus) Transferrin|SWISS-PROT:Q29443 Serotransferrin - Bos taurus (Bovine).	IPI:CON_00788576.1;IPI:CON_SEROTRANS	NSSLCALCIGSEK	2	C5(Carbamidomethyl); C8(Carbamidomethyl); S11(HexNA)	N1(HexNAc): 33.33; S2(HexNAc): 33.33; S3(HexNAc): 33.33	HCD	1	2569.9	id=HexNAc5.Hex6.NeuNAc2_N-Glycan	0.92	36	0.0403458	0	0	250	3	547.923	1641.75	4.76	114.61	23381.1	0	8415.47	2882.24	0	0	20310.6	0	817.972	1846.48	22192	22192	MS2	6/140	20180109_Lumos_RSLC3_Stadlmann_Penninger_IMBA_mESC_PNGF_HILIC_fr19.raw
TREMBL:Q0IIK2 (Bos taurus) Transferrin|SWISS-PROT:Q29443 Serotransferrin - Bos taurus (Bovine).	IPI:CON_00788576.1;IPI:CON_SEROTRANS	NSSLCALCIGSEK	2	C5(Carbamidomethyl); C8(Carbamidomethyl); S11(HexNA)	N1(HexNAc): 33.33; S2(HexNAc): 33.33; S3(HexNAc): 33.33	HCD	1	2569.9	id=HexNAc5.Hex6.NeuNAc2_N-Glycan	0.69	7	35.6948	0	6	250	3	547.921	1641.75	0.97	146.1	21198.9	0	10825.5	4923.5	0	0	14241.8	0	775.541	1670.8	27152	27152	MS2	4/140	20180109_Lumos_RSLC3_Stadlmann_Penninger_IMBA_mESC_PNGF_HILIC_fr19.raw
TREMBL:Q0IIK2 (Bos taurus) Transferrin|SWISS-PROT:Q29443 Serotransferrin - Bos taurus (Bovine).	IPI:CON_00788576.1;IPI:CON_SEROTRANS	NSSLCALCIGSEK	2	C5(Carbamidomethyl); C8(Carbamidomethyl); S11(HexNA)	N1(HexNAc): 99.75	HCD	1	2861	id=HexNAc5.Hex6.NeuNAc3_N-Glycan	0.66	79	2.04562e-06	0	0	250	3	547.922	1641.75	2.85	143.96	190265	0	129206	44324.3	0	0	132801	0	6050.76	18766.3	26809	26809	MS2	9/140	20180109_Lumos_RSLC3_Stadlmann_Penninger_IMBA_mESC_PNGF_HILIC_fr19.raw
TREMBL:Q0IIK2 (Bos taurus) Transferrin|SWISS-PROT:Q29443 Serotransferrin - Bos taurus (Bovine).	IPI:CON_00788576.1;IPI:CON_SEROTRANS	NSSLCALCIGSEK	2	C5(Carbamidomethyl); C8(Carbamidomethyl); S11(HexNA)	N1(HexNAc): 99.7	HCD	1	2861	id=HexNAc5.Hex6.NeuNAc3_N-Glycan	0.84	74	6.78304e-06	0	0	250	4	411.193	1641.75	1.55	143.92	172226	0	157751	44730.4	0	0	129974	0	6815.55	17474.5	26801	26801	MS2	9/140	20180109_Lumos_RSLC3_Stadlmann_Penninger_IMBA_mESC_PNGF_HILIC_fr19.raw
TREMBL:Q0IIK2 (Bos taurus) Transferrin|SWISS-PROT:Q29443 Serotransferrin - Bos taurus (Bovine).	IPI:CON_00788576.1;IPI:CON_SEROTRANS	NSSLCALCIGSEK	2	C5(Carbamidomethyl); C8(Carbamidomethyl); S11(HexNA)	N1(HexNAc): 99.66	HCD	1	2861	id=HexNAc5.Hex6.NeuNAc3_N-Glycan	0.68	63	9.32216e-05	0	0	250	3	547.921	1641.75	1.74	146.03	193377	0	173336	58992.4	0	0	123669	0	6476.54	17471.2	27138	27138	MS2	9/140	20180109_Lumos_RSLC3_Stadlmann_Penninger_IMBA_mESC_PNGF_HILIC_fr19.raw
TREMBL:Q0IIK2 (Bos taurus) Transferrin|SWISS-PROT:Q29443 Serotransferrin - Bos taurus (Bovine).	IPI:CON_00788576.1;IPI:CON_SEROTRANS	NSSLCALCIGSEK	2	C5(Carbamidomethyl); C8(Carbamidomethyl); S11(HexNA)	N1(HexNAc): 49.93; S2(HexNAc): 49.93	HCD	1	2861	id=HexNAc5.Hex6.NeuNAc3_N-Glycan	0.79	57	0.000355875	0	1	250	3	547.923	1641.75	5.08	139.85	43525.4	0	21713.8	7790.37	0	0	28758.4	0	910.768	3570.01	26155	26155	MS2	8/140	20180109_Lumos_RSLC3_Stadlmann_Penninger_IMBA_mESC_PNGF_HILIC_fr19.raw
TREMBL:Q0IIK2 (Bos taurus) Transferrin|SWISS-PROT:Q29443 Serotransferrin - Bos taurus (Bovine).	IPI:CON_00788576.1;IPI:CON_SEROTRANS	NSSLCALCIGSEK	2	C5(Carbamidomethyl); C8(Carbamidomethyl); S11(HexNA)	N1(HexNAc): 99.68	HCD	1	2861	id=HexNAc5.Hex6.NeuNAc3_N-Glycan	0.81	54	0.000606454	0	0	250	3	547.92	1641.75	-0.05	142.2	44203.3	0	24567.4	8288.07	0	0	33146.4	0	1208.78	3352.29	26514	26514	MS2	8/140	20180109_Lumos_RSLC3_Stadlmann_Penninger_IMBA_mESC_PNGF_HILIC_fr19.raw
TREMBL:Q0IIK2 (Bos taurus) Transferrin|SWISS-PROT:Q29443 Serotransferrin - Bos taurus (Bovine).	IPI:CON_00788576.1;IPI:CON_SEROTRANS	NSSLCALCIGSEK	2	C5(Carbamidomethyl); C8(Carbamidomethyl); S11(HexNA)	N1(HexNAc): 99.72	HCD	1	2861	id=HexNAc5.Hex6.NeuNAc3_N-Glycan	0.7	51	0.00133606	0	3	250	4	411.193	1641.75	2.74	146.07	159132	0	180287	51269.8	0	0	114904	0	8089.25	15942.9	27147	27147	MS2	8/140	20180109_Lumos_RSLC3_Stadlmann_Penninger_IMBA_mESC_PNGF_HILIC_fr19.raw
TREMBL:Q0IIK2 (Bos taurus) Transferrin|SWISS-PROT:Q29443 Serotransferrin - Bos taurus (Bovine).	IPI:CON_00788576.1;IPI:CON_SEROTRANS	NSSLCALCIGSEK	2	C5(Carbamidomethyl); C8(Carbamidomethyl); S11(HexNA)	N1(HexNAc): 49.91; S2(HexNAc): 49.91	HCD	1	2861	id=HexNAc5.Hex6.NeuNAc3_N-Glycan	0.8	43	0.00793181	0	0	250	4	411.193	1641.75	3.33	142.3	52750.5	0	37308.6	12027.4	0	0	37545.4	0	1406.44	4301.98	26530	26530	MS2	7/140	20180109_Lumos_RSLC3_Stadlmann_Penninger_IMBA_mESC_PNGF_HILIC_fr19.raw
TREMBL:Q0IIK2 (Bos taurus) Transferrin|SWISS-PROT:Q29443 Serotransferrin - Bos taurus (Bovine).	IPI:CON_00788576.1;IPI:CON_SEROTRANS	NSSLCALCIGSEK	2	C5(Carbamidomethyl); C8(Carbamidomethyl); S11(HexNA)	N1(HexNAc): 49.91; S2(HexNAc): 49.91	HCD	1	2861	id=HexNAc5.Hex6.NeuNAc3_N-Glycan	0.79	31	0.126581	0	0	250	4	411.194	1641.75	4.22	139.84	47675.1	0	38461	8549.7	0	0	35010.8	0	1821.99	3295.22	26154	26154	MS2	6/140	20180109_Lumos_RSLC3_Stadlmann_Penninger_IMBA_mESC_PNGF_HILIC_fr19.raw
TREMBL:Q0IIK2 (Bos taurus) Transferrin|SWISS-PROT:Q29443 Serotransferrin - Bos taurus (Bovine).	IPI:CON_00788576.1;IPI:CON_SEROTRANS	NSSLCALCIGSEK	2	C5(Carbamidomethyl); C8(Carbamidomethyl); S11(HexNA)	N1(HexNAc): 33.33; S2(HexNAc): 33.33; S3(HexNAc): 33.33	HCD	1	2861	id=HexNAc5.Hex6.NeuNAc3_N-Glycan	0.79	27	0.374348	0	0	250	3	547.923	1641.75	5.53	142.38	45986.8	0	22530.8	7134.82	0	0	32964.6	0	1737.1	3608.78	26542	26542	MS2	5/140	20180109_Lumos_RSLC3_Stadlmann_Penninger_IMBA_mESC_PNGF_HILIC_fr19.raw
TREMBL:Q0IIK2 (Bos taurus) Transferrin|SWISS-PROT:Q29443 Serotransferrin - Bos taurus (Bovine).	IPI:CON_00788576.1;IPI:CON_SEROTRANS	NSSLCALCIGSEK	2	C5(Carbamidomethyl); C8(Carbamidomethyl); S11(HexNA)	N1(HexNAc): 33.33; S2(HexNAc): 33.33; S3(HexNAc): 33.33	HCD	1	2861	id=HexNAc5.Hex6.NeuNAc3_N-Glycan	0.74	9	21.0612	0	0	250	3	547.923	1641.75	4.64	146.22	30654.4	0	27320.5	8580.43	0	0	17063.8	0	1466.15	2870.64	32440	32440	MS2	4/140	20180109_Lumos_RSLC3_Stadlmann_Penninger_IMBA_mESC_PNGF_HILIC_fr18.raw
TREMBL:Q0IIK2 (Bos taurus) Transferrin|SWISS-PROT:Q29443 Serotransferrin - Bos taurus (Bovine).	IPI:CON_00788576.1;IPI:CON_SEROTRANS	NSSLCALCIGSEK	2	C5(Carbamidomethyl); C8(Carbamidomethyl); S11(HexNA)	N1(HexNAc): 33.33; S2(HexNAc): 33.33; S3(HexNAc): 33.33	HCD	1	2861	id=HexNAc5.Hex6.NeuNAc3_N-Glycan	0.76	6	45.1986	0	0	250	3	547.923	1641.75	5.31	141.97	28787.4	0	17480.3	4254.58	0	0	18996.9	0	634.679	2398.46	26477	26477	MS2	4/140	20180109_Lumos_RSLC3_Stadlmann_Penninger_IMBA_mESC_PNGF_HILIC_fr19.raw
TREMBL:Q0IIK2 (Bos taurus) Transferrin|SWISS-PROT:Q29443 Serotransferrin - Bos taurus (Bovine).	IPI:CON_00788576.1;IPI:CON_SEROTRANS	NSSLCALCIGSEK	2	C5(Carbamidomethyl); C8(Carbamidomethyl); S11(HexNA)	N1(HexNAc): 99.67	HCD	1	2878.02	id=HexNAc5.Hex7.dHex1.NeuNAc2_N-Glycan ; id=HexNAc5.Hex6.NeuNAc3+17amu_N-Glycan	0.78	56	0.00041947	0	0	250	3	547.924	1641.76	6.61	146.04	62422.9	0	53326.7	20294.8	0	0	43146.1	0	2830.82	5831.31	27141	27141	MS2	8/140	20180109_Lumos_RSLC3_Stadlmann_Penninger_IMBA_mESC_PNGF_HILIC_fr19.raw
TREMBL:Q0IIK2 (Bos taurus) Transferrin|SWISS-PROT:Q29443 Serotransferrin - Bos taurus (Bovine).	IPI:CON_00788576.1;IPI:CON_SEROTRANS	NSSLCALCIGSEKGTGKECVPNSNER	2	C5(Carbamidomethyl); C8(Carbamidomethyl); C19(Carbamidomethyl); N24(HexNA)	N1(HexNAc): 33.33; S2(HexNAc): 33.33; S3(HexNAc): 33.33	HCD	1	1914.7	id=HexNAc4.Hex5.dHex2_N-Glycan	0.75	7	77.6869	2	9	250	4	768.348	3070.37	-5.9	74.16	27492.6	0	7147.78	2346.48	0	0	21345	0	648.526	747.631	14842	14842	MS2	5/296	20180109_Lumos_RSLC3_Stadlmann_Penninger_IMBA_mESC_PNGF_HILIC_fr19.raw
TREMBL:Q0IIK2 (Bos taurus) Transferrin|SWISS-PROT:Q29443 Serotransferrin - Bos taurus (Bovine).	IPI:CON_00788576.1;IPI:CON_SEROTRANS	NSSLCALCIGSEKGTGKECVPNSNER	2	C5(Carbamidomethyl); C8(Carbamidomethyl); C19(Carbamidomethyl); S23(HexNA); N24(HexNA)	N1(HexNAc): 66.67; S2(HexNAc): 66.67; S3(HexNAc): 66.67	HCD	1	2002.71	id=HexNAc3.Hex5.dHex2.NeuNAc1_N-Glycan	0	23	1.90824	2	71	250	4	819.114	3273.43	-9.77	85.38	91399	0	42332.3	12719.7	0	0	51929	0	2961.66	5626.85	18995	18995	MS2	10/296	20180109_Lumos_RSLC3_Stadlmann_Penninger_IMBA_mESC_PNGF_HILIC_fr18.raw
TREMBL:Q0IIK2 (Bos taurus) Transferrin|SWISS-PROT:Q29443 Serotransferrin - Bos taurus (Bovine).	IPI:CON_00788576.1;IPI:CON_SEROTRANS	NSSLCALCIGSEKGTGKECVPNSNER	2	C5(Carbamidomethyl); C8(Carbamidomethyl); C19(Carbamidomethyl); N24(HexNA)	N1(HexNAc): 49.92; S2(HexNAc): 49.92	HCD	1	2204.77	id=HexNAc4.Hex5.NeuNAc2_N-Glycan	0.56	67	0.000106808	2	0	250	4	768.353	3070.39	1.47	86	98366.6	0	65245.9	19870.7	0	0	55858.6	0	2863.93	6424.05	17160	17160	MS2	13/296	20180109_Lumos_RSLC3_Stadlmann_Penninger_IMBA_mESC_PNGF_HILIC_fr19.raw
TREMBL:Q0IIK2 (Bos taurus) Transferrin|SWISS-PROT:Q29443 Serotransferrin - Bos taurus (Bovine).	IPI:CON_00788576.1;IPI:CON_SEROTRANS	NSSLCALCIGSEKGTGKECVPNSNER	2	C5(Carbamidomethyl); C8(Carbamidomethyl); C19(Carbamidomethyl); N24(HexNA)	N1(HexNAc): 99.12	HCD	1	2204.77	id=HexNAc4.Hex5.NeuNAc2_N-Glycan	0.76	40	0.0568039	2	24	250	4	768.354	3070.39	1.63	85.32	66521.8	0	31827.8	10487.2	0	0	46544.2	0	1506.75	3826.19	17017	17017	MS2	9/296	20180109_Lumos_RSLC3_Stadlmann_Penninger_IMBA_mESC_PNGF_HILIC_fr19.raw
TREMBL:Q0IIK2 (Bos taurus) Transferrin|SWISS-PROT:Q29443 Serotransferrin - Bos taurus (Bovine).	IPI:CON_00788576.1;IPI:CON_SEROTRANS	NSSLCALCIGSEKGTGKECVPNSNER	2	C5(Carbamidomethyl); C8(Carbamidomethyl); C19(Carbamidomethyl); N24(HexNA)	N1(HexNAc): 99.71	HCD	1	2205.79	id=HexNAc4.Hex5.dHex2.NeuNAc1_N-Glycan ; id=HexNAc4.Hex4.dHex1.NeuNAc2+17amu_N-Glycan	0.72	75	1.29119e-05	2	0	250	4	768.349	3070.37	-4.38	85.98	148777	0	101944	32844.5	0	0	91393.1	0	4883.73	8567.35	19140	19140	MS2	13/296	20180109_Lumos_RSLC3_Stadlmann_Penninger_IMBA_mESC_PNGF_HILIC_fr18.raw
TREMBL:Q0IIK2 (Bos taurus) Transferrin|SWISS-PROT:Q29443 Serotransferrin - Bos taurus (Bovine).	IPI:CON_00788576.1;IPI:CON_SEROTRANS	NSSLCALCIGSEKGTGKECVPNSNER	2	C5(Carbamidomethyl); C8(Carbamidomethyl); C19(Carbamidomethyl); N24(HexNA)	N1(HexNAc): 49.92; S2(HexNAc): 49.92	HCD	1	2206.82	id=HexNAc4.Hex4.dHex3.NeuNAc1+17amu_N-Glycan	0.74	29	0.468644	2	61	250	4	768.348	3070.37	-5.29	85.37	90443	0	41460.6	13323.8	0	0	53231.7	0	2247.31	5952.82	18993	18993	MS2	11/296	20180109_Lumos_RSLC3_Stadlmann_Penninger_IMBA_mESC_PNGF_HILIC_fr18.raw
Protein sel-1 homolog 1 OS=Mus musculus GN=Sel1l PE=1 SV=1 - [J3QJX3_MOUSE]|Protein sel-1 homolog 1 OS=Mus musculus GN=Sel1l PE=1 SV=2 - [SE1L1_MOUSE]	J3QJX3;Q9Z2G6	EATIVGENETYPR	2	T10(HexNA)	N8(HexNAc): 99.71	HCD	1	1864.63	id=HexNAc2.Hex9_N-Glycan	1.16	24	0.759895	0	0	250	3	561.269	1681.79	1.21	65.69	34986.1	0	0	0	0	0	7751.41	0	1883.12	0	13049	13049	MS2	5/124	20180109_Lumos_RSLC3_Stadlmann_Penninger_IMBA_mESC_PNGF_HILIC_fr19.raw
Basigin (Fragment) OS=Mus musculus GN=Bsg PE=1 SV=1 - [J3QP71_MOUSE]|Basigin OS=Mus musculus GN=Bsg PE=1 SV=2 - [BASI_MOUSE]	J3QP71;P18572	TQLTCSLNSSGVDIVGHR	2	C5(Carbamidomethyl); N8(HexNA)	N8(HexNAc): 99.39	HCD	1	1378.48	id=HexNAc2.Hex6_N-Glycan	0.86	49	0.00430379	0	66	250	3	716.357	2147.06	7.42	85.63	40270.3	0	0	0	0	0	7679.08	0	1777.94	0	20361	20361	MS2	13/192	20180109_Lumos_RSLC3_Stadlmann_Penninger_IMBA_mESC_PNGF_HILIC_fr16.raw
Methionine aminopeptidase (Fragment) OS=Mus musculus GN=Metap2 PE=1 SV=1 - [M0QWM9_MOUSE]	M0QWM9	XGTSSTAEEAAK	1	X1(Q); T6(HexNA)	T3(HexNAc): 98.6	HCD	1	1378.48	id=HexNAc2.Hex6_N-Glycan	1.28	6	36.667	0	0	250	3	461.551	1382.64	7.35	8.97	28436.6	0	0	0	0	0	3972.44	0	989.535	0	1356	1356	MS2	3/100	20180109_Lumos_RSLC3_Stadlmann_Penninger_IMBA_mESC_PNGF_HILIC_fr18.raw
Alpha-tectorin OS=Mus musculus GN=Tecta PE=1 SV=2 - [TECTA_MOUSE]	O08523	NSTTVESK	1	S7(HexNA)	N1(HexNAc): 99.34	HCD	1	1702.58	id=HexNAc2.Hex8_N-Glycan	1.63	6	28.2545	0	0	250	2	534.754	1068.5	-4.44	32.42	37196.4	0	0	0	0	0	6842.62	0	1233.78	0	6569	6569	MS2	1980-03-01	20180109_Lumos_RSLC3_Stadlmann_Penninger_IMBA_mESC_PNGF_HILIC_fr18.raw
Glucosidase 2 subunit beta OS=Mus musculus GN=Prkcsh PE=1 SV=1 - [GLU2B_MOUSE]	O08795	VNDGVCDCCDGTDEYNSGTVCENTCR	1	C6(Carbamidomethyl); C8(Carbamidomethyl); C9(Carbamidomethyl); C21(Carbamidomethyl); C25(Carbamidomethyl)		HCD	1				44	8.67326e-05	0	56	250	3	1019.7	3057.1	-2.25	80.22	4164.18	0	0	0	0	0	0	0	0	0	17774	17774	MS2	19/290	20180109_Lumos_RSLC3_Stadlmann_Penninger_IMBA_mESC_PNGF_HILIC_fr18.raw
Glucosidase 2 subunit beta OS=Mus musculus GN=Prkcsh PE=1 SV=1 - [GLU2B_MOUSE]	O08795	VNDGVCDCCDGTDEYNSGTVCENTCREK	1	N2(Deamidated); C6(Carbamidomethyl); C8(Carbamidomethyl); C9(Carbamidomethyl); C21(Carbamidomethyl); C25(Carbamidomethyl)	N16(Deamidated): 100	HCD	1				50	3.17332e-05	1	0	250	3	1105.75	3315.22	0.13	71.23	3906.26	0	0	0	0	0	0	0	0	0	17310	17310	MS2	12/316	20180109_Lumos_RSLC3_Stadlmann_Penninger_IMBA_mESC_PNGF_HILIC_fr15.raw
Glucosidase 2 subunit beta OS=Mus musculus GN=Prkcsh PE=1 SV=1 - [GLU2B_MOUSE]	O08795	YEQGTGCWQGPNR	1	C7(Carbamidomethyl); N12(HexNA)	N12(HexNAc): 100	HCD	1	1378.48	id=HexNAc2.Hex6_N-Glycan	0.7	58	8.28379e-05	0	0	250	3	585.918	1755.74	0.74	54.13	30237.4	0	0	0	0	0	5611.45	0	863.29	0	10599	10599	MS2	8/122	20180109_Lumos_RSLC3_Stadlmann_Penninger_IMBA_mESC_PNGF_HILIC_fr19.raw
Glucosidase 2 subunit beta OS=Mus musculus GN=Prkcsh PE=1 SV=1 - [GLU2B_MOUSE]	O08795	YEQGTGCWQGPNR	1	C7(Carbamidomethyl); N12(HexNA)	N12(HexNAc): 100	HCD	1	1378.48	id=HexNAc2.Hex6_N-Glycan	1.02	54	0.000240102	0	0	250	3	585.92	1755.75	4.39	54.34	46774.8	0	0	0	0	0	9669.82	0	2081.94	0	10642	10642	MS2	11/122	20180109_Lumos_RSLC3_Stadlmann_Penninger_IMBA_mESC_PNGF_HILIC_fr19.raw
Glucosidase 2 subunit beta OS=Mus musculus GN=Prkcsh PE=1 SV=1 - [GLU2B_MOUSE]	O08795	YEQGTGCWQGPNR	1	C7(Carbamidomethyl); N12(HexNA)	N12(HexNAc): 100	HCD	1	1702.58	id=HexNAc2.Hex8_N-Glycan	0.82	53	0.000310401	0	0	250	3	585.92	1755.75	3.67	53.37	22878.5	0	0	0	0	0	4462.8	0	1224.6	0	8899	8899	MS2	8/122	20180109_Lumos_RSLC3_Stadlmann_Penninger_IMBA_mESC_PNGF_HILIC_fr20.raw
Mitotic checkpoint serine/threonine-protein kinase BUB1 OS=Mus musculus GN=Bub1 PE=1 SV=1 - [BUB1_MOUSE]	O08901	SQGSECSGVASSTCDEKSNMEQR	1	C6(Carbamidomethyl); C14(Carbamidomethyl); N19(HexNA)	S1(HexNAc): 99.74	HCD	1				208	6.2378e-20	1	0	250	3	913.038	2737.1	0.32	40.83	120178	0	0	0	0	0	1715.89	0	0	0	9472	9472	MS2	21/258	20180109_Lumos_RSLC3_Stadlmann_Penninger_IMBA_mESC_PNGF_HILIC_fr15.raw
Polypeptide N-acetylgalactosaminyltransferase 1 OS=Mus musculus GN=Galnt1 PE=1 SV=1 - [GALT1_MOUSE]	O08912	NVTLPEIF	1	N1(HexNA)	N1(HexNAc): 99.82	HCD	1	1913.68	id=HexNAc4.Hex5.NeuNAc1_N-Glycan	0.57	19	1.90339	0	0	250	2	568.299	1135.59	1.76	181.03	125372	0	50277.6	16530.7	3525.3	699.624	7030	0	1610.18	0	43211	43211	MS2	1962-05-01	20180109_Lumos_RSLC3_Stadlmann_Penninger_IMBA_mESC_PNGF_HILIC_fr15.raw
Polypeptide N-acetylgalactosaminyltransferase 1 OS=Mus musculus GN=Galnt1 PE=1 SV=1 - [GALT1_MOUSE]	O08912	NVTLPEIF	1	N1(HexNA)	N1(HexNAc): 99.91	HCD	1	1913.68	id=HexNAc4.Hex5.NeuNAc1_N-Glycan	0.62	17	2.85343	0	1	250	3	379.201	1135.59	1.06	181.21	260375	0	95856.7	24946.9	1537.91	0	20536	0	5710.29	0	43244	43244	MS2	1962-06-01	20180109_Lumos_RSLC3_Stadlmann_Penninger_IMBA_mESC_PNGF_HILIC_fr15.raw
Polypeptide N-acetylgalactosaminyltransferase 1 OS=Mus musculus GN=Galnt1 PE=1 SV=1 - [GALT1_MOUSE]	O08912	NVTLPEIF	1	N1(HexNA)	N1(HexNAc): 100	HCD	1	1913.68	id=HexNAc4.Hex5.NeuNAc1_N-Glycan	0.6	17	2.9233	0	1	250	3	379.202	1135.59	2.19	181.02	363018	0	126897	34042.8	3815.33	501.015	26944.6	0	6658.03	0	43209	43209	MS2	1962-05-01	20180109_Lumos_RSLC3_Stadlmann_Penninger_IMBA_mESC_PNGF_HILIC_fr15.raw
Polypeptide N-acetylgalactosaminyltransferase 1 OS=Mus musculus GN=Galnt1 PE=1 SV=1 - [GALT1_MOUSE]	O08912	NVTLPEIF	1	N1(HexNA)	N1(HexNAc): 99.82	HCD	1	1913.68	id=HexNAc4.Hex5.NeuNAc1_N-Glycan	0.6	16	3.97546	0	6	250	3	379.201	1135.59	0.57	180.82	186178	0	64855.1	17450.9	6289.4	1567.52	14353.4	0	5142.15	0	43164	43164	MS2	1962-05-01	20180109_Lumos_RSLC3_Stadlmann_Penninger_IMBA_mESC_PNGF_HILIC_fr15.raw
Polypeptide N-acetylgalactosaminyltransferase 1 OS=Mus musculus GN=Galnt1 PE=1 SV=1 - [GALT1_MOUSE]	O08912	NVTLPEIF	1	N1(HexNA)	N1(HexNAc): 99.8	HCD	1	1913.68	id=HexNAc4.Hex5.NeuNAc1_N-Glycan	0.57	13	8.08408	0	0	250	2	568.3	1135.59	4.34	180.86	77116.6	0	30337.5	9686.45	4932.5	533.214	5045.84	0	1448.47	0	43171	43171	MS2	1962-05-01	20180109_Lumos_RSLC3_Stadlmann_Penninger_IMBA_mESC_PNGF_HILIC_fr15.raw
Polypeptide N-acetylgalactosaminyltransferase 1 OS=Mus musculus GN=Galnt1 PE=1 SV=1 - [GALT1_MOUSE]	O08912	NVTLPEIF	1	T3(HexNA)	N1(HexNAc): 99.74	HCD	1	1913.68	id=HexNAc4.Hex5.NeuNAc1_N-Glycan	0.53	11	11.0122	0	20	250	2	568.299	1135.59	2.41	181.27	40119.3	0	18580.2	4988.81	765.217	0	2227.76	0	687.399	0	43259	43259	MS2	1962-05-01	20180109_Lumos_RSLC3_Stadlmann_Penninger_IMBA_mESC_PNGF_HILIC_fr15.raw
Polypeptide N-acetylgalactosaminyltransferase 1 OS=Mus musculus GN=Galnt1 PE=1 SV=1 - [GALT1_MOUSE]	O08912	NVTLPEIF	1	T3(HexNA)	N1(HexNAc): 50; T3(HexNAc): 50	HCD	1	1913.68	id=HexNAc4.Hex5.NeuNAc1_N-Glycan	0.61	7	28.948	0	25	250	3	379.2	1135.58	-3.14	180.59	25308.9	0	8836.3	2085.24	0	0	1838.11	0	646.633	0	41248	41248	MS2	1962-03-01	20180109_Lumos_RSLC3_Stadlmann_Penninger_IMBA_mESC_PNGF_HILIC_fr16.raw
Polypeptide N-acetylgalactosaminyltransferase 1 OS=Mus musculus GN=Galnt1 PE=1 SV=1 - [GALT1_MOUSE]	O08912	NVTLPEIF	1	N1(HexNA)	N1(HexNAc): 99.85	HCD	1	2059.73	id=HexNAc4.Hex5.dHex1.NeuNAc1_N-Glycan ; id=HexNAc4.Hex4.NeuNAc2+17amu_N-Glycan	0.65	21	1.29823	0	2	250	3	379.201	1135.59	0.75	180.32	297110	0	106035	27248.7	0	0	24562	0	7198.94	0	43066	43066	MS2	1962-05-01	20180109_Lumos_RSLC3_Stadlmann_Penninger_IMBA_mESC_PNGF_HILIC_fr15.raw
Polypeptide N-acetylgalactosaminyltransferase 1 OS=Mus musculus GN=Galnt1 PE=1 SV=1 - [GALT1_MOUSE]	O08912	NVTLPEIF	1	N1(HexNA)	N1(HexNAc): 99.86	HCD	1	2059.73	id=HexNAc4.Hex5.dHex1.NeuNAc1_N-Glycan ; id=HexNAc4.Hex4.NeuNAc2+17amu_N-Glycan	0.61	17	3.14796	0	0	250	3	379.202	1135.59	3	179.54	41353.7	0	13623.9	3361.68	0	0	3123.27	0	724.347	0	41056	41056	MS2	1962-05-01	20180109_Lumos_RSLC3_Stadlmann_Penninger_IMBA_mESC_PNGF_HILIC_fr16.raw
Polypeptide N-acetylgalactosaminyltransferase 1 OS=Mus musculus GN=Galnt1 PE=1 SV=1 - [GALT1_MOUSE]	O08912	NVTLPEIF	1	N1(HexNA)	N1(HexNAc): 99.81	HCD	1	2059.73	id=HexNAc4.Hex5.dHex1.NeuNAc1_N-Glycan ; id=HexNAc4.Hex4.NeuNAc2+17amu_N-Glycan	0.64	17	3.21122	0	2	250	3	379.202	1135.59	3.81	180.11	420186	0	150759	41555	0	0	36663.3	0	8842.37	0	43027	43027	MS2	1962-05-01	20180109_Lumos_RSLC3_Stadlmann_Penninger_IMBA_mESC_PNGF_HILIC_fr15.raw
Polypeptide N-acetylgalactosaminyltransferase 1 OS=Mus musculus GN=Galnt1 PE=1 SV=1 - [GALT1_MOUSE]	O08912	NVTLPEIF	1	N1(HexNA)	N1(HexNAc): 99.8	HCD	1	2059.73	id=HexNAc4.Hex5.dHex1.NeuNAc1_N-Glycan ; id=HexNAc4.Hex4.NeuNAc2+17amu_N-Glycan	0.63	15	4.69758	0	0	250	2	568.299	1135.59	2.36	180.09	87737.3	0	39876.6	11712.2	0	0	4700.39	0	1554.13	0	43023	43023	MS2	1962-05-01	20180109_Lumos_RSLC3_Stadlmann_Penninger_IMBA_mESC_PNGF_HILIC_fr15.raw
Polypeptide N-acetylgalactosaminyltransferase 1 OS=Mus musculus GN=Galnt1 PE=1 SV=1 - [GALT1_MOUSE]	O08912	NVTLPEIF	1	N1(HexNA)	N1(HexNAc): 100	HCD	1	2059.73	id=HexNAc4.Hex5.dHex1.NeuNAc1_N-Glycan ; id=HexNAc4.Hex4.NeuNAc2+17amu_N-Glycan	0.61	14	4.97427	0	0	250	2	568.302	1135.6	8.38	180.27	78748.7	0	37917.7	10015	0	0	3804.8	0	1841.86	0	43054	43054	MS2	1962-05-01	20180109_Lumos_RSLC3_Stadlmann_Penninger_IMBA_mESC_PNGF_HILIC_fr15.raw
Polypeptide N-acetylgalactosaminyltransferase 1 OS=Mus musculus GN=Galnt1 PE=1 SV=1 - [GALT1_MOUSE]	O08912	NVTLPEIF	1	N1(HexNA)	N1(HexNAc): 99.83	HCD	1	2059.75	id=HexNAc4.Hex4.NeuNAc2+17amu_N-Glycan	0.62	16	4.20166	0	0	250	3	379.201	1135.59	0.05	179.51	23403.5	0	8675	1877.13	0	0	1622.61	0	589.445	0	39750	39750	MS2	1962-05-01	20180109_Lumos_RSLC3_Stadlmann_Penninger_IMBA_mESC_PNGF_HILIC_fr17.raw
Polypeptide N-acetylgalactosaminyltransferase 1 OS=Mus musculus GN=Galnt1 PE=1 SV=1 - [GALT1_MOUSE]	O08912	NVTLPEIF	1	N1(HexNA)	N1(HexNAc): 99.75	HCD	1	2408.87	id=HexNAc5.Hex5.dHex2.NeuNAc1_N-Glycan	0.64	10	15.8809	0	11	250	3	379.202	1135.59	2.35	175.59	47672.4	0	16953.1	3616.85	0	0	5551.8	0	4292.33	0	39103	39103	MS2	1962-06-01	20180109_Lumos_RSLC3_Stadlmann_Penninger_IMBA_mESC_PNGF_HILIC_fr17.raw
Semaphorin-4D OS=Mus musculus GN=Sema4d PE=1 SV=2 - [SEM4D_MOUSE]	O09126	NSSHSPLR	1	S5(HexNA)	N1(HexNAc): 99.79	HCD	1	1216.42	id=HexNAc2.Hex5_N-Glycan	2.14	18	1.30902	0	0	250	2	550.771	1100.54	1.95	10.68	27069.3	0	0	0	0	0	5477.38	0	747.333	0	1702	1702	MS2	1976-06-01	20180109_Lumos_RSLC3_Stadlmann_Penninger_IMBA_mESC_PNGF_HILIC_fr18.raw
Semaphorin-4D OS=Mus musculus GN=Sema4d PE=1 SV=2 - [SEM4D_MOUSE]	O09126	NSSHSPLR	1	S5(HexNA)	N1(HexNAc): 99.76	HCD	1	1378.48	id=HexNAc2.Hex6_N-Glycan	1.55	22	0.541225	0	19	250	3	367.516	1100.53	0.98	11.54	35853.5	0	0	0	0	0	6413.78	0	752.404	0	2091	2091	MS2	1976-04-01	20180109_Lumos_RSLC3_Stadlmann_Penninger_IMBA_mESC_PNGF_HILIC_fr17.raw
Semaphorin-4D OS=Mus musculus GN=Sema4d PE=1 SV=2 - [SEM4D_MOUSE]	O09126	NSSHSPLR	1	S5(HexNA)	N1(HexNAc): 99.69	HCD	1	1540.53	id=HexNAc2.Hex7_N-Glycan	1.14	37	0.0146536	0	0	250	3	367.517	1100.54	2.23	11.17	246041	0	0	0	0	0	49593.5	0	12289.2	0	1805	1805	MS2	1976-06-01	20180109_Lumos_RSLC3_Stadlmann_Penninger_IMBA_mESC_PNGF_HILIC_fr18.raw
Semaphorin-4D OS=Mus musculus GN=Sema4d PE=1 SV=2 - [SEM4D_MOUSE]	O09126	NSSHSPLR	1	S5(HexNA)	N1(HexNAc): 99.73	HCD	1	1540.53	id=HexNAc2.Hex7_N-Glycan	0.9	25	0.255091	0	0	250	2	550.772	1100.54	2.9	11.15	43872.3	0	0	0	0	0	7229.28	0	2032.36	0	1802	1802	MS2	1976-06-01	20180109_Lumos_RSLC3_Stadlmann_Penninger_IMBA_mESC_PNGF_HILIC_fr18.raw
Semaphorin-4D OS=Mus musculus GN=Sema4d PE=1 SV=2 - [SEM4D_MOUSE]	O09126	NSSHSPLR	1	S5(HexNA)	N1(HexNAc): 49.91; S2(HexNAc): 49.91	HCD	1	1540.53	id=HexNAc2.Hex7_N-Glycan	1.67	7	14.6919	0	0	250	3	367.518	1100.54	4.73	10.69	25404.4	0	0	0	0	0	5248.77	0	987.079	0	1706	1706	MS2	1976-04-01	20180109_Lumos_RSLC3_Stadlmann_Penninger_IMBA_mESC_PNGF_HILIC_fr18.raw
Semaphorin-4D OS=Mus musculus GN=Sema4d PE=1 SV=2 - [SEM4D_MOUSE]	O09126	NSSHSPLR	1	S5(HexNA)	N1(HexNAc): 99.86	HCD	1	1702.58	id=HexNAc2.Hex8_N-Glycan	0.87	34	0.0300348	0	0	156	3	367.516	1100.53	-0.68	10.67	516832	0	0	0	0	0	116385	0	30324.5	0	1701	1701	MS2	1976-05-01	20180109_Lumos_RSLC3_Stadlmann_Penninger_IMBA_mESC_PNGF_HILIC_fr18.raw
Semaphorin-4D OS=Mus musculus GN=Sema4d PE=1 SV=2 - [SEM4D_MOUSE]	O09126	NSSHSPLR	1	S5(HexNA)	N1(HexNAc): 33.33; S2(HexNAc): 33.33; S3(HexNAc): 33.33	HCD	1	1702.58	id=HexNAc2.Hex8_N-Glycan	0.78	32	0.0524741	0	4	250	2	550.771	1100.53	1.71	10.67	72455	0	0	0	0	0	14238	0	3501.66	0	1699	1699	MS2	1976-05-01	20180109_Lumos_RSLC3_Stadlmann_Penninger_IMBA_mESC_PNGF_HILIC_fr18.raw
Semaphorin-4D OS=Mus musculus GN=Sema4d PE=1 SV=2 - [SEM4D_MOUSE]	O09126	NSSHSPLR	1	S5(HexNA)	N1(HexNAc): 99.73	HCD	1	1702.58	id=HexNAc2.Hex8_N-Glycan	1.49	25	0.254143	0	0	250	3	367.516	1100.53	0.82	10.41	50273.2	0	0	0	0	0	10605	0	2573.35	0	1595	1595	MS2	1976-05-01	20180109_Lumos_RSLC3_Stadlmann_Penninger_IMBA_mESC_PNGF_HILIC_fr19.raw
Semaphorin-4D OS=Mus musculus GN=Sema4d PE=1 SV=2 - [SEM4D_MOUSE]	O09126	NSSHSPLR	1	S5(HexNA)	N1(HexNAc): 99.8	HCD	1	1864.63	id=HexNAc2.Hex9_N-Glycan	0.98	27	0.157741	0	0	250	3	367.517	1100.54	1.74	10.32	148742	0	0	0	0	0	34479.7	0	9748.88	0	1578	1578	MS2	1976-05-01	20180109_Lumos_RSLC3_Stadlmann_Penninger_IMBA_mESC_PNGF_HILIC_fr19.raw
Lysosomal alpha-mannosidase OS=Mus musculus GN=Man2b1 PE=1 SV=4 - [MA2B1_MOUSE]	O09159	ELNISICPVSQTSER	1	N3(HexNA); C7(Carbamidomethyl)	N3(HexNAc): 99.66	HCD	1	1864.63	id=HexNAc2.Hex9_N-Glycan	0.51	42	0.0191463	0	7	250	3	645.984	1935.94	2.35	96.2	16322.9	0	0	0	0	0	3736.23	0	663.34	0	19056	19056	MS2	9/162	20180109_Lumos_RSLC3_Stadlmann_Penninger_IMBA_mESC_PNGF_HILIC_fr19.raw
Lysosome membrane protein 2 OS=Mus musculus GN=Scarb2 PE=1 SV=3 - [SCRB2_MOUSE]	O35114	NGTNDGEYVFLTGEDNYLNFSK	1	N19(Deamidated); S21(HexNA)	N4(HexNAc): 99.15; N19(Deamidated): 100	HCD	1	1540.53	id=HexNAc2.Hex7_N-Glycan	0.55	116	7.44033e-10	0	5	250	3	901.066	2701.18	2.06	152.75	72964.8	0	0	0	0	0	12997.2	0	2525.6	0	34643	34643	MS2	14/246	20180109_Lumos_RSLC3_Stadlmann_Penninger_IMBA_mESC_PNGF_HILIC_fr17.raw
Lysosome membrane protein 2 OS=Mus musculus GN=Scarb2 PE=1 SV=3 - [SCRB2_MOUSE]	O35114	NQSVGDPNVDLIR	1	N8(HexNA)	N1(HexNAc): 100	HCD	1	1216.42	id=HexNAc2.Hex5_N-Glycan	0.87	68	3.21112e-05	0	0	250	2	815.409	1629.81	2.27	77.93	182668	0	0	0	0	0	34853	0	7431.21	0	17243	17243	MS2	11/134	20180109_Lumos_RSLC3_Stadlmann_Penninger_IMBA_mESC_PNGF_HILIC_fr18.raw
Lysosome membrane protein 2 OS=Mus musculus GN=Scarb2 PE=1 SV=3 - [SCRB2_MOUSE]	O35114	NQSVGDPNVDLIR	1	N8(HexNA)	N1(HexNAc): 99.73	HCD	1	1378.48	id=HexNAc2.Hex6_N-Glycan	0.88	52	0.00113691	0	61	250	2	815.411	1629.82	4.46	77.88	95819.9	0	0	0	0	0	13580.5	0	5041.98	0	17230	17230	MS2	12/134	20180109_Lumos_RSLC3_Stadlmann_Penninger_IMBA_mESC_PNGF_HILIC_fr18.raw
Lysosome membrane protein 2 OS=Mus musculus GN=Scarb2 PE=1 SV=3 - [SCRB2_MOUSE]	O35114	NQSVGDPNVDLIR	1	S3(HexNA)	N1(HexNAc): 99.77	HCD	1	1540.53	id=HexNAc2.Hex7_N-Glycan	0.75	101	1.41323e-08	0	1	102	3	543.941	1629.81	0.47	78.56	690701	0	0	0	0	0	137613	0	28935.3	0	17961	17961	MS2	11/134	20180109_Lumos_RSLC3_Stadlmann_Penninger_IMBA_mESC_PNGF_HILIC_fr17.raw
Lysosome membrane protein 2 OS=Mus musculus GN=Scarb2 PE=1 SV=3 - [SCRB2_MOUSE]	O35114	NQSVGDPNVDLIR	1	N8(HexNA)	N1(HexNAc): 100	HCD	1	1540.53	id=HexNAc2.Hex7_N-Glycan	0.93	98	2.83583e-08	0	6	128	3	543.941	1629.81	1.15	78.75	589525	0	0	0	0	0	121660	0	29563.4	0	18006	18006	MS2	11/134	20180109_Lumos_RSLC3_Stadlmann_Penninger_IMBA_mESC_PNGF_HILIC_fr17.raw
Lysosome membrane protein 2 OS=Mus musculus GN=Scarb2 PE=1 SV=3 - [SCRB2_MOUSE]	O35114	NQSVGDPNVDLIR	1	N8(HexNA)	N1(HexNAc): 99.77	HCD	1	1540.53	id=HexNAc2.Hex7_N-Glycan	0.7	90	2.07984e-07	0	17	250	3	543.942	1629.81	1.37	77.95	190017	0	1123.55	0	0	0	39146.9	0	9885.81	0	17247	17247	MS2	11/134	20180109_Lumos_RSLC3_Stadlmann_Penninger_IMBA_mESC_PNGF_HILIC_fr18.raw
Lysosome membrane protein 2 OS=Mus musculus GN=Scarb2 PE=1 SV=3 - [SCRB2_MOUSE]	O35114	NQSVGDPNVDLIR	1	N8(HexNA)	N1(HexNAc): 99.75	HCD	1	1540.53	id=HexNAc2.Hex7_N-Glycan	0.63	82	1.1584e-06	0	0	250	2	815.41	1629.81	2.91	78.56	333957	0	0	0	0	0	47525.1	0	13009.5	0	17962	17962	MS2	12/134	20180109_Lumos_RSLC3_Stadlmann_Penninger_IMBA_mESC_PNGF_HILIC_fr17.raw
Lysosome membrane protein 2 OS=Mus musculus GN=Scarb2 PE=1 SV=3 - [SCRB2_MOUSE]	O35114	NQSVGDPNVDLIR	1	N8(HexNA)	N1(HexNAc): 50; S3(HexNAc): 50	HCD	1	1540.53	id=HexNAc2.Hex7_N-Glycan	0.5	79	2.48656e-06	0	0	250	2	815.409	1629.81	1.86	78.75	262908	0	0	0	0	0	42189.5	0	10420.3	0	18007	18007	MS2	12/134	20180109_Lumos_RSLC3_Stadlmann_Penninger_IMBA_mESC_PNGF_HILIC_fr17.raw
Lysosome membrane protein 2 OS=Mus musculus GN=Scarb2 PE=1 SV=3 - [SCRB2_MOUSE]	O35114	NQSVGDPNVDLIR	1	S3(HexNA)	N1(HexNAc): 50; S3(HexNAc): 50	HCD	1	1557.56	id=HexNAc2.Hex7+17amu_N-Glycan	0.84	90	2.06582e-07	0	5	250	3	543.94	1629.81	-1.73	78.85	144287	0	584.063	0	0	0	33193.1	0	7526.58	0	18031	18031	MS2	11/134	20180109_Lumos_RSLC3_Stadlmann_Penninger_IMBA_mESC_PNGF_HILIC_fr17.raw
Lysosome membrane protein 2 OS=Mus musculus GN=Scarb2 PE=1 SV=3 - [SCRB2_MOUSE]	O35114	NQSVGDPNVDLIR	1	N8(HexNA)	N1(HexNAc): 100	HCD	1	1557.56	id=HexNAc2.Hex7+17amu_N-Glycan	0.92	86	4.6977e-07	0	20	250	3	543.944	1629.82	5.01	78.52	262060	0	1098.87	0	0	0	59510.9	0	12851.9	0	17952	17952	MS2	9/134	20180109_Lumos_RSLC3_Stadlmann_Penninger_IMBA_mESC_PNGF_HILIC_fr17.raw
Lysosome membrane protein 2 OS=Mus musculus GN=Scarb2 PE=1 SV=3 - [SCRB2_MOUSE]	O35114	NQSVGDPNVDLIR	1	N8(HexNA)	N1(HexNAc): 99.73	HCD	1	1702.58	id=HexNAc2.Hex8_N-Glycan	0.99	99	2.82496e-08	0	1	63	3	543.942	1629.81	1.54	77.82	1.87959e+06	0	0	0	0	0	397986	0	105904	0	17215	17215	MS2	11/134	20180109_Lumos_RSLC3_Stadlmann_Penninger_IMBA_mESC_PNGF_HILIC_fr18.raw
Lysosome membrane protein 2 OS=Mus musculus GN=Scarb2 PE=1 SV=3 - [SCRB2_MOUSE]	O35114	NQSVGDPNVDLIR	1	S3(HexNA)	N1(HexNAc): 99.73	HCD	1	1702.58	id=HexNAc2.Hex8_N-Glycan	0.79	96	5.49556e-08	0	0	55	3	543.942	1629.81	1.54	78.04	1.23604e+06	0	0	0	0	0	275999	0	69811.4	0	17268	17268	MS2	11/134	20180109_Lumos_RSLC3_Stadlmann_Penninger_IMBA_mESC_PNGF_HILIC_fr18.raw
Lysosome membrane protein 2 OS=Mus musculus GN=Scarb2 PE=1 SV=3 - [SCRB2_MOUSE]	O35114	NQSVGDPNVDLIR	1	N8(HexNA)	N1(HexNAc): 100	HCD	1	1702.58	id=HexNAc2.Hex8_N-Glycan	0.69	91	1.69728e-07	0	10	250	2	815.41	1629.81	2.41	77.82	470291	0	0	0	0	0	83274.5	0	20859.4	0	17217	17217	MS2	12/134	20180109_Lumos_RSLC3_Stadlmann_Penninger_IMBA_mESC_PNGF_HILIC_fr18.raw
Lysosome membrane protein 2 OS=Mus musculus GN=Scarb2 PE=1 SV=3 - [SCRB2_MOUSE]	O35114	NQSVGDPNVDLIR	1	S3(HexNA)	N1(HexNAc): 100	HCD	1	1702.58	id=HexNAc2.Hex8_N-Glycan	0.82	89	2.44474e-07	0	0	250	3	543.943	1629.81	3.11	77.84	60770.8	0	0	0	0	0	12033.5	0	3413.84	0	15591	15591	MS2	12/134	20180109_Lumos_RSLC3_Stadlmann_Penninger_IMBA_mESC_PNGF_HILIC_fr19.raw
Lysosome membrane protein 2 OS=Mus musculus GN=Scarb2 PE=1 SV=3 - [SCRB2_MOUSE]	O35114	NQSVGDPNVDLIR	1	N8(HexNA)	N1(HexNAc): 50; S3(HexNAc): 50	HCD	1	1702.58	id=HexNAc2.Hex8_N-Glycan	0.7	85	6.71383e-07	0	4	250	2	815.409	1629.81	1.96	78.06	246852	0	0	0	0	0	40457.3	0	10215.2	0	17273	17273	MS2	11/134	20180109_Lumos_RSLC3_Stadlmann_Penninger_IMBA_mESC_PNGF_HILIC_fr18.raw
Lysosome membrane protein 2 OS=Mus musculus GN=Scarb2 PE=1 SV=3 - [SCRB2_MOUSE]	O35114	NQSVGDPNVDLIR	1	N8(HexNA)	N1(HexNAc): 100	HCD	1	1719.61	id=HexNAc2.Hex8+17amu_N-Glycan	0.62	84	6.86191e-07	0	25	81	3	543.944	1629.82	5.63	77.92	1.08434e+06	0	0	0	0	0	271597	0	70268.5	0	17241	17241	MS2	11/134	20180109_Lumos_RSLC3_Stadlmann_Penninger_IMBA_mESC_PNGF_HILIC_fr18.raw
Lysosome membrane protein 2 OS=Mus musculus GN=Scarb2 PE=1 SV=3 - [SCRB2_MOUSE]	O35114	NQSVGDPNVDLIR	1	N8(HexNA)	N1(HexNAc): 50; S3(HexNAc): 50	HCD	1	1719.61	id=HexNAc2.Hex8+17amu_N-Glycan	0.61	35	0.0607869	0	0	250	3	543.939	1629.8	-2.91	77.88	21453	0	0	0	0	0	5014.14	0	1847.19	0	15602	15602	MS2	7/134	20180109_Lumos_RSLC3_Stadlmann_Penninger_IMBA_mESC_PNGF_HILIC_fr19.raw
Lysosome membrane protein 2 OS=Mus musculus GN=Scarb2 PE=1 SV=3 - [SCRB2_MOUSE]	O35114	NQSVGDPNVDLIR	1	N8(HexNA)	N1(HexNAc): 100	HCD	1	1864.63	id=HexNAc2.Hex9_N-Glycan	0.83	78	3.32284e-06	0	21	250	3	543.942	1629.81	3.06	77.5	215094	0	1187.32	0	0	0	50772.6	0	13068.8	0	17151	17151	MS2	9/134	20180109_Lumos_RSLC3_Stadlmann_Penninger_IMBA_mESC_PNGF_HILIC_fr18.raw
Lysosome membrane protein 2 OS=Mus musculus GN=Scarb2 PE=1 SV=3 - [SCRB2_MOUSE]	O35114	NQSVGDPNVDLIR	1	S3(HexNA)	N1(HexNAc): 100	HCD	1	1864.63	id=HexNAc2.Hex9_N-Glycan	0.78	74	8.43815e-06	0	7	250	3	543.941	1629.81	1.04	77.45	49164.1	0	0	0	0	0	11590.2	0	2558.2	0	15505	15505	MS2	11/134	20180109_Lumos_RSLC3_Stadlmann_Penninger_IMBA_mESC_PNGF_HILIC_fr19.raw
Lysosome membrane protein 2 OS=Mus musculus GN=Scarb2 PE=1 SV=3 - [SCRB2_MOUSE]	O35114	NQSVGDPNVDLIR	1	N8(HexNA)	N1(HexNAc): 99.72	HCD	1	1864.63	id=HexNAc2.Hex9_N-Glycan	1.06	63	0.000105065	0	100	250	2	815.407	1629.81	-0.94	77.57	42533.4	0	0	0	0	0	6996.09	0	1480.08	0	17167	17167	MS2	9/134	20180109_Lumos_RSLC3_Stadlmann_Penninger_IMBA_mESC_PNGF_HILIC_fr18.raw
Lysosome membrane protein 2 OS=Mus musculus GN=Scarb2 PE=1 SV=3 - [SCRB2_MOUSE]	O35114	NQSVGDPNVDLIR	1	N8(HexNA)	N1(HexNAc): 50; S3(HexNAc): 50	HCD	1	1881.66	id=HexNAc2.Hex9+17amu_N-Glycan	0.8	27	0.381911	0	0	250	3	543.938	1629.8	-5.66	77.47	22726	0	0	0	0	0	6227.12	0	1818.36	0	15509	15509	MS2	5/134	20180109_Lumos_RSLC3_Stadlmann_Penninger_IMBA_mESC_PNGF_HILIC_fr19.raw
Lysosome membrane protein 2 OS=Mus musculus GN=Scarb2 PE=1 SV=3 - [SCRB2_MOUSE]	O35114	NQSVGDPNVDLIR	1	N8(HexNA)	N1(HexNAc): 50; S3(HexNAc): 50	HCD	1	2026.69	id=HexNAc2.Hex10_N-Glycan	0.83	19	2.27719	0	0	250	3	543.944	1629.82	5.48	77.15	14407.3	0	0	0	0	0	3280.94	0	726.038	0	15446	15446	MS2	6/134	20180109_Lumos_RSLC3_Stadlmann_Penninger_IMBA_mESC_PNGF_HILIC_fr19.raw
Lysosome membrane protein 2 OS=Mus musculus GN=Scarb2 PE=1 SV=3 - [SCRB2_MOUSE]	O35114	NQSVGDPNVDLIR	1	N8(HexNA)	N1(HexNAc): 99.72	HCD	1				69	2.45672e-05	0	52	250	2	815.407	1629.81	-0.46	77.99	14486.9	0	0	0	0	0	0	0	0	0	17257	17257	MS2	10/134	20180109_Lumos_RSLC3_Stadlmann_Penninger_IMBA_mESC_PNGF_HILIC_fr18.raw
Cadherin EGF LAG seven-pass G-type receptor 1 OS=Mus musculus GN=Celsr1 PE=1 SV=3 - [CELR1_MOUSE]	O35161	NATQGNSTLFGNDVR	1	N6(Deamidated); N12(HexNA)	N1(HexNAc): 100; N6(Deamidated): 100	HCD	1	1864.63	id=HexNAc2.Hex9_N-Glycan	0.67	68	3.46118e-05	0	67	250	3	599.946	1797.82	-0.83	72.77	15314.9	0	0	0	0	0	3934.59	0	684.566	0	14547	14547	MS2	9/160	20180109_Lumos_RSLC3_Stadlmann_Penninger_IMBA_mESC_PNGF_HILIC_fr19.raw
Cadherin EGF LAG seven-pass G-type receptor 1 OS=Mus musculus GN=Celsr1 PE=1 SV=3 - [CELR1_MOUSE]	O35161	NLSIDGR	1	S3(HexNA)	N1(HexNAc): 99.8	HCD	1	1702.58	id=HexNAc2.Hex8_N-Glycan	1.64	23	0.523875	0	0	250	2	489.249	977.491	0.72	40.43	36289.9	0	0	0	0	0	6141.51	0	638.372	0	8438	8438	MS2	1964-04-01	20180109_Lumos_RSLC3_Stadlmann_Penninger_IMBA_mESC_PNGF_HILIC_fr18.raw
Cadherin EGF LAG seven-pass G-type receptor 1 OS=Mus musculus GN=Celsr1 PE=1 SV=3 - [CELR1_MOUSE]	O35161	NLSIDGR	1	S3(HexNA)	N1(HexNAc): 100	HCD	1	1864.63	id=HexNAc2.Hex9_N-Glycan	1.89	42	0.00914832	0	1	250	2	489.25	977.493	3.37	40.2	475592	0	0	0	0	0	89961.6	0	20459.9	0	8381	8381	MS2	1964-06-01	20180109_Lumos_RSLC3_Stadlmann_Penninger_IMBA_mESC_PNGF_HILIC_fr18.raw
Cadherin EGF LAG seven-pass G-type receptor 1 OS=Mus musculus GN=Celsr1 PE=1 SV=3 - [CELR1_MOUSE]	O35161	NLSIDGR	1	S3(HexNA)	N1(HexNAc): 100	HCD	1	1864.63	id=HexNAc2.Hex9_N-Glycan	1.5	21	1.01646	0	17	250	2	489.251	977.494	4.37	39.99	29538.9	0	0	0	0	0	5682.22	0	654.024	0	7541	7541	MS2	1964-04-01	20180109_Lumos_RSLC3_Stadlmann_Penninger_IMBA_mESC_PNGF_HILIC_fr19.raw
Cadherin EGF LAG seven-pass G-type receptor 1 OS=Mus musculus GN=Celsr1 PE=1 SV=3 - [CELR1_MOUSE]	O35161	NLSIDGR	1	S3(HexNA)	N1(HexNAc): 99.75	HCD	1	2026.69	id=HexNAc2.Hex10_N-Glycan	1.69	27	0.269953	0	0	250	2	489.25	977.493	3.03	39.99	47161.8	0	0	0	0	0	10477.7	0	1546.83	0	7540	7540	MS2	1964-06-01	20180109_Lumos_RSLC3_Stadlmann_Penninger_IMBA_mESC_PNGF_HILIC_fr19.raw
Polycystin-2 OS=Mus musculus GN=Pkd2 PE=1 SV=2 - [PKD2_MOUSE]	O35245	NGSCSIPQDLR	1	C4(Carbamidomethyl); S5(HexNA)	N1(HexNAc): 99.66	HCD	1	1702.58	id=HexNAc2.Hex8_N-Glycan	0.98	24	0.520076	0	0	250	3	483.894	1449.67	2.57	53.62	21884.5	0	0	0	0	0	4397.63	0	1265.45	0	10488	10488	MS2	6/112	20180109_Lumos_RSLC3_Stadlmann_Penninger_IMBA_mESC_PNGF_HILIC_fr19.raw
Polycystin-2 OS=Mus musculus GN=Pkd2 PE=1 SV=2 - [PKD2_MOUSE]	O35245	NGSCSIPQDLR	1	C4(Carbamidomethyl); S5(HexNA)	N1(HexNAc): 50; S3(HexNAc): 50	HCD	1	1864.63	id=HexNAc2.Hex9_N-Glycan	1.04	17	2.77378	0	0	250	3	483.895	1449.67	4.02	53.47	15291.5	0	772.23	0	0	0	3536.11	0	876.448	0	10461	10461	MS2	4/112	20180109_Lumos_RSLC3_Stadlmann_Penninger_IMBA_mESC_PNGF_HILIC_fr19.raw
Cyclic AMP-dependent transcription factor ATF-6 beta OS=Mus musculus GN=Atf6b PE=2 SV=1 - [ATF6B_MOUSE]|Cyclic AMP-dependent transcription factor ATF-6 beta OS=Mus musculus GN=Atf6b PE=1 SV=1 - [A0A0A0MQ69_MOUSE]|Cyclic AMP-dependent transcription factor ATF-6 beta OS=Mus musculus GN=Atf6b PE=1 SV=2 - [G3UX19_MOUSE]	O35451;A0A0A0MQ69;G3UX19	NLTAFPGGAK	3	T3(HexNA)	N1(HexNAc): 99.76	HCD	1	1540.53	id=HexNAc2.Hex7_N-Glycan	1.4	41	0.0139563	0	0	250	2	589.808	1178.61	2.41	56.91	143538	0	0	0	0	0	22647.7	0	5152.26	0	13268	13268	MS2	1990-09-01	20180109_Lumos_RSLC3_Stadlmann_Penninger_IMBA_mESC_PNGF_HILIC_fr16.raw
Cyclic AMP-dependent transcription factor ATF-6 beta OS=Mus musculus GN=Atf6b PE=2 SV=1 - [ATF6B_MOUSE]|Cyclic AMP-dependent transcription factor ATF-6 beta OS=Mus musculus GN=Atf6b PE=1 SV=1 - [A0A0A0MQ69_MOUSE]|Cyclic AMP-dependent transcription factor ATF-6 beta OS=Mus musculus GN=Atf6b PE=1 SV=2 - [G3UX19_MOUSE]	O35451;A0A0A0MQ69;G3UX19	NLTAFPGGAK	3	T3(HexNA)	N1(HexNAc): 50; T3(HexNAc): 50	HCD	1	1540.53	id=HexNAc2.Hex7_N-Glycan	1.34	25	0.497019	0	100	250	2	589.808	1178.61	2.83	57.01	31333.1	0	0	0	0	0	5732.26	0	746.757	0	12813	12813	MS2	1990-06-01	20180109_Lumos_RSLC3_Stadlmann_Penninger_IMBA_mESC_PNGF_HILIC_fr17.raw
Cyclic AMP-dependent transcription factor ATF-6 beta OS=Mus musculus GN=Atf6b PE=2 SV=1 - [ATF6B_MOUSE]|Cyclic AMP-dependent transcription factor ATF-6 beta OS=Mus musculus GN=Atf6b PE=1 SV=1 - [A0A0A0MQ69_MOUSE]|Cyclic AMP-dependent transcription factor ATF-6 beta OS=Mus musculus GN=Atf6b PE=1 SV=2 - [G3UX19_MOUSE]	O35451;A0A0A0MQ69;G3UX19	NLTAFPGGAK	3	T3(HexNA)	N1(HexNAc): 50; T3(HexNAc): 50	HCD	1	1702.58	id=HexNAc2.Hex8_N-Glycan	1.45	39	0.0196684	0	0	250	2	589.808	1178.61	2.54	55.78	390541	0	0	0	0	0	59404.5	0	13734.1	0	12507	12507	MS2	16/90	20180109_Lumos_RSLC3_Stadlmann_Penninger_IMBA_mESC_PNGF_HILIC_fr17.raw
Cyclic AMP-dependent transcription factor ATF-6 beta OS=Mus musculus GN=Atf6b PE=2 SV=1 - [ATF6B_MOUSE]|Cyclic AMP-dependent transcription factor ATF-6 beta OS=Mus musculus GN=Atf6b PE=1 SV=1 - [A0A0A0MQ69_MOUSE]|Cyclic AMP-dependent transcription factor ATF-6 beta OS=Mus musculus GN=Atf6b PE=1 SV=2 - [G3UX19_MOUSE]	O35451;A0A0A0MQ69;G3UX19	NLTAFPGGAK	3	T3(HexNA)	N1(HexNAc): 99.78	HCD	1	1864.63	id=HexNAc2.Hex9_N-Glycan	0.55	41	0.0139563	0	2	250	3	393.54	1178.61	0.39	55.58	326244	0	0	0	0	0	64095.9	0	15158.9	0	11971	11971	MS2	1990-08-01	20180109_Lumos_RSLC3_Stadlmann_Penninger_IMBA_mESC_PNGF_HILIC_fr18.raw
Cyclic AMP-dependent transcription factor ATF-6 beta OS=Mus musculus GN=Atf6b PE=2 SV=1 - [ATF6B_MOUSE]|Cyclic AMP-dependent transcription factor ATF-6 beta OS=Mus musculus GN=Atf6b PE=1 SV=1 - [A0A0A0MQ69_MOUSE]|Cyclic AMP-dependent transcription factor ATF-6 beta OS=Mus musculus GN=Atf6b PE=1 SV=2 - [G3UX19_MOUSE]	O35451;A0A0A0MQ69;G3UX19	NLTAFPGGAK	3	T3(HexNA)	N1(HexNAc): 99.77	HCD	1	1864.63	id=HexNAc2.Hex9_N-Glycan	1.49	39	0.0182203	0	0	250	2	589.806	1178.61	0.4	55.58	375186	0	0	0	0	0	64659	0	15289.5	0	11972	11972	MS2	1990-09-01	20180109_Lumos_RSLC3_Stadlmann_Penninger_IMBA_mESC_PNGF_HILIC_fr18.raw
Cyclic AMP-dependent transcription factor ATF-6 beta OS=Mus musculus GN=Atf6b PE=2 SV=1 - [ATF6B_MOUSE]|Cyclic AMP-dependent transcription factor ATF-6 beta OS=Mus musculus GN=Atf6b PE=1 SV=1 - [A0A0A0MQ69_MOUSE]|Cyclic AMP-dependent transcription factor ATF-6 beta OS=Mus musculus GN=Atf6b PE=1 SV=2 - [G3UX19_MOUSE]	O35451;A0A0A0MQ69;G3UX19	NLTAFPGGAK	3	T3(HexNA)	N1(HexNAc): 99.76	HCD	1	1864.63	id=HexNAc2.Hex9_N-Glycan	1.5	26	0.392193	0	4	250	3	393.54	1178.61	0.24	55.79	144311	0	778.393	0	0	0	31052.3	0	5943.52	0	12021	12021	MS2	1990-05-01	20180109_Lumos_RSLC3_Stadlmann_Penninger_IMBA_mESC_PNGF_HILIC_fr18.raw
Cyclic AMP-dependent transcription factor ATF-6 beta OS=Mus musculus GN=Atf6b PE=2 SV=1 - [ATF6B_MOUSE]|Cyclic AMP-dependent transcription factor ATF-6 beta OS=Mus musculus GN=Atf6b PE=1 SV=1 - [A0A0A0MQ69_MOUSE]|Cyclic AMP-dependent transcription factor ATF-6 beta OS=Mus musculus GN=Atf6b PE=1 SV=2 - [G3UX19_MOUSE]	O35451;A0A0A0MQ69;G3UX19	NLTAFPGGAK	3	T3(HexNA)	N1(HexNAc): 99.8	HCD	1	1881.66	id=HexNAc2.Hex9+17amu_N-Glycan	0.56	38	0.0190587	0	6	250	3	393.543	1178.61	6.98	55.53	170640	0	1039.48	0	0	0	41142.4	0	9270.39	0	11961	11961	MS2	1990-05-01	20180109_Lumos_RSLC3_Stadlmann_Penninger_IMBA_mESC_PNGF_HILIC_fr18.raw
Cyclic AMP-dependent transcription factor ATF-6 beta OS=Mus musculus GN=Atf6b PE=2 SV=1 - [ATF6B_MOUSE]|Cyclic AMP-dependent transcription factor ATF-6 beta OS=Mus musculus GN=Atf6b PE=1 SV=1 - [A0A0A0MQ69_MOUSE]|Cyclic AMP-dependent transcription factor ATF-6 beta OS=Mus musculus GN=Atf6b PE=1 SV=2 - [G3UX19_MOUSE]	O35451;A0A0A0MQ69;G3UX19	NLTAFPGGAK	3	T3(HexNA)	N1(HexNAc): 100	HCD	1	1881.66	id=HexNAc2.Hex9+17amu_N-Glycan	0.94	24	0.597548	0	19	250	3	393.541	1178.61	2.78	55.79	71005.8	0	1300.2	0	0	0	16544.4	0	3885.03	0	12020	12020	MS2	1990-04-01	20180109_Lumos_RSLC3_Stadlmann_Penninger_IMBA_mESC_PNGF_HILIC_fr18.raw
Cyclic AMP-dependent transcription factor ATF-6 beta OS=Mus musculus GN=Atf6b PE=2 SV=1 - [ATF6B_MOUSE]|Cyclic AMP-dependent transcription factor ATF-6 beta OS=Mus musculus GN=Atf6b PE=1 SV=1 - [A0A0A0MQ69_MOUSE]|Cyclic AMP-dependent transcription factor ATF-6 beta OS=Mus musculus GN=Atf6b PE=1 SV=2 - [G3UX19_MOUSE]	O35451;A0A0A0MQ69;G3UX19	NLTAFPGGAK	3	T3(HexNA)	N1(HexNAc): 99.79	HCD	1	2026.69	id=HexNAc2.Hex10_N-Glycan	1.48	47	0.00281818	0	0	250	2	589.804	1178.6	-4.65	55.54	99019.2	0	0	0	0	0	18087.4	0	4504.8	0	11962	11962	MS2	1990-09-01	20180109_Lumos_RSLC3_Stadlmann_Penninger_IMBA_mESC_PNGF_HILIC_fr18.raw
Cyclic AMP-dependent transcription factor ATF-6 beta OS=Mus musculus GN=Atf6b PE=2 SV=1 - [ATF6B_MOUSE]|Cyclic AMP-dependent transcription factor ATF-6 beta OS=Mus musculus GN=Atf6b PE=1 SV=1 - [A0A0A0MQ69_MOUSE]|Cyclic AMP-dependent transcription factor ATF-6 beta OS=Mus musculus GN=Atf6b PE=1 SV=2 - [G3UX19_MOUSE]	O35451;A0A0A0MQ69;G3UX19	NLTAFPGGAK	3	T3(HexNA)	N1(HexNAc): 99.74	HCD	1	2026.69	id=HexNAc2.Hex10_N-Glycan	1.45	43	0.00862787	0	0	250	2	589.806	1178.61	0.32	55.3	118737	0	0	0	0	0	20104.6	0	5072.36	0	11909	11909	MS2	1990-09-01	20180109_Lumos_RSLC3_Stadlmann_Penninger_IMBA_mESC_PNGF_HILIC_fr18.raw
Cyclic AMP-dependent transcription factor ATF-6 beta OS=Mus musculus GN=Atf6b PE=2 SV=1 - [ATF6B_MOUSE]|Cyclic AMP-dependent transcription factor ATF-6 beta OS=Mus musculus GN=Atf6b PE=1 SV=1 - [A0A0A0MQ69_MOUSE]|Cyclic AMP-dependent transcription factor ATF-6 beta OS=Mus musculus GN=Atf6b PE=1 SV=2 - [G3UX19_MOUSE]	O35451;A0A0A0MQ69;G3UX19	NLTAFPGGAK	3	T3(HexNA)	N1(HexNAc): 99.6	HCD	1				27	0.316385	0	37	250	2	589.807	1178.61	0.76	55.5	12694.9	0	0	0	0	0	0	0	0	0	11954	11954	MS2	1990-06-01	20180109_Lumos_RSLC3_Stadlmann_Penninger_IMBA_mESC_PNGF_HILIC_fr18.raw
Huntingtin-associated protein 1 OS=Mus musculus GN=Hap1 PE=1 SV=1 - [HAP1_MOUSE]	O35668	EQVQSGAGDGTGSGDPAAGTPTTQPAVGPAPEPSAEPKPAPAQGTGSGQK	1	S47(HexNA)	T22(HexNAc): 49.88; T23(HexNAc): 49.88	HCD	1				103	6.19404e-08	0	0	250	4	1200.58	4799.28	5.88	76.06	36458.4	0	0	0	0	0	1423.06	0	0	0	16816	16816	MS2	21/580	20180109_Lumos_RSLC3_Stadlmann_Penninger_IMBA_mESC_PNGF_HILIC_fr18.raw
Disintegrin and metalloproteinase domain-containing protein 19 OS=Mus musculus GN=Adam19 PE=2 SV=2 - [ADA19_MOUSE]	O35674	NTSFFETEGCGK	1	T7(HexNA); C10(Carbamidomethyl)	N1(HexNAc): 49.92; S3(HexNAc): 49.92	HCD	1	1864.63	id=HexNAc2.Hex9_N-Glycan	0.84	20	0.373207	0	0	250	3	527.224	1579.66	-0.94	61.8	40947.8	0	0	0	0	0	9568.66	0	1969.97	0	12219	12219	MS2	5/122	20180109_Lumos_RSLC3_Stadlmann_Penninger_IMBA_mESC_PNGF_HILIC_fr19.raw
Disintegrin and metalloproteinase domain-containing protein 19 OS=Mus musculus GN=Adam19 PE=2 SV=2 - [ADA19_MOUSE]	O35674	NTSFFETEGCGK	1	T7(HexNA); C10(Carbamidomethyl)	N1(HexNAc): 99.23	HCD	1	2026.69	id=HexNAc2.Hex10_N-Glycan	0.91	60	5.23439e-05	0	0	250	3	527.228	1579.67	6.43	61.59	50730.8	0	0	0	0	0	10463.8	0	3278.45	0	10367	10367	MS2	8/122	20180109_Lumos_RSLC3_Stadlmann_Penninger_IMBA_mESC_PNGF_HILIC_fr20.raw
Disintegrin and metalloproteinase domain-containing protein 19 OS=Mus musculus GN=Adam19 PE=2 SV=2 - [ADA19_MOUSE]	O35674	NTSFFETEGCGKK	1	T7(HexNA); C10(Carbamidomethyl)	N1(HexNAc): 99.64	HCD	1	1540.53	id=HexNAc2.Hex7_N-Glycan	1.12	33	0.06421	1	60	250	3	569.924	1707.76	2.96	44.52	29885.6	0	555.875	0	0	0	5770.23	0	1374.72	0	9423	9423	MS2	6/132	20180109_Lumos_RSLC3_Stadlmann_Penninger_IMBA_mESC_PNGF_HILIC_fr18.raw
Disintegrin and metalloproteinase domain-containing protein 19 OS=Mus musculus GN=Adam19 PE=2 SV=2 - [ADA19_MOUSE]	O35674	NTSFFETEGCGKK	1	T7(HexNA); C10(Carbamidomethyl)	N1(HexNAc): 99.76	HCD	1	1702.58	id=HexNAc2.Hex8_N-Glycan	1.02	68	2.02508e-05	1	0	250	3	569.924	1707.76	1.83	44.46	40929.1	0	0	0	0	0	8286.03	0	1636.08	0	9408	9408	MS2	9/132	20180109_Lumos_RSLC3_Stadlmann_Penninger_IMBA_mESC_PNGF_HILIC_fr18.raw
Disintegrin and metalloproteinase domain-containing protein 19 OS=Mus musculus GN=Adam19 PE=2 SV=2 - [ADA19_MOUSE]	O35674	NTSFFETEGCGKK	1	T7(HexNA); C10(Carbamidomethyl)	N1(HexNAc): 99.73	HCD	1	1702.58	id=HexNAc2.Hex8_N-Glycan	0.91	53	0.000720459	1	6	250	3	569.924	1707.76	2.47	43.69	94430.6	0	0	0	0	0	17788.9	0	3721.61	0	9221	9221	MS2	7/132	20180109_Lumos_RSLC3_Stadlmann_Penninger_IMBA_mESC_PNGF_HILIC_fr18.raw
Disintegrin and metalloproteinase domain-containing protein 19 OS=Mus musculus GN=Adam19 PE=2 SV=2 - [ADA19_MOUSE]	O35674	NTSFFETEGCGKK	1	T7(HexNA); C10(Carbamidomethyl)	N1(HexNAc): 99.58	HCD	1	1702.58	id=HexNAc2.Hex8_N-Glycan	0.89	52	0.000775486	1	3	250	3	569.926	1707.76	5.48	43.56	43333.4	0	0	0	0	0	7301.96	0	1463.64	0	8320	8320	MS2	8/132	20180109_Lumos_RSLC3_Stadlmann_Penninger_IMBA_mESC_PNGF_HILIC_fr19.raw
Disintegrin and metalloproteinase domain-containing protein 19 OS=Mus musculus GN=Adam19 PE=2 SV=2 - [ADA19_MOUSE]	O35674	NTSFFETEGCGKK	1	T7(HexNA); C10(Carbamidomethyl)	N1(HexNAc): 49.94; T2(HexNAc): 49.94	HCD	1	1864.63	id=HexNAc2.Hex9_N-Glycan	1.06	59	0.00016248	1	0	250	3	569.923	1707.76	1.14	43.32	135546	0	0	0	0	0	28570.5	0	7034.85	0	8270	8270	MS2	9/132	20180109_Lumos_RSLC3_Stadlmann_Penninger_IMBA_mESC_PNGF_HILIC_fr19.raw
Disintegrin and metalloproteinase domain-containing protein 19 OS=Mus musculus GN=Adam19 PE=2 SV=2 - [ADA19_MOUSE]	O35674	NTSFFETEGCGKK	1	T7(HexNA); C10(Carbamidomethyl)	N1(HexNAc): 99.73	HCD	1	2026.69	id=HexNAc2.Hex10_N-Glycan	0.95	39	0.0182085	1	0	250	3	569.925	1707.76	3.66	43.22	249077	0	0	0	0	0	53428.2	0	13953.3	0	8250	8250	MS2	13/132	20180109_Lumos_RSLC3_Stadlmann_Penninger_IMBA_mESC_PNGF_HILIC_fr19.raw
Disintegrin and metalloproteinase domain-containing protein 19 OS=Mus musculus GN=Adam19 PE=2 SV=2 - [ADA19_MOUSE]	O35674	NTSFFETEGCGKK	1	T7(HexNA); C10(Carbamidomethyl)	N1(HexNAc): 33.33; T2(HexNAc): 33.33; S3(HexNAc): 33.33	HCD	1	2026.69	id=HexNAc2.Hex10_N-Glycan	0.72	27	0.268809	1	0	250	3	569.926	1707.76	5.8	43.44	21279.4	0	0	0	0	0	3907.25	0	0	0	7144	7144	MS2	6/132	20180109_Lumos_RSLC3_Stadlmann_Penninger_IMBA_mESC_PNGF_HILIC_fr20.raw
Period circadian protein homolog 1 OS=Mus musculus GN=Per1 PE=1 SV=2 - [PER1_MOUSE]|Per1 protein OS=Mus musculus GN=Per1 PE=1 SV=1 - [Q8CHR1_MOUSE]|Period circadian protein homolog 1 OS=Mus musculus GN=Per1 PE=1 SV=1 - [Q8C4K7_MOUSE]|Period circadian protein homolog 1 OS=Mus musculus GN=Per1 PE=1 SV=1 - [E9Q8V5_MOUSE]	O35973;Q8CHR1;Q8C4K7;E9Q8V5	STNSQSPSPPSSSIAYSLLSASSEQDNPSTSGCSSEQSAR	4	N27(Deamidated); C33(Carbamidomethyl)	N27(Deamidated): 100	HCD	1				35	0.166984	0	34	250	4	1019.95	4076.79	4.23	131.06	9397.05	0	2361.98	697.502	0	0	0	0	0	0	30937	30937	MS2	18/460	20180109_Lumos_RSLC3_Stadlmann_Penninger_IMBA_mESC_PNGF_HILIC_fr16.raw
Transmembrane protein 131 OS=Mus musculus GN=Tmem131 PE=2 SV=2 - [TM131_MOUSE]	O70472	NSAHPLQSPTGFTEGLSR	1	S2(HexNA)	N1(HexNAc): 99.77	HCD	1	1702.58	id=HexNAc2.Hex8_N-Glycan	0.96	114	1.5057e-09	0	1	61	3	701.345	2102.02	2.06	73.57	1630073	0	0	0	0	0	270580	0	71265.6	0	16225	16225	MS2	14/200	20180109_Lumos_RSLC3_Stadlmann_Penninger_IMBA_mESC_PNGF_HILIC_fr18.raw
Transmembrane protein 131 OS=Mus musculus GN=Tmem131 PE=2 SV=2 - [TM131_MOUSE]	O70472	NSAHPLQSPTGFTEGLSR	1	S2(HexNA)	N1(HexNAc): 50; S2(HexNAc): 50	HCD	1	1702.58	id=HexNAc2.Hex8_N-Glycan	1.03	66	9.0893e-05	0	3	250	3	701.346	2102.02	3.98	73.52	40527.7	0	1731.83	0	0	0	7942.79	0	1636.94	0	14719	14719	MS2	9/200	20180109_Lumos_RSLC3_Stadlmann_Penninger_IMBA_mESC_PNGF_HILIC_fr19.raw
Transmembrane protein 131 OS=Mus musculus GN=Tmem131 PE=2 SV=2 - [TM131_MOUSE]	O70472	NSAHPLQSPTGFTEGLSR	1	S2(HexNA)	N1(HexNAc): 50; S2(HexNAc): 50	HCD	1	1702.58	id=HexNAc2.Hex8_N-Glycan	0.65	59	0.000458531	0	57	250	2	1051.51	2102.02	2.44	73.59	21486.3	0	0	0	0	0	3477.72	0	516.17	0	16230	16230	MS2	12/200	20180109_Lumos_RSLC3_Stadlmann_Penninger_IMBA_mESC_PNGF_HILIC_fr18.raw
Transmembrane protein 131 OS=Mus musculus GN=Tmem131 PE=2 SV=2 - [TM131_MOUSE]	O70472	NSAHPLQSPTGFTEGLSR	1	S2(HexNA)	N1(HexNAc): 50; S2(HexNAc): 50	HCD	1	1702.58	id=HexNAc2.Hex8_N-Glycan	1.07	35	0.106059	0	0	250	3	701.345	2102.02	3.11	73.74	18562.6	0	987.625	0	0	0	4514.48	0	992.072	0	14763	14763	MS2	8/200	20180109_Lumos_RSLC3_Stadlmann_Penninger_IMBA_mESC_PNGF_HILIC_fr19.raw
Transmembrane protein 131 OS=Mus musculus GN=Tmem131 PE=2 SV=2 - [TM131_MOUSE]	O70472	NSAHPLQSPTGFTEGLSR	1	S2(HexNA)	N1(HexNAc): 99.8	HCD	1	1864.63	id=HexNAc2.Hex9_N-Glycan	0.89	126	8.36658e-11	0	1	250	3	701.346	2102.02	4.11	73.26	109296	0	0	0	0	0	18545.1	0	5817.22	0	14660	14660	MS2	15/200	20180109_Lumos_RSLC3_Stadlmann_Penninger_IMBA_mESC_PNGF_HILIC_fr19.raw
Transmembrane protein 131 OS=Mus musculus GN=Tmem131 PE=2 SV=2 - [TM131_MOUSE]	O70472	NSAHPLQSPTGFTEGLSR	1	S2(HexNA)	N1(HexNAc): 99.78	HCD	1	1864.63	id=HexNAc2.Hex9_N-Glycan	1.12	99	4.48471e-08	0	0	79	3	701.345	2102.02	2.54	73.28	1.13591e+06	0	0	0	0	0	192717	0	48661.5	0	16146	16146	MS2	13/200	20180109_Lumos_RSLC3_Stadlmann_Penninger_IMBA_mESC_PNGF_HILIC_fr18.raw
Transmembrane protein 131 OS=Mus musculus GN=Tmem131 PE=2 SV=2 - [TM131_MOUSE]	O70472	NSAHPLQSPTGFTEGLSR	1	S2(HexNA)	N1(HexNAc): 99.78	HCD	1	2026.69	id=HexNAc2.Hex10_N-Glycan	0.98	69	3.88492e-05	0	3	250	3	701.346	2102.02	4.59	73.03	34499.5	0	0	0	0	0	5455.35	0	2067.78	0	14610	14610	MS2	9/200	20180109_Lumos_RSLC3_Stadlmann_Penninger_IMBA_mESC_PNGF_HILIC_fr19.raw
Peripheral plasma membrane protein CASK OS=Mus musculus GN=Cask PE=1 SV=2 - [CSKP_MOUSE]	O70589	DSPSTSRQSPANGHSSTNNSVSDLPSTTQPK	1	S6(HexNA); S9(HexNA); N12(Deamidated); S15(HexNA); S16(HexNA); T17(HexNA)	Too many isoforms	HCD	1				16	10.8407	1	44	250	4	1050.96	4200.82	-7.92	48.45	4178.88	0	0	0	0	0	0	0	0	0	10327	10327	MS2	10/342	20180109_Lumos_RSLC3_Stadlmann_Penninger_IMBA_mESC_PNGF_HILIC_fr18.raw
Peripheral plasma membrane protein CASK OS=Mus musculus GN=Cask PE=1 SV=2 - [CSKP_MOUSE]	O70589	DSPSTSRQSPANGHSSTNNSVSDLPSTTQPK	1	S4(HexNA); T5(HexNA); S6(HexNA); S9(HexNA); N12(Deamidated); N19(HexNA)	Too many isoforms	HCD	1				15	12.9469	1	39	250	4	1050.96	4200.82	-9.09	48.15	4958.14	0	0	0	0	0	712.954	0	0	0	10254	10254	MS2	13/342	20180109_Lumos_RSLC3_Stadlmann_Penninger_IMBA_mESC_PNGF_HILIC_fr18.raw
Sortilin-related receptor OS=Mus musculus GN=Sorl1 PE=1 SV=3 - [SORL_MOUSE]	O88307	CDGHQDCQDGQDEANCPTHSTLTCTSR	1	C1(Carbamidomethyl); C7(Carbamidomethyl); N15(Deamidated); C16(Carbamidomethyl); C24(Carbamidomethyl); S26(HexNA)	N15(Deamidated): 100; T18(HexNAc): 99.99	HCD	1	947.323	id=HexNAc1.Hex1.NeuNAc2_O-Glycan	0.46	25	0.0392069	0	26	250	4	839.323	3354.27	1.71	59.74	22338	0	61675.2	14416.6	0	0	3213.44	0	0	0	12970	12970	MS2	9/300	20180109_Lumos_RSLC3_Stadlmann_Penninger_IMBA_mESC_PNGF_HILIC_fr18.raw
Sortilin-related receptor OS=Mus musculus GN=Sorl1 PE=1 SV=3 - [SORL_MOUSE]	O88307	CDGHQDCQDGQDEANCPTHSTLTCTSR	1	C1(Carbamidomethyl); C7(Carbamidomethyl); C16(Carbamidomethyl); T21(HexNA); T23(HexNA); C24(Carbamidomethyl); T25(HexNA); S26(HexNA)	N15(HexNAc): 99.07; T18(HexNAc): 99.07; S20(HexNAc): 99.97; T21(HexNAc): 99.97	HCD	1				80	1.88393e-07	0	0	250	4	991.387	3962.53	2.49	37.9	22751.9	0	15951.8	4775.97	0	0	8272.9	0	0	0	7848	7848	MS2	20/300	20180109_Lumos_RSLC3_Stadlmann_Penninger_IMBA_mESC_PNGF_HILIC_fr18.raw
Sortilin-related receptor OS=Mus musculus GN=Sorl1 PE=1 SV=3 - [SORL_MOUSE]	O88307	CDGHQDCQDGQDEANCPTHSTLTCTSR	1	C1(Carbamidomethyl); C7(Carbamidomethyl); C16(Carbamidomethyl); S20(HexNA); T21(HexNA); T23(HexNA); C24(Carbamidomethyl); S26(HexNA)	N15(HexNAc): 50.23; T18(HexNAc): 50.23; S20(HexNAc): 66.72; T21(HexNAc): 66.72; T23(HexNAc): 66.57; T25(HexNAc): 98.62	HCD	1				57	3.94292e-05	0	0	250	4	991.388	3962.53	3.22	39.31	17544.4	0	17297.1	4344.48	0	0	5712.31	0	0	0	8175	8175	MS2	17/300	20180109_Lumos_RSLC3_Stadlmann_Penninger_IMBA_mESC_PNGF_HILIC_fr18.raw
Sortilin-related receptor OS=Mus musculus GN=Sorl1 PE=1 SV=3 - [SORL_MOUSE]	O88307	CDGHQDCQDGQDEANCPTHSTLTCTSR	1	C1(Carbamidomethyl); C7(Carbamidomethyl); C16(Carbamidomethyl); T21(HexNA); T23(HexNA); C24(Carbamidomethyl); T25(HexNA); S26(HexNA)	N15(HexNAc): 99.16; T18(HexNAc): 99.16; S20(HexNAc): 99.99; T21(HexNAc): 99.99	HCD	1				49	0.000228068	0	7	250	5	793.311	3962.53	2.44	37.9	17212.2	0	26655.7	6920.04	0	0	3209.01	0	0	0	7847	7847	MS2	14/300	20180109_Lumos_RSLC3_Stadlmann_Penninger_IMBA_mESC_PNGF_HILIC_fr18.raw
Sortilin-related receptor OS=Mus musculus GN=Sorl1 PE=1 SV=3 - [SORL_MOUSE]	O88307	CDGHQDCQDGQDEANCPTHSTLTCTSR	1	C1(Carbamidomethyl); C7(Carbamidomethyl); N15(Deamidated); C16(Carbamidomethyl); T18(HexNA); T21(HexNA); T23(HexNA); C24(Carbamidomethyl); S26(HexNA)	Too many isoforms	HCD	1				35	0.00940424	0	38	250	4	991.639	3963.53	8.24	38	15961.2	0	10012.4	3147.2	0	0	6102.43	0	0	0	7865	7865	MS2	14/300	20180109_Lumos_RSLC3_Stadlmann_Penninger_IMBA_mESC_PNGF_HILIC_fr18.raw
Sortilin-related receptor OS=Mus musculus GN=Sorl1 PE=1 SV=3 - [SORL_MOUSE]	O88307	CDGHQDCQDGQDEANCPTHSTLTCTSR	1	C1(Carbamidomethyl); C7(Carbamidomethyl); N15(Deamidated); C16(Carbamidomethyl); T21(HexNA); T23(HexNA); C24(Carbamidomethyl); T25(HexNA); S26(HexNA)	Too many isoforms	HCD	1				6	5.80256	0	45	250	4	991.638	3963.53	7.32	39.45	9295.21	0	3647.64	1500.86	0	0	2380.04	0	0	0	8209	8209	MS2	8/300	20180109_Lumos_RSLC3_Stadlmann_Penninger_IMBA_mESC_PNGF_HILIC_fr18.raw
Nidogen-2 OS=Mus musculus GN=Nid2 PE=1 SV=2 - [NID2_MOUSE]	O88322	NGHEVPGTQTPPGSTPPHCGPPPEPTQRPR	1	N1(Deamidated); C19(Carbamidomethyl); T26(HexNA)	N1(Deamidated): 100; T10(HexNAc): 33.33; S14(HexNAc): 33.33; T15(HexNAc): 33.33	HCD	1	656.228	id=HexNAc1.Hex1.NeuNAc1_O-Glycan	0.43	39	0.10589	0	0	82	4	847.403	3386.59	2.58	61.84	44329.2	0	3252.75	8511.76	0	0	17987.5	0	0	0	14456	14456	MS2	17/334	20180109_Lumos_RSLC3_Stadlmann_Penninger_IMBA_mESC_PNGF_HILIC_fr16.raw
Zinc finger protein 106 OS=Mus musculus GN=Znf106 PE=1 SV=3 - [ZN106_MOUSE]	O88466	HAQESTGEGNSLSSNASSGHAVSSLADAATDSSCTSGAEQTDGHSIR	1	N10(Deamidated); N15(Deamidated); C34(Carbamidomethyl)	N10(Deamidated): 100; N15(Deamidated): 100	HCD	1				45	0.0155264	0	46	250	5	927.609	4634.01	9.61	80.4	1921.09	0	485.049	0	0	0	667.071	0	0	0	17815	17815	MS2	24/538	20180109_Lumos_RSLC3_Stadlmann_Penninger_IMBA_mESC_PNGF_HILIC_fr18.raw
High affinity cAMP-specific and IBMX-insensitive 3',5'-cyclic phosphodiesterase 8A OS=Mus musculus GN=Pde8a PE=1 SV=1 - [PDE8A_MOUSE]	O88502	VCNGNNKVETTTECVQTDSQTDNQAGK	1	C2(Carbamidomethyl); C14(Carbamidomethyl)		HCD	1				104	1.31732e-08	1	5	250	3	1000.11	2998.31	0.66	49.5	6142.75	0	0	0	0	0	886.522	0	0	0	11418	11418	MS2	24/282	20180109_Lumos_RSLC3_Stadlmann_Penninger_IMBA_mESC_PNGF_HILIC_fr16.raw
High affinity cAMP-specific and IBMX-insensitive 3',5'-cyclic phosphodiesterase 8A OS=Mus musculus GN=Pde8a PE=1 SV=1 - [PDE8A_MOUSE]	O88502	VCNGNNKVETTTECVQTDSQTDNQAGKHK	1	C2(Carbamidomethyl); C14(Carbamidomethyl)		HCD	1				153	2.33248e-13	2	9	250	4	816.621	3263.46	-1.36	36.59	3804.44	0	0	0	0	0	0	0	0	0	8425	8425	MS2	18/302	20180109_Lumos_RSLC3_Stadlmann_Penninger_IMBA_mESC_PNGF_HILIC_fr15.raw
High affinity cAMP-specific and IBMX-insensitive 3',5'-cyclic phosphodiesterase 8A OS=Mus musculus GN=Pde8a PE=1 SV=1 - [PDE8A_MOUSE]	O88502	VCNGNNKVETTTECVQTDSQTDNQAGKHK	1	C2(Carbamidomethyl); C14(Carbamidomethyl)		HCD	1				40	0.0557483	2	55	250	3	1088.49	3263.47	1.58	36.57	7543.09	0	0	0	0	0	0	0	0	0	8418	8418	MS2	9/302	20180109_Lumos_RSLC3_Stadlmann_Penninger_IMBA_mESC_PNGF_HILIC_fr15.raw
Palmitoyl-protein thioesterase 1 OS=Mus musculus GN=Ppt1 PE=1 SV=2 - [PPT1_MOUSE]	O88531	NYSIFLADINQER	1	N10(HexNA)	N1(HexNAc): 100	HCD	1	1378.48	id=HexNAc2.Hex6_N-Glycan	0.95	96	7.01533e-08	0	13	250	3	595.96	1785.87	0.17	122.45	33209.2	0	0	0	0	0	0	0	1068.85	0	27319	27319	MS2	10/138	20180109_Lumos_RSLC3_Stadlmann_Penninger_IMBA_mESC_PNGF_HILIC_fr18.raw
Palmitoyl-protein thioesterase 1 OS=Mus musculus GN=Ppt1 PE=1 SV=2 - [PPT1_MOUSE]	O88531	NYSIFLADINQER	1	N10(HexNA)	N1(HexNAc): 100	HCD	1	1378.48	id=HexNAc2.Hex6_N-Glycan	0.92	74	9.56202e-06	0	45	250	3	595.96	1785.87	0.37	122.46	61668.7	0	991.467	0	0	0	0	0	2584.44	0	29013	29013	MS2	9/138	20180109_Lumos_RSLC3_Stadlmann_Penninger_IMBA_mESC_PNGF_HILIC_fr16.raw
Palmitoyl-protein thioesterase 1 OS=Mus musculus GN=Ppt1 PE=1 SV=2 - [PPT1_MOUSE]	O88531	NYSIFLADINQER	1	N10(HexNA)	N1(HexNAc): 99.75	HCD	1	1378.48	id=HexNAc2.Hex6_N-Glycan	0.98	70	2.50595e-05	0	1	100	3	595.961	1785.87	2.01	123.1	796158	0	0	0	0	0	0	0	25319	0	30520	30520	MS2	8/138	20180109_Lumos_RSLC3_Stadlmann_Penninger_IMBA_mESC_PNGF_HILIC_fr15.raw
Palmitoyl-protein thioesterase 1 OS=Mus musculus GN=Ppt1 PE=1 SV=2 - [PPT1_MOUSE]	O88531	NYSIFLADINQER	1	N10(HexNA)	N1(HexNAc): 100	HCD	1	1458.44	id=HexNAc2.Hex6.PO41_N-Glycan	0.75	71	2.00594e-05	0	6	250	3	595.961	1785.87	1.11	147.31	92052	142133	645.396	0	0	0	26507.4	0	4026.06	0	34497	34497	MS2	10/138	20180109_Lumos_RSLC3_Stadlmann_Penninger_IMBA_mESC_PNGF_HILIC_fr16.raw
Palmitoyl-protein thioesterase 1 OS=Mus musculus GN=Ppt1 PE=1 SV=2 - [PPT1_MOUSE]	O88531	NYSIFLADINQER	1	N10(HexNA)	N1(HexNAc): 100	HCD	1	1458.44	id=HexNAc2.Hex6.PO41_N-Glycan	1.03	56	0.000694449	0	41	250	2	893.443	1785.88	7.54	147.08	61205	58722.9	0	0	0	0	12176.8	0	2154.11	0	33467	33467	MS2	9/138	20180109_Lumos_RSLC3_Stadlmann_Penninger_IMBA_mESC_PNGF_HILIC_fr17.raw
Palmitoyl-protein thioesterase 1 OS=Mus musculus GN=Ppt1 PE=1 SV=2 - [PPT1_MOUSE]	O88531	NYSIFLADINQER	1	N10(HexNA)	N1(HexNAc): 100	HCD	1	1540.53	id=HexNAc2.Hex7_N-Glycan	0.9	86	6.23275e-07	0	100	250	2	893.435	1785.86	-2.06	121.72	128949	0	0	0	0	0	16937.4	0	3824.19	0	28857	28857	MS2	10/138	20180109_Lumos_RSLC3_Stadlmann_Penninger_IMBA_mESC_PNGF_HILIC_fr16.raw
Palmitoyl-protein thioesterase 1 OS=Mus musculus GN=Ppt1 PE=1 SV=2 - [PPT1_MOUSE]	O88531	NYSIFLADINQER	1	N10(HexNA)	N1(HexNAc): 100	HCD	1	1540.53	id=HexNAc2.Hex7_N-Glycan	1.02	83	1.416e-06	0	3	153	3	595.961	1785.87	1.04	121.7	606895	0	2055.93	0	0	0	0	0	28196.9	0	28851	28851	MS2	9/138	20180109_Lumos_RSLC3_Stadlmann_Penninger_IMBA_mESC_PNGF_HILIC_fr16.raw
Palmitoyl-protein thioesterase 1 OS=Mus musculus GN=Ppt1 PE=1 SV=2 - [PPT1_MOUSE]	O88531	NYSIFLADINQER	1	N10(HexNA)	N1(HexNAc): 99.78	HCD	1	1540.53	id=HexNAc2.Hex7_N-Glycan	0.96	63	0.00015344	0	9	250	3	595.963	1785.87	4.73	121.88	258811	0	1783.68	0	0	0	0	0	11259.9	0	28894	28894	MS2	8/138	20180109_Lumos_RSLC3_Stadlmann_Penninger_IMBA_mESC_PNGF_HILIC_fr16.raw
Palmitoyl-protein thioesterase 1 OS=Mus musculus GN=Ppt1 PE=1 SV=2 - [PPT1_MOUSE]	O88531	NYSIFLADINQER	1	S3(HexNA)	N1(HexNAc): 99.67	HCD	1	1557.56	id=HexNAc2.Hex7+17amu_N-Glycan	0.7	54	0.00106595	0	11	250	3	595.961	1785.87	0.88	121.7	194934	0	1829.3	564.307	0	0	0	0	8121.07	0	28850	28850	MS2	14/138	20180109_Lumos_RSLC3_Stadlmann_Penninger_IMBA_mESC_PNGF_HILIC_fr16.raw
Palmitoyl-protein thioesterase 1 OS=Mus musculus GN=Ppt1 PE=1 SV=2 - [PPT1_MOUSE]	O88531	NYSIFLADINQER	1	N10(HexNA)	N1(HexNAc): 100	HCD	1	1620.49	id=HexNAc2.Hex7.PO41_N-Glycan	0.99	63	0.000132162	0	11	250	3	595.961	1785.87	1.17	146.38	77164.9	111610	0	0	0	0	21427.6	0	4108.77	0	33327	33327	MS2	10/138	20180109_Lumos_RSLC3_Stadlmann_Penninger_IMBA_mESC_PNGF_HILIC_fr17.raw
Palmitoyl-protein thioesterase 1 OS=Mus musculus GN=Ppt1 PE=1 SV=2 - [PPT1_MOUSE]	O88531	NYSIFLADINQER	1	N10(HexNA)	N1(HexNAc): 100	HCD	1	1620.49	id=HexNAc2.Hex7.PO41_N-Glycan	0.76	56	0.000633213	0	3	250	3	595.96	1785.87	0.35	146.21	198952	290445	0	0	0	0	59720	0	10157.5	0	33299	33299	MS2	8/138	20180109_Lumos_RSLC3_Stadlmann_Penninger_IMBA_mESC_PNGF_HILIC_fr17.raw
Palmitoyl-protein thioesterase 1 OS=Mus musculus GN=Ppt1 PE=1 SV=2 - [PPT1_MOUSE]	O88531	NYSIFLADINQER	1	N10(HexNA)	N1(HexNAc): 100	HCD	1	1620.49	id=HexNAc2.Hex7.PO41_N-Glycan	0.99	49	0.00349755	0	73	250	3	595.957	1785.86	-4.58	145.89	41807.9	57096.7	509.3	0	0	0	0	0	1928.8	0	33233	33233	MS2	8/138	20180109_Lumos_RSLC3_Stadlmann_Penninger_IMBA_mESC_PNGF_HILIC_fr17.raw
Palmitoyl-protein thioesterase 1 OS=Mus musculus GN=Ppt1 PE=1 SV=2 - [PPT1_MOUSE]	O88531	NYSIFLADINQER	1	N10(HexNA)	N1(HexNAc): 99.73	HCD	1	1620.49	id=HexNAc2.Hex7.PO41_N-Glycan	1.04	39	0.031291	0	0	250	2	893.441	1785.87	4.9	146.23	30233.4	32887.6	0	0	0	0	7151.75	0	917.848	0	33303	33303	MS2	8/138	20180109_Lumos_RSLC3_Stadlmann_Penninger_IMBA_mESC_PNGF_HILIC_fr17.raw
Palmitoyl-protein thioesterase 1 OS=Mus musculus GN=Ppt1 PE=1 SV=2 - [PPT1_MOUSE]	O88531	NYSIFLADINQER	1	N10(HexNA)	N1(HexNAc): 100	HCD	1	1661.52	id=HexNAc3.Hex6.PO41_N-Glycan	1.01	77	5.12635e-06	0	5	250	3	595.961	1785.87	1.82	147.07	175802	96018.4	775.815	0	0	0	27686.6	0	4866.62	0	33465	33465	MS2	9/138	20180109_Lumos_RSLC3_Stadlmann_Penninger_IMBA_mESC_PNGF_HILIC_fr17.raw
Palmitoyl-protein thioesterase 1 OS=Mus musculus GN=Ppt1 PE=1 SV=2 - [PPT1_MOUSE]	O88531	NYSIFLADINQER	1	N10(HexNA)	N1(HexNAc): 99.65	HCD	1	1661.52	id=HexNAc3.Hex6.PO41_N-Glycan	0.94	28	0.420891	0	0	250	2	893.431	1785.86	-5.46	147.14	9626.29	8992.49	0	0	0	0	2427.1	0	0	0	33481	33481	MS2	8/138	20180109_Lumos_RSLC3_Stadlmann_Penninger_IMBA_mESC_PNGF_HILIC_fr17.raw
Palmitoyl-protein thioesterase 1 OS=Mus musculus GN=Ppt1 PE=1 SV=2 - [PPT1_MOUSE]	O88531	NYSIFLADINQER	1	N10(HexNA)	N1(HexNAc): 99.72	HCD	1	1700.46	id=HexNAc2.Hex7.PO42_N-Glycan	1.05	70	2.4138e-05	0	1	250	3	595.961	1785.87	1.91	177.6	38867.5	91198.1	0	0	0	0	12495.6	0	1440.42	0	39434	39434	MS2	9/138	20180109_Lumos_RSLC3_Stadlmann_Penninger_IMBA_mESC_PNGF_HILIC_fr17.raw
Palmitoyl-protein thioesterase 1 OS=Mus musculus GN=Ppt1 PE=1 SV=2 - [PPT1_MOUSE]	O88531	NYSIFLADINQER	1	N10(HexNA)	N1(HexNAc): 50; S3(HexNAc): 50	HCD	1	1700.46	id=HexNAc2.Hex7.PO42_N-Glycan	0.77	31	0.20962	0	0	250	3	595.962	1785.87	3.14	177.34	14397.4	32052	0	0	0	0	3836.55	0	0	0	39394	39394	MS2	6/138	20180109_Lumos_RSLC3_Stadlmann_Penninger_IMBA_mESC_PNGF_HILIC_fr17.raw
Palmitoyl-protein thioesterase 1 OS=Mus musculus GN=Ppt1 PE=1 SV=2 - [PPT1_MOUSE]	O88531	NYSIFLADINQER	1	N10(HexNA)	N1(HexNAc): 100	HCD	1	1702.58	id=HexNAc2.Hex8_N-Glycan	0.77	71	2.19857e-05	0	12	250	3	595.96	1785.86	-0.65	121.42	220030	0	551.263	0	0	0	0	0	10842.6	0	27923	27923	MS2	9/138	20180109_Lumos_RSLC3_Stadlmann_Penninger_IMBA_mESC_PNGF_HILIC_fr17.raw
Palmitoyl-protein thioesterase 1 OS=Mus musculus GN=Ppt1 PE=1 SV=2 - [PPT1_MOUSE]	O88531	NYSIFLADINQER	1	N10(HexNA)	N1(HexNAc): 100	HCD	1	1719.61	id=HexNAc2.Hex8+17amu_N-Glycan	0.99	70	2.71724e-05	0	29	250	3	595.961	1785.87	1.85	121.44	97753	0	643.118	0	0	0	0	0	5776.55	0	27926	27926	MS2	9/138	20180109_Lumos_RSLC3_Stadlmann_Penninger_IMBA_mESC_PNGF_HILIC_fr17.raw
Palmitoyl-protein thioesterase 1 OS=Mus musculus GN=Ppt1 PE=1 SV=2 - [PPT1_MOUSE]	O88531	NYSIFLADINQER	1	N1(HexNA); S3(HexNA)	N1(HexNAc): 100; S3(HexNAc): 100	HCD	1	1799.57	id=HexNAc2.Hex8.PO41+17amu_N-Glycan	0	49	0.00408267	0	0	250	3	663.654	1988.95	0.66	145.16	41638.8	16678.3	1240.45	619.51	0	0	7483.33	0	1817.53	0	32216	32216	MS2	8/138	20180109_Lumos_RSLC3_Stadlmann_Penninger_IMBA_mESC_PNGF_HILIC_fr18.raw
Zinc finger RNA-binding protein OS=Mus musculus GN=Zfr PE=1 SV=2 - [ZFR_MOUSE]	O88532	LGKPIPSTEPNVVSQATSSTAASASKPTASPSSIGASNCTLNTSSIATSSVK	1	N38(Deamidated); C39(Carbamidomethyl); S50(HexNA)	Too many isoforms	HCD	1	406.159	id=HexNAc2_NO-Glycan	0.56	73	2.76289e-05	0	0	250	4	1313.67	5251.64	7.5	101.14	93339.5	0	0	0	0	0	0	0	579.9	0	25098	25098	MS2	29/592	20180109_Lumos_RSLC3_Stadlmann_Penninger_IMBA_mESC_PNGF_HILIC_fr15.raw
Zinc finger RNA-binding protein OS=Mus musculus GN=Zfr PE=1 SV=2 - [ZFR_MOUSE]	O88532	LGKPIPSTEPNVVSQATSSTAASASKPTASPSSIGASNCTLNTSSIATSSVK	1	N11(HexNA); C39(Carbamidomethyl); S50(HexNA)	S37(HexNAc): 98.81; N38(HexNAc): 98.41	HCD	1				120	7.68005e-10	0	0	214	4	1364.18	5453.7	0.88	102.24	196614	0	0	0	0	0	0	0	0	0	25376	25376	MS2	41/592	20180109_Lumos_RSLC3_Stadlmann_Penninger_IMBA_mESC_PNGF_HILIC_fr15.raw
Zinc finger RNA-binding protein OS=Mus musculus GN=Zfr PE=1 SV=2 - [ZFR_MOUSE]	O88532	LGKPIPSTEPNVVSQATSSTAASASKPTASPSSIGASNCTLNTSSIATSSVK	1	S30(HexNA); N38(Deamidated); C39(Carbamidomethyl); T48(HexNA)	Too many isoforms	HCD	1				55	0.00231	0	0	250	4	1364.43	5454.71	4.79	101.55	124078	0	0	0	0	0	0	0	0	0	25197	25197	MS2	32/592	20180109_Lumos_RSLC3_Stadlmann_Penninger_IMBA_mESC_PNGF_HILIC_fr15.raw
Zinc finger RNA-binding protein OS=Mus musculus GN=Zfr PE=1 SV=2 - [ZFR_MOUSE]	O88532	LGKPIPSTEPNVVSQATSSTAASASKPTASPSSIGASNCTLNTSSIATSSVK	1	S30(HexNA); N38(Deamidated); C39(Carbamidomethyl); N42(Deamidated); T48(HexNA)	Too many isoforms	HCD	1				29	0.861127	0	9	250	4	1364.68	5455.71	7.99	101.19	103026	0	0	0	0	0	0	0	0	0	25106	25106	MS2	23/592	20180109_Lumos_RSLC3_Stadlmann_Penninger_IMBA_mESC_PNGF_HILIC_fr15.raw
Zinc finger RNA-binding protein OS=Mus musculus GN=Zfr PE=1 SV=2 - [ZFR_MOUSE]	O88532	LGKPIPSTEPNVVSQATSSTAASASKPTASPSSIGASNCTLNTSSIATSSVK	1	T8(HexNA); N11(Deamidated); C39(Carbamidomethyl); S49(HexNA)	Too many isoforms	HCD	1				24	3.52661	0	7	250	5	1091.75	5454.7	2.92	101.64	124310	0	654.177	0	0	0	1125.56	0	0	0	25224	25224	MS2	14/592	20180109_Lumos_RSLC3_Stadlmann_Penninger_IMBA_mESC_PNGF_HILIC_fr15.raw
Heterogeneous nuclear ribonucleoproteins A2/B1 OS=Mus musculus GN=Hnrnpa2b1 PE=1 SV=2 - [ROA2_MOUSE]	O88569	GGYGGGGPGYGNQGGGYGGGYDNYGGGNYGSGSYNDFGNYNQQPSNYGPMK	1	M50(Oxidation)	M50(Oxidation): 100	HCD	1				49	0.000844016	0	16	63	4	1268.51	5071.03	2.34	123.22	202060	0	0	0	0	1872.48	0	0	0	0	29184	29184	MS2	22/524	20180109_Lumos_RSLC3_Stadlmann_Penninger_IMBA_mESC_PNGF_HILIC_fr16.raw
Heterogeneous nuclear ribonucleoproteins A2/B1 OS=Mus musculus GN=Hnrnpa2b1 PE=1 SV=2 - [ROA2_MOUSE]	O88569	GGYGGGGPGYGNQGGGYGGGYDNYGGGNYGSGSYNDFGNYNQQPSNYGPMK	1	N35(Deamidated)	N35(Deamidated): 97.06	HCD	1				28	0.0839643	0	0	250	4	1264.76	5056.01	0.55	134.16	6465.14	0	2520.82	510.919	0	0	848.295	0	0	0	30691	30691	MS2	15/524	20180109_Lumos_RSLC3_Stadlmann_Penninger_IMBA_mESC_PNGF_HILIC_fr17.raw
Heterogeneous nuclear ribonucleoproteins A2/B1 OS=Mus musculus GN=Hnrnpa2b1 PE=1 SV=2 - [ROA2_MOUSE]	O88569	GGYGGGGPGYGNQGGGYGGGYDNYGGGNYGSGSYNDFGNYNQQPSNYGPMK	1	N23(Deamidated); N28(Deamidated); N35(Deamidated)	N12(Deamidated): 99.99; N28(Deamidated): 98.21; N35(Deamidated): 98.21	HCD	1				27	0.101256	0	29	250	4	1265.26	5058.02	7.93	136.08	3818.25	0	1249.64	0	0	0	686.67	0	0	0	31090	31090	MS2	9/524	20180109_Lumos_RSLC3_Stadlmann_Penninger_IMBA_mESC_PNGF_HILIC_fr17.raw
Heterogeneous nuclear ribonucleoproteins A2/B1 OS=Mus musculus GN=Hnrnpa2b1 PE=1 SV=2 - [ROA2_MOUSE]	O88569	GGYGGGGPGYGNQGGGYGGGYDNYGGGNYGSGSYNDFGNYNQQPSNYGPMK	1	N35(Deamidated); N39(Deamidated)	N23(Deamidated): 33.33; N28(Deamidated): 33.33; N35(Deamidated): 33.33; N39(Deamidated): 100	HCD	1				24	0.187601	0	81	250	4	1265.01	5057.01	2.55	133.23	17143.5	0	3944.99	1056.4	0	0	7040.52	0	0	0	30504	30504	MS2	8/524	20180109_Lumos_RSLC3_Stadlmann_Penninger_IMBA_mESC_PNGF_HILIC_fr17.raw
Poly(ADP-ribose) glycohydrolase OS=Mus musculus GN=Parg PE=1 SV=2 - [PARG_MOUSE]|Poly (ADP-ribose) glycohydrolase, isoform CRA_c OS=Mus musculus GN=Parg PE=1 SV=1 - [G3X8U8_MOUSE]	O88622;G3X8U8	NSCQDSEADEETSPVFDEQDDRSSQTANKLSSCQAR	2	C3(Carbamidomethyl); C33(Carbamidomethyl)		HCD	1				144	7.70906e-13	2	23	250	4	1023.68	4091.71	-0.14	76.29	8361.64	0	879.124	0	0	0	1269.39	0	0	0	16868	16868	MS2	23/410	20180109_Lumos_RSLC3_Stadlmann_Penninger_IMBA_mESC_PNGF_HILIC_fr18.raw
Poly(ADP-ribose) glycohydrolase OS=Mus musculus GN=Parg PE=1 SV=2 - [PARG_MOUSE]|Poly (ADP-ribose) glycohydrolase, isoform CRA_c OS=Mus musculus GN=Parg PE=1 SV=1 - [G3X8U8_MOUSE]	O88622;G3X8U8	NSCQDSEADEETSPVFDEQDDRSSQTANKLSSCQAR	2	N1(Deamidated); C3(Carbamidomethyl); C33(Carbamidomethyl)	N1(Deamidated): 100	HCD	1				111	1.29766e-09	2	52	250	4	1023.93	4092.7	2.15	76.61	5537.28	0	536.171	0	0	0	724.538	0	0	0	17495	17495	MS2	18/410	20180109_Lumos_RSLC3_Stadlmann_Penninger_IMBA_mESC_PNGF_HILIC_fr17.raw
Poly(ADP-ribose) glycohydrolase OS=Mus musculus GN=Parg PE=1 SV=2 - [PARG_MOUSE]|Poly (ADP-ribose) glycohydrolase, isoform CRA_c OS=Mus musculus GN=Parg PE=1 SV=1 - [G3X8U8_MOUSE]	O88622;G3X8U8	NSCQDSEADEETSPVFDEQDDRSSQTANKLSSCQAR	2	N1(Deamidated); C3(Carbamidomethyl); C33(Carbamidomethyl)	N1(Deamidated): 100	HCD	1				103	1.07022e-08	2	15	250	4	1023.93	4092.72	6.51	76.3	8515.06	0	964.156	0	0	0	0	0	0	0	16870	16870	MS2	18/410	20180109_Lumos_RSLC3_Stadlmann_Penninger_IMBA_mESC_PNGF_HILIC_fr18.raw
Synapsin-1 OS=Mus musculus GN=Syn1 PE=1 SV=2 - [SYN1_MOUSE]	O88935	QTSQQPAGPPAQQRPPPQGGPPQPGPGPQR	1			HCD	1				30	0.459305	0	24	250	3	1013.52	3038.54	2.35	54.87	9197.47	0	842.437	0	0	0	2364.43	0	0	0	11808	11808	MS2	14/292	20180109_Lumos_RSLC3_Stadlmann_Penninger_IMBA_mESC_PNGF_HILIC_fr18.raw
ATP-dependent zinc metalloprotease YME1L1 OS=Mus musculus GN=Yme1l1 PE=1 SV=1 - [YMEL1_MOUSE]	O88967	NVTFEHVK	1	T3(HexNA)	N1(HexNAc): 99.62	HCD	1	1702.58	id=HexNAc2.Hex8_N-Glycan	0.95	7	27.0546	0	0	250	3	392.87	1176.6	5.02	29.48	29975.1	0	0	0	0	0	3826.95	0	1627.88	0	6265	6265	MS2	1974-05-01	20180109_Lumos_RSLC3_Stadlmann_Penninger_IMBA_mESC_PNGF_HILIC_fr17.raw
Carboxypeptidase D OS=Mus musculus GN=Cpd PE=1 SV=2 - [CBPD_MOUSE]	O89001	NNSNNFDLNR	1	N9(HexNA)	N1(HexNAc): 99.8	HCD	1	1727.61	id=HexNAc3.Hex6.dHex1_N-Glycan ; id=HexNAc3.Hex5.NeuNAc1+17amu_N-Glycan	1.32	47	0.00172166	0	0	250	3	470.881	1410.63	1.89	44.38	73103.3	0	0	0	0	0	21508	1617.66	2708.6	0	8488	8488	MS2	1998-08-01	20180109_Lumos_RSLC3_Stadlmann_Penninger_IMBA_mESC_PNGF_HILIC_fr19.raw
Carboxypeptidase D OS=Mus musculus GN=Cpd PE=1 SV=2 - [CBPD_MOUSE]	O89001	NNSNNFDLNR	1	N9(HexNA)	N1(HexNAc): 99.68	HCD	1	1768.64	id=HexNAc4.Hex5.dHex1_N-Glycan	1.19	33	0.038358	0	0	250	3	470.878	1410.62	-3.64	44.57	56306.6	0	0	0	0	0	6466.4	0	1706.13	0	8527	8527	MS2	1998-06-01	20180109_Lumos_RSLC3_Stadlmann_Penninger_IMBA_mESC_PNGF_HILIC_fr19.raw
Carboxypeptidase D OS=Mus musculus GN=Cpd PE=1 SV=2 - [CBPD_MOUSE]	O89001	NNSNNFDLNR	1	N9(HexNA)	N1(HexNAc): 33.27; N2(HexNAc): 33.27; S3(HexNAc): 33.27	HCD	1	1864.63	id=HexNAc2.Hex9_N-Glycan	0.92	13	4.0928	0	0	250	3	470.88	1410.63	0.42	43.59	23424.1	0	0	0	0	0	5904.22	0	799.029	0	7170	7170	MS2	1998-04-01	20180109_Lumos_RSLC3_Stadlmann_Penninger_IMBA_mESC_PNGF_HILIC_fr20.raw
Carboxypeptidase D OS=Mus musculus GN=Cpd PE=1 SV=2 - [CBPD_MOUSE]	O89001	NNSNNFDLNR	1	N9(HexNA)	N1(HexNAc): 33.22; N2(HexNAc): 33.22; N5(HexNAc): 33.22	HCD	1	1913.68	id=HexNAc4.Hex5.NeuNAc1_N-Glycan	1.19	6	22.7415	0	0	250	3	470.881	1410.63	2.56	62.12	37933.1	0	9718.49	3922.13	0	0	4078.75	0	1343.7	0	12286	12286	MS2	1998-06-01	20180109_Lumos_RSLC3_Stadlmann_Penninger_IMBA_mESC_PNGF_HILIC_fr19.raw
Legumain OS=Mus musculus GN=Lgmn PE=1 SV=1 - [LGMN_MOUSE]	O89017	SHTNTSHVMQYGNK	1	N4(Deamidated); N13(HexNA)	N4(Deamidated): 100; N13(HexNAc): 100	HCD	1	1378.48	id=HexNAc2.Hex6_N-Glycan	1.02	50	0.00103068	0	10	250	3	603.268	1807.79	-0.96	26.17	28157.4	0	0	0	0	0	5156.91	0	823.103	0	5118	5118	MS2	11/134	20180109_Lumos_RSLC3_Stadlmann_Penninger_IMBA_mESC_PNGF_HILIC_fr18.raw
Legumain OS=Mus musculus GN=Lgmn PE=1 SV=1 - [LGMN_MOUSE]	O89017	SHTNTSHVMQYGNK	1	N4(Deamidated); N13(HexNA)	N4(Deamidated): 100; N13(HexNAc): 100	HCD	1	1458.44	id=HexNAc2.Hex6.PO41_N-Glycan	0.77	43	0.00616788	0	0	250	3	603.27	1807.79	1.7	33.68	15613.4	26331.2	566.331	0	0	0	5605.01	0	791.97	0	6172	6172	MS2	7/134	20180109_Lumos_RSLC3_Stadlmann_Penninger_IMBA_mESC_PNGF_HILIC_fr19.raw
Legumain OS=Mus musculus GN=Lgmn PE=1 SV=1 - [LGMN_MOUSE]	O89017	SHTNTSHVMQYGNK	1	N4(Deamidated); N13(HexNA)	N4(Deamidated): 100; N13(HexNAc): 100	HCD	1	1620.49	id=HexNAc2.Hex7.PO41_N-Glycan	1.13	88	2.06698e-07	0	2	250	3	603.271	1807.8	3.17	33.16	39284.1	75989	0	0	0	0	12138.6	0	2332.55	0	6069	6069	MS2	11/134	20180109_Lumos_RSLC3_Stadlmann_Penninger_IMBA_mESC_PNGF_HILIC_fr19.raw
Legumain OS=Mus musculus GN=Lgmn PE=1 SV=1 - [LGMN_MOUSE]	O89017	SHTNTSHVMQYGNK	1	N4(Deamidated); N13(HexNA)	N4(Deamidated): 100; N13(HexNAc): 100	HCD	1	1700.46	id=HexNAc2.Hex7.PO42_N-Glycan	1.06	85	3.8509e-07	0	0	250	3	603.27	1807.8	2.68	45.33	36479.4	122637	0	0	0	0	13014.4	0	2197.72	0	7481	7481	MS2	11/134	20180109_Lumos_RSLC3_Stadlmann_Penninger_IMBA_mESC_PNGF_HILIC_fr20.raw
Legumain OS=Mus musculus GN=Lgmn PE=1 SV=1 - [LGMN_MOUSE]	O89017	SHTNTSHVMQYGNK	1	N4(Deamidated); M9(Oxidation); N13(HexNA)	N4(Deamidated): 100; M9(Oxidation): 100; N13(HexNAc): 100	HCD	1	1700.46	id=HexNAc2.Hex7.PO42_N-Glycan	0.67	9	10.9534	0	0	250	3	608.601	1823.79	0.29	45.35	12995.9	34185.6	0	0	0	0	5329.7	0	860.271	0	7484	7484	MS2	6/134	20180109_Lumos_RSLC3_Stadlmann_Penninger_IMBA_mESC_PNGF_HILIC_fr20.raw
Legumain OS=Mus musculus GN=Lgmn PE=1 SV=1 - [LGMN_MOUSE]	O89017	SHTNTSHVMQYGNK	1	N4(Deamidated); M9(Oxidation); N13(HexNA)	N4(Deamidated): 100; S6(HexNAc): 49.88; M9(Oxidation): 100; N13(HexNAc): 49.88	HCD	1	1700.46	id=HexNAc2.Hex7.PO42_N-Glycan	0.7	5	29.8917	0	0	250	3	608.601	1823.79	0.49	28.04	12948.3	23303.9	0	0	0	0	5135.49	0	0	0	4442	4442	MS2	4/134	20180109_Lumos_RSLC3_Stadlmann_Penninger_IMBA_mESC_PNGF_HILIC_fr20.raw
Legumain OS=Mus musculus GN=Lgmn PE=1 SV=1 - [LGMN_MOUSE]	O89017	SHTNTSHVMQYGNK	1	N4(Deamidated); N13(HexNA)	N4(Deamidated): 100; N13(HexNAc): 100	HCD	1	1903.54	id=HexNAc3.Hex7.PO42_N-Glycan	0.84	42	0.00744124	0	0	250	3	603.269	1807.79	0.03	45.49	26265.5	18980.5	0	0	0	0	4974.47	0	729.869	0	7513	7513	MS2	7/134	20180109_Lumos_RSLC3_Stadlmann_Penninger_IMBA_mESC_PNGF_HILIC_fr20.raw
Legumain OS=Mus musculus GN=Lgmn PE=1 SV=1 - [LGMN_MOUSE]	O89017	SHTNTSHVMQYGNK	1	N4(Deamidated); N13(HexNA)	N4(Deamidated): 100; N13(HexNAc): 100	HCD	1	2106.62	id=HexNAc4.Hex7.PO42_N-Glycan	0.73	41	0.00929141	0	0	250	3	603.27	1807.8	2.04	45.34	48500.7	32855.3	0	0	0	0	8681.24	0	1659.17	0	6832	6832	MS2	9/134	20180109_Lumos_RSLC3_Stadlmann_Penninger_IMBA_mESC_PNGF_HILIC_fr21.raw
Pro-epidermal growth factor OS=Mus musculus GN=Egf PE=1 SV=2 - [EGF_MOUSE]|Pro-epidermal growth factor OS=Mus musculus GN=Egf PE=1 SV=1 - [A0A0G2JDT8_MOUSE]|Pro-epidermal growth factor OS=Mus musculus GN=Egf PE=1 SV=1 - [A0A0G2JF92_MOUSE]	P01132;A0A0G2JDT8;A0A0G2JF92	CQTRDLR	3	C1(Carbamidomethyl); T3(HexNA)	T3(HexNAc): 100	HCD	1	1702.58	id=HexNAc2.Hex8_N-Glycan	1.46	8	17.8029	1	0	250	3	384.524	1151.56	8.1	8.3	101624	0	0	0	0	0	25491.2	0	5485.07	0	1220	1220	MS2	1962-03-01	20180109_Lumos_RSLC3_Stadlmann_Penninger_IMBA_mESC_PNGF_HILIC_fr19.raw
Metallothionein-2 OS=Mus musculus GN=Mt2 PE=1 SV=2 - [MT2_MOUSE]	P02798	MDPNCSCASDGSCSCAGACK	1	M1(Oxidation); C5(Carbamidomethyl); C7(Carbamidomethyl); C13(Carbamidomethyl); C15(Carbamidomethyl); C19(Carbamidomethyl)	M1(Oxidation): 100	HCD	1				160	9.37497e-17	0	0	250	2	1105.87	2210.73	0.41	33.82	2299.74	0	0	0	0	0	0	0	0	0	7589	7589	MS2	17/208	20180109_Lumos_RSLC3_Stadlmann_Penninger_IMBA_mESC_PNGF_HILIC_fr16.raw
Metallothionein-1 OS=Mus musculus GN=Mt1 PE=1 SV=1 - [MT1_MOUSE]	P02802	MDPNCSCSTGGSCTCTSSCACK	1	M1(Oxidation); C5(Carbamidomethyl); C7(Carbamidomethyl); C13(Carbamidomethyl); C15(Carbamidomethyl); C19(Carbamidomethyl); C21(Carbamidomethyl)	M1(Oxidation): 100	HCD	1				47	2.12799e-05	0	0	250	2	1252.42	2503.84	0.83	38.13	2494.44	0	0	0	0	0	0	0	0	0	8809	8809	MS2	12/236	20180109_Lumos_RSLC3_Stadlmann_Penninger_IMBA_mESC_PNGF_HILIC_fr15.raw
Metallothionein-1 OS=Mus musculus GN=Mt1 PE=1 SV=1 - [MT1_MOUSE]	P02802	MDPNCSCSTGGSCTCTSSCACK	1	M1(Oxidation); C5(Carbamidomethyl); C7(Carbamidomethyl); C13(Carbamidomethyl); C15(Carbamidomethyl); C19(Carbamidomethyl); C21(Carbamidomethyl)	M1(Oxidation): 100	HCD	1				22	0.00662171	0	5	250	3	835.284	2503.84	-0.03	38.56	3618.45	0	0	0	0	0	1387.13	0	0	918.495	8915	8915	MS2	12/236	20180109_Lumos_RSLC3_Stadlmann_Penninger_IMBA_mESC_PNGF_HILIC_fr15.raw
Metallothionein-1 OS=Mus musculus GN=Mt1 PE=1 SV=1 - [MT1_MOUSE]	P02802	MDPNCSCSTGGSCTCTSSCACKNCK	1	M1(Oxidation); C5(Carbamidomethyl); C7(Carbamidomethyl); C13(Carbamidomethyl); C15(Carbamidomethyl); C19(Carbamidomethyl); C21(Carbamidomethyl); C24(Carbamidomethyl)	M1(Oxidation): 100	HCD	1				162	6.12308e-17	1	25	250	3	969.34	2906	-0.81	26.9	3170.62	0	0	0	0	0	636.315	0	0	0	5907	5907	MS2	21/266	20180109_Lumos_RSLC3_Stadlmann_Penninger_IMBA_mESC_PNGF_HILIC_fr16.raw
Metallothionein-1 OS=Mus musculus GN=Mt1 PE=1 SV=1 - [MT1_MOUSE]	P02802	MDPNCSCSTGGSCTCTSSCACKNCK	1	M1(Oxidation); C5(Carbamidomethyl); C7(Carbamidomethyl); C13(Carbamidomethyl); C15(Carbamidomethyl); C19(Carbamidomethyl); C21(Carbamidomethyl); C24(Carbamidomethyl)	M1(Oxidation): 100	HCD	1				140	9.16157e-15	1	7	250	3	969.34	2906	-0.62	27.03	3008.6	0	0	0	0	0	868.983	0	0	0	5692	5692	MS2	16/266	20180109_Lumos_RSLC3_Stadlmann_Penninger_IMBA_mESC_PNGF_HILIC_fr17.raw
Metallothionein-1 OS=Mus musculus GN=Mt1 PE=1 SV=1 - [MT1_MOUSE]	P02802	MDPNCSCSTGGSCTCTSSCACKNCK	1	M1(Oxidation); N4(Deamidated); C5(Carbamidomethyl); C7(Carbamidomethyl); C13(Carbamidomethyl); C15(Carbamidomethyl); C19(Carbamidomethyl); C21(Carbamidomethyl); C24(Carbamidomethyl)	M1(Oxidation): 100; N4(Deamidated): 100	HCD	1				92	9.53604e-10	1	49	250	3	969.673	2907	4.73	29.87	2315.38	0	0	0	0	0	629.796	0	0	0	6635	6635	MS2	14/266	20180109_Lumos_RSLC3_Stadlmann_Penninger_IMBA_mESC_PNGF_HILIC_fr16.raw
Metallothionein-1 OS=Mus musculus GN=Mt1 PE=1 SV=1 - [MT1_MOUSE]	P02802	MDPNCSCSTGGSCTCTSSCACKNCK	1	N4(Deamidated); C5(Carbamidomethyl); C7(Carbamidomethyl); C13(Carbamidomethyl); C15(Carbamidomethyl); C19(Carbamidomethyl); C21(Carbamidomethyl); C24(Carbamidomethyl)	N4(Deamidated): 100	HCD	1				66	2.29071e-07	1	0	250	3	964.335	2890.99	-2.05	37.33	3388.57	0	0	0	0	0	741.942	0	0	0	8450	8450	MS2	12/266	20180109_Lumos_RSLC3_Stadlmann_Penninger_IMBA_mESC_PNGF_HILIC_fr16.raw
Metallothionein-1 OS=Mus musculus GN=Mt1 PE=1 SV=1 - [MT1_MOUSE]	P02802	MDPNCSCSTGGSCTCTSSCACKNCK	1	M1(Oxidation); C5(Carbamidomethyl); C7(Carbamidomethyl); C13(Carbamidomethyl); C15(Carbamidomethyl); C19(Carbamidomethyl); C21(Carbamidomethyl); C24(Carbamidomethyl)	M1(Oxidation): 100	HCD	1				54	4.2459e-06	1	10	250	3	969.342	2906.01	1.96	27.26	3335.32	0	0	0	0	0	0	0	0	0	5739	5739	MS2	12/266	20180109_Lumos_RSLC3_Stadlmann_Penninger_IMBA_mESC_PNGF_HILIC_fr17.raw
[truncated: 2,495 more rows]
