# Supplementary material for: Analysis of PNGase F‐Resistant N‐Glycopeptides Using SugarQb for Proteome Discoverer 2.1 Reveals Cryptic Substrate Specificities
Source: Proteomics. 2018 Jun 10;18(13):1700436. doi: 10.1002/pmic.201700436 (PMC6055662; doi:10.1002/pmic.201700436)
Supplement: Supplementary file 3 — Supporting information. [file PMIC-18-na-s003.xlsx]

## Sheet: mESC_PNGaseF-resistant_glycopep
Supplementary Table 3.: Glycoproteomic analysis of PNGase F-resistant mESC glycopeptides using MS Amanda.
																								Oxonium Ion Intensities [m/z]
Protein Descriptions	Protein Accessions	Annotated Sequence	# Proteins	Modifications (MS Amanda)	ptmRS [9]: Best Site Probabilities	Activation Type	Search Engine Rank	SugarQb Glycan ID	SugarQb Glycan Mass	SugarQb-Score	Amanda Score	E-Value	P-Value	Precursor m/z	Precursor Charge	# Missed Cleavages	Isolation Interference [%]	Ion Inject Time [ms]	Charge	m/z [Da]	MH+ [Da]	DeltaM [ppm]	RT [min]	204.087	243.026	274.092	292.103	290.087	308.098	366.139	512.197	528.192	657.235	First Scan	Last Scan	MS Order	Ions Matched	Spectrum File
Prothymosin alpha (Fragment) OS=Mus musculus GN=Ptma PE=1 SV=1 - [A0A087WQN2_MOUSE]	A0A087WQN2	EVVEEAENGRDAPANGNAQNEENGEQEADNEVDEEEEEGGEE	1			HCD	1				725.25	2.98514e-73	2.98514e-73	1140.71	4	1	21	250	4	1140.71	4559.8	-0.83	93.6	8793.88	0	0	0	0	0	1140.51	799.198	0	0	22304	22304	MS2	45/443	20180109_Lumos_RSLC3_Stadlmann_Penninger_IMBA_mESC_PNGF_HILIC_fr16.raw
Cullin-4B OS=Mus musculus GN=Cul4b PE=1 SV=1 - [CUL4B_MOUSE]	A2A432	ENDTDSEDNSSETSNQER	1			HCD	1				585.75	2.66371e-59	2.66371e-59	1028.9	2	0	0	250	2	1028.9	2056.78	1.9	21.79	987.453	0	0	0	0	0	0	0	0	0	4774	4774	MS2	30/86	20180109_Lumos_RSLC3_Stadlmann_Penninger_IMBA_mESC_PNGF_HILIC_fr15.raw
Cullin-4B OS=Mus musculus GN=Cul4b PE=1 SV=1 - [CUL4B_MOUSE]|Cullin-4B OS=Mus musculus GN=Cul4b PE=1 SV=2 - [E9PXY1_MOUSE]|Cullin-4B OS=Mus musculus GN=Cul4b PE=1 SV=1 - [J3QJX0_MOUSE]	A2A432;E9PXY1;J3QJX0	KLNSSSSSSNSSNEREDFDSTSSSSTPPQPR	3			HCD	1				704.09	3.89768e-71	3.89768e-71	826.37	4	2	16	250	4	826.374	3302.47	2.57	58.41	18289.1	0	913.688	514.73	0	0	701.171	0	0	0	13630	13630	MS2	48/337	20180109_Lumos_RSLC3_Stadlmann_Penninger_IMBA_mESC_PNGF_HILIC_fr16.raw
Cullin-4B OS=Mus musculus GN=Cul4b PE=1 SV=1 - [CUL4B_MOUSE]|Cullin-4B OS=Mus musculus GN=Cul4b PE=1 SV=2 - [E9PXY1_MOUSE]|Cullin-4B OS=Mus musculus GN=Cul4b PE=1 SV=1 - [J3QJX0_MOUSE]	A2A432;E9PXY1;J3QJX0	LNSSSSSSNSSNEREDFDSTSSSSTPPQPR	3			HCD	1				570.89	8.14675e-58	8.14675e-58	1058.8	3	1	29	250	3	1058.8	3174.38	2.2	55.24	2414.42	0	0	456.053	0	0	1018.98	0	0	0	10825	10825	MS2	35/326	20180109_Lumos_RSLC3_Stadlmann_Penninger_IMBA_mESC_PNGF_HILIC_fr19.raw
Cullin-4B OS=Mus musculus GN=Cul4b PE=1 SV=1 - [CUL4B_MOUSE]|Cullin-4B OS=Mus musculus GN=Cul4b PE=1 SV=2 - [E9PXY1_MOUSE]|Cullin-4B OS=Mus musculus GN=Cul4b PE=1 SV=1 - [J3QJX0_MOUSE]	A2A432;E9PXY1;J3QJX0	LNSSSSSSNSSNEREDFDSTSSSSTPPQPR	3			HCD	1				506.33	2.32636e-51	2.32636e-51	1058.8	3	1	42	250	3	1058.8	3174.38	2.2	55.44	2827.29	0	766.778	0	0	0	737.109	0	0	0	10860	10860	MS2	27/320	20180109_Lumos_RSLC3_Stadlmann_Penninger_IMBA_mESC_PNGF_HILIC_fr19.raw
Cullin-4B OS=Mus musculus GN=Cul4b PE=1 SV=1 - [CUL4B_MOUSE]|Cullin-4B OS=Mus musculus GN=Cul4b PE=1 SV=2 - [E9PXY1_MOUSE]|Cullin-4B OS=Mus musculus GN=Cul4b PE=1 SV=1 - [J3QJX0_MOUSE]	A2A432;E9PXY1;J3QJX0	LNSSSSSSNSSNEREDFDSTSSSSTPPQPR	3	N9(Deamidated)	N9(Deamidated): 99.6	HCD	1				294.95	3.20048e-30	3.20048e-30	1059.12	3	1	55	250	3	1059.12	3175.36	0.92	62.86	2626.56	0	625.562	0	0	0	0	0	0	0	14220	14220	MS2	23/326	20180109_Lumos_RSLC3_Stadlmann_Penninger_IMBA_mESC_PNGF_HILIC_fr17.raw
Cullin-4B OS=Mus musculus GN=Cul4b PE=1 SV=1 - [CUL4B_MOUSE]|Cullin-4B OS=Mus musculus GN=Cul4b PE=1 SV=2 - [E9PXY1_MOUSE]|Cullin-4B OS=Mus musculus GN=Cul4b PE=1 SV=1 - [J3QJX0_MOUSE]	A2A432;E9PXY1;J3QJX0	MAEESSSSSSSSSPTAATSQQQQQQQLK	3	M1(Oxidation)	M1(Oxidation): 100	HCD	1				909.45	1.13478e-91	1.13478e-91	982.11	3	0	4	250	3	982.108	2944.31	0.75	45.48	3533.43	0	0	0	0	0	925.503	0	0	0	9638	9638	MS2	54/348	20180109_Lumos_RSLC3_Stadlmann_Penninger_IMBA_mESC_PNGF_HILIC_fr18.raw
Cullin-4B OS=Mus musculus GN=Cul4b PE=1 SV=1 - [CUL4B_MOUSE]|Cullin-4B OS=Mus musculus GN=Cul4b PE=1 SV=2 - [E9PXY1_MOUSE]|Cullin-4B OS=Mus musculus GN=Cul4b PE=1 SV=1 - [J3QJX0_MOUSE]	A2A432;E9PXY1;J3QJX0	MAEESSSSSSSSSPTAATSQQQQQQQLK	3	T15(HexNAc)	S10(HexNAc): 99.38	HCD	1				637.35	1.83996e-64	1.83996e-64	1044.47	3	0	0	250	3	1044.47	3131.39	0.08	48.95	86198.5	0	0	0	0	0	0	0	0	0	11281	11281	MS2	44/405	20180109_Lumos_RSLC3_Stadlmann_Penninger_IMBA_mESC_PNGF_HILIC_fr16.raw
Cullin-4B OS=Mus musculus GN=Cul4b PE=1 SV=1 - [CUL4B_MOUSE]|Cullin-4B OS=Mus musculus GN=Cul4b PE=1 SV=2 - [E9PXY1_MOUSE]|Cullin-4B OS=Mus musculus GN=Cul4b PE=1 SV=1 - [J3QJX0_MOUSE]	A2A432;E9PXY1;J3QJX0	MAEESSSSSSSSSPTAATSQQQQQQQLK	3	M1(Oxidation)	M1(Oxidation): 100	HCD	1				629.83	1.03972e-63	1.03972e-63	982.11	3	0	45	250	3	982.108	2944.31	0.62	45.98	3051.76	0	0	0	0	0	619.399	0	0	0	9761	9761	MS2	43/375	20180109_Lumos_RSLC3_Stadlmann_Penninger_IMBA_mESC_PNGF_HILIC_fr18.raw
Cullin-4B OS=Mus musculus GN=Cul4b PE=1 SV=1 - [CUL4B_MOUSE]|Cullin-4B OS=Mus musculus GN=Cul4b PE=1 SV=2 - [E9PXY1_MOUSE]|Cullin-4B OS=Mus musculus GN=Cul4b PE=1 SV=1 - [J3QJX0_MOUSE]	A2A432;E9PXY1;J3QJX0	MAEESSSSSSSSSPTAATSQQQQQQQLK	3	M1(Oxidation)	M1(Oxidation): 100	HCD	1				532.32	5.86567e-54	5.86567e-54	982.11	3	0	4	250	3	982.109	2944.31	1.55	45.42	3000.12	0	0	0	0	0	1407.86	0	0	0	8714	8714	MS2	37/286	20180109_Lumos_RSLC3_Stadlmann_Penninger_IMBA_mESC_PNGF_HILIC_fr19.raw
Protein Zmynd8 OS=Mus musculus GN=Zmynd8 PE=1 SV=1 - [A2A482_MOUSE]|Protein Zmynd8 OS=Mus musculus GN=Zmynd8 PE=1 SV=1 - [A2A484_MOUSE]	A2A482;A2A484	QQQQQQQQQQSQQQSQQQQPQSSQGTR	2			HCD	1				452.54	5.57073e-46	5.57073e-46	1071.17	3	0	17	250	3	1071.17	3211.49	1.03	24.76	5754.62	0	0	0	0	0	780.7	0	0	0	3871	3871	MS2	28/220	20180109_Lumos_RSLC3_Stadlmann_Penninger_IMBA_mESC_PNGF_HILIC_fr20.raw
Protein Zmynd8 OS=Mus musculus GN=Zmynd8 PE=1 SV=1 - [A2A482_MOUSE]|Protein Zmynd8 OS=Mus musculus GN=Zmynd8 PE=1 SV=1 - [A2A484_MOUSE]|Protein Zmynd8 OS=Mus musculus GN=Zmynd8 PE=1 SV=1 - [A2A483_MOUSE]|Protein Zmynd8 OS=Mus musculus GN=Zmynd8 PE=1 SV=1 - [A2A485_MOUSE]|Protein Zmynd8 OS=Mus musculus GN=Zmynd8 PE=1 SV=2 - [E9Q8D1_MOUSE]|Protein Zmynd8 OS=Mus musculus GN=Zmynd8 PE=1 SV=1 - [Q3U1M…	A2A482;A2A484;A2A483;A2A485;E9Q8D1;Q3U1M7;Q3UH28	SCTQSATAPQQEADAEASTETGNKSSQGNSSNTQSAPSEPASAPK	7	C2(Carbamidomethyl); N23(Deamidated); N29(Deamidated)	N23(Deamidated): 99.5; N29(Deamidated): 99.5	HCD	1				305.91	2.56197e-31	2.56197e-31	1499.66	3	1	0	250	3	1499.66	4496.98	8.95	64.72	1527.12	0	0	0	0	0	0	0	0	0	14133	14133	MS2	21/475	20180109_Lumos_RSLC3_Stadlmann_Penninger_IMBA_mESC_PNGF_HILIC_fr18.raw
Protein Zmynd8 OS=Mus musculus GN=Zmynd8 PE=1 SV=1 - [A2A482_MOUSE]|Protein Zmynd8 OS=Mus musculus GN=Zmynd8 PE=1 SV=1 - [A2A484_MOUSE]|Protein Zmynd8 OS=Mus musculus GN=Zmynd8 PE=1 SV=1 - [A2A483_MOUSE]|Protein Zmynd8 OS=Mus musculus GN=Zmynd8 PE=1 SV=1 - [A2A485_MOUSE]|Protein Zmynd8 OS=Mus musculus GN=Zmynd8 PE=1 SV=2 - [E9Q8D1_MOUSE]|Protein Zmynd8 OS=Mus musculus GN=Zmynd8 PE=1 SV=1 - [Q3U1M…	A2A482;A2A484;A2A483;A2A485;E9Q8D1;Q3U1M7;Q3UH28	SCTQSATAPQQEADAEASTETGNKSSQGNSSNTQSAPSEPASAPKEK	7	C2(Carbamidomethyl); N23(Deamidated); N29(Deamidated) ambigous: C2(Carbamidomethyl); N23(Deamidated); N32(Deamidated)	N23(Deamidated): 99.71; N29(Deamidated): 50.15; N32(Deamidated): 50.15	HCD	1				323.37	4.59743e-33	4.59743e-33	1189.28	4	2	0	250	4	1189.28	4754.09	2.7	58.37	6831.37	0	904.624	0	0	0	0	0	0	0	12635	12635	MS2	25/518	20180109_Lumos_RSLC3_Stadlmann_Penninger_IMBA_mESC_PNGF_HILIC_fr18.raw
Protein Zmynd8 OS=Mus musculus GN=Zmynd8 PE=1 SV=1 - [A2A482_MOUSE]|Protein Zmynd8 OS=Mus musculus GN=Zmynd8 PE=1 SV=1 - [A2A484_MOUSE]|Protein Zmynd8 OS=Mus musculus GN=Zmynd8 PE=1 SV=1 - [A2A483_MOUSE]|Protein Zmynd8 OS=Mus musculus GN=Zmynd8 PE=1 SV=1 - [A2A485_MOUSE]|Protein Zmynd8 OS=Mus musculus GN=Zmynd8 PE=1 SV=2 - [E9Q8D1_MOUSE]|Protein Zmynd8 OS=Mus musculus GN=Zmynd8 PE=1 SV=1 - [Q3U1M…	A2A482;A2A484;A2A483;A2A485;E9Q8D1;Q3U1M7;Q3UH28	SCTQSATAPQQEADAEASTETGNKSSQGNSSNTQSAPSEPASAPKEK	7	C2(Carbamidomethyl); N29(Deamidated) ambigous: C2(Carbamidomethyl); N32(Deamidated)	N23(Deamidated): 33.33; N29(Deamidated): 33.33; N32(Deamidated): 33.33	HCD	1				316.95	2.01961e-32	2.01961e-32	1189.03	4	2	30	250	4	1189.03	4753.12	5.71	54.15	5687.09	0	0	0	0	0	2978.68	0	781.654	0	10602	10602	MS2	22/537	20180109_Lumos_RSLC3_Stadlmann_Penninger_IMBA_mESC_PNGF_HILIC_fr19.raw
Protein Zmynd8 OS=Mus musculus GN=Zmynd8 PE=1 SV=1 - [A2A482_MOUSE]|Protein Zmynd8 OS=Mus musculus GN=Zmynd8 PE=1 SV=1 - [A2A484_MOUSE]|Protein Zmynd8 OS=Mus musculus GN=Zmynd8 PE=1 SV=1 - [A2A483_MOUSE]|Protein Zmynd8 OS=Mus musculus GN=Zmynd8 PE=1 SV=1 - [A2A485_MOUSE]|Protein Zmynd8 OS=Mus musculus GN=Zmynd8 PE=1 SV=2 - [E9Q8D1_MOUSE]|Protein Zmynd8 OS=Mus musculus GN=Zmynd8 PE=1 SV=1 - [Q3U1M…	A2A482;A2A484;A2A483;A2A485;E9Q8D1;Q3U1M7;Q3UH28	SCTQSATAPQQEADAEASTETGNKSSQGNSSNTQSAPSEPASAPKEK	7	C2(Carbamidomethyl)		HCD	1				284.16	3.83539e-29	3.83539e-29	1188.78	4	2	0	250	4	1188.78	4752.11	0.91	54.3	6336.5	0	0	0	0	0	2912.06	0	1739.88	0	10634	10634	MS2	21/519	20180109_Lumos_RSLC3_Stadlmann_Penninger_IMBA_mESC_PNGF_HILIC_fr19.raw
Post-GPI attachment to proteins factor 3 OS=Mus musculus GN=Pgap3 PE=2 SV=1 - [PGAP3_MOUSE]	A2A559	NCSGDALKHFR	1	C2(Carbamidomethyl); S3(HexNAc)	N1(HexNAc): 99.76	HCD	1	id=HexNAc2.Hex6_N-Glycan	1378.48	1.06	455.18	3.03558e-46	3.03558e-46	503.24	3	1	10	250	3	503.237	1507.7	0.05	33.95	151370	0	0	0	0	0	28712.7	0	0	0	7623	7623	MS2	26/158	20180109_Lumos_RSLC3_Stadlmann_Penninger_IMBA_mESC_PNGF_HILIC_fr16.raw
Protein Bptf OS=Mus musculus GN=Bptf PE=1 SV=1 - [A2A654_MOUSE]|Protein Bptf OS=Mus musculus GN=Bptf PE=1 SV=1 - [A2A655_MOUSE]	A2A654;A2A655	TCDSSNTSATTASSQPNLETCSSSELTSSQSDSAK	2	C2(Carbamidomethyl); N17(Deamidated); C21(Carbamidomethyl)	N17(Deamidated): 100	HCD	1				849.75	1.05948e-85	1.05948e-85	1209.85	3	0	0	250	3	1209.85	3627.53	6.31	82.83	3829.68	0	587.262	0	0	0	0	0	0	0	19662	19662	MS2	51/371	20180109_Lumos_RSLC3_Stadlmann_Penninger_IMBA_mESC_PNGF_HILIC_fr16.raw
Protein Bptf OS=Mus musculus GN=Bptf PE=1 SV=1 - [A2A654_MOUSE]|Protein Bptf OS=Mus musculus GN=Bptf PE=1 SV=1 - [A2A655_MOUSE]	A2A654;A2A655	TCDSSNTSATTASSQPNLETCSSSELTSSQSDSAK	2	C2(Carbamidomethyl); C21(Carbamidomethyl)		HCD	1				818.27	1.48973e-82	1.48973e-82	1209.51	3	0	100	250	3	1209.51	3626.52	-0.45	82.81	4025.64	0	558.256	0	0	0	587.332	0	0	0	19658	19658	MS2	48/383	20180109_Lumos_RSLC3_Stadlmann_Penninger_IMBA_mESC_PNGF_HILIC_fr16.raw
Protein 2610305D13Rik OS=Mus musculus GN=2610305D13Rik PE=4 SV=1 - [A2A799_MOUSE]|Protein Gm13145 (Fragment) OS=Mus musculus GN=Gm13145 PE=1 SV=5 - [A2A7I1_MOUSE]|Protein Zfp600 OS=Mus musculus GN=Zfp600 PE=4 SV=1 - [A2A7V0_MOUSE]|Protein Rex2 OS=Mus musculus GN=Rex2 PE=1 SV=1 - [A2AWF2_MOUSE]	A2A799;A2A7I1;A2A7V0;A2AWF2	QNNSEMNTYTCGEFDKCFTQSDNLQSQQR	4	C11(Carbamidomethyl); C17(Carbamidomethyl)		HCD	1				709.36	1.15993e-71	1.15993e-71	1177.5	3	1	12	156	3	1177.5	3530.47	2.05	105.26	13059.9	0	6397.34	1816.87	0	0	0	0	0	0	26131	26131	MS2	47/317	20180109_Lumos_RSLC3_Stadlmann_Penninger_IMBA_mESC_PNGF_HILIC_fr15.raw
MCG122876 OS=Mus musculus GN=Rlf PE=1 SV=1 - [A2A7F4_MOUSE]|Ral guanine nucleotide dissociation stimulator-like 2 OS=Mus musculus GN=Rlf PE=1 SV=1 - [E9Q532_MOUSE]	A2A7F4;E9Q532	VCQTTQAQGLTQTQGQTQGQTQGQEQQAAK	2	C2(Carbamidomethyl)		HCD	1				551.87	6.50755e-56	6.50755e-56	1078.18	3	0	15	250	3	1078.18	3232.53	1.83	54.73	2107.49	0	0	0	0	0	0	0	0	0	12724	12724	MS2	34/322	20180109_Lumos_RSLC3_Stadlmann_Penninger_IMBA_mESC_PNGF_HILIC_fr16.raw
MCG17975 OS=Mus musculus GN=Zfyve9 PE=1 SV=1 - [A2A8R0_MOUSE]|Protein Zfyve9 OS=Mus musculus GN=Zfyve9 PE=1 SV=1 - [A8Y5G5_MOUSE]	A2A8R0;A8Y5G5	DNCEQSSDCLGSSETRADEDEGNDSQMTNWK	2	N2(Deamidated); C3(Carbamidomethyl); C9(Carbamidomethyl); M27(Oxidation)	N2(Deamidated): 100; M27(Oxidation): 100	HCD	1				597.85	1.63904e-60	1.63904e-60	1194.8	3	1	18	250	3	1194.8	3582.37	7.42	76.56	1991.76	0	0	0	0	0	0	0	0	0	18135	18135	MS2	44/523	20180109_Lumos_RSLC3_Stadlmann_Penninger_IMBA_mESC_PNGF_HILIC_fr16.raw
Rab proteins geranylgeranyltransferase component A 1 OS=Mus musculus GN=Chm PE=1 SV=1 - [A2AD03_MOUSE]|Rab proteins geranylgeranyltransferase component A 1 OS=Mus musculus GN=Chm PE=1 SV=1 - [Q3UR39_MOUSE]	A2AD03;Q3UR39	SCELPAEQSQCTGPESSPQVNDAEVGEKETQSDAK	2	C2(Carbamidomethyl); C11(Carbamidomethyl)		HCD	1				214.62	3.4501e-22	3.4501e-22	1264.89	3	1	17	250	3	1264.89	3792.66	3.09	78.98	1654.54	0	0	0	0	0	730.394	0	0	0	15830	15830	MS2	13/360	20180109_Lumos_RSLC3_Stadlmann_Penninger_IMBA_mESC_PNGF_HILIC_fr19.raw
Rab proteins geranylgeranyltransferase component A 1 OS=Mus musculus GN=Chm PE=1 SV=1 - [A2AD03_MOUSE]|Rab proteins geranylgeranyltransferase component A 1 OS=Mus musculus GN=Chm PE=1 SV=1 - [Q3UR39_MOUSE]	A2AD03;Q3UR39	SCELPAEQSQCTGPESSPQVNDAEVGEKETQSDAKSSTEQSSEILPK	2	C2(Carbamidomethyl); C11(Carbamidomethyl)		HCD	1				584.44	3.59776e-59	3.59776e-59	1016.66	5	2	0	243	5	1016.66	5079.29	2.38	94.57	10158.1	0	629.926	0	0	0	0	804.83	0	0	23407	23407	MS2	40/516	20180109_Lumos_RSLC3_Stadlmann_Penninger_IMBA_mESC_PNGF_HILIC_fr15.raw
Protein Maged2 (Fragment) OS=Mus musculus GN=Maged2 PE=1 SV=1 - [A2AG46_MOUSE]|Maged2 protein OS=Mus musculus GN=Maged2 PE=1 SV=1 - [Q9ER67_MOUSE]|Protein Maged2 (Fragment) OS=Mus musculus GN=Maged2 PE=1 SV=1 - [A2AG47_MOUSE]	A2AG46;Q9ER67;A2AG47	NTQKGKHPDGEEDGNSDQSQASEATGGR	3			HCD	1				682.13	6.1271e-69	6.1271e-69	725.82	4	2	10	250	4	725.821	2900.26	-0.95	18.74	2786.46	0	0	0	0	0	586.918	0	0	0	4021	4021	MS2	41/305	20180109_Lumos_RSLC3_Stadlmann_Penninger_IMBA_mESC_PNGF_HILIC_fr15.raw
Protein Maged2 (Fragment) OS=Mus musculus GN=Maged2 PE=1 SV=1 - [A2AG46_MOUSE]|Maged2 protein OS=Mus musculus GN=Maged2 PE=1 SV=1 - [Q9ER67_MOUSE]|Protein Maged2 (Fragment) OS=Mus musculus GN=Maged2 PE=1 SV=1 - [A2AG47_MOUSE]	A2AG46;Q9ER67;A2AG47	NTQKGKHPDGEEDGNSDQSQASEATGGR	3			HCD	1				378.73	1.34095e-38	1.34095e-38	967.43	3	2	0	250	3	967.427	2900.27	1.14	18.72	1607.38	0	0	0	0	0	0	0	0	0	4017	4017	MS2	22/305	20180109_Lumos_RSLC3_Stadlmann_Penninger_IMBA_mESC_PNGF_HILIC_fr15.raw
MAP7 domain-containing protein 2 OS=Mus musculus GN=Map7d2 PE=1 SV=1 - [MA7D2_MOUSE]	A2AG50	SGGNGGGGGGGGGGGGGYGGSGGGGGGAGVPSEGAAK	1			HCD	1				745.87	2.58993e-75	2.58993e-75	883.72	3	0	13	250	3	883.716	2649.13	2	46.77	11288.2	0	6848.5	1728.43	0	0	0	0	0	0	9933	9933	MS2	52/406	20180109_Lumos_RSLC3_Stadlmann_Penninger_IMBA_mESC_PNGF_HILIC_fr18.raw
MCG130458 OS=Mus musculus GN=Fubp3 PE=1 SV=1 - [A2AJ72_MOUSE]|Protein Fubp3 OS=Mus musculus GN=Fubp3 PE=1 SV=1 - [Q3TIX6_MOUSE]	A2AJ72;Q3TIX6	VNGNPHSTPVSGPPAFLTQGWGSTYQAWQQPTQQVPSQQSQPQNSQPDYSK	2	N4(HexNAc)	S23(HexNAc): 49.86; T24(HexNAc): 49.86	HCD	1				728.6	1.38158e-73	1.38158e-73	1442.93	4	0	2	250	4	1442.93	5768.69	-0.75	141.24	35858.1	0	0	0	0	0	0	0	0	0	32223	32223	MS2	53/947	20180109_Lumos_RSLC3_Stadlmann_Penninger_IMBA_mESC_PNGF_HILIC_fr17.raw
MCG130458 OS=Mus musculus GN=Fubp3 PE=1 SV=1 - [A2AJ72_MOUSE]|Protein Fubp3 OS=Mus musculus GN=Fubp3 PE=1 SV=1 - [Q3TIX6_MOUSE]	A2AJ72;Q3TIX6	VNGNPHSTPVSGPPAFLTQGWGSTYQAWQQPTQQVPSQQSQPQNSQPDYSK	2	N4(HexNAc)	S23(HexNAc): 50; T24(HexNAc): 50	HCD	1				649.19	1.20438e-65	1.20438e-65	1442.92	4	0	100	250	4	1442.92	5768.66	-5.06	141.63	46731.7	0	0	0	0	0	0	0	0	0	34811	34811	MS2	48/1034	20180109_Lumos_RSLC3_Stadlmann_Penninger_IMBA_mESC_PNGF_HILIC_fr15.raw
MCG130458 OS=Mus musculus GN=Fubp3 PE=1 SV=1 - [A2AJ72_MOUSE]|Protein Fubp3 OS=Mus musculus GN=Fubp3 PE=1 SV=1 - [Q3TIX6_MOUSE]	A2AJ72;Q3TIX6	VNGNPHSTPVSGPPAFLTQGWGSTYQAWQQPTQQVPSQQSQPQNSQPDYSK	2	N2(HexNAc)	S23(HexNAc): 50; T24(HexNAc): 50	HCD	1				522.86	5.1706e-53	5.1706e-53	1442.94	4	0	35	250	4	1442.94	5768.72	5.18	141.55	31655.8	0	0	0	0	0	0	0	0	0	33249	33249	MS2	42/1143	20180109_Lumos_RSLC3_Stadlmann_Penninger_IMBA_mESC_PNGF_HILIC_fr16.raw
MCG130458 OS=Mus musculus GN=Fubp3 PE=1 SV=1 - [A2AJ72_MOUSE]|Protein Fubp3 OS=Mus musculus GN=Fubp3 PE=1 SV=1 - [Q3TIX6_MOUSE]	A2AJ72;Q3TIX6	VNGNPHSTPVSGPPAFLTQGWGSTYQAWQQPTQQVPSQQSQPQNSQPDYSK	2	N2(Deamidated); N4(Deamidated); N44(HexNAc)	N2(Deamidated): 100; N4(Deamidated): 100; T32(HexNAc): 100	HCD	1				412.22	5.99526e-42	5.99526e-42	1443.43	4	0	0	250	4	1443.43	5770.69	5.13	148.91	19042.4	0	0	0	0	0	0	0	0	0	34854	34854	MS2	33/920	20180109_Lumos_RSLC3_Stadlmann_Penninger_IMBA_mESC_PNGF_HILIC_fr16.raw
MCG130458 OS=Mus musculus GN=Fubp3 PE=1 SV=1 - [A2AJ72_MOUSE]|Protein Fubp3 OS=Mus musculus GN=Fubp3 PE=1 SV=1 - [Q3TIX6_MOUSE]	A2AJ72;Q3TIX6	VNGNPHSTPVSGPPAFLTQGWGSTYQAWQQPTQQVPSQQSQPQNSQPDYSK	2	N2(Deamidated); N4(Deamidated); N44(HexNAc)	N2(Deamidated): 100; N4(Deamidated): 100; S23(HexNAc): 33.33; T24(HexNAc): 33.33; T32(HexNAc): 33.33	HCD	1				363.04	4.96878e-37	4.96878e-37	1443.43	4	0	0	250	4	1443.43	5770.69	5.05	149.28	25196.1	0	0	0	0	0	0	0	0	0	36523	36523	MS2	34/920	20180109_Lumos_RSLC3_Stadlmann_Penninger_IMBA_mESC_PNGF_HILIC_fr15.raw
MCG130458 OS=Mus musculus GN=Fubp3 PE=1 SV=1 - [A2AJ72_MOUSE]|Protein Fubp3 OS=Mus musculus GN=Fubp3 PE=1 SV=1 - [Q3TIX6_MOUSE]	A2AJ72;Q3TIX6	VNGNPHSTPVSGPPAFLTQGWGSTYQAWQQPTQQVPSQQSQPQNSQPDYSK	2	N2(HexNAc); N4(Deamidated); N44(Deamidated)	N4(Deamidated): 99.35; T32(HexNAc): 98.08; N44(Deamidated): 100	HCD	1				312.22	5.99839e-32	5.99839e-32	1443.43	4	0	0	250	4	1443.43	5770.68	3.27	149	20866.7	0	0	0	0	0	0	0	0	0	36461	36461	MS2	30/951	20180109_Lumos_RSLC3_Stadlmann_Penninger_IMBA_mESC_PNGF_HILIC_fr15.raw
MCG130458 OS=Mus musculus GN=Fubp3 PE=1 SV=1 - [A2AJ72_MOUSE]|Protein Fubp3 OS=Mus musculus GN=Fubp3 PE=1 SV=1 - [Q3TIX6_MOUSE]	A2AJ72;Q3TIX6	VNGNPHSTPVSGPPAFLTQGWGSTYQAWQQPTQQVPSQQSQPQNSQPDYSK	2	N2(Deamidated); N4(Deamidated)	N2(Deamidated): 100; N4(Deamidated): 100	HCD	1				292.12	6.13938e-30	6.13938e-30	1392.65	4	0	37	250	4	1392.65	5567.58	0.11	146.72	3174.88	0	988.99	0	0	0	0	0	0	0	35964	35964	MS2	22/497	20180109_Lumos_RSLC3_Stadlmann_Penninger_IMBA_mESC_PNGF_HILIC_fr15.raw
MCG130458 OS=Mus musculus GN=Fubp3 PE=1 SV=1 - [A2AJ72_MOUSE]|Protein Fubp3 OS=Mus musculus GN=Fubp3 PE=1 SV=1 - [Q3TIX6_MOUSE]	A2AJ72;Q3TIX6	VNGNPHSTPVSGPPAFLTQGWGSTYQAWQQPTQQVPSQQSQPQNSQPDYSK	2	N44(Deamidated)	N44(Deamidated): 97.99	HCD	1				284.95	3.19805e-29	3.19805e-29	1392.4	4	0	33	250	4	1392.4	5566.58	-2.24	146.11	20078.3	0	6690.72	2785.71	0	0	2478.79	0	0	0	35816	35816	MS2	25/509	20180109_Lumos_RSLC3_Stadlmann_Penninger_IMBA_mESC_PNGF_HILIC_fr15.raw
MCG130458 OS=Mus musculus GN=Fubp3 PE=1 SV=1 - [A2AJ72_MOUSE]|Protein Fubp3 OS=Mus musculus GN=Fubp3 PE=1 SV=1 - [Q3TIX6_MOUSE]	A2AJ72;Q3TIX6	VNGNPHSTPVSGPPAFLTQGWGSTYQAWQQPTQQVPSQQSQPQNSQPDYSK	2	N2(Deamidated); N4(Deamidated)	N2(Deamidated): 100; N4(Deamidated): 100	HCD	1				235.08	3.10609e-24	3.10609e-24	1392.66	4	0	32	250	4	1392.66	5567.61	4.76	148.35	3460.4	0	541.347	0	0	0	0	0	0	0	36321	36321	MS2	16/575	20180109_Lumos_RSLC3_Stadlmann_Penninger_IMBA_mESC_PNGF_HILIC_fr15.raw
Arginine/serine-rich protein PNISR OS=Mus musculus GN=Pnisr PE=2 SV=1 - [PNISR_MOUSE]|Arginine/serine-rich protein PNISR OS=Mus musculus GN=Pnisr PE=1 SV=1 - [A2AJT5_MOUSE]	A2AJT4;A2AJT5	TSSSSSSVSSSSYSSSSGSSCTSSR	2	C21(Carbamidomethyl)		HCD	1				515.19	3.02754e-52	3.02754e-52	1211.99	2	0	0	250	2	1211.99	2422.97	-1.84	35.96	3074.75	0	0	0	0	0	0	0	0	0	8124	8124	MS2	25/99	20180109_Lumos_RSLC3_Stadlmann_Penninger_IMBA_mESC_PNGF_HILIC_fr16.raw
Aspartyl/asparaginyl beta-hydroxylase OS=Mus musculus GN=Asph PE=1 SV=1 - [A2AL78_MOUSE]|Aspartyl/asparaginyl beta-hydroxylase OS=Mus musculus GN=Asph PE=1 SV=1 - [A2AL79_MOUSE]|Aspartate-beta-hydroxylase, isoform CRA_d OS=Mus musculus GN=Asph PE=1 SV=1 - [A2AL81_MOUSE]|Aspartyl/asparaginyl beta-hydroxylase (Fragment) OS=Mus musculus GN=Asph PE=1 SV=1 - [A2AL83_MOUSE]|Aspartyl/asparaginyl beta-hy…	A2AL78;A2AL79;A2AL81;A2AL83;A2AL85;Q3TU40;Q6P8S1;Q8BSY0	GGGGNSSSSGSGSGSGSGSPSTGSSGSSSSPGAR	8			HCD	1				525.31	2.94291e-53	2.94291e-53	911.38	3	0	0	250	3	911.38	2732.13	1.47	14.22	2310.86	0	0	0	0	0	1019.64	0	0	0	2413	2413	MS2	33/277	20180109_Lumos_RSLC3_Stadlmann_Penninger_IMBA_mESC_PNGF_HILIC_fr18.raw
Aspartyl/asparaginyl beta-hydroxylase OS=Mus musculus GN=Asph PE=1 SV=1 - [A2AL78_MOUSE]|Aspartyl/asparaginyl beta-hydroxylase OS=Mus musculus GN=Asph PE=1 SV=1 - [A2AL79_MOUSE]|Aspartate-beta-hydroxylase, isoform CRA_d OS=Mus musculus GN=Asph PE=1 SV=1 - [A2AL81_MOUSE]|Aspartyl/asparaginyl beta-hydroxylase (Fragment) OS=Mus musculus GN=Asph PE=1 SV=1 - [A2AL83_MOUSE]|Aspartyl/asparaginyl beta-hy…	A2AL78;A2AL79;A2AL81;A2AL83;A2AL85;Q3TU40;Q6P8S1;Q8BSY0	GGGGNSSSSGSGSGSGSGSPSTGSSGSSSSPGAR	8			HCD	1				452.21	6.01088e-46	6.01088e-46	911.38	3	0	0	250	3	911.38	2732.12	0.8	23.93	5305.83	0	2725.18	1480.74	0	0	1667.24	0	0	0	4603	4603	MS2	26/294	20180109_Lumos_RSLC3_Stadlmann_Penninger_IMBA_mESC_PNGF_HILIC_fr18.raw
Aspartyl/asparaginyl beta-hydroxylase OS=Mus musculus GN=Asph PE=1 SV=1 - [A2AL78_MOUSE]|Aspartyl/asparaginyl beta-hydroxylase OS=Mus musculus GN=Asph PE=1 SV=1 - [A2AL79_MOUSE]|Aspartate-beta-hydroxylase, isoform CRA_d OS=Mus musculus GN=Asph PE=1 SV=1 - [A2AL81_MOUSE]|Aspartyl/asparaginyl beta-hydroxylase (Fragment) OS=Mus musculus GN=Asph PE=1 SV=1 - [A2AL83_MOUSE]|Aspartyl/asparaginyl beta-hy…	A2AL78;A2AL79;A2AL81;A2AL83;A2AL85;Q3TU40;Q6P8S1;Q8BSY0	GGGGNSSSSGSGSGSGSGSPSTGSSGSSSSPGAR	8	N5(Deamidated)	N5(Deamidated): 100	HCD	1				381.81	6.58965e-39	6.58965e-39	911.71	3	0	9	250	3	911.711	2733.12	4.22	25.44	3950.72	0	0	0	0	0	1313.54	0	0	0	4491	4491	MS2	22/328	20180109_Lumos_RSLC3_Stadlmann_Penninger_IMBA_mESC_PNGF_HILIC_fr19.raw
Aspartyl/asparaginyl beta-hydroxylase OS=Mus musculus GN=Asph PE=1 SV=1 - [A2AL78_MOUSE]|Aspartyl/asparaginyl beta-hydroxylase OS=Mus musculus GN=Asph PE=1 SV=1 - [A2AL79_MOUSE]|Aspartate-beta-hydroxylase, isoform CRA_d OS=Mus musculus GN=Asph PE=1 SV=1 - [A2AL81_MOUSE]|Aspartyl/asparaginyl beta-hydroxylase (Fragment) OS=Mus musculus GN=Asph PE=1 SV=1 - [A2AL83_MOUSE]|Aspartyl/asparaginyl beta-hy…	A2AL78;A2AL79;A2AL81;A2AL83;A2AL85;Q3TU40;Q6P8S1;Q8BSY0	GGGGNSSSSGSGSGSGSGSPSTGSSGSSSSPGAR	8			HCD	1				277.67	1.70939e-28	1.70939e-28	911.38	3	0	8	250	3	911.379	2732.12	-0.4	23.42	4211.08	0	670.131	0	0	0	0	0	0	0	4090	4090	MS2	15/283	20180109_Lumos_RSLC3_Stadlmann_Penninger_IMBA_mESC_PNGF_HILIC_fr19.raw
Aspartyl/asparaginyl beta-hydroxylase OS=Mus musculus GN=Asph PE=1 SV=1 - [A2AL78_MOUSE]|Aspartyl/asparaginyl beta-hydroxylase OS=Mus musculus GN=Asph PE=1 SV=1 - [A2AL79_MOUSE]|Aspartate-beta-hydroxylase, isoform CRA_d OS=Mus musculus GN=Asph PE=1 SV=1 - [A2AL81_MOUSE]|Aspartyl/asparaginyl beta-hydroxylase (Fragment) OS=Mus musculus GN=Asph PE=1 SV=1 - [A2AL83_MOUSE]|Aspartyl/asparaginyl beta-hy…	A2AL78;A2AL79;A2AL81;A2AL83;A2AL85;Q3TU40;Q6P8S1;Q8BSY0	GGGGNSSSSGSGSGSGSGSPSTGSSGSSSSPGAR	8			HCD	1				224.74	3.35487e-23	3.35487e-23	911.38	3	0	0	250	3	911.38	2732.13	1.54	13.41	1809.61	0	0	0	0	0	568.42	0	0	0	2245	2245	MS2	14/283	20180109_Lumos_RSLC3_Stadlmann_Penninger_IMBA_mESC_PNGF_HILIC_fr18.raw
Aspartyl/asparaginyl beta-hydroxylase OS=Mus musculus GN=Asph PE=1 SV=1 - [A2AL78_MOUSE]|Aspartyl/asparaginyl beta-hydroxylase OS=Mus musculus GN=Asph PE=1 SV=1 - [A2AL79_MOUSE]|Aspartate-beta-hydroxylase, isoform CRA_d OS=Mus musculus GN=Asph PE=1 SV=1 - [A2AL81_MOUSE]|Aspartyl/asparaginyl beta-hydroxylase (Fragment) OS=Mus musculus GN=Asph PE=1 SV=1 - [A2AL83_MOUSE]|Aspartyl/asparaginyl beta-hy…	A2AL78;A2AL79;A2AL81;A2AL83;A2AL85;Q3TU40;Q6P8S1;Q8BSY0	GGGGNSSSSGSGSGSGSGSPSTGSSGSSSSPGAR	8			HCD	1				211.25	7.49296e-22	7.49296e-22	911.38	3	0	0	250	3	911.378	2732.12	-1.14	23.23	3877.87	0	0	0	0	0	997.481	0	0	0	4059	4059	MS2	13/304	20180109_Lumos_RSLC3_Stadlmann_Penninger_IMBA_mESC_PNGF_HILIC_fr19.raw
Aspartyl/asparaginyl beta-hydroxylase OS=Mus musculus GN=Asph PE=1 SV=1 - [A2AL78_MOUSE]|Aspartyl/asparaginyl beta-hydroxylase OS=Mus musculus GN=Asph PE=1 SV=1 - [A2AL79_MOUSE]|Aspartate-beta-hydroxylase, isoform CRA_d OS=Mus musculus GN=Asph PE=1 SV=1 - [A2AL81_MOUSE]|Aspartyl/asparaginyl beta-hydroxylase (Fragment) OS=Mus musculus GN=Asph PE=1 SV=1 - [A2AL83_MOUSE]|Aspartyl/asparaginyl beta-hy…	A2AL78;A2AL79;A2AL81;A2AL83;A2AL85;Q3TU40;Q6P8S1;Q8BSY0	GGGGNSSSSGSGSGSGSGSPSTGSSGSSSSPGARR	8			HCD	1				535.14	3.06523e-54	3.06523e-54	963.41	3	1	0	250	3	963.411	2888.22	-2.05	22.51	4816.61	0	581.266	0	0	0	898.234	0	0	0	4271	4271	MS2	34/372	20180109_Lumos_RSLC3_Stadlmann_Penninger_IMBA_mESC_PNGF_HILIC_fr18.raw
Aspartyl/asparaginyl beta-hydroxylase OS=Mus musculus GN=Asph PE=1 SV=1 - [A2AL78_MOUSE]|Aspartyl/asparaginyl beta-hydroxylase OS=Mus musculus GN=Asph PE=1 SV=1 - [A2AL79_MOUSE]|Aspartate-beta-hydroxylase, isoform CRA_d OS=Mus musculus GN=Asph PE=1 SV=1 - [A2AL81_MOUSE]|Aspartyl/asparaginyl beta-hydroxylase (Fragment) OS=Mus musculus GN=Asph PE=1 SV=1 - [A2AL83_MOUSE]|Aspartyl/asparaginyl beta-hy…	A2AL78;A2AL79;A2AL81;A2AL83;A2AL85;Q3TU40;Q6P8S1;Q8BSY0	GGGGNSSSSGSGSGSGSGSPSTGSSGSSSSPGARR	8			HCD	1				427.54	1.7629e-43	1.7629e-43	963.41	3	1	0	250	3	963.414	2888.23	1.82	22.2	5343.06	0	0	0	0	0	1200.38	0	0	0	4201	4201	MS2	29/372	20180109_Lumos_RSLC3_Stadlmann_Penninger_IMBA_mESC_PNGF_HILIC_fr18.raw
Aspartyl/asparaginyl beta-hydroxylase OS=Mus musculus GN=Asph PE=1 SV=1 - [A2AL78_MOUSE]|Aspartyl/asparaginyl beta-hydroxylase OS=Mus musculus GN=Asph PE=1 SV=1 - [A2AL79_MOUSE]|Aspartate-beta-hydroxylase, isoform CRA_d OS=Mus musculus GN=Asph PE=1 SV=1 - [A2AL81_MOUSE]|Aspartyl/asparaginyl beta-hydroxylase (Fragment) OS=Mus musculus GN=Asph PE=1 SV=1 - [A2AL83_MOUSE]|Aspartyl/asparaginyl beta-hy…	A2AL78;A2AL79;A2AL81;A2AL83;A2AL85;Q3TU40;Q6P8S1;Q8BSY0	GGGGNSSSSGSGSGSGSGSPSTGSSGSSSSPGARR	8			HCD	1				339.82	1.04152e-34	1.04152e-34	963.42	3	1	6	250	3	963.415	2888.23	2.84	17.13	2029.21	0	0	0	0	500.468	0	0	0	0	2610	2610	MS2	20/372	20180109_Lumos_RSLC3_Stadlmann_Penninger_IMBA_mESC_PNGF_HILIC_fr20.raw
Aspartyl/asparaginyl beta-hydroxylase OS=Mus musculus GN=Asph PE=1 SV=1 - [A2AL78_MOUSE]|Aspartyl/asparaginyl beta-hydroxylase OS=Mus musculus GN=Asph PE=1 SV=1 - [A2AL79_MOUSE]|Aspartate-beta-hydroxylase, isoform CRA_d OS=Mus musculus GN=Asph PE=1 SV=1 - [A2AL81_MOUSE]|Aspartyl/asparaginyl beta-hydroxylase (Fragment) OS=Mus musculus GN=Asph PE=1 SV=1 - [A2AL83_MOUSE]|Aspartyl/asparaginyl beta-hy…	A2AL78;A2AL79;A2AL81;A2AL83;A2AL85;Q3TU40;Q6P8S1;Q8BSY0	GGGGNSSSSGSGSGSGSGSPSTGSSGSSSSPGARR	8			HCD	1				271.85	6.52548e-28	6.52548e-28	963.41	3	1	9	250	3	963.413	2888.22	0.36	25.11	3914.01	0	897.847	0	0	0	1214.72	0	0	0	4880	4880	MS2	20/354	20180109_Lumos_RSLC3_Stadlmann_Penninger_IMBA_mESC_PNGF_HILIC_fr18.raw
Ubiquitin-associated protein 2 OS=Mus musculus GN=Ubap2 PE=1 SV=1 - [A2AMY5_MOUSE]|Ubiquitin-associated protein 2 OS=Mus musculus GN=Ubap2 PE=1 SV=1 - [UBAP2_MOUSE]	A2AMY5;Q91VX2	GGYGGSSQAPNKSTGSGPGKGVSVSSGTGLPDMTGSVYNK	2	T14(HexNAc)	S23(HexNAc): 100	HCD	1				848.58	1.38529e-85	1.38529e-85	984.22	4	2	17	74	4	984.216	3933.84	0.27	84.54	371622	0	0	0	0	0	2256.31	0	0	0	20778	20778	MS2	62/664	20180109_Lumos_RSLC3_Stadlmann_Penninger_IMBA_mESC_PNGF_HILIC_fr15.raw
Ubiquitin-associated protein 2 OS=Mus musculus GN=Ubap2 PE=1 SV=1 - [A2AMY5_MOUSE]|Ubiquitin-associated protein 2 OS=Mus musculus GN=Ubap2 PE=1 SV=1 - [UBAP2_MOUSE]	A2AMY5;Q91VX2	GGYGGSSQAPNKSTGSGPGKGVSVSSGTGLPDMTGSVYNK	2	T14(HexNAc); N39(HexNAc)	S13(HexNAc): 98.9; T14(HexNAc): 98.9	HCD	1				572.05	6.24157e-58	6.24157e-58	1034.99	4	2	2	134	4	1034.99	4136.93	1.96	83.69	310502	0	2931.72	0	0	0	0	0	0	0	20553	20553	MS2	55/1030	20180109_Lumos_RSLC3_Stadlmann_Penninger_IMBA_mESC_PNGF_HILIC_fr15.raw
Peptidyl-prolyl cis-trans isomerase G OS=Mus musculus GN=Ppig PE=2 SV=1 - [PPIG_MOUSE]	A2AR02	SSSSSSSSDSDSSSDSQSSSESSDSESASEEK	1			HCD	1				367.57	1.74955e-37	1.74955e-37	1050.73	3	0	9	250	3	1050.73	3150.16	0.68	25.32	2740.84	0	0	0	0	0	721.889	0	0	0	4464	4464	MS2	21/236	20180109_Lumos_RSLC3_Stadlmann_Penninger_IMBA_mESC_PNGF_HILIC_fr19.raw
Low-density lipoprotein receptor-related protein 2 OS=Mus musculus GN=Lrp2 PE=1 SV=1 - [LRP2_MOUSE]	A2ARV4	IGMDGTNK	1	T6(HexNAc)	N7(HexNAc): 99.74	HCD	1	id=HexNAc2.Hex5_N-Glycan	1216.42	2.24	342.38	5.77464e-35	5.77464e-35	519.74	2	0	0	250	2	519.742	1038.48	-0.1	26.76	59672	0	0	0	0	0	5798.92	0	1902.61	0	5980	5980	MS2	18/50	20180109_Lumos_RSLC3_Stadlmann_Penninger_IMBA_mESC_PNGF_HILIC_fr15.raw
Protein Plcb4 (Fragment) OS=Mus musculus GN=Plcb4 PE=1 SV=1 - [A2AT93_MOUSE]	A2AT93	SCHAVSQTQGEGDAADGEIGSRDGPQTSNSSMK	1	C2(Carbamidomethyl)		HCD	1				1026.94	2.0227e-103	2.0227e-103	841.87	4	1	50	250	4	841.867	3364.44	1.41	51.3	8350.07	0	1632.62	0	0	0	1252.56	0	0	0	11871	11871	MS2	54/361	20180109_Lumos_RSLC3_Stadlmann_Penninger_IMBA_mESC_PNGF_HILIC_fr16.raw
Disks large homolog 3 OS=Mus musculus GN=Dlg3 PE=1 SV=1 - [A2BEF2_MOUSE]	A2BEF2	SKENMAQENSIQEQGVTSNTSDSESSSK	1	M5(Oxidation); N19(Deamidated)	M5(Oxidation): 100; N19(Deamidated): 100	HCD	1				396.04	2.48965e-40	2.48965e-40	1007.11	3	1	61	250	3	1007.11	3019.31	5.89	43.1	3684.84	0	0	0	0	0	658.441	0	0	0	9840	9840	MS2	27/469	20180109_Lumos_RSLC3_Stadlmann_Penninger_IMBA_mESC_PNGF_HILIC_fr16.raw
AT-rich interactive domain-containing protein 1A OS=Mus musculus GN=Arid1a PE=1 SV=1 - [ARI1A_MOUSE]|AT-rich interactive domain-containing protein 1A OS=Mus musculus GN=Arid1a PE=1 SV=1 - [E9QAQ7_MOUSE]	A2BH40;E9QAQ7	HEGEMYSVPYSAGQGQPQQQQLPAAQSQPASQPQAAQPSPQQDVYNQYSNAYPASATAATDR	2	N46(Deamidated)	N46(Deamidated): 100	HCD	1				564.62	3.45298e-57	3.45298e-57	1324.81	5	0	0	250	5	1324.81	6620.02	3.01	122.01	13511.1	0	0	0	0	0	654.138	0	0	0	28926	28926	MS2	39/698	20180109_Lumos_RSLC3_Stadlmann_Penninger_IMBA_mESC_PNGF_HILIC_fr16.raw
AT-rich interactive domain-containing protein 1A OS=Mus musculus GN=Arid1a PE=1 SV=1 - [ARI1A_MOUSE]|AT-rich interactive domain-containing protein 1A OS=Mus musculus GN=Arid1a PE=1 SV=1 - [E9QAQ7_MOUSE]	A2BH40;E9QAQ7	HEGEMYSVPYSAGQGQPQQQQLPAAQSQPASQPQAAQPSPQQDVYNQYSNAYPASATAATDR	2	N46(Deamidated)	N46(Deamidated): 100	HCD	1				481.55	7.00188e-49	7.00188e-49	1324.82	5	0	19	250	5	1324.82	6620.06	9.28	122.51	20227.4	0	0	0	0	0	0	0	0	0	30386	30386	MS2	34/698	20180109_Lumos_RSLC3_Stadlmann_Penninger_IMBA_mESC_PNGF_HILIC_fr15.raw
AT-rich interactive domain-containing protein 1A OS=Mus musculus GN=Arid1a PE=1 SV=1 - [ARI1A_MOUSE]|AT-rich interactive domain-containing protein 1A OS=Mus musculus GN=Arid1a PE=1 SV=1 - [E9QAQ7_MOUSE]	A2BH40;E9QAQ7	QPSGGQMHSGVGSYQQNSMGSYGPQGSQYGPQGGYPR	2	N17(Deamidated)	N17(Deamidated): 100	HCD	1				232.1	6.17173e-24	6.17173e-24	1273.21	3	0	57	250	3	1273.21	3817.63	-1.36	104.68	2806.5	0	0	0	0	0	0	0	0	0	25979	25979	MS2	18/400	20180109_Lumos_RSLC3_Stadlmann_Penninger_IMBA_mESC_PNGF_HILIC_fr15.raw
AT-rich interactive domain-containing protein 1A OS=Mus musculus GN=Arid1a PE=1 SV=1 - [ARI1A_MOUSE]|AT-rich interactive domain-containing protein 1A OS=Mus musculus GN=Arid1a PE=1 SV=1 - [E9QAQ7_MOUSE]	A2BH40;E9QAQ7	RHEGEMYSVPYSAGQGQPQQQQLPAAQSQPASQPQAAQPSPQQDVYNQYSNAYPASATAATDR	2	N47(Deamidated); N51(Deamidated)	N47(Deamidated): 100; N51(Deamidated): 100	HCD	1				369.43	1.14142e-37	1.14142e-37	1356.23	5	1	87	250	5	1356.23	6777.14	7.87	114.7	59393.3	0	1092.72	0	0	0	0	0	0	0	26451	26451	MS2	31/686	20180109_Lumos_RSLC3_Stadlmann_Penninger_IMBA_mESC_PNGF_HILIC_fr17.raw
KAT8 regulatory NSL complex subunit 3 OS=Mus musculus GN=Kansl3 PE=2 SV=1 - [KANL3_MOUSE]	A2RSY1	SSSSEGGGTASTTPSVASSSATPNAIHTLQSR	1	N24(HexNAc)	S3(HexNAc): 99.01	HCD	1	id=HexNAc2_NO-Glycan	406.159	0.71	978.1	1.54827e-98	1.54827e-98	1079.51	3	0	0	250	3	1079.51	3236.51	-2.45	75.64	78154.4	0	785	0	0	0	2044.94	0	0	0	18471	18471	MS2	61/685	20180109_Lumos_RSLC3_Stadlmann_Penninger_IMBA_mESC_PNGF_HILIC_fr15.raw
KAT8 regulatory NSL complex subunit 3 OS=Mus musculus GN=Kansl3 PE=2 SV=1 - [KANL3_MOUSE]	A2RSY1	SSSSEGGGTASTTPSVASSSATPNAIHTLQSR	1	N24(HexNAc)	S3(HexNAc): 99.1	HCD	1	id=HexNAc2_NO-Glycan	406.159	0.7	898.39	1.44807e-90	1.44807e-90	1079.51	3	0	9	250	3	1079.51	3236.52	0.49	74.85	118023	0	935.589	0	0	0	3484.51	0	0	0	18269	18269	MS2	63/685	20180109_Lumos_RSLC3_Stadlmann_Penninger_IMBA_mESC_PNGF_HILIC_fr15.raw
KAT8 regulatory NSL complex subunit 3 OS=Mus musculus GN=Kansl3 PE=2 SV=1 - [KANL3_MOUSE]	A2RSY1	SSSSEGGGTASTTPSVASSSATPNAIHTLQSR	1	N24(HexNAc)	S3(HexNAc): 99.01	HCD	1	id=HexNAc2_NO-Glycan	406.159	0.73	814.86	3.26642e-82	3.26642e-82	1079.51	3	0	0	250	3	1079.51	3236.52	0.49	76.78	124173	0	0	0	0	0	0	0	0	0	18758	18758	MS2	59/688	20180109_Lumos_RSLC3_Stadlmann_Penninger_IMBA_mESC_PNGF_HILIC_fr15.raw
KAT8 regulatory NSL complex subunit 3 OS=Mus musculus GN=Kansl3 PE=2 SV=1 - [KANL3_MOUSE]	A2RSY1	SSSSEGGGTASTTPSVASSSATPNAIHTLQSR	1	N24(HexNAc)	S3(HexNAc): 99.2	HCD	1	id=HexNAc2_NO-Glycan	406.159	0.71	727.68	1.70545e-73	1.70545e-73	1079.51	3	0	0	250	3	1079.51	3236.51	-1.32	77.97	54860.5	0	0	0	0	0	1325.27	0	0	0	19061	19061	MS2	52/688	20180109_Lumos_RSLC3_Stadlmann_Penninger_IMBA_mESC_PNGF_HILIC_fr15.raw
KAT8 regulatory NSL complex subunit 3 OS=Mus musculus GN=Kansl3 PE=2 SV=1 - [KANL3_MOUSE]	A2RSY1	SSSSEGGGTASTTPSVASSSATPNAIHTLQSR	1	N24(HexNAc)	S3(HexNAc): 99.22	HCD	1	id=HexNAc2_NO-Glycan	406.159	0.72	690.32	9.28092e-70	9.28092e-70	1079.51	3	0	0	250	3	1079.51	3236.52	1.96	78.21	58100.8	0	0	0	0	0	1574.34	0	0	0	19116	19116	MS2	46/688	20180109_Lumos_RSLC3_Stadlmann_Penninger_IMBA_mESC_PNGF_HILIC_fr15.raw
KAT8 regulatory NSL complex subunit 3 OS=Mus musculus GN=Kansl3 PE=2 SV=1 - [KANL3_MOUSE]	A2RSY1	SSSSEGGGTASTTPSVASSSATPNAIHTLQSR	1	N24(HexNAc)	S1(HexNAc): 49.85; S2(HexNAc): 49.85	HCD	1	id=HexNAc2_NO-Glycan	406.159	0.5	664.5	3.5505e-67	3.5505e-67	1079.51	3	0	0	250	3	1079.51	3236.52	1.85	77.07	113672	0	0	0	0	0	2426.05	0	0	0	18829	18829	MS2	52/688	20180109_Lumos_RSLC3_Stadlmann_Penninger_IMBA_mESC_PNGF_HILIC_fr15.raw
KAT8 regulatory NSL complex subunit 3 OS=Mus musculus GN=Kansl3 PE=2 SV=1 - [KANL3_MOUSE]	A2RSY1	SSSSEGGGTASTTPSVASSSATPNAIHTLQSR	1	N24(HexNAc)	S1(HexNAc): 24.98; S2(HexNAc): 24.98; S3(HexNAc): 24.98; S4(HexNAc): 24.98	HCD	1	id=HexNAc2_NO-Glycan	406.159	0.61	582.55	5.56476e-59	5.56476e-59	1079.51	3	0	0	250	3	1079.51	3236.52	1.51	73.81	28367.4	0	0	0	0	0	0	0	0	0	18001	18001	MS2	42/688	20180109_Lumos_RSLC3_Stadlmann_Penninger_IMBA_mESC_PNGF_HILIC_fr15.raw
Multimerin-2 OS=Mus musculus GN=Mmrn2 PE=2 SV=1 - [MMRN2_MOUSE]	A6H6E2	NLSLDVEANHQAIK	1	S3(HexNAc)	N1(HexNAc): 100	HCD	1	id=HexNAc2.Hex9_N-Glycan	1864.63	0.86	522.67	5.4059e-53	5.4059e-53	585.64	3	0	4	250	3	585.636	1754.89	1.41	66.59	72684.7	0	0	0	0	0	15423.9	0	2789.01	0	15096	15096	MS2	30/207	20180109_Lumos_RSLC3_Stadlmann_Penninger_IMBA_mESC_PNGF_HILIC_fr17.raw
Protein Mllt6 OS=Mus musculus GN=Mllt6 PE=1 SV=1 - [B1AR10_MOUSE]|Protein Mllt6 OS=Mus musculus GN=Mllt6 PE=1 SV=1 - [B1AR09_MOUSE]	B1AR10;B1AR09	HSSGGGGGAGGGSSGGGGGGSSSASGGGGGTGGGSGNSFLSGRR	2			HCD	1				908.62	1.37556e-91	1.37556e-91	853.62	4	1	23	250	4	853.624	3411.47	2.67	37.26	3530.4	0	0	0	0	0	714.672	0	0	0	7702	7702	MS2	45/430	20180109_Lumos_RSLC3_Stadlmann_Penninger_IMBA_mESC_PNGF_HILIC_fr18.raw
Microtubule-actin cross-linking factor 1 OS=Mus musculus GN=Macf1 PE=1 SV=1 - [B1ARU1_MOUSE]|Microtubule-actin cross-linking factor 1 OS=Mus musculus GN=Macf1 PE=1 SV=1 - [B1ARU4_MOUSE]|Microtubule-actin cross-linking factor 1 OS=Mus musculus GN=Macf1 PE=1 SV=2 - [E9PVY8_MOUSE]|Microtubule-actin cross-linking factor 1 OS=Mus musculus GN=Macf1 PE=1 SV=2 - [E9QA63_MOUSE]|Microtubule-actin cross-lin…	B1ARU1;B1ARU4;E9PVY8;E9QA63;E9QNP1;F6Q750;F7ACR9;Q9QXZ0;F6RCJ3;F6RL59;F6YKN8;A0A0A0MQA6	SSSSASQSNHSCTSMPSSPATPASGTK	12	C12(Carbamidomethyl); M15(Oxidation)	M15(Oxidation): 100	HCD	1				577.32	1.85288e-58	1.85288e-58	885.72	3	0	21	250	3	885.716	2655.13	3.02	28.65	5082.21	0	0	0	0	0	2335.2	0	0	0	6460	6460	MS2	40/444	20180109_Lumos_RSLC3_Stadlmann_Penninger_IMBA_mESC_PNGF_HILIC_fr15.raw
Microtubule-actin cross-linking factor 1 OS=Mus musculus GN=Macf1 PE=1 SV=1 - [B1ARU1_MOUSE]|Microtubule-actin cross-linking factor 1 OS=Mus musculus GN=Macf1 PE=1 SV=1 - [B1ARU4_MOUSE]|Microtubule-actin cross-linking factor 1 OS=Mus musculus GN=Macf1 PE=1 SV=2 - [E9PVY8_MOUSE]|Microtubule-actin cross-linking factor 1 OS=Mus musculus GN=Macf1 PE=1 SV=2 - [E9QA63_MOUSE]|Microtubule-actin cross-lin…	B1ARU1;B1ARU4;E9PVY8;E9QA63;E9QNP1;F6Q750;F7ACR9;Q9QXZ0;F6RCJ3;F6RL59;F6YKN8;A0A0A0MQA6	SSSSASQSNHSCTSMPSSPATPASGTK	12	C12(Carbamidomethyl); M15(Oxidation)	M15(Oxidation): 100	HCD	1				445.15	3.05422e-45	3.05422e-45	885.71	3	0	7	250	3	885.713	2655.13	0.05	40.12	8071.21	0	503.685	0	0	0	3941.43	0	0	0	9302	9302	MS2	32/444	20180109_Lumos_RSLC3_Stadlmann_Penninger_IMBA_mESC_PNGF_HILIC_fr15.raw
Microtubule-actin cross-linking factor 1 OS=Mus musculus GN=Macf1 PE=1 SV=1 - [B1ARU1_MOUSE]|Microtubule-actin cross-linking factor 1 OS=Mus musculus GN=Macf1 PE=1 SV=1 - [B1ARU4_MOUSE]|Microtubule-actin cross-linking factor 1 OS=Mus musculus GN=Macf1 PE=1 SV=2 - [E9PVY8_MOUSE]|Microtubule-actin cross-linking factor 1 OS=Mus musculus GN=Macf1 PE=1 SV=2 - [E9QA63_MOUSE]|Microtubule-actin cross-lin…	B1ARU1;B1ARU4;E9PVY8;E9QA63;E9QNP1;F6Q750;F7ACR9;Q9QXZ0;F6RCJ3;F6RL59;F6YKN8;A0A0A0MQA6	SSSSASQSNHSCTSMPSSPATPASGTK	12	C12(Carbamidomethyl)		HCD	1				427.38	1.82746e-43	1.82746e-43	880.38	3	0	60	250	3	880.381	2639.13	-1.23	33.31	8949.09	0	0	0	0	0	1624.61	0	0	0	7592	7592	MS2	26/288	20180109_Lumos_RSLC3_Stadlmann_Penninger_IMBA_mESC_PNGF_HILIC_fr15.raw
Microtubule-actin cross-linking factor 1 OS=Mus musculus GN=Macf1 PE=1 SV=1 - [B1ARU1_MOUSE]|Microtubule-actin cross-linking factor 1 OS=Mus musculus GN=Macf1 PE=1 SV=1 - [B1ARU4_MOUSE]|Microtubule-actin cross-linking factor 1 OS=Mus musculus GN=Macf1 PE=1 SV=2 - [E9PVY8_MOUSE]|Microtubule-actin cross-linking factor 1 OS=Mus musculus GN=Macf1 PE=1 SV=2 - [E9QA63_MOUSE]|Microtubule-actin cross-lin…	B1ARU1;B1ARU4;E9PVY8;E9QA63;E9QNP1;F6Q750;F7ACR9;Q9QXZ0;F6RCJ3;F6RL59;F6YKN8;A0A0A0MQA6	SSSSASQSNHSCTSMPSSPATPASGTK	12	C12(Carbamidomethyl); M15(Oxidation)	M15(Oxidation): 100	HCD	1				363.21	4.77776e-37	4.77776e-37	885.71	3	0	10	250	3	885.712	2655.12	-1.95	39.85	4464.57	0	0	0	0	0	2300.01	0	0	0	9233	9233	MS2	31/442	20180109_Lumos_RSLC3_Stadlmann_Penninger_IMBA_mESC_PNGF_HILIC_fr15.raw
Trinucleotide repeat-containing gene 6C protein OS=Mus musculus GN=Tnrc6c PE=1 SV=1 - [B1ATC3_MOUSE]	B1ATC3	TCSSQPQPAGTSPSTSTSTISSGSNGK	1	C2(Carbamidomethyl)		HCD	1				297.59	1.74013e-30	1.74013e-30	1306.59	2	0	0	250	2	1306.59	2612.17	-0.01	51.19	24010.4	0	932.75	0	0	0	6637.18	0	0	0	11843	11843	MS2	19/138	20180109_Lumos_RSLC3_Stadlmann_Penninger_IMBA_mESC_PNGF_HILIC_fr16.raw
Trinucleotide repeat-containing gene 6C protein OS=Mus musculus GN=Tnrc6c PE=1 SV=1 - [B1ATC3_MOUSE]	B1ATC3	TCSSQPQPAGTSPSTSTSTISSGSNGKR	1	C2(Carbamidomethyl); N25(HexNAc)	T1(HexNAc): 33.33; S3(HexNAc): 33.33; S4(HexNAc): 33.33	HCD	1				823.79	4.18172e-83	4.18172e-83	991.12	3	1	23	247	3	991.124	2971.36	1.16	42.06	113434	0	0	0	0	0	0	0	0	0	9588	9588	MS2	52/622	20180109_Lumos_RSLC3_Stadlmann_Penninger_IMBA_mESC_PNGF_HILIC_fr16.raw
Trinucleotide repeat-containing gene 6C protein OS=Mus musculus GN=Tnrc6c PE=1 SV=1 - [B1ATC3_MOUSE]|Trinucleotide repeat-containing gene 6C protein (Fragment) OS=Mus musculus GN=Tnrc6c PE=1 SV=1 - [B7ZC94_MOUSE]|Trinucleotide repeat-containing gene 6C protein OS=Mus musculus GN=Tnrc6c PE=1 SV=2 - [TNR6C_MOUSE]	B1ATC3;B7ZC94;Q3UHC0	ATSSGTTASEGSSDGSGNHNEGSTGR	3	N18(Deamidated)	N18(Deamidated): 100	HCD	1				1157.44	1.8051e-116	1.8051e-116	804.66	3	0	1	250	3	804.664	2411.98	-0.48	17.46	7869.91	0	0	0	0	0	0	0	0	0	3602	3602	MS2	46/252	20180109_Lumos_RSLC3_Stadlmann_Penninger_IMBA_mESC_PNGF_HILIC_fr16.raw
Trinucleotide repeat-containing gene 6C protein OS=Mus musculus GN=Tnrc6c PE=1 SV=1 - [B1ATC3_MOUSE]|Trinucleotide repeat-containing gene 6C protein (Fragment) OS=Mus musculus GN=Tnrc6c PE=1 SV=1 - [B7ZC94_MOUSE]|Trinucleotide repeat-containing gene 6C protein OS=Mus musculus GN=Tnrc6c PE=1 SV=2 - [TNR6C_MOUSE]	B1ATC3;B7ZC94;Q3UHC0	ATSSGTTASEGSSDGSGNHNEGSTGREGTGEGR	3	N18(Deamidated)	N18(Deamidated): 100	HCD	1				1185.18	3.0319e-119	3.0319e-119	775.32	4	1	10	250	4	775.325	3098.28	0.15	21.23	6585.31	0	0	0	0	0	1496.7	0	0	0	4333	4333	MS2	47/336	20180109_Lumos_RSLC3_Stadlmann_Penninger_IMBA_mESC_PNGF_HILIC_fr17.raw
Ubiquitin carboxyl-terminal hydrolase 24 OS=Mus musculus GN=Usp24 PE=1 SV=1 - [UBP24_MOUSE]|Ubiquitin carboxyl-terminal hydrolase OS=Mus musculus GN=Usp24 PE=1 SV=1 - [E9PV45_MOUSE]	B1AY13;E9PV45	TSGSGTPSGSSADSSTSSSSSSSGAFSSSYAMEQEK	2	M32(Oxidation)	M32(Oxidation): 100	HCD	1				660.37	9.17304e-67	9.17304e-67	1142.8	3	0	0	250	3	1142.8	3426.38	-1.1	70.2	2627.27	0	0	0	0	0	915.704	0	0	0	16515	16515	MS2	49/548	20180109_Lumos_RSLC3_Stadlmann_Penninger_IMBA_mESC_PNGF_HILIC_fr16.raw
Ubiquitin carboxyl-terminal hydrolase 24 OS=Mus musculus GN=Usp24 PE=1 SV=1 - [UBP24_MOUSE]|Ubiquitin carboxyl-terminal hydrolase OS=Mus musculus GN=Usp24 PE=1 SV=1 - [E9PV45_MOUSE]	B1AY13;E9PV45	TSGSGTPSGSSADSSTSSSSSSSGAFSSSYAMEQEK	2	M32(Oxidation)	M32(Oxidation): 100	HCD	1				576.27	2.3622e-58	2.3622e-58	1142.8	3	0	9	250	3	1142.8	3426.38	-3.45	70.11	3032.19	0	0	0	0	0	887.793	0	0	0	15952	15952	MS2	43/548	20180109_Lumos_RSLC3_Stadlmann_Penninger_IMBA_mESC_PNGF_HILIC_fr17.raw
THO complex subunit 2 OS=Mus musculus GN=Thoc2 PE=1 SV=1 - [THOC2_MOUSE]	B1AZI6	NAVASVQNGPGGGTSSSSIGNASKSDESGAEETDKSR	1	N8(Deamidated)	N8(Deamidated): 100	HCD	1				732.27	5.93284e-74	5.93284e-74	1180.55	3	2	42	250	3	1180.55	3539.63	8.33	53.09	2328.03	0	0	0	0	0	713.182	0	0	0	11864	11864	MS2	42/414	20180109_Lumos_RSLC3_Stadlmann_Penninger_IMBA_mESC_PNGF_HILIC_fr17.raw
THO complex subunit 2 OS=Mus musculus GN=Thoc2 PE=1 SV=1 - [THOC2_MOUSE]	B1AZI6	NAVASVQNGPGGGTSSSSIGNASKSDESGAEETDKSR	1	N8(Deamidated); N21(Deamidated)	N8(Deamidated): 99.65; N21(Deamidated): 100	HCD	1				653.74	4.23085e-66	4.23085e-66	1180.87	3	2	42	250	3	1180.87	3540.61	7.81	58.53	1933.58	0	1194.11	590.523	0	0	664.671	0	0	0	14030	14030	MS2	36/414	20180109_Lumos_RSLC3_Stadlmann_Penninger_IMBA_mESC_PNGF_HILIC_fr15.raw
PHD finger protein 3 OS=Mus musculus GN=Phf3 PE=1 SV=1 - [B2RQG2_MOUSE]	B2RQG2	DAGGKPDQESEEVKFPCEGDQTAEEPESSDVSSDSACANK	1	C17(Carbamidomethyl); C37(Carbamidomethyl); N39(Deamidated)	N39(Deamidated): 100	HCD	1				218.95	1.27303e-22	1.27303e-22	1429.93	3	1	48	250	3	1429.93	4287.77	3.64	85.36	5926.68	0	0	0	0	0	1252.34	0	0	0	19606	19606	MS2	19/441	20180109_Lumos_RSLC3_Stadlmann_Penninger_IMBA_mESC_PNGF_HILIC_fr17.raw
PHD finger protein 3 OS=Mus musculus GN=Phf3 PE=1 SV=1 - [B2RQG2_MOUSE]	B2RQG2	DAGGKPDQESEEVKFPCEGDQTAEEPESSDVSSDSACANKNK	1	C17(Carbamidomethyl); C37(Carbamidomethyl); N39(Deamidated)	N39(Deamidated): 100	HCD	1				223.53	4.43685e-23	4.43685e-23	1133.24	4	2	37	250	4	1133.24	4529.93	7.18	75.71	5630.09	0	0	0	0	0	1805.34	0	0	0	17277	17277	MS2	21/461	20180109_Lumos_RSLC3_Stadlmann_Penninger_IMBA_mESC_PNGF_HILIC_fr17.raw
PHD finger protein 3 OS=Mus musculus GN=Phf3 PE=1 SV=1 - [B2RQG2_MOUSE]	B2RQG2	LLLQDQENSLQDNRTSSDSPCWPGTGKGGMDGDGSGSGSGSGSGSEGPVANTR	1	N13(Deamidated); C21(Carbamidomethyl); M30(Oxidation)	N13(Deamidated): 99.04; M30(Oxidation): 100	HCD	1				198.68	1.35592e-20	1.35592e-20	1321.83	4	2	100	250	4	1321.83	5284.31	4.09	106.79	2424.43	0	0	0	0	0	0	0	0	0	26523	26523	MS2	24/915	20180109_Lumos_RSLC3_Stadlmann_Penninger_IMBA_mESC_PNGF_HILIC_fr15.raw
Histone acetyltransferase p300 OS=Mus musculus GN=Ep300 PE=1 SV=2 - [EP300_MOUSE]	B2RWS6	TGVAGQQQGLPSPTPATPTTPTGQQPATPQTPQPQPTSQPQPTPPNNMTPYLPR	1			HCD	1				735.14	3.06385e-74	3.06385e-74	1396.45	4	0	0	250	4	1396.45	5582.76	-0.21	129.5	14142.1	0	0	0	0	0	0	0	0	0	29683	29683	MS2	47/521	20180109_Lumos_RSLC3_Stadlmann_Penninger_IMBA_mESC_PNGF_HILIC_fr17.raw
Histone acetyltransferase p300 OS=Mus musculus GN=Ep300 PE=1 SV=2 - [EP300_MOUSE]	B2RWS6	TGVAGQQQGLPSPTPATPTTPTGQQPATPQTPQPQPTSQPQPTPPNNMTPYLPR	1			HCD	1				713.05	4.95126e-72	4.95126e-72	1396.45	4	0	7	250	4	1396.45	5582.77	2.24	129.47	13480.4	0	1354	0	0	0	0	0	0	0	30591	30591	MS2	47/560	20180109_Lumos_RSLC3_Stadlmann_Penninger_IMBA_mESC_PNGF_HILIC_fr16.raw
Histone acetyltransferase p300 OS=Mus musculus GN=Ep300 PE=1 SV=2 - [EP300_MOUSE]	B2RWS6	TGVAGQQQGLPSPTPATPTTPTGQQPATPQTPQPQPTSQPQPTPPNNMTPYLPR	1	N46(Deamidated)	N46(Deamidated): 99.27	HCD	1				344.91	3.22831e-35	3.22831e-35	1396.7	4	0	0	250	4	1396.7	5583.76	2.82	129.32	11725.9	0	0	0	0	0	0	0	0	0	29647	29647	MS2	29/521	20180109_Lumos_RSLC3_Stadlmann_Penninger_IMBA_mESC_PNGF_HILIC_fr17.raw
Histone acetyltransferase p300 OS=Mus musculus GN=Ep300 PE=1 SV=2 - [EP300_MOUSE]	B2RWS6	TGVAGQQQGLPSPTPATPTTPTGQQPATPQTPQPQPTSQPQPTPPNNMTPYLPR	1	N46(Deamidated); N47(Deamidated)	N46(Deamidated): 100; N47(Deamidated): 100	HCD	1				323.41	4.5634e-33	4.5634e-33	1396.95	4	0	0	250	4	1396.95	5584.76	5.86	129.52	6984.38	0	499.179	0	0	0	0	0	0	0	30603	30603	MS2	28/599	20180109_Lumos_RSLC3_Stadlmann_Penninger_IMBA_mESC_PNGF_HILIC_fr16.raw
Histone acetyltransferase p300 OS=Mus musculus GN=Ep300 PE=1 SV=2 - [EP300_MOUSE]	B2RWS6	TGVAGQQQGLPSPTPATPTTPTGQQPATPQTPQPQPTSQPQPTPPNNMTPYLPR	1	S12(HexNAc); N46(Deamidated)	T22(HexNAc): 99.22; N46(Deamidated): 99.24	HCD	1				319.41	1.14488e-32	1.14488e-32	1447.46	4	0	0	250	4	1447.46	5786.83	1.33	128.18	30996.7	0	0	0	0	0	0	0	0	0	29384	29384	MS2	31/760	20180109_Lumos_RSLC3_Stadlmann_Penninger_IMBA_mESC_PNGF_HILIC_fr17.raw
Histone acetyltransferase p300 OS=Mus musculus GN=Ep300 PE=1 SV=2 - [EP300_MOUSE]	B2RWS6	TGVAGQQQGLPSPTPATPTTPTGQQPATPQTPQPQPTSQPQPTPPNNMTPYLPR	1	N46(Deamidated)	N46(Deamidated): 99.34	HCD	1				314.96	3.19335e-32	3.19335e-32	1396.7	4	0	0	250	4	1396.7	5583.76	3.35	129.36	9371.26	0	1208.15	0	0	0	0	0	0	0	30567	30567	MS2	28/560	20180109_Lumos_RSLC3_Stadlmann_Penninger_IMBA_mESC_PNGF_HILIC_fr16.raw
Histone acetyltransferase p300 OS=Mus musculus GN=Ep300 PE=1 SV=2 - [EP300_MOUSE]	B2RWS6	TGVAGQQQGLPSPTPATPTTPTGQQPATPQTPQPQPTSQPQPTPPNNMTPYLPR	1	N46(Deamidated); M48(Oxidation)	N46(Deamidated): 50; N47(Deamidated): 50; M48(Oxidation): 100	HCD	1				250.79	8.32754e-26	8.32754e-26	1400.7	4	0	0	246	4	1400.7	5599.79	9.39	129.52	18534.8	0	0	0	0	0	0	0	0	0	29688	29688	MS2	28/770	20180109_Lumos_RSLC3_Stadlmann_Penninger_IMBA_mESC_PNGF_HILIC_fr17.raw
Terminal uridylyltransferase 4 OS=Mus musculus GN=Zcchc11 PE=1 SV=2 - [TUT4_MOUSE]|Terminal uridylyltransferase 4 OS=Mus musculus GN=Zcchc11 PE=1 SV=1 - [A2A8R7_MOUSE]	B2RX14;A2A8R7	QSSECSDSPSYSPQPQPFPQNSPQPSALPPPPSQPGSQPK	2	C5(Carbamidomethyl); N21(Deamidated)	N21(Deamidated): 100	HCD	1				195.91	2.563e-20	2.563e-20	1415.99	3	0	100	250	3	1415.99	4245.96	6.42	129.44	1969.79	0	690.296	0	0	0	645.149	0	0	0	28855	28855	MS2	14/380	20180109_Lumos_RSLC3_Stadlmann_Penninger_IMBA_mESC_PNGF_HILIC_fr18.raw
Ppfia1 protein OS=Mus musculus GN=Ppfia1 PE=1 SV=1 - [B2RXW8_MOUSE]|Ppfia1 protein OS=Mus musculus GN=Ppfia1 PE=1 SV=1 - [B2RXQ2_MOUSE]|Protein Ppfia1 (Fragment) OS=Mus musculus GN=Ppfia1 PE=1 SV=1 - [S4R1D4_MOUSE]	B2RXW8;B2RXQ2;S4R1D4	NSTGSQDGPVSNPSSSNSSQDSLHK	3			HCD	1				773.69	4.27236e-78	4.27236e-78	839.71	3	0	28	250	3	839.71	2517.12	2.72	40.94	37795.4	0	513.775	0	0	0	0	0	0	0	9315	9315	MS2	45/271	20180109_Lumos_RSLC3_Stadlmann_Penninger_IMBA_mESC_PNGF_HILIC_fr16.raw
JNK1/MAPK8-associated membrane protein (Fragment) OS=Mus musculus GN=Jkamp PE=4 SV=1 - [B8JJ81_MOUSE]|JNK1/MAPK8-associated membrane protein OS=Mus musculus GN=Jkamp PE=1 SV=2 - [JKAMP_MOUSE]	B8JJ81;Q8BI36	NGSSEIYGECGVCPR	2	S3(HexNAc); C10(Carbamidomethyl); C13(Carbamidomethyl) ambigous: S4(HexNAc); C10(Carbamidomethyl); C13(Carbamidomethyl)	S3(HexNAc): 99.45	HCD	1	id=HexNAc2.Hex7_N-Glycan	1540.53	0.62	235.63	2.73357e-24	2.73357e-24	629.93	3	0	7	250	3	629.934	1887.79	1.59	61.9	27823.1	0	758.15	0	0	0	4952.42	0	1150.95	0	12241	12241	MS2	16/226	20180109_Lumos_RSLC3_Stadlmann_Penninger_IMBA_mESC_PNGF_HILIC_fr19.raw
JNK1/MAPK8-associated membrane protein (Fragment) OS=Mus musculus GN=Jkamp PE=4 SV=1 - [B8JJ81_MOUSE]|JNK1/MAPK8-associated membrane protein OS=Mus musculus GN=Jkamp PE=1 SV=2 - [JKAMP_MOUSE]	B8JJ81;Q8BI36	NGSSEIYGECGVCPR	2	S3(HexNAc); C10(Carbamidomethyl); C13(Carbamidomethyl)	N1(HexNAc): 99.79	HCD	1	id=HexNAc2.Hex8_N-Glycan	1702.58	0.97	565.97	2.52669e-57	2.52669e-57	629.93	3	0	0	250	3	629.935	1887.79	2.9	61.53	102383	0	581.756	0	0	0	24545.1	0	5177	0	12160	12160	MS2	35/226	20180109_Lumos_RSLC3_Stadlmann_Penninger_IMBA_mESC_PNGF_HILIC_fr19.raw
JNK1/MAPK8-associated membrane protein (Fragment) OS=Mus musculus GN=Jkamp PE=4 SV=1 - [B8JJ81_MOUSE]|JNK1/MAPK8-associated membrane protein OS=Mus musculus GN=Jkamp PE=1 SV=2 - [JKAMP_MOUSE]	B8JJ81;Q8BI36	NGSSEIYGECGVCPR	2	S3(HexNAc); C10(Carbamidomethyl); C13(Carbamidomethyl) ambigous: S4(HexNAc); C10(Carbamidomethyl); C13(Carbamidomethyl)	N1(HexNAc): 49.92; S3(HexNAc): 49.92	HCD	1	id=HexNAc2.Hex8+17amu_N-Glycan	1719.61	0.74	196.55	2.21274e-20	2.21274e-20	629.94	3	0	5	250	3	629.935	1887.79	3.32	61.56	30568	0	690.999	0	0	0	7798.14	0	1379.85	0	12166	12166	MS2	13/226	20180109_Lumos_RSLC3_Stadlmann_Penninger_IMBA_mESC_PNGF_HILIC_fr19.raw
JNK1/MAPK8-associated membrane protein (Fragment) OS=Mus musculus GN=Jkamp PE=4 SV=1 - [B8JJ81_MOUSE]|JNK1/MAPK8-associated membrane protein OS=Mus musculus GN=Jkamp PE=1 SV=2 - [JKAMP_MOUSE]	B8JJ81;Q8BI36	NGSSEIYGECGVCPR	2	S3(HexNAc); C10(Carbamidomethyl); C13(Carbamidomethyl) ambigous: S4(HexNAc); C10(Carbamidomethyl); C13(Carbamidomethyl)	N1(HexNAc): 99.54	HCD	1	id=HexNAc2.Hex9_N-Glycan	1864.63	0.85	524.84	3.27997e-53	3.27997e-53	629.93	3	0	2	250	3	629.935	1887.79	2.46	61.36	81237.2	0	0	0	0	0	18911.7	0	4294.52	0	10319	10319	MS2	33/226	20180109_Lumos_RSLC3_Stadlmann_Penninger_IMBA_mESC_PNGF_HILIC_fr20.raw
JNK1/MAPK8-associated membrane protein (Fragment) OS=Mus musculus GN=Jkamp PE=4 SV=1 - [B8JJ81_MOUSE]|JNK1/MAPK8-associated membrane protein OS=Mus musculus GN=Jkamp PE=1 SV=2 - [JKAMP_MOUSE]	B8JJ81;Q8BI36	NGSSEIYGECGVCPR	2	N1(HexNAc); C10(Carbamidomethyl); C13(Carbamidomethyl)	N1(HexNAc): 100	HCD	1	id=HexNAc2.Hex10_N-Glycan	2026.69	0.86	502.9	5.13416e-51	5.13416e-51	629.93	3	0	0	250	3	629.934	1887.79	0.86	61.12	58361.9	0	0	0	0	0	14779.4	0	3562.94	0	10276	10276	MS2	32/293	20180109_Lumos_RSLC3_Stadlmann_Penninger_IMBA_mESC_PNGF_HILIC_fr20.raw
Protein Mn1 OS=Mus musculus GN=Mn1 PE=4 SV=1 - [D3YWE6_MOUSE]	D3YWE6	LSQNEPDSAVAAGNPGSDYFPGGTTPGAPGPGGPSGTSGGGSK	1	N4(Deamidated)	N14(Deamidated): 99.29	HCD	1				352.55	5.55644e-36	5.55644e-36	1286.92	3	0	70	250	3	1286.92	3858.76	5.8	112.3	36341.3	0	967.724	0	0	0	0	0	0	0	27910	27910	MS2	25/487	20180109_Lumos_RSLC3_Stadlmann_Penninger_IMBA_mESC_PNGF_HILIC_fr15.raw
Heat shock 70 kDa protein 13 OS=Mus musculus GN=Hspa13 PE=1 SV=1 - [D3Z0Y0_MOUSE]|Heat shock 70 kDa protein 13 OS=Mus musculus GN=Hspa13 PE=2 SV=1 - [HSP13_MOUSE]	D3Z0Y0;Q8BM72	NSTIQAANLAGLK	2	T3(HexNAc) ambigous: S2(HexNAc)	N1(HexNAc): 99.46	HCD	1	id=HexNAc2.Hex7_N-Glycan	1540.53	1.29	645.07	3.11211e-65	3.11211e-65	752.41	2	0	0	250	2	752.406	1503.8	1.66	75.84	211105	0	0	0	0	0	33179.9	0	6898.54	0	17309	17309	MS2	37/95	20180109_Lumos_RSLC3_Stadlmann_Penninger_IMBA_mESC_PNGF_HILIC_fr17.raw
Heat shock 70 kDa protein 13 OS=Mus musculus GN=Hspa13 PE=1 SV=1 - [D3Z0Y0_MOUSE]|Heat shock 70 kDa protein 13 OS=Mus musculus GN=Hspa13 PE=2 SV=1 - [HSP13_MOUSE]	D3Z0Y0;Q8BM72	NSTIQAANLAGLK	2	N1(HexNAc)	N1(HexNAc): 99.79	HCD	1	id=HexNAc2.Hex7_N-Glycan	1540.53	0.83	544	3.97703e-55	3.97703e-55	501.94	3	0	21	225	3	501.939	1503.8	0.36	75.89	381025	0	1550.02	0	0	0	76464.9	0	0	0	17321	17321	MS2	37/245	20180109_Lumos_RSLC3_Stadlmann_Penninger_IMBA_mESC_PNGF_HILIC_fr17.raw
Heat shock 70 kDa protein 13 OS=Mus musculus GN=Hspa13 PE=1 SV=1 - [D3Z0Y0_MOUSE]|Heat shock 70 kDa protein 13 OS=Mus musculus GN=Hspa13 PE=2 SV=1 - [HSP13_MOUSE]	D3Z0Y0;Q8BM72	NSTIQAANLAGLK	2	N1(HexNAc)	N1(HexNAc): 99.66	HCD	1	id=HexNAc2.Hex8_N-Glycan	1702.58	0.94	888.12	1.54025e-89	1.54025e-89	501.94	3	0	1	75	3	501.939	1503.8	0.67	75.39	1.30034e+06	0	13372.5	0	0	0	294770	0	61723.8	0	17202	17202	MS2	50/245	20180109_Lumos_RSLC3_Stadlmann_Penninger_IMBA_mESC_PNGF_HILIC_fr17.raw
Heat shock 70 kDa protein 13 OS=Mus musculus GN=Hspa13 PE=1 SV=1 - [D3Z0Y0_MOUSE]|Heat shock 70 kDa protein 13 OS=Mus musculus GN=Hspa13 PE=2 SV=1 - [HSP13_MOUSE]	D3Z0Y0;Q8BM72	NSTIQAANLAGLK	2	N1(HexNAc)	N1(HexNAc): 99.56	HCD	1	id=HexNAc2.Hex8_N-Glycan	1702.58	0.99	778.73	1.33943e-78	1.33943e-78	752.41	2	0	0	250	2	752.406	1503.8	1.77	75.4	315663	0	690.183	0	0	0	52556.3	0	12278.3	0	17204	17204	MS2	43/125	20180109_Lumos_RSLC3_Stadlmann_Penninger_IMBA_mESC_PNGF_HILIC_fr17.raw
Heat shock 70 kDa protein 13 OS=Mus musculus GN=Hspa13 PE=1 SV=1 - [D3Z0Y0_MOUSE]|Heat shock 70 kDa protein 13 OS=Mus musculus GN=Hspa13 PE=2 SV=1 - [HSP13_MOUSE]	D3Z0Y0;Q8BM72	NSTIQAANLAGLK	2	N1(HexNAc)	N1(HexNAc): 99.5	HCD	1	id=HexNAc2.Hex8_N-Glycan	1702.58	0.54	724.2	3.80144e-73	3.80144e-73	501.94	3	0	8	230	3	501.939	1503.8	1.4	75.27	369146	0	1301.01	0	0	0	76322.9	0	19524.2	0	16629	16629	MS2	43/245	20180109_Lumos_RSLC3_Stadlmann_Penninger_IMBA_mESC_PNGF_HILIC_fr18.raw
Heat shock 70 kDa protein 13 OS=Mus musculus GN=Hspa13 PE=1 SV=1 - [D3Z0Y0_MOUSE]|Heat shock 70 kDa protein 13 OS=Mus musculus GN=Hspa13 PE=2 SV=1 - [HSP13_MOUSE]	D3Z0Y0;Q8BM72	NSTIQAANLAGLK	2	N1(HexNAc)	N1(HexNAc): 99.8	HCD	1	id=HexNAc2.Hex8+17amu_N-Glycan	1719.61	1.01	605.69	2.69944e-61	2.69944e-61	501.94	3	0	10	250	3	501.94	1503.81	2.42	75.28	175281	0	681.428	0	0	0	38158.8	0	10123.6	0	16632	16632	MS2	41/245	20180109_Lumos_RSLC3_Stadlmann_Penninger_IMBA_mESC_PNGF_HILIC_fr18.raw
Heat shock 70 kDa protein 13 OS=Mus musculus GN=Hspa13 PE=1 SV=1 - [D3Z0Y0_MOUSE]|Heat shock 70 kDa protein 13 OS=Mus musculus GN=Hspa13 PE=2 SV=1 - [HSP13_MOUSE]	D3Z0Y0;Q8BM72	NSTIQAANLAGLK	2	T3(HexNAc) ambigous: S2(HexNAc)	N1(HexNAc): 100	HCD	1	id=HexNAc2.Hex8+17amu_N-Glycan	1719.61	0.87	331.29	7.42977e-34	7.42977e-34	501.94	3	0	21	147	3	501.94	1503.81	2.42	75.47	285969	0	1499.24	0	0	0	66286.2	0	13538.9	0	17221	17221	MS2	22/185	20180109_Lumos_RSLC3_Stadlmann_Penninger_IMBA_mESC_PNGF_HILIC_fr17.raw
Heat shock 70 kDa protein 13 OS=Mus musculus GN=Hspa13 PE=1 SV=1 - [D3Z0Y0_MOUSE]|Heat shock 70 kDa protein 13 OS=Mus musculus GN=Hspa13 PE=2 SV=1 - [HSP13_MOUSE]	D3Z0Y0;Q8BM72	NSTIQAANLAGLK	2	N1(HexNAc)	N1(HexNAc): 99.44	HCD	1	id=HexNAc2.Hex8.PO41_N-Glycan	1782.55	1.04	773.21	4.77409e-78	4.77409e-78	752.41	2	0	0	250	2	752.405	1503.8	1.1	95.82	153441	102029	0	0	0	0	32442.1	0	7481.19	0	18984	18984	MS2	43/125	20180109_Lumos_RSLC3_Stadlmann_Penninger_IMBA_mESC_PNGF_HILIC_fr19.raw
Heat shock 70 kDa protein 13 OS=Mus musculus GN=Hspa13 PE=1 SV=1 - [D3Z0Y0_MOUSE]|Heat shock 70 kDa protein 13 OS=Mus musculus GN=Hspa13 PE=2 SV=1 - [HSP13_MOUSE]	D3Z0Y0;Q8BM72	NSTIQAANLAGLK	2	N1(HexNAc)	N1(HexNAc): 99.29	HCD	1	id=HexNAc2.Hex8.PO41_N-Glycan	1782.55	1.06	241.44	7.18277e-25	7.18277e-25	501.94	3	0	17	250	3	501.94	1503.8	2.03	95.68	36216.7	44034.9	0	0	0	0	9124.35	0	1701.67	0	18960	18960	MS2	19/244	20180109_Lumos_RSLC3_Stadlmann_Penninger_IMBA_mESC_PNGF_HILIC_fr19.raw
Heat shock 70 kDa protein 13 OS=Mus musculus GN=Hspa13 PE=1 SV=1 - [D3Z0Y0_MOUSE]|Heat shock 70 kDa protein 13 OS=Mus musculus GN=Hspa13 PE=2 SV=1 - [HSP13_MOUSE]	D3Z0Y0;Q8BM72	NSTIQAANLAGLK	2	N1(HexNAc)	N1(HexNAc): 99.37	HCD	1	id=HexNAc2.Hex8.PO41_N-Glycan	1782.55	1.26	209.39	1.14963e-21	1.14963e-21	501.94	3	0	0	250	3	501.94	1503.8	2.03	95.85	31830.6	42638.9	503.037	0	0	0	8283.4	0	2018.82	0	18990	18990	MS2	13/245	20180109_Lumos_RSLC3_Stadlmann_Penninger_IMBA_mESC_PNGF_HILIC_fr19.raw
Heat shock 70 kDa protein 13 OS=Mus musculus GN=Hspa13 PE=1 SV=1 - [D3Z0Y0_MOUSE]|Heat shock 70 kDa protein 13 OS=Mus musculus GN=Hspa13 PE=2 SV=1 - [HSP13_MOUSE]	D3Z0Y0;Q8BM72	NSTIQAANLAGLK	2	T3(HexNAc) ambigous: S2(HexNAc)	N1(HexNAc): 99.29	HCD	1	id=HexNAc2.Hex9_N-Glycan	1864.63	1.33	448.16	1.52855e-45	1.52855e-45	752.41	2	0	100	250	2	752.407	1503.81	3.01	74.97	51846.4	0	0	0	0	0	9208.7	0	2049.84	0	16558	16558	MS2	25/95	20180109_Lumos_RSLC3_Stadlmann_Penninger_IMBA_mESC_PNGF_HILIC_fr18.raw
Heat shock 70 kDa protein 13 OS=Mus musculus GN=Hspa13 PE=1 SV=1 - [D3Z0Y0_MOUSE]|Heat shock 70 kDa protein 13 OS=Mus musculus GN=Hspa13 PE=2 SV=1 - [HSP13_MOUSE]	D3Z0Y0;Q8BM72	NSTIQAANLAGLK	2	T3(HexNAc) ambigous: S2(HexNAc)	N1(HexNAc): 99.69	HCD	1	id=HexNAc2.Hex9+17amu_N-Glycan	1881.66	0.55	241.75	6.68508e-25	6.68508e-25	501.94	3	0	28	250	3	501.939	1503.8	0.9	75	110945	0	1287.47	0	0	0	27227.2	0	6101.56	0	16565	16565	MS2	20/184	20180109_Lumos_RSLC3_Stadlmann_Penninger_IMBA_mESC_PNGF_HILIC_fr18.raw
Heat shock 70 kDa protein 13 OS=Mus musculus GN=Hspa13 PE=1 SV=1 - [D3Z0Y0_MOUSE]|Heat shock 70 kDa protein 13 OS=Mus musculus GN=Hspa13 PE=2 SV=1 - [HSP13_MOUSE]	D3Z0Y0;Q8BM72	NSTIQAANLAGLK	2	T3(HexNAc) ambigous: S2(HexNAc)	N1(HexNAc): 99.35	HCD	1	id=HexNAc3.Hex7.PO42_N-Glycan	1903.54	1.31	492.86	5.17538e-50	5.17538e-50	752.41	2	0	0	250	2	752.406	1503.8	1.62	123.52	45564.8	61276.8	0	0	0	0	12665	0	1778.99	0	20284	20284	MS2	27/95	20180109_Lumos_RSLC3_Stadlmann_Penninger_IMBA_mESC_PNGF_HILIC_fr20.raw
Heat shock 70 kDa protein 13 OS=Mus musculus GN=Hspa13 PE=1 SV=1 - [D3Z0Y0_MOUSE]|Heat shock 70 kDa protein 13 OS=Mus musculus GN=Hspa13 PE=2 SV=1 - [HSP13_MOUSE]	D3Z0Y0;Q8BM72	NSTIQAANLAGLK	2	N1(HexNAc)	N1(HexNAc): 99.41	HCD	1	id=HexNAc3.Hex8.PO41_N-Glycan	1985.63	1.23	605.23	3.00099e-61	3.00099e-61	501.94	3	0	0	250	3	501.939	1503.8	1.04	95.81	605847	231003	0	0	0	0	89822.3	0	22925.7	0	18982	18982	MS2	43/245	20180109_Lumos_RSLC3_Stadlmann_Penninger_IMBA_mESC_PNGF_HILIC_fr19.raw
Heat shock 70 kDa protein 13 OS=Mus musculus GN=Hspa13 PE=1 SV=1 - [D3Z0Y0_MOUSE]|Heat shock 70 kDa protein 13 OS=Mus musculus GN=Hspa13 PE=2 SV=1 - [HSP13_MOUSE]	D3Z0Y0;Q8BM72	NSTIQAANLAGLK	2	N1(HexNAc)	T3(HexNAc): 99.28	HCD	1	id=HexNAc3.Hex8.PO41_N-Glycan	1985.63	1.12	228.11	1.54628e-23	1.54628e-23	752.41	2	0	0	250	2	752.405	1503.8	1.25	95.81	27739	17701.9	0	0	0	0	4977.51	0	1144.95	0	18983	18983	MS2	13/125	20180109_Lumos_RSLC3_Stadlmann_Penninger_IMBA_mESC_PNGF_HILIC_fr19.raw
Heat shock 70 kDa protein 13 OS=Mus musculus GN=Hspa13 PE=1 SV=1 - [D3Z0Y0_MOUSE]|Heat shock 70 kDa protein 13 OS=Mus musculus GN=Hspa13 PE=2 SV=1 - [HSP13_MOUSE]	D3Z0Y0;Q8BM72	NSTIQAANLAGLK	2	N1(HexNAc)	N1(HexNAc): 99.29	HCD	1	id=HexNAc4.Hex7.PO42_N-Glycan	2106.62	1.23	514.67	3.41434e-52	3.41434e-52	501.94	3	0	0	250	3	501.94	1503.81	2.93	123.52	173953	113198	0	0	0	0	29864.7	0	4637.54	0	20283	20283	MS2	37/245	20180109_Lumos_RSLC3_Stadlmann_Penninger_IMBA_mESC_PNGF_HILIC_fr20.raw
Major facilitator superfamily domain-containing protein 6 OS=Mus musculus GN=Mfsd6 PE=1 SV=1 - [D3Z183_MOUSE]	D3Z183	NQPSPDTAASQTQSSPAHPSATPHGQESGEKQAQPTVGEH	1			HCD	1				403.44	4.5246e-41	4.5246e-41	1019.98	4	1	0	250	4	1019.98	4076.88	5.97	46.16	4758.72	0	0	0	0	0	0	0	0	0	10586	10586	MS2	28/441	20180109_Lumos_RSLC3_Stadlmann_Penninger_IMBA_mESC_PNGF_HILIC_fr16.raw
Latent-transforming growth factor beta-binding protein 4 OS=Mus musculus GN=Ltbp4 PE=1 SV=1 - [D3Z598_MOUSE]|Latent-transforming growth factor beta-binding protein 4 OS=Mus musculus GN=Ltbp4 PE=1 SV=1 - [E9Q6B8_MOUSE]	D3Z598;E9Q6B8	NATSVDSGAPGGAAPGGPGFR	2	N1(HexNAc)	N1(HexNAc): 99.62	HCD	1	id=HexNAc2.Hex8+17amu_N-Glycan	1719.61	0.54	469.1	1.22924e-47	1.22924e-47	682.66	3	0	7	250	3	682.658	2045.96	4.15	65.68	43159.6	0	0	0	0	0	11697.4	0	2634.89	0	13047	13047	MS2	30/424	20180109_Lumos_RSLC3_Stadlmann_Penninger_IMBA_mESC_PNGF_HILIC_fr19.raw
Latent-transforming growth factor beta-binding protein 4 OS=Mus musculus GN=Ltbp4 PE=1 SV=1 - [D3Z598_MOUSE]|Latent-transforming growth factor beta-binding protein 4 OS=Mus musculus GN=Ltbp4 PE=1 SV=1 - [E9Q6B8_MOUSE]	D3Z598;E9Q6B8	NATSVDSGAPGGAAPGGPGFR	2	N1(HexNAc)	N1(HexNAc): 99.49	HCD	1	id=HexNAc2.Hex9_N-Glycan	1864.63	0.57	598.11	1.54447e-60	1.54447e-60	682.66	3	0	0	250	3	682.656	2045.95	0.13	65.44	58576.7	0	682.312	0	0	0	11331.1	0	3843.94	0	12997	12997	MS2	43/424	20180109_Lumos_RSLC3_Stadlmann_Penninger_IMBA_mESC_PNGF_HILIC_fr19.raw
Latent-transforming growth factor beta-binding protein 4 OS=Mus musculus GN=Ltbp4 PE=1 SV=1 - [D3Z598_MOUSE]|Latent-transforming growth factor beta-binding protein 4 OS=Mus musculus GN=Ltbp4 PE=1 SV=1 - [E9Q6B8_MOUSE]	D3Z598;E9Q6B8	NATSVDSGAPGGAAPGGPGFR	2	T3(HexNAc)	S4(HexNAc): 98.81	HCD	1	id=HexNAc2.Hex9+17amu_N-Glycan	1881.66	0.57	319.4	1.14741e-32	1.14741e-32	682.65	3	0	0	250	3	682.653	2045.95	-3.41	65.43	27332.5	0	0	0	0	0	6313.48	0	1167.91	0	12995	12995	MS2	20/320	20180109_Lumos_RSLC3_Stadlmann_Penninger_IMBA_mESC_PNGF_HILIC_fr19.raw
Zinc finger RNA-binding protein (Fragment) OS=Mus musculus GN=Zfr PE=1 SV=1 - [D3Z5G4_MOUSE]|Zinc finger RNA-binding protein OS=Mus musculus GN=Zfr PE=1 SV=2 - [ZFR_MOUSE]|Zinc finger RNA-binding protein (Fragment) OS=Mus musculus GN=Zfr PE=1 SV=1 - [D3Z7V6_MOUSE]	D3Z5G4;O88532;D3Z7V6	QQEAPPPPPPATTQNYQDSYSYVR	3	T12(HexNAc); T13(HexNAc)	T12(HexNAc): 100; T13(HexNAc): 99.71	HCD	1				748.5	1.41317e-75	1.41317e-75	1570.72	2	0	0	250	2	1570.72	3140.44	1.24	88.78	18880.3	0	0	0	0	0	0	0	0	0	21910	21910	MS2	44/203	20180109_Lumos_RSLC3_Stadlmann_Penninger_IMBA_mESC_PNGF_HILIC_fr15.raw
Zinc finger RNA-binding protein (Fragment) OS=Mus musculus GN=Zfr PE=1 SV=1 - [D3Z5G4_MOUSE]|Zinc finger RNA-binding protein OS=Mus musculus GN=Zfr PE=1 SV=2 - [ZFR_MOUSE]|Zinc finger RNA-binding protein (Fragment) OS=Mus musculus GN=Zfr PE=1 SV=1 - [D3Z7V6_MOUSE]	D3Z5G4;O88532;D3Z7V6	QQEAPPPPPPATTQNYQDSYSYVR	3	T12(HexNAc); T13(HexNAc)	T12(HexNAc): 99.82; T13(HexNAc): 50.09; N15(HexNAc): 50.09	HCD	1				688.32	1.47337e-69	1.47337e-69	1570.72	2	0	0	250	2	1570.72	3140.44	2.64	89.08	20163.7	0	0	0	0	0	0	0	0	0	21990	21990	MS2	43/197	20180109_Lumos_RSLC3_Stadlmann_Penninger_IMBA_mESC_PNGF_HILIC_fr15.raw
Zinc finger RNA-binding protein (Fragment) OS=Mus musculus GN=Zfr PE=1 SV=1 - [D3Z5G4_MOUSE]|Zinc finger RNA-binding protein OS=Mus musculus GN=Zfr PE=1 SV=2 - [ZFR_MOUSE]|Zinc finger RNA-binding protein (Fragment) OS=Mus musculus GN=Zfr PE=1 SV=1 - [D3Z7V6_MOUSE]	D3Z5G4;O88532;D3Z7V6	QQEAPPPPPPATTQNYQDSYSYVR	3	T12(HexNAc); T13(HexNAc)	T12(HexNAc): 100; T13(HexNAc): 100	HCD	1				679.1	1.23078e-68	1.23078e-68	1047.48	3	0	7	34	3	1047.48	3140.43	-0.61	89.21	2.29067e+06	0	0	0	0	0	0	0	0	0	22027	22027	MS2	47/398	20180109_Lumos_RSLC3_Stadlmann_Penninger_IMBA_mESC_PNGF_HILIC_fr15.raw
Zinc finger RNA-binding protein (Fragment) OS=Mus musculus GN=Zfr PE=1 SV=1 - [D3Z5G4_MOUSE]|Zinc finger RNA-binding protein OS=Mus musculus GN=Zfr PE=1 SV=2 - [ZFR_MOUSE]|Zinc finger RNA-binding protein (Fragment) OS=Mus musculus GN=Zfr PE=1 SV=1 - [D3Z7V6_MOUSE]	D3Z5G4;O88532;D3Z7V6	QQEAPPPPPPATTQNYQDSYSYVR	3	T12(HexNAc); T13(HexNAc)	T12(HexNAc): 100; T13(HexNAc): 100	HCD	1				592.12	6.14009e-60	6.14009e-60	1047.48	3	0	12	38	3	1047.48	3140.43	0.44	89.04	2.23913e+06	0	0	0	0	0	0	0	0	0	21978	21978	MS2	45/400	20180109_Lumos_RSLC3_Stadlmann_Penninger_IMBA_mESC_PNGF_HILIC_fr15.raw
Zinc finger RNA-binding protein (Fragment) OS=Mus musculus GN=Zfr PE=1 SV=1 - [D3Z5G4_MOUSE]|Zinc finger RNA-binding protein OS=Mus musculus GN=Zfr PE=1 SV=2 - [ZFR_MOUSE]|Zinc finger RNA-binding protein (Fragment) OS=Mus musculus GN=Zfr PE=1 SV=1 - [D3Z7V6_MOUSE]	D3Z5G4;O88532;D3Z7V6	QQEAPPPPPPATTQNYQDSYSYVR	3	T12(HexNAc); T13(HexNAc)	T12(HexNAc): 100; T13(HexNAc): 100	HCD	1				590.03	9.92914e-60	9.92914e-60	1047.48	3	0	11	116	3	1047.48	3140.44	1.49	88.84	1.30096e+06	0	0	0	0	0	0	0	0	0	21926	21926	MS2	44/401	20180109_Lumos_RSLC3_Stadlmann_Penninger_IMBA_mESC_PNGF_HILIC_fr15.raw
Zinc finger RNA-binding protein (Fragment) OS=Mus musculus GN=Zfr PE=1 SV=1 - [D3Z5G4_MOUSE]|Zinc finger RNA-binding protein OS=Mus musculus GN=Zfr PE=1 SV=2 - [ZFR_MOUSE]|Zinc finger RNA-binding protein (Fragment) OS=Mus musculus GN=Zfr PE=1 SV=1 - [D3Z7V6_MOUSE]	D3Z5G4;O88532;D3Z7V6	QQEAPPPPPPATTQNYQDSYSYVR	3	T12(HexNAc); T13(HexNAc)	T12(HexNAc): 100; T13(HexNAc): 100	HCD	1				469.04	1.24788e-47	1.24788e-47	785.86	4	0	8	250	4	785.864	3140.43	0.26	89.14	189797	0	0	0	0	0	0	0	0	0	22006	22006	MS2	33/404	20180109_Lumos_RSLC3_Stadlmann_Penninger_IMBA_mESC_PNGF_HILIC_fr15.raw
Zinc finger RNA-binding protein (Fragment) OS=Mus musculus GN=Zfr PE=1 SV=1 - [D3Z5G4_MOUSE]|Zinc finger RNA-binding protein OS=Mus musculus GN=Zfr PE=1 SV=2 - [ZFR_MOUSE]|Zinc finger RNA-binding protein (Fragment) OS=Mus musculus GN=Zfr PE=1 SV=1 - [D3Z7V6_MOUSE]	D3Z5G4;O88532;D3Z7V6	QQEAPPPPPPATTQNYQDSYSYVR	3	T13(HexNAc); N15(Deamidated); S21(HexNAc)	T12(HexNAc): 100; T13(HexNAc): 100; N15(Deamidated): 100	HCD	1				394.23	3.77202e-40	3.77202e-40	786.11	4	0	52	250	4	786.115	3141.44	6.36	89.29	173059	0	539.235	0	0	0	0	0	0	0	22049	22049	MS2	29/446	20180109_Lumos_RSLC3_Stadlmann_Penninger_IMBA_mESC_PNGF_HILIC_fr15.raw
Zinc finger RNA-binding protein (Fragment) OS=Mus musculus GN=Zfr PE=1 SV=1 - [D3Z5G4_MOUSE]|Zinc finger RNA-binding protein OS=Mus musculus GN=Zfr PE=1 SV=2 - [ZFR_MOUSE]|Zinc finger RNA-binding protein (Fragment) OS=Mus musculus GN=Zfr PE=1 SV=1 - [D3Z7V6_MOUSE]	D3Z5G4;O88532;D3Z7V6	QQEAPPPPPPATTQNYQDSYSYVR	3	T12(HexNAc); T13(HexNAc)	T12(HexNAc): 100; T13(HexNAc): 99.55	HCD	1				309.47	1.12923e-31	1.12923e-31	1047.48	3	0	12	223	3	1047.48	3140.44	0.67	109.59	396055	0	0	0	0	0	0	0	0	0	27216	27216	MS2	29/404	20180109_Lumos_RSLC3_Stadlmann_Penninger_IMBA_mESC_PNGF_HILIC_fr15.raw
Zinc finger RNA-binding protein (Fragment) OS=Mus musculus GN=Zfr PE=1 SV=1 - [D3Z5G4_MOUSE]|Zinc finger RNA-binding protein OS=Mus musculus GN=Zfr PE=1 SV=2 - [ZFR_MOUSE]|Zinc finger RNA-binding protein (Fragment) OS=Mus musculus GN=Zfr PE=1 SV=1 - [D3Z7V6_MOUSE]	D3Z5G4;O88532;D3Z7V6	QQEAPPPPPPATTQNYQDSYSYVR	3	T12(HexNAc); T13(HexNAc)	T12(HexNAc): 100; T13(HexNAc): 100	HCD	1				254.53	3.52335e-26	3.52335e-26	1570.73	2	0	100	250	2	1570.73	3140.45	4.58	109.45	6084.22	0	0	0	0	0	0	0	0	0	27182	27182	MS2	15/203	20180109_Lumos_RSLC3_Stadlmann_Penninger_IMBA_mESC_PNGF_HILIC_fr15.raw
Glutaminase kidney isoform, mitochondrial OS=Mus musculus GN=Gls PE=1 SV=1 - [GLSK_MOUSE]	D3Z7P3	GGTPPQQQQQQQQQPGASPPAAPGPK	1			HCD	1				431.07	7.8119e-44	7.8119e-44	870.1	3	0	14	162	3	870.101	2608.29	0.25	51.16	165907	0	4646.72	0	0	0	41183.1	3535.14	1240.9	0	11835	11835	MS2	30/249	20180109_Lumos_RSLC3_Stadlmann_Penninger_IMBA_mESC_PNGF_HILIC_fr16.raw
Glutaminase kidney isoform, mitochondrial OS=Mus musculus GN=Gls PE=1 SV=1 - [GLSK_MOUSE]	D3Z7P3	GGTPPQQQQQQQQQPGASPPAAPGPKDSPGETDAFGNSEGKEMVAAGDNK	1	N37(Deamidated); M43(Oxidation)	N37(Deamidated): 100; M43(Oxidation): 100	HCD	1				385.42	2.86793e-39	2.86793e-39	1007.27	5	2	37	250	5	1007.27	5032.31	4.69	71.87	5067.38	0	0	0	0	0	1228.49	0	0	0	16353	16353	MS2	36/835	20180109_Lumos_RSLC3_Stadlmann_Penninger_IMBA_mESC_PNGF_HILIC_fr17.raw
Putative Polycomb group protein ASXL2 OS=Mus musculus GN=Asxl2 PE=1 SV=2 - [D6REV1_MOUSE]|Putative Polycomb group protein ASXL2 OS=Mus musculus GN=Asxl2 PE=1 SV=1 - [F6WV21_MOUSE]|Putative Polycomb group protein ASXL2 OS=Mus musculus GN=Asxl2 PE=1 SV=2 - [D3Z112_MOUSE]|Putative Polycomb group protein ASXL2 (Fragment) OS=Mus musculus GN=Asxl2 PE=1 SV=5 - [D6RI62_MOUSE]	D6REV1;F6WV21;D3Z112;D6RI62	ELSEGSEESSDGQSDSQSSENSSSSDGGSNKEGR	4			HCD	1				664.59	3.47275e-67	3.47275e-67	1146.12	3	1	0	250	3	1146.12	3436.36	-0.97	33.67	2308.21	0	0	0	0	0	524.921	0	0	0	6855	6855	MS2	34/349	20180109_Lumos_RSLC3_Stadlmann_Penninger_IMBA_mESC_PNGF_HILIC_fr18.raw
Protein Zscan18 OS=Mus musculus GN=Zscan18 PE=1 SV=1 - [E9PUD6_MOUSE]	E9PUD6	AQPYQQEEPSQQQEPSQKDQPSQQEEPSQQQEPSQK	1			HCD	1				496.06	2.47631e-50	2.47631e-50	1052.98	4	1	0	250	4	1052.98	4208.89	0.51	55.81	6209.55	0	0	0	0	0	1019.41	0	0	0	12026	12026	MS2	33/390	20180109_Lumos_RSLC3_Stadlmann_Penninger_IMBA_mESC_PNGF_HILIC_fr18.raw
Protein Zscan18 OS=Mus musculus GN=Zscan18 PE=1 SV=1 - [E9PUD6_MOUSE]	E9PUD6	AQPYQQEEPSQQQEPSQKDQPSQQEEPSQQQEPSQK	1			HCD	1				278.91	1.28446e-28	1.28446e-28	1052.98	4	1	2	250	4	1052.98	4208.89	1.2	55.43	6057.61	0	1262.2	533.179	0	0	2459.58	0	759.248	0	10859	10859	MS2	20/390	20180109_Lumos_RSLC3_Stadlmann_Penninger_IMBA_mESC_PNGF_HILIC_fr19.raw
Erlin-1 (Fragment) OS=Mus musculus GN=Erlin1 PE=1 SV=1 - [E9PUH5_MOUSE]|Erlin-2 OS=Mus musculus GN=Erlin2 PE=1 SV=1 - [ERLN2_MOUSE]|Erlin-1 OS=Mus musculus GN=Erlin1 PE=1 SV=1 - [ERLN1_MOUSE]	E9PUH5;Q8BFZ9;Q91X78	NYTADYDK	3	N1(HexNAc)	N1(HexNAc): 100	HCD	1	id=HexNAc2.Hex8_N-Glycan	1702.58	1.59	234.93	3.21408e-24	3.21408e-24	596.75	2	0	0	250	2	596.755	1192.5	1.73	31.73	27769.9	0	0	0	0	0	5823.57	0	756.697	0	5760	5760	MS2	13/71	20180109_Lumos_RSLC3_Stadlmann_Penninger_IMBA_mESC_PNGF_HILIC_fr19.raw
Erlin-1 (Fragment) OS=Mus musculus GN=Erlin1 PE=1 SV=1 - [E9PUH5_MOUSE]|Erlin-2 OS=Mus musculus GN=Erlin2 PE=1 SV=1 - [ERLN2_MOUSE]|Erlin-1 OS=Mus musculus GN=Erlin1 PE=1 SV=1 - [ERLN1_MOUSE]	E9PUH5;Q8BFZ9;Q91X78	NYTADYDK	3	N1(HexNAc)	N1(HexNAc): 99.74	HCD	1	id=HexNAc2.Hex9_N-Glycan	1864.63	1.62	352.89	5.13531e-36	5.13531e-36	596.76	2	0	0	250	2	596.756	1192.51	3.91	31.89	39077.5	0	0	0	0	0	6318.27	0	597.157	0	5106	5106	MS2	19/71	20180109_Lumos_RSLC3_Stadlmann_Penninger_IMBA_mESC_PNGF_HILIC_fr20.raw
Erlin-1 (Fragment) OS=Mus musculus GN=Erlin1 PE=1 SV=1 - [E9PUH5_MOUSE]|Erlin-1 OS=Mus musculus GN=Erlin1 PE=1 SV=1 - [ERLN1_MOUSE]	E9PUH5;Q91X78	NYTADYDKTLIFNK	2	N1(HexNAc)	N1(HexNAc): 100	HCD	1	id=HexNAc2.Hex9_N-Glycan	1864.63	0.75	791.92	6.43087e-80	6.43087e-80	636.98	3	1	3	116	3	636.981	1908.93	2.4	88.19	639010	0	0	0	0	0	116116	0	25915.2	0	19677	19677	MS2	48/276	20180109_Lumos_RSLC3_Stadlmann_Penninger_IMBA_mESC_PNGF_HILIC_fr18.raw
Erlin-1 (Fragment) OS=Mus musculus GN=Erlin1 PE=1 SV=1 - [E9PUH5_MOUSE]|Erlin-1 OS=Mus musculus GN=Erlin1 PE=1 SV=1 - [ERLN1_MOUSE]	E9PUH5;Q91X78	NYTADYDKTLIFNK	2	N1(HexNAc)	N1(HexNAc): 100	HCD	1	id=HexNAc2.Hex9_N-Glycan	1864.63	0.85	261.72	6.73631e-27	6.73631e-27	636.98	3	1	6	250	3	636.979	1908.92	0.67	88.11	21653.8	0	0	0	0	0	4573.24	0	0	0	17567	17567	MS2	17/276	20180109_Lumos_RSLC3_Stadlmann_Penninger_IMBA_mESC_PNGF_HILIC_fr19.raw
Protein Ankhd1 OS=Mus musculus GN=Ankhd1 PE=1 SV=1 - [E9PUR0_MOUSE]|Protein Ankhd1 OS=Mus musculus GN=Ankhd1 PE=1 SV=1 - [E9Q1M6_MOUSE]|Protein Ankhd1 (Fragment) OS=Mus musculus GN=Ankhd1 PE=1 SV=1 - [F7DE17_MOUSE]	E9PUR0;E9Q1M6;F7DE17	GGGAGGNSDSDNIDSTDCNSESSSGGK	3	C18(Carbamidomethyl); N19(Deamidated)	N19(Deamidated): 100	HCD	1				788.42	1.43812e-79	1.43812e-79	1266.98	2	0	0	250	2	1266.98	2532.95	1.24	42.28	2130.23	0	0	0	0	0	0	0	0	0	9642	9642	MS2	40/138	20180109_Lumos_RSLC3_Stadlmann_Penninger_IMBA_mESC_PNGF_HILIC_fr16.raw
Protein Ankhd1 OS=Mus musculus GN=Ankhd1 PE=1 SV=1 - [E9PUR0_MOUSE]|Protein Ankhd1 OS=Mus musculus GN=Ankhd1 PE=1 SV=1 - [E9Q1M6_MOUSE]|Protein Ankhd1 (Fragment) OS=Mus musculus GN=Ankhd1 PE=1 SV=1 - [F7DE17_MOUSE]	E9PUR0;E9Q1M6;F7DE17	GGGAGGNSDSDNIDSTDCNSESSSGGK	3	C18(Carbamidomethyl)		HCD	1				744.75	3.34828e-75	3.34828e-75	844.66	3	0	16	250	3	844.66	2531.97	0.17	36.08	2430.44	0	0	0	0	0	0	0	798.057	0	8151	8151	MS2	44/269	20180109_Lumos_RSLC3_Stadlmann_Penninger_IMBA_mESC_PNGF_HILIC_fr16.raw
Protein Ankhd1 OS=Mus musculus GN=Ankhd1 PE=1 SV=1 - [E9PUR0_MOUSE]|Protein Ankhd1 OS=Mus musculus GN=Ankhd1 PE=1 SV=1 - [E9Q1M6_MOUSE]|Protein Ankhd1 (Fragment) OS=Mus musculus GN=Ankhd1 PE=1 SV=1 - [F7DE17_MOUSE]	E9PUR0;E9Q1M6;F7DE17	GGGAGGNSDSDNIDSTDCNSESSSGGK	3	N12(Deamidated); C18(Carbamidomethyl)	N12(Deamidated): 100	HCD	1				405.35	2.91751e-41	2.91751e-41	844.99	3	0	0	250	3	844.994	2532.97	6.53	37.33	4539.91	0	0	0	0	0	879.404	0	984.886	0	8118	8118	MS2	28/269	20180109_Lumos_RSLC3_Stadlmann_Penninger_IMBA_mESC_PNGF_HILIC_fr17.raw
Glucocorticoid receptor OS=Mus musculus GN=Nr3c1 PE=1 SV=1 - [E9PUR6_MOUSE]|Glucocorticoid receptor OS=Mus musculus GN=Nr3c1 PE=1 SV=1 - [E9PYV1_MOUSE]|Glucocorticoid receptor (Fragment) OS=Mus musculus GN=Nr3c1 PE=1 SV=1 - [E9Q310_MOUSE]|Glucocorticoid receptor (Fragment) OS=Mus musculus GN=Nr3c1 PE=1 SV=5 - [E9Q8A6_MOUSE]	E9PUR6;E9PYV1;E9Q310;E9Q8A6	GSASNAQQQQQQQQQQQQQQQQQPQPDLSK	4	N5(Deamidated)	N5(Deamidated): 100	HCD	1				272.63	5.45271e-28	5.45271e-28	1150.54	3	0	20	250	3	1150.54	3449.6	0.34	50.53	4602.79	0	0	0	0	0	1074.73	0	0	0	10798	10798	MS2	18/298	20180109_Lumos_RSLC3_Stadlmann_Penninger_IMBA_mESC_PNGF_HILIC_fr18.raw
Glucocorticoid receptor OS=Mus musculus GN=Nr3c1 PE=1 SV=1 - [E9PUR6_MOUSE]|Glucocorticoid receptor OS=Mus musculus GN=Nr3c1 PE=1 SV=1 - [E9PYV1_MOUSE]|Glucocorticoid receptor (Fragment) OS=Mus musculus GN=Nr3c1 PE=1 SV=1 - [E9Q310_MOUSE]|Glucocorticoid receptor (Fragment) OS=Mus musculus GN=Nr3c1 PE=1 SV=5 - [E9Q8A6_MOUSE]	E9PUR6;E9PYV1;E9Q310;E9Q8A6	GSASNAQQQQQQQQQQQQQQQQQPQPDLSK	4			HCD	1				267.29	1.86455e-27	1.86455e-27	1150.21	3	0	0	250	3	1150.21	3448.62	1.09	47.52	2468.09	0	0	0	0	0	1265.15	0	0	0	7876	7876	MS2	20/249	20180109_Lumos_RSLC3_Stadlmann_Penninger_IMBA_mESC_PNGF_HILIC_fr20.raw
Glucocorticoid receptor OS=Mus musculus GN=Nr3c1 PE=1 SV=1 - [E9PUR6_MOUSE]|Glucocorticoid receptor OS=Mus musculus GN=Nr3c1 PE=1 SV=1 - [E9PYV1_MOUSE]|Glucocorticoid receptor (Fragment) OS=Mus musculus GN=Nr3c1 PE=1 SV=1 - [E9Q310_MOUSE]|Glucocorticoid receptor (Fragment) OS=Mus musculus GN=Nr3c1 PE=1 SV=5 - [E9Q8A6_MOUSE]	E9PUR6;E9PYV1;E9Q310;E9Q8A6	GSASNAQQQQQQQQQQQQQQQQQPQPDLSK	4	N5(Deamidated)	N5(Deamidated): 100	HCD	1				227.14	1.93106e-23	1.93106e-23	1150.54	3	0	0	250	3	1150.54	3449.61	1.61	52.75	2622.08	0	0	0	0	0	1040.73	0	0	0	10304	10304	MS2	17/322	20180109_Lumos_RSLC3_Stadlmann_Penninger_IMBA_mESC_PNGF_HILIC_fr19.raw
Protein Armcx4 OS=Mus musculus GN=Armcx4 PE=1 SV=1 - [E9PWM3_MOUSE]	E9PWM3	AETGIDMVSCTQTEPVAKDNANTTSKEGAQATGQSQGEALPNTK	1	C10(Carbamidomethyl); N22(Deamidated)	N22(Deamidated): 99.38	HCD	1				356.57	2.20044e-36	2.20044e-36	1135.03	4	2	66	250	4	1135.03	4537.1	1.42	82.57	9249.43	0	13048.9	3351.63	0	0	0	0	0	564.112	18917	18917	MS2	31/482	20180109_Lumos_RSLC3_Stadlmann_Penninger_IMBA_mESC_PNGF_HILIC_fr17.raw
Protein Armcx4 OS=Mus musculus GN=Armcx4 PE=1 SV=1 - [E9PWM3_MOUSE]	E9PWM3	GNPNPTPKTEAGTATTSSAQTNVTSSQGETTPGAK	1	N22(Deamidated)	N22(Deamidated): 100	HCD	1				478.2	1.51513e-48	1.51513e-48	1130.54	3	1	0	250	3	1130.54	3389.61	5.77	54.31	22682.5	0	0	0	0	0	2809.59	0	0	0	12619	12619	MS2	35/380	20180109_Lumos_RSLC3_Stadlmann_Penninger_IMBA_mESC_PNGF_HILIC_fr16.raw
Protein Armcx4 OS=Mus musculus GN=Armcx4 PE=1 SV=1 - [E9PWM3_MOUSE]	E9PWM3	GNPNPTPKTEAGTATTSSAQTNVTSSQGETTPGAK	1	N2(HexNAc); N4(Deamidated); N22(HexNAc)	Too many isoforms	HCD	1				292.01	6.29849e-30	6.29849e-30	1265.93	3	1	46	250	3	1265.93	3795.79	8.62	51.29	27519	0	0	0	0	0	1064.03	0	0	0	11428	11428	MS2	25/1002	20180109_Lumos_RSLC3_Stadlmann_Penninger_IMBA_mESC_PNGF_HILIC_fr17.raw
Protein Armcx4 OS=Mus musculus GN=Armcx4 PE=1 SV=1 - [E9PWM3_MOUSE]	E9PWM3	VKGNPNPTPKTEAGTATTSSAQTNVTSSQGETTPGAK	1	N4(HexNAc)	T23(HexNAc): 99.99	HCD	1				1065.52	2.8075e-107	2.8075e-107	955.47	4	2	10	72	4	955.469	3818.85	0.42	45.79	557067	0	0	0	0	0	0	0	0	0	10500	10500	MS2	71/816	20180109_Lumos_RSLC3_Stadlmann_Penninger_IMBA_mESC_PNGF_HILIC_fr16.raw
Protein Armcx4 OS=Mus musculus GN=Armcx4 PE=1 SV=1 - [E9PWM3_MOUSE]	E9PWM3	VKGNPNPTPKTEAGTATTSSAQTNVTSSQGETTPGAK	1	N4(HexNAc); N24(Deamidated)	T23(HexNAc): 100; N24(Deamidated): 100	HCD	1				677.1	1.95196e-68	1.95196e-68	955.72	4	2	32	250	4	955.719	3819.86	4.99	45.33	23935.5	0	724.052	0	0	0	951.587	0	0	0	10027	10027	MS2	53/816	20180109_Lumos_RSLC3_Stadlmann_Penninger_IMBA_mESC_PNGF_HILIC_fr17.raw
Protein Armcx4 OS=Mus musculus GN=Armcx4 PE=1 SV=1 - [E9PWM3_MOUSE]	E9PWM3	VKGNPNPTPKTEAGTATTSSAQTNVTSSQGETTPGAK	1	N4(HexNAc); N6(Deamidated); N24(HexNAc)	Too many isoforms	HCD	1				426.47	2.2551e-43	2.2551e-43	1006.49	4	2	14	250	4	1006.49	4022.93	3.03	45.16	60985.9	0	0	0	0	0	594.451	0	0	0	10343	10343	MS2	42/1055	20180109_Lumos_RSLC3_Stadlmann_Penninger_IMBA_mESC_PNGF_HILIC_fr16.raw
Disintegrin and metalloproteinase domain-containing protein 10 OS=Mus musculus GN=Adam10 PE=1 SV=1 - [E9PYF2_MOUSE]|Disintegrin and metalloproteinase domain-containing protein 10 OS=Mus musculus GN=Adam10 PE=1 SV=2 - [ADA10_MOUSE]	E9PYF2;O35598	NISQVLEK	2	N1(HexNAc)	N1(HexNAc): 100	HCD	1	id=HexNAc2.Hex6_N-Glycan	1378.48	1.8	515	3.16079e-52	3.16079e-52	567.31	2	0	0	250	2	567.309	1133.61	5.05	53.23	112382	0	0	0	0	0	14869.1	0	4229.36	0	11900	11900	MS2	28/71	20180109_Lumos_RSLC3_Stadlmann_Penninger_IMBA_mESC_PNGF_HILIC_fr17.raw
Disintegrin and metalloproteinase domain-containing protein 10 OS=Mus musculus GN=Adam10 PE=1 SV=1 - [E9PYF2_MOUSE]|Disintegrin and metalloproteinase domain-containing protein 10 OS=Mus musculus GN=Adam10 PE=1 SV=2 - [ADA10_MOUSE]	E9PYF2;O35598	NISQVLEK	2	N1(HexNAc)	N1(HexNAc): 99.83	HCD	1	id=HexNAc2.Hex6_N-Glycan	1378.48	1.56	378.01	1.58084e-38	1.58084e-38	567.31	2	0	73	250	2	567.307	1133.61	1.82	52.83	99105.1	0	437.536	0	0	0	15682	0	3043.03	0	11351	11351	MS2	22/71	20180109_Lumos_RSLC3_Stadlmann_Penninger_IMBA_mESC_PNGF_HILIC_fr18.raw
Disintegrin and metalloproteinase domain-containing protein 10 OS=Mus musculus GN=Adam10 PE=1 SV=1 - [E9PYF2_MOUSE]|Disintegrin and metalloproteinase domain-containing protein 10 OS=Mus musculus GN=Adam10 PE=1 SV=2 - [ADA10_MOUSE]	E9PYF2;O35598	NISQVLEK	2	S3(HexNAc)	N1(HexNAc): 99.67	HCD	1	id=HexNAc2.Hex6_N-Glycan	1378.48	0.99	200.88	8.17246e-21	8.17246e-21	567.31	2	0	100	250	2	567.306	1133.6	-0.12	55.08	18468.1	0	0	0	0	0	2418.85	0	0	0	12341	12341	MS2	1958-11-01	20180109_Lumos_RSLC3_Stadlmann_Penninger_IMBA_mESC_PNGF_HILIC_fr17.raw
Disintegrin and metalloproteinase domain-containing protein 10 OS=Mus musculus GN=Adam10 PE=1 SV=1 - [E9PYF2_MOUSE]|Disintegrin and metalloproteinase domain-containing protein 10 OS=Mus musculus GN=Adam10 PE=1 SV=2 - [ADA10_MOUSE]	E9PYF2;O35598	NISQVLEK	2	N1(HexNAc)	N1(HexNAc): 99.83	HCD	1	id=HexNAc2.Hex7_N-Glycan	1540.53	1.24	612.81	5.23991e-62	5.23991e-62	567.31	2	0	0	78	2	567.307	1133.61	2.38	53.92	1.88571e+06	0	0	0	0	0	259875	0	52738.5	0	12522	12522	MS2	33/71	20180109_Lumos_RSLC3_Stadlmann_Penninger_IMBA_mESC_PNGF_HILIC_fr16.raw
Disintegrin and metalloproteinase domain-containing protein 10 OS=Mus musculus GN=Adam10 PE=1 SV=1 - [E9PYF2_MOUSE]|Disintegrin and metalloproteinase domain-containing protein 10 OS=Mus musculus GN=Adam10 PE=1 SV=2 - [ADA10_MOUSE]	E9PYF2;O35598	NISQVLEK	2	N1(HexNAc)	N1(HexNAc): 100	HCD	1	id=HexNAc2.Hex7_N-Glycan	1540.53	1.46	483.01	5.00286e-49	5.00286e-49	567.31	2	0	2	250	2	567.306	1133.61	0.23	53.92	183809	0	0	0	0	0	26754.1	0	5137.19	0	12062	12062	MS2	27/71	20180109_Lumos_RSLC3_Stadlmann_Penninger_IMBA_mESC_PNGF_HILIC_fr17.raw
Disintegrin and metalloproteinase domain-containing protein 10 OS=Mus musculus GN=Adam10 PE=1 SV=1 - [E9PYF2_MOUSE]|Disintegrin and metalloproteinase domain-containing protein 10 OS=Mus musculus GN=Adam10 PE=1 SV=2 - [ADA10_MOUSE]	E9PYF2;O35598	NISQVLEK	2	N1(HexNAc)	N1(HexNAc): 100	HCD	1	id=HexNAc2.Hex7_N-Glycan	1540.53	1.85	470.09	9.78687e-48	9.78687e-48	567.31	2	0	0	250	2	567.309	1133.61	4.97	52.93	65950.3	0	0	0	0	0	10509.4	0	2386.51	0	11373	11373	MS2	26/71	20180109_Lumos_RSLC3_Stadlmann_Penninger_IMBA_mESC_PNGF_HILIC_fr18.raw
Disintegrin and metalloproteinase domain-containing protein 10 OS=Mus musculus GN=Adam10 PE=1 SV=1 - [E9PYF2_MOUSE]|Disintegrin and metalloproteinase domain-containing protein 10 OS=Mus musculus GN=Adam10 PE=1 SV=2 - [ADA10_MOUSE]	E9PYF2;O35598	NISQVLEK	2	N1(HexNAc)	N1(HexNAc): 100	HCD	1	id=HexNAc2.Hex8_N-Glycan	1702.58	1.66	607.75	1.67867e-61	1.67867e-61	567.31	2	0	0	104	2	567.308	1133.61	2.52	53.28	1.53604e+06	0	0	0	0	0	250022	0	60974.4	0	11914	11914	MS2	33/71	20180109_Lumos_RSLC3_Stadlmann_Penninger_IMBA_mESC_PNGF_HILIC_fr17.raw
Disintegrin and metalloproteinase domain-containing protein 10 OS=Mus musculus GN=Adam10 PE=1 SV=1 - [E9PYF2_MOUSE]|Disintegrin and metalloproteinase domain-containing protein 10 OS=Mus musculus GN=Adam10 PE=1 SV=2 - [ADA10_MOUSE]	E9PYF2;O35598	NISQVLEK	2	N1(HexNAc)	N1(HexNAc): 50; S3(HexNAc): 50	HCD	1	id=HexNAc2.Hex9_N-Glycan	1864.63	1.67	617.54	1.76255e-62	1.76255e-62	567.31	2	0	0	250	2	567.309	1133.61	4.6	52.98	458583	0	0	0	0	0	76945.9	0	16332	0	11387	11387	MS2	33/71	20180109_Lumos_RSLC3_Stadlmann_Penninger_IMBA_mESC_PNGF_HILIC_fr18.raw
Disintegrin and metalloproteinase domain-containing protein 10 OS=Mus musculus GN=Adam10 PE=1 SV=1 - [E9PYF2_MOUSE]|Disintegrin and metalloproteinase domain-containing protein 10 OS=Mus musculus GN=Adam10 PE=1 SV=2 - [ADA10_MOUSE]	E9PYF2;O35598	NISQVLEK	2	N1(HexNAc)	N1(HexNAc): 100	HCD	1	id=HexNAc2.Hex9_N-Glycan	1864.63	1.65	564.8	3.31169e-57	3.31169e-57	567.31	2	0	0	250	2	567.309	1133.61	4.38	53.19	142538	0	0	0	0	0	26732.3	0	5843.72	0	11431	11431	MS2	29/71	20180109_Lumos_RSLC3_Stadlmann_Penninger_IMBA_mESC_PNGF_HILIC_fr18.raw
Disintegrin and metalloproteinase domain-containing protein 10 OS=Mus musculus GN=Adam10 PE=1 SV=1 - [E9PYF2_MOUSE]|Disintegrin and metalloproteinase domain-containing protein 10 OS=Mus musculus GN=Adam10 PE=1 SV=2 - [ADA10_MOUSE]	E9PYF2;O35598	NISQVLEK	2	N1(HexNAc)	N1(HexNAc): 100	HCD	1	id=HexNAc2.Hex9_N-Glycan	1864.63	0.94	464.99	3.17199e-47	3.17199e-47	378.54	3	0	11	250	3	378.54	1133.6	-0.42	52.95	222177	0	0	0	0	0	45604.5	0	11135.8	0	11380	11380	MS2	29/138	20180109_Lumos_RSLC3_Stadlmann_Penninger_IMBA_mESC_PNGF_HILIC_fr18.raw
Disintegrin and metalloproteinase domain-containing protein 10 OS=Mus musculus GN=Adam10 PE=1 SV=1 - [E9PYF2_MOUSE]|Disintegrin and metalloproteinase domain-containing protein 10 OS=Mus musculus GN=Adam10 PE=1 SV=2 - [ADA10_MOUSE]	E9PYF2;O35598	NISQVLEK	2	S3(HexNAc)	N1(HexNAc): 99.75	HCD	1	id=HexNAc2.Hex9_N-Glycan	1864.63	1.84	377.13	1.93768e-38	1.93768e-38	567.31	2	0	0	250	2	567.305	1133.6	-1.86	53.01	34592.3	0	0	0	0	0	6353.34	0	1610.34	0	11845	11845	MS2	19/58	20180109_Lumos_RSLC3_Stadlmann_Penninger_IMBA_mESC_PNGF_HILIC_fr17.raw
Disintegrin and metalloproteinase domain-containing protein 10 OS=Mus musculus GN=Adam10 PE=1 SV=1 - [E9PYF2_MOUSE]|Disintegrin and metalloproteinase domain-containing protein 10 OS=Mus musculus GN=Adam10 PE=1 SV=2 - [ADA10_MOUSE]	E9PYF2;O35598	NISQVLEK	2	N1(HexNAc)	N1(HexNAc): 99.75	HCD	1	id=HexNAc2.Hex9_N-Glycan	1864.63	0.93	293.99	3.99291e-30	3.99291e-30	378.54	3	0	10	250	3	378.54	1133.6	-0.42	53.14	82466.9	0	570.661	0	0	0	18455.1	0	3725.25	0	11419	11419	MS2	20/138	20180109_Lumos_RSLC3_Stadlmann_Penninger_IMBA_mESC_PNGF_HILIC_fr18.raw
Disintegrin and metalloproteinase domain-containing protein 10 OS=Mus musculus GN=Adam10 PE=1 SV=1 - [E9PYF2_MOUSE]|Disintegrin and metalloproteinase domain-containing protein 10 OS=Mus musculus GN=Adam10 PE=1 SV=2 - [ADA10_MOUSE]	E9PYF2;O35598	NISQVLEK	2	N1(HexNAc)	N1(HexNAc): 100	HCD	1	id=HexNAc2.Hex9+17amu_N-Glycan	1881.66	0.94	434.59	3.47695e-44	3.47695e-44	378.54	3	0	3	250	3	378.541	1133.61	2.07	52.97	139558	0	0	0	0	0	32221.7	0	8718.75	0	11384	11384	MS2	27/138	20180109_Lumos_RSLC3_Stadlmann_Penninger_IMBA_mESC_PNGF_HILIC_fr18.raw
Disintegrin and metalloproteinase domain-containing protein 10 OS=Mus musculus GN=Adam10 PE=1 SV=1 - [E9PYF2_MOUSE]|Disintegrin and metalloproteinase domain-containing protein 10 OS=Mus musculus GN=Adam10 PE=1 SV=2 - [ADA10_MOUSE]	E9PYF2;O35598	NISQVLEK	2	N1(HexNAc)	N1(HexNAc): 100	HCD	1	id=HexNAc2.Hex10_N-Glycan	2026.69	1.66	591.08	7.79315e-60	7.79315e-60	567.31	2	0	0	250	2	567.31	1133.61	6.46	52.88	115091	0	0	0	0	0	22757.4	0	5196.28	0	11362	11362	MS2	31/71	20180109_Lumos_RSLC3_Stadlmann_Penninger_IMBA_mESC_PNGF_HILIC_fr18.raw
Disintegrin and metalloproteinase domain-containing protein 10 OS=Mus musculus GN=Adam10 PE=1 SV=1 - [E9PYF2_MOUSE]|Disintegrin and metalloproteinase domain-containing protein 10 OS=Mus musculus GN=Adam10 PE=1 SV=2 - [ADA10_MOUSE]	E9PYF2;O35598	NISQVLEKK	2	N1(HexNAc)	N1(HexNAc): 100	HCD	1	id=HexNAc2.Hex8_N-Glycan	1702.58	0.99	417.58	1.74614e-42	1.74614e-42	421.24	3	1	15	250	3	421.239	1261.7	0.96	39.44	180507	0	0	0	0	0	37536	0	9541.25	0	8629	8629	MS2	27/160	20180109_Lumos_RSLC3_Stadlmann_Penninger_IMBA_mESC_PNGF_HILIC_fr17.raw
Disintegrin and metalloproteinase domain-containing protein 10 OS=Mus musculus GN=Adam10 PE=1 SV=1 - [E9PYF2_MOUSE]|Disintegrin and metalloproteinase domain-containing protein 10 OS=Mus musculus GN=Adam10 PE=1 SV=2 - [ADA10_MOUSE]	E9PYF2;O35598	NISQVLEKK	2	S3(HexNAc)	N1(HexNAc): 99.73	HCD	1	id=HexNAc2.Hex9_N-Glycan	1864.63	1.52	296.46	2.25828e-30	2.25828e-30	421.24	3	1	0	250	3	421.238	1261.7	-1.44	39.36	41865.8	0	698.193	0	0	0	9988.89	0	2719.94	0	8612	8612	MS2	18/128	20180109_Lumos_RSLC3_Stadlmann_Penninger_IMBA_mESC_PNGF_HILIC_fr17.raw
Disintegrin and metalloproteinase domain-containing protein 10 OS=Mus musculus GN=Adam10 PE=1 SV=1 - [E9PYF2_MOUSE]|Disintegrin and metalloproteinase domain-containing protein 10 OS=Mus musculus GN=Adam10 PE=1 SV=2 - [ADA10_MOUSE]|Disintegrin and metalloproteinase domain-containing protein 10 (Fragment) OS=Mus musculus GN=Adam10 PE=1 SV=5 - [D3Z1E6_MOUSE]	E9PYF2;O35598;D3Z1E6	NISFMVK	3	N1(HexNAc)	N1(HexNAc): 100	HCD	1	id=HexNAc2.Hex8_N-Glycan	1702.58	1.53	242.81	5.23335e-25	5.23335e-25	521.27	2	0	0	250	2	521.266	1041.53	-2.73	71.05	57181.2	0	0	0	0	0	0	0	1393.47	0	16730	16730	MS2	15/56	20180109_Lumos_RSLC3_Stadlmann_Penninger_IMBA_mESC_PNGF_HILIC_fr16.raw
Protein Setd1a OS=Mus musculus GN=Setd1a PE=1 SV=1 - [E9PYH6_MOUSE]	E9PYH6	RRSSSDTAAYPAGTTVGGTPGNGTPCSQDTNFSSSR	1	N22(Deamidated); C26(Carbamidomethyl)	N22(Deamidated): 100	HCD	1				440.4	9.11068e-45	9.11068e-45	912.92	4	2	75	250	4	912.918	3648.65	8.31	67.67	8506.58	0	0	0	0	0	1287.1	0	0	0	16393	16393	MS2	34/407	20180109_Lumos_RSLC3_Stadlmann_Penninger_IMBA_mESC_PNGF_HILIC_fr15.raw
Protein Setd1a OS=Mus musculus GN=Setd1a PE=1 SV=1 - [E9PYH6_MOUSE]	E9PYH6	SSSDTAAYPAGTTVGGTPGNGTPCSQDTNFSSSRQDTPSSFGQFTPQSSQGTPYTSR	1	N20(Deamidated); C24(Carbamidomethyl); N29(Deamidated)	N20(Deamidated): 100; N29(Deamidated): 100	HCD	1				526.19	2.407e-53	2.407e-53	1456.39	4	1	23	250	4	1456.39	5822.55	5.55	120.12	3483.58	0	0	0	0	0	584.126	0	0	0	27648	27648	MS2	34/615	20180109_Lumos_RSLC3_Stadlmann_Penninger_IMBA_mESC_PNGF_HILIC_fr17.raw
Protein Setd1a OS=Mus musculus GN=Setd1a PE=1 SV=1 - [E9PYH6_MOUSE]	E9PYH6	SSSDTAAYPAGTTVGGTPGNGTPCSQDTNFSSSRQDTPSSFGQFTPQSSQGTPYTSR	1	N20(Deamidated); C24(Carbamidomethyl); N29(Deamidated)	N20(Deamidated): 100; N29(Deamidated): 100	HCD	1				395.88	2.58262e-40	2.58262e-40	1165.32	5	1	16	250	5	1165.32	5822.55	5.45	122.9	10138.6	0	4225.51	0	1246.97	0	1571	0	0	0	28237	28237	MS2	28/576	20180109_Lumos_RSLC3_Stadlmann_Penninger_IMBA_mESC_PNGF_HILIC_fr17.raw
Protein Prr12 OS=Mus musculus GN=Prr12 PE=1 SV=1 - [E9PYL2_MOUSE]	E9PYL2	ASGTGPETPGLGLDHNKPPELPSTVNAEPLGLIQSGPHQSAPPPPPPPPPPPPVSEPK	1	T24(HexNAc)	S40(HexNAc): 99.99	HCD	1				414.96	3.18865e-42	3.18865e-42	1196.62	5	0		250	5	1196.62	5979.06	3.14	128.1	23638.5	0	3316.98	708.673	0	0	523.778	0	0	0	31704	31704	MS2	35/816	20180109_Lumos_RSLC3_Stadlmann_Penninger_IMBA_mESC_PNGF_HILIC_fr15.raw
Prosaposin OS=Mus musculus GN=Psap PE=1 SV=1 - [E9PZ00_MOUSE]|Prosaposin OS=Mus musculus GN=Psap PE=1 SV=1 - [J3QPG5_MOUSE]|Prosaposin OS=Mus musculus GN=Psap PE=1 SV=2 - [SAP_MOUSE]|Prosaposin OS=Mus musculus GN=Psap PE=1 SV=1 - [Q8BFQ1_MOUSE]|Prosaposin OS=Mus musculus GN=Psap PE=1 SV=1 - [K3W4L3_MOUSE]	E9PZ00;J3QPG5;Q61207;Q8BFQ1;K3W4L3	NSTKEEILAALEK	5	T3(HexNAc) ambigous: S2(HexNAc)	N1(HexNAc): 99.64	HCD	1	id=HexNAc2.Hex6_N-Glycan	1378.48	0.86	438.73	1.34075e-44	1.34075e-44	550.29	3	1	9	250	3	550.294	1648.87	2.09	87.32	54381.5	0	842.533	0	0	0	11053.1	0	1817.04	0	20071	20071	MS2	30/203	20180109_Lumos_RSLC3_Stadlmann_Penninger_IMBA_mESC_PNGF_HILIC_fr17.raw
Prosaposin OS=Mus musculus GN=Psap PE=1 SV=1 - [E9PZ00_MOUSE]|Prosaposin OS=Mus musculus GN=Psap PE=1 SV=1 - [J3QPG5_MOUSE]|Prosaposin OS=Mus musculus GN=Psap PE=1 SV=2 - [SAP_MOUSE]|Prosaposin OS=Mus musculus GN=Psap PE=1 SV=1 - [Q8BFQ1_MOUSE]|Prosaposin OS=Mus musculus GN=Psap PE=1 SV=1 - [K3W4L3_MOUSE]	E9PZ00;J3QPG5;Q61207;Q8BFQ1;K3W4L3	NSTKEEILAALEK	5	N1(HexNAc)	N1(HexNAc): 33.33; S2(HexNAc): 33.33; T3(HexNAc): 33.33	HCD	1	id=HexNAc2.Hex7_N-Glycan	1540.53	1.02	677.15	1.92902e-68	1.92902e-68	550.29	3	1	7	169	3	550.294	1648.87	1.93	86.88	370928	0	0	0	0	0	79699.9	0	17995.7	0	20674	20674	MS2	44/263	20180109_Lumos_RSLC3_Stadlmann_Penninger_IMBA_mESC_PNGF_HILIC_fr16.raw
Prosaposin OS=Mus musculus GN=Psap PE=1 SV=1 - [E9PZ00_MOUSE]|Prosaposin OS=Mus musculus GN=Psap PE=1 SV=1 - [J3QPG5_MOUSE]|Prosaposin OS=Mus musculus GN=Psap PE=1 SV=2 - [SAP_MOUSE]|Prosaposin OS=Mus musculus GN=Psap PE=1 SV=1 - [Q8BFQ1_MOUSE]|Prosaposin OS=Mus musculus GN=Psap PE=1 SV=1 - [K3W4L3_MOUSE]	E9PZ00;J3QPG5;Q61207;Q8BFQ1;K3W4L3	NSTKEEILAALEK	5	T3(HexNAc) ambigous: S2(HexNAc)	N1(HexNAc): 99.64	HCD	1	id=HexNAc3.Hex6.PO41_N-Glycan	1661.52	0.77	432.83	5.20929e-44	5.20929e-44	550.29	3	1	18	250	3	550.295	1648.87	3.77	104.61	104954	51457.9	974.386	0	0	0	15155.5	0	3610.33	0	24190	24190	MS2	30/203	20180109_Lumos_RSLC3_Stadlmann_Penninger_IMBA_mESC_PNGF_HILIC_fr17.raw
Homer protein homolog 2 OS=Mus musculus GN=Homer2 PE=1 SV=1 - [E9Q4F9_MOUSE]|Homer protein homolog 2 OS=Mus musculus GN=Homer2 PE=1 SV=1 - [HOME2_MOUSE]	E9Q4F9;Q9QWW1	DKSQEKTETSSNHSQESGCETPSSTQASSVNGTDDEK	2	C19(Carbamidomethyl)		HCD	1				521.41	7.22505e-53	7.22505e-53	795.34	5	2	0	250	5	795.339	3972.67	-2.63	32.34	1740.07	0	0	0	0	0	0	0	0	0	6939	6939	MS2	29/399	20180109_Lumos_RSLC3_Stadlmann_Penninger_IMBA_mESC_PNGF_HILIC_fr17.raw
Neural cell adhesion molecule 1 OS=Mus musculus GN=Ncam1 PE=1 SV=1 - [E9Q589_MOUSE]|Neural cell adhesion molecule 1 OS=Mus musculus GN=Ncam1 PE=1 SV=1 - [A0A0A6YY47_MOUSE]|Neural cell adhesion molecule 1 OS=Mus musculus GN=Ncam1 PE=1 SV=3 - [NCAM1_MOUSE]|Neural cell adhesion molecule 1 OS=Mus musculus GN=Ncam1 PE=1 SV=2 - [E9QB01_MOUSE]|Neural cell adhesion molecule 1 OS=Mus musculus GN=Ncam1 PE=…	E9Q589;A0A0A6YY47;P13595;E9QB01;A0A0A6YWU2	NISSEEKTLDGHMVVR	5	N1(HexNAc)	N1(HexNAc): 100	HCD	1	id=HexNAc2.Hex9_N-Glycan	1864.63	1.02	488.11	1.5458e-49	1.5458e-49	505.25	4	1	7	250	4	505.253	2017.99	1.43	64.61	108566	0	656.202	0	0	0	19552.3	0	3962.49	0	14628	14628	MS2	32/320	20180109_Lumos_RSLC3_Stadlmann_Penninger_IMBA_mESC_PNGF_HILIC_fr17.raw
Neural cell adhesion molecule 1 OS=Mus musculus GN=Ncam1 PE=1 SV=1 - [E9Q589_MOUSE]|Neural cell adhesion molecule 1 OS=Mus musculus GN=Ncam1 PE=1 SV=1 - [A0A0A6YY47_MOUSE]|Neural cell adhesion molecule 1 OS=Mus musculus GN=Ncam1 PE=1 SV=3 - [NCAM1_MOUSE]|Neural cell adhesion molecule 1 OS=Mus musculus GN=Ncam1 PE=1 SV=2 - [E9QB01_MOUSE]|Neural cell adhesion molecule 1 OS=Mus musculus GN=Ncam1 PE=…	E9Q589;A0A0A6YY47;P13595;E9QB01;A0A0A6YWU2	NISSEEKTLDGHMVVR	5	T8(HexNAc) ambigous: S3(HexNAc) ambigous: S4(HexNAc)	N1(HexNAc): 99.65	HCD	1	id=HexNAc2.Hex9_N-Glycan	1864.63	0.93	359.12	1.22524e-36	1.22524e-36	673.34	3	1	0	250	3	673.337	2018	5.39	64.5	49334.5	0	0	0	0	0	8262.1	0	2267.12	0	14604	14604	MS2	20/246	20180109_Lumos_RSLC3_Stadlmann_Penninger_IMBA_mESC_PNGF_HILIC_fr17.raw
Neural cell adhesion molecule 1 OS=Mus musculus GN=Ncam1 PE=1 SV=1 - [E9Q589_MOUSE]|Neural cell adhesion molecule 1 OS=Mus musculus GN=Ncam1 PE=1 SV=1 - [A0A0A6YY47_MOUSE]|Neural cell adhesion molecule 1 OS=Mus musculus GN=Ncam1 PE=1 SV=3 - [NCAM1_MOUSE]|Neural cell adhesion molecule 1 OS=Mus musculus GN=Ncam1 PE=1 SV=2 - [E9QB01_MOUSE]|Neural cell adhesion molecule 1 OS=Mus musculus GN=Ncam1 PE=…	E9Q589;A0A0A6YY47;P13595;E9QB01;A0A0A6YWU2	NISSEEKTLDGHMVVR	5	T8(HexNAc) ambigous: S3(HexNAc) ambigous: S4(HexNAc)	N1(HexNAc): 99.72	HCD	1	id=HexNAc5.Hex5.dHex2.NeuNAc1_N-Glycan	2408.87	0.66	230.34	9.25152e-24	9.25152e-24	505.25	4	1	0	250	4	505.252	2017.99	-0.4	74.66	151878	0	39730.7	9654.54	0	0	37954	2285.38	8403.9	864.771	17025	17025	MS2	18/246	20180109_Lumos_RSLC3_Stadlmann_Penninger_IMBA_mESC_PNGF_HILIC_fr17.raw
Neural cell adhesion molecule 1 OS=Mus musculus GN=Ncam1 PE=1 SV=1 - [E9Q589_MOUSE]|Neural cell adhesion molecule 1 OS=Mus musculus GN=Ncam1 PE=1 SV=1 - [A0A0A6YY47_MOUSE]|Neural cell adhesion molecule 1 OS=Mus musculus GN=Ncam1 PE=1 SV=3 - [NCAM1_MOUSE]|Neural cell adhesion molecule 1 OS=Mus musculus GN=Ncam1 PE=1 SV=2 - [E9QB01_MOUSE]|Neural cell adhesion molecule 1 OS=Mus musculus GN=Ncam1 PE=…	E9Q589;A0A0A6YY47;P13595;E9QB01;A0A0A6YWU2	NISSEEKTLDGHMVVR	5	T8(HexNAc) ambigous: S3(HexNAc) ambigous: S4(HexNAc) ambigous: T8(HexNAc) ambigous: S3(HexNAc) ambigous: S4(HexNAc) ambigous: T8(HexNAc) ambigous: S3(HexNAc) ambigous: S4(HexNAc)	N1(HexNAc): 49.93; S3(HexNAc): 49.93	HCD	1	id=HexNAc5.Hex5.dHex2_N-Glycan ambigous: id=HexNAc5.Hex4.dHex1.NeuNAc1+17amu_N-Glycan ambigous: id=HexNAc5.Hex4.dHex1.NeuNAc1+17amu_N-Glycan ambigous: id=HexNAc5.Hex4.dHex1.NeuNAc1+17amu_N-Glycan ambigous: id=HexNAc5.Hex3.NeuNAc2+34amu_O-Glycan ambigous: id=HexNAc5.Hex3.NeuNAc2+34amu_O-Glycan ambigous: id=HexNAc5.Hex3.NeuNAc2+34amu_O-Glycan	2117.7768 ambigous: 2117.7880 ambigous: 2117.7880 ambigous: 2117.7880 ambigous: 2117.7992 ambigous: 2117.7992 ambigous: 2117.7992	0.53	232.74	5.31674e-24	5.31674e-24	673.34 ambigous: 673.33 ambigous: 673.33 ambigous: 673.33 ambigous: 673.33 ambigous: 673.33 ambigous: 673.33	3	1	0	250	3	673.33700 ambigous: 673.33325 ambigous: 673.33325 ambigous: 673.33325 ambigous: 673.32952 ambigous: 673.32952 ambigous: 673.32952	2017.99644 ambigous: 2017.98521 ambigous: 2017.98521 ambigous: 2017.98521 ambigous: 2017.97402 ambigous: 2017.97402 ambigous: 2017.97402	5.18 ambigous: -0.38 ambigous: -0.38 ambigous: -0.38 ambigous: -5.93 ambigous: -5.93 ambigous: -5.93	63.76	66117.3	0	0	0	0	0	31901.9	1119.88	1623.22	0	14928	14928	MS2	16/246	20180109_Lumos_RSLC3_Stadlmann_Penninger_IMBA_mESC_PNGF_HILIC_fr16.raw
Neural cell adhesion molecule 1 OS=Mus musculus GN=Ncam1 PE=1 SV=1 - [E9Q589_MOUSE]|Neural cell adhesion molecule 1 OS=Mus musculus GN=Ncam1 PE=1 SV=1 - [A0A0A6YY47_MOUSE]|Neural cell adhesion molecule 1 OS=Mus musculus GN=Ncam1 PE=1 SV=3 - [NCAM1_MOUSE]|Neural cell adhesion molecule 1 OS=Mus musculus GN=Ncam1 PE=1 SV=2 - [E9QB01_MOUSE]|Neural cell adhesion molecule 1 OS=Mus musculus GN=Ncam1 PE=…	E9Q589;A0A0A6YY47;P13595;E9QB01;A0A0A6YWU2	NISSEEKTLDGHMVVR	5	S3(HexNAc) ambigous: S4(HexNAc) ambigous: S3(HexNAc) ambigous: S4(HexNAc)	N1(HexNAc): 100	HCD	1	id=HexNAc5.Hex5.dHex3_N-Glycan ambigous: id=HexNAc5.Hex4.dHex2.NeuNAc1+17amu_N-Glycan ambigous: id=HexNAc5.Hex4.dHex2.NeuNAc1+17amu_N-Glycan	2263.8347 ambigous: 2263.8459 ambigous: 2263.8459	0.67	277.73	1.68666e-28	1.68666e-28	505.25	4	1	12	250	4	505.25472 ambigous: 505.25191 ambigous: 505.25191	2017.99705 ambigous: 2017.98583 ambigous: 2017.98583	5.48 ambigous: -0.08 ambigous: -0.08	63.29	369273	0	490.65	0	0	0	137596	14813.6	5643.63	0	14328	14328	MS2	20/246	20180109_Lumos_RSLC3_Stadlmann_Penninger_IMBA_mESC_PNGF_HILIC_fr17.raw
Neural cell adhesion molecule 1 OS=Mus musculus GN=Ncam1 PE=1 SV=1 - [E9Q589_MOUSE]|Neural cell adhesion molecule 1 OS=Mus musculus GN=Ncam1 PE=1 SV=1 - [A0A0A6YY47_MOUSE]|Neural cell adhesion molecule 1 OS=Mus musculus GN=Ncam1 PE=1 SV=3 - [NCAM1_MOUSE]|Neural cell adhesion molecule 1 OS=Mus musculus GN=Ncam1 PE=1 SV=2 - [E9QB01_MOUSE]|Neural cell adhesion molecule 1 (Fragment) OS=Mus musculus G…	E9Q589;A0A0A6YY47;P13595;E9QB01;A0A0A6YY91;A0A0A6YWU2	NISSEEK	6	S3(HexNAc) ambigous: S4(HexNAc)	N1(HexNAc): 99.79	HCD	1	id=HexNAc5.Hex4.dHex1_N-Glycan	1809.67	1.01	238.21	1.5106e-24	1.5106e-24	337.16	3	0	5	250	3	337.16	1009.47	-2.91	19.23	151489	0	0	0	0	0	42381.4	558.83	1143.84	0	3871	3871	MS2	15/94	20180109_Lumos_RSLC3_Stadlmann_Penninger_IMBA_mESC_PNGF_HILIC_fr17.raw
Neural cell adhesion molecule 1 OS=Mus musculus GN=Ncam1 PE=1 SV=1 - [E9Q589_MOUSE]|Neural cell adhesion molecule 1 OS=Mus musculus GN=Ncam1 PE=1 SV=1 - [A0A0A6YY47_MOUSE]|Neural cell adhesion molecule 1 OS=Mus musculus GN=Ncam1 PE=1 SV=3 - [NCAM1_MOUSE]|Neural cell adhesion molecule 1 OS=Mus musculus GN=Ncam1 PE=1 SV=2 - [E9QB01_MOUSE]|Neural cell adhesion molecule 1 (Fragment) OS=Mus musculus G…	E9Q589;A0A0A6YY47;P13595;E9QB01;A0A0A6YY91;A0A0A6YWU2	NISSEEK	6	S3(HexNAc) ambigous: S4(HexNAc)	N1(HexNAc): 99.51	HCD	1	id=HexNAc2.Hex9_N-Glycan	1864.63	1.82	273.53	4.43377e-28	4.43377e-28	505.24	2	0	3	250	2	505.24	1009.47	3.92	12.07	58459.1	0	0	0	0	0	9288.87	0	2516.73	0	1902	1902	MS2	13/49	20180109_Lumos_RSLC3_Stadlmann_Penninger_IMBA_mESC_PNGF_HILIC_fr19.raw
Neural cell adhesion molecule 1 OS=Mus musculus GN=Ncam1 PE=1 SV=1 - [E9Q589_MOUSE]|Neural cell adhesion molecule 1 OS=Mus musculus GN=Ncam1 PE=1 SV=1 - [A0A0A6YY47_MOUSE]|Neural cell adhesion molecule 1 OS=Mus musculus GN=Ncam1 PE=1 SV=3 - [NCAM1_MOUSE]|Neural cell adhesion molecule 1 OS=Mus musculus GN=Ncam1 PE=1 SV=2 - [E9QB01_MOUSE]|Neural cell adhesion molecule 1 (Fragment) OS=Mus musculus G…	E9Q589;A0A0A6YY47;P13595;E9QB01;A0A0A6YY91;A0A0A6YWU2	NISSEEK	6	N1(HexNAc)	N1(HexNAc): 33.33; S3(HexNAc): 33.33; S4(HexNAc): 33.33	HCD	1	id=HexNAc5.Hex5.dHex1_N-Glycan	1971.72	1.07	253.91	4.06132e-26	4.06132e-26	337.16	3	0	0	250	3	337.162	1009.47	2.26	19.71	176284	0	0	0	0	0	110322	1310.67	2832.39	0	3633	3633	MS2	17/114	20180109_Lumos_RSLC3_Stadlmann_Penninger_IMBA_mESC_PNGF_HILIC_fr18.raw
Neural cell adhesion molecule 1 OS=Mus musculus GN=Ncam1 PE=1 SV=1 - [E9Q589_MOUSE]|Neural cell adhesion molecule 1 OS=Mus musculus GN=Ncam1 PE=1 SV=1 - [A0A0A6YY47_MOUSE]|Neural cell adhesion molecule 1 OS=Mus musculus GN=Ncam1 PE=1 SV=3 - [NCAM1_MOUSE]|Neural cell adhesion molecule 1 OS=Mus musculus GN=Ncam1 PE=1 SV=2 - [E9QB01_MOUSE]|Neural cell adhesion molecule 1 (Fragment) OS=Mus musculus G…	E9Q589;A0A0A6YY47;P13595;E9QB01;A0A0A6YY91;A0A0A6YWU2	NISSEEK	6	N1(HexNAc)	N1(HexNAc): 100	HCD	1	id=HexNAc5.Hex5.dHex2_N-Glycan	2117.78	0.99	213.53	4.44064e-22	4.44064e-22	337.16	3	0	5	250	3	337.163	1009.47	4.45	17.56	223600	0	0	0	0	0	124290	6879.26	2694.08	0	3165	3165	MS2	14/114	20180109_Lumos_RSLC3_Stadlmann_Penninger_IMBA_mESC_PNGF_HILIC_fr18.raw
Neural cell adhesion molecule 1 OS=Mus musculus GN=Ncam1 PE=1 SV=1 - [E9Q589_MOUSE]|Neural cell adhesion molecule 1 OS=Mus musculus GN=Ncam1 PE=1 SV=1 - [A0A0A6YY47_MOUSE]|Neural cell adhesion molecule 1 OS=Mus musculus GN=Ncam1 PE=1 SV=3 - [NCAM1_MOUSE]|Neural cell adhesion molecule 1 OS=Mus musculus GN=Ncam1 PE=1 SV=2 - [E9QB01_MOUSE]|Neural cell adhesion molecule 1 (Fragment) OS=Mus musculus G…	E9Q589;A0A0A6YY47;P13595;E9QB01;A0A0A6YY91;A0A0A6YWU2	NISSEEK	6	S3(HexNAc) ambigous: S4(HexNAc) ambigous: S3(HexNAc) ambigous: S4(HexNAc)	N1(HexNAc): 33.33; S3(HexNAc): 33.33; S4(HexNAc): 33.33	HCD	1	id=HexNAc5.Hex5.dHex1.NeuNAc1_N-Glycan ambigous: id=HexNAc5.Hex4.NeuNAc2+17amu_O-Glycan ambigous: id=HexNAc5.Hex4.NeuNAc2+17amu_O-Glycan	2262.8143 ambigous: 2262.8255 ambigous: 2262.8255	0.98	264.2	3.80465e-27	3.80465e-27	337.16	3	0	2	250	3	337.16255 ambigous: 337.15882 ambigous: 337.15882	1009.47309 ambigous: 1009.46190 ambigous: 1009.46190	4.60 ambigous: -6.49 ambigous: -6.49	25.73	223582	0	77418.1	20257.2	0	0	141910	1900.31	3020.84	5837.72	5021	5021	MS2	18/94	20180109_Lumos_RSLC3_Stadlmann_Penninger_IMBA_mESC_PNGF_HILIC_fr18.raw
Disintegrin and metalloproteinase domain-containing protein 9 OS=Mus musculus GN=Adam9 PE=1 SV=1 - [E9Q638_MOUSE]|Disintegrin and metalloproteinase domain-containing protein 9 OS=Mus musculus GN=Adam9 PE=1 SV=2 - [ADAM9_MOUSE]	E9Q638;Q61072	NFSSCSAEDFEK	2	S3(HexNAc); C5(Carbamidomethyl) ambigous: S4(HexNAc); C5(Carbamidomethyl) ambigous: C5(Carbamidomethyl); S6(HexNAc)	N1(HexNAc): 99.68	HCD	1	id=HexNAc2.Hex6_N-Glycan	1378.48	1.36	275.94	2.54708e-28	2.54708e-28	812.33	2	0	0	250	2	812.326	1623.64	-1.96	67.52	34085.4	0	0	0	0	0	5487.88	0	1052.86	0	15326	15326	MS2	17/94	20180109_Lumos_RSLC3_Stadlmann_Penninger_IMBA_mESC_PNGF_HILIC_fr17.raw
Disintegrin and metalloproteinase domain-containing protein 9 OS=Mus musculus GN=Adam9 PE=1 SV=1 - [E9Q638_MOUSE]|Disintegrin and metalloproteinase domain-containing protein 9 OS=Mus musculus GN=Adam9 PE=1 SV=2 - [ADAM9_MOUSE]	E9Q638;Q61072	NFSSCSAEDFEKLTLNK	2	S3(HexNAc); C5(Carbamidomethyl)	N1(HexNAc): 100	HCD	1	id=HexNAc2.Hex6_N-Glycan	1378.48	0.8	513.87	4.10263e-52	4.10263e-52	731.67	3	1	5	202	3	731.674	2193.01	2.15	104.9	137158	0	0	0	0	0	21046.2	0	3684.93	0	25018	25018	MS2	33/272	20180109_Lumos_RSLC3_Stadlmann_Penninger_IMBA_mESC_PNGF_HILIC_fr16.raw
Disintegrin and metalloproteinase domain-containing protein 9 OS=Mus musculus GN=Adam9 PE=1 SV=1 - [E9Q638_MOUSE]|Disintegrin and metalloproteinase domain-containing protein 9 OS=Mus musculus GN=Adam9 PE=1 SV=2 - [ADAM9_MOUSE]	E9Q638;Q61072	NQTAVREEMIR	2	N1(HexNAc)	N1(HexNAc): 50; T3(HexNAc): 50	HCD	1	id=HexNAc2.Hex5_N-Glycan	1216.42	0.8	321.71	6.74704e-33	6.74704e-33	517.26	3	1	15	250	3	517.261	1549.77	2.12	38.93	156863	0	564.653	0	0	0	19139.8	0	4079.3	0	9003	9003	MS2	24/206	20180109_Lumos_RSLC3_Stadlmann_Penninger_IMBA_mESC_PNGF_HILIC_fr15.raw
Kinesin light chain 1 OS=Mus musculus GN=Klc1 PE=1 SV=1 - [E9Q7C9_MOUSE]|Kinesin light chain 1 OS=Mus musculus GN=Klc1 PE=1 SV=1 - [Q5UE59_MOUSE]|Kinesin light chain 1 OS=Mus musculus GN=Klc1 PE=1 SV=1 - [Q7TNF4_MOUSE]|Kinesin light chain 1 OS=Mus musculus GN=Klc1 PE=1 SV=1 - [Q8CD76_MOUSE]	E9Q7C9;Q5UE59;Q7TNF4;Q8CD76	YDDDISPSEDKDSDSSKEPLDDLFPNDEDEPGQGIQQQHSSAAAAAQQGGYEIPAR	4	N26(Deamidated)	N26(Deamidated): 100	HCD	1				494.82	3.29377e-50	3.29377e-50	1207.74	5	2	18	250	5	1207.74	6034.66	3.76	126.05	35506.2	0	829.203	0	0	0	0	0	989.179	0	31233	31233	MS2	35/619	20180109_Lumos_RSLC3_Stadlmann_Penninger_IMBA_mESC_PNGF_HILIC_fr15.raw
Protein Arid2 OS=Mus musculus GN=Arid2 PE=1 SV=1 - [E9Q7E2_MOUSE]	E9Q7E2	QQHPPTYMQSVAPQNTPMPPSPAVQVQGQPSSSQPSPVSASSQHADPVR	1	N15(Deamidated)	N15(Deamidated): 100	HCD	1				328.87	1.29833e-33	1.29833e-33	1287.37	4	0	72	250	4	1287.37	5146.45	2.9	113.62	21485.4	0	8723.88	2253.7	791.389	0	5938.23	0	0	770.885	27035	27035	MS2	25/554	20180109_Lumos_RSLC3_Stadlmann_Penninger_IMBA_mESC_PNGF_HILIC_fr16.raw
Protein Tsc22d2 OS=Mus musculus GN=Tsc22d2 PE=1 SV=1 - [E9Q7M2_MOUSE]|MCG8104 OS=Mus musculus GN=Tsc22d2 PE=4 SV=1 - [A0A0G2JFZ4_MOUSE]	E9Q7M2;A0A0G2JFZ4	SLSNNDQLSQLPAQQANPGSTSQQQAMIAQPPQPTQPPQQPNVSSA	2	T35(HexNAc)	S20(HexNAc): 33.33; T21(HexNAc): 33.33; S22(HexNAc): 33.33	HCD	1				403.72	4.24558e-41	4.24558e-41	1253.85	4	0	10	250	4	1253.85	5012.4	0.56	129.05	271457	0	2358.63	664.413	0	0	0	0	0	0	28774	28774	MS2	36/784	20180109_Lumos_RSLC3_Stadlmann_Penninger_IMBA_mESC_PNGF_HILIC_fr18.raw
Protein Tsc22d2 OS=Mus musculus GN=Tsc22d2 PE=1 SV=1 - [E9Q7M2_MOUSE]|MCG8104 OS=Mus musculus GN=Tsc22d2 PE=4 SV=1 - [A0A0G2JFZ4_MOUSE]	E9Q7M2;A0A0G2JFZ4	SLSNNDQLSQLPAQQANPGSTSQQQAMIAQPPQPTQPPQQPNVSSA	2	T35(HexNAc)	S20(HexNAc): 33.33; T21(HexNAc): 33.33; S22(HexNAc): 33.33	HCD	1				402.95	5.07015e-41	5.07015e-41	1253.85	4	0	5	250	4	1253.85	5012.4	0.56	129.35	429333	0	1869.34	0	0	0	0	0	0	0	28837	28837	MS2	36/781	20180109_Lumos_RSLC3_Stadlmann_Penninger_IMBA_mESC_PNGF_HILIC_fr18.raw
Protein N4bp2 (Fragment) OS=Mus musculus GN=N4bp2 PE=1 SV=5 - [E9Q9B2_MOUSE]|Protein N4bp2 OS=Mus musculus GN=N4bp2 PE=1 SV=1 - [F8VQG7_MOUSE]	E9Q9B2;F8VQG7	QKDLSESECPSAQHSQALADLGNSDPQAPSTHPLHNSGSDLPGTDGDQK	2	C9(Carbamidomethyl)		HCD	1				565.05	3.1243e-57	3.1243e-57	1025.66	5	1	41	250	5	1025.66	5124.29	-3.38	83.11	2939.06	0	741.029	526.161	0	0	0	0	0	0	18467	18467	MS2	40/509	20180109_Lumos_RSLC3_Stadlmann_Penninger_IMBA_mESC_PNGF_HILIC_fr18.raw
Rho GTPase-activating protein 17 OS=Mus musculus GN=Arhgap17 PE=1 SV=1 - [E9QAJ9_MOUSE]|Rho GTPase-activating protein 17 OS=Mus musculus GN=Arhgap17 PE=2 SV=1 - [RHG17_MOUSE]	E9QAJ9;Q3UIA2	SPSPPQQQQQQQQQQQQQQQQQTPGMR	2	M26(Oxidation)	M26(Oxidation): 100	HCD	1				845.89	2.57388e-85	2.57388e-85	1073.84	3	0	0	250	3	1073.84	3219.5	0.18	42.97	4720.95	0	624.078	0	0	0	727.812	0	0	0	9055	9055	MS2	51/343	20180109_Lumos_RSLC3_Stadlmann_Penninger_IMBA_mESC_PNGF_HILIC_fr18.raw
Rho GTPase-activating protein 17 OS=Mus musculus GN=Arhgap17 PE=1 SV=1 - [E9QAJ9_MOUSE]|Rho GTPase-activating protein 17 OS=Mus musculus GN=Arhgap17 PE=2 SV=1 - [RHG17_MOUSE]	E9QAJ9;Q3UIA2	SPSPPQQQQQQQQQQQQQQQQQTPGMR	2	M26(Oxidation)	M26(Oxidation): 100	HCD	1				738.23	1.50409e-74	1.50409e-74	1073.84	3	0	0	250	3	1073.84	3219.49	-1.19	49.02	2773.13	0	507.03	0	0	0	0	0	0	0	10456	10456	MS2	42/435	20180109_Lumos_RSLC3_Stadlmann_Penninger_IMBA_mESC_PNGF_HILIC_fr18.raw
Rho GTPase-activating protein 17 OS=Mus musculus GN=Arhgap17 PE=1 SV=1 - [E9QAJ9_MOUSE]|Rho GTPase-activating protein 17 OS=Mus musculus GN=Arhgap17 PE=2 SV=1 - [RHG17_MOUSE]	E9QAJ9;Q3UIA2	SPSPPQQQQQQQQQQQQQQQQQTPGMR	2	M26(Oxidation)	M26(Oxidation): 100	HCD	1				685.18	3.03671e-69	3.03671e-69	1073.84	3	0	0	250	3	1073.84	3219.5	1.54	48.55	3209.54	0	0	0	0	0	1047.95	0	0	0	10351	10351	MS2	44/367	20180109_Lumos_RSLC3_Stadlmann_Penninger_IMBA_mESC_PNGF_HILIC_fr18.raw
Rho GTPase-activating protein 17 OS=Mus musculus GN=Arhgap17 PE=1 SV=1 - [E9QAJ9_MOUSE]|Rho GTPase-activating protein 17 OS=Mus musculus GN=Arhgap17 PE=2 SV=1 - [RHG17_MOUSE]	E9QAJ9;Q3UIA2	SPSPPQQQQQQQQQQQQQQQQQTPGMR	2	M26(Oxidation)	M26(Oxidation): 100	HCD	1				631.47	7.12635e-64	7.12635e-64	1073.83	3	0	13	250	3	1073.83	3219.49	-2.1	39.76	3066.04	0	0	0	0	0	552.008	0	519.573	0	7488	7488	MS2	32/334	20180109_Lumos_RSLC3_Stadlmann_Penninger_IMBA_mESC_PNGF_HILIC_fr19.raw
Rho GTPase-activating protein 17 OS=Mus musculus GN=Arhgap17 PE=1 SV=1 - [E9QAJ9_MOUSE]|Rho GTPase-activating protein 17 OS=Mus musculus GN=Arhgap17 PE=2 SV=1 - [RHG17_MOUSE]	E9QAJ9;Q3UIA2	SPSPPQQQQQQQQQQQQQQQQQTPGMR	2	M26(Oxidation)	M26(Oxidation): 100	HCD	1				610.21	9.52832e-62	9.52832e-62	1073.84	3	0	22	250	3	1073.84	3219.5	1.43	40.18	3431.57	0	640.034	0	0	0	884.533	0	0	0	7584	7584	MS2	31/342	20180109_Lumos_RSLC3_Stadlmann_Penninger_IMBA_mESC_PNGF_HILIC_fr19.raw
Rho GTPase-activating protein 17 OS=Mus musculus GN=Arhgap17 PE=1 SV=1 - [E9QAJ9_MOUSE]|Rho GTPase-activating protein 17 OS=Mus musculus GN=Arhgap17 PE=2 SV=1 - [RHG17_MOUSE]	E9QAJ9;Q3UIA2	SPSPPQQQQQQQQQQQQQQQQQTPGMRR	2	M26(Oxidation)	M26(Oxidation): 100	HCD	1				793.47	4.49653e-80	4.49653e-80	844.66	4	1	37	250	4	844.655	3375.6	1.29	41.06	5983.1	0	0	0	0	0	1069.31	0	0	0	8593	8593	MS2	48/449	20180109_Lumos_RSLC3_Stadlmann_Penninger_IMBA_mESC_PNGF_HILIC_fr18.raw
AT-rich interactive domain-containing protein 1A OS=Mus musculus GN=Arid1a PE=1 SV=1 - [E9QAQ7_MOUSE]	E9QAQ7	HDSYGNQFSTQGTPSSSPFPSQQTTMYQQQQQNYK	1			HCD	1				777.84	1.64322e-78	1.64322e-78	1342.59	3	0	23	250	3	1342.59	4025.77	0.96	102.66	2306.44	0	0	0	0	0	0	0	0	0	22982	22982	MS2	49/371	20180109_Lumos_RSLC3_Stadlmann_Penninger_IMBA_mESC_PNGF_HILIC_fr18.raw
AT-rich interactive domain-containing protein 1A OS=Mus musculus GN=Arid1a PE=1 SV=1 - [E9QAQ7_MOUSE]	E9QAQ7	HDSYGNQFSTQGTPSSSPFPSQQTTMYQQQQQNYK	1			HCD	1				598.7	1.35045e-60	1.35045e-60	1007.2	4	0	11	250	4	1007.2	4025.76	-0.88	102.71	2701.98	0	0	523.794	0	0	0	0	0	0	23754	23754	MS2	34/344	20180109_Lumos_RSLC3_Stadlmann_Penninger_IMBA_mESC_PNGF_HILIC_fr17.raw
AT-rich interactive domain-containing protein 1A OS=Mus musculus GN=Arid1a PE=1 SV=1 - [E9QAQ7_MOUSE]	E9QAQ7	HDSYGNQFSTQGTPSSSPFPSQQTTMYQQQQQNYK	1	M26(Oxidation); N33(Deamidated)	M26(Oxidation): 100; N33(Deamidated): 99.37	HCD	1				254.4	3.62941e-26	3.62941e-26	1011.45	4	0	11	250	4	1011.45	4042.77	6.33	95.3	13434.7	0	0	1142.76	0	0	0	0	0	0	21358	21358	MS2	22/519	20180109_Lumos_RSLC3_Stadlmann_Penninger_IMBA_mESC_PNGF_HILIC_fr18.raw
AT-rich interactive domain-containing protein 1A OS=Mus musculus GN=Arid1a PE=1 SV=1 - [E9QAQ7_MOUSE]	E9QAQ7	TEPGIGPEGNMGTGAPQPNLMPSTPDSGMYSPSRYPPQQQQQQQQQQQQQR	1	N19(Deamidated); M21(Oxidation)	N19(Deamidated): 100; M21(Oxidation): 100	HCD	1				417.84	1.64333e-42	1.64333e-42	1125.92	5	1	21	250	5	1125.92	5625.58	6.62	110.97	3954.28	0	1410.61	0	0	0	970.24	0	0	0	25633	25633	MS2	38/808	20180109_Lumos_RSLC3_Stadlmann_Penninger_IMBA_mESC_PNGF_HILIC_fr17.raw
AT-rich interactive domain-containing protein 1A OS=Mus musculus GN=Arid1a PE=1 SV=1 - [E9QAQ7_MOUSE]	E9QAQ7	VRTEPGIGPEGNMGTGAPQPNLMPSTPDSGMYSPSRYPPQQQQQQQQQQQQQR	1	M13(Oxidation); N21(Deamidated)	N21(Deamidated): 100; M23(Oxidation): 99.63	HCD	1				586.34	2.32017e-59	2.32017e-59	1176.96	5	2	27	250	5	1176.96	5880.75	5.53	107.57	16278.9	0	507.657	0	0	0	4013.12	0	778.011	713.029	24863	24863	MS2	46/890	20180109_Lumos_RSLC3_Stadlmann_Penninger_IMBA_mESC_PNGF_HILIC_fr17.raw
AT-rich interactive domain-containing protein 1A OS=Mus musculus GN=Arid1a PE=1 SV=1 - [E9QAQ7_MOUSE]	E9QAQ7	VRTEPGIGPEGNMGTGAPQPNLMPSTPDSGMYSPSRYPPQQQQQQQQQQQQQR	1	N12(Deamidated); N21(Deamidated)	N12(Deamidated): 100; N21(Deamidated): 100	HCD	1				230.14	9.6838e-24	9.6838e-24	1173.95	5	2	43	250	5	1173.95	5865.75	7.09	107.98	9744.81	0	941.232	0	0	0	0	0	0	0	26815	26815	MS2	19/548	20180109_Lumos_RSLC3_Stadlmann_Penninger_IMBA_mESC_PNGF_HILIC_fr15.raw
AT-rich interactive domain-containing protein 1A OS=Mus musculus GN=Arid1a PE=1 SV=1 - [E9QAQ7_MOUSE]	E9QAQ7	YPPQQQQQQQQQQQQQR	1			HCD	1				530.43	9.05174e-54	9.05174e-54	733.02	3	0	17	250	3	733.021	2197.05	-0.42	27.15	5008.36	0	0	0	0	0	929.061	0	0	0	6076	6076	MS2	29/118	20180109_Lumos_RSLC3_Stadlmann_Penninger_IMBA_mESC_PNGF_HILIC_fr15.raw
Non-canonical poly(A) RNA polymerase PAPD5 OS=Mus musculus GN=Papd5 PE=1 SV=1 - [E9QJT6_MOUSE]|Non-canonical poly(A) RNA polymerase PAPD5 OS=Mus musculus GN=Papd5 PE=1 SV=1 - [F8WI26_MOUSE]|Non-canonical poly(A) RNA polymerase PAPD5 OS=Mus musculus GN=Papd5 PE=1 SV=2 - [PAPD5_MOUSE]	E9QJT6;F8WI26;Q68ED3	HSSNSSSGPVSSSSATQSSSSDVDSDATPCK	3	T16(HexNAc); T28(HexNAc); C30(Carbamidomethyl)	S25(HexNAc): 100; T28(HexNAc): 100	HCD	1				308.96	1.27125e-31	1.27125e-31	863.11	4	0	46	250	4	863.113	3449.43	1.51	44.49	5031.84	0	2271.08	0	0	0	1707.1	0	0	0	9821	9821	MS2	26/592	20180109_Lumos_RSLC3_Stadlmann_Penninger_IMBA_mESC_PNGF_HILIC_fr17.raw
Non-canonical poly(A) RNA polymerase PAPD5 OS=Mus musculus GN=Papd5 PE=1 SV=1 - [E9QJT6_MOUSE]|Non-canonical poly(A) RNA polymerase PAPD5 OS=Mus musculus GN=Papd5 PE=1 SV=1 - [F8WI26_MOUSE]|Non-canonical poly(A) RNA polymerase PAPD5 OS=Mus musculus GN=Papd5 PE=1 SV=2 - [PAPD5_MOUSE]	E9QJT6;F8WI26;Q68ED3	HSSNSSSGPVSSSSATQSSSSDVDSDATPCK	3	T16(HexNAc); T28(HexNAc); C30(Carbamidomethyl)	S25(HexNAc): 99.99; T28(HexNAc): 99.99	HCD	1				235.98	2.52156e-24	2.52156e-24	1150.48	3	0	48	250	3	1150.48	3449.43	0.33	44.48	4310.46	0	529.132	0	0	0	1188.5	0	0	0	9818	9818	MS2	19/592	20180109_Lumos_RSLC3_Stadlmann_Penninger_IMBA_mESC_PNGF_HILIC_fr17.raw
Non-canonical poly(A) RNA polymerase PAPD5 OS=Mus musculus GN=Papd5 PE=1 SV=1 - [E9QJT6_MOUSE]|Non-canonical poly(A) RNA polymerase PAPD5 OS=Mus musculus GN=Papd5 PE=1 SV=1 - [F8WI26_MOUSE]|Non-canonical poly(A) RNA polymerase PAPD5 OS=Mus musculus GN=Papd5 PE=1 SV=2 - [PAPD5_MOUSE]	E9QJT6;F8WI26;Q68ED3	HSSNSSSGPVSSSSATQSSSSDVDSDATPCKTPK	3	N4(Deamidated); C30(Carbamidomethyl)	N4(Deamidated): 100	HCD	1				819.88	1.02756e-82	1.02756e-82	843.37	4	1	46	250	4	843.369	3370.45	2.29	45.22	4887.77	0	5110.97	817.948	0	0	1676.73	0	0	0	10356	10356	MS2	49/377	20180109_Lumos_RSLC3_Stadlmann_Penninger_IMBA_mESC_PNGF_HILIC_fr16.raw
Ankyrin repeat domain-containing protein 17 OS=Mus musculus GN=Ankrd17 PE=1 SV=1 - [E9QKG6_MOUSE]|Ankyrin repeat domain-containing protein 17 OS=Mus musculus GN=Ankrd17 PE=1 SV=2 - [ANR17_MOUSE]|Ankyrin repeat domain-containing protein 17 OS=Mus musculus GN=Ankrd17 PE=4 SV=1 - [A0A0G2JDZ9_MOUSE]	E9QKG6;Q99NH0;A0A0G2JDZ9	TSNATTTTVTTTASNNSTAPTNATYPMPTAK	3	S2(HexNAc)	T11(HexNAc): 97.68	HCD	1				502.19	6.03572e-51	6.03572e-51	1107.19	3	0	0	250	3	1107.19	3319.54	-1.1	87.12	109846	0	0	0	0	0	0	0	0	0	21458	21458	MS2	39/520	20180109_Lumos_RSLC3_Stadlmann_Penninger_IMBA_mESC_PNGF_HILIC_fr15.raw
Ankyrin repeat domain-containing protein 17 OS=Mus musculus GN=Ankrd17 PE=1 SV=1 - [E9QKG6_MOUSE]|Ankyrin repeat domain-containing protein 17 OS=Mus musculus GN=Ankrd17 PE=1 SV=2 - [ANR17_MOUSE]|Ankyrin repeat domain-containing protein 17 OS=Mus musculus GN=Ankrd17 PE=4 SV=1 - [A0A0G2JDZ9_MOUSE]	E9QKG6;Q99NH0;A0A0G2JDZ9	TSNATTTTVTTTASNNSTAPTNATYPMPTAK	3	S2(HexNAc); S17(HexNAc)	T6(HexNAc): 33.29; T7(HexNAc): 33.29; T8(HexNAc): 33.29; T10(HexNAc): 33.29; T11(HexNAc): 33.29; T12(HexNAc): 33.29	HCD	1				456.46	2.25863e-46	2.25863e-46	1174.88	3	0	0	250	3	1174.88	3522.64	2.18	83.29	183850	0	828.198	0	0	0	0	0	0	0	20448	20448	MS2	40/610	20180109_Lumos_RSLC3_Stadlmann_Penninger_IMBA_mESC_PNGF_HILIC_fr15.raw
Ankyrin repeat domain-containing protein 17 OS=Mus musculus GN=Ankrd17 PE=1 SV=1 - [E9QKG6_MOUSE]|Ankyrin repeat domain-containing protein 17 OS=Mus musculus GN=Ankrd17 PE=1 SV=2 - [ANR17_MOUSE]|Ankyrin repeat domain-containing protein 17 OS=Mus musculus GN=Ankrd17 PE=4 SV=1 - [A0A0G2JDZ9_MOUSE]	E9QKG6;Q99NH0;A0A0G2JDZ9	TSNATTTTVTTTASNNSTAPTNATYPMPTAK	3	S2(HexNAc); S17(HexNAc)	T11(HexNAc): 99.14; T12(HexNAc): 99.99	HCD	1				349.53	1.11474e-35	1.11474e-35	1174.88	3	0	0	250	3	1174.88	3522.63	1.03	81.23	132845	0	0	0	0	0	0	0	0	0	19908	19908	MS2	32/610	20180109_Lumos_RSLC3_Stadlmann_Penninger_IMBA_mESC_PNGF_HILIC_fr15.raw
Ankyrin repeat domain-containing protein 17 OS=Mus musculus GN=Ankrd17 PE=1 SV=1 - [E9QKG6_MOUSE]|Ankyrin repeat domain-containing protein 17 OS=Mus musculus GN=Ankrd17 PE=1 SV=2 - [ANR17_MOUSE]|Ankyrin repeat domain-containing protein 17 OS=Mus musculus GN=Ankrd17 PE=4 SV=1 - [A0A0G2JDZ9_MOUSE]	E9QKG6;Q99NH0;A0A0G2JDZ9	TSNATTTTVTTTASNNSTAPTNATYPMPTAK	3	S2(HexNAc); S17(HexNAc)	T10(HexNAc): 66.51; T11(HexNAc): 66.51; T12(HexNAc): 66.51	HCD	1				297.59	1.74327e-30	1.74327e-30	1174.88	3	0	63	250	3	1174.88	3522.63	0.72	83	106531	0	0	0	0	0	0	0	0	0	20370	20370	MS2	28/610	20180109_Lumos_RSLC3_Stadlmann_Penninger_IMBA_mESC_PNGF_HILIC_fr15.raw
E3 ubiquitin-protein ligase TRIM33 OS=Mus musculus GN=Trim33 PE=1 SV=1 - [E9QME5_MOUSE]|E3 ubiquitin-protein ligase TRIM33 OS=Mus musculus GN=Trim33 PE=1 SV=1 - [E9QP19_MOUSE]|E3 ubiquitin-protein ligase TRIM33 OS=Mus musculus GN=Trim33 PE=1 SV=2 - [TRI33_MOUSE]|E3 ubiquitin-protein ligase TRIM33 (Fragment) OS=Mus musculus GN=Trim33 PE=4 SV=1 - [A0A0G2JE09_MOUSE]	E9QME5;E9QP19;Q99PP7;A0A0G2JE09	YISGSHLPPQPTSTMNPSPGPSALSPGSSGLSNSHTPVRPPSTSSTGSR	4	N16(Deamidated); N33(HexNAc)	N16(Deamidated): 100; S18(HexNAc): 100	HCD	1				866.5	2.23762e-87	2.23762e-87	1013.1	5	0	81	250	5	1013.1	5061.45	8.11	89.63	33925.8	0	0	0	0	0	0	0	0	0	22137	22137	MS2	59/1124	20180109_Lumos_RSLC3_Stadlmann_Penninger_IMBA_mESC_PNGF_HILIC_fr15.raw
Transformer-2 protein homolog alpha OS=Mus musculus GN=Tra2a PE=1 SV=1 - [E9QP00_MOUSE]	E9QP00	AHTPTPGIYMGRPTHSGGGGGGGGGGGGGGGGGGR	1	M10(Oxidation)	M10(Oxidation): 100	HCD	1				515.49	2.82288e-52	2.82288e-52	731.08	4	0	46	250	4	731.085	2921.32	-1.39	30.56	1678.68	0	0	0	0	0	812.191	0	0	0	6141	6141	MS2	31/537	20180109_Lumos_RSLC3_Stadlmann_Penninger_IMBA_mESC_PNGF_HILIC_fr18.raw
Sulfatase-modifying factor 2 (Fragment) OS=Mus musculus GN=Sumf2 PE=1 SV=1 - [F6R8U9_MOUSE]|Sulfatase-modifying factor 2 OS=Mus musculus GN=Sumf2 PE=2 SV=2 - [SUMF2_MOUSE]	F6R8U9;Q8BPG6	GGLKGQVYPWGNRFQPNR	2	N12(HexNAc); N17(HexNAc)	N12(HexNAc): 100; N17(HexNAc): 100	HCD	1	id=HexNAc2.Hex6.PO41_N-Glycan	1458.44	0	296.29	2.34887e-30	2.34887e-30	620.81	4	2	10	250	4	620.814	2480.23	0.59	88.34	147319	109924	0	0	0	0	8872.88	0	1042.41	0	19715	19715	MS2	25/299	20180109_Lumos_RSLC3_Stadlmann_Penninger_IMBA_mESC_PNGF_HILIC_fr18.raw
Sulfatase-modifying factor 2 (Fragment) OS=Mus musculus GN=Sumf2 PE=1 SV=1 - [F6R8U9_MOUSE]|Sulfatase-modifying factor 2 OS=Mus musculus GN=Sumf2 PE=2 SV=2 - [SUMF2_MOUSE]	F6R8U9;Q8BPG6	GGLKGQVYPWGNRFQPNR	2	N17(HexNAc)	N17(HexNAc): 100	HCD	1	id=HexNAc3.Hex6.PO41_N-Glycan	1661.52	0.98	389.34	1.1629e-39	1.1629e-39	759.72	3	2	5	250	3	759.725	2277.16	3.35	88.33	77815.5	100052	1227.96	0	0	0	12288.5	0	1677.18	0	19712	19712	MS2	31/259	20180109_Lumos_RSLC3_Stadlmann_Penninger_IMBA_mESC_PNGF_HILIC_fr18.raw
Protein Fubp3 (Fragment) OS=Mus musculus GN=Fubp3 PE=1 SV=1 - [F6W2V3_MOUSE]	F6W2V3	MQPPAAPHQNGPPAFLTQGWGSTYQAWQQPTQQVPSQQSQPQNSQPDYSK	1	N10(Deamidated); T23(HexNAc); N43(Deamidated)	N10(Deamidated): 100; S22(HexNAc): 33.23; T23(HexNAc): 33.23; T31(HexNAc): 33.23; N43(Deamidated): 100	HCD	1				285.08	3.10765e-29	3.10765e-29	1438.92	4	0	6	250	4	1438.92	5752.68	8.03	160.27	16112	0	0	0	0	0	0	0	0	0	38893	38893	MS2	25/440	20180109_Lumos_RSLC3_Stadlmann_Penninger_IMBA_mESC_PNGF_HILIC_fr15.raw
Trinucleotide repeat-containing gene 6A protein OS=Mus musculus GN=Tnrc6a PE=1 SV=2 - [F6ZMJ4_MOUSE]|Trinucleotide repeat-containing gene 6A protein OS=Mus musculus GN=Tnrc6a PE=2 SV=1 - [TNR6A_MOUSE]	F6ZMJ4;Q3UHK8	ATASNQQPPPPQQQQPQQEQQQQQPQALPR	2			HCD	1				494.14	3.85289e-50	3.85289e-50	1135.56	3	0	49	250	3	1135.56	3404.67	1.01	63.42	4976.96	0	0	0	0	0	1352.06	0	0	0	13834	13834	MS2	34/308	20180109_Lumos_RSLC3_Stadlmann_Penninger_IMBA_mESC_PNGF_HILIC_fr18.raw
Trinucleotide repeat-containing gene 6A protein OS=Mus musculus GN=Tnrc6a PE=1 SV=2 - [F6ZMJ4_MOUSE]|Trinucleotide repeat-containing gene 6A protein OS=Mus musculus GN=Tnrc6a PE=2 SV=1 - [TNR6A_MOUSE]	F6ZMJ4;Q3UHK8	ATASNQQPPPPQQQQPQQEQQQQQPQALPR	2	N5(Deamidated)	N5(Deamidated): 100	HCD	1				313.67	4.29491e-32	4.29491e-32	1135.89	3	0	0	250	3	1135.89	3405.66	0.79	66.25	12639	0	4427.18	999.395	0	0	5986.66	0	757.544	0	14485	14485	MS2	24/306	20180109_Lumos_RSLC3_Stadlmann_Penninger_IMBA_mESC_PNGF_HILIC_fr18.raw
Trinucleotide repeat-containing gene 6A protein OS=Mus musculus GN=Tnrc6a PE=1 SV=2 - [F6ZMJ4_MOUSE]|Trinucleotide repeat-containing gene 6A protein OS=Mus musculus GN=Tnrc6a PE=2 SV=1 - [TNR6A_MOUSE]	F6ZMJ4;Q3UHK8	SQSDINHNTSGSHYENCQRGPVSSTSDCSTSCK	2	C17(Carbamidomethyl); C28(Carbamidomethyl); C32(Carbamidomethyl)		HCD	1				781.25	7.50526e-79	7.50526e-79	922.63	4	1	14	250	4	922.633	3687.51	-0.08	37.08	14522.8	0	451.134	0	0	0	6955.57	0	0	0	8060	8060	MS2	49/369	20180109_Lumos_RSLC3_Stadlmann_Penninger_IMBA_mESC_PNGF_HILIC_fr17.raw
Endoplasmin (Fragment) OS=Mus musculus GN=Hsp90b1 PE=1 SV=1 - [F7C312_MOUSE]|Endoplasmin OS=Mus musculus GN=Hsp90b1 PE=1 SV=2 - [ENPL_MOUSE]	F7C312;P08113	IADEKYNDTFWKEFGTNIK	2	T9(HexNAc)	N7(HexNAc): 99.84	HCD	1	id=HexNAc2.Hex9_N-Glycan	1864.63	0.93	720.67	8.56976e-73	8.56976e-73	631.31	4	2	11	250	4	631.308	2522.21	1.33	108.24	88541.1	0	1194.18	0	0	0	20963.6	0	5485.34	0	25009	25009	MS2	45/301	20180109_Lumos_RSLC3_Stadlmann_Penninger_IMBA_mESC_PNGF_HILIC_fr17.raw
Endoplasmin (Fragment) OS=Mus musculus GN=Hsp90b1 PE=1 SV=1 - [F7C312_MOUSE]|Endoplasmin OS=Mus musculus GN=Hsp90b1 PE=1 SV=2 - [ENPL_MOUSE]	F7C312;P08113	LGVIEDHSNR	2	N9(HexNAc)	N9(HexNAc): 99.79	HCD	1	id=HexNAc2.Hex7_N-Glycan	1540.53	0.9	219.97	1.00773e-22	1.00773e-22	448.23	3	0	12	250	3	448.226	1342.66	2.99	31.36	47605.6	0	555.508	0	0	0	9575.24	0	2663.59	0	6705	6705	MS2	16/179	20180109_Lumos_RSLC3_Stadlmann_Penninger_IMBA_mESC_PNGF_HILIC_fr17.raw
Endoplasmin (Fragment) OS=Mus musculus GN=Hsp90b1 PE=1 SV=1 - [F7C312_MOUSE]|Endoplasmin OS=Mus musculus GN=Hsp90b1 PE=1 SV=2 - [ENPL_MOUSE]	F7C312;P08113	LGVIEDHSNR	2	N9(HexNAc)	N9(HexNAc): 100	HCD	1	id=HexNAc2.Hex8_N-Glycan	1702.58	0.94	504.84	3.28408e-51	3.28408e-51	448.23	3	0	1	250	3	448.226	1342.66	2.78	30.54	164869	0	0	0	0	0	39323.2	0	11246	0	6508	6508	MS2	30/179	20180109_Lumos_RSLC3_Stadlmann_Penninger_IMBA_mESC_PNGF_HILIC_fr17.raw
Endoplasmin (Fragment) OS=Mus musculus GN=Hsp90b1 PE=1 SV=1 - [F7C312_MOUSE]|Endoplasmin OS=Mus musculus GN=Hsp90b1 PE=1 SV=2 - [ENPL_MOUSE]	F7C312;P08113	LGVIEDHSNR	2	N9(HexNAc)	N9(HexNAc): 100	HCD	1	id=HexNAc2.Hex9_N-Glycan	1864.63	0.98	599.2	1.20349e-60	1.20349e-60	448.23	3	0	0	250	3	448.226	1342.66	1.9	30.16	225593	0	0	0	0	0	60592.8	0	18308.2	0	6047	6047	MS2	34/179	20180109_Lumos_RSLC3_Stadlmann_Penninger_IMBA_mESC_PNGF_HILIC_fr18.raw
Laminin subunit gamma-1 OS=Mus musculus GN=Lamc1 PE=1 SV=1 - [F8VQJ3_MOUSE]|Laminin subunit gamma-1 OS=Mus musculus GN=Lamc1 PE=1 SV=2 - [LAMC1_MOUSE]	F8VQJ3;P02468	IASAVQKNATSTK	2	T10(HexNAc)	N8(HexNAc): 49.95; T10(HexNAc): 49.95	HCD	1	id=HexNAc2.Hex6_N-Glycan	1378.48	1.09	297.5	1.77893e-30	1.77893e-30	507.94	3	1	0	250	3	507.943	1521.81	1.3	16.8	21313.1	0	0	0	0	0	5013.42	0	1091	0	3299	3299	MS2	19/193	20180109_Lumos_RSLC3_Stadlmann_Penninger_IMBA_mESC_PNGF_HILIC_fr17.raw
Laminin subunit gamma-1 OS=Mus musculus GN=Lamc1 PE=1 SV=1 - [F8VQJ3_MOUSE]|Laminin subunit gamma-1 OS=Mus musculus GN=Lamc1 PE=1 SV=2 - [LAMC1_MOUSE]	F8VQJ3;P02468	IASAVQKNATSTK	2	T10(HexNAc)	N8(HexNAc): 33.3; T10(HexNAc): 33.3; S11(HexNAc): 33.3	HCD	1	id=HexNAc2.Hex7_N-Glycan	1540.53	1.1	228.89	1.29222e-23	1.29222e-23	507.95	3	1	4	250	3	507.945	1521.82	5.93	16.28	26572	0	0	0	0	0	5471.71	0	1811.33	0	2873	2873	MS2	16/193	20180109_Lumos_RSLC3_Stadlmann_Penninger_IMBA_mESC_PNGF_HILIC_fr18.raw
Laminin subunit gamma-1 OS=Mus musculus GN=Lamc1 PE=1 SV=1 - [F8VQJ3_MOUSE]|Laminin subunit gamma-1 OS=Mus musculus GN=Lamc1 PE=1 SV=2 - [LAMC1_MOUSE]	F8VQJ3;P02468	IASAVQKNATSTK	2	N8(HexNAc)	N8(HexNAc): 100	HCD	1	id=HexNAc2.Hex8_N-Glycan	1702.58	1.03	785.43	2.86601e-79	2.86601e-79	507.94	3	1	0	250	3	507.942	1521.81	-0.14	16.08	110165	0	0	0	0	0	27967.6	0	9035.08	0	2829	2829	MS2	49/265	20180109_Lumos_RSLC3_Stadlmann_Penninger_IMBA_mESC_PNGF_HILIC_fr18.raw
Laminin subunit gamma-1 OS=Mus musculus GN=Lamc1 PE=1 SV=1 - [F8VQJ3_MOUSE]|Laminin subunit gamma-1 OS=Mus musculus GN=Lamc1 PE=1 SV=2 - [LAMC1_MOUSE]	F8VQJ3;P02468	IASAVQKNATSTK	2	T10(HexNAc)	N8(HexNAc): 99.79	HCD	1	id=HexNAc2.Hex9_N-Glycan	1864.63	1.1	252.93	5.09103e-26	5.09103e-26	507.94	3	1	3	250	3	507.943	1521.82	2.08	15.67	25590.1	0	0	0	0	0	6922.8	0	1819.52	0	2599	2599	MS2	16/193	20180109_Lumos_RSLC3_Stadlmann_Penninger_IMBA_mESC_PNGF_HILIC_fr19.raw
Laminin subunit gamma-1 OS=Mus musculus GN=Lamc1 PE=1 SV=1 - [F8VQJ3_MOUSE]|Laminin subunit gamma-1 OS=Mus musculus GN=Lamc1 PE=1 SV=2 - [LAMC1_MOUSE]	F8VQJ3;P02468	IASAVQKNATSTKADAER	2	T10(HexNAc) ambigous: S11(HexNAc)	N8(HexNAc): 49.95; T10(HexNAc): 49.95	HCD	1	id=HexNAc2.Hex8_N-Glycan	1702.58	0.75	473.65	4.3135e-48	4.3135e-48	516.77	4	2	0	250	4	516.771	2064.06	2.12	22.52	39350.2	0	0	0	0	0	9096.8	0	2447.11	0	4275	4275	MS2	30/285	20180109_Lumos_RSLC3_Stadlmann_Penninger_IMBA_mESC_PNGF_HILIC_fr18.raw
Laminin subunit gamma-1 OS=Mus musculus GN=Lamc1 PE=1 SV=1 - [F8VQJ3_MOUSE]|Laminin subunit gamma-1 OS=Mus musculus GN=Lamc1 PE=1 SV=2 - [LAMC1_MOUSE]	F8VQJ3;P02468	IASAVQKNATSTKADAER	2	N8(HexNAc)	T10(HexNAc): 99.54	HCD	1	id=HexNAc2.Hex8_N-Glycan	1702.58	0.99	425.4	2.88208e-43	2.88208e-43	688.69	3	2	2	250	3	688.692	2064.06	2.8	22.48	28050.3	0	0	0	0	0	6260.33	0	1223.7	0	4264	4264	MS2	30/387	20180109_Lumos_RSLC3_Stadlmann_Penninger_IMBA_mESC_PNGF_HILIC_fr18.raw
Laminin subunit gamma-1 OS=Mus musculus GN=Lamc1 PE=1 SV=1 - [F8VQJ3_MOUSE]|Laminin subunit gamma-1 OS=Mus musculus GN=Lamc1 PE=1 SV=2 - [LAMC1_MOUSE]	F8VQJ3;P02468	KYEQAKNISQDLEK	2	S9(HexNAc)	N7(HexNAc): 100	HCD	1	id=HexNAc2.Hex8_N-Glycan	1702.58	0.6	764.52	3.52984e-77	3.52984e-77	474.99	4	2	0	250	4	474.994	1896.96	0.02	40.66	54113.4	0	0	0	0	0	13838.4	0	4442.67	0	8498	8498	MS2	39/222	20180109_Lumos_RSLC3_Stadlmann_Penninger_IMBA_mESC_PNGF_HILIC_fr18.raw
Laminin subunit gamma-1 OS=Mus musculus GN=Lamc1 PE=1 SV=1 - [F8VQJ3_MOUSE]|Laminin subunit gamma-1 OS=Mus musculus GN=Lamc1 PE=1 SV=2 - [LAMC1_MOUSE]	F8VQJ3;P02468	KYEQAKNISQDLEK	2	S9(HexNAc)	N7(HexNAc): 100	HCD	1	id=HexNAc2.Hex8_N-Glycan	1702.58	0.77	646.69	2.14348e-65	2.14348e-65	632.99	3	2	0	250	3	632.991	1896.96	2.57	40.63	48817.6	0	0	0	0	0	9400.82	0	2141.19	0	8489	8489	MS2	37/222	20180109_Lumos_RSLC3_Stadlmann_Penninger_IMBA_mESC_PNGF_HILIC_fr18.raw
Laminin subunit gamma-1 OS=Mus musculus GN=Lamc1 PE=1 SV=1 - [F8VQJ3_MOUSE]|Laminin subunit gamma-1 OS=Mus musculus GN=Lamc1 PE=1 SV=2 - [LAMC1_MOUSE]	F8VQJ3;P02468	LLNNLTSIK	2	N4(HexNAc)	N4(HexNAc): 49.96; T6(HexNAc): 49.96	HCD	1	id=HexNAc2.Hex9_N-Glycan	1864.63	0.88	637.6	1.73658e-64	1.73658e-64	609.85	2	0	7	250	2	609.853	1218.7	4.45	74.35	209151	0	0	0	0	0	35530.4	0	7036.08	0	16951	16951	MS2	35/82	20180109_Lumos_RSLC3_Stadlmann_Penninger_IMBA_mESC_PNGF_HILIC_fr17.raw
Laminin subunit gamma-1 OS=Mus musculus GN=Lamc1 PE=1 SV=1 - [F8VQJ3_MOUSE]|Laminin subunit gamma-1 OS=Mus musculus GN=Lamc1 PE=1 SV=2 - [LAMC1_MOUSE]	F8VQJ3;P02468	NATSTKADAER	2	T3(HexNAc)	N1(HexNAc): 100	HCD	1	id=HexNAc2.Hex4_N-Glycan	1054.37	1.75	194.7	3.39219e-20	3.39219e-20	683.82	2	1	0	250	2	683.824	1366.64	-3.26	8.48	23831.3	0	0	0	0	0	5229.92	0	0	0	1259	1259	MS2	1985-11-01	20180109_Lumos_RSLC3_Stadlmann_Penninger_IMBA_mESC_PNGF_HILIC_fr19.raw
Laminin subunit gamma-1 OS=Mus musculus GN=Lamc1 PE=1 SV=1 - [F8VQJ3_MOUSE]|Laminin subunit gamma-1 OS=Mus musculus GN=Lamc1 PE=1 SV=2 - [LAMC1_MOUSE]	F8VQJ3;P02468	NATSTKADAER	2	N1(HexNAc)	N1(HexNAc): 99.77	HCD	1	id=HexNAc2.Hex5_N-Glycan	1216.42	1.29	359.12	1.2241e-36	1.2241e-36	456.22	3	1	0	250	3	456.221	1366.65	2.97	10.54	80335.6	0	0	0	0	0	10049.9	0	2309.22	0	1858	1858	MS2	22/210	20180109_Lumos_RSLC3_Stadlmann_Penninger_IMBA_mESC_PNGF_HILIC_fr17.raw
Laminin subunit gamma-1 OS=Mus musculus GN=Lamc1 PE=1 SV=1 - [F8VQJ3_MOUSE]|Laminin subunit gamma-1 OS=Mus musculus GN=Lamc1 PE=1 SV=2 - [LAMC1_MOUSE]	F8VQJ3;P02468	NATSTKADAER	2	N1(HexNAc)	N1(HexNAc): 99.81	HCD	1	id=HexNAc2.Hex6_N-Glycan	1378.48	1.31	548.51	1.408e-55	1.408e-55	456.22	3	1	0	235	3	456.221	1366.65	2.77	9.66	471289	0	0	0	0	0	87863.7	0	16557.9	0	1494	1494	MS2	34/210	20180109_Lumos_RSLC3_Stadlmann_Penninger_IMBA_mESC_PNGF_HILIC_fr18.raw
Laminin subunit gamma-1 OS=Mus musculus GN=Lamc1 PE=1 SV=1 - [F8VQJ3_MOUSE]|Laminin subunit gamma-1 OS=Mus musculus GN=Lamc1 PE=1 SV=2 - [LAMC1_MOUSE]	F8VQJ3;P02468	NATSTKADAER	2	T3(HexNAc)	N1(HexNAc): 99.83	HCD	1	id=HexNAc2.Hex6_N-Glycan	1378.48	0.77	247.38	1.82717e-25	1.82717e-25	683.82	2	1	24	250	2	683.829	1366.65	4.65	8.49	36043.4	0	0	0	0	0	5653.32	0	1507.58	0	1262	1262	MS2	14/85	20180109_Lumos_RSLC3_Stadlmann_Penninger_IMBA_mESC_PNGF_HILIC_fr19.raw
Laminin subunit gamma-1 OS=Mus musculus GN=Lamc1 PE=1 SV=1 - [F8VQJ3_MOUSE]|Laminin subunit gamma-1 OS=Mus musculus GN=Lamc1 PE=1 SV=2 - [LAMC1_MOUSE]	F8VQJ3;P02468	NATSTKADAER	2	T3(HexNAc)	N1(HexNAc): 99.81	HCD	1	id=HexNAc2.Hex6_N-Glycan	1378.48	1.55	222.75	5.30761e-23	5.30761e-23	683.83	2	1	7	250	2	683.827	1366.65	2.33	9.66	44112.8	0	0	0	0	0	8476.46	0	1320.39	0	1492	1492	MS2	1985-12-01	20180109_Lumos_RSLC3_Stadlmann_Penninger_IMBA_mESC_PNGF_HILIC_fr18.raw
Laminin subunit gamma-1 OS=Mus musculus GN=Lamc1 PE=1 SV=1 - [F8VQJ3_MOUSE]|Laminin subunit gamma-1 OS=Mus musculus GN=Lamc1 PE=1 SV=2 - [LAMC1_MOUSE]	F8VQJ3;P02468	NATSTKADAER	2	N1(HexNAc)	N1(HexNAc): 99.78	HCD	1	id=HexNAc2.Hex7_N-Glycan	1540.53	1.24	503.44	4.52717e-51	4.52717e-51	456.22	3	1	0	250	3	456.22	1366.65	1.5	9.04	298948	0	0	0	0	0	61467.3	0	12200.2	0	1370	1370	MS2	33/210	20180109_Lumos_RSLC3_Stadlmann_Penninger_IMBA_mESC_PNGF_HILIC_fr18.raw
Laminin subunit gamma-1 OS=Mus musculus GN=Lamc1 PE=1 SV=1 - [F8VQJ3_MOUSE]|Laminin subunit gamma-1 OS=Mus musculus GN=Lamc1 PE=1 SV=2 - [LAMC1_MOUSE]	F8VQJ3;P02468	NATSTKADAER	2	T3(HexNAc)	N1(HexNAc): 99.82	HCD	1	id=HexNAc2.Hex7_N-Glycan	1540.53	1.38	397.91	1.61734e-40	1.61734e-40	456.22	3	1	1	250	3	456.222	1366.65	4.31	8.68	116789	0	0	0	0	0	21802.9	0	5157.97	0	1299	1299	MS2	23/166	20180109_Lumos_RSLC3_Stadlmann_Penninger_IMBA_mESC_PNGF_HILIC_fr19.raw
Laminin subunit gamma-1 OS=Mus musculus GN=Lamc1 PE=1 SV=1 - [F8VQJ3_MOUSE]|Laminin subunit gamma-1 OS=Mus musculus GN=Lamc1 PE=1 SV=2 - [LAMC1_MOUSE]	F8VQJ3;P02468	NATSTKADAER	2	N1(HexNAc)	N1(HexNAc): 99.8	HCD	1	id=HexNAc2.Hex7_N-Glycan	1540.53	1.16	225.69	2.69528e-23	2.69528e-23	456.22	3	1	0	250	3	456.219	1366.64	-1.05	8.43	58119.5	0	0	0	0	0	11055.3	0	2680.78	0	1248	1248	MS2	13/210	20180109_Lumos_RSLC3_Stadlmann_Penninger_IMBA_mESC_PNGF_HILIC_fr19.raw
Laminin subunit gamma-1 OS=Mus musculus GN=Lamc1 PE=1 SV=1 - [F8VQJ3_MOUSE]|Laminin subunit gamma-1 OS=Mus musculus GN=Lamc1 PE=1 SV=2 - [LAMC1_MOUSE]	F8VQJ3;P02468	NATSTKADAER	2	N1(HexNAc)	N1(HexNAc): 99.81	HCD	1	id=HexNAc2.Hex8_N-Glycan	1702.58	1.13	559.93	1.0157e-56	1.0157e-56	456.22	3	1	0	61	3	456.221	1366.65	2.91	8.5	1.43663e+06	0	0	0	0	0	309318	0	78147.7	0	1266	1266	MS2	33/210	20180109_Lumos_RSLC3_Stadlmann_Penninger_IMBA_mESC_PNGF_HILIC_fr19.raw
Laminin subunit gamma-1 OS=Mus musculus GN=Lamc1 PE=1 SV=1 - [F8VQJ3_MOUSE]|Laminin subunit gamma-1 OS=Mus musculus GN=Lamc1 PE=1 SV=2 - [LAMC1_MOUSE]	F8VQJ3;P02468	NATSTKADAER	2	T3(HexNAc)	N1(HexNAc): 100	HCD	1	id=HexNAc2.Hex8_N-Glycan	1702.58	1.57	355.36	2.91117e-36	2.91117e-36	683.83	2	1	0	250	2	683.828	1366.65	2.56	8.46	73593.6	0	0	0	0	0	13220.2	0	3603.86	0	1254	1254	MS2	20/85	20180109_Lumos_RSLC3_Stadlmann_Penninger_IMBA_mESC_PNGF_HILIC_fr19.raw
Laminin subunit gamma-1 OS=Mus musculus GN=Lamc1 PE=1 SV=1 - [F8VQJ3_MOUSE]|Laminin subunit gamma-1 OS=Mus musculus GN=Lamc1 PE=1 SV=2 - [LAMC1_MOUSE]	F8VQJ3;P02468	NATSTKADAER	2	N1(HexNAc)	N1(HexNAc): 49.94; T3(HexNAc): 49.94	HCD	1	id=HexNAc2.Hex8_N-Glycan	1702.58	1.1	245.63	2.73355e-25	2.73355e-25	456.22	3	1	1	250	3	456.22	1366.65	1.43	8.81	62607	0	0	0	0	0	14032.2	0	3083.33	0	1278	1278	MS2	16/210	20180109_Lumos_RSLC3_Stadlmann_Penninger_IMBA_mESC_PNGF_HILIC_fr20.raw
Laminin subunit gamma-1 OS=Mus musculus GN=Lamc1 PE=1 SV=1 - [F8VQJ3_MOUSE]|Laminin subunit gamma-1 OS=Mus musculus GN=Lamc1 PE=1 SV=2 - [LAMC1_MOUSE]	F8VQJ3;P02468	NATSTKADAER	2	N1(HexNAc)	N1(HexNAc): 99.76	HCD	1	id=HexNAc2.Hex9_N-Glycan	1864.63	1.08	440.38	9.16013e-45	9.16013e-45	456.22	3	1	0	250	3	456.22	1366.65	1.37	8.85	203560	0	0	0	0	0	43471.4	0	13042.3	0	1286	1286	MS2	24/210	20180109_Lumos_RSLC3_Stadlmann_Penninger_IMBA_mESC_PNGF_HILIC_fr20.raw
Laminin subunit gamma-1 OS=Mus musculus GN=Lamc1 PE=1 SV=1 - [F8VQJ3_MOUSE]|Laminin subunit gamma-1 OS=Mus musculus GN=Lamc1 PE=1 SV=2 - [LAMC1_MOUSE]	F8VQJ3;P02468	NATSTKADAER	2	N1(HexNAc)	N1(HexNAc): 99.81	HCD	1	id=HexNAc2.Hex9_N-Glycan	1864.63	1.09	344.74	3.36066e-35	3.36066e-35	456.22	3	1	0	250	3	456.221	1366.65	3.65	8.54	199595	0	0	0	0	0	46322.9	0	10459.6	0	1274	1274	MS2	23/210	20180109_Lumos_RSLC3_Stadlmann_Penninger_IMBA_mESC_PNGF_HILIC_fr19.raw
Laminin subunit gamma-1 OS=Mus musculus GN=Lamc1 PE=1 SV=1 - [F8VQJ3_MOUSE]|Laminin subunit gamma-1 OS=Mus musculus GN=Lamc1 PE=1 SV=2 - [LAMC1_MOUSE]	F8VQJ3;P02468	NATSTKADAER	2	N1(HexNAc)	N1(HexNAc): 100	HCD	1				286.98	2.00631e-29	2.00631e-29	683.83	2	1	30	250	2	683.826	1366.64	-0.59	8.48	8906.1	0	0	0	0	0	0	0	0	0	1260	1260	MS2	18/107	20180109_Lumos_RSLC3_Stadlmann_Penninger_IMBA_mESC_PNGF_HILIC_fr19.raw
Laminin subunit gamma-1 OS=Mus musculus GN=Lamc1 PE=1 SV=1 - [F8VQJ3_MOUSE]|Laminin subunit gamma-1 OS=Mus musculus GN=Lamc1 PE=1 SV=2 - [LAMC1_MOUSE]	F8VQJ3;P02468	NISQDLEK	2	N1(HexNAc)	N1(HexNAc): 99.68	HCD	1	id=HexNAc2.Hex3_N-Glycan	892.317	1.21	303.77	4.19944e-31	4.19944e-31	575.28	2	0	22	250	2	575.285	1149.56	0.08	41.27	44588	0	505.481	0	0	0	5901.3	0	865.409	0	8644	8644	MS2	18/71	20180109_Lumos_RSLC3_Stadlmann_Penninger_IMBA_mESC_PNGF_HILIC_fr18.raw
Laminin subunit gamma-1 OS=Mus musculus GN=Lamc1 PE=1 SV=1 - [F8VQJ3_MOUSE]|Laminin subunit gamma-1 OS=Mus musculus GN=Lamc1 PE=1 SV=2 - [LAMC1_MOUSE]	F8VQJ3;P02468	NISQDLEK	2	N1(HexNAc)	N1(HexNAc): 99.75	HCD	1	id=HexNAc2.Hex4_N-Glycan	1054.37	1.88	399.9	1.02413e-40	1.02413e-40	575.28	2	0	0	250	2	575.285	1149.56	-0.63	41.18	142750	0	440.516	0	0	0	21382.1	0	4370.46	0	8623	8623	MS2	24/71	20180109_Lumos_RSLC3_Stadlmann_Penninger_IMBA_mESC_PNGF_HILIC_fr18.raw
Laminin subunit gamma-1 OS=Mus musculus GN=Lamc1 PE=1 SV=1 - [F8VQJ3_MOUSE]|Laminin subunit gamma-1 OS=Mus musculus GN=Lamc1 PE=1 SV=2 - [LAMC1_MOUSE]	F8VQJ3;P02468	NISQDLEK	2	N1(HexNAc)	N1(HexNAc): 100	HCD	1	id=HexNAc2.Hex5_N-Glycan	1216.42	1.7	466.79	2.09221e-47	2.09221e-47	575.29	2	0	58	250	2	575.287	1149.57	2.48	41.03	239958	0	465.502	0	0	0	41318.1	0	7421.26	0	8587	8587	MS2	27/71	20180109_Lumos_RSLC3_Stadlmann_Penninger_IMBA_mESC_PNGF_HILIC_fr18.raw
Laminin subunit gamma-1 OS=Mus musculus GN=Lamc1 PE=1 SV=1 - [F8VQJ3_MOUSE]|Laminin subunit gamma-1 OS=Mus musculus GN=Lamc1 PE=1 SV=2 - [LAMC1_MOUSE]	F8VQJ3;P02468	NISQDLEK	2	N1(HexNAc)	N1(HexNAc): 99.79	HCD	1	id=HexNAc2.Hex5_N-Glycan	1216.42	1.58	459.76	1.05649e-46	1.05649e-46	575.28	2	0	0	250	2	575.285	1149.56	-1.13	44.91	197750	0	0	0	0	0	22429	0	6738.32	0	10494	10494	MS2	25/71	20180109_Lumos_RSLC3_Stadlmann_Penninger_IMBA_mESC_PNGF_HILIC_fr15.raw
Laminin subunit gamma-1 OS=Mus musculus GN=Lamc1 PE=1 SV=1 - [F8VQJ3_MOUSE]|Laminin subunit gamma-1 OS=Mus musculus GN=Lamc1 PE=1 SV=2 - [LAMC1_MOUSE]	F8VQJ3;P02468	NISQDLEK	2	N1(HexNAc)	N1(HexNAc): 100	HCD	1	id=HexNAc2.Hex5_N-Glycan	1216.42	1.53	452.85	5.18634e-46	5.18634e-46	575.29	2	0	7	250	2	575.286	1149.57	1.84	41.26	243138	0	743.094	0	0	0	37527.7	0	5144.6	0	8643	8643	MS2	25/71	20180109_Lumos_RSLC3_Stadlmann_Penninger_IMBA_mESC_PNGF_HILIC_fr18.raw
Laminin subunit gamma-1 OS=Mus musculus GN=Lamc1 PE=1 SV=1 - [F8VQJ3_MOUSE]|Laminin subunit gamma-1 OS=Mus musculus GN=Lamc1 PE=1 SV=2 - [LAMC1_MOUSE]	F8VQJ3;P02468	NISQDLEK	2	S3(HexNAc)	N1(HexNAc): 50; S3(HexNAc): 50	HCD	1	id=HexNAc2.Hex6_N-Glycan	1378.48	1.51	456.84	2.07096e-46	2.07096e-46	575.29	2	0	9	183	2	575.287	1149.57	2.4	43.01	1.20245e+06	0	0	0	0	0	157805	0	28794.5	0	9816	9816	MS2	25/58	20180109_Lumos_RSLC3_Stadlmann_Penninger_IMBA_mESC_PNGF_HILIC_fr16.raw
Laminin subunit gamma-1 OS=Mus musculus GN=Lamc1 PE=1 SV=1 - [F8VQJ3_MOUSE]|Laminin subunit gamma-1 OS=Mus musculus GN=Lamc1 PE=1 SV=2 - [LAMC1_MOUSE]	F8VQJ3;P02468	NISQDLEK	2	N1(HexNAc)	N1(HexNAc): 50; S3(HexNAc): 50	HCD	1	id=HexNAc2.Hex6_N-Glycan	1378.48	1.67	385.29	2.95524e-39	2.95524e-39	575.29	2	0	0	250	2	575.287	1149.57	2.61	41.28	152741	0	0	0	0	0	22159.9	0	5831.01	0	8646	8646	MS2	22/71	20180109_Lumos_RSLC3_Stadlmann_Penninger_IMBA_mESC_PNGF_HILIC_fr18.raw
Laminin subunit gamma-1 OS=Mus musculus GN=Lamc1 PE=1 SV=1 - [F8VQJ3_MOUSE]|Laminin subunit gamma-1 OS=Mus musculus GN=Lamc1 PE=1 SV=2 - [LAMC1_MOUSE]	F8VQJ3;P02468	NISQDLEK	2	S3(HexNAc)	N1(HexNAc): 99.74	HCD	1	id=HexNAc2.Hex6_N-Glycan	1378.48	1.57	359.82	1.04189e-36	1.04189e-36	575.29	2	0	0	250	2	575.286	1149.56	0.7	40.89	140307	0	0	0	0	0	23670.9	0	2836.82	0	8553	8553	MS2	20/58	20180109_Lumos_RSLC3_Stadlmann_Penninger_IMBA_mESC_PNGF_HILIC_fr18.raw
Laminin subunit gamma-1 OS=Mus musculus GN=Lamc1 PE=1 SV=1 - [F8VQJ3_MOUSE]|Laminin subunit gamma-1 OS=Mus musculus GN=Lamc1 PE=1 SV=2 - [LAMC1_MOUSE]	F8VQJ3;P02468	NISQDLEK	2	N1(HexNAc)	N1(HexNAc): 99.7	HCD	1	id=HexNAc2.Hex6_N-Glycan	1378.48	1.67	202.02	6.28289e-21	6.28289e-21	383.86	3	0	11	250	3	383.859	1149.56	-0.47	41.2	50323.1	0	0	0	0	0	7151.45	0	1653.83	0	8628	8628	MS2	16/138	20180109_Lumos_RSLC3_Stadlmann_Penninger_IMBA_mESC_PNGF_HILIC_fr18.raw
Laminin subunit gamma-1 OS=Mus musculus GN=Lamc1 PE=1 SV=1 - [F8VQJ3_MOUSE]|Laminin subunit gamma-1 OS=Mus musculus GN=Lamc1 PE=1 SV=2 - [LAMC1_MOUSE]	F8VQJ3;P02468	NISQDLEK	2	S3(HexNAc)	N1(HexNAc): 99.68	HCD	1	id=HexNAc2.Hex6_N-Glycan	1378.48	1.21	196.37	2.30749e-20	2.30749e-20	575.29	2	0	0	250	2	575.285	1149.56	0.06	40.76	29310.8	0	0	0	0	0	4990.1	0	589.964	0	7715	7715	MS2	1958-11-01	20180109_Lumos_RSLC3_Stadlmann_Penninger_IMBA_mESC_PNGF_HILIC_fr19.raw
Laminin subunit gamma-1 OS=Mus musculus GN=Lamc1 PE=1 SV=1 - [F8VQJ3_MOUSE]|Laminin subunit gamma-1 OS=Mus musculus GN=Lamc1 PE=1 SV=2 - [LAMC1_MOUSE]	F8VQJ3;P02468	NISQDLEK	2	N1(HexNAc)	N1(HexNAc): 99.85	HCD	1	id=HexNAc2.Hex7_N-Glycan	1540.53	1.02	507.09	1.95438e-51	1.95438e-51	575.29	2	0	2	229	2	575.286	1149.56	0.62	41.89	760068	0	0	0	0	0	110584	0	24716.7	0	9215	9215	MS2	28/71	20180109_Lumos_RSLC3_Stadlmann_Penninger_IMBA_mESC_PNGF_HILIC_fr17.raw
Laminin subunit gamma-1 OS=Mus musculus GN=Lamc1 PE=1 SV=1 - [F8VQJ3_MOUSE]|Laminin subunit gamma-1 OS=Mus musculus GN=Lamc1 PE=1 SV=2 - [LAMC1_MOUSE]	F8VQJ3;P02468	NISQDLEK	2	N1(HexNAc)	N1(HexNAc): 99.8	HCD	1	id=HexNAc2.Hex7_N-Glycan	1540.53	1.65	492.45	5.6855e-50	5.6855e-50	575.29	2	0	1	250	2	575.288	1149.57	5.08	42.49	416229	0	0	0	0	0	63363.3	0	13552.2	0	9360	9360	MS2	28/71	20180109_Lumos_RSLC3_Stadlmann_Penninger_IMBA_mESC_PNGF_HILIC_fr17.raw
Laminin subunit gamma-1 OS=Mus musculus GN=Lamc1 PE=1 SV=1 - [F8VQJ3_MOUSE]|Laminin subunit gamma-1 OS=Mus musculus GN=Lamc1 PE=1 SV=2 - [LAMC1_MOUSE]	F8VQJ3;P02468	NISQDLEK	2	N1(HexNAc)	N1(HexNAc): 100	HCD	1	id=HexNAc2.Hex7_N-Glycan	1540.53	1.21	382.48	5.64844e-39	5.64844e-39	383.86	3	0	9	250	3	383.859	1149.56	0.09	41.16	171513	0	0	0	0	0	31054.2	0	5338.1	0	8618	8618	MS2	26/138	20180109_Lumos_RSLC3_Stadlmann_Penninger_IMBA_mESC_PNGF_HILIC_fr18.raw
Laminin subunit gamma-1 OS=Mus musculus GN=Lamc1 PE=1 SV=1 - [F8VQJ3_MOUSE]|Laminin subunit gamma-1 OS=Mus musculus GN=Lamc1 PE=1 SV=2 - [LAMC1_MOUSE]	F8VQJ3;P02468	NISQDLEK	2	N1(HexNAc)	N1(HexNAc): 100	HCD	1	id=HexNAc2.Hex7_N-Glycan	1540.53	1.3	227.16	1.9251e-23	1.9251e-23	575.29	2	0	0	250	2	575.288	1149.57	3.81	41.76	37564.7	0	0	0	0	0	5938.85	0	964.25	0	8761	8761	MS2	13/71	20180109_Lumos_RSLC3_Stadlmann_Penninger_IMBA_mESC_PNGF_HILIC_fr18.raw
Laminin subunit gamma-1 OS=Mus musculus GN=Lamc1 PE=1 SV=1 - [F8VQJ3_MOUSE]|Laminin subunit gamma-1 OS=Mus musculus GN=Lamc1 PE=1 SV=2 - [LAMC1_MOUSE]	F8VQJ3;P02468	NISQDLEK	2	N1(HexNAc)	N1(HexNAc): 99.81	HCD	1	id=HexNAc2.Hex8_N-Glycan	1702.58	0.51	515.74	2.66953e-52	2.66953e-52	575.29	2	0	2	48	2	575.288	1149.57	5.22	41.18	3.7518e+06	0	0	0	0	0	607333	0	138128	0	8621	8621	MS2	29/71	20180109_Lumos_RSLC3_Stadlmann_Penninger_IMBA_mESC_PNGF_HILIC_fr18.raw
Laminin subunit gamma-1 OS=Mus musculus GN=Lamc1 PE=1 SV=1 - [F8VQJ3_MOUSE]|Laminin subunit gamma-1 OS=Mus musculus GN=Lamc1 PE=1 SV=2 - [LAMC1_MOUSE]	F8VQJ3;P02468	NISQDLEK	2	N1(HexNAc)	N1(HexNAc): 99.83	HCD	1	id=HexNAc2.Hex8_N-Glycan	1702.58	1.07	492.6	5.4952e-50	5.4952e-50	383.86	3	0	3	143	3	383.86	1149.57	2.4	41.16	884812	0	0	0	0	0	176831	0	45086.9	0	8617	8617	MS2	30/138	20180109_Lumos_RSLC3_Stadlmann_Penninger_IMBA_mESC_PNGF_HILIC_fr18.raw
Laminin subunit gamma-1 OS=Mus musculus GN=Lamc1 PE=1 SV=1 - [F8VQJ3_MOUSE]|Laminin subunit gamma-1 OS=Mus musculus GN=Lamc1 PE=1 SV=2 - [LAMC1_MOUSE]	F8VQJ3;P02468	NISQDLEK	2	N1(HexNAc)	N1(HexNAc): 99.76	HCD	1	id=HexNAc2.Hex8_N-Glycan	1702.58	1.64	349.06	1.24215e-35	1.24215e-35	575.29	2	0	3	250	2	575.287	1149.57	3.09	40.92	99079.3	0	0	0	0	0	15726.1	0	4089.55	0	7749	7749	MS2	19/71	20180109_Lumos_RSLC3_Stadlmann_Penninger_IMBA_mESC_PNGF_HILIC_fr19.raw
Laminin subunit gamma-1 OS=Mus musculus GN=Lamc1 PE=1 SV=1 - [F8VQJ3_MOUSE]|Laminin subunit gamma-1 OS=Mus musculus GN=Lamc1 PE=1 SV=2 - [LAMC1_MOUSE]	F8VQJ3;P02468	NISQDLEK	2	N1(HexNAc)	N1(HexNAc): 50; S3(HexNAc): 50	HCD	1	id=HexNAc2.Hex9_N-Glycan	1864.63	1.05	589.42	1.14373e-59	1.14373e-59	575.29	2	0	0	250	2	575.287	1149.57	2.38	40.85	571756	0	0	0	0	0	99533.1	0	23177	0	8544	8544	MS2	32/71	20180109_Lumos_RSLC3_Stadlmann_Penninger_IMBA_mESC_PNGF_HILIC_fr18.raw
Laminin subunit gamma-1 OS=Mus musculus GN=Lamc1 PE=1 SV=1 - [F8VQJ3_MOUSE]|Laminin subunit gamma-1 OS=Mus musculus GN=Lamc1 PE=1 SV=2 - [LAMC1_MOUSE]	F8VQJ3;P02468	NISQDLEK	2	N1(HexNAc)	N1(HexNAc): 50; S3(HexNAc): 50	HCD	1	id=HexNAc2.Hex9_N-Glycan	1864.63	1.71	487.67	1.7116e-49	1.7116e-49	575.29	2	0	0	250	2	575.286	1149.57	1.53	41.11	224011	0	0	0	0	0	37953.2	0	9835.16	0	8605	8605	MS2	28/71	20180109_Lumos_RSLC3_Stadlmann_Penninger_IMBA_mESC_PNGF_HILIC_fr18.raw
Laminin subunit gamma-1 OS=Mus musculus GN=Lamc1 PE=1 SV=1 - [F8VQJ3_MOUSE]|Laminin subunit gamma-1 OS=Mus musculus GN=Lamc1 PE=1 SV=2 - [LAMC1_MOUSE]	F8VQJ3;P02468	NISQDLEK	2	N1(HexNAc)	N1(HexNAc): 99.81	HCD	1	id=HexNAc2.Hex9_N-Glycan	1864.63	1.05	458.79	1.32139e-46	1.32139e-46	383.86	3	0	2	250	3	383.86	1149.56	1.05	40.9	369765	0	0	0	0	0	81793	0	17513.5	0	8556	8556	MS2	29/138	20180109_Lumos_RSLC3_Stadlmann_Penninger_IMBA_mESC_PNGF_HILIC_fr18.raw
Laminin subunit gamma-1 OS=Mus musculus GN=Lamc1 PE=1 SV=1 - [F8VQJ3_MOUSE]|Laminin subunit gamma-1 OS=Mus musculus GN=Lamc1 PE=1 SV=2 - [LAMC1_MOUSE]	F8VQJ3;P02468	NISQDLEK	2	N1(HexNAc)	N1(HexNAc): 99.73	HCD	1	id=HexNAc2.Hex9_N-Glycan	1864.63	1.63	434.19	3.81002e-44	3.81002e-44	575.29	2	0	0	250	2	575.288	1149.57	5.14	40.69	172516	0	0	0	0	0	31567.4	0	6787.06	0	7698	7698	MS2	25/71	20180109_Lumos_RSLC3_Stadlmann_Penninger_IMBA_mESC_PNGF_HILIC_fr19.raw
Laminin subunit gamma-1 OS=Mus musculus GN=Lamc1 PE=1 SV=1 - [F8VQJ3_MOUSE]|Laminin subunit gamma-1 OS=Mus musculus GN=Lamc1 PE=1 SV=2 - [LAMC1_MOUSE]	F8VQJ3;P02468	NISQDLEKQAAR	2	N1(HexNAc)	N1(HexNAc): 100	HCD	1	id=HexNAc2.Hex6_N-Glycan	1378.48	1.04	442.39	5.76656e-45	5.76656e-45	525.94	3	1	0	250	3	525.94	1575.81	5.62	55.61	124511	0	0	0	0	0	23281.4	0	3717.88	0	12941	12941	MS2	28/225	20180109_Lumos_RSLC3_Stadlmann_Penninger_IMBA_mESC_PNGF_HILIC_fr16.raw
Laminin subunit gamma-1 OS=Mus musculus GN=Lamc1 PE=1 SV=1 - [F8VQJ3_MOUSE]|Laminin subunit gamma-1 OS=Mus musculus GN=Lamc1 PE=1 SV=2 - [LAMC1_MOUSE]	F8VQJ3;P02468	NISQDLEKQAAR	2	S3(HexNAc)	N1(HexNAc): 99.78	HCD	1	id=HexNAc2.Hex8_N-Glycan	1702.58	1.1	566.47	2.25636e-57	2.25636e-57	525.94	3	1	7	147	3	525.938	1575.8	1.33	53.86	651030	0	36727.3	10931.4	0	0	133535	0	36311	0	11584	11584	MS2	31/175	20180109_Lumos_RSLC3_Stadlmann_Penninger_IMBA_mESC_PNGF_HILIC_fr18.raw
Laminin subunit gamma-1 OS=Mus musculus GN=Lamc1 PE=1 SV=1 - [F8VQJ3_MOUSE]|Laminin subunit gamma-1 OS=Mus musculus GN=Lamc1 PE=1 SV=2 - [LAMC1_MOUSE]	F8VQJ3;P02468	NISQDLEKQAAR	2	S3(HexNAc)	N1(HexNAc): 50; S3(HexNAc): 50	HCD	1	id=HexNAc2.Hex8_N-Glycan	1702.58	1.12	549.2	1.20268e-55	1.20268e-55	525.94	3	1	10	116	3	525.938	1575.8	1.79	53.67	754831	0	49059.1	10465.5	0	0	158572	0	44902.8	0	11542	11542	MS2	29/175	20180109_Lumos_RSLC3_Stadlmann_Penninger_IMBA_mESC_PNGF_HILIC_fr18.raw
Laminin subunit gamma-1 OS=Mus musculus GN=Lamc1 PE=1 SV=1 - [F8VQJ3_MOUSE]|Laminin subunit gamma-1 OS=Mus musculus GN=Lamc1 PE=1 SV=2 - [LAMC1_MOUSE]	F8VQJ3;P02468	NISQDLEKQAAR	2	S3(HexNAc)	N1(HexNAc): 100	HCD	1	id=HexNAc2.Hex8_N-Glycan	1702.58	1.02	207.74	1.68354e-21	1.68354e-21	525.94	3	1	21	250	3	525.941	1575.81	6.21	53.55	26824.4	0	4059.13	965.5	0	0	5723.65	0	1392.18	0	10474	10474	MS2	14/175	20180109_Lumos_RSLC3_Stadlmann_Penninger_IMBA_mESC_PNGF_HILIC_fr19.raw
Laminin subunit gamma-1 OS=Mus musculus GN=Lamc1 PE=1 SV=1 - [F8VQJ3_MOUSE]|Laminin subunit gamma-1 OS=Mus musculus GN=Lamc1 PE=1 SV=2 - [LAMC1_MOUSE]	F8VQJ3;P02468	NISQDLEKQAAR	2	N1(HexNAc)	N1(HexNAc): 99.76	HCD	1	id=HexNAc2.Hex9_N-Glycan	1864.63	1.1	627.9	1.62305e-63	1.62305e-63	525.94	3	1	1	250	3	525.939	1575.8	2.43	53.63	219099	0	681.236	0	0	0	48430.6	0	13015.5	0	11534	11534	MS2	35/225	20180109_Lumos_RSLC3_Stadlmann_Penninger_IMBA_mESC_PNGF_HILIC_fr18.raw
Laminin subunit gamma-1 OS=Mus musculus GN=Lamc1 PE=1 SV=1 - [F8VQJ3_MOUSE]|Laminin subunit gamma-1 OS=Mus musculus GN=Lamc1 PE=1 SV=2 - [LAMC1_MOUSE]	F8VQJ3;P02468	NISQDLEKQAAR	2	S3(HexNAc)	N1(HexNAc): 100	HCD	1	id=HexNAc2.Hex9_N-Glycan	1864.63	1.14	346.5	2.23812e-35	2.23812e-35	525.94	3	1	40	250	3	525.938	1575.8	2.2	53.36	48226.6	0	0	0	0	0	11606.6	0	3417.28	0	11472	11472	MS2	22/174	20180109_Lumos_RSLC3_Stadlmann_Penninger_IMBA_mESC_PNGF_HILIC_fr18.raw
Laminin subunit gamma-1 OS=Mus musculus GN=Lamc1 PE=1 SV=1 - [F8VQJ3_MOUSE]|Laminin subunit gamma-1 OS=Mus musculus GN=Lamc1 PE=1 SV=2 - [LAMC1_MOUSE]	F8VQJ3;P02468	NISQDLEKQAAR	2	N1(HexNAc)	N1(HexNAc): 100	HCD	1	id=HexNAc2.Hex9_N-Glycan	1864.63	1.07	210.02	9.95825e-22	9.95825e-22	525.94	3	1	0	250	3	525.939	1575.8	3.83	53.45	34918.7	0	0	0	0	0	8489.81	0	1862.45	0	10456	10456	MS2	14/224	20180109_Lumos_RSLC3_Stadlmann_Penninger_IMBA_mESC_PNGF_HILIC_fr19.raw
Laminin subunit gamma-1 OS=Mus musculus GN=Lamc1 PE=1 SV=1 - [F8VQJ3_MOUSE]|Laminin subunit gamma-1 OS=Mus musculus GN=Lamc1 PE=1 SV=2 - [LAMC1_MOUSE]	F8VQJ3;P02468	RIPAINR	2	N6(HexNAc)	N6(HexNAc): 100	HCD	1	id=HexNAc2.Hex8_N-Glycan	1702.58	0.72	214.84	3.28043e-22	3.28043e-22	348.2	3	1	0	250	3	348.205	1042.6	-0.59	29.79	45210.4	0	0	0	0	0	9254.51	0	2225.36	0	6338	6338	MS2	15/90	20180109_Lumos_RSLC3_Stadlmann_Penninger_IMBA_mESC_PNGF_HILIC_fr17.raw
Laminin subunit gamma-1 OS=Mus musculus GN=Lamc1 PE=1 SV=1 - [F8VQJ3_MOUSE]|Laminin subunit gamma-1 OS=Mus musculus GN=Lamc1 PE=1 SV=2 - [LAMC1_MOUSE]	F8VQJ3;P02468	VNDNKTAAEEALR	2	N4(HexNAc)	T6(HexNAc): 99.83	HCD	1	id=HexNAc2.Hex8_N-Glycan	1702.58	1.13	694.52	3.52919e-70	3.52919e-70	545.27	3	1	0	250	3	545.273	1633.81	1.81	33.9	185601	0	0	0	0	0	42894.8	0	11766.6	0	6905	6905	MS2	43/270	20180109_Lumos_RSLC3_Stadlmann_Penninger_IMBA_mESC_PNGF_HILIC_fr18.raw
Laminin subunit gamma-1 OS=Mus musculus GN=Lamc1 PE=1 SV=1 - [F8VQJ3_MOUSE]|Laminin subunit gamma-1 OS=Mus musculus GN=Lamc1 PE=1 SV=2 - [LAMC1_MOUSE]	F8VQJ3;P02468	YEQAKNISQDLEK	2	S8(HexNAc)	N6(HexNAc): 100	HCD	1	id=HexNAc2.Hex8_N-Glycan	1702.58	0.94	527.67	1.71128e-53	1.71128e-53	590.29	3	1	5	250	3	590.294	1768.87	4.55	47.53	48636.8	0	0	0	0	0	10458.2	0	3243.71	0	10114	10114	MS2	32/204	20180109_Lumos_RSLC3_Stadlmann_Penninger_IMBA_mESC_PNGF_HILIC_fr18.raw
Laminin subunit gamma-1 OS=Mus musculus GN=Lamc1 PE=1 SV=1 - [F8VQJ3_MOUSE]|Laminin subunit gamma-1 OS=Mus musculus GN=Lamc1 PE=1 SV=2 - [LAMC1_MOUSE]|Laminin subunit gamma-1 (Fragment) OS=Mus musculus GN=Lamc1 PE=1 SV=1 - [F6TLW1_MOUSE]	F8VQJ3;P02468;F6TLW1	VNSSLHSQISR	3	N2(HexNAc)	N2(HexNAc): 99.85	HCD	1	id=HexNAc2.Hex6_N-Glycan	1378.48	1.23	431.12	7.72627e-44	7.72627e-44	477.58	3	0	5	250	3	477.579	1430.72	0.31	26.31	75441.6	0	0	0	0	0	15449	0	2580.72	0	5522	5522	MS2	26/222	20180109_Lumos_RSLC3_Stadlmann_Penninger_IMBA_mESC_PNGF_HILIC_fr17.raw
Laminin subunit gamma-1 OS=Mus musculus GN=Lamc1 PE=1 SV=1 - [F8VQJ3_MOUSE]|Laminin subunit gamma-1 OS=Mus musculus GN=Lamc1 PE=1 SV=2 - [LAMC1_MOUSE]|Laminin subunit gamma-1 (Fragment) OS=Mus musculus GN=Lamc1 PE=1 SV=1 - [F6TLW1_MOUSE]	F8VQJ3;P02468;F6TLW1	VNSSLHSQISR	3	N2(HexNAc)	N2(HexNAc): 99.86	HCD	1	id=HexNAc2.Hex7_N-Glycan	1540.53	1.3	232.85	5.18929e-24	5.18929e-24	477.58	3	0	3	250	3	477.58	1430.73	2.04	25.63	47100.4	0	0	0	0	0	9462.83	0	2193.08	0	4998	4998	MS2	17/222	20180109_Lumos_RSLC3_Stadlmann_Penninger_IMBA_mESC_PNGF_HILIC_fr18.raw
Laminin subunit gamma-1 OS=Mus musculus GN=Lamc1 PE=1 SV=1 - [F8VQJ3_MOUSE]|Laminin subunit gamma-1 OS=Mus musculus GN=Lamc1 PE=1 SV=2 - [LAMC1_MOUSE]|Laminin subunit gamma-1 (Fragment) OS=Mus musculus GN=Lamc1 PE=1 SV=1 - [F6TLW1_MOUSE]	F8VQJ3;P02468;F6TLW1	VNSSLHSQISR	3	N2(HexNAc)	N2(HexNAc): 99.68	HCD	1	id=HexNAc2.Hex8_N-Glycan	1702.58	1.34	775.57	2.7763e-78	2.7763e-78	477.58	3	0	0	250	3	477.58	1430.73	1.47	25.4	226043	0	0	0	0	0	49527.9	0	13418.8	0	4943	4943	MS2	42/222	20180109_Lumos_RSLC3_Stadlmann_Penninger_IMBA_mESC_PNGF_HILIC_fr18.raw
Laminin subunit gamma-1 OS=Mus musculus GN=Lamc1 PE=1 SV=1 - [F8VQJ3_MOUSE]|Laminin subunit gamma-1 OS=Mus musculus GN=Lamc1 PE=1 SV=2 - [LAMC1_MOUSE]|Laminin subunit gamma-1 (Fragment) OS=Mus musculus GN=Lamc1 PE=1 SV=1 - [F6TLW1_MOUSE]	F8VQJ3;P02468;F6TLW1	VNSSLHSQISR	3	N2(HexNAc)	N2(HexNAc): 99.88	HCD	1	id=HexNAc2.Hex9_N-Glycan	1864.63	1.32	657.75	1.67954e-66	1.67954e-66	477.58	3	0	0	250	3	477.58	1430.73	1.79	24.9	131705	0	567.818	0	0	0	29482	0	8664.42	0	4379	4379	MS2	37/222	20180109_Lumos_RSLC3_Stadlmann_Penninger_IMBA_mESC_PNGF_HILIC_fr19.raw
Protein PRRC2A OS=Mus musculus GN=Prrc2a PE=1 SV=1 - [G3UX48_MOUSE]|Protein PRRC2A OS=Mus musculus GN=Prrc2a PE=1 SV=1 - [PRC2A_MOUSE]	G3UX48;Q7TSC1	QEQSDPKSSDASTAQPPESQPLPASQTPASNQPKRPPTAPENTPSVPSGVK	2			HCD	1				502.2	6.0198e-51	6.0198e-51	1050.52	5	2	53	250	5	1050.52	5248.56	-1.06	74.83	9981.68	0	1238.87	0	0	0	3339.01	0	0	0	17067	17067	MS2	37/563	20180109_Lumos_RSLC3_Stadlmann_Penninger_IMBA_mESC_PNGF_HILIC_fr17.raw
L1TD1 OS=Mus musculus GN=L1td1 PE=1 SV=1 - [G3UYN0_MOUSE]	G3UYN0	SEVLGSAFQGLVVAGECGVGK	1	C17(Carbamidomethyl)		HCD	1				415.89	2.57489e-42	2.57489e-42	1032.52	2	0	13	250	2	1032.52	2064.04	-1.83	149.31	1528.74	0	0	0	0	0	0	0	0	0	33922	33922	MS2	21/93	20180109_Lumos_RSLC3_Stadlmann_Penninger_IMBA_mESC_PNGF_HILIC_fr17.raw
Probable JmjC domain-containing histone demethylation protein 2C OS=Mus musculus GN=Jmjd1c PE=1 SV=1 - [G3UZM1_MOUSE]|Probable JmjC domain-containing histone demethylation protein 2C OS=Mus musculus GN=Jmjd1c PE=1 SV=3 - [JHD2C_MOUSE]|Probable JmjC domain-containing histone demethylation protein 2C OS=Mus musculus GN=Jmjd1c PE=1 SV=1 - [A0A0A0MQ98_MOUSE]|Probable JmjC domain-containing histone de…	G3UZM1;Q69ZK6;A0A0A0MQ98;G3UZX8	EIKEDGDQDASDSPNGSTSPPASQSNEQGSTLR	4	T31(HexNAc)	S11(HexNAc): 49.93; S13(HexNAc): 49.93	HCD	1				959.81	1.044e-96	1.044e-96	1203.19	3	1	0	250	3	1203.19	3607.57	-2.37	56.18	81859.1	0	0	0	0	0	0	0	0	0	13087	13087	MS2	54/561	20180109_Lumos_RSLC3_Stadlmann_Penninger_IMBA_mESC_PNGF_HILIC_fr16.raw
Probable JmjC domain-containing histone demethylation protein 2C OS=Mus musculus GN=Jmjd1c PE=1 SV=1 - [G3UZM1_MOUSE]|Probable JmjC domain-containing histone demethylation protein 2C OS=Mus musculus GN=Jmjd1c PE=1 SV=3 - [JHD2C_MOUSE]|Probable JmjC domain-containing histone demethylation protein 2C OS=Mus musculus GN=Jmjd1c PE=1 SV=1 - [A0A0A0MQ98_MOUSE]|Probable JmjC domain-containing histone de…	G3UZM1;Q69ZK6;A0A0A0MQ98;G3UZX8	EIKEDGDQDASDSPNGSTSPPASQSNEQGSTLR	4	N15(Deamidated); T18(HexNAc)	S13(HexNAc): 49.77; N15(Deamidated): 100; S17(HexNAc): 49.77	HCD	1				406.31	2.33846e-41	2.33846e-41	902.9	4	1	19	250	4	902.901	3608.58	6.57	56.04	69625.2	0	2855.31	828.63	0	0	1358.74	0	0	0	13054	13054	MS2	28/561	20180109_Lumos_RSLC3_Stadlmann_Penninger_IMBA_mESC_PNGF_HILIC_fr16.raw
Probable JmjC domain-containing histone demethylation protein 2C OS=Mus musculus GN=Jmjd1c PE=1 SV=1 - [G3UZM1_MOUSE]|Probable JmjC domain-containing histone demethylation protein 2C OS=Mus musculus GN=Jmjd1c PE=1 SV=3 - [JHD2C_MOUSE]|Probable JmjC domain-containing histone demethylation protein 2C OS=Mus musculus GN=Jmjd1c PE=1 SV=1 - [A0A0A0MQ98_MOUSE]|Probable JmjC domain-containing histone de…	G3UZM1;Q69ZK6;A0A0A0MQ98;G3UZX8	EIKEDGDQDASDSPNGSTSPPASQSNEQGSTLRDLLTTTAGK	4	N26(HexNAc)	S11(HexNAc): 50; S13(HexNAc): 50	HCD	1				975.72	2.68151e-98	2.68151e-98	1127.77	4	2	6	250	4	1127.77	4508.07	1.01	106.17	109956	0	592.764	0	0	0	0	0	0	0	26367	26367	MS2	70/959	20180109_Lumos_RSLC3_Stadlmann_Penninger_IMBA_mESC_PNGF_HILIC_fr15.raw
Protein Sec24c OS=Mus musculus GN=Sec24c PE=1 SV=1 - [G3X972_MOUSE]	G3X972	APPSSGAPPASAAQVPCGQTTYGQFGQGDIQNGPSSTAQMQR	1	C17(Carbamidomethyl); T37(HexNAc)	T21(HexNAc): 99.62	HCD	1				709.19	1.205e-71	1.205e-71	1469.34	3	0	8	250	3	1469.34	4406.01	2.15	106.79	63098.6	0	0	0	0	0	0	0	0	0	25480	25480	MS2	54/649	20180109_Lumos_RSLC3_Stadlmann_Penninger_IMBA_mESC_PNGF_HILIC_fr16.raw
Protein Sec24c OS=Mus musculus GN=Sec24c PE=1 SV=1 - [G3X972_MOUSE]	G3X972	APPSSGAPPASAAQVPCGQTTYGQFGQGDIQNGPSSTAQMQR	1	C17(Carbamidomethyl); T20(HexNAc); T21(HexNAc)	T20(HexNAc): 100; T21(HexNAc): 100	HCD	1				616.38	2.30299e-62	2.30299e-62	1153.03	4	0	3	250	4	1153.03	4609.09	1.11	105.31	209323	0	716.74	0	0	0	0	0	0	0	24359	24359	MS2	44/694	20180109_Lumos_RSLC3_Stadlmann_Penninger_IMBA_mESC_PNGF_HILIC_fr17.raw
Protein Sec24c OS=Mus musculus GN=Sec24c PE=1 SV=1 - [G3X972_MOUSE]	G3X972	APPSSGAPPASAAQVPCGQTTYGQFGQGDIQNGPSSTAQMQR	1	C17(Carbamidomethyl); T20(HexNAc); T21(HexNAc)	T20(HexNAc): 100; T21(HexNAc): 100	HCD	1				483.23	4.75066e-49	4.75066e-49	1153.03	4	0	29	192	4	1153.03	4609.09	1.64	105.08	230273	0	0	0	0	0	0	0	0	0	24310	24310	MS2	38/697	20180109_Lumos_RSLC3_Stadlmann_Penninger_IMBA_mESC_PNGF_HILIC_fr17.raw
Protein Sec24c OS=Mus musculus GN=Sec24c PE=1 SV=1 - [G3X972_MOUSE]	G3X972	APPSSGAPPASAAQVPCGQTTYGQFGQGDIQNGPSSTAQMQR	1	C17(Carbamidomethyl); N32(Deamidated)	N32(Deamidated): 100	HCD	1				476.3	2.34184e-48	2.34184e-48	1051.74	4	0	92	250	4	1051.74	4203.94	7.12	111.53	15394.3	0	3056.51	1050.51	0	0	0	0	0	0	26545	26545	MS2	30/445	20180109_Lumos_RSLC3_Stadlmann_Penninger_IMBA_mESC_PNGF_HILIC_fr16.raw
Protein Sec24c OS=Mus musculus GN=Sec24c PE=1 SV=1 - [G3X972_MOUSE]	G3X972	APPSSGAPPASAAQVPCGQTTYGQFGQGDIQNGPSSTAQMQR	1	C17(Carbamidomethyl); N32(Deamidated)	N32(Deamidated): 100	HCD	1				462.77	5.28927e-47	5.28927e-47	1051.73	4	0	18	179	4	1051.73	4203.91	0.39	111.82	11166.8	0	2024.86	869.382	0	0	2419.03	0	0	0	26611	26611	MS2	28/445	20180109_Lumos_RSLC3_Stadlmann_Penninger_IMBA_mESC_PNGF_HILIC_fr16.raw
Protein Sec24c OS=Mus musculus GN=Sec24c PE=1 SV=1 - [G3X972_MOUSE]	G3X972	APPSSGAPPASAAQVPCGQTTYGQFGQGDIQNGPSSTAQMQR	1	C17(Carbamidomethyl); N32(Deamidated); T37(HexNAc); M40(Oxidation)	Too many isoforms	HCD	1				258.05	1.56633e-26	1.56633e-26	1106.51	4	0	58	250	4	1106.51	4423.01	4.88	103.22	30454.9	0	0	0	0	0	0	0	0	0	24622	24622	MS2	31/928	20180109_Lumos_RSLC3_Stadlmann_Penninger_IMBA_mESC_PNGF_HILIC_fr16.raw
Integrin alpha 7 OS=Mus musculus GN=Itga7 PE=1 SV=1 - [G3X9Q1_MOUSE]	G3X9Q1	NVTLDCAQGTAK	1	N1(HexNAc); C6(Carbamidomethyl)	N1(HexNAc): 99.74	HCD	1	id=HexNAc2.Hex6_N-Glycan	1378.48	1.54	383.57	4.3982e-39	4.3982e-39	740.85	2	0	0	250	2	740.851	1480.69	-0.68	41.29	46090.2	0	0	0	0	0	6205.48	0	1572.04	0	9072	9072	MS2	19/118	20180109_Lumos_RSLC3_Stadlmann_Penninger_IMBA_mESC_PNGF_HILIC_fr17.raw
Integrin alpha 7 OS=Mus musculus GN=Itga7 PE=1 SV=1 - [G3X9Q1_MOUSE]	G3X9Q1	NVTLDCAQGTAK	1	N1(HexNAc); C6(Carbamidomethyl)	N1(HexNAc): 99.76	HCD	1	id=HexNAc2.Hex8_N-Glycan	1702.58	1.14	257.69	1.70271e-26	1.70271e-26	494.24	3	0	21	250	3	494.238	1480.7	2.83	39.71	63923.1	0	0	0	0	0	14902.5	0	3248.32	0	7476	7476	MS2	17/230	20180109_Lumos_RSLC3_Stadlmann_Penninger_IMBA_mESC_PNGF_HILIC_fr19.raw
E3 ubiquitin-protein ligase TRIP12 OS=Mus musculus GN=Trip12 PE=1 SV=1 - [TRIPC_MOUSE]|E3 ubiquitin-protein ligase TRIP12 OS=Mus musculus GN=Trip12 PE=1 SV=1 - [A0A087WNZ7_MOUSE]	G5E870;A0A087WNZ7	ACTNGSGSLGSTTPASSGTATAATNASADLGSPSLQHSRDDSLDLSPQGR	2	C2(Carbamidomethyl); N4(Deamidated)	N4(Deamidated): 100	HCD	1				516.36	2.31323e-52	2.31323e-52	1209.06	4	1	55	250	4	1209.06	4833.23	4.73	103.39	9662.39	0	0	0	0	0	1261.99	0	0	0	25661	25661	MS2	37/563	20180109_Lumos_RSLC3_Stadlmann_Penninger_IMBA_mESC_PNGF_HILIC_fr15.raw
MCG9018 OS=Mus musculus GN=Kbtbd7 PE=1 SV=1 - [G5E8C2_MOUSE]	G5E8C2	SVVAKPNSSHSSDSNNSSNSSSSSSSVVSVAENPPQR	1			HCD	1				948.28	1.48717e-95	1.48717e-95	1235.24	3	0	6	250	3	1235.24	3703.71	1.71	56.39	11488.1	0	0	0	0	0	1549.73	0	823.613	0	13142	13142	MS2	62/406	20180109_Lumos_RSLC3_Stadlmann_Penninger_IMBA_mESC_PNGF_HILIC_fr16.raw
MCG9018 OS=Mus musculus GN=Kbtbd7 PE=1 SV=1 - [G5E8C2_MOUSE]	G5E8C2	SVVAKPNSSHSSDSNNSSNSSSSSSSVVSVAENPPQR	1			HCD	1				831.13	7.70389e-84	7.70389e-84	1235.24	3	0	0	250	3	1235.24	3703.71	1.51	56.15	9968.25	0	0	0	0	0	1876.22	0	0	0	13079	13079	MS2	56/406	20180109_Lumos_RSLC3_Stadlmann_Penninger_IMBA_mESC_PNGF_HILIC_fr16.raw
MCG9018 OS=Mus musculus GN=Kbtbd7 PE=1 SV=1 - [G5E8C2_MOUSE]	G5E8C2	SVVAKPNSSHSSDSNNSSNSSSSSSSVVSVAENPPQR	1			HCD	1				646.01	2.50805e-65	2.50805e-65	1235.24	3	0	0	250	3	1235.24	3703.7	0.42	55.86	15507.3	0	0	0	0	0	2523.81	0	552.057	0	13007	13007	MS2	46/406	20180109_Lumos_RSLC3_Stadlmann_Penninger_IMBA_mESC_PNGF_HILIC_fr16.raw
Histidine rich calcium binding protein, isoform CRA_a OS=Mus musculus GN=Hrc PE=1 SV=1 - [G5E8J6_MOUSE]	G5E8J6	EDENDDEDGDSGEYRHHTQDHQGHNEEQDDDDDDDDDDEDK	1	N4(Deamidated); N25(Deamidated)	N4(Deamidated): 100; N25(Deamidated): 100	HCD	1				208.9	1.28695e-21	1.28695e-21	1212.42	4	1	2	250	4	1212.42	4846.67	4.58	172.64	3740.01	0	4406.27	1583.88	0	0	821.139	0	0	0	38537	38537	MS2	20/383	20180109_Lumos_RSLC3_Stadlmann_Penninger_IMBA_mESC_PNGF_HILIC_fr17.raw
Heterogeneous nuclear ribonucleoprotein L (Fragment) OS=Mus musculus GN=Hnrnpl PE=1 SV=1 - [G5E924_MOUSE]|Heterogeneous nuclear ribonucleoprotein L OS=Mus musculus GN=Hnrnpl PE=1 SV=2 - [HNRPL_MOUSE]	G5E924;Q8R081	LKTENAGDQHGGGGGGGSGAAGGGGGENYDDPHK	2	N5(Deamidated)	N5(Deamidated): 100	HCD	1				735.48	2.83089e-74	2.83089e-74	1028.11	3	1	0	250	3	1028.11	3082.32	3.74	28.99	6473.35	0	0	0	0	0	0	0	0	0	6544	6544	MS2	50/378	20180109_Lumos_RSLC3_Stadlmann_Penninger_IMBA_mESC_PNGF_HILIC_fr15.raw
Heterogeneous nuclear ribonucleoprotein L (Fragment) OS=Mus musculus GN=Hnrnpl PE=1 SV=1 - [G5E924_MOUSE]|Heterogeneous nuclear ribonucleoprotein L OS=Mus musculus GN=Hnrnpl PE=1 SV=2 - [HNRPL_MOUSE]	G5E924;Q8R081	LKTENAGDQHGGGGGGGSGAAGGGGGENYDDPHK	2			HCD	1				608.98	1.26482e-61	1.26482e-61	1027.78	3	1	0	250	3	1027.78	3081.33	-0.41	27.27	3834.05	0	0	0	0	0	522.532	0	0	0	5361	5361	MS2	35/378	20180109_Lumos_RSLC3_Stadlmann_Penninger_IMBA_mESC_PNGF_HILIC_fr18.raw
Heterogeneous nuclear ribonucleoprotein L (Fragment) OS=Mus musculus GN=Hnrnpl PE=1 SV=1 - [G5E924_MOUSE]|Heterogeneous nuclear ribonucleoprotein L OS=Mus musculus GN=Hnrnpl PE=1 SV=2 - [HNRPL_MOUSE]	G5E924;Q8R081	LKTENAGDQHGGGGGGGSGAAGGGGGENYDDPHK	2			HCD	1				442.13	6.11655e-45	6.11655e-45	771.09	4	1	9	250	4	771.087	3081.33	-0.75	27.17	1253.48	0	0	0	0	0	0	0	0	0	4818	4818	MS2	25/297	20180109_Lumos_RSLC3_Stadlmann_Penninger_IMBA_mESC_PNGF_HILIC_fr19.raw
Heterogeneous nuclear ribonucleoprotein L (Fragment) OS=Mus musculus GN=Hnrnpl PE=1 SV=1 - [G5E924_MOUSE]|Heterogeneous nuclear ribonucleoprotein L OS=Mus musculus GN=Hnrnpl PE=1 SV=2 - [HNRPL_MOUSE]	G5E924;Q8R081	LKTENAGDQHGGGGGGGSGAAGGGGGENYDDPHK	2	N5(Deamidated)	N5(Deamidated): 100	HCD	1				213.3	4.67394e-22	4.67394e-22	1028.11	3	1	42	250	3	1028.11	3082.33	6	27.32	4252.55	0	0	0	0	0	1019.27	0	0	0	5375	5375	MS2	17/378	20180109_Lumos_RSLC3_Stadlmann_Penninger_IMBA_mESC_PNGF_HILIC_fr18.raw
Heterogeneous nuclear ribonucleoprotein L (Fragment) OS=Mus musculus GN=Hnrnpl PE=1 SV=1 - [G5E924_MOUSE]|Heterogeneous nuclear ribonucleoprotein L OS=Mus musculus GN=Hnrnpl PE=1 SV=2 - [HNRPL_MOUSE]	G5E924;Q8R081	RLKTENAGDQHGGGGGGGSGAAGGGGGENYDDPHK	2	N29(Deamidated)	N29(Deamidated): 100	HCD	1				346.96	2.01321e-35	2.01321e-35	810.37	4	2	28	250	4	810.365	3238.44	7.82	23.36	3064.54	0	0	0	0	0	927.492	0	0	0	4468	4468	MS2	22/390	20180109_Lumos_RSLC3_Stadlmann_Penninger_IMBA_mESC_PNGF_HILIC_fr18.raw
Heterogeneous nuclear ribonucleoprotein L (Fragment) OS=Mus musculus GN=Hnrnpl PE=1 SV=1 - [G5E924_MOUSE]|Heterogeneous nuclear ribonucleoprotein L OS=Mus musculus GN=Hnrnpl PE=1 SV=2 - [HNRPL_MOUSE]	G5E924;Q8R081	RLKTENAGDQHGGGGGGGSGAAGGGGGENYDDPHK	2			HCD	1				250.44	9.03952e-26	9.03952e-26	810.11	4	2	55	250	4	810.113	3237.43	0.02	23.41	2315.72	0	0	0	0	0	858.655	0	0	0	4480	4480	MS2	17/390	20180109_Lumos_RSLC3_Stadlmann_Penninger_IMBA_mESC_PNGF_HILIC_fr18.raw
Heterogeneous nuclear ribonucleoprotein L (Fragment) OS=Mus musculus GN=Hnrnpl PE=1 SV=1 - [G5E924_MOUSE]|Heterogeneous nuclear ribonucleoprotein L OS=Mus musculus GN=Hnrnpl PE=1 SV=2 - [HNRPL_MOUSE]	G5E924;Q8R081	TENAGDQHGGGGGGGSGAAGGGGGENYDDPHK	2			HCD	1				634.74	3.35704e-64	3.35704e-64	947.39	3	0	6	250	3	947.387	2840.15	-0.37	26.06	2602.8	0	0	0	0	0	829.192	0	0	0	5098	5098	MS2	35/354	20180109_Lumos_RSLC3_Stadlmann_Penninger_IMBA_mESC_PNGF_HILIC_fr18.raw
Heterogeneous nuclear ribonucleoprotein L (Fragment) OS=Mus musculus GN=Hnrnpl PE=1 SV=1 - [G5E924_MOUSE]|Heterogeneous nuclear ribonucleoprotein L OS=Mus musculus GN=Hnrnpl PE=1 SV=2 - [HNRPL_MOUSE]	G5E924;Q8R081	TENAGDQHGGGGGGGSGAAGGGGGENYDDPHKTPASPVVHIR	2			HCD	1				947.97	1.59559e-95	1.59559e-95	650.46	6	1	15	250	6	650.465	3897.75	-0.25	77.08	15430.1	0	0	0	0	0	3635.65	0	0	0	18834	18834	MS2	48/465	20180109_Lumos_RSLC3_Stadlmann_Penninger_IMBA_mESC_PNGF_HILIC_fr15.raw
Heterogeneous nuclear ribonucleoprotein L (Fragment) OS=Mus musculus GN=Hnrnpl PE=1 SV=1 - [G5E924_MOUSE]|Heterogeneous nuclear ribonucleoprotein L OS=Mus musculus GN=Hnrnpl PE=1 SV=2 - [HNRPL_MOUSE]	G5E924;Q8R081	TENAGDQHGGGGGGGSGAAGGGGGENYDDPHKTPASPVVHIR	2	N26(Deamidated)	N26(Deamidated): 100	HCD	1				806.92	2.03043e-81	2.03043e-81	1300.26	3	1	34	250	3	1300.26	3898.75	3.85	52.09	17598.1	0	0	0	0	0	0	0	0	0	11623	11623	MS2	51/468	20180109_Lumos_RSLC3_Stadlmann_Penninger_IMBA_mESC_PNGF_HILIC_fr17.raw
Heterogeneous nuclear ribonucleoprotein L (Fragment) OS=Mus musculus GN=Hnrnpl PE=1 SV=1 - [G5E924_MOUSE]|Heterogeneous nuclear ribonucleoprotein L OS=Mus musculus GN=Hnrnpl PE=1 SV=2 - [HNRPL_MOUSE]	G5E924;Q8R081	TENAGDQHGGGGGGGSGAAGGGGGENYDDPHKTPASPVVHIR	2			HCD	1				665.49	2.82652e-67	2.82652e-67	1299.93	3	1	0	250	3	1299.93	3897.76	3.19	52.06	24964.5	0	0	0	0	0	0	0	0	0	11615	11615	MS2	43/468	20180109_Lumos_RSLC3_Stadlmann_Penninger_IMBA_mESC_PNGF_HILIC_fr17.raw
Heterogeneous nuclear ribonucleoprotein L (Fragment) OS=Mus musculus GN=Hnrnpl PE=1 SV=1 - [G5E924_MOUSE]|Heterogeneous nuclear ribonucleoprotein L OS=Mus musculus GN=Hnrnpl PE=1 SV=2 - [HNRPL_MOUSE]	G5E924;Q8R081	TENAGDQHGGGGGGGSGAAGGGGGENYDDPHKTPASPVVHIR	2			HCD	1				360.29	9.35761e-37	9.35761e-37	975.19	4	1	26	250	4	975.195	3897.76	1.36	180.92	5938.53	0	2846.96	497.945	0	0	0	0	0	0	43187	43187	MS2	24/462	20180109_Lumos_RSLC3_Stadlmann_Penninger_IMBA_mESC_PNGF_HILIC_fr15.raw
Heterogeneous nuclear ribonucleoprotein L (Fragment) OS=Mus musculus GN=Hnrnpl PE=1 SV=1 - [G5E924_MOUSE]|Heterogeneous nuclear ribonucleoprotein L OS=Mus musculus GN=Hnrnpl PE=1 SV=2 - [HNRPL_MOUSE]	G5E924;Q8R081	TENAGDQHGGGGGGGSGAAGGGGGENYDDPHKTPASPVVHIR	2			HCD	1				325.03	3.14227e-33	3.14227e-33	1299.92	3	1	100	250	3	1299.92	3897.75	-0.38	51.81	8631.02	0	0	0	0	0	0	0	0	0	11995	11995	MS2	24/468	20180109_Lumos_RSLC3_Stadlmann_Penninger_IMBA_mESC_PNGF_HILIC_fr16.raw
Neuroplastin (Fragment) OS=Mus musculus GN=Nptn PE=1 SV=1 - [H3BIX4_MOUSE]|Neuroplastin OS=Mus musculus GN=Nptn PE=1 SV=3 - [NPTN_MOUSE]|Neuroplastin OS=Mus musculus GN=Nptn PE=1 SV=1 - [Z4YLB7_MOUSE]|Neuroplastin OS=Mus musculus GN=Nptn PE=1 SV=1 - [A0A0A0MQN8_MOUSE]	H3BIX4;P97300;Z4YLB7;A0A0A0MQN8	ANATIEVK	4	N2(HexNAc)	N2(HexNAc): 100	HCD	1	id=HexNAc2.Hex6_N-Glycan	1378.48	1.82	206.71	2.13429e-21	2.13429e-21	524.78	2	0	0	250	2	524.779	1048.55	-0.57	29.01	19852.6	0	0	0	0	0	3318.93	0	0	0	6418	6418	MS2	1973-12-01	20180109_Lumos_RSLC3_Stadlmann_Penninger_IMBA_mESC_PNGF_HILIC_fr16.raw
Neuroplastin (Fragment) OS=Mus musculus GN=Nptn PE=1 SV=1 - [H3BIX4_MOUSE]|Neuroplastin OS=Mus musculus GN=Nptn PE=1 SV=3 - [NPTN_MOUSE]|Neuroplastin OS=Mus musculus GN=Nptn PE=1 SV=1 - [Z4YLB7_MOUSE]|Neuroplastin OS=Mus musculus GN=Nptn PE=1 SV=1 - [A0A0A0MQN8_MOUSE]	H3BIX4;P97300;Z4YLB7;A0A0A0MQN8	ANATIEVK	4	N2(HexNAc)	N2(HexNAc): 99.82	HCD	1	id=HexNAc2.Hex8_N-Glycan	1702.58	1.76	615.25	2.98278e-62	2.98278e-62	524.78	2	0	0	250	2	524.78	1048.55	0.19	27.66	101710	0	0	0	0	0	14988.4	0	3542.12	0	5456	5456	MS2	31/73	20180109_Lumos_RSLC3_Stadlmann_Penninger_IMBA_mESC_PNGF_HILIC_fr18.raw
Neuroplastin (Fragment) OS=Mus musculus GN=Nptn PE=1 SV=1 - [H3BIX4_MOUSE]|Neuroplastin OS=Mus musculus GN=Nptn PE=1 SV=3 - [NPTN_MOUSE]|Neuroplastin OS=Mus musculus GN=Nptn PE=1 SV=1 - [Z4YLB7_MOUSE]|Neuroplastin OS=Mus musculus GN=Nptn PE=1 SV=1 - [A0A0A0MQN8_MOUSE]	H3BIX4;P97300;Z4YLB7;A0A0A0MQN8	ANATIEVK	4	N2(HexNAc)	N2(HexNAc): 100	HCD	1	id=HexNAc2.Hex9_N-Glycan	1864.63	1.66	415.12	3.07284e-42	3.07284e-42	524.78	2	0	0	250	2	524.781	1048.56	2.9	27.45	53732.6	0	0	0	0	0	9398.16	0	1709.5	0	5407	5407	MS2	22/73	20180109_Lumos_RSLC3_Stadlmann_Penninger_IMBA_mESC_PNGF_HILIC_fr18.raw
Neuroplastin (Fragment) OS=Mus musculus GN=Nptn PE=1 SV=1 - [H3BIX4_MOUSE]|Neuroplastin OS=Mus musculus GN=Nptn PE=1 SV=3 - [NPTN_MOUSE]|Neuroplastin OS=Mus musculus GN=Nptn PE=1 SV=1 - [Z4YLB7_MOUSE]|Neuroplastin OS=Mus musculus GN=Nptn PE=1 SV=1 - [A0A0A0MQN8_MOUSE]	H3BIX4;P97300;Z4YLB7;A0A0A0MQN8	NASNMEYR	4	N1(HexNAc)	N1(HexNAc): 99.76	HCD	1	id=HexNAc2.Hex4_N-Glycan	1054.37	1.78	283.13	4.86631e-29	4.86631e-29	594.25	2	0	0	250	2	594.255	1187.5	2.72	26.73	75695.4	0	0	0	0	0	11023.5	0	1780.19	0	5623	5623	MS2	15/70	20180109_Lumos_RSLC3_Stadlmann_Penninger_IMBA_mESC_PNGF_HILIC_fr17.raw
Neuroplastin (Fragment) OS=Mus musculus GN=Nptn PE=1 SV=1 - [H3BIX4_MOUSE]|Neuroplastin OS=Mus musculus GN=Nptn PE=1 SV=3 - [NPTN_MOUSE]|Neuroplastin OS=Mus musculus GN=Nptn PE=1 SV=1 - [Z4YLB7_MOUSE]|Neuroplastin OS=Mus musculus GN=Nptn PE=1 SV=1 - [A0A0A0MQN8_MOUSE]	H3BIX4;P97300;Z4YLB7;A0A0A0MQN8	NASNMEYR	4	N1(HexNAc)	N1(HexNAc): 99.41	HCD	1	id=HexNAc2.Hex5_N-Glycan	1216.42	2.11	508.81	1.3144e-51	1.3144e-51	594.25	2	0	0	250	2	594.254	1187.5	0.69	27.9	437139	0	0	0	0	0	51232.9	0	17333	0	6148	6148	MS2	28/70	20180109_Lumos_RSLC3_Stadlmann_Penninger_IMBA_mESC_PNGF_HILIC_fr16.raw
Neuroplastin (Fragment) OS=Mus musculus GN=Nptn PE=1 SV=1 - [H3BIX4_MOUSE]|Neuroplastin OS=Mus musculus GN=Nptn PE=1 SV=3 - [NPTN_MOUSE]|Neuroplastin OS=Mus musculus GN=Nptn PE=1 SV=1 - [Z4YLB7_MOUSE]|Neuroplastin OS=Mus musculus GN=Nptn PE=1 SV=1 - [A0A0A0MQN8_MOUSE]	H3BIX4;P97300;Z4YLB7;A0A0A0MQN8	NASNMEYR	4	S3(HexNAc)	N1(HexNAc): 99.77	HCD	1	id=HexNAc2.Hex5_N-Glycan	1216.42	1.54	197.96	1.59843e-20	1.59843e-20	594.25	2	0	0	250	2	594.255	1187.5	2.75	25.58	42590.1	0	0	0	0	0	5329.73	0	891.546	0	4987	4987	MS2	1957-11-01	20180109_Lumos_RSLC3_Stadlmann_Penninger_IMBA_mESC_PNGF_HILIC_fr18.raw
Neuroplastin (Fragment) OS=Mus musculus GN=Nptn PE=1 SV=1 - [H3BIX4_MOUSE]|Neuroplastin OS=Mus musculus GN=Nptn PE=1 SV=3 - [NPTN_MOUSE]|Neuroplastin OS=Mus musculus GN=Nptn PE=1 SV=1 - [Z4YLB7_MOUSE]|Neuroplastin OS=Mus musculus GN=Nptn PE=1 SV=1 - [A0A0A0MQN8_MOUSE]	H3BIX4;P97300;Z4YLB7;A0A0A0MQN8	NASNMEYR	4	N1(HexNAc); M5(Oxidation)	N1(HexNAc): 100; M5(Oxidation): 100	HCD	1	id=HexNAc2.Hex6_N-Glycan	1378.48	1.34	457.94	1.60846e-46	1.60846e-46	602.25	2	0	0	250	2	602.253	1203.5	3.01	16.04	321624	0	0	0	0	0	46919.7	0	8806.36	0	3124	3124	MS2	27/91	20180109_Lumos_RSLC3_Stadlmann_Penninger_IMBA_mESC_PNGF_HILIC_fr17.raw
Neuroplastin (Fragment) OS=Mus musculus GN=Nptn PE=1 SV=1 - [H3BIX4_MOUSE]|Neuroplastin OS=Mus musculus GN=Nptn PE=1 SV=3 - [NPTN_MOUSE]|Neuroplastin OS=Mus musculus GN=Nptn PE=1 SV=1 - [Z4YLB7_MOUSE]|Neuroplastin OS=Mus musculus GN=Nptn PE=1 SV=1 - [A0A0A0MQN8_MOUSE]	H3BIX4;P97300;Z4YLB7;A0A0A0MQN8	NASNMEYR	4	N1(HexNAc)	N1(HexNAc): 99.36	HCD	1	id=HexNAc2.Hex6_N-Glycan	1378.48	1.94	404.25	3.75582e-41	3.75582e-41	594.26	2	0	0	110	2	594.256	1187.5	4.11	26.77	1.63809e+06	0	0	0	0	0	219063	0	47607.7	0	5632	5632	MS2	24/70	20180109_Lumos_RSLC3_Stadlmann_Penninger_IMBA_mESC_PNGF_HILIC_fr17.raw
Neuroplastin (Fragment) OS=Mus musculus GN=Nptn PE=1 SV=1 - [H3BIX4_MOUSE]|Neuroplastin OS=Mus musculus GN=Nptn PE=1 SV=3 - [NPTN_MOUSE]|Neuroplastin OS=Mus musculus GN=Nptn PE=1 SV=1 - [Z4YLB7_MOUSE]|Neuroplastin OS=Mus musculus GN=Nptn PE=1 SV=1 - [A0A0A0MQN8_MOUSE]	H3BIX4;P97300;Z4YLB7;A0A0A0MQN8	NASNMEYR	4	N1(HexNAc); M5(Oxidation)	N1(HexNAc): 99.34; M5(Oxidation): 100	HCD	1	id=HexNAc2.Hex6_N-Glycan	1378.48	1.35	331.64	6.86075e-34	6.86075e-34	602.25	2	0	3	250	2	602.253	1203.5	3.62	26.73	168793	0	0	0	0	0	24101.8	0	5341.31	0	5624	5624	MS2	21/91	20180109_Lumos_RSLC3_Stadlmann_Penninger_IMBA_mESC_PNGF_HILIC_fr17.raw
Neuroplastin (Fragment) OS=Mus musculus GN=Nptn PE=1 SV=1 - [H3BIX4_MOUSE]|Neuroplastin OS=Mus musculus GN=Nptn PE=1 SV=3 - [NPTN_MOUSE]|Neuroplastin OS=Mus musculus GN=Nptn PE=1 SV=1 - [Z4YLB7_MOUSE]|Neuroplastin OS=Mus musculus GN=Nptn PE=1 SV=1 - [A0A0A0MQN8_MOUSE]	H3BIX4;P97300;Z4YLB7;A0A0A0MQN8	NASNMEYR	4	N1(HexNAc); M5(Oxidation)	N1(HexNAc): 99.75; M5(Oxidation): 100	HCD	1	id=HexNAc2.Hex6_N-Glycan	1378.48	1.29	292.1	6.16295e-30	6.16295e-30	602.25	2	0	0	250	2	602.251	1203.5	0.58	15.59	252406	0	0	0	0	0	37498.1	0	8416.71	0	3016	3016	MS2	19/91	20180109_Lumos_RSLC3_Stadlmann_Penninger_IMBA_mESC_PNGF_HILIC_fr17.raw
Neuroplastin (Fragment) OS=Mus musculus GN=Nptn PE=1 SV=1 - [H3BIX4_MOUSE]|Neuroplastin OS=Mus musculus GN=Nptn PE=1 SV=3 - [NPTN_MOUSE]|Neuroplastin OS=Mus musculus GN=Nptn PE=1 SV=1 - [Z4YLB7_MOUSE]|Neuroplastin OS=Mus musculus GN=Nptn PE=1 SV=1 - [A0A0A0MQN8_MOUSE]	H3BIX4;P97300;Z4YLB7;A0A0A0MQN8	NASNMEYR	4	N1(HexNAc)	N1(HexNAc): 99.82	HCD	1	id=HexNAc2.Hex6_N-Glycan	1378.48	0.48	289.48	1.1281e-29	1.1281e-29	396.5	3	0	1	250	3	396.505	1187.5	1.85	26.75	128003	0	0	0	0	0	20768.3	0	2628.22	0	5629	5629	MS2	19/136	20180109_Lumos_RSLC3_Stadlmann_Penninger_IMBA_mESC_PNGF_HILIC_fr17.raw
Neuroplastin (Fragment) OS=Mus musculus GN=Nptn PE=1 SV=1 - [H3BIX4_MOUSE]|Neuroplastin OS=Mus musculus GN=Nptn PE=1 SV=3 - [NPTN_MOUSE]|Neuroplastin OS=Mus musculus GN=Nptn PE=1 SV=1 - [Z4YLB7_MOUSE]|Neuroplastin OS=Mus musculus GN=Nptn PE=1 SV=1 - [A0A0A0MQN8_MOUSE]	H3BIX4;P97300;Z4YLB7;A0A0A0MQN8	NASNMEYR	4	S3(HexNAc)	N1(HexNAc): 99.79	HCD	1	id=HexNAc2.Hex6_N-Glycan	1378.48	1.81	261.2	7.59041e-27	7.59041e-27	594.26	2	0	10	250	2	594.256	1187.51	4.73	26.6	100362	0	0	0	0	0	14967.9	0	2330.76	0	5212	5212	MS2	14/57	20180109_Lumos_RSLC3_Stadlmann_Penninger_IMBA_mESC_PNGF_HILIC_fr18.raw
Neuroplastin (Fragment) OS=Mus musculus GN=Nptn PE=1 SV=1 - [H3BIX4_MOUSE]|Neuroplastin OS=Mus musculus GN=Nptn PE=1 SV=3 - [NPTN_MOUSE]|Neuroplastin OS=Mus musculus GN=Nptn PE=1 SV=1 - [Z4YLB7_MOUSE]|Neuroplastin OS=Mus musculus GN=Nptn PE=1 SV=1 - [A0A0A0MQN8_MOUSE]	H3BIX4;P97300;Z4YLB7;A0A0A0MQN8	NASNMEYR	4	N1(HexNAc); M5(Oxidation)	N1(HexNAc): 100; M5(Oxidation): 100	HCD	1	id=HexNAc2.Hex6_N-Glycan	1378.48	1.21	249.61	1.09299e-25	1.09299e-25	602.25	2	0	0	250	2	602.253	1203.5	4.02	15.46	101216	0	0	0	0	0	13564.5	0	2621.88	0	2687	2687	MS2	16/91	20180109_Lumos_RSLC3_Stadlmann_Penninger_IMBA_mESC_PNGF_HILIC_fr18.raw
Neuroplastin (Fragment) OS=Mus musculus GN=Nptn PE=1 SV=1 - [H3BIX4_MOUSE]|Neuroplastin OS=Mus musculus GN=Nptn PE=1 SV=3 - [NPTN_MOUSE]|Neuroplastin OS=Mus musculus GN=Nptn PE=1 SV=1 - [Z4YLB7_MOUSE]|Neuroplastin OS=Mus musculus GN=Nptn PE=1 SV=1 - [A0A0A0MQN8_MOUSE]	H3BIX4;P97300;Z4YLB7;A0A0A0MQN8	NASNMEYR	4	N1(HexNAc); M5(Oxidation)	N1(HexNAc): 99.72; M5(Oxidation): 100	HCD	1	id=HexNAc2.Hex6_N-Glycan	1378.48	1.28	248.09	1.55062e-25	1.55062e-25	602.25	2	0	0	250	2	602.254	1203.5	4.23	15.94	107219	0	0	0	0	0	15545.6	0	2884.45	0	2798	2798	MS2	16/91	20180109_Lumos_RSLC3_Stadlmann_Penninger_IMBA_mESC_PNGF_HILIC_fr18.raw
Neuroplastin (Fragment) OS=Mus musculus GN=Nptn PE=1 SV=1 - [H3BIX4_MOUSE]|Neuroplastin OS=Mus musculus GN=Nptn PE=1 SV=3 - [NPTN_MOUSE]|Neuroplastin OS=Mus musculus GN=Nptn PE=1 SV=1 - [Z4YLB7_MOUSE]|Neuroplastin OS=Mus musculus GN=Nptn PE=1 SV=1 - [A0A0A0MQN8_MOUSE]	H3BIX4;P97300;Z4YLB7;A0A0A0MQN8	NASNMEYR	4	N1(HexNAc)	N1(HexNAc): 100	HCD	1	id=HexNAc2.Hex6_N-Glycan	1378.48	1.87	234.82	3.29647e-24	3.29647e-24	396.5	3	0	4	250	3	396.505	1187.5	1.23	26.56	105833	0	0	0	0	0	16880.2	0	2531.21	0	5582	5582	MS2	17/136	20180109_Lumos_RSLC3_Stadlmann_Penninger_IMBA_mESC_PNGF_HILIC_fr17.raw
Neuroplastin (Fragment) OS=Mus musculus GN=Nptn PE=1 SV=1 - [H3BIX4_MOUSE]|Neuroplastin OS=Mus musculus GN=Nptn PE=1 SV=3 - [NPTN_MOUSE]|Neuroplastin OS=Mus musculus GN=Nptn PE=1 SV=1 - [Z4YLB7_MOUSE]|Neuroplastin OS=Mus musculus GN=Nptn PE=1 SV=1 - [A0A0A0MQN8_MOUSE]	H3BIX4;P97300;Z4YLB7;A0A0A0MQN8	NASNMEYR	4	N1(HexNAc)	N1(HexNAc): 99.38	HCD	1	id=HexNAc2.Hex7_N-Glycan	1540.53	1.76	401.23	7.53907e-41	7.53907e-41	594.25	2	0	0	250	2	594.255	1187.5	2.19	25.61	493429	0	0	0	0	0	68003.4	0	13885.2	0	4994	4994	MS2	24/70	20180109_Lumos_RSLC3_Stadlmann_Penninger_IMBA_mESC_PNGF_HILIC_fr18.raw
Neuroplastin (Fragment) OS=Mus musculus GN=Nptn PE=1 SV=1 - [H3BIX4_MOUSE]|Neuroplastin OS=Mus musculus GN=Nptn PE=1 SV=3 - [NPTN_MOUSE]|Neuroplastin OS=Mus musculus GN=Nptn PE=1 SV=1 - [Z4YLB7_MOUSE]|Neuroplastin OS=Mus musculus GN=Nptn PE=1 SV=1 - [A0A0A0MQN8_MOUSE]	H3BIX4;P97300;Z4YLB7;A0A0A0MQN8	NASNMEYR	4	N1(HexNAc)	N1(HexNAc): 99.47	HCD	1	id=HexNAc2.Hex7_N-Glycan	1540.53	1.74	386.25	2.37341e-39	2.37341e-39	594.26	2	0	0	250	2	594.257	1187.51	6.3	26.79	108145	0	0	0	0	0	17040.3	0	3923.87	0	5252	5252	MS2	21/70	20180109_Lumos_RSLC3_Stadlmann_Penninger_IMBA_mESC_PNGF_HILIC_fr18.raw
Neuroplastin (Fragment) OS=Mus musculus GN=Nptn PE=1 SV=1 - [H3BIX4_MOUSE]|Neuroplastin OS=Mus musculus GN=Nptn PE=1 SV=3 - [NPTN_MOUSE]|Neuroplastin OS=Mus musculus GN=Nptn PE=1 SV=1 - [Z4YLB7_MOUSE]|Neuroplastin OS=Mus musculus GN=Nptn PE=1 SV=1 - [A0A0A0MQN8_MOUSE]	H3BIX4;P97300;Z4YLB7;A0A0A0MQN8	NASNMEYR	4	N1(HexNAc); M5(Oxidation)	N1(HexNAc): 100; M5(Oxidation): 100	HCD	1	id=HexNAc2.Hex7_N-Glycan	1540.53	1.16	249.9	1.02268e-25	1.02268e-25	602.25	2	0	0	250	2	602.255	1203.5	6.38	15.09	130675	0	0	0	0	0	19948.8	0	4162.49	0	2607	2607	MS2	16/91	20180109_Lumos_RSLC3_Stadlmann_Penninger_IMBA_mESC_PNGF_HILIC_fr18.raw
Neuroplastin (Fragment) OS=Mus musculus GN=Nptn PE=1 SV=1 - [H3BIX4_MOUSE]|Neuroplastin OS=Mus musculus GN=Nptn PE=1 SV=3 - [NPTN_MOUSE]|Neuroplastin OS=Mus musculus GN=Nptn PE=1 SV=1 - [Z4YLB7_MOUSE]|Neuroplastin OS=Mus musculus GN=Nptn PE=1 SV=1 - [A0A0A0MQN8_MOUSE]	H3BIX4;P97300;Z4YLB7;A0A0A0MQN8	NASNMEYR	4	N1(HexNAc); M5(Oxidation)	N1(HexNAc): 100; M5(Oxidation): 100	HCD	1	id=HexNAc2.Hex7_N-Glycan	1540.53	1.31	247.64	1.72152e-25	1.72152e-25	602.25	2	0	0	250	2	602.252	1203.5	2.33	15.26	106898	0	0	0	0	0	16173.5	0	2990.68	0	2643	2643	MS2	16/91	20180109_Lumos_RSLC3_Stadlmann_Penninger_IMBA_mESC_PNGF_HILIC_fr18.raw
Neuroplastin (Fragment) OS=Mus musculus GN=Nptn PE=1 SV=1 - [H3BIX4_MOUSE]|Neuroplastin OS=Mus musculus GN=Nptn PE=1 SV=3 - [NPTN_MOUSE]|Neuroplastin OS=Mus musculus GN=Nptn PE=1 SV=1 - [Z4YLB7_MOUSE]|Neuroplastin OS=Mus musculus GN=Nptn PE=1 SV=1 - [A0A0A0MQN8_MOUSE]	H3BIX4;P97300;Z4YLB7;A0A0A0MQN8	NASNMEYR	4	N1(HexNAc)	N1(HexNAc): 99.51	HCD	1	id=HexNAc2.Hex7_N-Glycan	1540.53	0.63	194.68	3.4029e-20	3.4029e-20	396.5	3	0	12	250	3	396.505	1187.5	1.31	25.61	91601	0	0	0	0	0	16227	0	3359.88	0	4993	4993	MS2	14/136	20180109_Lumos_RSLC3_Stadlmann_Penninger_IMBA_mESC_PNGF_HILIC_fr18.raw
Neuroplastin (Fragment) OS=Mus musculus GN=Nptn PE=1 SV=1 - [H3BIX4_MOUSE]|Neuroplastin OS=Mus musculus GN=Nptn PE=1 SV=3 - [NPTN_MOUSE]|Neuroplastin OS=Mus musculus GN=Nptn PE=1 SV=1 - [Z4YLB7_MOUSE]|Neuroplastin OS=Mus musculus GN=Nptn PE=1 SV=1 - [A0A0A0MQN8_MOUSE]	H3BIX4;P97300;Z4YLB7;A0A0A0MQN8	NASNMEYR	4	N1(HexNAc)	N1(HexNAc): 100	HCD	1	id=HexNAc2.Hex8_N-Glycan	1702.58	0.62	471.43	7.20192e-48	7.20192e-48	594.25	2	0	0	250	2	594.255	1187.5	3.14	24.78	466288	0	0	0	0	0	76383.6	0	0	0	4354	4354	MS2	27/70	20180109_Lumos_RSLC3_Stadlmann_Penninger_IMBA_mESC_PNGF_HILIC_fr19.raw
Neuroplastin (Fragment) OS=Mus musculus GN=Nptn PE=1 SV=1 - [H3BIX4_MOUSE]|Neuroplastin OS=Mus musculus GN=Nptn PE=1 SV=3 - [NPTN_MOUSE]|Neuroplastin OS=Mus musculus GN=Nptn PE=1 SV=1 - [Z4YLB7_MOUSE]|Neuroplastin OS=Mus musculus GN=Nptn PE=1 SV=1 - [A0A0A0MQN8_MOUSE]	H3BIX4;P97300;Z4YLB7;A0A0A0MQN8	NASNMEYR	4	S3(HexNAc)	N1(HexNAc): 49.93; S3(HexNAc): 49.93	HCD	1	id=HexNAc2.Hex8_N-Glycan	1702.58	1.95	274.47	3.57094e-28	3.57094e-28	396.51	3	0	1	250	3	396.506	1187.5	2.01	24.78	179295	0	0	0	0	0	33861.8	0	7534.96	0	4353	4353	MS2	18/110	20180109_Lumos_RSLC3_Stadlmann_Penninger_IMBA_mESC_PNGF_HILIC_fr19.raw
Neuroplastin (Fragment) OS=Mus musculus GN=Nptn PE=1 SV=1 - [H3BIX4_MOUSE]|Neuroplastin OS=Mus musculus GN=Nptn PE=1 SV=3 - [NPTN_MOUSE]|Neuroplastin OS=Mus musculus GN=Nptn PE=1 SV=1 - [Z4YLB7_MOUSE]|Neuroplastin OS=Mus musculus GN=Nptn PE=1 SV=1 - [A0A0A0MQN8_MOUSE]	H3BIX4;P97300;Z4YLB7;A0A0A0MQN8	NASNMEYR	4	S3(HexNAc)	N1(HexNAc): 99.42	HCD	1	id=HexNAc2.Hex9_N-Glycan	1864.63	1.87	294.26	3.74741e-30	3.74741e-30	594.26	2	0	0	250	2	594.257	1187.51	5.12	24.59	95040.6	0	0	0	0	0	14864.7	0	3634.12	0	4313	4313	MS2	16/57	20180109_Lumos_RSLC3_Stadlmann_Penninger_IMBA_mESC_PNGF_HILIC_fr19.raw
Protein sel-1 homolog 1 OS=Mus musculus GN=Sel1l PE=1 SV=1 - [J3QJX3_MOUSE]|Protein sel-1 homolog 1 OS=Mus musculus GN=Sel1l PE=2 SV=2 - [SE1L1_MOUSE]	J3QJX3;Q9Z2G6	EATIVGENETYPR	2	T10(HexNAc)	N8(HexNAc): 99.71	HCD	1	id=HexNAc2.Hex9_N-Glycan	1864.63	1.16	284.14	3.85416e-29	3.85416e-29	561.27	3	0	0	250	3	561.269	1681.79	1.21	65.69	34986.1	0	0	0	0	0	7751.41	0	1883.12	0	13049	13049	MS2	18/188	20180109_Lumos_RSLC3_Stadlmann_Penninger_IMBA_mESC_PNGF_HILIC_fr19.raw
Basigin (Fragment) OS=Mus musculus GN=Bsg PE=1 SV=1 - [J3QP71_MOUSE]|Basigin OS=Mus musculus GN=Bsg PE=1 SV=2 - [BASI_MOUSE]	J3QP71;P18572	TQLTCSLNSSGVDIVGHR	2	C5(Carbamidomethyl); S9(HexNAc) ambigous: C5(Carbamidomethyl); S10(HexNAc)	N8(HexNAc): 99.39	HCD	1	id=HexNAc2.Hex6_N-Glycan	1378.48	0.86	419.01	1.25615e-42	1.25615e-42	716.36	3	0	66	250	3	716.357	2147.06	7.42	85.63	40270.3	0	0	0	0	0	7679.08	0	1777.94	0	20361	20361	MS2	31/285	20180109_Lumos_RSLC3_Stadlmann_Penninger_IMBA_mESC_PNGF_HILIC_fr16.raw
Glucosidase 2 subunit beta OS=Mus musculus GN=Prkcsh PE=1 SV=1 - [GLU2B_MOUSE]	O08795	YEQGTGCWQGPNR	1	C7(Carbamidomethyl); N12(HexNAc)	N12(HexNAc): 100	HCD	1	id=HexNAc2.Hex6_N-Glycan	1378.48	1.02	684.02	3.96233e-69	3.96233e-69	585.92	3	0	0	250	3	585.92	1755.75	4.39	54.34	46774.8	0	0	0	0	0	9669.82	0	2081.94	0	10642	10642	MS2	37/234	20180109_Lumos_RSLC3_Stadlmann_Penninger_IMBA_mESC_PNGF_HILIC_fr19.raw
Glucosidase 2 subunit beta OS=Mus musculus GN=Prkcsh PE=1 SV=1 - [GLU2B_MOUSE]	O08795	YEQGTGCWQGPNR	1	C7(Carbamidomethyl); N12(HexNAc)	N12(HexNAc): 100	HCD	1	id=HexNAc2.Hex6_N-Glycan	1378.48	0.7	336.61	2.18313e-34	2.18313e-34	585.92	3	0	0	250	3	585.918	1755.74	0.74	54.13	30237.4	0	0	0	0	0	5611.45	0	863.29	0	10599	10599	MS2	22/234	20180109_Lumos_RSLC3_Stadlmann_Penninger_IMBA_mESC_PNGF_HILIC_fr19.raw
Glucosidase 2 subunit beta OS=Mus musculus GN=Prkcsh PE=1 SV=1 - [GLU2B_MOUSE]	O08795	YEQGTGCWQGPNR	1	C7(Carbamidomethyl); N12(HexNAc)	N12(HexNAc): 100	HCD	1	id=HexNAc2.Hex8_N-Glycan	1702.58	0.82	279.6	1.09616e-28	1.09616e-28	585.92	3	0	0	250	3	585.92	1755.75	3.67	53.37	22878.5	0	0	0	0	0	4462.8	0	1224.6	0	8899	8899	MS2	15/234	20180109_Lumos_RSLC3_Stadlmann_Penninger_IMBA_mESC_PNGF_HILIC_fr20.raw
Mitotic checkpoint serine/threonine-protein kinase BUB1 OS=Mus musculus GN=Bub1 PE=2 SV=1 - [BUB1_MOUSE]	O08901	SQGSECSGVASSTCDEKSNMEQR	1	C6(Carbamidomethyl); T13(HexNAc); C14(Carbamidomethyl)	S1(HexNAc): 99.74	HCD	1				1078.42	1.4373e-108	1.4373e-108	913.04	3	1	0	250	3	913.038	2737.1	0.32	40.83	120178	0	0	0	0	0	1715.89	0	0	0	9472	9472	MS2	54/375	20180109_Lumos_RSLC3_Stadlmann_Penninger_IMBA_mESC_PNGF_HILIC_fr15.raw
Polypeptide N-acetylgalactosaminyltransferase 1 OS=Mus musculus GN=Galnt1 PE=1 SV=1 - [GALT1_MOUSE]	O08912	NVTLPEIF	1	N1(HexNAc)	N1(HexNAc): 99.91	HCD	1	id=HexNAc4.Hex5.NeuNAc1_N-Glycan	1913.68	0.62	546.47	2.2559e-55	2.2559e-55	379.2	3	0	1	250	3	379.201	1135.59	1.06	181.21	260375	0	95856.7	24946.9	1537.91	0	20536	0	5710.29	0	43244	43244	MS2	28/123	20180109_Lumos_RSLC3_Stadlmann_Penninger_IMBA_mESC_PNGF_HILIC_fr15.raw
Polypeptide N-acetylgalactosaminyltransferase 1 OS=Mus musculus GN=Galnt1 PE=1 SV=1 - [GALT1_MOUSE]	O08912	NVTLPEIF	1	N1(HexNAc)	N1(HexNAc): 100	HCD	1	id=HexNAc4.Hex5.NeuNAc1_N-Glycan	1913.68	0.6	482.15	6.10162e-49	6.10162e-49	379.2	3	0	1	250	3	379.202	1135.59	2.19	181.02	363018	0	126897	34042.8	3815.33	501.015	26944.6	0	6658.03	0	43209	43209	MS2	29/123	20180109_Lumos_RSLC3_Stadlmann_Penninger_IMBA_mESC_PNGF_HILIC_fr15.raw
Polypeptide N-acetylgalactosaminyltransferase 1 OS=Mus musculus GN=Galnt1 PE=1 SV=1 - [GALT1_MOUSE]	O08912	NVTLPEIF	1	N1(HexNAc)	N1(HexNAc): 99.82	HCD	1	id=HexNAc4.Hex5.NeuNAc1_N-Glycan	1913.68	0.6	442.46	5.66945e-45	5.66945e-45	379.2	3	0	6	250	3	379.201	1135.59	0.57	180.82	186178	0	64855.1	17450.9	6289.4	1567.52	14353.4	0	5142.15	0	43164	43164	MS2	27/123	20180109_Lumos_RSLC3_Stadlmann_Penninger_IMBA_mESC_PNGF_HILIC_fr15.raw
Polypeptide N-acetylgalactosaminyltransferase 1 OS=Mus musculus GN=Galnt1 PE=1 SV=1 - [GALT1_MOUSE]	O08912	NVTLPEIF	1	N1(HexNAc)	N1(HexNAc): 99.82	HCD	1	id=HexNAc4.Hex5.NeuNAc1_N-Glycan	1913.68	0.57	401.4	7.25217e-41	7.25217e-41	568.3	2	0	0	250	2	568.299	1135.59	1.76	181.03	125372	0	50277.6	16530.7	3525.3	699.624	7030	0	1610.18	0	43211	43211	MS2	20/63	20180109_Lumos_RSLC3_Stadlmann_Penninger_IMBA_mESC_PNGF_HILIC_fr15.raw
Polypeptide N-acetylgalactosaminyltransferase 1 OS=Mus musculus GN=Galnt1 PE=1 SV=1 - [GALT1_MOUSE]	O08912	NVTLPEIF	1	N1(HexNAc)	N1(HexNAc): 99.8	HCD	1	id=HexNAc4.Hex5.NeuNAc1_N-Glycan	1913.68	0.57	379.41	1.14614e-38	1.14614e-38	568.3	2	0	0	250	2	568.3	1135.59	4.34	180.86	77116.6	0	30337.5	9686.45	4932.5	533.214	5045.84	0	1448.47	0	43171	43171	MS2	19/63	20180109_Lumos_RSLC3_Stadlmann_Penninger_IMBA_mESC_PNGF_HILIC_fr15.raw
Polypeptide N-acetylgalactosaminyltransferase 1 OS=Mus musculus GN=Galnt1 PE=1 SV=1 - [GALT1_MOUSE]	O08912	NVTLPEIF	1	N1(HexNAc)	N1(HexNAc): 99.74	HCD	1	id=HexNAc4.Hex5.NeuNAc1_N-Glycan	1913.68	0.53	353.57	4.39621e-36	4.39621e-36	568.3	2	0	20	250	2	568.299	1135.59	2.41	181.27	40119.3	0	18580.2	4988.81	765.217	0	2227.76	0	687.399	0	43259	43259	MS2	18/63	20180109_Lumos_RSLC3_Stadlmann_Penninger_IMBA_mESC_PNGF_HILIC_fr15.raw
Polypeptide N-acetylgalactosaminyltransferase 1 OS=Mus musculus GN=Galnt1 PE=1 SV=1 - [GALT1_MOUSE]	O08912	NVTLPEIF	1	N1(HexNAc)	N1(HexNAc): 99.76	HCD	1	id=HexNAc4.Hex5.dHex2_N-Glycan	1914.7	0.52	194.92	3.22085e-20	3.22085e-20	379.2	3	0	27	250	3	379.201	1135.59	0.61	146.86	52986.7	0	0	0	0	0	4741.11	0	1132.01	0	35996	35996	MS2	13/123	20180109_Lumos_RSLC3_Stadlmann_Penninger_IMBA_mESC_PNGF_HILIC_fr15.raw
Polypeptide N-acetylgalactosaminyltransferase 1 OS=Mus musculus GN=Galnt1 PE=1 SV=1 - [GALT1_MOUSE]	O08912	NVTLPEIF	1	N1(HexNAc)	N1(HexNAc): 99.85	HCD	1	id=HexNAc4.Hex5.dHex1.NeuNAc1_N-Glycan	2059.73	0.65	466.68	2.14619e-47	2.14619e-47	379.2	3	0	2	250	3	379.201	1135.59	0.75	180.32	297110	0	106035	27248.7	0	0	24562	0	7198.94	0	43066	43066	MS2	27/123	20180109_Lumos_RSLC3_Stadlmann_Penninger_IMBA_mESC_PNGF_HILIC_fr15.raw
Polypeptide N-acetylgalactosaminyltransferase 1 OS=Mus musculus GN=Galnt1 PE=1 SV=1 - [GALT1_MOUSE]	O08912	NVTLPEIF	1	N1(HexNAc)	N1(HexNAc): 100	HCD	1	id=HexNAc4.Hex4.NeuNAc2+17amu_N-Glycan	2059.75	0.61	397.54	1.76192e-40	1.76192e-40	568.3	2	0	0	250	2	568.297	1135.59	-1.5	180.27	78748.7	0	37917.7	10015	0	0	3804.8	0	1841.86	0	43054	43054	MS2	21/63	20180109_Lumos_RSLC3_Stadlmann_Penninger_IMBA_mESC_PNGF_HILIC_fr15.raw
Polypeptide N-acetylgalactosaminyltransferase 1 OS=Mus musculus GN=Galnt1 PE=1 SV=1 - [GALT1_MOUSE]	O08912	NVTLPEIF	1	N1(HexNAc)	N1(HexNAc): 99.83	HCD	1	id=HexNAc4.Hex4.NeuNAc2+17amu_N-Glycan	2059.75	0.62	225.4	2.88113e-23	2.88113e-23	379.2	3	0	0	250	3	379.201	1135.59	0.05	179.51	23403.5	0	8675	1877.13	0	0	1622.61	0	589.445	0	39750	39750	MS2	14/123	20180109_Lumos_RSLC3_Stadlmann_Penninger_IMBA_mESC_PNGF_HILIC_fr17.raw
Polypeptide N-acetylgalactosaminyltransferase 1 OS=Mus musculus GN=Galnt1 PE=1 SV=1 - [GALT1_MOUSE]	O08912	NVTLPEIF	1	N1(HexNAc)	N1(HexNAc): 99.75	HCD	1	id=HexNAc5.Hex5.dHex2.NeuNAc1_N-Glycan	2408.87	0.64	254.2	3.80478e-26	3.80478e-26	379.2	3	0	11	250	3	379.202	1135.59	2.35	175.59	47672.4	0	16953.1	3616.85	0	0	5551.8	0	4292.33	0	39103	39103	MS2	16/123	20180109_Lumos_RSLC3_Stadlmann_Penninger_IMBA_mESC_PNGF_HILIC_fr17.raw
Polypeptide N-acetylgalactosaminyltransferase 1 OS=Mus musculus GN=Galnt1 PE=1 SV=1 - [GALT1_MOUSE]	O08912	NVTLPEIF	1	N1(HexNAc)	N1(HexNAc): 99.81	HCD	1	id=HexNAc4.Hex5.dHex1.NeuNAc1_N-Glycan ambigous: id=HexNAc4.Hex4.NeuNAc2+17amu_N-Glycan	2059.7349 ambigous: 2059.7462	0.64	443.36	4.61568e-45	4.61568e-45	379.2	3	0	2	250	3	379.20235 ambigous: 379.19861	1135.59250 ambigous: 1135.58128	3.81 ambigous: -6.08	180.11	420186	0	150759	41555	0	0	36663.3	0	8842.37	0	43027	43027	MS2	26/123	20180109_Lumos_RSLC3_Stadlmann_Penninger_IMBA_mESC_PNGF_HILIC_fr15.raw
Polypeptide N-acetylgalactosaminyltransferase 1 OS=Mus musculus GN=Galnt1 PE=1 SV=1 - [GALT1_MOUSE]	O08912	NVTLPEIF	1	N1(HexNAc)	N1(HexNAc): 99.8	HCD	1	id=HexNAc4.Hex5.dHex1.NeuNAc1_N-Glycan ambigous: id=HexNAc4.Hex4.NeuNAc2+17amu_N-Glycan	2059.7349 ambigous: 2059.7462	0.63	398.71	1.34734e-40	1.34734e-40	568.30 ambigous: 568.29	2	0	0	250	2	568.29907 ambigous: 568.29346	1135.59086 ambigous: 1135.57963	2.36 ambigous: -7.52	180.09	87737.3	0	39876.6	11712.2	0	0	4700.39	0	1554.13	0	43023	43023	MS2	20/63	20180109_Lumos_RSLC3_Stadlmann_Penninger_IMBA_mESC_PNGF_HILIC_fr15.raw
Polypeptide N-acetylgalactosaminyltransferase 1 OS=Mus musculus GN=Galnt1 PE=1 SV=1 - [GALT1_MOUSE]	O08912	NVTLPEIF	1	N1(HexNAc)	N1(HexNAc): 99.86	HCD	1	id=HexNAc4.Hex5.dHex1.NeuNAc1_N-Glycan ambigous: id=HexNAc4.Hex4.NeuNAc2+17amu_N-Glycan	2059.7349 ambigous: 2059.7462	0.61	364.73	3.36487e-37	3.36487e-37	379.2	3	0	0	250	3	379.20205 ambigous: 379.19830	1135.59158 ambigous: 1135.58036	3.00 ambigous: -6.88	179.54	41353.7	0	13623.9	3361.68	0	0	3123.27	0	724.347	0	41056	41056	MS2	20/123	20180109_Lumos_RSLC3_Stadlmann_Penninger_IMBA_mESC_PNGF_HILIC_fr16.raw
Semaphorin-4D OS=Mus musculus GN=Sema4d PE=1 SV=2 - [SEM4D_MOUSE]	O09126	NSSHSPLR	1	S2(HexNAc)	N1(HexNAc): 99.69	HCD	1	id=HexNAc2.Hex7_N-Glycan	1540.53	1.14	390.13	9.71048e-40	9.71048e-40	367.52	3	0	0	250	3	367.517	1100.54	2.23	11.17	246041	0	0	0	0	0	49593.5	0	12289.2	0	1805	1805	MS2	22/109	20180109_Lumos_RSLC3_Stadlmann_Penninger_IMBA_mESC_PNGF_HILIC_fr18.raw
Semaphorin-4D OS=Mus musculus GN=Sema4d PE=1 SV=2 - [SEM4D_MOUSE]	O09126	NSSHSPLR	1	S2(HexNAc) ambigous: S3(HexNAc)	N1(HexNAc): 99.86	HCD	1	id=HexNAc2.Hex8_N-Glycan	1702.58	0.87	395.94	2.5489e-40	2.5489e-40	367.52	3	0	0	156	3	367.516	1100.53	-0.68	10.67	516832	0	0	0	0	0	116385	0	30324.5	0	1701	1701	MS2	25/109	20180109_Lumos_RSLC3_Stadlmann_Penninger_IMBA_mESC_PNGF_HILIC_fr18.raw
Semaphorin-4D OS=Mus musculus GN=Sema4d PE=1 SV=2 - [SEM4D_MOUSE]	O09126	NSSHSPLR	1	S2(HexNAc) ambigous: S3(HexNAc) ambigous: S5(HexNAc)	N1(HexNAc): 33.33; S2(HexNAc): 33.33; S3(HexNAc): 33.33	HCD	1	id=HexNAc2.Hex8_N-Glycan	1702.58	0.78	205.47	2.83994e-21	2.83994e-21	550.77	2	0	4	250	2	550.771	1100.53	1.71	10.67	72455	0	0	0	0	0	14238	0	3501.66	0	1699	1699	MS2	1957-12-01	20180109_Lumos_RSLC3_Stadlmann_Penninger_IMBA_mESC_PNGF_HILIC_fr18.raw
Semaphorin-4D OS=Mus musculus GN=Sema4d PE=1 SV=2 - [SEM4D_MOUSE]	O09126	NSSHSPLR	1	N1(HexNAc)	N1(HexNAc): 99.8	HCD	1	id=HexNAc2.Hex9_N-Glycan	1864.63	0.98	197.67	1.70951e-20	1.70951e-20	367.52	3	0	0	250	3	367.517	1100.54	1.74	10.32	148742	0	0	0	0	0	34479.7	0	9748.88	0	1578	1578	MS2	15/139	20180109_Lumos_RSLC3_Stadlmann_Penninger_IMBA_mESC_PNGF_HILIC_fr19.raw
Lysosomal alpha-mannosidase OS=Mus musculus GN=Man2b1 PE=2 SV=4 - [MA2B1_MOUSE]	O09159	ELNISICPVSQTSER	1	N3(HexNAc); C7(Carbamidomethyl)	N3(HexNAc): 99.66	HCD	1	id=HexNAc2.Hex9_N-Glycan	1864.63	0.51	205.79	2.63596e-21	2.63596e-21	645.98	3	0	7	250	3	645.984	1935.94	2.35	96.2	16322.9	0	0	0	0	0	3736.23	0	663.34	0	19056	19056	MS2	15/323	20180109_Lumos_RSLC3_Stadlmann_Penninger_IMBA_mESC_PNGF_HILIC_fr19.raw
Lysosome membrane protein 2 OS=Mus musculus GN=Scarb2 PE=1 SV=3 - [SCRB2_MOUSE]	O35114	NQSVGDPNVDLIR	1	S3(HexNAc)	N1(HexNAc): 100	HCD	1	id=HexNAc2.Hex5_N-Glycan	1216.42	0.87	406.78	2.10013e-41	2.10013e-41	815.41	2	0	0	250	2	815.409	1629.81	2.27	77.93	182668	0	0	0	0	0	34853	0	7431.21	0	17243	17243	MS2	22/101	20180109_Lumos_RSLC3_Stadlmann_Penninger_IMBA_mESC_PNGF_HILIC_fr18.raw
Lysosome membrane protein 2 OS=Mus musculus GN=Scarb2 PE=1 SV=3 - [SCRB2_MOUSE]	O35114	NQSVGDPNVDLIR	1	S3(HexNAc)	N1(HexNAc): 99.73	HCD	1	id=HexNAc2.Hex6_N-Glycan	1378.48	0.88	396.15	2.42687e-40	2.42687e-40	815.41	2	0	61	250	2	815.411	1629.82	4.46	77.88	95819.9	0	0	0	0	0	13580.5	0	5041.98	0	17230	17230	MS2	24/101	20180109_Lumos_RSLC3_Stadlmann_Penninger_IMBA_mESC_PNGF_HILIC_fr18.raw
Lysosome membrane protein 2 OS=Mus musculus GN=Scarb2 PE=1 SV=3 - [SCRB2_MOUSE]	O35114	NQSVGDPNVDLIR	1	S3(HexNAc)	N1(HexNAc): 100	HCD	1	id=HexNAc2.Hex7_N-Glycan	1540.53	0.93	611.44	7.1752e-62	7.1752e-62	543.94	3	0	6	128	3	543.941	1629.81	1.15	78.75	589525	0	0	0	0	0	121660	0	29563.4	0	18006	18006	MS2	36/199	20180109_Lumos_RSLC3_Stadlmann_Penninger_IMBA_mESC_PNGF_HILIC_fr17.raw
Lysosome membrane protein 2 OS=Mus musculus GN=Scarb2 PE=1 SV=3 - [SCRB2_MOUSE]	O35114	NQSVGDPNVDLIR	1	S3(HexNAc)	N1(HexNAc): 99.77	HCD	1	id=HexNAc2.Hex7_N-Glycan	1540.53	0.75	604.03	3.94919e-61	3.94919e-61	543.94	3	0	1	102	3	543.941	1629.81	0.47	78.56	690701	0	0	0	0	0	137613	0	28935.3	0	17961	17961	MS2	35/199	20180109_Lumos_RSLC3_Stadlmann_Penninger_IMBA_mESC_PNGF_HILIC_fr17.raw
Lysosome membrane protein 2 OS=Mus musculus GN=Scarb2 PE=1 SV=3 - [SCRB2_MOUSE]	O35114	NQSVGDPNVDLIR	1	S3(HexNAc)	N1(HexNAc): 99.75	HCD	1	id=HexNAc2.Hex7_N-Glycan	1540.53	0.63	554.47	3.56969e-56	3.56969e-56	815.41	2	0	0	250	2	815.41	1629.81	2.91	78.56	333957	0	0	0	0	0	47525.1	0	13009.5	0	17962	17962	MS2	33/101	20180109_Lumos_RSLC3_Stadlmann_Penninger_IMBA_mESC_PNGF_HILIC_fr17.raw
Lysosome membrane protein 2 OS=Mus musculus GN=Scarb2 PE=1 SV=3 - [SCRB2_MOUSE]	O35114	NQSVGDPNVDLIR	1	S3(HexNAc)	N1(HexNAc): 99.77	HCD	1	id=HexNAc2.Hex7_N-Glycan	1540.53	0.7	543.77	4.19907e-55	4.19907e-55	543.94	3	0	17	250	3	543.942	1629.81	1.37	77.95	190017	0	1123.55	0	0	0	39146.9	0	9885.81	0	17247	17247	MS2	33/199	20180109_Lumos_RSLC3_Stadlmann_Penninger_IMBA_mESC_PNGF_HILIC_fr18.raw
Lysosome membrane protein 2 OS=Mus musculus GN=Scarb2 PE=1 SV=3 - [SCRB2_MOUSE]	O35114	NQSVGDPNVDLIR	1	S3(HexNAc)	N1(HexNAc): 50; S3(HexNAc): 50	HCD	1	id=HexNAc2.Hex7_N-Glycan	1540.53	0.5	500.47	8.9741e-51	8.9741e-51	815.41	2	0	0	250	2	815.409	1629.81	1.86	78.75	262908	0	0	0	0	0	42189.5	0	10420.3	0	18007	18007	MS2	30/101	20180109_Lumos_RSLC3_Stadlmann_Penninger_IMBA_mESC_PNGF_HILIC_fr17.raw
Lysosome membrane protein 2 OS=Mus musculus GN=Scarb2 PE=1 SV=3 - [SCRB2_MOUSE]	O35114	NQSVGDPNVDLIR	1	S3(HexNAc)	N1(HexNAc): 100	HCD	1	id=HexNAc2.Hex7+17amu_N-Glycan	1557.56	0.92	577.75	1.68067e-58	1.68067e-58	543.94	3	0	20	250	3	543.944	1629.82	5.01	78.52	262060	0	1098.87	0	0	0	59510.9	0	12851.9	0	17952	17952	MS2	33/199	20180109_Lumos_RSLC3_Stadlmann_Penninger_IMBA_mESC_PNGF_HILIC_fr17.raw
Lysosome membrane protein 2 OS=Mus musculus GN=Scarb2 PE=1 SV=3 - [SCRB2_MOUSE]	O35114	NQSVGDPNVDLIR	1	S3(HexNAc)	N1(HexNAc): 50; S3(HexNAc): 50	HCD	1	id=HexNAc2.Hex7+17amu_N-Glycan	1557.56	0.84	491.21	7.56592e-50	7.56592e-50	543.94	3	0	5	250	3	543.94	1629.81	-1.73	78.85	144287	0	584.063	0	0	0	33193.1	0	7526.58	0	18031	18031	MS2	30/199	20180109_Lumos_RSLC3_Stadlmann_Penninger_IMBA_mESC_PNGF_HILIC_fr17.raw
Lysosome membrane protein 2 OS=Mus musculus GN=Scarb2 PE=1 SV=3 - [SCRB2_MOUSE]	O35114	NQSVGDPNVDLIR	1	S3(HexNAc)	N1(HexNAc): 99.73	HCD	1	id=HexNAc2.Hex8_N-Glycan	1702.58	0.99	751.46	7.14929e-76	7.14929e-76	543.94	3	0	1	63	3	543.942	1629.81	1.54	77.82	1.87959e+06	0	0	0	0	0	397986	0	105904	0	17215	17215	MS2	43/199	20180109_Lumos_RSLC3_Stadlmann_Penninger_IMBA_mESC_PNGF_HILIC_fr18.raw
Lysosome membrane protein 2 OS=Mus musculus GN=Scarb2 PE=1 SV=3 - [SCRB2_MOUSE]	O35114	NQSVGDPNVDLIR	1	S3(HexNAc)	N1(HexNAc): 99.73	HCD	1	id=HexNAc2.Hex8_N-Glycan	1702.58	0.79	681.77	6.6472e-69	6.6472e-69	543.94	3	0	0	55	3	543.942	1629.81	1.54	78.04	1.23604e+06	0	0	0	0	0	275999	0	69811.4	0	17268	17268	MS2	41/199	20180109_Lumos_RSLC3_Stadlmann_Penninger_IMBA_mESC_PNGF_HILIC_fr18.raw
Lysosome membrane protein 2 OS=Mus musculus GN=Scarb2 PE=1 SV=3 - [SCRB2_MOUSE]	O35114	NQSVGDPNVDLIR	1	S3(HexNAc)	N1(HexNAc): 100	HCD	1	id=HexNAc2.Hex8_N-Glycan	1702.58	0.69	560.44	9.0323e-57	9.0323e-57	815.41	2	0	10	250	2	815.41	1629.81	2.41	77.82	470291	0	0	0	0	0	83274.5	0	20859.4	0	17217	17217	MS2	33/101	20180109_Lumos_RSLC3_Stadlmann_Penninger_IMBA_mESC_PNGF_HILIC_fr18.raw
Lysosome membrane protein 2 OS=Mus musculus GN=Scarb2 PE=1 SV=3 - [SCRB2_MOUSE]	O35114	NQSVGDPNVDLIR	1	S3(HexNAc)	N1(HexNAc): 50; S3(HexNAc): 50	HCD	1	id=HexNAc2.Hex8_N-Glycan	1702.58	0.7	470.78	8.35942e-48	8.35942e-48	815.41	2	0	4	250	2	815.409	1629.81	1.96	78.06	246852	0	0	0	0	0	40457.3	0	10215.2	0	17273	17273	MS2	28/101	20180109_Lumos_RSLC3_Stadlmann_Penninger_IMBA_mESC_PNGF_HILIC_fr18.raw
Lysosome membrane protein 2 OS=Mus musculus GN=Scarb2 PE=1 SV=3 - [SCRB2_MOUSE]	O35114	NQSVGDPNVDLIR	1	S3(HexNAc)	N1(HexNAc): 100	HCD	1	id=HexNAc2.Hex8_N-Glycan	1702.58	0.82	407.98	1.59366e-41	1.59366e-41	543.94	3	0	0	250	3	543.943	1629.81	3.11	77.84	60770.8	0	0	0	0	0	12033.5	0	3413.84	0	15591	15591	MS2	24/199	20180109_Lumos_RSLC3_Stadlmann_Penninger_IMBA_mESC_PNGF_HILIC_fr19.raw
Lysosome membrane protein 2 OS=Mus musculus GN=Scarb2 PE=1 SV=3 - [SCRB2_MOUSE]	O35114	NQSVGDPNVDLIR	1	S3(HexNAc)	N1(HexNAc): 100	HCD	1	id=HexNAc2.Hex8+17amu_N-Glycan	1719.61	0.62	464.67	3.40947e-47	3.40947e-47	543.94	3	0	25	81	3	543.944	1629.82	5.63	77.92	1.08434e+06	0	0	0	0	0	271597	0	70268.5	0	17241	17241	MS2	29/199	20180109_Lumos_RSLC3_Stadlmann_Penninger_IMBA_mESC_PNGF_HILIC_fr18.raw
Lysosome membrane protein 2 OS=Mus musculus GN=Scarb2 PE=1 SV=3 - [SCRB2_MOUSE]	O35114	NQSVGDPNVDLIR	1	S3(HexNAc)	N1(HexNAc): 100	HCD	1	id=HexNAc2.Hex9_N-Glycan	1864.63	0.83	417.2	1.90664e-42	1.90664e-42	543.94	3	0	21	250	3	543.942	1629.81	3.06	77.5	215094	0	1187.32	0	0	0	50772.6	0	13068.8	0	17151	17151	MS2	29/199	20180109_Lumos_RSLC3_Stadlmann_Penninger_IMBA_mESC_PNGF_HILIC_fr18.raw
Lysosome membrane protein 2 OS=Mus musculus GN=Scarb2 PE=1 SV=3 - [SCRB2_MOUSE]	O35114	NQSVGDPNVDLIR	1	N1(HexNAc)	N1(HexNAc): 100	HCD	1	id=HexNAc2.Hex9_N-Glycan	1864.63	0.78	323.86	4.1123e-33	4.1123e-33	543.94	3	0	7	250	3	543.941	1629.81	1.04	77.45	49164.1	0	0	0	0	0	11590.2	0	2558.2	0	15505	15505	MS2	22/254	20180109_Lumos_RSLC3_Stadlmann_Penninger_IMBA_mESC_PNGF_HILIC_fr19.raw
Lysosome membrane protein 2 OS=Mus musculus GN=Scarb2 PE=1 SV=3 - [SCRB2_MOUSE]	O35114	NQSVGDPNVDLIR	1	S3(HexNAc)	N1(HexNAc): 99.72	HCD	1	id=HexNAc2.Hex9_N-Glycan	1864.63	1.06	224.7	3.38646e-23	3.38646e-23	815.41	2	0	100	250	2	815.407	1629.81	-0.94	77.57	42533.4	0	0	0	0	0	6996.09	0	1480.08	0	17167	17167	MS2	13/101	20180109_Lumos_RSLC3_Stadlmann_Penninger_IMBA_mESC_PNGF_HILIC_fr18.raw
Lysosome membrane protein 2 OS=Mus musculus GN=Scarb2 PE=1 SV=3 - [SCRB2_MOUSE]	O35114	NQSVGDPNVDLIR	1	S3(HexNAc)	N1(HexNAc): 99.72	HCD	1				372.45	5.69157e-38	5.69157e-38	815.41	2	0	52	250	2	815.407	1629.81	-0.46	77.99	14486.9	0	0	0	0	0	0	0	0	0	17257	17257	MS2	21/101	20180109_Lumos_RSLC3_Stadlmann_Penninger_IMBA_mESC_PNGF_HILIC_fr18.raw
Cadherin EGF LAG seven-pass G-type receptor 1 OS=Mus musculus GN=Celsr1 PE=1 SV=3 - [CELR1_MOUSE]	O35161	NLSIDGR	1	N1(HexNAc)	N1(HexNAc): 100	HCD	1	id=HexNAc2.Hex9_N-Glycan	1864.63	1.89	347.7	1.69933e-35	1.69933e-35	489.25	2	0	1	250	2	489.25	977.493	3.37	40.2	475592	0	0	0	0	0	89961.6	0	20459.9	0	8381	8381	MS2	18/58	20180109_Lumos_RSLC3_Stadlmann_Penninger_IMBA_mESC_PNGF_HILIC_fr18.raw
Cyclic AMP-dependent transcription factor ATF-6 beta OS=Mus musculus GN=Atf6b PE=2 SV=1 - [ATF6B_MOUSE]|Cyclic AMP-dependent transcription factor ATF-6 beta OS=Mus musculus GN=Atf6b PE=1 SV=1 - [A0A0A0MQ69_MOUSE]|Cyclic AMP-dependent transcription factor ATF-6 beta OS=Mus musculus GN=Atf6b PE=1 SV=2 - [G3UX19_MOUSE]	O35451;A0A0A0MQ69;G3UX19	NLTAFPGGAK	3	N1(HexNAc)	N1(HexNAc): 99.76	HCD	1	id=HexNAc2.Hex7_N-Glycan	1540.53	1.4	436.54	2.21914e-44	2.21914e-44	589.81	2	0	0	250	2	589.808	1178.61	2.41	56.91	143538	0	0	0	0	0	22647.7	0	5152.26	0	13268	13268	MS2	24/89	20180109_Lumos_RSLC3_Stadlmann_Penninger_IMBA_mESC_PNGF_HILIC_fr16.raw
Cyclic AMP-dependent transcription factor ATF-6 beta OS=Mus musculus GN=Atf6b PE=2 SV=1 - [ATF6B_MOUSE]|Cyclic AMP-dependent transcription factor ATF-6 beta OS=Mus musculus GN=Atf6b PE=1 SV=1 - [A0A0A0MQ69_MOUSE]|Cyclic AMP-dependent transcription factor ATF-6 beta OS=Mus musculus GN=Atf6b PE=1 SV=2 - [G3UX19_MOUSE]	O35451;A0A0A0MQ69;G3UX19	NLTAFPGGAK	3	N1(HexNAc)	N1(HexNAc): 50; T3(HexNAc): 50	HCD	1	id=HexNAc2.Hex8_N-Glycan	1702.58	1.45	649.16	1.21378e-65	1.21378e-65	589.81	2	0	0	250	2	589.808	1178.61	2.54	55.78	390541	0	0	0	0	0	59404.5	0	13734.1	0	12507	12507	MS2	34/89	20180109_Lumos_RSLC3_Stadlmann_Penninger_IMBA_mESC_PNGF_HILIC_fr17.raw
Cyclic AMP-dependent transcription factor ATF-6 beta OS=Mus musculus GN=Atf6b PE=2 SV=1 - [ATF6B_MOUSE]|Cyclic AMP-dependent transcription factor ATF-6 beta OS=Mus musculus GN=Atf6b PE=1 SV=1 - [A0A0A0MQ69_MOUSE]|Cyclic AMP-dependent transcription factor ATF-6 beta OS=Mus musculus GN=Atf6b PE=1 SV=2 - [G3UX19_MOUSE]	O35451;A0A0A0MQ69;G3UX19	NLTAFPGGAK	3	T3(HexNAc)	N1(HexNAc): 99.77	HCD	1	id=HexNAc2.Hex9_N-Glycan	1864.63	1.49	495.27	2.97386e-50	2.97386e-50	589.81	2	0	0	250	2	589.806	1178.61	0.4	55.58	375186	0	0	0	0	0	64659	0	15289.5	0	11972	11972	MS2	28/70	20180109_Lumos_RSLC3_Stadlmann_Penninger_IMBA_mESC_PNGF_HILIC_fr18.raw
Cyclic AMP-dependent transcription factor ATF-6 beta OS=Mus musculus GN=Atf6b PE=2 SV=1 - [ATF6B_MOUSE]|Cyclic AMP-dependent transcription factor ATF-6 beta OS=Mus musculus GN=Atf6b PE=1 SV=1 - [A0A0A0MQ69_MOUSE]|Cyclic AMP-dependent transcription factor ATF-6 beta OS=Mus musculus GN=Atf6b PE=1 SV=2 - [G3UX19_MOUSE]	O35451;A0A0A0MQ69;G3UX19	NLTAFPGGAK	3	T3(HexNAc)	N1(HexNAc): 99.78	HCD	1	id=HexNAc2.Hex9_N-Glycan	1864.63	0.55	367.29	1.86738e-37	1.86738e-37	393.54	3	0	2	250	3	393.54	1178.61	0.39	55.58	326244	0	0	0	0	0	64095.9	0	15158.9	0	11971	11971	MS2	22/134	20180109_Lumos_RSLC3_Stadlmann_Penninger_IMBA_mESC_PNGF_HILIC_fr18.raw
Cyclic AMP-dependent transcription factor ATF-6 beta OS=Mus musculus GN=Atf6b PE=2 SV=1 - [ATF6B_MOUSE]|Cyclic AMP-dependent transcription factor ATF-6 beta OS=Mus musculus GN=Atf6b PE=1 SV=1 - [A0A0A0MQ69_MOUSE]|Cyclic AMP-dependent transcription factor ATF-6 beta OS=Mus musculus GN=Atf6b PE=1 SV=2 - [G3UX19_MOUSE]	O35451;A0A0A0MQ69;G3UX19	NLTAFPGGAK	3	N1(HexNAc)	N1(HexNAc): 99.76	HCD	1	id=HexNAc2.Hex9_N-Glycan	1864.63	1.5	281.99	6.32806e-29	6.32806e-29	393.54	3	0	4	250	3	393.54	1178.61	0.24	55.79	144311	0	778.393	0	0	0	31052.3	0	5943.52	0	12021	12021	MS2	20/172	20180109_Lumos_RSLC3_Stadlmann_Penninger_IMBA_mESC_PNGF_HILIC_fr18.raw
Cyclic AMP-dependent transcription factor ATF-6 beta OS=Mus musculus GN=Atf6b PE=2 SV=1 - [ATF6B_MOUSE]|Cyclic AMP-dependent transcription factor ATF-6 beta OS=Mus musculus GN=Atf6b PE=1 SV=1 - [A0A0A0MQ69_MOUSE]|Cyclic AMP-dependent transcription factor ATF-6 beta OS=Mus musculus GN=Atf6b PE=1 SV=2 - [G3UX19_MOUSE]	O35451;A0A0A0MQ69;G3UX19	NLTAFPGGAK	3	T3(HexNAc)	N1(HexNAc): 99.8	HCD	1	id=HexNAc2.Hex9+17amu_N-Glycan	1881.66	0.56	372.09	6.17539e-38	6.17539e-38	393.54	3	0	6	250	3	393.543	1178.61	6.98	55.53	170640	0	1039.48	0	0	0	41142.4	0	9270.39	0	11961	11961	MS2	23/134	20180109_Lumos_RSLC3_Stadlmann_Penninger_IMBA_mESC_PNGF_HILIC_fr18.raw
Cyclic AMP-dependent transcription factor ATF-6 beta OS=Mus musculus GN=Atf6b PE=2 SV=1 - [ATF6B_MOUSE]|Cyclic AMP-dependent transcription factor ATF-6 beta OS=Mus musculus GN=Atf6b PE=1 SV=1 - [A0A0A0MQ69_MOUSE]|Cyclic AMP-dependent transcription factor ATF-6 beta OS=Mus musculus GN=Atf6b PE=1 SV=2 - [G3UX19_MOUSE]	O35451;A0A0A0MQ69;G3UX19	NLTAFPGGAK	3	N1(HexNAc)	N1(HexNAc): 99.74	HCD	1	id=HexNAc2.Hex10_N-Glycan	2026.69	1.45	442.1	6.1708e-45	6.1708e-45	589.81	2	0	0	250	2	589.806	1178.61	0.32	55.3	118737	0	0	0	0	0	20104.6	0	5072.36	0	11909	11909	MS2	25/89	20180109_Lumos_RSLC3_Stadlmann_Penninger_IMBA_mESC_PNGF_HILIC_fr18.raw
Cyclic AMP-dependent transcription factor ATF-6 beta OS=Mus musculus GN=Atf6b PE=2 SV=1 - [ATF6B_MOUSE]|Cyclic AMP-dependent transcription factor ATF-6 beta OS=Mus musculus GN=Atf6b PE=1 SV=1 - [A0A0A0MQ69_MOUSE]|Cyclic AMP-dependent transcription factor ATF-6 beta OS=Mus musculus GN=Atf6b PE=1 SV=2 - [G3UX19_MOUSE]	O35451;A0A0A0MQ69;G3UX19	NLTAFPGGAK	3	N1(HexNAc)	N1(HexNAc): 99.79	HCD	1	id=HexNAc2.Hex10_N-Glycan	2026.69	1.48	428.38	1.45127e-43	1.45127e-43	589.8	2	0	0	250	2	589.804	1178.6	-4.65	55.54	99019.2	0	0	0	0	0	18087.4	0	4504.8	0	11962	11962	MS2	23/89	20180109_Lumos_RSLC3_Stadlmann_Penninger_IMBA_mESC_PNGF_HILIC_fr18.raw
Cyclic AMP-dependent transcription factor ATF-6 beta OS=Mus musculus GN=Atf6b PE=2 SV=1 - [ATF6B_MOUSE]|Cyclic AMP-dependent transcription factor ATF-6 beta OS=Mus musculus GN=Atf6b PE=1 SV=1 - [A0A0A0MQ69_MOUSE]|Cyclic AMP-dependent transcription factor ATF-6 beta OS=Mus musculus GN=Atf6b PE=1 SV=2 - [G3UX19_MOUSE]	O35451;A0A0A0MQ69;G3UX19	NLTAFPGGAK	3	N1(HexNAc)	N1(HexNAc): 99.6	HCD	1				273.34	4.631e-28	4.631e-28	589.81	2	0	37	250	2	589.807	1178.61	0.76	55.5	12694.9	0	0	0	0	0	0	0	0	0	11954	11954	MS2	18/89	20180109_Lumos_RSLC3_Stadlmann_Penninger_IMBA_mESC_PNGF_HILIC_fr18.raw
Disintegrin and metalloproteinase domain-containing protein 19 OS=Mus musculus GN=Adam19 PE=2 SV=2 - [ADA19_MOUSE]	O35674	NTSFFETEGCGK	1	N1(HexNAc); C10(Carbamidomethyl)	N1(HexNAc): 99.23	HCD	1	id=HexNAc2.Hex10_N-Glycan	2026.69	0.91	210.69	8.53266e-22	8.53266e-22	527.23	3	0	0	250	3	527.228	1579.67	6.43	61.59	50730.8	0	0	0	0	0	10463.8	0	3278.45	0	10367	10367	MS2	16/231	20180109_Lumos_RSLC3_Stadlmann_Penninger_IMBA_mESC_PNGF_HILIC_fr20.raw
Disintegrin and metalloproteinase domain-containing protein 19 OS=Mus musculus GN=Adam19 PE=2 SV=2 - [ADA19_MOUSE]	O35674	NTSFFETEGCGKK	1	T2(HexNAc); C10(Carbamidomethyl)	N1(HexNAc): 99.73	HCD	1	id=HexNAc2.Hex8_N-Glycan	1702.58	0.91	366.51	2.23321e-37	2.23321e-37	569.92	3	1	6	250	3	569.924	1707.76	2.47	43.69	94430.6	0	0	0	0	0	17788.9	0	3721.61	0	9221	9221	MS2	22/195	20180109_Lumos_RSLC3_Stadlmann_Penninger_IMBA_mESC_PNGF_HILIC_fr18.raw
Disintegrin and metalloproteinase domain-containing protein 19 OS=Mus musculus GN=Adam19 PE=2 SV=2 - [ADA19_MOUSE]	O35674	NTSFFETEGCGKK	1	T2(HexNAc); C10(Carbamidomethyl)	N1(HexNAc): 99.76	HCD	1	id=HexNAc2.Hex8_N-Glycan	1702.58	1.02	228.13	1.53782e-23	1.53782e-23	569.92	3	1	0	250	3	569.924	1707.76	1.83	44.46	40929.1	0	0	0	0	0	8286.03	0	1636.08	0	9408	9408	MS2	16/195	20180109_Lumos_RSLC3_Stadlmann_Penninger_IMBA_mESC_PNGF_HILIC_fr18.raw
Disintegrin and metalloproteinase domain-containing protein 19 OS=Mus musculus GN=Adam19 PE=2 SV=2 - [ADA19_MOUSE]	O35674	NTSFFETEGCGKK	1	S3(HexNAc); C10(Carbamidomethyl)	N1(HexNAc): 99.58	HCD	1	id=HexNAc2.Hex8_N-Glycan	1702.58	0.89	213.96	4.01415e-22	4.01415e-22	569.92	3	1	3	250	3	569.926	1707.76	5.48	43.56	43333.4	0	0	0	0	0	7301.96	0	1463.64	0	8320	8320	MS2	14/195	20180109_Lumos_RSLC3_Stadlmann_Penninger_IMBA_mESC_PNGF_HILIC_fr19.raw
Disintegrin and metalloproteinase domain-containing protein 19 OS=Mus musculus GN=Adam19 PE=2 SV=2 - [ADA19_MOUSE]	O35674	NTSFFETEGCGKK	1	T2(HexNAc); C10(Carbamidomethyl)	N1(HexNAc): 49.94; T2(HexNAc): 49.94	HCD	1	id=HexNAc2.Hex9_N-Glycan	1864.63	1.06	540.42	9.08569e-55	9.08569e-55	569.92	3	1	0	250	3	569.923	1707.76	1.14	43.32	135546	0	0	0	0	0	28570.5	0	7034.85	0	8270	8270	MS2	31/195	20180109_Lumos_RSLC3_Stadlmann_Penninger_IMBA_mESC_PNGF_HILIC_fr19.raw
Disintegrin and metalloproteinase domain-containing protein 19 OS=Mus musculus GN=Adam19 PE=2 SV=2 - [ADA19_MOUSE]	O35674	NTSFFETEGCGKK	1	T2(HexNAc); C10(Carbamidomethyl)	N1(HexNAc): 99.73	HCD	1	id=HexNAc2.Hex10_N-Glycan	2026.69	0.95	417.25	1.88311e-42	1.88311e-42	569.92	3	1	0	250	3	569.925	1707.76	3.66	43.22	249077	0	0	0	0	0	53428.2	0	13953.3	0	8250	8250	MS2	24/195	20180109_Lumos_RSLC3_Stadlmann_Penninger_IMBA_mESC_PNGF_HILIC_fr19.raw
Period circadian protein homolog 1 OS=Mus musculus GN=Per1 PE=1 SV=2 - [PER1_MOUSE]|Per1 protein OS=Mus musculus GN=Per1 PE=1 SV=1 - [Q8CHR1_MOUSE]|Period circadian protein homolog 1 OS=Mus musculus GN=Per1 PE=1 SV=1 - [Q8C4K7_MOUSE]|Period circadian protein homolog 1 OS=Mus musculus GN=Per1 PE=4 SV=1 - [E9Q8V5_MOUSE]	O35973;Q8CHR1;Q8C4K7;E9Q8V5	STNSQSPSPPSSSIAYSLLSASSEQDNPSTSGCSSEQSAR	4	N27(Deamidated); C33(Carbamidomethyl)	N27(Deamidated): 100	HCD	1				444.81	3.30712e-45	3.30712e-45	1019.95	4	0	34	250	4	1019.95	4076.79	4.23	131.06	9397.05	0	2361.98	697.502	0	0	0	0	0	0	30937	30937	MS2	30/433	20180109_Lumos_RSLC3_Stadlmann_Penninger_IMBA_mESC_PNGF_HILIC_fr16.raw
Transmembrane protein 131 OS=Mus musculus GN=Tmem131 PE=2 SV=2 - [TM131_MOUSE]	O70472	NSAHPLQSPTGFTEGLSR	1	N1(HexNAc)	N1(HexNAc): 99.77	HCD	1	id=HexNAc2.Hex8_N-Glycan	1702.58	0.96	815.53	2.79626e-82	2.79626e-82	701.34	3	0	1	61	3	701.345	2102.02	2.06	73.57	1630073	0	0	0	0	0	270580	0	71265.6	0	16225	16225	MS2	48/383	20180109_Lumos_RSLC3_Stadlmann_Penninger_IMBA_mESC_PNGF_HILIC_fr18.raw
Transmembrane protein 131 OS=Mus musculus GN=Tmem131 PE=2 SV=2 - [TM131_MOUSE]	O70472	NSAHPLQSPTGFTEGLSR	1	S2(HexNAc)	N1(HexNAc): 50; S2(HexNAc): 50	HCD	1	id=HexNAc2.Hex8_N-Glycan	1702.58	1.03	409.99	1.00218e-41	1.00218e-41	701.34	3	0	3	250	3	701.346	2102.02	3.98	73.52	40527.7	0	1731.83	0	0	0	7942.79	0	1636.94	0	14719	14719	MS2	25/293	20180109_Lumos_RSLC3_Stadlmann_Penninger_IMBA_mESC_PNGF_HILIC_fr19.raw
Transmembrane protein 131 OS=Mus musculus GN=Tmem131 PE=2 SV=2 - [TM131_MOUSE]	O70472	NSAHPLQSPTGFTEGLSR	1	S2(HexNAc)	N1(HexNAc): 50; S2(HexNAc): 50	HCD	1	id=HexNAc2.Hex8_N-Glycan	1702.58	0.65	404.79	3.31856e-41	3.31856e-41	1051.51	2	0	57	250	2	1051.51	2102.02	2.44	73.59	21486.3	0	0	0	0	0	3477.72	0	516.17	0	16230	16230	MS2	22/149	20180109_Lumos_RSLC3_Stadlmann_Penninger_IMBA_mESC_PNGF_HILIC_fr18.raw
Transmembrane protein 131 OS=Mus musculus GN=Tmem131 PE=2 SV=2 - [TM131_MOUSE]	O70472	NSAHPLQSPTGFTEGLSR	1	N1(HexNAc)	N1(HexNAc): 99.78	HCD	1	id=HexNAc2.Hex9_N-Glycan	1864.63	1.12	880.63	8.64913e-89	8.64913e-89	701.34	3	0	0	79	3	701.345	2102.02	2.54	73.28	1.13591e+06	0	0	0	0	0	192717	0	48661.5	0	16146	16146	MS2	54/383	20180109_Lumos_RSLC3_Stadlmann_Penninger_IMBA_mESC_PNGF_HILIC_fr18.raw
Transmembrane protein 131 OS=Mus musculus GN=Tmem131 PE=2 SV=2 - [TM131_MOUSE]	O70472	NSAHPLQSPTGFTEGLSR	1	N1(HexNAc)	N1(HexNAc): 99.8	HCD	1	id=HexNAc2.Hex9_N-Glycan	1864.63	0.89	788.77	1.3279e-79	1.3279e-79	701.35	3	0	1	250	3	701.346	2102.02	4.11	73.26	109296	0	0	0	0	0	18545.1	0	5817.22	0	14660	14660	MS2	46/381	20180109_Lumos_RSLC3_Stadlmann_Penninger_IMBA_mESC_PNGF_HILIC_fr19.raw
Transmembrane protein 131 OS=Mus musculus GN=Tmem131 PE=2 SV=2 - [TM131_MOUSE]	O70472	NSAHPLQSPTGFTEGLSR	1	S2(HexNAc)	N1(HexNAc): 99.78	HCD	1	id=HexNAc2.Hex10_N-Glycan	2026.69	0.98	408.04	1.57013e-41	1.57013e-41	701.35	3	0	3	250	3	701.346	2102.02	4.59	73.03	34499.5	0	0	0	0	0	5455.35	0	2067.78	0	14610	14610	MS2	24/293	20180109_Lumos_RSLC3_Stadlmann_Penninger_IMBA_mESC_PNGF_HILIC_fr19.raw
Nidogen-2 OS=Mus musculus GN=Nid2 PE=1 SV=2 - [NID2_MOUSE]	O88322	NGHEVPGTQTPPGSTPPHCGPPPEPTQRPR	1	N1(Deamidated); S14(HexNAc); C19(Carbamidomethyl)	N1(Deamidated): 100; T10(HexNAc): 33.33; S14(HexNAc): 33.33; T15(HexNAc): 33.33	HCD	1	id=HexNAc1.Hex1.NeuNAc1_O-Glycan	656.228	0.43	834.3	3.71702e-84	3.71702e-84	847.4	4	0	0	82	4	847.403	3386.59	2.58	61.84	44329.2	0	3252.75	8511.76	0	0	17987.5	0	0	0	14456	14456	MS2	50/500	20180109_Lumos_RSLC3_Stadlmann_Penninger_IMBA_mESC_PNGF_HILIC_fr16.raw
Zinc finger protein 106 OS=Mus musculus GN=Znf106 PE=1 SV=3 - [ZN106_MOUSE]	O88466	HAQESTGEGNSLSSNASSGHAVSSLADAATDSSCTSGAEQTDGHSIR	1	N10(Deamidated); N15(Deamidated); C34(Carbamidomethyl)	N10(Deamidated): 100; N15(Deamidated): 100	HCD	1				460.32	9.29576e-47	9.29576e-47	927.61	5	0	46	250	5	927.609	4634.01	9.61	80.4	1921.09	0	485.049	0	0	0	667.071	0	0	0	17815	17815	MS2	29/515	20180109_Lumos_RSLC3_Stadlmann_Penninger_IMBA_mESC_PNGF_HILIC_fr18.raw
High affinity cAMP-specific and IBMX-insensitive 3',5'-cyclic phosphodiesterase 8A OS=Mus musculus GN=Pde8a PE=1 SV=1 - [PDE8A_MOUSE]	O88502	VCNGNNKVETTTECVQTDSQTDNQAGK	1	C2(Carbamidomethyl); C14(Carbamidomethyl)		HCD	1				768.79	1.31979e-77	1.31979e-77	1000.11	3	1	5	250	3	1000.11	2998.31	0.66	49.5	6142.75	0	0	0	0	0	886.522	0	0	0	11418	11418	MS2	41/276	20180109_Lumos_RSLC3_Stadlmann_Penninger_IMBA_mESC_PNGF_HILIC_fr16.raw
High affinity cAMP-specific and IBMX-insensitive 3',5'-cyclic phosphodiesterase 8A OS=Mus musculus GN=Pde8a PE=1 SV=1 - [PDE8A_MOUSE]	O88502	VCNGNNKVETTTECVQTDSQTDNQAGKHK	1	C2(Carbamidomethyl); C14(Carbamidomethyl)		HCD	1				822.28	5.90951e-83	5.90951e-83	816.62	4	2	9	250	4	816.621	3263.46	-1.36	36.59	3804.44	0	0	0	0	0	0	0	0	0	8425	8425	MS2	48/298	20180109_Lumos_RSLC3_Stadlmann_Penninger_IMBA_mESC_PNGF_HILIC_fr15.raw
High affinity cAMP-specific and IBMX-insensitive 3',5'-cyclic phosphodiesterase 8A OS=Mus musculus GN=Pde8a PE=1 SV=1 - [PDE8A_MOUSE]	O88502	VCNGNNKVETTTECVQTDSQTDNQAGKHK	1	C2(Carbamidomethyl); C14(Carbamidomethyl)		HCD	1				328.15	1.53056e-33	1.53056e-33	1088.49	3	2	55	250	3	1088.49	3263.47	1.58	36.57	7543.09	0	0	0	0	0	0	0	0	0	8418	8418	MS2	20/298	20180109_Lumos_RSLC3_Stadlmann_Penninger_IMBA_mESC_PNGF_HILIC_fr15.raw
Palmitoyl-protein thioesterase 1 OS=Mus musculus GN=Ppt1 PE=2 SV=2 - [PPT1_MOUSE]	O88531	NYSIFLADINQER	1	S3(HexNAc)	N1(HexNAc): 99.75	HCD	1	id=HexNAc2.Hex6_N-Glycan	1378.48	0.98	677.3	1.86385e-68	1.86385e-68	595.96	3	0	1	100	3	595.961	1785.87	2.01	123.1	796158	0	0	0	0	0	0	0	25319	0	30520	30520	MS2	42/204	20180109_Lumos_RSLC3_Stadlmann_Penninger_IMBA_mESC_PNGF_HILIC_fr15.raw
Palmitoyl-protein thioesterase 1 OS=Mus musculus GN=Ppt1 PE=2 SV=2 - [PPT1_MOUSE]	O88531	NYSIFLADINQER	1	S3(HexNAc)	N1(HexNAc): 100	HCD	1	id=HexNAc2.Hex6_N-Glycan	1378.48	0.92	511.38	7.27181e-52	7.27181e-52	595.96	3	0	45	250	3	595.96	1785.87	0.37	122.46	61668.7	0	991.467	0	0	0	0	0	2584.44	0	29013	29013	MS2	34/204	20180109_Lumos_RSLC3_Stadlmann_Penninger_IMBA_mESC_PNGF_HILIC_fr16.raw
Palmitoyl-protein thioesterase 1 OS=Mus musculus GN=Ppt1 PE=2 SV=2 - [PPT1_MOUSE]	O88531	NYSIFLADINQER	1	N1(HexNAc)	N1(HexNAc): 100	HCD	1	id=HexNAc2.Hex6_N-Glycan	1378.48	0.95	370.28	9.37658e-38	9.37658e-38	595.96	3	0	13	250	3	595.96	1785.87	0.17	122.45	33209.2	0	0	0	0	0	0	0	1068.85	0	27319	27319	MS2	25/260	20180109_Lumos_RSLC3_Stadlmann_Penninger_IMBA_mESC_PNGF_HILIC_fr18.raw
Palmitoyl-protein thioesterase 1 OS=Mus musculus GN=Ppt1 PE=2 SV=2 - [PPT1_MOUSE]	O88531	NYSIFLADINQER	1	S3(HexNAc)	N1(HexNAc): 100	HCD	1	id=HexNAc2.Hex6.PO41_N-Glycan	1458.44	1.03	465.97	2.52859e-47	2.52859e-47	893.43	2	0	41	250	2	893.443	1785.88	7.54	147.08	61205	58722.9	0	0	0	0	12176.8	0	2154.11	0	33467	33467	MS2	26/103	20180109_Lumos_RSLC3_Stadlmann_Penninger_IMBA_mESC_PNGF_HILIC_fr17.raw
Palmitoyl-protein thioesterase 1 OS=Mus musculus GN=Ppt1 PE=2 SV=2 - [PPT1_MOUSE]	O88531	NYSIFLADINQER	1	N1(HexNAc)	N1(HexNAc): 100	HCD	1	id=HexNAc2.Hex6.PO41_N-Glycan	1458.44	0.75	445.4	2.88084e-45	2.88084e-45	595.96	3	0	6	250	3	595.961	1785.87	1.11	147.31	92052	142133	645.396	0	0	0	26507.4	0	4026.06	0	34497	34497	MS2	29/260	20180109_Lumos_RSLC3_Stadlmann_Penninger_IMBA_mESC_PNGF_HILIC_fr16.raw
Palmitoyl-protein thioesterase 1 OS=Mus musculus GN=Ppt1 PE=2 SV=2 - [PPT1_MOUSE]	O88531	NYSIFLADINQER	1	S3(HexNAc)	N1(HexNAc): 100	HCD	1	id=HexNAc2.Hex7_N-Glycan	1540.53	1.02	672.42	5.73184e-68	5.73184e-68	595.96	3	0	3	153	3	595.961	1785.87	1.04	121.7	606895	0	2055.93	0	0	0	0	0	28196.9	0	28851	28851	MS2	39/204	20180109_Lumos_RSLC3_Stadlmann_Penninger_IMBA_mESC_PNGF_HILIC_fr16.raw
Palmitoyl-protein thioesterase 1 OS=Mus musculus GN=Ppt1 PE=2 SV=2 - [PPT1_MOUSE]	O88531	NYSIFLADINQER	1	S3(HexNAc)	N1(HexNAc): 99.78	HCD	1	id=HexNAc2.Hex7_N-Glycan	1540.53	0.96	593.62	4.34678e-60	4.34678e-60	595.96	3	0	9	250	3	595.963	1785.87	4.73	121.88	258811	0	1783.68	0	0	0	0	0	11259.9	0	28894	28894	MS2	35/204	20180109_Lumos_RSLC3_Stadlmann_Penninger_IMBA_mESC_PNGF_HILIC_fr16.raw
Palmitoyl-protein thioesterase 1 OS=Mus musculus GN=Ppt1 PE=2 SV=2 - [PPT1_MOUSE]	O88531	NYSIFLADINQER	1	S3(HexNAc)	N1(HexNAc): 100	HCD	1	id=HexNAc2.Hex7_N-Glycan	1540.53	0.9	524.27	3.73986e-53	3.73986e-53	893.43	2	0	100	250	2	893.435	1785.86	-2.06	121.72	128949	0	0	0	0	0	16937.4	0	3824.19	0	28857	28857	MS2	29/103	20180109_Lumos_RSLC3_Stadlmann_Penninger_IMBA_mESC_PNGF_HILIC_fr16.raw
Palmitoyl-protein thioesterase 1 OS=Mus musculus GN=Ppt1 PE=2 SV=2 - [PPT1_MOUSE]	O88531	NYSIFLADINQER	1	N1(HexNAc)	N1(HexNAc): 99.67	HCD	1	id=HexNAc2.Hex7+17amu_N-Glycan	1557.56	0.7	583.95	4.02324e-59	4.02324e-59	595.96	3	0	11	250	3	595.961	1785.87	0.88	121.7	194934	0	1829.3	564.307	0	0	0	0	8121.07	0	28850	28850	MS2	41/260	20180109_Lumos_RSLC3_Stadlmann_Penninger_IMBA_mESC_PNGF_HILIC_fr16.raw
Palmitoyl-protein thioesterase 1 OS=Mus musculus GN=Ppt1 PE=2 SV=2 - [PPT1_MOUSE]	O88531	NYSIFLADINQER	1	S3(HexNAc)	N1(HexNAc): 100	HCD	1	id=HexNAc2.Hex7.PO41_N-Glycan	1620.49	0.76	486.44	2.26931e-49	2.26931e-49	595.96	3	0	3	250	3	595.96	1785.87	0.35	146.21	198952	290445	0	0	0	0	59720	0	10157.5	0	33299	33299	MS2	30/204	20180109_Lumos_RSLC3_Stadlmann_Penninger_IMBA_mESC_PNGF_HILIC_fr17.raw
Palmitoyl-protein thioesterase 1 OS=Mus musculus GN=Ppt1 PE=2 SV=2 - [PPT1_MOUSE]	O88531	NYSIFLADINQER	1	S3(HexNAc)	N1(HexNAc): 100	HCD	1	id=HexNAc2.Hex7.PO41_N-Glycan	1620.49	0.99	411.68	6.78664e-42	6.78664e-42	595.96	3	0	11	250	3	595.961	1785.87	1.17	146.38	77164.9	111610	0	0	0	0	21427.6	0	4108.77	0	33327	33327	MS2	28/204	20180109_Lumos_RSLC3_Stadlmann_Penninger_IMBA_mESC_PNGF_HILIC_fr17.raw
Palmitoyl-protein thioesterase 1 OS=Mus musculus GN=Ppt1 PE=2 SV=2 - [PPT1_MOUSE]	O88531	NYSIFLADINQER	1	N1(HexNAc)	N1(HexNAc): 100	HCD	1	id=HexNAc2.Hex7.PO41_N-Glycan	1620.49	0.99	243.06	4.94233e-25	4.94233e-25	595.96	3	0	73	250	3	595.957	1785.86	-4.58	145.89	41807.9	57096.7	509.3	0	0	0	0	0	1928.8	0	33233	33233	MS2	20/260	20180109_Lumos_RSLC3_Stadlmann_Penninger_IMBA_mESC_PNGF_HILIC_fr17.raw
Palmitoyl-protein thioesterase 1 OS=Mus musculus GN=Ppt1 PE=2 SV=2 - [PPT1_MOUSE]	O88531	NYSIFLADINQER	1	S3(HexNAc)	N1(HexNAc): 99.73	HCD	1	id=HexNAc2.Hex7.PO41_N-Glycan	1620.49	1.04	217.35	1.84043e-22	1.84043e-22	893.44	2	0	0	250	2	893.441	1785.87	4.9	146.23	30233.4	32887.6	0	0	0	0	7151.75	0	917.848	0	33303	33303	MS2	10/103	20180109_Lumos_RSLC3_Stadlmann_Penninger_IMBA_mESC_PNGF_HILIC_fr17.raw
Palmitoyl-protein thioesterase 1 OS=Mus musculus GN=Ppt1 PE=2 SV=2 - [PPT1_MOUSE]	O88531	NYSIFLADINQER	1	N1(HexNAc)	N1(HexNAc): 100	HCD	1	id=HexNAc3.Hex6.PO41_N-Glycan	1661.52	1.01	412.44	5.70308e-42	5.70308e-42	595.96	3	0	5	250	3	595.961	1785.87	1.82	147.07	175802	96018.4	775.815	0	0	0	27686.6	0	4866.62	0	33465	33465	MS2	31/260	20180109_Lumos_RSLC3_Stadlmann_Penninger_IMBA_mESC_PNGF_HILIC_fr17.raw
Palmitoyl-protein thioesterase 1 OS=Mus musculus GN=Ppt1 PE=2 SV=2 - [PPT1_MOUSE]	O88531	NYSIFLADINQER	1	S3(HexNAc)	N1(HexNAc): 99.72	HCD	1	id=HexNAc2.Hex7.PO42_N-Glycan	1700.46	1.05	309.9	1.02249e-31	1.02249e-31	595.96	3	0	1	250	3	595.961	1785.87	1.91	177.6	38867.5	91198.1	0	0	0	0	12495.6	0	1440.42	0	39434	39434	MS2	21/204	20180109_Lumos_RSLC3_Stadlmann_Penninger_IMBA_mESC_PNGF_HILIC_fr17.raw
Palmitoyl-protein thioesterase 1 OS=Mus musculus GN=Ppt1 PE=2 SV=2 - [PPT1_MOUSE]	O88531	NYSIFLADINQER	1	S3(HexNAc)	N1(HexNAc): 100	HCD	1	id=HexNAc2.Hex8_N-Glycan	1702.58	0.77	525.52	2.80311e-53	2.80311e-53	595.96	3	0	12	250	3	595.96	1785.86	-0.65	121.42	220030	0	551.263	0	0	0	0	0	10842.6	0	27923	27923	MS2	33/204	20180109_Lumos_RSLC3_Stadlmann_Penninger_IMBA_mESC_PNGF_HILIC_fr17.raw
Palmitoyl-protein thioesterase 1 OS=Mus musculus GN=Ppt1 PE=2 SV=2 - [PPT1_MOUSE]	O88531	NYSIFLADINQER	1	S3(HexNAc)	N1(HexNAc): 100	HCD	1	id=HexNAc2.Hex8+17amu_N-Glycan	1719.61	0.99	518.01	1.5796e-52	1.5796e-52	595.96	3	0	29	250	3	595.961	1785.87	1.85	121.44	97753	0	643.118	0	0	0	0	0	5776.55	0	27926	27926	MS2	35/204	20180109_Lumos_RSLC3_Stadlmann_Penninger_IMBA_mESC_PNGF_HILIC_fr17.raw
Zinc finger RNA-binding protein OS=Mus musculus GN=Zfr PE=1 SV=2 - [ZFR_MOUSE]	O88532	LGKPIPSTEPNVVSQATSSTAASASKPTASPSSIGASNCTLNTSSIATSSVK	1	N38(Deamidated); C39(Carbamidomethyl); N42(HexNAc)	Too many isoforms	HCD	1	id=HexNAc2_NO-Glycan	406.159	0.56	528.64	1.36684e-53	1.36684e-53	1313.67	4	0	0	250	4	1313.67	5251.64	7.5	101.14	93339.5	0	0	0	0	0	0	0	579.9	0	25098	25098	MS2	48/1197	20180109_Lumos_RSLC3_Stadlmann_Penninger_IMBA_mESC_PNGF_HILIC_fr15.raw
Zinc finger RNA-binding protein OS=Mus musculus GN=Zfr PE=1 SV=2 - [ZFR_MOUSE]	O88532	LGKPIPSTEPNVVSQATSSTAASASKPTASPSSIGASNCTLNTSSIATSSVK	1	N11(HexNAc); N38(HexNAc); C39(Carbamidomethyl)	S37(HexNAc): 98.81; N38(HexNAc): 98.41	HCD	1				842.88	5.15761e-85	5.15761e-85	1364.18	4	0	0	214	4	1364.18	5453.7	0.88	102.24	196614	0	0	0	0	0	0	0	0	0	25376	25376	MS2	74/1522	20180109_Lumos_RSLC3_Stadlmann_Penninger_IMBA_mESC_PNGF_HILIC_fr15.raw
Zinc finger RNA-binding protein OS=Mus musculus GN=Zfr PE=1 SV=2 - [ZFR_MOUSE]	O88532	LGKPIPSTEPNVVSQATSSTAASASKPTASPSSIGASNCTLNTSSIATSSVK	1	N11(HexNAc); N38(Deamidated); C39(Carbamidomethyl); N42(HexNAc)	Too many isoforms	HCD	1				539.46	1.13359e-54	1.13359e-54	1364.43	4	0	0	250	4	1364.43	5454.71	4.79	101.55	124078	0	0	0	0	0	0	0	0	0	25197	25197	MS2	51/1570	20180109_Lumos_RSLC3_Stadlmann_Penninger_IMBA_mESC_PNGF_HILIC_fr15.raw
Zinc finger RNA-binding protein OS=Mus musculus GN=Zfr PE=1 SV=2 - [ZFR_MOUSE]	O88532	LGKPIPSTEPNVVSQATSSTAASASKPTASPSSIGASNCTLNTSSIATSSVK	1	N11(HexNAc); N38(Deamidated); C39(Carbamidomethyl); N42(HexNAc)	Too many isoforms	HCD	1				311.31	7.40041e-32	7.40041e-32	1091.75	5	0	7	250	5	1091.75	5454.7	2.92	101.64	124310	0	654.177	0	0	0	1125.56	0	0	0	25224	25224	MS2	39/1570	20180109_Lumos_RSLC3_Stadlmann_Penninger_IMBA_mESC_PNGF_HILIC_fr15.raw
Heterogeneous nuclear ribonucleoproteins A2/B1 OS=Mus musculus GN=Hnrnpa2b1 PE=1 SV=2 - [ROA2_MOUSE]	O88569	GGYGGGGPGYGNQGGGYGGGYDNYGGGNYGSGSYNDFGNYNQQPSNYGPMK	1	M50(Oxidation)	M50(Oxidation): 100	HCD	1				612.48	5.64916e-62	5.64916e-62	1268.51	4	0	16	63	4	1268.51	5071.03	2.34	123.22	202060	0	0	0	0	1872.48	0	0	0	0	29184	29184	MS2	44/686	20180109_Lumos_RSLC3_Stadlmann_Penninger_IMBA_mESC_PNGF_HILIC_fr16.raw
Poly(ADP-ribose) glycohydrolase OS=Mus musculus GN=Parg PE=1 SV=2 - [PARG_MOUSE]|Poly (ADP-ribose) glycohydrolase, isoform CRA_c OS=Mus musculus GN=Parg PE=1 SV=1 - [G3X8U8_MOUSE]	O88622;G3X8U8	NSCQDSEADEETSPVFDEQDDRSSQTANKLSSCQAR	2	C3(Carbamidomethyl); C33(Carbamidomethyl)		HCD	1				929.1	1.23041e-93	1.23041e-93	1023.68	4	2	23	250	4	1023.68	4091.71	-0.14	76.29	8361.64	0	879.124	0	0	0	1269.39	0	0	0	16868	16868	MS2	47/394	20180109_Lumos_RSLC3_Stadlmann_Penninger_IMBA_mESC_PNGF_HILIC_fr18.raw
Poly(ADP-ribose) glycohydrolase OS=Mus musculus GN=Parg PE=1 SV=2 - [PARG_MOUSE]|Poly (ADP-ribose) glycohydrolase, isoform CRA_c OS=Mus musculus GN=Parg PE=1 SV=1 - [G3X8U8_MOUSE]	O88622;G3X8U8	NSCQDSEADEETSPVFDEQDDRSSQTANKLSSCQAR	2	N1(Deamidated); C3(Carbamidomethyl); C33(Carbamidomethyl)	N1(Deamidated): 100	HCD	1				646.98	2.00464e-65	2.00464e-65	1023.93	4	2	15	250	4	1023.93	4092.72	6.51	76.3	8515.06	0	964.156	0	0	0	0	0	0	0	16870	16870	MS2	35/400	20180109_Lumos_RSLC3_Stadlmann_Penninger_IMBA_mESC_PNGF_HILIC_fr18.raw
Poly(ADP-ribose) glycohydrolase OS=Mus musculus GN=Parg PE=1 SV=2 - [PARG_MOUSE]|Poly (ADP-ribose) glycohydrolase, isoform CRA_c OS=Mus musculus GN=Parg PE=1 SV=1 - [G3X8U8_MOUSE]	O88622;G3X8U8	NSCQDSEADEETSPVFDEQDDRSSQTANKLSSCQAR	2	N1(Deamidated); C3(Carbamidomethyl); C33(Carbamidomethyl)	N1(Deamidated): 100	HCD	1				563.78	4.1835e-57	4.1835e-57	1023.93	4	2	52	250	4	1023.93	4092.7	2.15	76.61	5537.28	0	536.171	0	0	0	724.538	0	0	0	17495	17495	MS2	30/400	20180109_Lumos_RSLC3_Stadlmann_Penninger_IMBA_mESC_PNGF_HILIC_fr17.raw
Synapsin-1 OS=Mus musculus GN=Syn1 PE=1 SV=2 - [SYN1_MOUSE]	O88935	QTSQQPAGPPAQQRPPPQGGPPQPGPGPQR	1			HCD	1				327.85	1.63945e-33	1.63945e-33	1013.52	3	0	24	250	3	1013.52	3038.54	2.35	54.87	9197.47	0	842.437	0	0	0	2364.43	0	0	0	11808	11808	MS2	23/283	20180109_Lumos_RSLC3_Stadlmann_Penninger_IMBA_mESC_PNGF_HILIC_fr18.raw
Legumain OS=Mus musculus GN=Lgmn PE=1 SV=1 - [LGMN_MOUSE]	O89017	SHTNTSHVMQYGNK	1	N4(Deamidated); N13(HexNAc)	N4(Deamidated): 100; N13(HexNAc): 100	HCD	1	id=HexNAc2.Hex6_N-Glycan	1378.48	1.02	462.59	5.51384e-47	5.51384e-47	603.27	3	0	10	250	3	603.268	1807.79	-0.96	26.17	28157.4	0	0	0	0	0	5156.91	0	823.103	0	5118	5118	MS2	31/253	20180109_Lumos_RSLC3_Stadlmann_Penninger_IMBA_mESC_PNGF_HILIC_fr18.raw
Legumain OS=Mus musculus GN=Lgmn PE=1 SV=1 - [LGMN_MOUSE]	O89017	SHTNTSHVMQYGNK	1	N4(Deamidated); T5(HexNAc) ambigous: N4(Deamidated); S6(HexNAc)	N4(Deamidated): 100; N13(HexNAc): 100	HCD	1	id=HexNAc2.Hex6.PO41_N-Glycan	1458.44	0.77	284.13	3.86607e-29	3.86607e-29	603.27	3	0	0	250	3	603.27	1807.79	1.7	33.68	15613.4	26331.2	566.331	0	0	0	5605.01	0	791.97	0	6172	6172	MS2	18/204	20180109_Lumos_RSLC3_Stadlmann_Penninger_IMBA_mESC_PNGF_HILIC_fr19.raw
Legumain OS=Mus musculus GN=Lgmn PE=1 SV=1 - [LGMN_MOUSE]	O89017	SHTNTSHVMQYGNK	1	N4(Deamidated); N13(HexNAc)	N4(Deamidated): 100; N13(HexNAc): 100	HCD	1	id=HexNAc2.Hex7.PO41_N-Glycan	1620.49	1.13	797.38	1.82935e-80	1.82935e-80	603.27	3	0	2	250	3	603.271	1807.8	3.17	33.16	39284.1	75989	0	0	0	0	12138.6	0	2332.55	0	6069	6069	MS2	46/254	20180109_Lumos_RSLC3_Stadlmann_Penninger_IMBA_mESC_PNGF_HILIC_fr19.raw
Legumain OS=Mus musculus GN=Lgmn PE=1 SV=1 - [LGMN_MOUSE]	O89017	SHTNTSHVMQYGNK	1	N4(Deamidated); N13(HexNAc)	N4(Deamidated): 100; N13(HexNAc): 100	HCD	1	id=HexNAc2.Hex7.PO42_N-Glycan	1700.46	1.06	738.08	1.55492e-74	1.55492e-74	603.27	3	0	0	250	3	603.27	1807.8	2.68	45.33	36479.4	122637	0	0	0	0	13014.4	0	2197.72	0	7481	7481	MS2	44/253	20180109_Lumos_RSLC3_Stadlmann_Penninger_IMBA_mESC_PNGF_HILIC_fr20.raw
Legumain OS=Mus musculus GN=Lgmn PE=1 SV=1 - [LGMN_MOUSE]	O89017	SHTNTSHVMQYGNK	1	N4(Deamidated); N13(HexNAc)	N4(Deamidated): 100; N13(HexNAc): 100	HCD	1	id=HexNAc4.Hex7.PO42_N-Glycan	2106.62	0.73	225.5	2.8174e-23	2.8174e-23	603.27	3	0	0	250	3	603.27	1807.8	2.04	45.34	48500.7	32855.3	0	0	0	0	8681.24	0	1659.17	0	6832	6832	MS2	15/254	20180109_Lumos_RSLC3_Stadlmann_Penninger_IMBA_mESC_PNGF_HILIC_fr21.raw
Fructose-bisphosphate aldolase A OS=Mus musculus GN=Aldoa PE=1 SV=2 - [ALDOA_MOUSE]|Fructose-bisphosphate aldolase OS=Mus musculus GN=Aldoa PE=1 SV=1 - [A6ZI44_MOUSE]|Fructose-bisphosphate aldolase OS=Mus musculus GN=Aldoart1 PE=1 SV=1 - [A6ZI46_MOUSE]|Fructose-bisphosphate aldolase OS=Mus musculus GN=Aldoart1 PE=1 SV=1 - [Q9CPQ9_MOUSE]	P05064;A6ZI44;A6ZI46;Q9CPQ9	AAQEEYIKR	4			HCD	1				356.53	2.22518e-36	2.22518e-36	554.29	2	1	25	250	2	554.294	1107.58	0.71	27.72	3245.22	0	0	0	0	0	0	0	0	0	5473	5473	MS2	15/38	20180109_Lumos_RSLC3_Stadlmann_Penninger_IMBA_mESC_PNGF_HILIC_fr18.raw
Tubulin alpha-1B chain OS=Mus musculus GN=Tuba1b PE=1 SV=2 - [TBA1B_MOUSE]|Tubulin alpha-1A chain OS=Mus musculus GN=Tuba1a PE=1 SV=1 - [TBA1A_MOUSE]	P05213;P68369	DYEEVGVDSVEGEGEEEGEEY	2			HCD	1				278.29	1.48127e-28	1.48127e-28	1174.96	2	0	47	250	2	1174.96	2348.91	3.9	140.73	4098.27	0	577.2	0	0	0	0	864.201	0	0	33080	33080	MS2	17/61	20180109_Lumos_RSLC3_Stadlmann_Penninger_IMBA_mESC_PNGF_HILIC_fr16.raw
Tubulin alpha-1B chain OS=Mus musculus GN=Tuba1b PE=1 SV=2 - [TBA1B_MOUSE]|Tubulin alpha-1A chain OS=Mus musculus GN=Tuba1a PE=1 SV=1 - [TBA1A_MOUSE]	P05213;P68369	DYEEVGVDSVEGEGEEEGEEY	2			HCD	1				269.03	1.25108e-27	1.25108e-27	1174.96	2	0	16	250	2	1174.96	2348.91	1.4	140.64	1688.64	0	1696.64	0	0	0	0	0	0	0	31245	31245	MS2	15/61	20180109_Lumos_RSLC3_Stadlmann_Penninger_IMBA_mESC_PNGF_HILIC_fr18.raw
Tubulin alpha-1B chain OS=Mus musculus GN=Tuba1b PE=1 SV=2 - [TBA1B_MOUSE]|Tubulin alpha-1A chain OS=Mus musculus GN=Tuba1a PE=1 SV=1 - [TBA1A_MOUSE]	P05213;P68369	DYEEVGVDSVEGEGEEEGEEY	2			HCD	1				198.54	1.39937e-20	1.39937e-20	1174.96	2	0	0	250	2	1174.96	2348.91	2.55	140.83	2058.81	0	1265.26	0	0	0	0	0	0	0	31285	31285	MS2	1957-12-01	20180109_Lumos_RSLC3_Stadlmann_Penninger_IMBA_mESC_PNGF_HILIC_fr18.raw
Glucocorticoid receptor OS=Mus musculus GN=Nr3c1 PE=1 SV=1 - [GCR_MOUSE]|Glucocorticoid receptor OS=Mus musculus GN=Nr3c1 PE=1 SV=1 - [E9PUR6_MOUSE]|Glucocorticoid receptor OS=Mus musculus GN=Nr3c1 PE=1 SV=1 - [E9PYV1_MOUSE]|Glucocorticoid receptor (Fragment) OS=Mus musculus GN=Nr3c1 PE=1 SV=1 - [E9Q310_MOUSE]	P06537;E9PUR6;E9PYV1;E9Q310	SSTPAAGCATPTEKEFPQTHSDPSSEQQNR	4	C8(Carbamidomethyl)		HCD	1				543.76	4.21181e-55	4.21181e-55	812.12	4	1	26	81	4	812.115	3245.44	-0.16	55.63	111624	0	314082	81383	0	0	14636	0	0	0	13282	13282	MS2	33/306	20180109_Lumos_RSLC3_Stadlmann_Penninger_IMBA_mESC_PNGF_HILIC_fr15.raw
Endoplasmin OS=Mus musculus GN=Hsp90b1 PE=1 SV=2 - [ENPL_MOUSE]|Heat shock protein HSP 90-beta OS=Mus musculus GN=Hsp90ab1 PE=1 SV=3 - [HS90B_MOUSE]|Heat shock protein HSP 90-beta OS=Mus musculus GN=Hsp90ab1 PE=1 SV=1 - [E9PX27_MOUSE]|Heat shock protein HSP 90-beta (Fragment) OS=Mus musculus GN=Hsp90ab1 PE=1 SV=1 - [D3Z1R1_MOUSE]	P08113;P11499;E9PX27;D3Z1R1	ELISNASDALDKIR	4	N5(HexNAc)	S4(HexNAc): 99.5	HCD	1	id=HexNAc2.Hex9_N-Glycan	1864.63	0.91	431.51	7.05978e-44	7.05978e-44	583.31	3	1	30	250	3	583.309	1747.91	2.21	92.39	158370	0	1022.48	0	0	0	34562.1	0	10823.2	0	21290	21290	MS2	26/291	20180109_Lumos_RSLC3_Stadlmann_Penninger_IMBA_mESC_PNGF_HILIC_fr17.raw
Alkaline phosphatase, tissue-nonspecific isozyme OS=Mus musculus GN=Alpl PE=1 SV=2 - [PPBT_MOUSE]	P09242	NRTDVEYELDEK	1	N1(HexNAc)	N1(HexNAc): 100	HCD	1	id=HexNAc2.Hex8_N-Glycan	1702.58	1.14	647.27	1.87588e-65	1.87588e-65	571.93	3	1	0	250	3	571.934	1713.79	2.82	49.37	67534.1	0	590.834	0	0	0	13180.7	0	3527.98	0	10534	10534	MS2	39/236	20180109_Lumos_RSLC3_Stadlmann_Penninger_IMBA_mESC_PNGF_HILIC_fr18.raw
Alkaline phosphatase, tissue-nonspecific isozyme OS=Mus musculus GN=Alpl PE=1 SV=2 - [PPBT_MOUSE]	P09242	NRTDVEYELDEK	1	N1(HexNAc)	T3(HexNAc): 99.78	HCD	1	id=HexNAc5.Hex5.dHex4_N-Glycan	2409.89	0.6	226.72	2.12642e-23	2.12642e-23	429.2	4	1	45	250	4	429.197	1713.77	-7.83	63.35	96298.4	0	26442.2	7616.14	0	0	43101.9	2863.07	1035.75	2218.28	13818	13818	MS2	17/236	20180109_Lumos_RSLC3_Stadlmann_Penninger_IMBA_mESC_PNGF_HILIC_fr18.raw
Nucleolin OS=Mus musculus GN=Ncl PE=1 SV=2 - [NUCL_MOUSE]	P09405	SVAEEEDDEEEDEDDEDEDDEEEDDEDDDEEEEEEEPVK	1			HCD	1				506.61	2.18278e-51	2.18278e-51	1559.53	3	0	100	250	3	1559.53	4676.56	-2.63	149.1	1927	0	633.265	0	0	0	0	0	0	717.53	34897	34897	MS2	34/220	20180109_Lumos_RSLC3_Stadlmann_Penninger_IMBA_mESC_PNGF_HILIC_fr16.raw
Nucleolin OS=Mus musculus GN=Ncl PE=1 SV=2 - [NUCL_MOUSE]	P09405	SVAEEEDDEEEDEDDEDEDDEEEDDEDDDEEEEEEEPVK	1			HCD	1				361.09	7.78381e-37	7.78381e-37	1559.53	3	0	11	250	3	1559.53	4676.58	1.75	170.29	1344.92	0	645.096	0	0	0	0	0	0	0	39226	39226	MS2	24/220	20180109_Lumos_RSLC3_Stadlmann_Penninger_IMBA_mESC_PNGF_HILIC_fr16.raw
Nucleolin OS=Mus musculus GN=Ncl PE=1 SV=2 - [NUCL_MOUSE]	P09405	SVAEEEDDEEEDEDDEDEDDEEEDDEDDDEEEEEEEPVK	1			HCD	1				274.03	3.95466e-28	3.95466e-28	1559.52	3	0	100	250	3	1559.52	4676.55	-4.9	142.88	1542.47	0	0	0	0	0	0	0	0	0	33538	33538	MS2	20/197	20180109_Lumos_RSLC3_Stadlmann_Penninger_IMBA_mESC_PNGF_HILIC_fr16.raw
Nucleolin OS=Mus musculus GN=Ncl PE=1 SV=2 - [NUCL_MOUSE]	P09405	SVAEEEDDEEEDEDDEDEDDEEEDDEDDDEEEEEEEPVKAAPGK	1			HCD	1				429.65	1.08505e-43	1.08505e-43	1275.96	4	1	63	250	4	1275.96	5100.83	2.04	100.23	11819.1	0	0	0	0	0	707.377	0	0	0	23897	23897	MS2	32/414	20180109_Lumos_RSLC3_Stadlmann_Penninger_IMBA_mESC_PNGF_HILIC_fr16.raw
Nucleolin OS=Mus musculus GN=Ncl PE=1 SV=2 - [NUCL_MOUSE]	P09405	SVAEEEDDEEEDEDDEDEDDEEEDDEDDDEEEEEEEPVKAAPGK	1			HCD	1				416.65	2.1612e-42	2.1612e-42	1275.96	4	1	5	250	4	1275.96	5100.82	1.37	88.13	2193.13	0	0	0	0	0	0	0	0	0	17573	17573	MS2	27/371	20180109_Lumos_RSLC3_Stadlmann_Penninger_IMBA_mESC_PNGF_HILIC_fr19.raw
Nucleolin OS=Mus musculus GN=Ncl PE=1 SV=2 - [NUCL_MOUSE]	P09405	SVAEEEDDEEEDEDDEDEDDEEEDDEDDDEEEEEEEPVKAAPGKR	1			HCD	1				1236.34	2.3232e-124	2.3232e-124	1314.99	4	2	5	250	4	1314.99	5256.93	1.51	122.54	9786.59	0	0	0	0	0	0	0	1410.25	974.962	29030	29030	MS2	66/426	20180109_Lumos_RSLC3_Stadlmann_Penninger_IMBA_mESC_PNGF_HILIC_fr16.raw
Nucleolin OS=Mus musculus GN=Ncl PE=1 SV=2 - [NUCL_MOUSE]	P09405	VEGSEPTTPFNLFIGNLNPNK	1			HCD	1				247.98	1.59231e-25	1.59231e-25	1144.58	2	0	20	250	2	1144.58	2288.16	0.73	170.53	649.836	0	0	0	0	0	0	0	0	0	38170	38170	MS2	13/71	20180109_Lumos_RSLC3_Stadlmann_Penninger_IMBA_mESC_PNGF_HILIC_fr17.raw
Fibronectin OS=Mus musculus GN=Fn1 PE=1 SV=4 - [FINC_MOUSE]|Fibronectin OS=Mus musculus GN=Fn1 PE=1 SV=1 - [B9EHT6_MOUSE]|Fibronectin OS=Mus musculus GN=Fn1 PE=1 SV=1 - [Q3UHL6_MOUSE]|Fibronectin OS=Mus musculus GN=Fn1 PE=1 SV=1 - [Q4KL80_MOUSE]|Fibronectin OS=Mus musculus GN=Fn1 PE=1 SV=1 - [A0A087WSN6_MOUSE]|Fibronectin OS=Mus musculus GN=Fn1 PE=1 SV=1 - [B7ZNJ1_MOUSE]|Fibronectin OS=Mus muscul…	P11276;B9EHT6;Q3UHL6;Q4KL80;A0A087WSN6;B7ZNJ1;A0A087WR50;A0A087WS56	QAQQIVQPQSPVAVSQSKPGCFDNGKHYQINQQWER	8	S10(HexNAc); C21(Carbamidomethyl); N24(Deamidated)	S10(HexNAc): 33.33; S15(HexNAc): 33.33; S17(HexNAc): 33.33; N24(Deamidated): 100	HCD	1				266.42	2.28091e-27	2.28091e-27	877.83	5	1	10	250	5	877.83	4385.12	4.73	90.15	25464.8	0	0	0	0	0	0	0	0	0	22278	22278	MS2	23/602	20180109_Lumos_RSLC3_Stadlmann_Penninger_IMBA_mESC_PNGF_HILIC_fr15.raw
Lysosome-associated membrane glycoprotein 1 OS=Mus musculus GN=Lamp1 PE=1 SV=2 - [LAMP1_MOUSE]	P11438	DATIQAYLSSGNFSKEETHCTQDGPSPTTGPPSPSPPLVPTNPTVSK	1	N12(Deamidated); C20(Carbamidomethyl); N42(HexNAc)	N12(Deamidated): 100; T21(HexNAc): 33.24; S26(HexNAc): 33.24; T28(HexNAc): 33.24	HCD	1	id=HexNAc2.Hex1.NeuNAc1_O-Glycan	859.307	0.42	801.28	7.44453e-81	7.44453e-81	1275.6	4	1	3	250	4	1275.61	5099.4	0.95	137.89	203988	0	98390.1	34331.3	0	0	44552.8	0	0	11029.1	33946	33946	MS2	55/1083	20180109_Lumos_RSLC3_Stadlmann_Penninger_IMBA_mESC_PNGF_HILIC_fr15.raw
Lysosome-associated membrane glycoprotein 1 OS=Mus musculus GN=Lamp1 PE=1 SV=2 - [LAMP1_MOUSE]	P11438	NGSSCGKENVSDPSLTITFGR	1	N1(HexNAc); C5(Carbamidomethyl); N9(Deamidated)	N1(HexNAc): 100; N9(Deamidated): 100	HCD	1	id=HexNAc2.Hex5_N-Glycan	1216.42	1.1	1219.79	1.0497e-122	1.0497e-122	810.71	3	1	1	47	3	810.709	2430.11	1.21	92.31	2155195	0	3093.68	0	0	0	296377	0	108348	0	21270	21270	MS2	76/444	20180109_Lumos_RSLC3_Stadlmann_Penninger_IMBA_mESC_PNGF_HILIC_fr17.raw
Lysosome-associated membrane glycoprotein 1 OS=Mus musculus GN=Lamp1 PE=1 SV=2 - [LAMP1_MOUSE]	P11438	NGSSCGKENVSDPSLTITFGR	1	N1(HexNAc); C5(Carbamidomethyl); N9(Deamidated)	N1(HexNAc): 100; N9(Deamidated): 100	HCD	1	id=HexNAc2.Hex5_N-Glycan	1216.42	1.11	1179.5	1.1211e-118	1.1211e-118	810.71	3	1	0	61	3	810.71	2430.11	2.12	92.44	1676609	0	0	0	0	0	232530	0	78373.9	0	22016	22016	MS2	69/444	20180109_Lumos_RSLC3_Stadlmann_Penninger_IMBA_mESC_PNGF_HILIC_fr16.raw
Lysosome-associated membrane glycoprotein 1 OS=Mus musculus GN=Lamp1 PE=1 SV=2 - [LAMP1_MOUSE]	P11438	NGSSCGKENVSDPSLTITFGR	1	N1(HexNAc); C5(Carbamidomethyl)	S11(HexNAc): 99.76	HCD	1	id=HexNAc2.Hex5_N-Glycan	1216.42	1.02	1159.27	1.1822e-116	1.1822e-116	608.04	4	1	14	250	4	608.035	2429.12	-2.63	88.44	159480	0	0	0	0	0	24588.6	0	4327.16	0	20347	20347	MS2	59/444	20180109_Lumos_RSLC3_Stadlmann_Penninger_IMBA_mESC_PNGF_HILIC_fr17.raw
Lysosome-associated membrane glycoprotein 1 OS=Mus musculus GN=Lamp1 PE=1 SV=2 - [LAMP1_MOUSE]	P11438	NGSSCGKENVSDPSLTITFGR	1	N1(HexNAc); C5(Carbamidomethyl)	N9(HexNAc): 49.68; S11(HexNAc): 49.68	HCD	1	id=HexNAc2.Hex5_N-Glycan	1216.42	1.09	1102.81	5.2407e-111	5.2407e-111	810.38	3	1	4	32	3	810.38	2429.13	0.31	88.45	2.59963e+06	0	0	0	0	0	385543	0	117912	0	20348	20348	MS2	69/444	20180109_Lumos_RSLC3_Stadlmann_Penninger_IMBA_mESC_PNGF_HILIC_fr17.raw
Lysosome-associated membrane glycoprotein 1 OS=Mus musculus GN=Lamp1 PE=1 SV=2 - [LAMP1_MOUSE]	P11438	NGSSCGKENVSDPSLTITFGR	1	N1(HexNAc); C5(Carbamidomethyl); N9(Deamidated)	N9(Deamidated): 100; S11(HexNAc): 100	HCD	1	id=HexNAc2.Hex5_N-Glycan	1216.42	0.78	773.92	4.05076e-78	4.05076e-78	608.28	4	1	10	250	4	608.284	2430.11	1.64	92.38	111140	0	617.779	0	0	0	15941.8	0	3393.99	0	21288	21288	MS2	45/444	20180109_Lumos_RSLC3_Stadlmann_Penninger_IMBA_mESC_PNGF_HILIC_fr17.raw
Lysosome-associated membrane glycoprotein 1 OS=Mus musculus GN=Lamp1 PE=1 SV=2 - [LAMP1_MOUSE]	P11438	NGSSCGKENVSDPSLTITFGR	1	C5(Carbamidomethyl); N9(Deamidated); T16(HexNAc)	N1(HexNAc): 99.42; N9(Deamidated): 100	HCD	1	id=HexNAc2.Hex5_N-Glycan	1216.42	0.88	444.87	3.25953e-45	3.25953e-45	810.71	3	1	3	250	3	810.711	2430.12	3.47	92.24	28152	0	489.64	0	0	0	3873.45	0	1174.71	0	18342	18342	MS2	26/338	20180109_Lumos_RSLC3_Stadlmann_Penninger_IMBA_mESC_PNGF_HILIC_fr19.raw
Lysosome-associated membrane glycoprotein 1 OS=Mus musculus GN=Lamp1 PE=1 SV=2 - [LAMP1_MOUSE]	P11438	NGSSCGKENVSDPSLTITFGR	1	C5(Carbamidomethyl); T16(HexNAc) ambigous: C5(Carbamidomethyl); T18(HexNAc)	S4(HexNAc): 98.91	HCD	1	id=HexNAc2.Hex5_N-Glycan	1216.42	0.86	338.64	1.36703e-34	1.36703e-34	1215.08	2	1	0	250	2	1215.08	2429.14	7.68	88.56	13350.9	0	0	0	0	0	1190.82	0	573.893	0	20378	20378	MS2	21/173	20180109_Lumos_RSLC3_Stadlmann_Penninger_IMBA_mESC_PNGF_HILIC_fr17.raw
Lysosome-associated membrane glycoprotein 1 OS=Mus musculus GN=Lamp1 PE=1 SV=2 - [LAMP1_MOUSE]	P11438	NGSSCGKENVSDPSLTITFGR	1	N1(HexNAc); C5(Carbamidomethyl)	S3(HexNAc): 49.93; S4(HexNAc): 49.93	HCD	1	id=HexNAc2.Hex5_N-Glycan	1216.42	0.77	219.88	1.02802e-22	1.02802e-22	810.38	3	1	0	250	3	810.382	2429.13	2.72	88.28	20667.7	0	0	0	0	0	3008.93	0	994.282	0	17603	17603	MS2	16/444	20180109_Lumos_RSLC3_Stadlmann_Penninger_IMBA_mESC_PNGF_HILIC_fr19.raw
Lysosome-associated membrane glycoprotein 1 OS=Mus musculus GN=Lamp1 PE=1 SV=2 - [LAMP1_MOUSE]	P11438	NGSSCGKENVSDPSLTITFGR	1	N1(HexNAc); C5(Carbamidomethyl); N9(Deamidated)	N9(Deamidated): 100; S11(HexNAc): 100	HCD	1	id=HexNAc2.Hex6_N-Glycan	1378.48	0.92	1625.01	3.1547e-163	3.1547e-163	608.28	4	1	0	75	4	608.283	2430.11	0.29	91.82	1.04534e+06	0	0	0	0	0	183118	0	34592.7	0	21152	21152	MS2	88/444	20180109_Lumos_RSLC3_Stadlmann_Penninger_IMBA_mESC_PNGF_HILIC_fr17.raw
Lysosome-associated membrane glycoprotein 1 OS=Mus musculus GN=Lamp1 PE=1 SV=2 - [LAMP1_MOUSE]	P11438	NGSSCGKENVSDPSLTITFGR	1	N1(HexNAc); C5(Carbamidomethyl)	S11(HexNAc): 100	HCD	1	id=HexNAc2.Hex6_N-Glycan	1378.48	0.91	1523.75	4.2132e-153	4.2132e-153	608.04	4	1	2	147	4	608.038	2429.13	1.65	87.88	513836	0	0	0	0	0	95441.1	0	12911.8	0	20207	20207	MS2	76/444	20180109_Lumos_RSLC3_Stadlmann_Penninger_IMBA_mESC_PNGF_HILIC_fr17.raw
Lysosome-associated membrane glycoprotein 1 OS=Mus musculus GN=Lamp1 PE=1 SV=2 - [LAMP1_MOUSE]	P11438	NGSSCGKENVSDPSLTITFGR	1	N1(HexNAc); C5(Carbamidomethyl)	N1(HexNAc): 100	HCD	1	id=HexNAc2.Hex6_N-Glycan	1378.48	1.1	1244.12	3.8739e-125	3.8739e-125	810.38	3	1	0	15	3	810.382	2429.13	2.23	87.9	6.5092e+06	0	0	0	0	0	1.00541e+06	0	237300	0	20211	20211	MS2	76/444	20180109_Lumos_RSLC3_Stadlmann_Penninger_IMBA_mESC_PNGF_HILIC_fr17.raw
Lysosome-associated membrane glycoprotein 1 OS=Mus musculus GN=Lamp1 PE=1 SV=2 - [LAMP1_MOUSE]	P11438	NGSSCGKENVSDPSLTITFGR	1	N1(HexNAc); C5(Carbamidomethyl); N9(Deamidated)	N1(HexNAc): 100; N9(Deamidated): 100	HCD	1	id=HexNAc2.Hex6_N-Glycan	1378.48	1.04	1071.13	7.7086e-108	7.7086e-108	810.71	3	1	0	10	3	810.709	2430.11	1.78	91.89	7048689	0	0	0	0	0	1.17391e+06	0	203897	0	21170	21170	MS2	68/444	20180109_Lumos_RSLC3_Stadlmann_Penninger_IMBA_mESC_PNGF_HILIC_fr17.raw
Lysosome-associated membrane glycoprotein 1 OS=Mus musculus GN=Lamp1 PE=1 SV=2 - [LAMP1_MOUSE]	P11438	NGSSCGKENVSDPSLTITFGR	1	C5(Carbamidomethyl); T16(HexNAc) ambigous: C5(Carbamidomethyl); T18(HexNAc)	N1(HexNAc): 100	HCD	1	id=HexNAc2.Hex6_N-Glycan	1378.48	0.82	964.79	3.32218e-97	3.32218e-97	1215.07	2	1	0	250	2	1215.07	2429.13	2.92	87.9	82366.6	0	0	0	0	0	11439.3	0	3347.75	0	20212	20212	MS2	48/173	20180109_Lumos_RSLC3_Stadlmann_Penninger_IMBA_mESC_PNGF_HILIC_fr17.raw
Lysosome-associated membrane glycoprotein 1 OS=Mus musculus GN=Lamp1 PE=1 SV=2 - [LAMP1_MOUSE]	P11438	NGSSCGKENVSDPSLTITFGR	1	N1(HexNAc); C5(Carbamidomethyl); N9(Deamidated)	S4(HexNAc): 99.53; N9(Deamidated): 100	HCD	1	id=HexNAc2.Hex6_N-Glycan	1378.48	1.06	949.88	1.02805e-95	1.02805e-95	810.71	3	1	7	250	3	810.708	2430.11	0.42	91.83	270678	0	0	0	0	0	44391.7	0	9599.01	0	20542	20542	MS2	58/444	20180109_Lumos_RSLC3_Stadlmann_Penninger_IMBA_mESC_PNGF_HILIC_fr18.raw
Lysosome-associated membrane glycoprotein 1 OS=Mus musculus GN=Lamp1 PE=1 SV=2 - [LAMP1_MOUSE]	P11438	NGSSCGKENVSDPSLTITFGR	1	N1(HexNAc); C5(Carbamidomethyl)	N9(HexNAc): 98.88	HCD	1	id=HexNAc2.Hex6_N-Glycan	1378.48	0.82	796.1	2.45356e-80	2.45356e-80	810.38	3	1	4	113	3	810.38	2429.12	-0.33	87.8	699303	0	3019.42	0	0	0	106287	0	20111.2	0	19585	19585	MS2	53/444	20180109_Lumos_RSLC3_Stadlmann_Penninger_IMBA_mESC_PNGF_HILIC_fr18.raw
Lysosome-associated membrane glycoprotein 1 OS=Mus musculus GN=Lamp1 PE=1 SV=2 - [LAMP1_MOUSE]	P11438	NGSSCGKENVSDPSLTITFGR	1	N1(HexNAc); C5(Carbamidomethyl); N9(Deamidated)	N1(HexNAc): 100; N9(Deamidated): 100	HCD	1	id=HexNAc2.Hex6_N-Glycan	1378.48	1.15	665.85	2.59743e-67	2.59743e-67	810.71	3	1	5	250	3	810.709	2430.11	1.93	91.69	67167.5	0	444.073	0	0	0	11245.6	0	2385.48	0	18240	18240	MS2	43/441	20180109_Lumos_RSLC3_Stadlmann_Penninger_IMBA_mESC_PNGF_HILIC_fr19.raw
Lysosome-associated membrane glycoprotein 1 OS=Mus musculus GN=Lamp1 PE=1 SV=2 - [LAMP1_MOUSE]	P11438	NGSSCGKENVSDPSLTITFGR	1	N1(HexNAc); C5(Carbamidomethyl); N9(Deamidated)	S4(HexNAc): 49.87; N9(Deamidated): 100; S11(HexNAc): 49.87	HCD	1	id=HexNAc2.Hex6_N-Glycan	1378.48	0.7	563.72	4.24702e-57	4.24702e-57	1215.56	2	1	22	250	2	1215.56	2430.12	3.36	91.92	50251.1	0	0	0	0	0	5594.85	0	1120.59	0	21178	21178	MS2	33/225	20180109_Lumos_RSLC3_Stadlmann_Penninger_IMBA_mESC_PNGF_HILIC_fr17.raw
Lysosome-associated membrane glycoprotein 1 OS=Mus musculus GN=Lamp1 PE=1 SV=2 - [LAMP1_MOUSE]	P11438	NGSSCGKENVSDPSLTITFGR	1	C5(Carbamidomethyl); T18(HexNAc)	N1(HexNAc): 99.56	HCD	1	id=HexNAc2.Hex6_N-Glycan	1378.48	0.89	454.22	3.78444e-46	3.78444e-46	810.38	3	1	0	250	3	810.382	2429.13	2.39	87.78	45623.5	0	0	0	0	0	8968.54	0	1729.65	0	17504	17504	MS2	28/338	20180109_Lumos_RSLC3_Stadlmann_Penninger_IMBA_mESC_PNGF_HILIC_fr19.raw
Lysosome-associated membrane glycoprotein 1 OS=Mus musculus GN=Lamp1 PE=1 SV=2 - [LAMP1_MOUSE]	P11438	NGSSCGKENVSDPSLTITFGR	1	N1(HexNAc); C5(Carbamidomethyl); N9(Deamidated)	N1(HexNAc): 100; N9(Deamidated): 100	HCD	1	id=HexNAc2.Hex7_N-Glycan	1540.53	1.14	1255.89	2.5752e-126	2.5752e-126	608.28	4	1	2	72	4	608.283	2430.11	1.26	91.25	695049	0	5919.51	0	0	0	131822	0	27326.2	0	20413	20413	MS2	66/444	20180109_Lumos_RSLC3_Stadlmann_Penninger_IMBA_mESC_PNGF_HILIC_fr18.raw
Lysosome-associated membrane glycoprotein 1 OS=Mus musculus GN=Lamp1 PE=1 SV=2 - [LAMP1_MOUSE]	P11438	NGSSCGKENVSDPSLTITFGR	1	N1(HexNAc); C5(Carbamidomethyl)	S11(HexNAc): 99.74	HCD	1	id=HexNAc2.Hex7_N-Glycan	1540.53	0.91	1108.24	1.5004e-111	1.5004e-111	810.38	3	1	0	23	3	810.381	2429.13	1.14	87.31	3.39092e+06	0	0	0	0	0	565239	0	133737	0	19466	19466	MS2	67/444	20180109_Lumos_RSLC3_Stadlmann_Penninger_IMBA_mESC_PNGF_HILIC_fr18.raw
Lysosome-associated membrane glycoprotein 1 OS=Mus musculus GN=Lamp1 PE=1 SV=2 - [LAMP1_MOUSE]	P11438	NGSSCGKENVSDPSLTITFGR	1	N1(HexNAc); C5(Carbamidomethyl); N9(Deamidated)	S4(HexNAc): 99.5; N9(Deamidated): 100	HCD	1	id=HexNAc2.Hex7_N-Glycan	1540.53	0.84	1058.17	1.5234e-106	1.5234e-106	810.71	3	1	0	22	3	810.709	2430.11	0.84	91.29	4253413	0	0	0	0	0	684806	0	155459	0	20423	20423	MS2	65/444	20180109_Lumos_RSLC3_Stadlmann_Penninger_IMBA_mESC_PNGF_HILIC_fr18.raw
Lysosome-associated membrane glycoprotein 1 OS=Mus musculus GN=Lamp1 PE=1 SV=2 - [LAMP1_MOUSE]	P11438	NGSSCGKENVSDPSLTITFGR	1	N1(HexNAc); C5(Carbamidomethyl)	N1(HexNAc): 100	HCD	1	id=HexNAc2.Hex7_N-Glycan	1540.53	0.9	833.62	4.34306e-84	4.34306e-84	608.04	4	1	13	142	4	608.036	2429.12	-0.59	87.4	325152	0	0	0	0	0	62286.3	0	9855.71	0	19487	19487	MS2	56/444	20180109_Lumos_RSLC3_Stadlmann_Penninger_IMBA_mESC_PNGF_HILIC_fr18.raw
Lysosome-associated membrane glycoprotein 1 OS=Mus musculus GN=Lamp1 PE=1 SV=2 - [LAMP1_MOUSE]	P11438	NGSSCGKENVSDPSLTITFGR	1	N1(HexNAc); C5(Carbamidomethyl); N9(Deamidated)	N1(HexNAc): 100; N9(Deamidated): 100	HCD	1	id=HexNAc2.Hex7_N-Glycan	1540.53	0.94	720.48	8.94605e-73	8.94605e-73	810.71	3	1	0	250	3	810.709	2430.11	1.29	91.22	77178.6	0	0	0	0	0	13442.8	0	2923.25	0	18164	18164	MS2	45/441	20180109_Lumos_RSLC3_Stadlmann_Penninger_IMBA_mESC_PNGF_HILIC_fr19.raw
Lysosome-associated membrane glycoprotein 1 OS=Mus musculus GN=Lamp1 PE=1 SV=2 - [LAMP1_MOUSE]	P11438	NGSSCGKENVSDPSLTITFGR	1	N1(HexNAc); C5(Carbamidomethyl)	N1(HexNAc): 24.99; S3(HexNAc): 24.99; N9(HexNAc): 24.99; S11(HexNAc): 24.99	HCD	1	id=HexNAc2.Hex7_N-Glycan	1540.53	0.94	502.63	5.45158e-51	5.45158e-51	810.38	3	1	0	250	3	810.382	2429.13	3.1	87.33	53498.5	0	0	0	0	0	9243.15	0	1853.82	0	17417	17417	MS2	31/441	20180109_Lumos_RSLC3_Stadlmann_Penninger_IMBA_mESC_PNGF_HILIC_fr19.raw
Lysosome-associated membrane glycoprotein 1 OS=Mus musculus GN=Lamp1 PE=1 SV=2 - [LAMP1_MOUSE]	P11438	NGSSCGKENVSDPSLTITFGR	1	N1(HexNAc); C5(Carbamidomethyl); N9(Deamidated)	N1(HexNAc): 100; N9(Deamidated): 100	HCD	1	id=HexNAc2.Hex8_N-Glycan	1702.58	0.93	1114.25	3.758e-112	3.758e-112	608.28	4	1	4	58	4	608.284	2430.12	2.73	90.89	588066	0	0	0	0	0	109011	0	19471.7	0	20330	20330	MS2	66/444	20180109_Lumos_RSLC3_Stadlmann_Penninger_IMBA_mESC_PNGF_HILIC_fr18.raw
Lysosome-associated membrane glycoprotein 1 OS=Mus musculus GN=Lamp1 PE=1 SV=2 - [LAMP1_MOUSE]	P11438	NGSSCGKENVSDPSLTITFGR	1	N1(HexNAc); C5(Carbamidomethyl); N9(Deamidated)	N1(HexNAc): 100; N9(Deamidated): 100	HCD	1	id=HexNAc2.Hex8_N-Glycan	1702.58	0.93	962.77	5.28657e-97	5.28657e-97	810.71	3	1	3	33	3	810.709	2430.11	1.55	90.89	2.4654e+06	0	0	0	0	0	441905	0	100391	0	20332	20332	MS2	59/444	20180109_Lumos_RSLC3_Stadlmann_Penninger_IMBA_mESC_PNGF_HILIC_fr18.raw
Lysosome-associated membrane glycoprotein 1 OS=Mus musculus GN=Lamp1 PE=1 SV=2 - [LAMP1_MOUSE]	P11438	NGSSCGKENVSDPSLTITFGR	1	N1(HexNAc); C5(Carbamidomethyl)	N9(HexNAc): 99.16	HCD	1	id=HexNAc2.Hex8_N-Glycan	1702.58	0.94	962.7	5.3699e-97	5.3699e-97	810.38	3	1	0	250	3	810.381	2429.13	1.86	86.95	270189	0	0	0	0	0	48523.2	0	13082.4	0	17338	17338	MS2	59/444	20180109_Lumos_RSLC3_Stadlmann_Penninger_IMBA_mESC_PNGF_HILIC_fr19.raw
Lysosome-associated membrane glycoprotein 1 OS=Mus musculus GN=Lamp1 PE=1 SV=2 - [LAMP1_MOUSE]	P11438	NGSSCGKENVSDPSLTITFGR	1	N1(HexNAc); C5(Carbamidomethyl); N9(Deamidated)	N1(HexNAc): 100; N9(Deamidated): 100	HCD	1	id=HexNAc2.Hex8_N-Glycan	1702.58	0.91	886.86	2.05993e-89	2.05993e-89	810.71	3	1	0	250	3	810.71	2430.12	3.06	90.8	195720	0	0	0	0	0	35456	0	8137.6	0	18088	18088	MS2	56/444	20180109_Lumos_RSLC3_Stadlmann_Penninger_IMBA_mESC_PNGF_HILIC_fr19.raw
Lysosome-associated membrane glycoprotein 1 OS=Mus musculus GN=Lamp1 PE=1 SV=2 - [LAMP1_MOUSE]	P11438	NGSSCGKENVSDPSLTITFGR	1	N1(HexNAc); C5(Carbamidomethyl)	N1(HexNAc): 100	HCD	1	id=HexNAc2.Hex8_N-Glycan	1702.58	1.04	849.23	1.19297e-85	1.19297e-85	608.04	4	1	0	250	4	608.037	2429.13	0.48	86.89	95893.5	0	0	0	0	0	20907.1	0	4183.38	0	17325	17325	MS2	51/444	20180109_Lumos_RSLC3_Stadlmann_Penninger_IMBA_mESC_PNGF_HILIC_fr19.raw
Lysosome-associated membrane glycoprotein 1 OS=Mus musculus GN=Lamp1 PE=1 SV=2 - [LAMP1_MOUSE]	P11438	NGSSCGKENVSDPSLTITFGR	1	N1(HexNAc); C5(Carbamidomethyl); N9(Deamidated)	N1(HexNAc): 100; N9(Deamidated): 100	HCD	1	id=HexNAc2.Hex8_N-Glycan	1702.58	0.82	757.44	1.80456e-76	1.80456e-76	810.71	3	1	7	101	3	810.709	2430.11	1.55	91.07	665621	0	0	0	0	0	125635	0	26260.5	0	20373	20373	MS2	49/444	20180109_Lumos_RSLC3_Stadlmann_Penninger_IMBA_mESC_PNGF_HILIC_fr18.raw
Lysosome-associated membrane glycoprotein 1 OS=Mus musculus GN=Lamp1 PE=1 SV=2 - [LAMP1_MOUSE]	P11438	NGSSCGKENVSDPSLTITFGR	1	N1(HexNAc); C5(Carbamidomethyl); N9(Deamidated)	N1(HexNAc): 100; N9(Deamidated): 100	HCD	1	id=HexNAc2.Hex8_N-Glycan	1702.58	1.01	643.94	4.04035e-65	4.04035e-65	608.28	4	1	2	250	4	608.285	2430.12	3.23	90.8	54394.7	0	0	0	0	0	10912.9	0	2387.69	0	18087	18087	MS2	37/443	20180109_Lumos_RSLC3_Stadlmann_Penninger_IMBA_mESC_PNGF_HILIC_fr19.raw
Lysosome-associated membrane glycoprotein 1 OS=Mus musculus GN=Lamp1 PE=1 SV=2 - [LAMP1_MOUSE]	P11438	NGSSCGKENVSDPSLTITFGR	1	N1(HexNAc); C5(Carbamidomethyl); N9(Deamidated)	N1(HexNAc): 99.79; N9(Deamidated): 100	HCD	1	id=HexNAc2.Hex9_N-Glycan	1864.63	0.95	538.09	1.5524e-54	1.5524e-54	810.71	3	1	0	250	3	810.71	2430.12	3.18	90.53	57429	0	0	0	0	0	12671.5	0	3090.09	0	18038	18038	MS2	35/443	20180109_Lumos_RSLC3_Stadlmann_Penninger_IMBA_mESC_PNGF_HILIC_fr19.raw
Lysosome-associated membrane glycoprotein 1 OS=Mus musculus GN=Lamp1 PE=1 SV=2 - [LAMP1_MOUSE]	P11438	NGSSCGKENVSDPSLTITFGR	1	C5(Carbamidomethyl); T18(HexNAc)	N1(HexNAc): 99.81	HCD	1	id=HexNAc2.Hex9_N-Glycan	1864.63	0.95	436.77	2.10273e-44	2.10273e-44	810.38	3	1	1	250	3	810.383	2429.13	3.48	86.64	40988.3	0	0	0	0	0	7719.7	0	1732.13	0	17281	17281	MS2	27/338	20180109_Lumos_RSLC3_Stadlmann_Penninger_IMBA_mESC_PNGF_HILIC_fr19.raw
Lysosome-associated membrane glycoprotein 1 OS=Mus musculus GN=Lamp1 PE=1 SV=2 - [LAMP1_MOUSE]	P11438	NGSSCGKENVSDPSLTITFGR	1	C5(Carbamidomethyl); N9(Deamidated); T16(HexNAc)	N1(HexNAc): 49.94; S3(HexNAc): 49.94; N9(Deamidated): 100	HCD	1	id=HexNAc2.Hex9_N-Glycan	1864.63	1.19	274.64	3.43807e-28	3.43807e-28	608.28	4	1	0	250	4	608.283	2430.11	-0.02	90.58	17055.1	0	424.997	0	0	0	3235.21	0	1003.1	0	18045	18045	MS2	17/340	20180109_Lumos_RSLC3_Stadlmann_Penninger_IMBA_mESC_PNGF_HILIC_fr19.raw
Lysosome-associated membrane glycoprotein 1 OS=Mus musculus GN=Lamp1 PE=1 SV=2 - [LAMP1_MOUSE]	P11438	NVTVVLR	1	N1(HexNAc)	N1(HexNAc): 100	HCD	1	id=HexNAc2.Hex5_N-Glycan	1216.42	1.92	265.72	2.67986e-27	2.67986e-27	502.29	2	0	0	250	2	502.295	1003.58	5.06	49.43	86852.4	0	0	0	0	0	8454.42	0	2810.06	0	11402	11402	MS2	15/56	20180109_Lumos_RSLC3_Stadlmann_Penninger_IMBA_mESC_PNGF_HILIC_fr16.raw
Lysosome-associated membrane glycoprotein 1 OS=Mus musculus GN=Lamp1 PE=1 SV=2 - [LAMP1_MOUSE]	P11438	NVTVVLR	1	N1(HexNAc)	N1(HexNAc): 100	HCD	1	id=HexNAc2.Hex6_N-Glycan	1378.48	1.8	316.63	2.17176e-32	2.17176e-32	502.29	2	0	16	32	2	502.294	1003.58	1.81	50.41	3.25864e+06	0	0	0	0	0	427815	0	87700.4	0	11885	11885	MS2	20/56	20180109_Lumos_RSLC3_Stadlmann_Penninger_IMBA_mESC_PNGF_HILIC_fr15.raw
Lysosome-associated membrane glycoprotein 1 OS=Mus musculus GN=Lamp1 PE=1 SV=2 - [LAMP1_MOUSE]	P11438	NVTVVLR	1	N1(HexNAc)	N1(HexNAc): 100	HCD	1	id=HexNAc2.Hex7_N-Glycan	1540.53	2.38	568.35	1.46081e-57	1.46081e-57	502.29	2	0	0	236	2	502.293	1003.58	0.26	49.82	446082	0	0	0	0	0	67991.6	0	15631.3	0	11500	11500	MS2	30/56	20180109_Lumos_RSLC3_Stadlmann_Penninger_IMBA_mESC_PNGF_HILIC_fr16.raw
Lysosome-associated membrane glycoprotein 1 OS=Mus musculus GN=Lamp1 PE=1 SV=2 - [LAMP1_MOUSE]	P11438	NVTVVLR	1	N1(HexNAc)	N1(HexNAc): 100	HCD	1	id=HexNAc3.Hex6_N-Glycan	1581.56	1.3	501.26	7.47505e-51	7.47505e-51	502.29	2	0	0	250	2	502.294	1003.58	2.51	50.7	213401	0	0	0	0	0	156330	0	7428.04	0	11958	11958	MS2	26/56	20180109_Lumos_RSLC3_Stadlmann_Penninger_IMBA_mESC_PNGF_HILIC_fr15.raw
Lysosome-associated membrane glycoprotein 1 OS=Mus musculus GN=Lamp1 PE=1 SV=2 - [LAMP1_MOUSE]	P11438	NVTVVLR	1	N1(HexNAc)	N1(HexNAc): 100	HCD	1	id=HexNAc4.Hex4.dHex1_N-Glycan	1606.59	1.14	545.02	3.14687e-55	3.14687e-55	502.29	2	0	0	250	2	502.293	1003.58	0.91	51.06	463424	0	0	0	0	0	171889	14582	4953.49	0	12056	12056	MS2	28/56	20180109_Lumos_RSLC3_Stadlmann_Penninger_IMBA_mESC_PNGF_HILIC_fr15.raw
Lysosome-associated membrane glycoprotein 1 OS=Mus musculus GN=Lamp1 PE=1 SV=2 - [LAMP1_MOUSE]	P11438	NVTVVLR	1	N1(HexNAc)	N1(HexNAc): 99.67	HCD	1	id=HexNAc4.Hex4.dHex1_N-Glycan	1606.59	1.2	303.31	4.66531e-31	4.66531e-31	502.29	2	0	0	250	2	502.293	1003.58	0.42	49	152547	0	649.824	546.079	0	0	63503	4875.41	877.18	0	10880	10880	MS2	17/56	20180109_Lumos_RSLC3_Stadlmann_Penninger_IMBA_mESC_PNGF_HILIC_fr17.raw
Lysosome-associated membrane glycoprotein 1 OS=Mus musculus GN=Lamp1 PE=1 SV=2 - [LAMP1_MOUSE]	P11438	NVTVVLR	1	N1(HexNAc)	N1(HexNAc): 100	HCD	1	id=HexNAc4.Hex5_N-Glycan	1622.58	1.24	448.43	1.4344e-45	1.4344e-45	502.29	2	0	0	250	2	502.293	1003.58	0.63	52.49	320937	0	0	0	0	0	114694	0	12228.1	0	12444	12444	MS2	23/56	20180109_Lumos_RSLC3_Stadlmann_Penninger_IMBA_mESC_PNGF_HILIC_fr15.raw
Lysosome-associated membrane glycoprotein 1 OS=Mus musculus GN=Lamp1 PE=1 SV=2 - [LAMP1_MOUSE]	P11438	NVTVVLR	1	N1(HexNAc)	N1(HexNAc): 99.73	HCD	1	id=HexNAc4.Hex5_N-Glycan	1622.58	1.25	393.26	4.71905e-40	4.71905e-40	502.29	2	0	0	250	2	502.293	1003.58	0.38	50.91	222622	0	0	0	0	0	16831.6	0	2687.06	0	12014	12014	MS2	21/56	20180109_Lumos_RSLC3_Stadlmann_Penninger_IMBA_mESC_PNGF_HILIC_fr15.raw
Lysosome-associated membrane glycoprotein 1 OS=Mus musculus GN=Lamp1 PE=1 SV=2 - [LAMP1_MOUSE]	P11438	NVTVVLR	1	N1(HexNAc)	N1(HexNAc): 100	HCD	1	id=HexNAc4.Hex5_N-Glycan	1622.58	1.15	213.38	4.58806e-22	4.58806e-22	335.2	3	0	14	196	3	335.198	1003.58	1.59	52.45	567717	0	689.691	0	0	0	132485	0	10423.5	0	12436	12436	MS2	16/108	20180109_Lumos_RSLC3_Stadlmann_Penninger_IMBA_mESC_PNGF_HILIC_fr15.raw
Lysosome-associated membrane glycoprotein 1 OS=Mus musculus GN=Lamp1 PE=1 SV=2 - [LAMP1_MOUSE]	P11438	NVTVVLR	1	N1(HexNAc)	N1(HexNAc): 100	HCD	1	id=HexNAc2.Hex8_N-Glycan	1702.58	2.23	352.91	5.11169e-36	5.11169e-36	502.29	2	0	0	250	2	502.294	1003.58	2.85	48.73	88196.1	0	0	0	0	0	13861.7	0	2947.62	0	11226	11226	MS2	19/56	20180109_Lumos_RSLC3_Stadlmann_Penninger_IMBA_mESC_PNGF_HILIC_fr16.raw
Lysosome-associated membrane glycoprotein 1 OS=Mus musculus GN=Lamp1 PE=1 SV=2 - [LAMP1_MOUSE]	P11438	NVTVVLR	1	N1(HexNAc)	N1(HexNAc): 99.73	HCD	1	id=HexNAc2.Hex8_N-Glycan	1702.58	2.18	223.52	4.44606e-23	4.44606e-23	502.29	2	0	0	250	2	502.291	1003.58	-3.23	48.71	66169.4	0	0	0	0	0	11635.7	0	2215.95	0	10813	10813	MS2	13/56	20180109_Lumos_RSLC3_Stadlmann_Penninger_IMBA_mESC_PNGF_HILIC_fr17.raw
Lysosome-associated membrane glycoprotein 1 OS=Mus musculus GN=Lamp1 PE=1 SV=2 - [LAMP1_MOUSE]	P11438	NVTVVLR	1	N1(HexNAc)	N1(HexNAc): 99.73	HCD	1	id=HexNAc4.Hex6_N-Glycan	1784.63	1.2	334.48	3.56652e-34	3.56652e-34	502.3	2	0	0	250	2	502.296	1003.58	5.65	50.8	197196	0	0	0	0	0	73329.9	0	7209.94	0	11750	11750	MS2	19/56	20180109_Lumos_RSLC3_Stadlmann_Penninger_IMBA_mESC_PNGF_HILIC_fr16.raw
Lysosome-associated membrane glycoprotein 1 OS=Mus musculus GN=Lamp1 PE=1 SV=2 - [LAMP1_MOUSE]	P11438	NVTVVLR	1	N1(HexNAc)	N1(HexNAc): 100	HCD	1	id=HexNAc5.Hex4.dHex1_N-Glycan	1809.67	1.17	443.78	4.18629e-45	4.18629e-45	502.29	2	0	0	250	2	502.294	1003.58	2.34	51.18	529176	0	0	0	0	0	153727	11212	4112.04	0	12090	12090	MS2	24/56	20180109_Lumos_RSLC3_Stadlmann_Penninger_IMBA_mESC_PNGF_HILIC_fr15.raw
Lysosome-associated membrane glycoprotein 1 OS=Mus musculus GN=Lamp1 PE=1 SV=2 - [LAMP1_MOUSE]	P11438	NVTVVLR	1	N1(HexNAc)	N1(HexNAc): 100	HCD	1	id=HexNAc2.Hex9_N-Glycan	1864.63	1.96	363.34	4.63484e-37	4.63484e-37	502.29	2	0	0	250	2	502.294	1003.58	2.27	48.42	98498.7	0	0	0	0	0	17374.1	0	4368.41	0	10744	10744	MS2	19/56	20180109_Lumos_RSLC3_Stadlmann_Penninger_IMBA_mESC_PNGF_HILIC_fr17.raw
Lysosome-associated membrane glycoprotein 1 OS=Mus musculus GN=Lamp1 PE=1 SV=2 - [LAMP1_MOUSE]	P11438	NVTVVLR	1	N1(HexNAc)	N1(HexNAc): 99.75	HCD	1	id=HexNAc5.Hex5.dHex1_N-Glycan	1971.72	0.99	312.11	6.15092e-32	6.15092e-32	335.2	3	0	4	163	3	335.198	1003.58	0.3	50.19	991898	0	0	0	0	0	93833	2819.39	68907	0	11597	11597	MS2	20/108	20180109_Lumos_RSLC3_Stadlmann_Penninger_IMBA_mESC_PNGF_HILIC_fr16.raw
Lysosome-associated membrane glycoprotein 1 OS=Mus musculus GN=Lamp1 PE=1 SV=2 - [LAMP1_MOUSE]	P11438	NVTVVLR	1	N1(HexNAc)	N1(HexNAc): 99.76	HCD	1	id=HexNAc5.Hex5.dHex1_N-Glycan	1971.72	1	247.73	1.68685e-25	1.68685e-25	335.2	3	0	15	111	3	335.198	1003.58	0.3	50.74	880472	0	0	0	0	0	442425	23210.1	12309.8	0	11734	11734	MS2	17/108	20180109_Lumos_RSLC3_Stadlmann_Penninger_IMBA_mESC_PNGF_HILIC_fr16.raw
Lysosome-associated membrane glycoprotein 1 OS=Mus musculus GN=Lamp1 PE=1 SV=2 - [LAMP1_MOUSE]	P11438	NVTVVLR	1	N1(HexNAc)	N1(HexNAc): 99.77	HCD	1	id=HexNAc5.Hex6.dHex1_N-Glycan	2133.77	0.99	279.54	1.11172e-28	1.11172e-28	335.2	3	0	11	250	3	335.198	1003.58	2.4	49.72	318021	0	589.386	0	0	0	116217	1594.41	28149.4	0	11052	11052	MS2	18/108	20180109_Lumos_RSLC3_Stadlmann_Penninger_IMBA_mESC_PNGF_HILIC_fr17.raw
Lysosome-associated membrane glycoprotein 1 OS=Mus musculus GN=Lamp1 PE=1 SV=2 - [LAMP1_MOUSE]	P11438	NVTVVLR	1	N1(HexNAc)	N1(HexNAc): 100	HCD	1	id=HexNAc5.Hex5.dHex1.NeuNAc1_N-Glycan	2262.81	0.97	243.88	4.09417e-25	4.09417e-25	335.2	3	0	0	250	3	335.199	1003.58	2.65	68	396106	0	103552	29093.8	0	0	201515	10148.2	4316.08	8327.87	15443	15443	MS2	17/108	20180109_Lumos_RSLC3_Stadlmann_Penninger_IMBA_mESC_PNGF_HILIC_fr17.raw
Lysosome-associated membrane glycoprotein 1 OS=Mus musculus GN=Lamp1 PE=1 SV=2 - [LAMP1_MOUSE]	P11438	NVTVVLR	1	N1(HexNAc)	N1(HexNAc): 99.61	HCD	1	id=HexNAc3.Hex5.dHex1_N-Glycan ambigous: id=HexNAc3.Hex4.NeuNAc1+17amu_N-Glycan	1565.5601 ambigous: 1565.5714	1.05	231.57	6.97241e-24	6.97241e-24	502.30 ambigous: 502.29	2	0	0	250	2	502.29589 ambigous: 502.29027	1003.58450 ambigous: 1003.57327	6.20 ambigous: -4.98	50.67	114124	0	0	0	0	0	47134.3	3740.35	2482.97	0	11950	11950	MS2	14/56	20180109_Lumos_RSLC3_Stadlmann_Penninger_IMBA_mESC_PNGF_HILIC_fr15.raw
Lysosome-associated membrane glycoprotein 1 OS=Mus musculus GN=Lamp1 PE=1 SV=2 - [LAMP1_MOUSE]	P11438	NVTVVLR	1	N1(HexNAc)	N1(HexNAc): 99.79	HCD	1	id=HexNAc5.Hex5.dHex1_N-Glycan ambigous: id=HexNAc5.Hex4.NeuNAc1+17amu_O-Glycan ambigous: id=HexNAc5.Hex4.NeuNAc1+17amu_N-Glycan	1971.7189 ambigous: 1971.7301 ambigous: 1971.7301	1.24	259.12	1.22574e-26	1.22574e-26	502.29	2	0	0	250	2	502.29488 ambigous: 502.28928 ambigous: 502.28927	1003.58249 ambigous: 1003.57128 ambigous: 1003.57126	4.20 ambigous: -6.97 ambigous: -6.99	50.18	127043	0	0	0	0	0	15732.7	0	12710.6	0	11593	11593	MS2	14/56	20180109_Lumos_RSLC3_Stadlmann_Penninger_IMBA_mESC_PNGF_HILIC_fr16.raw
Lysosome-associated membrane glycoprotein 1 OS=Mus musculus GN=Lamp1 PE=1 SV=2 - [LAMP1_MOUSE]	P11438	NVTVVLR	1	N1(HexNAc)	N1(HexNAc): 99.77	HCD	1	id=HexNAc5.Hex5.dHex3_N-Glycan ambigous: id=HexNAc5.Hex4.dHex2.NeuNAc1+17amu_N-Glycan	2263.8347 ambigous: 2263.8459	0.82	201.67	6.81484e-21	6.81484e-21	335.2	3	0	4	250	3	335.19839 ambigous: 335.19465	1003.58062 ambigous: 1003.56939	2.33 ambigous: -8.85	49.79	333488	0	0	0	0	0	155888	17382.3	3966.55	0	11066	11066	MS2	14/108	20180109_Lumos_RSLC3_Stadlmann_Penninger_IMBA_mESC_PNGF_HILIC_fr17.raw
26S proteasome non-ATPase regulatory subunit 3 OS=Mus musculus GN=Psmd3 PE=1 SV=3 - [PSMD3_MOUSE]	P14685	AKPPPGGEQEPPPPAPQDVEMKEEAAAGSGSTGEGDGKAAATEHSQR	1	M21(Oxidation)	M21(Oxidation): 100	HCD	1				888.84	1.30601e-89	1.30601e-89	934.24	5	2	9	250	5	934.237	4667.16	0.19	59.26	6978.83	0	0	0	0	0	2189.66	0	0	0	12848	12848	MS2	57/787	20180109_Lumos_RSLC3_Stadlmann_Penninger_IMBA_mESC_PNGF_HILIC_fr18.raw
Lamin-B1 OS=Mus musculus GN=Lmnb1 PE=1 SV=3 - [LMNB1_MOUSE]	P14733	LSSEMNTSTVNSAREELMESR	1			HCD	1				344.62	3.45181e-35	3.45181e-35	791.04	3	1	0	250	3	791.037	2371.1	4.47	102.53	2102.72	0	930.307	0	0	0	0	0	0	0	25446	25446	MS2	26/220	20180109_Lumos_RSLC3_Stadlmann_Penninger_IMBA_mESC_PNGF_HILIC_fr15.raw
Cyclic AMP-dependent transcription factor ATF-2 OS=Mus musculus GN=Atf2 PE=1 SV=2 - [ATF2_MOUSE]|Cyclic AMP-dependent transcription factor ATF-2 OS=Mus musculus GN=Atf2 PE=1 SV=1 - [G3UXC3_MOUSE]|Cyclic AMP-dependent transcription factor ATF-2 (Fragment) OS=Mus musculus GN=Atf2 PE=1 SV=1 - [F6Z2B2_MOUSE]	P16951;G3UXC3;F6Z2B2	TQSEESRPQSLQQPATSTTETPASPAHTTPQTQNTSGRR	3	N34(HexNAc)	T16(HexNAc): 99.49	HCD	1				931.93	6.41301e-94	6.41301e-94	880.22	5	1	2	117	5	880.223	4397.08	0.1	48.77	216389	0	1603.1	0	0	0	0	0	0	0	10828	10828	MS2	64/895	20180109_Lumos_RSLC3_Stadlmann_Penninger_IMBA_mESC_PNGF_HILIC_fr17.raw
Lysosome-associated membrane glycoprotein 2 OS=Mus musculus GN=Lamp2 PE=2 SV=2 - [LAMP2_MOUSE]	P17047	LNNSQIK	1	N2(HexNAc)	N2(HexNAc): 99.56	HCD	1	id=HexNAc2.Hex5_N-Glycan	1216.42	2.22	374.08	3.90567e-38	3.90567e-38	510.27	2	0	0	250	2	510.272	1019.54	-0.19	17.95	62540.4	0	0	0	0	0	7034.48	0	1977.43	0	3722	3722	MS2	20/60	20180109_Lumos_RSLC3_Stadlmann_Penninger_IMBA_mESC_PNGF_HILIC_fr16.raw
Lysosome-associated membrane glycoprotein 2 OS=Mus musculus GN=Lamp2 PE=2 SV=2 - [LAMP2_MOUSE]	P17047	LNNSQIK	1	N2(HexNAc)	N2(HexNAc): 100	HCD	1	id=HexNAc2.Hex6_N-Glycan	1378.48	1.87	470.96	8.02431e-48	8.02431e-48	510.27	2	0	4	250	2	510.273	1019.54	2.71	17.52	68999.9	0	0	0	0	0	8693.7	0	1282.54	0	3469	3469	MS2	24/60	20180109_Lumos_RSLC3_Stadlmann_Penninger_IMBA_mESC_PNGF_HILIC_fr17.raw
Lysosome-associated membrane glycoprotein 2 OS=Mus musculus GN=Lamp2 PE=2 SV=2 - [LAMP2_MOUSE]	P17047	VQPFNVTK	1	N5(HexNAc)	N5(HexNAc): 100	HCD	1	id=HexNAc2.Hex8_N-Glycan	1702.58	1.47	436.68	2.1479e-44	2.1479e-44	568.3	2	0	0	250	2	568.303	1135.6	-0.18	51.23	96097.8	0	0	0	0	0	17118.9	0	3620.58	0	11412	11412	MS2	24/71	20180109_Lumos_RSLC3_Stadlmann_Penninger_IMBA_mESC_PNGF_HILIC_fr17.raw
Alpha-enolase OS=Mus musculus GN=Eno1 PE=1 SV=3 - [ENOA_MOUSE]|Enolase (Fragment) OS=Mus musculus GN=Eno1 PE=1 SV=1 - [B0QZL1_MOUSE]|Alpha-enolase OS=Mus musculus GN=Eno1 PE=1 SV=1 - [Q6PHC1_MOUSE]	P17182;B0QZL1;Q6PHC1	HIADLAGNPEVILPVPAFNVINGGSHAGNK	3			HCD	1				521.93	6.41825e-53	6.41825e-53	1007.87	3	0	35	250	3	1007.87	3021.6	1.65	141.53	2503.17	0	0	0	0	0	0	0	0	0	32282	32282	MS2	30/245	20180109_Lumos_RSLC3_Stadlmann_Penninger_IMBA_mESC_PNGF_HILIC_fr17.raw
Non-histone chromosomal protein HMG-14 OS=Mus musculus GN=Hmgn1 PE=1 SV=2 - [HMGN1_MOUSE]|Non-histone chromosomal protein HMG-14 OS=Mus musculus GN=Hmgn1 PE=1 SV=1 - [D3Z607_MOUSE]	P18608;D3Z607	QADVADQQTTELPAENGETENQSPASEEEKEAK	2			HCD	1				518.33	1.46895e-52	1.46895e-52	1191.87	3	1	11	250	3	1191.87	3573.6	2.11	73.59	7429.07	0	0	0	0	0	0	0	0	0	16767	16767	MS2	36/366	20180109_Lumos_RSLC3_Stadlmann_Penninger_IMBA_mESC_PNGF_HILIC_fr17.raw
Non-histone chromosomal protein HMG-14 OS=Mus musculus GN=Hmgn1 PE=1 SV=2 - [HMGN1_MOUSE]|Non-histone chromosomal protein HMG-14 OS=Mus musculus GN=Hmgn1 PE=1 SV=1 - [D3Z607_MOUSE]	P18608;D3Z607	QADVADQQTTELPAENGETENQSPASEEEKEAK	2	N16(Deamidated)	N16(Deamidated): 100	HCD	1				426.99	2.00142e-43	2.00142e-43	1192.21	3	1	8	250	3	1192.21	3574.6	6.1	73.54	6959	0	0	0	0	0	0	0	0	0	16752	16752	MS2	31/366	20180109_Lumos_RSLC3_Stadlmann_Penninger_IMBA_mESC_PNGF_HILIC_fr17.raw
Non-histone chromosomal protein HMG-14 OS=Mus musculus GN=Hmgn1 PE=1 SV=2 - [HMGN1_MOUSE]|Non-histone chromosomal protein HMG-14 OS=Mus musculus GN=Hmgn1 PE=1 SV=1 - [D3Z607_MOUSE]	P18608;D3Z607	QADVADQQTTELPAENGETENQSPASEEEKEAK	2	N16(Deamidated)	N16(Deamidated): 50; N21(Deamidated): 50	HCD	1				348.52	1.40472e-35	1.40472e-35	1192.21	3	1	46	250	3	1192.21	3574.61	8.97	73.79	4120.69	0	0	0	0	0	0	0	0	0	16812	16812	MS2	26/366	20180109_Lumos_RSLC3_Stadlmann_Penninger_IMBA_mESC_PNGF_HILIC_fr17.raw
Laminin subunit alpha-1 OS=Mus musculus GN=Lama1 PE=1 SV=1 - [LAMA1_MOUSE]|Laminin subunit alpha-1 OS=Mus musculus GN=Lama1 PE=1 SV=1 - [F8VQ40_MOUSE]	P19137;F8VQ40	NSSGILLVALGK	2	S2(HexNAc) ambigous: S3(HexNAc)	N1(HexNAc): 99.08	HCD	1	id=HexNAc2.Hex9_N-Glycan	1864.63	0.93	208.16	1.52765e-21	1.52765e-21	458.94	3	0	51	250	3	458.935	1374.79	5.23	107.83	52425.2	0	1132.57	0	0	0	0	0	2494.24	728.304	25708	25708	MS2	17/167	20180109_Lumos_RSLC3_Stadlmann_Penninger_IMBA_mESC_PNGF_HILIC_fr16.raw
Embigin OS=Mus musculus GN=Emb PE=1 SV=2 - [EMB_MOUSE]	P21995	SCNISVTEK	1	S1(HexNAc); C2(Carbamidomethyl)	N3(HexNAc): 99.78	HCD	1	id=HexNAc2.Hex7_N-Glycan	1540.53	1.6	267.36	1.83694e-27	1.83694e-27	620.79	2	0	0	250	2	620.792	1240.58	4	31.38	43797.7	0	0	0	0	0	6018.72	0	863.287	0	6337	6337	MS2	15/63	20180109_Lumos_RSLC3_Stadlmann_Penninger_IMBA_mESC_PNGF_HILIC_fr18.raw
Embigin OS=Mus musculus GN=Emb PE=1 SV=2 - [EMB_MOUSE]	P21995	SCNISVTEK	1	S1(HexNAc); C2(Carbamidomethyl)	N3(HexNAc): 99.84	HCD	1	id=HexNAc2.Hex8_N-Glycan	1702.58	1.66	520.71	8.49237e-53	8.49237e-53	620.79	2	0	0	250	2	620.793	1240.58	4.32	30.77	67349.6	0	0	0	0	0	10860.7	0	0	0	5565	5565	MS2	26/63	20180109_Lumos_RSLC3_Stadlmann_Penninger_IMBA_mESC_PNGF_HILIC_fr19.raw
Histone H2A type 1 OS=Mus musculus GN=Hist1h2ab PE=1 SV=3 - [H2A1_MOUSE]|Histone H2A type 2-C OS=Mus musculus GN=Hist2h2ac PE=1 SV=3 - [H2A2C_MOUSE]|Histone H2A type 2-A OS=Mus musculus GN=Hist2h2aa1 PE=1 SV=3 - [H2A2A_MOUSE]|Histone H2A type 3 OS=Mus musculus GN=Hist3h2a PE=1 SV=3 - [H2A3_MOUSE]|Histone H2A.J OS=Mus musculus GN=H2afj PE=1 SV=1 - [H2AJ_MOUSE]|Histone H2A type 1-F OS=Mus musculus …	P22752;Q64523;Q6GSS7;Q8BFU2;Q8R1M2;Q8CGP5;Q8CGP7;Q8CGP6;F8WIX8;Q8CGP4	VTIAQGGVLPNIQAVLLPK	10			HCD	1				324.54	3.51171e-33	3.51171e-33	966.09	2	0	25	250	2	966.088	1931.17	0.23	164.31	1144.15	0	0	0	0	0	0	0	0	0	39752	39752	MS2	19/74	20180109_Lumos_RSLC3_Stadlmann_Penninger_IMBA_mESC_PNGF_HILIC_fr15.raw
Cation-dependent mannose-6-phosphate receptor OS=Mus musculus GN=M6pr PE=1 SV=1 - [MPRD_MOUSE]	P24668	EASNHSSGAGLVQINK	1	S3(HexNAc)	S3(HexNAc): 49.95; N4(HexNAc): 49.95	HCD	1	id=HexNAc2.Hex8_N-Glycan	1702.58	0.8	471.07	7.81715e-48	7.81715e-48	605.64	3	0	6	250	3	605.635	1814.89	2.01	39.31	32248.9	0	0	0	0	0	7516.96	0	1654.91	0	7377	7377	MS2	28/236	20180109_Lumos_RSLC3_Stadlmann_Penninger_IMBA_mESC_PNGF_HILIC_fr19.raw
Cation-dependent mannose-6-phosphate receptor OS=Mus musculus GN=M6pr PE=1 SV=1 - [MPRD_MOUSE]	P24668	EASNHSSGAGLVQINK	1	S3(HexNAc)	S3(HexNAc): 50; N4(HexNAc): 50	HCD	1	id=HexNAc3.Hex5.dHex2_N-Glycan ambigous: id=HexNAc3.Hex4.dHex1.NeuNAc1+17amu_N-Glycan	1711.6181 ambigous: 1711.6293	0.8	372.91	5.11901e-38	5.11901e-38	605.64 ambigous: 605.63	3	0	0	250	3	605.63767 ambigous: 605.63393	1814.89847 ambigous: 1814.88724	5.79 ambigous: -0.40	40.95	78637.3	0	0	0	0	0	25481.8	1728.61	3160.72	0	8568	8568	MS2	27/236	20180109_Lumos_RSLC3_Stadlmann_Penninger_IMBA_mESC_PNGF_HILIC_fr18.raw
Cation-dependent mannose-6-phosphate receptor OS=Mus musculus GN=M6pr PE=1 SV=1 - [MPRD_MOUSE]	P24668	EASNHSSGAGLVQINK	1	S3(HexNAc)	S3(HexNAc): 49.88; N4(HexNAc): 49.88	HCD	1	id=HexNAc3.Hex6.dHex2_N-Glycan ambigous: id=HexNAc3.Hex5.dHex1.NeuNAc1+17amu_N-Glycan	1873.6709 ambigous: 1873.6821	0.76	430.42	9.07469e-44	9.07469e-44	605.64 ambigous: 605.63	3	0	5	250	3	605.63825 ambigous: 605.63451	1814.90021 ambigous: 1814.88899	6.75 ambigous: 0.56	40.1	80216.5	0	0	0	0	0	23898.3	1355.64	2621.3	0	7563	7563	MS2	28/236	20180109_Lumos_RSLC3_Stadlmann_Penninger_IMBA_mESC_PNGF_HILIC_fr19.raw
Cation-dependent mannose-6-phosphate receptor OS=Mus musculus GN=M6pr PE=1 SV=1 - [MPRD_MOUSE]	P24668	EASNHSSGAGLVQINK	1	S3(HexNAc)	S3(HexNAc): 49.93; N4(HexNAc): 49.93	HCD	1	id=HexNAc4.Hex5.dHex3_N-Glycan ambigous: id=HexNAc4.Hex4.dHex2.NeuNAc1+17amu_N-Glycan	2060.7553 ambigous: 2060.7666	0.67	245.36	2.91165e-25	2.91165e-25	605.64 ambigous: 605.63	3	0	5	250	3	605.63627 ambigous: 605.63252	1814.89424 ambigous: 1814.88302	3.46 ambigous: -2.73	39.69	90820.2	0	0	0	0	0	40234.1	4108.08	2558.07	0	7471	7471	MS2	18/236	20180109_Lumos_RSLC3_Stadlmann_Penninger_IMBA_mESC_PNGF_HILIC_fr19.raw
Prothymosin alpha OS=Mus musculus GN=Ptma PE=1 SV=2 - [PTMA_MOUSE]	P26350	VAEDDEDDDVDTK	1			HCD	1				384.91	3.22847e-39	3.22847e-39	733.29	2	0	0	250	2	733.294	1465.58	-0.25	36.62	778.967	0	0	0	0	0	0	0	0	0	7551	7551	MS2	20/56	20180109_Lumos_RSLC3_Stadlmann_Penninger_IMBA_mESC_PNGF_HILIC_fr18.raw
Prothymosin alpha OS=Mus musculus GN=Ptma PE=1 SV=2 - [PTMA_MOUSE]|Prothymosin alpha OS=Mus musculus GN=Ptma PE=1 SV=1 - [A0A087WPN6_MOUSE]	P26350;A0A087WPN6	EVVEEAENGRDAPANGNAQNEENGEQEADNEVDEEEEEGGEEEEEEEEGDGEEEDGDEDEEAEAPTGKR	2			HCD	1				1141.33	7.3618e-115	7.3618e-115	1259.16	6	2	6	250	6	1259.16	7549.9	-3.99	123.72	8373.26	0	640.699	0	0	0	0	0	0	0	27598	27598	MS2	61/787	20180109_Lumos_RSLC3_Stadlmann_Penninger_IMBA_mESC_PNGF_HILIC_fr18.raw
Myristoylated alanine-rich C-kinase substrate OS=Mus musculus GN=Marcks PE=1 SV=2 - [MARCS_MOUSE]	P26645	ESGEGAEAEGATAEGAKDEAAAAAGGEGAAAPGEQAGGAGAEGAAGGEPR	1			HCD	1				492.21	6.00681e-50	6.00681e-50	1074.73	4	1	0	250	4	1074.73	4295.89	1.61	89.78	1819.13	0	0	0	0	0	512.057	0	0	0	17900	17900	MS2	33/439	20180109_Lumos_RSLC3_Stadlmann_Penninger_IMBA_mESC_PNGF_HILIC_fr19.raw
Myristoylated alanine-rich C-kinase substrate OS=Mus musculus GN=Marcks PE=1 SV=2 - [MARCS_MOUSE]	P26645	KESGEGAEAEGATAEGAKDEAAAAAGGEGAAAPGEQAGGAGAEGAAGGEPR	1			HCD	1				675.58	2.76896e-68	2.76896e-68	1106.75	4	2	0	250	4	1106.75	4423.98	2.17	80.3	2473.52	0	644.663	0	0	0	656.175	0	0	0	16084	16084	MS2	41/483	20180109_Lumos_RSLC3_Stadlmann_Penninger_IMBA_mESC_PNGF_HILIC_fr19.raw
Myristoylated alanine-rich C-kinase substrate OS=Mus musculus GN=Marcks PE=1 SV=2 - [MARCS_MOUSE]	P26645	KESGEGAEAEGATAEGAKDEAAAAAGGEGAAAPGEQAGGAGAEGAAGGEPR	1			HCD	1				466.17	2.4169e-47	2.4169e-47	1106.75	4	2	57	250	4	1106.75	4423.96	-2.13	93.44	5209.62	0	2351.52	0	0	0	1098.62	0	0	0	23115	23115	MS2	31/588	20180109_Lumos_RSLC3_Stadlmann_Penninger_IMBA_mESC_PNGF_HILIC_fr15.raw
Activin receptor type-2B OS=Mus musculus GN=Acvr2b PE=1 SV=1 - [AVR2B_MOUSE]	P27040	NSSGTIELVKK	1	N1(HexNAc)	N1(HexNAc): 99.82	HCD	1	id=HexNAc2.Hex8_N-Glycan	1702.58	0.8	498.38	1.45239e-50	1.45239e-50	460.25	3	1	0	250	3	460.253	1378.75	1.98	31.28	346084	0	588.379	0	0	0	74412	0	19568.3	0	6313	6313	MS2	33/209	20180109_Lumos_RSLC3_Stadlmann_Penninger_IMBA_mESC_PNGF_HILIC_fr18.raw
Activin receptor type-2B OS=Mus musculus GN=Acvr2b PE=1 SV=1 - [AVR2B_MOUSE]	P27040	NSSGTIELVKK	1	N1(HexNAc)	N1(HexNAc): 99.8	HCD	1	id=HexNAc2.Hex9_N-Glycan	1864.63	1.07	479.39	1.15083e-48	1.15083e-48	460.25	3	1	0	250	3	460.253	1378.74	0.86	31.04	197416	0	0	0	0	0	49024	0	14456.8	0	6259	6259	MS2	32/209	20180109_Lumos_RSLC3_Stadlmann_Penninger_IMBA_mESC_PNGF_HILIC_fr18.raw
Activin receptor type-2B OS=Mus musculus GN=Acvr2b PE=1 SV=1 - [AVR2B_MOUSE]	P27040	NSSGTIELVKK	1	T5(HexNAc)	N1(HexNAc): 99.6	HCD	1	id=HexNAc2.Hex10_N-Glycan	2026.69	0.67	311.19	7.60269e-32	7.60269e-32	460.25	3	1	0	250	3	460.253	1378.74	0.66	30.83	96205.3	0	0	0	0	0	21170.2	0	6863.97	0	5575	5575	MS2	20/161	20180109_Lumos_RSLC3_Stadlmann_Penninger_IMBA_mESC_PNGF_HILIC_fr19.raw
MARCKS-related protein OS=Mus musculus GN=Marcksl1 PE=1 SV=2 - [MRP_MOUSE]	P28667	EGDTEEEAGPQAAEPSTPSGPESGPTPASAEQNE	1			HCD	1				436.56	2.2105e-44	2.2105e-44	839.11	4	0	49	250	4	839.106	3353.4	-0.51	96.51	4994.79	0	0	0	0	0	0	0	0	0	23004	23004	MS2	29/364	20180109_Lumos_RSLC3_Stadlmann_Penninger_IMBA_mESC_PNGF_HILIC_fr16.raw
MARCKS-related protein OS=Mus musculus GN=Marcksl1 PE=1 SV=2 - [MRP_MOUSE]	P28667	EGGGDSSASSPTEEEQEQGEMSACSDEGTAQEGK	1	C24(Carbamidomethyl)		HCD	1				868.78	1.32358e-87	1.32358e-87	1154.45	3	0	0	250	3	1154.45	3461.34	1.6	70.08	2098.67	0	0	0	0	0	887.95	0	0	0	13979	13979	MS2	53/306	20180109_Lumos_RSLC3_Stadlmann_Penninger_IMBA_mESC_PNGF_HILIC_fr19.raw
MARCKS-related protein OS=Mus musculus GN=Marcksl1 PE=1 SV=2 - [MRP_MOUSE]	P28667	EGGGDSSASSPTEEEQEQGEMSACSDEGTAQEGK	1	C24(Carbamidomethyl)		HCD	1				844.05	3.9315e-85	3.9315e-85	1154.46	3	0	8	250	3	1154.46	3461.35	4.56	89.55	7243.79	0	758.092	0	0	0	0	0	0	0	21307	21307	MS2	53/351	20180109_Lumos_RSLC3_Stadlmann_Penninger_IMBA_mESC_PNGF_HILIC_fr16.raw
MARCKS-related protein OS=Mus musculus GN=Marcksl1 PE=1 SV=2 - [MRP_MOUSE]	P28667	EGGGDSSASSPTEEEQEQGEMSACSDEGTAQEGK	1	C24(Carbamidomethyl)		HCD	1				840.15	9.65753e-85	9.65753e-85	1154.45	3	0	19	250	3	1154.45	3461.34	1.92	89.23	7196.28	0	0	0	0	0	0	0	0	758.279	21234	21234	MS2	48/351	20180109_Lumos_RSLC3_Stadlmann_Penninger_IMBA_mESC_PNGF_HILIC_fr16.raw
MARCKS-related protein OS=Mus musculus GN=Marcksl1 PE=1 SV=2 - [MRP_MOUSE]	P28667	EGGGDSSASSPTEEEQEQGEMSACSDEGTAQEGK	1	C24(Carbamidomethyl)		HCD	1				789.72	1.06754e-79	1.06754e-79	1154.45	3	0	12	250	3	1154.45	3461.33	-1.05	82.86	32517	0	623.233	0	0	0	2200.43	0	0	0	19669	19669	MS2	50/324	20180109_Lumos_RSLC3_Stadlmann_Penninger_IMBA_mESC_PNGF_HILIC_fr16.raw
MARCKS-related protein OS=Mus musculus GN=Marcksl1 PE=1 SV=2 - [MRP_MOUSE]	P28667	EGGGDSSASSPTEEEQEQGEMSACSDEGTAQEGK	1	M21(Oxidation); C24(Carbamidomethyl)	M21(Oxidation): 100	HCD	1				778.01	1.58048e-78	1.58048e-78	1159.78	3	0	10	250	3	1159.78	3477.33	0.88	63.76	3592.25	0	615.672	0	0	0	0	0	0	0	14432	14432	MS2	53/549	20180109_Lumos_RSLC3_Stadlmann_Penninger_IMBA_mESC_PNGF_HILIC_fr17.raw
MARCKS-related protein OS=Mus musculus GN=Marcksl1 PE=1 SV=2 - [MRP_MOUSE]	P28667	EGGGDSSASSPTEEEQEQGEMSACSDEGTAQEGK	1	C24(Carbamidomethyl)		HCD	1				761.77	6.65009e-77	6.65009e-77	1154.45	3	0	5	250	3	1154.45	3461.34	0.86	56.31	7517.81	0	0	0	0	0	0	0	0	0	13121	13121	MS2	50/350	20180109_Lumos_RSLC3_Stadlmann_Penninger_IMBA_mESC_PNGF_HILIC_fr16.raw
MARCKS-related protein OS=Mus musculus GN=Marcksl1 PE=1 SV=2 - [MRP_MOUSE]	P28667	EGGGDSSASSPTEEEQEQGEMSACSDEGTAQEGK	1	C24(Carbamidomethyl)		HCD	1				636.12	2.44223e-64	2.44223e-64	1154.45	3	0	100	250	3	1154.45	3461.33	-0.41	80.22	2634.62	0	0	0	0	0	0	0	0	0	19026	19026	MS2	39/323	20180109_Lumos_RSLC3_Stadlmann_Penninger_IMBA_mESC_PNGF_HILIC_fr16.raw
MARCKS-related protein OS=Mus musculus GN=Marcksl1 PE=1 SV=2 - [MRP_MOUSE]	P28667	EGGGDSSASSPTEEEQEQGEMSACSDEGTAQEGK	1	C24(Carbamidomethyl)		HCD	1				625.4	2.88679e-63	2.88679e-63	1154.45	3	0	31	250	3	1154.45	3461.34	2.44	83.13	17856.8	0	663.006	0	0	0	2938.67	0	0	0	19731	19731	MS2	43/351	20180109_Lumos_RSLC3_Stadlmann_Penninger_IMBA_mESC_PNGF_HILIC_fr16.raw
MARCKS-related protein OS=Mus musculus GN=Marcksl1 PE=1 SV=2 - [MRP_MOUSE]	P28667	EGGGDSSASSPTEEEQEQGEMSACSDEGTAQEGK	1	C24(Carbamidomethyl)		HCD	1				582.78	5.27805e-59	5.27805e-59	1154.45	3	0	6	250	3	1154.45	3461.34	0.12	181.2	573.602	0	0	0	0	0	0	0	0	0	41362	41362	MS2	37/300	20180109_Lumos_RSLC3_Stadlmann_Penninger_IMBA_mESC_PNGF_HILIC_fr16.raw
MARCKS-related protein OS=Mus musculus GN=Marcksl1 PE=1 SV=2 - [MRP_MOUSE]	P28667	EGGGDSSASSPTEEEQEQGEMSACSDEGTAQEGK	1	M21(Oxidation); C24(Carbamidomethyl)	M21(Oxidation): 100	HCD	1				533.03	4.97326e-54	4.97326e-54	1159.79	3	0	0	250	3	1159.79	3477.35	4.46	60.78	10755.3	0	0	0	0	0	648.691	0	0	0	13224	13224	MS2	40/548	20180109_Lumos_RSLC3_Stadlmann_Penninger_IMBA_mESC_PNGF_HILIC_fr18.raw
MARCKS-related protein OS=Mus musculus GN=Marcksl1 PE=1 SV=2 - [MRP_MOUSE]	P28667	EGGGDSSASSPTEEEQEQGEMSACSDEGTAQEGK	1	C24(Carbamidomethyl)		HCD	1				498.08	1.55689e-50	1.55689e-50	1154.45	3	0	0	250	3	1154.45	3461.34	2.02	58.14	6636.42	0	0	0	0	0	1660.69	0	0	0	13565	13565	MS2	35/350	20180109_Lumos_RSLC3_Stadlmann_Penninger_IMBA_mESC_PNGF_HILIC_fr16.raw
MARCKS-related protein OS=Mus musculus GN=Marcksl1 PE=1 SV=2 - [MRP_MOUSE]	P28667	EGGGDSSASSPTEEEQEQGEMSACSDEGTAQEGK	1	M21(Oxidation); C24(Carbamidomethyl)	M21(Oxidation): 100	HCD	1				479.35	1.16103e-48	1.16103e-48	1159.78	3	0	0	250	3	1159.78	3477.34	1.72	61.14	6892.63	0	0	0	0	0	0	0	0	0	13307	13307	MS2	34/540	20180109_Lumos_RSLC3_Stadlmann_Penninger_IMBA_mESC_PNGF_HILIC_fr18.raw
MARCKS-related protein OS=Mus musculus GN=Marcksl1 PE=1 SV=2 - [MRP_MOUSE]	P28667	EGGGDSSASSPTEEEQEQGEMSACSDEGTAQEGK	1	M21(Oxidation); C24(Carbamidomethyl)	M21(Oxidation): 100	HCD	1				397.16	1.92099e-40	1.92099e-40	1159.79	3	0	0	250	3	1159.79	3477.35	7.09	75.43	3826.57	0	0	0	0	0	760.337	0	0	0	17212	17212	MS2	33/546	20180109_Lumos_RSLC3_Stadlmann_Penninger_IMBA_mESC_PNGF_HILIC_fr17.raw
MARCKS-related protein OS=Mus musculus GN=Marcksl1 PE=1 SV=2 - [MRP_MOUSE]	P28667	EGGGDSSASSPTEEEQEQGEMSACSDEGTAQEGK	1	M21(Oxidation); C24(Carbamidomethyl)	M21(Oxidation): 100	HCD	1				391.8	6.61209e-40	6.61209e-40	1159.78	3	0	0	250	3	1159.78	3477.33	-0.39	70.11	2259.15	0	0	0	0	0	549.006	0	0	0	13984	13984	MS2	27/450	20180109_Lumos_RSLC3_Stadlmann_Penninger_IMBA_mESC_PNGF_HILIC_fr19.raw
MARCKS-related protein OS=Mus musculus GN=Marcksl1 PE=1 SV=2 - [MRP_MOUSE]	P28667	EGGGDSSASSPTEEEQEQGEMSACSDEGTAQEGK	1	M21(Oxidation); C24(Carbamidomethyl)	M21(Oxidation): 100	HCD	1				383.75	4.21683e-39	4.21683e-39	1159.79	3	0	0	250	3	1159.79	3477.36	7.41	75.47	3529.66	0	740.199	0	0	0	626.06	0	0	0	17220	17220	MS2	31/549	20180109_Lumos_RSLC3_Stadlmann_Penninger_IMBA_mESC_PNGF_HILIC_fr17.raw
MARCKS-related protein OS=Mus musculus GN=Marcksl1 PE=1 SV=2 - [MRP_MOUSE]	P28667	EGGGDSSASSPTEEEQEQGEMSACSDEGTAQEGK	1	C24(Carbamidomethyl)		HCD	1				366.78	2.10111e-37	2.10111e-37	1154.45	3	0	100	250	3	1154.45	3461.33	-0.73	56.31	18437.5	0	0	0	0	0	3095.26	0	0	0	13456	13456	MS2	28/351	20180109_Lumos_RSLC3_Stadlmann_Penninger_IMBA_mESC_PNGF_HILIC_fr15.raw
MARCKS-related protein OS=Mus musculus GN=Marcksl1 PE=1 SV=2 - [MRP_MOUSE]	P28667	EGGGDSSASSPTEEEQEQGEMSACSDEGTAQEGK	1	M21(Oxidation); C24(Carbamidomethyl)	M21(Oxidation): 100	HCD	1				329.39	1.15173e-33	1.15173e-33	1159.79	3	0	12	250	3	1159.79	3477.35	5.41	71.84	2443.01	0	1167.22	0	0	0	733.221	0	0	0	16347	16347	MS2	29/548	20180109_Lumos_RSLC3_Stadlmann_Penninger_IMBA_mESC_PNGF_HILIC_fr17.raw
MARCKS-related protein OS=Mus musculus GN=Marcksl1 PE=1 SV=2 - [MRP_MOUSE]	P28667	EGGGDSSASSPTEEEQEQGEMSACSDEGTAQEGK	1	C24(Carbamidomethyl)		HCD	1				327.42	1.8117e-33	1.8117e-33	1154.45	3	0	100	250	3	1154.45	3461.35	3.61	180.28	1216.75	0	604.601	0	0	0	0	0	0	0	41190	41190	MS2	24/252	20180109_Lumos_RSLC3_Stadlmann_Penninger_IMBA_mESC_PNGF_HILIC_fr16.raw
MARCKS-related protein OS=Mus musculus GN=Marcksl1 PE=1 SV=2 - [MRP_MOUSE]	P28667	GAEASAASKEGDTEEEAGPQAAEPSTPSGPESGPTPASAEQNE	1			HCD	1				627.58	1.74536e-63	1.74536e-63	1375.93	3	1	66	250	3	1375.93	4125.76	-2.97	84.84	2863.18	0	0	0	0	0	785.453	0	0	0	18875	18875	MS2	46/426	20180109_Lumos_RSLC3_Stadlmann_Penninger_IMBA_mESC_PNGF_HILIC_fr18.raw
MARCKS-related protein OS=Mus musculus GN=Marcksl1 PE=1 SV=2 - [MRP_MOUSE]	P28667	GAEASAASKEGDTEEEAGPQAAEPSTPSGPESGPTPASAEQNE	1			HCD	1				438.28	1.48453e-44	1.48453e-44	1032.2	4	1	6	250	4	1032.2	4125.79	2.72	180.03	853.373	0	0	0	0	0	0	0	0	0	41140	41140	MS2	33/360	20180109_Lumos_RSLC3_Stadlmann_Penninger_IMBA_mESC_PNGF_HILIC_fr16.raw
MARCKS-related protein OS=Mus musculus GN=Marcksl1 PE=1 SV=2 - [MRP_MOUSE]	P28667	GAEASAASKEGDTEEEAGPQAAEPSTPSGPESGPTPASAEQNE	1			HCD	1				412.94	5.08467e-42	5.08467e-42	1032.2	4	1	19	250	4	1032.2	4125.78	0.94	104.98	4617.35	0	489.428	0	0	0	0	0	0	0	25041	25041	MS2	32/474	20180109_Lumos_RSLC3_Stadlmann_Penninger_IMBA_mESC_PNGF_HILIC_fr16.raw
MARCKS-related protein OS=Mus musculus GN=Marcksl1 PE=1 SV=2 - [MRP_MOUSE]	P28667	GAEASAASKEGDTEEEAGPQAAEPSTPSGPESGPTPASAEQNE	1	N42(Deamidated)	N42(Deamidated): 100	HCD	1				368.28	1.48423e-37	1.48423e-37	1376.26	3	1	6	250	3	1376.26	4126.77	1.2	84.93	2590.54	0	0	0	0	0	0	0	0	0	18895	18895	MS2	29/396	20180109_Lumos_RSLC3_Stadlmann_Penninger_IMBA_mESC_PNGF_HILIC_fr18.raw
MARCKS-related protein OS=Mus musculus GN=Marcksl1 PE=1 SV=2 - [MRP_MOUSE]	P28667	GAEASAASKEGDTEEEAGPQAAEPSTPSGPESGPTPASAEQNE	1	N42(Deamidated)	N42(Deamidated): 100	HCD	1				347.61	1.7344e-35	1.7344e-35	1376.27	3	1	13	250	3	1376.27	4126.79	8.21	101.73	1635.97	0	0	0	0	0	0	0	0	0	24266	24266	MS2	27/474	20180109_Lumos_RSLC3_Stadlmann_Penninger_IMBA_mESC_PNGF_HILIC_fr16.raw
MARCKS-related protein OS=Mus musculus GN=Marcksl1 PE=1 SV=2 - [MRP_MOUSE]	P28667	GAEASAASKEGDTEEEAGPQAAEPSTPSGPESGPTPASAEQNE	1	N42(Deamidated)	N42(Deamidated): 100	HCD	1				340.82	8.28381e-35	8.28381e-35	1032.45	4	1	0	211	4	1032.45	4126.78	3.52	70.82	3668.44	0	0	0	0	0	0	0	0	0	16674	16674	MS2	27/462	20180109_Lumos_RSLC3_Stadlmann_Penninger_IMBA_mESC_PNGF_HILIC_fr16.raw
MARCKS-related protein OS=Mus musculus GN=Marcksl1 PE=1 SV=2 - [MRP_MOUSE]	P28667	GAEASAASKEGDTEEEAGPQAAEPSTPSGPESGPTPASAEQNE	1			HCD	1				334.51	3.54386e-34	3.54386e-34	1375.93	3	1	43	250	3	1375.93	4125.78	0.4	108.6	2994.12	0	745.964	0	0	0	680.966	0	0	0	25880	25880	MS2	29/477	20180109_Lumos_RSLC3_Stadlmann_Penninger_IMBA_mESC_PNGF_HILIC_fr16.raw
MARCKS-related protein OS=Mus musculus GN=Marcksl1 PE=1 SV=2 - [MRP_MOUSE]	P28667	GAEASAASKEGDTEEEAGPQAAEPSTPSGPESGPTPASAEQNE	1	N42(Deamidated)	N42(Deamidated): 100	HCD	1				316.12	2.44565e-32	2.44565e-32	1032.45	4	1	0	250	4	1032.45	4126.78	5.05	70.41	1708.47	0	763.27	0	0	0	0	0	0	0	16570	16570	MS2	25/477	20180109_Lumos_RSLC3_Stadlmann_Penninger_IMBA_mESC_PNGF_HILIC_fr16.raw
MARCKS-related protein OS=Mus musculus GN=Marcksl1 PE=1 SV=2 - [MRP_MOUSE]	P28667	GAEASAASKEGDTEEEAGPQAAEPSTPSGPESGPTPASAEQNE	1			HCD	1				308.67	1.35905e-31	1.35905e-31	1032.2	4	1	65	250	4	1032.2	4125.78	1.3	105.3	3085.94	0	0	0	0	0	0	0	0	0	25115	25115	MS2	27/477	20180109_Lumos_RSLC3_Stadlmann_Penninger_IMBA_mESC_PNGF_HILIC_fr16.raw
MARCKS-related protein OS=Mus musculus GN=Marcksl1 PE=1 SV=2 - [MRP_MOUSE]	P28667	GAEASAASKEGDTEEEAGPQAAEPSTPSGPESGPTPASAEQNE	1	N42(Deamidated)	N42(Deamidated): 100	HCD	1				303.08	4.9258e-31	4.9258e-31	1376.26	3	1	0	250	3	1376.26	4126.78	4.04	102.3	1814.05	0	0	0	0	0	0	0	0	0	24409	24409	MS2	24/474	20180109_Lumos_RSLC3_Stadlmann_Penninger_IMBA_mESC_PNGF_HILIC_fr16.raw
MARCKS-related protein OS=Mus musculus GN=Marcksl1 PE=1 SV=2 - [MRP_MOUSE]	P28667	GAEASAASKEGDTEEEAGPQAAEPSTPSGPESGPTPASAEQNE	1			HCD	1				291.11	7.73763e-30	7.73763e-30	1375.93	3	1	100	250	3	1375.93	4125.77	-2	100.46	1451.52	0	0	0	0	0	0	0	0	0	23952	23952	MS2	26/468	20180109_Lumos_RSLC3_Stadlmann_Penninger_IMBA_mESC_PNGF_HILIC_fr16.raw
MARCKS-related protein OS=Mus musculus GN=Marcksl1 PE=1 SV=2 - [MRP_MOUSE]	P28667	GAEASAASKEGDTEEEAGPQAAEPSTPSGPESGPTPASAEQNE	1	N42(Deamidated)	N42(Deamidated): 100	HCD	1				257.13	1.93863e-26	1.93863e-26	1032.45	4	1	36	250	4	1032.45	4126.78	4.46	103.46	4925.44	0	773.109	0	0	0	0	0	0	0	24670	24670	MS2	23/477	20180109_Lumos_RSLC3_Stadlmann_Penninger_IMBA_mESC_PNGF_HILIC_fr16.raw
MARCKS-related protein OS=Mus musculus GN=Marcksl1 PE=1 SV=2 - [MRP_MOUSE]	P28667	GAEASAASKEGDTEEEAGPQAAEPSTPSGPESGPTPASAEQNE	1	N42(Deamidated)	N42(Deamidated): 100	HCD	1				248.11	1.54516e-25	1.54516e-25	1032.45	4	1	8	250	4	1032.45	4126.79	7.3	180.04	748.591	0	0	0	0	0	0	0	0	0	41143	41143	MS2	22/354	20180109_Lumos_RSLC3_Stadlmann_Penninger_IMBA_mESC_PNGF_HILIC_fr16.raw
MARCKS-related protein OS=Mus musculus GN=Marcksl1 PE=1 SV=2 - [MRP_MOUSE]	P28667	GAEASAASKEGDTEEEAGPQAAEPSTPSGPESGPTPASAEQNE	1	N42(Deamidated)	N42(Deamidated): 100	HCD	1				235.76	2.65318e-24	2.65318e-24	1376.26	3	1	47	250	3	1376.26	4126.77	2.71	102.6	1790.48	0	0	0	0	0	0	0	0	0	24482	24482	MS2	23/477	20180109_Lumos_RSLC3_Stadlmann_Penninger_IMBA_mESC_PNGF_HILIC_fr16.raw
MARCKS-related protein OS=Mus musculus GN=Marcksl1 PE=1 SV=2 - [MRP_MOUSE]	P28667	KEGGGDSSASSPTEEEQEQGEMSACSDEGTAQEGK	1	C25(Carbamidomethyl)		HCD	1				826.05	2.48038e-83	2.48038e-83	1197.15	3	1	0	250	3	1197.15	3589.43	0.15	58.46	9025.24	0	0	0	0	0	1308.61	0	0	0	12657	12657	MS2	48/376	20180109_Lumos_RSLC3_Stadlmann_Penninger_IMBA_mESC_PNGF_HILIC_fr18.raw
MARCKS-related protein OS=Mus musculus GN=Marcksl1 PE=1 SV=2 - [MRP_MOUSE]	P28667	KEGGGDSSASSPTEEEQEQGEMSACSDEGTAQEGK	1	M22(Oxidation); C25(Carbamidomethyl)	M22(Oxidation): 100	HCD	1				731.34	7.35254e-74	7.35254e-74	1202.48	3	1	70	250	3	1202.48	3605.43	2.1	52.4	1991.76	0	0	0	0	0	0	0	0	0	12147	12147	MS2	48/597	20180109_Lumos_RSLC3_Stadlmann_Penninger_IMBA_mESC_PNGF_HILIC_fr16.raw
MARCKS-related protein OS=Mus musculus GN=Marcksl1 PE=1 SV=2 - [MRP_MOUSE]	P28667	KEGGGDSSASSPTEEEQEQGEMSACSDEGTAQEGK	1	C25(Carbamidomethyl)		HCD	1				608.48	1.4175e-61	1.4175e-61	1197.15	3	1	6	250	3	1197.15	3589.44	1.68	67.75	11266.4	0	0	0	0	0	3609.15	0	0	0	15906	15906	MS2	41/392	20180109_Lumos_RSLC3_Stadlmann_Penninger_IMBA_mESC_PNGF_HILIC_fr16.raw
MARCKS-related protein OS=Mus musculus GN=Marcksl1 PE=1 SV=2 - [MRP_MOUSE]	P28667	NRKEGGGDSSASSPTEEEQEQGEMSACSDEGTAQEGK	1	M24(Oxidation); C27(Carbamidomethyl)	M24(Oxidation): 100	HCD	1				993.37	4.6025e-100	4.6025e-100	969.65	4	2	29	250	4	969.649	3875.57	0.86	45.97	5285.41	0	0	0	0	0	0	0	0	0	10542	10542	MS2	61/630	20180109_Lumos_RSLC3_Stadlmann_Penninger_IMBA_mESC_PNGF_HILIC_fr16.raw
MARCKS-related protein OS=Mus musculus GN=Marcksl1 PE=1 SV=2 - [MRP_MOUSE]	P28667	NRKEGGGDSSASSPTEEEQEQGEMSACSDEGTAQEGK	1	C27(Carbamidomethyl)		HCD	1				898.42	1.43964e-90	1.43964e-90	965.65	4	2	19	250	4	965.653	3859.59	3.85	49.89	6165.47	0	0	0	0	0	3049.58	0	633.441	0	10654	10654	MS2	49/414	20180109_Lumos_RSLC3_Stadlmann_Penninger_IMBA_mESC_PNGF_HILIC_fr18.raw
MARCKS-related protein OS=Mus musculus GN=Marcksl1 PE=1 SV=2 - [MRP_MOUSE]	P28667	NRKEGGGDSSASSPTEEEQEQGEMSACSDEGTAQEGK	1	N1(Deamidated); M24(Oxidation); C27(Carbamidomethyl)	N1(Deamidated): 100; M24(Oxidation): 100	HCD	1				334.3	3.71531e-34	3.71531e-34	969.9	4	2	0	250	4	969.896	3876.56	2.02	49.6	2501.78	0	0	0	0	0	0	0	0	0	11444	11444	MS2	23/630	20180109_Lumos_RSLC3_Stadlmann_Penninger_IMBA_mESC_PNGF_HILIC_fr16.raw
MARCKS-related protein OS=Mus musculus GN=Marcksl1 PE=1 SV=2 - [MRP_MOUSE]	P28667	SNGDLTPKGEGESPPVNGTDEAAGATGDAIEPAPPSQEAEAKGEVAPK	1	N17(Deamidated)	N17(Deamidated): 100	HCD	1				488.49	1.41573e-49	1.41573e-49	1161.8	4	2	0	250	4	1161.8	4644.19	4.95	88.86	7072.35	0	1012.96	0	0	0	0	0	0	0	21147	21147	MS2	35/544	20180109_Lumos_RSLC3_Stadlmann_Penninger_IMBA_mESC_PNGF_HILIC_fr16.raw
Granulins OS=Mus musculus GN=Grn PE=1 SV=2 - [GRN_MOUSE]|Granulins OS=Mus musculus GN=Grn PE=1 SV=1 - [Q3U9N4_MOUSE]	P28798;Q3U9N4	NYTTDLLTK	2	N1(HexNAc)	N1(HexNAc): 100	HCD	1	id=HexNAc2.Hex8_N-Glycan	1702.58	1.5	557.19	1.91089e-56	1.91089e-56	636.32	2	0	0	250	2	636.323	1271.64	2.49	69.49	122891	0	0	0	0	0	21456.1	0	0	0	15802	15802	MS2	31/83	20180109_Lumos_RSLC3_Stadlmann_Penninger_IMBA_mESC_PNGF_HILIC_fr17.raw
Granulins OS=Mus musculus GN=Grn PE=1 SV=2 - [GRN_MOUSE]|Granulins OS=Mus musculus GN=Grn PE=1 SV=1 - [Q3U9N4_MOUSE]	P28798;Q3U9N4	NYTTDLLTK	2	N1(HexNAc)	N1(HexNAc): 99.49	HCD	1	id=HexNAc2.Hex9_N-Glycan	1864.63	1.47	352.76	5.29834e-36	5.29834e-36	636.32	2	0	0	250	2	636.322	1271.64	-0.46	69.28	44452.5	0	0	0	0	0	7113.25	0	1299.03	0	15201	15201	MS2	20/83	20180109_Lumos_RSLC3_Stadlmann_Penninger_IMBA_mESC_PNGF_HILIC_fr18.raw
Beta-hexosaminidase subunit alpha OS=Mus musculus GN=Hexa PE=2 SV=2 - [HEXA_MOUSE]	P29416	SAEGTFFINK	1	N9(HexNAc)	N9(HexNAc): 99.72	HCD	1	id=HexNAc2.Hex8_N-Glycan	1702.58	1.7	500.32	9.28454e-51	9.28454e-51	658.82	2	0	0	250	2	658.819	1316.63	-4.18	72.02	43834.9	0	0	0	0	0	6970.65	0	1530.37	0	16387	16387	MS2	27/85	20180109_Lumos_RSLC3_Stadlmann_Penninger_IMBA_mESC_PNGF_HILIC_fr17.raw
Macrosialin OS=Mus musculus GN=Cd68 PE=2 SV=1 - [CD68_MOUSE]	P31996	AWGISVLNPNK	1	N10(HexNAc)	N10(HexNAc): 100	HCD	1	id=HexNAc2.Hex7_N-Glycan	1540.53	0.99	312.23	5.98601e-32	5.98601e-32	701.37	2	0	0	250	2	701.372	1401.74	0.29	101.65	64015	0	548.518	0	0	0	7988.32	0	1316.43	0	24247	24247	MS2	20/92	20180109_Lumos_RSLC3_Stadlmann_Penninger_IMBA_mESC_PNGF_HILIC_fr16.raw
Macrosialin OS=Mus musculus GN=Cd68 PE=2 SV=1 - [CD68_MOUSE]	P31996	KAWGISVLNPNK	1	N11(HexNAc)	N11(HexNAc): 99.88	HCD	1	id=HexNAc2.Hex5_N-Glycan	1216.42	0.87	759.98	1.00424e-76	1.00424e-76	510.62	3	1	2	71	3	510.616	1529.83	1.13	77.07	1.09467e+06	0	0	0	0	0	144165	0	29476.2	0	18830	18830	MS2	44/214	20180109_Lumos_RSLC3_Stadlmann_Penninger_IMBA_mESC_PNGF_HILIC_fr15.raw
Macrosialin OS=Mus musculus GN=Cd68 PE=2 SV=1 - [CD68_MOUSE]	P31996	KAWGISVLNPNK	1	N11(HexNAc)	N11(HexNAc): 100	HCD	1	id=HexNAc2.Hex5_N-Glycan	1216.42	1.35	670.86	8.20573e-68	8.20573e-68	765.42	2	1	0	250	2	765.42	1529.83	0.38	76.9	86205.2	0	0	0	0	0	11984.1	0	4635.89	0	18787	18787	MS2	38/109	20180109_Lumos_RSLC3_Stadlmann_Penninger_IMBA_mESC_PNGF_HILIC_fr15.raw
Macrosialin OS=Mus musculus GN=Cd68 PE=2 SV=1 - [CD68_MOUSE]	P31996	KAWGISVLNPNK	1	N11(HexNAc)	N11(HexNAc): 99.87	HCD	1	id=HexNAc2.Hex5_N-Glycan	1216.42	0.8	601.45	7.15764e-61	7.15764e-61	510.62	3	1	17	250	3	510.616	1529.83	0.05	77.14	118109	0	678.15	0	0	0	16864.4	0	3139.2	0	18271	18271	MS2	37/214	20180109_Lumos_RSLC3_Stadlmann_Penninger_IMBA_mESC_PNGF_HILIC_fr16.raw
Macrosialin OS=Mus musculus GN=Cd68 PE=2 SV=1 - [CD68_MOUSE]	P31996	KAWGISVLNPNK	1	N11(HexNAc)	N11(HexNAc): 100	HCD	1	id=HexNAc2.Hex5_N-Glycan	1216.42	1.12	537.08	1.95946e-54	1.95946e-54	765.42	2	1	0	250	2	765.421	1529.84	1.97	77.14	129874	0	0	0	0	0	17337.2	0	5646.24	0	18848	18848	MS2	32/109	20180109_Lumos_RSLC3_Stadlmann_Penninger_IMBA_mESC_PNGF_HILIC_fr15.raw
Macrosialin OS=Mus musculus GN=Cd68 PE=2 SV=1 - [CD68_MOUSE]	P31996	KAWGISVLNPNK	1	N11(HexNAc)	N9(HexNAc): 50; N11(HexNAc): 50	HCD	1	id=HexNAc2.Hex5_N-Glycan	1216.42	1.15	450.53	8.85214e-46	8.85214e-46	510.62	3	1	25	250	3	510.617	1529.84	2.21	77.28	38913.2	0	0	0	0	0	6200.16	0	1588.98	0	17647	17647	MS2	31/213	20180109_Lumos_RSLC3_Stadlmann_Penninger_IMBA_mESC_PNGF_HILIC_fr17.raw
Macrosialin OS=Mus musculus GN=Cd68 PE=2 SV=1 - [CD68_MOUSE]	P31996	KAWGISVLNPNK	1	N11(HexNAc)	N11(HexNAc): 99.89	HCD	1	id=HexNAc2.Hex6_N-Glycan	1378.48	0.97	840.11	9.74446e-85	9.74446e-85	510.62	3	1	0	45	3	510.616	1529.83	0.6	76.12	1.85163e+06	0	0	0	0	0	310843	0	53976.8	0	18026	18026	MS2	49/214	20180109_Lumos_RSLC3_Stadlmann_Penninger_IMBA_mESC_PNGF_HILIC_fr16.raw
Macrosialin OS=Mus musculus GN=Cd68 PE=2 SV=1 - [CD68_MOUSE]	P31996	KAWGISVLNPNK	1	N11(HexNAc)	N11(HexNAc): 99.88	HCD	1	id=HexNAc2.Hex6_N-Glycan	1378.48	0.93	756.46	2.25771e-76	2.25771e-76	510.62	3	1	3	123	3	510.616	1529.83	0.24	75.88	900190	0	0	0	0	0	156858	0	29905.8	0	18530	18530	MS2	46/214	20180109_Lumos_RSLC3_Stadlmann_Penninger_IMBA_mESC_PNGF_HILIC_fr15.raw
Macrosialin OS=Mus musculus GN=Cd68 PE=2 SV=1 - [CD68_MOUSE]	P31996	KAWGISVLNPNK	1	N11(HexNAc)	N11(HexNAc): 100	HCD	1	id=HexNAc2.Hex6_N-Glycan	1378.48	1.04	626.55	2.21097e-63	2.21097e-63	765.42	2	1	0	250	2	765.421	1529.84	2.24	76.09	186491	0	0	0	0	0	29741.4	0	6480.24	0	18018	18018	MS2	34/109	20180109_Lumos_RSLC3_Stadlmann_Penninger_IMBA_mESC_PNGF_HILIC_fr16.raw
Macrosialin OS=Mus musculus GN=Cd68 PE=2 SV=1 - [CD68_MOUSE]	P31996	KAWGISVLNPNK	1	N11(HexNAc)	N11(HexNAc): 100	HCD	1	id=HexNAc2.Hex6_N-Glycan	1378.48	0.72	472.49	5.63952e-48	5.63952e-48	765.42	2	1	0	250	2	765.422	1529.84	2.55	75.83	73700.8	0	0	0	0	0	10570.6	0	2486.83	0	18520	18520	MS2	28/109	20180109_Lumos_RSLC3_Stadlmann_Penninger_IMBA_mESC_PNGF_HILIC_fr15.raw
Macrosialin OS=Mus musculus GN=Cd68 PE=2 SV=1 - [CD68_MOUSE]	P31996	KAWGISVLNPNK	1	N11(HexNAc)	N11(HexNAc): 100	HCD	1	id=HexNAc2.Hex6_N-Glycan	1378.48	0.91	452.38	5.78671e-46	5.78671e-46	765.42	2	1	22	250	2	765.423	1529.84	3.83	76.05	67725.6	0	0	0	0	0	9735.28	0	1958.8	0	18573	18573	MS2	27/109	20180109_Lumos_RSLC3_Stadlmann_Penninger_IMBA_mESC_PNGF_HILIC_fr15.raw
Macrosialin OS=Mus musculus GN=Cd68 PE=2 SV=1 - [CD68_MOUSE]	P31996	KAWGISVLNPNK	1	N11(HexNAc)	N11(HexNAc): 99.89	HCD	1	id=HexNAc2.Hex7_N-Glycan	1540.53	0.99	836.31	2.33712e-84	2.33712e-84	510.62	3	1	4	79	3	510.616	1529.83	1.61	75.46	759726	0	0	0	0	0	137352	0	29174.5	0	17850	17850	MS2	50/214	20180109_Lumos_RSLC3_Stadlmann_Penninger_IMBA_mESC_PNGF_HILIC_fr16.raw
Macrosialin OS=Mus musculus GN=Cd68 PE=2 SV=1 - [CD68_MOUSE]	P31996	KAWGISVLNPNK	1	N11(HexNAc)	N11(HexNAc): 99.87	HCD	1	id=HexNAc2.Hex7_N-Glycan	1540.53	0.85	708.23	1.50487e-71	1.50487e-71	765.42	2	1	0	250	2	765.421	1529.83	1.38	75.44	77851.3	0	0	0	0	0	12787.2	0	2346.02	0	17844	17844	MS2	38/109	20180109_Lumos_RSLC3_Stadlmann_Penninger_IMBA_mESC_PNGF_HILIC_fr16.raw
Macrosialin OS=Mus musculus GN=Cd68 PE=2 SV=1 - [CD68_MOUSE]	P31996	KAWGISVLNPNK	1	N11(HexNAc)	N11(HexNAc): 99.85	HCD	1	id=HexNAc2.Hex7_N-Glycan	1540.53	0.86	668.51	1.4099e-67	1.4099e-67	765.42	2	1	0	250	2	765.423	1529.84	4.73	75.63	102677	0	0	0	0	0	16416.7	0	3260.64	0	17895	17895	MS2	37/109	20180109_Lumos_RSLC3_Stadlmann_Penninger_IMBA_mESC_PNGF_HILIC_fr16.raw
Macrosialin OS=Mus musculus GN=Cd68 PE=2 SV=1 - [CD68_MOUSE]	P31996	KAWGISVLNPNK	1	N11(HexNAc)	N11(HexNAc): 99.84	HCD	1	id=HexNAc2.Hex7_N-Glycan	1540.53	1.08	641.2	7.58727e-65	7.58727e-65	510.62	3	1	10	250	3	510.617	1529.84	2.21	75.44	124101	0	1394.03	0	0	0	24173.7	0	4018.73	0	17213	17213	MS2	40/214	20180109_Lumos_RSLC3_Stadlmann_Penninger_IMBA_mESC_PNGF_HILIC_fr17.raw
Macrosialin OS=Mus musculus GN=Cd68 PE=2 SV=1 - [CD68_MOUSE]	P31996	KAWGISVLNPNK	1	N11(HexNAc)	N11(HexNAc): 99.85	HCD	1	id=HexNAc2.Hex7_N-Glycan	1540.53	0.86	626.2	2.40026e-63	2.40026e-63	510.62	3	1	2	107	3	510.615	1529.83	-0.54	75.73	460090	0	0	0	0	0	86787.3	0	15167.8	0	17919	17919	MS2	39/214	20180109_Lumos_RSLC3_Stadlmann_Penninger_IMBA_mESC_PNGF_HILIC_fr16.raw
Macrosialin OS=Mus musculus GN=Cd68 PE=2 SV=1 - [CD68_MOUSE]	P31996	KAWGISVLNPNK	1	N11(HexNAc)	N11(HexNAc): 99.88	HCD	1	id=HexNAc2.Hex8_N-Glycan	1702.58	1.01	672.81	5.24036e-68	5.24036e-68	510.62	3	1	3	115	3	510.615	1529.83	-0.84	74.88	614811	0	2657	0	0	0	130891	0	30266.1	0	17077	17077	MS2	42/214	20180109_Lumos_RSLC3_Stadlmann_Penninger_IMBA_mESC_PNGF_HILIC_fr17.raw
Macrosialin OS=Mus musculus GN=Cd68 PE=2 SV=1 - [CD68_MOUSE]	P31996	KAWGISVLNPNK	1	N11(HexNAc)	N9(HexNAc): 50; N11(HexNAc): 50	HCD	1	id=HexNAc2.Hex9_N-Glycan	1864.63	1.05	616.07	2.46949e-62	2.46949e-62	510.62	3	1	0	250	3	510.619	1529.84	6.17	74.4	104022	0	602.62	0	0	0	24237.9	0	5230.35	0	16423	16423	MS2	38/214	20180109_Lumos_RSLC3_Stadlmann_Penninger_IMBA_mESC_PNGF_HILIC_fr18.raw
Macrosialin OS=Mus musculus GN=Cd68 PE=2 SV=1 - [CD68_MOUSE]	P31996	KAWGISVLNPNK	1	N11(HexNAc)	N11(HexNAc): 99.89	HCD	1	id=HexNAc2.Hex10_N-Glycan	2026.69	1.03	682.67	5.41277e-69	5.41277e-69	510.62	3	1	0	250	3	510.617	1529.84	2.76	74.09	209975	0	728.295	0	0	0	48735.8	0	13761.7	0	16353	16353	MS2	44/214	20180109_Lumos_RSLC3_Stadlmann_Penninger_IMBA_mESC_PNGF_HILIC_fr18.raw
Macrosialin OS=Mus musculus GN=Cd68 PE=2 SV=1 - [CD68_MOUSE]	P31996	KAWGISVLNPNK	1	N11(HexNAc)	N11(HexNAc): 99.84	HCD	1	id=HexNAc2.Hex10_N-Glycan	2026.69	0.95	469.6	1.09707e-47	1.09707e-47	510.62	3	1	14	250	3	510.617	1529.84	2.52	74.29	107668	0	1225.31	0	0	0	24955.4	0	7567.4	0	16397	16397	MS2	29/213	20180109_Lumos_RSLC3_Stadlmann_Penninger_IMBA_mESC_PNGF_HILIC_fr18.raw
Macrosialin OS=Mus musculus GN=Cd68 PE=2 SV=1 - [CD68_MOUSE]	P31996	KAWGISVLNPNK	1	N11(HexNAc)	N9(HexNAc): 50; N11(HexNAc): 50	HCD	1	id=HexNAc3.Hex6.dHex1_N-Glycan ambigous: id=HexNAc3.Hex5.NeuNAc1+17amu_N-Glycan	1727.6130 ambigous: 1727.6242	0.78	625.95	2.54361e-63	2.54361e-63	510.62 ambigous: 510.61	3	1	2	208	3	510.61719 ambigous: 510.61345	1529.83703 ambigous: 1529.82580	3.10 ambigous: -4.24	74.92	603713	3170.42	0	0	0	0	181923	14665.3	20527.6	0	17086	17086	MS2	41/214	20180109_Lumos_RSLC3_Stadlmann_Penninger_IMBA_mESC_PNGF_HILIC_fr17.raw
Adenylyl cyclase-associated protein 1 OS=Mus musculus GN=Cap1 PE=1 SV=4 - [CAP1_MOUSE]	P40124	ELSGLPSGPSVGSGPPPPPPGPPPPPISTSSGSDDSASR	1			HCD	1				835.07	3.10991e-84	3.10991e-84	1206.92	3	0	6	250	3	1206.92	3618.76	1.16	129.91	15395.3	0	2422.47	708.938	0	0	2612.48	0	0	687.535	30692	30692	MS2	50/371	20180109_Lumos_RSLC3_Stadlmann_Penninger_IMBA_mESC_PNGF_HILIC_fr16.raw
Adenylyl cyclase-associated protein 1 OS=Mus musculus GN=Cap1 PE=1 SV=4 - [CAP1_MOUSE]	P40124	ELSGLPSGPSVGSGPPPPPPGPPPPPISTSSGSDDSASR	1			HCD	1				831.36	7.30868e-84	7.30868e-84	1206.93	3	0	40	250	3	1206.93	3618.76	1.47	131.44	7482.71	0	1354.57	0	0	0	907.271	0	0	0	31015	31015	MS2	49/366	20180109_Lumos_RSLC3_Stadlmann_Penninger_IMBA_mESC_PNGF_HILIC_fr16.raw
Adenylyl cyclase-associated protein 1 OS=Mus musculus GN=Cap1 PE=1 SV=4 - [CAP1_MOUSE]	P40124	ELSGLPSGPSVGSGPPPPPPGPPPPPISTSSGSDDSASR	1			HCD	1				791.49	7.10186e-80	7.10186e-80	1206.93	3	0	12	250	3	1206.93	3618.76	1.97	131.22	4161.45	0	3844.65	1103.13	0	0	1337.29	0	0	0	29235	29235	MS2	42/348	20180109_Lumos_RSLC3_Stadlmann_Penninger_IMBA_mESC_PNGF_HILIC_fr18.raw
Adenylyl cyclase-associated protein 1 OS=Mus musculus GN=Cap1 PE=1 SV=4 - [CAP1_MOUSE]	P40124	ELSGLPSGPSVGSGPPPPPPGPPPPPISTSSGSDDSASR	1			HCD	1				543.54	4.42166e-55	4.42166e-55	1206.93	3	0	37	250	3	1206.93	3618.78	5.72	153.07	2152.56	0	0	0	0	0	0	0	0	0	35711	35711	MS2	29/351	20180109_Lumos_RSLC3_Stadlmann_Penninger_IMBA_mESC_PNGF_HILIC_fr16.raw
Adenylyl cyclase-associated protein 1 OS=Mus musculus GN=Cap1 PE=1 SV=4 - [CAP1_MOUSE]	P40124	ELSGLPSGPSVGSGPPPPPPGPPPPPISTSSGSDDSASR	1			HCD	1				498.68	1.35571e-50	1.35571e-50	1206.92	3	0	0	250	3	1206.92	3618.76	-0.05	127.21	1622.62	0	626.783	0	0	0	773.76	0	0	0	24228	24228	MS2	27/351	20180109_Lumos_RSLC3_Stadlmann_Penninger_IMBA_mESC_PNGF_HILIC_fr19.raw
Adenylyl cyclase-associated protein 1 OS=Mus musculus GN=Cap1 PE=1 SV=4 - [CAP1_MOUSE]	P40124	ELSGLPSGPSVGSGPPPPPPGPPPPPISTSSGSDDSASR	1			HCD	1				482.9	5.12999e-49	5.12999e-49	1206.93	3	0	30	250	3	1206.93	3618.76	1.26	136.89	6426.9	0	695.886	0	0	0	0	0	0	0	33714	33714	MS2	36/371	20180109_Lumos_RSLC3_Stadlmann_Penninger_IMBA_mESC_PNGF_HILIC_fr15.raw
Adenylyl cyclase-associated protein 1 OS=Mus musculus GN=Cap1 PE=1 SV=4 - [CAP1_MOUSE]	P40124	ELSGLPSGPSVGSGPPPPPPGPPPPPISTSSGSDDSASR	1			HCD	1				449.92	1.01955e-45	1.01955e-45	1206.93	3	0	37	250	3	1206.93	3618.79	8.14	153.05	1022.28	0	766.49	0	0	0	0	0	0	0	33845	33845	MS2	22/351	20180109_Lumos_RSLC3_Stadlmann_Penninger_IMBA_mESC_PNGF_HILIC_fr18.raw
Adenylyl cyclase-associated protein 1 OS=Mus musculus GN=Cap1 PE=1 SV=4 - [CAP1_MOUSE]	P40124	ELSGLPSGPSVGSGPPPPPPGPPPPPISTSSGSDDSASR	1			HCD	1				393.42	4.54859e-40	4.54859e-40	1206.93	3	0	32	250	3	1206.93	3618.76	2.38	153.17	2797.32	0	2676.01	0	0	0	664.234	0	0	0	34728	34728	MS2	22/351	20180109_Lumos_RSLC3_Stadlmann_Penninger_IMBA_mESC_PNGF_HILIC_fr17.raw
Adenylyl cyclase-associated protein 1 OS=Mus musculus GN=Cap1 PE=1 SV=4 - [CAP1_MOUSE]	P40124	ELSGLPSGPSVGSGPPPPPPGPPPPPISTSSGSDDSASR	1			HCD	1				329.6	1.0973e-33	1.0973e-33	1206.93	3	0	18	250	3	1206.93	3618.78	7.44	153.31	1024.68	0	991.666	0	0	0	563.236	0	0	0	33896	33896	MS2	19/348	20180109_Lumos_RSLC3_Stadlmann_Penninger_IMBA_mESC_PNGF_HILIC_fr18.raw
Adenylyl cyclase-associated protein 1 OS=Mus musculus GN=Cap1 PE=1 SV=4 - [CAP1_MOUSE]	P40124	ELSGLPSGPSVGSGPPPPPPGPPPPPISTSSGSDDSASR	1			HCD	1				308.13	1.53986e-31	1.53986e-31	1206.93	3	0	0	250	3	1206.93	3618.76	1.36	127.04	1179.57	0	822.727	0	0	0	685.053	0	0	0	24201	24201	MS2	18/348	20180109_Lumos_RSLC3_Stadlmann_Penninger_IMBA_mESC_PNGF_HILIC_fr19.raw
ATP-binding cassette sub-family A member 1 OS=Mus musculus GN=Abca1 PE=1 SV=4 - [ABCA1_MOUSE]|Retinal-specific ATP-binding cassette transporter OS=Mus musculus GN=Abca4 PE=2 SV=1 - [ABCA4_MOUSE]|Retinal-specific ATP-binding cassette transporter OS=Mus musculus GN=Abca4 PE=4 SV=1 - [A0A0G2JGG8_MOUSE]	P41233;O35600;A0A0G2JGG8	NISDYLVK	3	N1(HexNAc)	N1(HexNAc): 99.77	HCD	1	id=HexNAc2.Hex9_N-Glycan	1864.63	1.57	470.67	8.56857e-48	8.56857e-48	577.8	2	0	4	250	2	577.802	1154.6	2.54	80.06	570159	0	0	0	0	0	0	0	22455.7	0	18310	18310	MS2	27/68	20180109_Lumos_RSLC3_Stadlmann_Penninger_IMBA_mESC_PNGF_HILIC_fr17.raw
ATP-binding cassette sub-family A member 1 OS=Mus musculus GN=Abca1 PE=1 SV=4 - [ABCA1_MOUSE]|Retinal-specific ATP-binding cassette transporter OS=Mus musculus GN=Abca4 PE=2 SV=1 - [ABCA4_MOUSE]|Retinal-specific ATP-binding cassette transporter OS=Mus musculus GN=Abca4 PE=4 SV=1 - [A0A0G2JGG8_MOUSE]	P41233;O35600;A0A0G2JGG8	NISDYLVK	3	N1(HexNAc)	N1(HexNAc): 99.75	HCD	1	id=HexNAc2.Hex9_N-Glycan	1864.63	1.44	399.72	1.06684e-40	1.06684e-40	577.8	2	0	8	250	2	577.803	1154.6	3.81	80.25	196417	0	0	0	0	0	0	0	6715.74	0	18362	18362	MS2	24/68	20180109_Lumos_RSLC3_Stadlmann_Penninger_IMBA_mESC_PNGF_HILIC_fr17.raw
ATP-binding cassette sub-family A member 1 OS=Mus musculus GN=Abca1 PE=1 SV=4 - [ABCA1_MOUSE]|Retinal-specific ATP-binding cassette transporter OS=Mus musculus GN=Abca4 PE=2 SV=1 - [ABCA4_MOUSE]|Retinal-specific ATP-binding cassette transporter OS=Mus musculus GN=Abca4 PE=4 SV=1 - [A0A0G2JGG8_MOUSE]	P41233;O35600;A0A0G2JGG8	NISDYLVK	3	N1(HexNAc)	N1(HexNAc): 100	HCD	1	id=HexNAc2.Hex10_N-Glycan	2026.69	1.52	463.02	4.9931e-47	4.9931e-47	577.8	2	0	0	250	2	577.803	1154.6	3.53	79.41	127706	0	0	0	0	0	0	0	5704.45	0	17591	17591	MS2	26/68	20180109_Lumos_RSLC3_Stadlmann_Penninger_IMBA_mESC_PNGF_HILIC_fr18.raw
Transcriptional activator protein Pur-alpha OS=Mus musculus GN=Pura PE=1 SV=1 - [PURA_MOUSE]	P42669	AACEQLHQQQQQQQEETTAATLLLQGEEEGEED	1	C3(Carbamidomethyl)		HCD	1				336.03	2.49562e-34	2.49562e-34	1257.23	3	0	24	250	3	1257.23	3769.67	-1.44	136.41	5672.12	0	2841.88	0	0	0	1878.48	0	0	0	31155	31155	MS2	25/288	20180109_Lumos_RSLC3_Stadlmann_Penninger_IMBA_mESC_PNGF_HILIC_fr17.raw
Protein SOX-15 OS=Mus musculus GN=Sox15 PE=1 SV=3 - [SOX15_MOUSE]	P43267	SKNSSTGSVPFSQEGGGLACGGSHWGPGYTTTQGSR	1	N3(HexNAc); C20(Carbamidomethyl)	T30(HexNAc): 99.59	HCD	1				679	1.26004e-68	1.26004e-68	951.43	4	1	8	78	4	951.43	3802.7	-0.66	90.12	132571	0	0	0	0	0	0	0	0	0	22269	22269	MS2	54/815	20180109_Lumos_RSLC3_Stadlmann_Penninger_IMBA_mESC_PNGF_HILIC_fr15.raw
CREB-binding protein OS=Mus musculus GN=Crebbp PE=1 SV=3 - [CBP_MOUSE]|CREB-binding protein OS=Mus musculus GN=Crebbp PE=1 SV=1 - [F8VPR5_MOUSE]	P45481;F8VPR5	VEAKEEEENSSNDTASQSTSPSQPR	2			HCD	1				754.2	3.80623e-76	3.80623e-76	903.07	3	1	25	250	3	903.07	2707.2	1.04	34.84	6107.94	0	0	0	0	0	918.589	0	0	0	7841	7841	MS2	41/268	20180109_Lumos_RSLC3_Stadlmann_Penninger_IMBA_mESC_PNGF_HILIC_fr16.raw
CREB-binding protein OS=Mus musculus GN=Crebbp PE=1 SV=3 - [CBP_MOUSE]|CREB-binding protein OS=Mus musculus GN=Crebbp PE=1 SV=1 - [F8VPR5_MOUSE]	P45481;F8VPR5	VEAKEEEENSSNDTASQSTSPSQPR	2			HCD	1				746.84	2.07177e-75	2.07177e-75	903.07	3	1	0	250	3	903.069	2707.19	0.17	35.05	4963.99	0	0	0	0	0	0	0	0	0	7892	7892	MS2	45/268	20180109_Lumos_RSLC3_Stadlmann_Penninger_IMBA_mESC_PNGF_HILIC_fr16.raw
CREB-binding protein OS=Mus musculus GN=Crebbp PE=1 SV=3 - [CBP_MOUSE]|CREB-binding protein OS=Mus musculus GN=Crebbp PE=1 SV=1 - [F8VPR5_MOUSE]	P45481;F8VPR5	VEAKEEEENSSNDTASQSTSPSQPR	2	N12(Deamidated)	N9(Deamidated): 50; N12(Deamidated): 50	HCD	1				578.08	1.55459e-58	1.55459e-58	903.4	3	1	55	250	3	903.402	2708.19	4.96	35.03	22635.6	0	0	0	0	0	0	0	0	0	7887	7887	MS2	37/268	20180109_Lumos_RSLC3_Stadlmann_Penninger_IMBA_mESC_PNGF_HILIC_fr16.raw
CREB-binding protein OS=Mus musculus GN=Crebbp PE=1 SV=3 - [CBP_MOUSE]|CREB-binding protein OS=Mus musculus GN=Crebbp PE=1 SV=1 - [F8VPR5_MOUSE]	P45481;F8VPR5	VEAKEEEENSSNDTASQSTSPSQPR	2	N12(Deamidated)	N12(Deamidated): 99.6	HCD	1				444.27	3.74507e-45	3.74507e-45	903.4	3	1	100	250	3	903.403	2708.2	6.79	36.9	3160.41	0	0	0	0	0	0	0	0	0	8504	8504	MS2	31/268	20180109_Lumos_RSLC3_Stadlmann_Penninger_IMBA_mESC_PNGF_HILIC_fr15.raw
F-actin-capping protein subunit alpha-1 OS=Mus musculus GN=Capza1 PE=1 SV=4 - [CAZA1_MOUSE]|Capping protein (Actin filament) muscle Z-line, alpha 1 OS=Mus musculus GN=Capza1 PE=1 SV=1 - [Q5RKN9_MOUSE]	P47753;Q5RKN9	IIESAENEYQTAISENYQTMSDTTFK	2	N7(Deamidated)	N16(Deamidated): 99.54	HCD	1				227.92	1.61578e-23	1.61578e-23	1005.46	3	0	56	250	3	1005.46	3014.37	7.44	143.49	723.941	0	0	0	0	0	0	0	0	0	32702	32702	MS2	17/212	20180109_Lumos_RSLC3_Stadlmann_Penninger_IMBA_mESC_PNGF_HILIC_fr17.raw
F-actin-capping protein subunit alpha-2 OS=Mus musculus GN=Capza2 PE=1 SV=3 - [CAZA2_MOUSE]	P47754	IVEAAENEYQTAISENYQTMSDTTFK	1	N7(Deamidated)	N7(Deamidated): 100	HCD	1				247	1.99494e-25	1.99494e-25	995.46	3	0	26	250	3	995.456	2984.35	6.51	141.4	2756.12	0	1617.96	621.153	0	0	0	0	0	0	32252	32252	MS2	16/221	20180109_Lumos_RSLC3_Stadlmann_Penninger_IMBA_mESC_PNGF_HILIC_fr17.raw
60S ribosomal protein L5 OS=Mus musculus GN=Rpl5 PE=1 SV=3 - [RL5_MOUSE]	P47962	VVKNKAYFK	1	N4(HexNAc)	N4(HexNAc): 100	HCD	1	id=HexNAc2.Hex8_N-Glycan	1702.58	0.75	233	5.00671e-24	5.00671e-24	433.91	3	2	0	250	3	433.914	1299.73	-3.36	30.24	144478	0	0	0	0	0	31925.4	0	10121.4	0	6439	6439	MS2	12/119	20180109_Lumos_RSLC3_Stadlmann_Penninger_IMBA_mESC_PNGF_HILIC_fr17.raw
Heat shock 70 kDa protein 4L OS=Mus musculus GN=Hspa4l PE=1 SV=2 - [HS74L_MOUSE]	P48722	TGSEHNGPMDGQSGSETSPDPPKGSSQHTDSGEMEVD	1			HCD	1				628.7	1.34994e-63	1.34994e-63	1257.85	3	1	0	250	3	1257.85	3771.53	1.65	58.71	3636.88	0	0	0	0	0	1534.9	0	0	0	14076	14076	MS2	40/389	20180109_Lumos_RSLC3_Stadlmann_Penninger_IMBA_mESC_PNGF_HILIC_fr15.raw
Heterogeneous nuclear ribonucleoprotein A1 OS=Mus musculus GN=Hnrnpa1 PE=1 SV=2 - [ROA1_MOUSE]	P49312	GGGGYGGSGDGYNGFGNDGSNFGGGGSYNDFGNYNNQSSNFGPMK	1	M44(Oxidation)	M44(Oxidation): 100	HCD	1				820.91	8.11774e-83	8.11774e-83	1474.59	3	0	20	250	3	1474.59	4421.75	3.14	133.07	35190	0	0	476.428	0	0	0	0	0	0	30471	30471	MS2	57/704	20180109_Lumos_RSLC3_Stadlmann_Penninger_IMBA_mESC_PNGF_HILIC_fr17.raw
Heterogeneous nuclear ribonucleoprotein A1 OS=Mus musculus GN=Hnrnpa1 PE=1 SV=2 - [ROA1_MOUSE]	P49312	GGGGYGGSGDGYNGFGNDGSNFGGGGSYNDFGNYNNQSSNFGPMK	1			HCD	1				485.19	3.02367e-49	3.02367e-49	1469.25	3	0	5	250	3	1469.25	4405.74	0.39	140.97	2387.6	0	524.063	0	0	0	0	0	0	0	32174	32174	MS2	34/359	20180109_Lumos_RSLC3_Stadlmann_Penninger_IMBA_mESC_PNGF_HILIC_fr17.raw
Heterogeneous nuclear ribonucleoprotein A1 OS=Mus musculus GN=Hnrnpa1 PE=1 SV=2 - [ROA1_MOUSE]	P49312	GGGGYGGSGDGYNGFGNDGSNFGGGGSYNDFGNYNNQSSNFGPMKGGNFGGR	1	M44(Oxidation)	M44(Oxidation): 100	HCD	1				1355.21	3.0164e-136	3.0164e-136	1267.52	4	1	4	97	4	1267.52	5067.04	1.93	125.79	86884.4	0	0	0	0	0	0	0	0	0	31169	31169	MS2	86/804	20180109_Lumos_RSLC3_Stadlmann_Penninger_IMBA_mESC_PNGF_HILIC_fr15.raw
Heterogeneous nuclear ribonucleoprotein A1 OS=Mus musculus GN=Hnrnpa1 PE=1 SV=2 - [ROA1_MOUSE]	P49312	GGGGYGGSGDGYNGFGNDGSNFGGGGSYNDFGNYNNQSSNFGPMKGGNFGGR	1	M44(Oxidation)	M44(Oxidation): 100	HCD	1				1297.21	1.8992e-130	1.8992e-130	1267.52	4	1	2	118	4	1267.52	5067.04	1.54	125.39	60883.5	0	0	0	0	0	0	0	0	0	29681	29681	MS2	77/738	20180109_Lumos_RSLC3_Stadlmann_Penninger_IMBA_mESC_PNGF_HILIC_fr16.raw
Heterogeneous nuclear ribonucleoprotein A1 OS=Mus musculus GN=Hnrnpa1 PE=1 SV=2 - [ROA1_MOUSE]	P49312	GGGGYGGSGDGYNGFGNDGSNFGGGGSYNDFGNYNNQSSNFGPMKGGNFGGR	1	M44(Oxidation)	M44(Oxidation): 100	HCD	1				983.02	4.985e-99	4.985e-99	1014.22	5	1	26	250	5	1014.22	5067.05	2.31	125.5	7172.71	0	906.928	0	0	0	0	0	0	0	29708	29708	MS2	59/696	20180109_Lumos_RSLC3_Stadlmann_Penninger_IMBA_mESC_PNGF_HILIC_fr16.raw
Ubiquitin-conjugating enzyme E2 E3 OS=Mus musculus GN=Ube2e3 PE=1 SV=2 - [UB2E3_MOUSE]|Ubiquitin-conjugating enzyme E2 E3 (Fragment) OS=Mus musculus GN=Ube2e3 PE=1 SV=1 - [B2FDH7_MOUSE]|Ubiquitin-conjugating enzyme E2 E3 (Fragment) OS=Mus musculus GN=Ube2e3 PE=1 SV=5 - [B2FDH0_MOUSE]	P52483;B2FDH7;B2FDH0	SDDESPSTSSGSSDADQRDPAAPEPEEQEER	3			HCD	1				476.12	2.44251e-48	2.44251e-48	827.09	4	1	52	250	4	827.091	3305.34	-0.51	56.6	14075.9	0	0	0	0	0	4499.94	0	0	0	13525	13525	MS2	35/318	20180109_Lumos_RSLC3_Stadlmann_Penninger_IMBA_mESC_PNGF_HILIC_fr15.raw
Ephrin-B1 OS=Mus musculus GN=Efnb1 PE=1 SV=1 - [EFNB1_MOUSE]	P52795	VGQDPNAVTPEQLTTSRPSK	1	S16(HexNAc)	T14(HexNAc): 99.71	HCD	1	id=HexNAc2.Hex2.NeuNAc1_O-Glycan	1021.36	0.78	601.83	6.56541e-61	6.56541e-61	776.73	3	0	0	250	3	776.726	2328.16	-1.48	62.52	39709	0	11164.1	3005.67	0	0	11546.3	0	0	552.832	15070	15070	MS2	38/322	20180109_Lumos_RSLC3_Stadlmann_Penninger_IMBA_mESC_PNGF_HILIC_fr15.raw
Transcription factor SOX-3 OS=Mus musculus GN=Sox3 PE=1 SV=2 - [SOX3_MOUSE]|Transcription factor SOX-3 OS=Mus musculus GN=Sox3 PE=1 SV=1 - [A2AM37_MOUSE]	P53784;A2AM37	SGANPAGGANAGNGGSGGANGGGGGGGGGGSDQDR	2			HCD	1				402.63	5.45595e-41	5.45595e-41	910.38	3	0	45	250	3	910.382	2729.13	3.19	28.01	6230.96	0	0	479.358	0	0	0	0	0	0	5920	5920	MS2	30/381	20180109_Lumos_RSLC3_Stadlmann_Penninger_IMBA_mESC_PNGF_HILIC_fr17.raw
Ras-related protein Rab-2A OS=Mus musculus GN=Rab2a PE=1 SV=1 - [RAB2A_MOUSE]	P53994	IGPQHAATNASHGSNQGGQQAGGGCC	1	C25(Carbamidomethyl); C26(Carbamidomethyl)		HCD	1				489.55	1.11004e-49	1.11004e-49	841.36	3	0	0	250	3	841.36	2522.06	-0.22	28.68	16595.5	0	0	0	0	0	0	0	0	0	6340	6340	MS2	28/231	20180109_Lumos_RSLC3_Stadlmann_Penninger_IMBA_mESC_PNGF_HILIC_fr16.raw
Stathmin OS=Mus musculus GN=Stmn1 PE=1 SV=2 - [STMN1_MOUSE]	P54227	NKESKDPADETEAD	1			HCD	1				545.74	2.66649e-55	2.66649e-55	774.84	2	2	0	250	2	774.838	1548.67	2.27	17.95	855.021	0	0	0	0	0	0	0	0	0	3721	3721	MS2	27/64	20180109_Lumos_RSLC3_Stadlmann_Penninger_IMBA_mESC_PNGF_HILIC_fr16.raw
Stathmin OS=Mus musculus GN=Stmn1 PE=1 SV=2 - [STMN1_MOUSE]	P54227	NKESKDPADETEAD	1			HCD	1				423.04	4.9673e-43	4.9673e-43	774.83	2	2	30	250	2	774.834	1548.66	-2.85	18.09	2145.13	0	0	0	0	0	0	0	0	0	3599	3599	MS2	23/64	20180109_Lumos_RSLC3_Stadlmann_Penninger_IMBA_mESC_PNGF_HILIC_fr17.raw
Stathmin OS=Mus musculus GN=Stmn1 PE=1 SV=2 - [STMN1_MOUSE]	P54227	NKESKDPADETEAD	1			HCD	1				337.87	1.63278e-34	1.63278e-34	774.84	2	2	53	250	2	774.836	1548.66	-1.27	18.24	1595.2	0	0	0	0	0	0	0	544.617	0	3313	3313	MS2	19/58	20180109_Lumos_RSLC3_Stadlmann_Penninger_IMBA_mESC_PNGF_HILIC_fr18.raw
Histone-lysine N-methyltransferase 2A OS=Mus musculus GN=Kmt2a PE=1 SV=3 - [KMT2A_MOUSE]	P55200	EQQDAAGVEQPSQKECGQPAGPVAALPEVQATQNPANEQENAEPK	1	C16(Carbamidomethyl); N34(Deamidated)	N34(Deamidated): 99.38	HCD	1				372.66	5.42431e-38	5.42431e-38	1186.06	4	1	12	250	4	1186.06	4741.21	4.63	101.8	10720.4	0	724.901	0	0	0	2493.7	0	0	0	25266	25266	MS2	28/515	20180109_Lumos_RSLC3_Stadlmann_Penninger_IMBA_mESC_PNGF_HILIC_fr15.raw
Histone-lysine N-methyltransferase 2A OS=Mus musculus GN=Kmt2a PE=1 SV=3 - [KMT2A_MOUSE]	P55200	EQQDAAGVEQPSQKECGQPAGPVAALPEVQATQNPANEQENAEPK	1	C16(Carbamidomethyl); N34(Deamidated); N37(Deamidated)	N34(Deamidated): 100; N37(Deamidated): 100	HCD	1				222.72	5.34775e-23	5.34775e-23	1186.31	4	1	16	250	4	1186.31	4742.22	9.23	101.96	6301.55	0	0	0	0	0	1134.99	0	0	0	25307	25307	MS2	21/509	20180109_Lumos_RSLC3_Stadlmann_Penninger_IMBA_mESC_PNGF_HILIC_fr15.raw
Histone-lysine N-methyltransferase 2A OS=Mus musculus GN=Kmt2a PE=1 SV=3 - [KMT2A_MOUSE]	P55200	SPGAGPGVQPSPNNTLSQDPQSNNYQNLPEQDRNLMIPDGPKPQEDGSFK	1			HCD	1				644.07	3.91945e-65	3.91945e-65	1340.89	4	1	0	226	4	1340.89	5360.53	2.12	116.61	6613.61	0	0	0	0	0	0	0	0	0	28968	28968	MS2	42/559	20180109_Lumos_RSLC3_Stadlmann_Penninger_IMBA_mESC_PNGF_HILIC_fr15.raw
Deoxyribonuclease-2-alpha OS=Mus musculus GN=Dnase2 PE=2 SV=1 - [DNS2A_MOUSE]|Deoxyribonuclease-2-alpha OS=Mus musculus GN=Dnase2a PE=1 SV=1 - [D3Z512_MOUSE]|Deoxyribonuclease-2-alpha (Fragment) OS=Mus musculus GN=Dnase2a PE=1 SV=5 - [D3Z5U3_MOUSE]	P56542;D3Z512;D3Z5U3	NSSQLAFLLYNDQPPK	3	S2(HexNAc) ambigous: S3(HexNAc)	N1(HexNAc): 33.33; S2(HexNAc): 33.33; S3(HexNAc): 33.33	HCD	1	id=HexNAc2.Hex7.PO42_N-Glycan	1700.46	0.59	396.61	2.18376e-40	2.18376e-40	680.01	3	0	4	250	3	680.011	2038.02	2.66	176.9	25430.8	65851.5	2295.78	863.963	0	0	6450.15	0	634.119	0	39318	39318	MS2	26/250	20180109_Lumos_RSLC3_Stadlmann_Penninger_IMBA_mESC_PNGF_HILIC_fr17.raw
Deoxyribonuclease-2-alpha OS=Mus musculus GN=Dnase2 PE=2 SV=1 - [DNS2A_MOUSE]|Deoxyribonuclease-2-alpha OS=Mus musculus GN=Dnase2a PE=1 SV=1 - [D3Z512_MOUSE]|Deoxyribonuclease-2-alpha (Fragment) OS=Mus musculus GN=Dnase2a PE=1 SV=5 - [D3Z5U3_MOUSE]	P56542;D3Z512;D3Z5U3	NSSQLAFLLYNDQPPK	3	S2(HexNAc) ambigous: S3(HexNAc)	N1(HexNAc): 99.53	HCD	1	id=HexNAc3.Hex8.PO41_N-Glycan	1985.63	0.6	548.62	1.37284e-55	1.37284e-55	680.01	3	0	4	250	3	680.01	2038.02	1.23	145.47	181579	80296.7	1740.04	0	0	0	26983.8	0	7490.84	0	32282	32282	MS2	37/250	20180109_Lumos_RSLC3_Stadlmann_Penninger_IMBA_mESC_PNGF_HILIC_fr18.raw
RNA-binding protein FUS OS=Mus musculus GN=Fus PE=2 SV=1 - [FUS_MOUSE]|Fusion, derived from t(1216) malignant liposarcoma (Human) OS=Mus musculus GN=Fus PE=1 SV=1 - [Q8CFQ9_MOUSE]|Fus protein OS=Mus musculus GN=Fus PE=1 SV=1 - [Q91VQ2_MOUSE]|RNA-binding protein FUS (Fragment) OS=Mus musculus GN=Fus PE=1 SV=1 - [G3UZD2_MOUSE]|RNA-binding protein FUS (Fragment) OS=Mus musculus GN=Fus PE=1 SV=1 - [G…	P56959;Q8CFQ9;Q91VQ2;G3UZD2;G3UXT7	NECNQCKAPKPDGPGGGPGGSHMGGNYGDDR	5	C3(Carbamidomethyl); N4(Deamidated); C6(Carbamidomethyl); M23(Oxidation)	M23(Oxidation): 100; N26(Deamidated): 100	HCD	1				283.78	4.19152e-29	4.19152e-29	801.58	4	1	17	250	4	801.585	3203.32	6.44	41.53	2861.41	0	0	0	0	0	650.508	0	0	0	9458	9458	MS2	24/528	20180109_Lumos_RSLC3_Stadlmann_Penninger_IMBA_mESC_PNGF_HILIC_fr16.raw
RNA-binding protein FUS OS=Mus musculus GN=Fus PE=2 SV=1 - [FUS_MOUSE]|Fusion, derived from t(1216) malignant liposarcoma (Human) OS=Mus musculus GN=Fus PE=1 SV=1 - [Q8CFQ9_MOUSE]|Fus protein OS=Mus musculus GN=Fus PE=1 SV=1 - [Q91VQ2_MOUSE]|RNA-binding protein FUS (Fragment) OS=Mus musculus GN=Fus PE=1 SV=1 - [G3UZD2_MOUSE]|RNA-binding protein FUS (Fragment) OS=Mus musculus GN=Fus PE=1 SV=1 - [G…	P56959;Q8CFQ9;Q91VQ2;G3UZD2;G3UXT7	NECNQCKAPKPDGPGGGPGGSHMGGNYGDDRR	5	C3(Carbamidomethyl); C6(Carbamidomethyl); M23(Oxidation)	M23(Oxidation): 100	HCD	1				959.37	1.15577e-96	1.15577e-96	672.49	5	2	13	250	5	672.489	3358.41	0.08	29.5	1910.38	0	0	0	0	0	537.171	0	0	0	6271	6271	MS2	52/543	20180109_Lumos_RSLC3_Stadlmann_Penninger_IMBA_mESC_PNGF_HILIC_fr17.raw
RNA-binding protein FUS OS=Mus musculus GN=Fus PE=2 SV=1 - [FUS_MOUSE]|Fusion, derived from t(1216) malignant liposarcoma (Human) OS=Mus musculus GN=Fus PE=1 SV=1 - [Q8CFQ9_MOUSE]|Fus protein OS=Mus musculus GN=Fus PE=1 SV=1 - [Q91VQ2_MOUSE]|RNA-binding protein FUS (Fragment) OS=Mus musculus GN=Fus PE=1 SV=1 - [G3UZD2_MOUSE]|RNA-binding protein FUS (Fragment) OS=Mus musculus GN=Fus PE=1 SV=1 - [G…	P56959;Q8CFQ9;Q91VQ2;G3UZD2;G3UXT7	NECNQCKAPKPDGPGGGPGGSHMGGNYGDDRR	5	C3(Carbamidomethyl); C6(Carbamidomethyl); M23(Oxidation)	M23(Oxidation): 100	HCD	1				367.13	1.93496e-37	1.93496e-37	840.36	4	2	8	250	4	840.358	3358.41	-1.39	29.51	4100.95	0	594.677	0	0	0	828.926	0	0	0	6274	6274	MS2	29/543	20180109_Lumos_RSLC3_Stadlmann_Penninger_IMBA_mESC_PNGF_HILIC_fr17.raw
Nicastrin OS=Mus musculus GN=Ncstn PE=1 SV=3 - [NICA_MOUSE]	P57716	ANNSWFQSILK	1	S4(HexNAc)	N2(HexNAc): 100	HCD	1	id=HexNAc2.Hex9_N-Glycan	1864.63	1.2	334.13	3.86298e-34	3.86298e-34	504.26	3	0	0	250	3	504.255	1510.75	-1.68	120.06	81558.4	0	0	0	0	0	16094.7	0	3175.28	0	27634	27634	MS2	24/160	20180109_Lumos_RSLC3_Stadlmann_Penninger_IMBA_mESC_PNGF_HILIC_fr17.raw
Nicastrin OS=Mus musculus GN=Ncstn PE=1 SV=3 - [NICA_MOUSE]	P57716	NISGVVLADHSGSFHNR	1	S11(HexNAc)	N1(HexNAc): 99.68	HCD	1	id=HexNAc2.Hex1_NO-Glycan	568.212	0.74	806.97	2.00746e-81	2.00746e-81	671.66	3	0	9	250	3	671.664	2012.98	-0.02	59.71	56447.5	0	0	0	0	0	9340.15	0	0	0	13457	13457	MS2	42/268	20180109_Lumos_RSLC3_Stadlmann_Penninger_IMBA_mESC_PNGF_HILIC_fr17.raw
Nicastrin OS=Mus musculus GN=Ncstn PE=1 SV=3 - [NICA_MOUSE]	P57716	NISGVVLADHSGSFHNR	1	S3(HexNAc)	N1(HexNAc): 99.77	HCD	1	id=HexNAc2.Hex3_N-Glycan	892.317	0.93	787.93	1.61164e-79	1.61164e-79	671.67	3	0	18	250	3	671.666	2012.98	2.8	59.71	93693.1	0	0	0	0	0	12178.7	0	1356.86	0	13456	13456	MS2	45/268	20180109_Lumos_RSLC3_Stadlmann_Penninger_IMBA_mESC_PNGF_HILIC_fr17.raw
Nicastrin OS=Mus musculus GN=Ncstn PE=1 SV=3 - [NICA_MOUSE]	P57716	NISGVVLADHSGSFHNR	1	S11(HexNAc)	N1(HexNAc): 99.72	HCD	1	id=HexNAc2.Hex4_N-Glycan	1054.37	1.11	744.65	3.42548e-75	3.42548e-75	671.67	3	0	6	250	3	671.666	2012.98	2.76	59.68	99464.2	0	749.991	0	0	0	13031.5	0	2715.08	0	13450	13450	MS2	42/268	20180109_Lumos_RSLC3_Stadlmann_Penninger_IMBA_mESC_PNGF_HILIC_fr17.raw
Nicastrin OS=Mus musculus GN=Ncstn PE=1 SV=3 - [NICA_MOUSE]	P57716	NISGVVLADHSGSFHNR	1	S3(HexNAc)	N1(HexNAc): 99.66	HCD	1	id=HexNAc2.Hex6_N-Glycan	1378.48	0.92	840.83	8.26565e-85	8.26565e-85	504	4	0	64	250	4	503.997	2012.97	-5.52	59.66	100453	0	0	0	0	0	11127.7	0	2292.16	0	13446	13446	MS2	45/268	20180109_Lumos_RSLC3_Stadlmann_Penninger_IMBA_mESC_PNGF_HILIC_fr17.raw
Nicastrin OS=Mus musculus GN=Ncstn PE=1 SV=3 - [NICA_MOUSE]	P57716	NISGVVLADHSGSFHNR	1	N1(HexNAc)	N1(HexNAc): 99.74	HCD	1	id=HexNAc2.Hex6_N-Glycan	1378.48	0.96	829.63	1.08774e-83	1.08774e-83	671.66	3	0	8	250	3	671.665	2012.98	0.94	59.59	137040	0	0	0	0	0	16506	0	3260.13	0	13429	13429	MS2	47/348	20180109_Lumos_RSLC3_Stadlmann_Penninger_IMBA_mESC_PNGF_HILIC_fr17.raw
Nicastrin OS=Mus musculus GN=Ncstn PE=1 SV=3 - [NICA_MOUSE]	P57716	NISGVVLADHSGSFHNR	1	S3(HexNAc)	N1(HexNAc): 99.8	HCD	1	id=HexNAc2.Hex7_N-Glycan	1540.53	1.36	1047.1	1.9514e-105	1.9514e-105	504	4	0	12	250	4	504.001	2012.98	0.86	59.66	220620	0	0	0	0	0	30697.1	0	3422.53	0	13445	13445	MS2	53/268	20180109_Lumos_RSLC3_Stadlmann_Penninger_IMBA_mESC_PNGF_HILIC_fr17.raw
Nicastrin OS=Mus musculus GN=Ncstn PE=1 SV=3 - [NICA_MOUSE]	P57716	NISGVVLADHSGSFHNR	1	S11(HexNAc) ambigous: S13(HexNAc)	N1(HexNAc): 99.25	HCD	1	id=HexNAc2.Hex7_N-Glycan	1540.53	1.08	571.58	6.95482e-58	6.95482e-58	504	4	0	15	250	4	504.001	2012.98	1.23	59.9	150120	0	0	0	0	0	19400	0	2129.36	0	14007	14007	MS2	35/268	20180109_Lumos_RSLC3_Stadlmann_Penninger_IMBA_mESC_PNGF_HILIC_fr16.raw
Nicastrin OS=Mus musculus GN=Ncstn PE=1 SV=3 - [NICA_MOUSE]	P57716	NISGVVLADHSGSFHNR	1	S11(HexNAc) ambigous: S13(HexNAc)	N1(HexNAc): 99.76	HCD	1	id=HexNAc2.Hex7_N-Glycan	1540.53	0.98	566.37	2.30861e-57	2.30861e-57	671.67	3	0	0	250	3	671.667	2012.99	4.17	59.68	43699.1	0	763.276	0	0	0	5689.74	0	1558.48	0	13449	13449	MS2	31/268	20180109_Lumos_RSLC3_Stadlmann_Penninger_IMBA_mESC_PNGF_HILIC_fr17.raw
Nicastrin OS=Mus musculus GN=Ncstn PE=1 SV=3 - [NICA_MOUSE]	P57716	NISGVVLADHSGSFHNR	1	S11(HexNAc) ambigous: S13(HexNAc)	N1(HexNAc): 100	HCD	1	id=HexNAc2.Hex7_N-Glycan	1540.53	1.28	469.06	1.24308e-47	1.24308e-47	671.67	3	0	0	250	3	671.665	2012.98	1.08	60.02	38328.7	0	0	0	0	0	6231.73	0	1340.55	0	14032	14032	MS2	27/268	20180109_Lumos_RSLC3_Stadlmann_Penninger_IMBA_mESC_PNGF_HILIC_fr16.raw
Nicastrin OS=Mus musculus GN=Ncstn PE=1 SV=3 - [NICA_MOUSE]	P57716	NISGVVLADHSGSFHNR	1	S3(HexNAc)	N1(HexNAc): 99.77	HCD	1	id=HexNAc2.Hex8_N-Glycan	1702.58	1.07	1088.71	1.3474e-109	1.3474e-109	671.67	3	0	0	83	3	671.666	2012.98	1.76	59.59	1.07557e+06	0	0	0	0	0	176394	0	37413.1	0	13428	13428	MS2	58/268	20180109_Lumos_RSLC3_Stadlmann_Penninger_IMBA_mESC_PNGF_HILIC_fr17.raw
Nicastrin OS=Mus musculus GN=Ncstn PE=1 SV=3 - [NICA_MOUSE]	P57716	NISGVVLADHSGSFHNR	1	S3(HexNAc)	N1(HexNAc): 99.8	HCD	1	id=HexNAc2.Hex8_N-Glycan	1702.58	0.92	1014.28	3.7361e-102	3.7361e-102	504	4	0	8	250	4	504.001	2012.98	1.43	57.96	171580	0	0	0	0	0	28747.2	0	3222.11	0	12535	12535	MS2	48/268	20180109_Lumos_RSLC3_Stadlmann_Penninger_IMBA_mESC_PNGF_HILIC_fr18.raw
Nicastrin OS=Mus musculus GN=Ncstn PE=1 SV=3 - [NICA_MOUSE]	P57716	NISGVVLADHSGSFHNR	1	S3(HexNAc)	N1(HexNAc): 100	HCD	1	id=HexNAc2.Hex8_N-Glycan	1702.58	0.89	507.86	1.63828e-51	1.63828e-51	671.67	3	0	9	250	3	671.669	2012.99	6.68	59.58	54277.7	0	0	0	0	0	9429.19	0	1037.69	0	12928	12928	MS2	33/268	20180109_Lumos_RSLC3_Stadlmann_Penninger_IMBA_mESC_PNGF_HILIC_fr18.raw
Nicastrin OS=Mus musculus GN=Ncstn PE=1 SV=3 - [NICA_MOUSE]	P57716	NISGVVLADHSGSFHNR	1	S11(HexNAc) ambigous: S13(HexNAc)	N1(HexNAc): 50; S3(HexNAc): 50	HCD	1	id=HexNAc2.Hex8_N-Glycan	1702.58	0.73	444.49	3.55543e-45	3.55543e-45	671.67	3	0	0	250	3	671.666	2012.98	2.49	58.02	28395.9	0	0	0	0	0	4503.59	0	1470.23	0	12548	12548	MS2	25/268	20180109_Lumos_RSLC3_Stadlmann_Penninger_IMBA_mESC_PNGF_HILIC_fr18.raw
Nicastrin OS=Mus musculus GN=Ncstn PE=1 SV=3 - [NICA_MOUSE]	P57716	NISGVVLADHSGSFHNR	1	S3(HexNAc)	N1(HexNAc): 99.78	HCD	1	id=HexNAc2.Hex9_N-Glycan	1864.63	1.27	930.74	8.42928e-94	8.42928e-94	671.67	3	0	0	250	3	671.665	2012.98	0.99	59.56	215665	0	0	0	0	0	40355.5	0	8404.53	0	12924	12924	MS2	50/268	20180109_Lumos_RSLC3_Stadlmann_Penninger_IMBA_mESC_PNGF_HILIC_fr18.raw
Nicastrin OS=Mus musculus GN=Ncstn PE=1 SV=3 - [NICA_MOUSE]	P57716	NISGVVLADHSGSFHNR	1	S3(HexNAc)	N1(HexNAc): 99.77	HCD	1	id=HexNAc2.Hex9_N-Glycan	1864.63	1.07	768.31	1.47562e-77	1.47562e-77	671.67	3	0	0	250	3	671.666	2012.98	2.63	59.56	100751	0	0	0	0	0	18574.7	0	3161.58	0	13420	13420	MS2	43/268	20180109_Lumos_RSLC3_Stadlmann_Penninger_IMBA_mESC_PNGF_HILIC_fr17.raw
Nicastrin OS=Mus musculus GN=Ncstn PE=1 SV=3 - [NICA_MOUSE]	P57716	NISGVVLADHSGSFHNR	1	S11(HexNAc) ambigous: S13(HexNAc)	N1(HexNAc): 99.65	HCD	1				860.83	8.26127e-87	8.26127e-87	671.66	3	0	15	250	3	671.663	2012.97	-1.8	59.64	51035.7	0	0	0	0	0	0	0	0	0	13440	13440	MS2	44/262	20180109_Lumos_RSLC3_Stadlmann_Penninger_IMBA_mESC_PNGF_HILIC_fr17.raw
Nicastrin OS=Mus musculus GN=Ncstn PE=1 SV=3 - [NICA_MOUSE]|Nicastrin OS=Mus musculus GN=Ncstn PE=4 SV=1 - [D6RCJ2_MOUSE]	P57716;D6RCJ2	IYIPLNK	2	N6(HexNAc)	N6(HexNAc): 100	HCD	1	id=HexNAc2.Hex9_N-Glycan	1864.63	1.3	447.3	1.86049e-45	1.86049e-45	532.31	2	0	12	250	2	532.306	1063.61	1.92	70.68	54547.6	0	0	0	0	0	8785.51	0	1632.08	0	16089	16089	MS2	20/42	20180109_Lumos_RSLC3_Stadlmann_Penninger_IMBA_mESC_PNGF_HILIC_fr17.raw
Left-right determination factor 2 OS=Mus musculus GN=Lefty2 PE=2 SV=2 - [LFTY2_MOUSE]	P57785	VREDGSNR	1	N7(HexNAc)	N7(HexNAc): 99.75	HCD	1	id=HexNAc6.Hex3.NeuNAc1_O-Glycan	1995.73	0.64	213.72	4.2488e-22	4.2488e-22	379.18	3	1	0	250	3	379.183	1135.54	1.45	10.02	369238	0	145972	41186.8	0	0	9225.05	0	2820.46	0	1562	1562	MS2	17/150	20180109_Lumos_RSLC3_Stadlmann_Penninger_IMBA_mESC_PNGF_HILIC_fr18.raw
Eukaryotic translation initiation factor 5 OS=Mus musculus GN=Eif5 PE=1 SV=1 - [IF5_MOUSE]	P59325	DKENGSVSTSETPPPPPPNEISPPHAVEEEEDDDWGEDTTEEAQR	1	N4(Deamidated)	N4(Deamidated): 100	HCD	1				428.44	1.4335e-43	1.4335e-43	1237.03	4	1	0	189	4	1237.03	4945.1	-3.2	114.97	2720.5	0	682.465	592.117	0	0	900.914	0	0	0	27359	27359	MS2	33/512	20180109_Lumos_RSLC3_Stadlmann_Penninger_IMBA_mESC_PNGF_HILIC_fr16.raw
Eukaryotic translation initiation factor 5 OS=Mus musculus GN=Eif5 PE=1 SV=1 - [IF5_MOUSE]	P59325	ENGSVSTSETPPPPPPNEISPPHAVEEEEDDDWGEDTTEEAQR	1	N2(Deamidated); N17(Deamidated)	N2(Deamidated): 100; N17(Deamidated): 100	HCD	1				295.66	2.71533e-30	2.71533e-30	1176.51	4	0	55	250	4	1176.51	4703.02	8.93	117.06	13372	0	0	0	0	0	1467.96	0	0	0	29075	29075	MS2	22/485	20180109_Lumos_RSLC3_Stadlmann_Penninger_IMBA_mESC_PNGF_HILIC_fr15.raw
Eukaryotic translation initiation factor 5 OS=Mus musculus GN=Eif5 PE=1 SV=1 - [IF5_MOUSE]	P59325	GKDKENGSVSTSETPPPPPPNEISPPHAVEEEEDDDWGEDTTEEAQR	1	N6(Deamidated)	N6(Deamidated): 100	HCD	1				641.83	6.55511e-65	6.55511e-65	1283.32	4	2	8	250	4	1283.32	5130.25	2.49	100.86	16303.8	0	0	0	0	0	0	0	0	0	25032	25032	MS2	41/534	20180109_Lumos_RSLC3_Stadlmann_Penninger_IMBA_mESC_PNGF_HILIC_fr15.raw
Actin, cytoplasmic 1 OS=Mus musculus GN=Actb PE=1 SV=1 - [ACTB_MOUSE]|Actin, cytoplasmic 2 OS=Mus musculus GN=Actg1 PE=1 SV=1 - [ACTG_MOUSE]|Actin, cytoplasmic 1 (Fragment) OS=Mus musculus GN=Actb PE=1 SV=1 - [E9Q5F4_MOUSE]|Actin, cytoplasmic 1 OS=Mus musculus GN=Actb PE=1 SV=1 - [E9Q1F2_MOUSE]	P60710;P63260;E9Q5F4;E9Q1F2	LCYVALDFEQEMATAASSSSLEK	4	C2(Carbamidomethyl)		HCD	1				454.88	3.2506e-46	3.2506e-46	1275.59	2	0	0	250	2	1275.59	2550.17	0.36	169.02	5406.37	0	2848.26	684.33	0	0	1015.35	0	0	0	37876	37876	MS2	21/88	20180109_Lumos_RSLC3_Stadlmann_Penninger_IMBA_mESC_PNGF_HILIC_fr17.raw
40S ribosomal protein S14 OS=Mus musculus GN=Rps14 PE=2 SV=3 - [RS14_MOUSE]|40S ribosomal protein S14 (Fragment) OS=Mus musculus GN=Rps14 PE=1 SV=1 - [D3YVF4_MOUSE]|40S ribosomal protein S14 (Fragment) OS=Mus musculus GN=Rps14 PE=1 SV=1 - [D3Z7I1_MOUSE]	P62264;D3YVF4;D3Z7I1	TPGPGAQSALR	3			HCD	1				462.37	5.78997e-47	5.78997e-47	527.78	2	0	0	250	2	527.785	1054.56	-1.65	41.5	5961.36	0	0	0	0	0	841.607	0	0	0	9123	9123	MS2	19/49	20180109_Lumos_RSLC3_Stadlmann_Penninger_IMBA_mESC_PNGF_HILIC_fr17.raw
40S ribosomal protein S14 OS=Mus musculus GN=Rps14 PE=2 SV=3 - [RS14_MOUSE]|40S ribosomal protein S14 (Fragment) OS=Mus musculus GN=Rps14 PE=1 SV=1 - [D3YVF4_MOUSE]|40S ribosomal protein S14 (Fragment) OS=Mus musculus GN=Rps14 PE=1 SV=1 - [D3Z7I1_MOUSE]	P62264;D3YVF4;D3Z7I1	TPGPGAQSALR	3			HCD	1				366.47	2.25642e-37	2.25642e-37	527.79	2	0	20	250	2	527.786	1054.56	-0.14	41.49	6323.88	0	0	0	0	0	1729.76	0	0	0	8696	8696	MS2	17/49	20180109_Lumos_RSLC3_Stadlmann_Penninger_IMBA_mESC_PNGF_HILIC_fr18.raw
60S ribosomal protein L23 OS=Mus musculus GN=Rpl23 PE=1 SV=1 - [RL23_MOUSE]|60S ribosomal protein L23 (Fragment) OS=Mus musculus GN=Rpl23 PE=1 SV=1 - [A2A6F8_MOUSE]	P62830;A2A6F8	ISLGLPVGAVINCADNTGAK	2	C13(Carbamidomethyl)		HCD	1				416.49	2.24208e-42	2.24208e-42	985.52	2	0	29	250	2	985.525	1970.04	2.54	140.95	3293.94	0	4203.95	827.727	0	0	0	0	0	0	32169	32169	MS2	22/92	20180109_Lumos_RSLC3_Stadlmann_Penninger_IMBA_mESC_PNGF_HILIC_fr17.raw
Nuclease-sensitive element-binding protein 1 OS=Mus musculus GN=Ybx1 PE=1 SV=3 - [YBOX1_MOUSE]|Nuclease-sensitive element-binding protein 1 (Fragment) OS=Mus musculus GN=Ybx1 PE=1 SV=1 - [A2BGG7_MOUSE]	P62960;A2BGG7	EDGNEEDKENQGDETQGQQPPQR	2			HCD	1				752.17	6.06746e-76	6.06746e-76	876.71	3	1	17	250	3	876.707	2628.11	1.11	38.48	6971.8	0	0	0	0	0	906.679	0	0	0	8718	8718	MS2	43/235	20180109_Lumos_RSLC3_Stadlmann_Penninger_IMBA_mESC_PNGF_HILIC_fr16.raw
Nuclease-sensitive element-binding protein 1 OS=Mus musculus GN=Ybx1 PE=1 SV=3 - [YBOX1_MOUSE]|Nuclease-sensitive element-binding protein 1 (Fragment) OS=Mus musculus GN=Ybx1 PE=1 SV=1 - [A2BGG7_MOUSE]	P62960;A2BGG7	EDGNEEDKENQGDETQGQQPPQR	2			HCD	1				444.42	3.61149e-45	3.61149e-45	876.71	3	1	0	250	3	876.708	2628.11	1.88	42.21	4173.59	0	961.013	0	0	0	0	0	0	0	9625	9625	MS2	29/235	20180109_Lumos_RSLC3_Stadlmann_Penninger_IMBA_mESC_PNGF_HILIC_fr16.raw
Nuclease-sensitive element-binding protein 1 OS=Mus musculus GN=Ybx1 PE=1 SV=3 - [YBOX1_MOUSE]|Nuclease-sensitive element-binding protein 1 (Fragment) OS=Mus musculus GN=Ybx1 PE=1 SV=1 - [A2BGG7_MOUSE]	P62960;A2BGG7	EDGNEEDKENQGDETQGQQPPQRR	2			HCD	1				985.34	2.9262e-99	2.9262e-99	928.74	3	2	14	250	3	928.742	2784.21	2.74	41.79	9917.05	0	0	0	0	0	693.127	0	0	0	9711	9711	MS2	50/245	20180109_Lumos_RSLC3_Stadlmann_Penninger_IMBA_mESC_PNGF_HILIC_fr15.raw
Nuclease-sensitive element-binding protein 1 OS=Mus musculus GN=Ybx1 PE=1 SV=3 - [YBOX1_MOUSE]|Nuclease-sensitive element-binding protein 1 (Fragment) OS=Mus musculus GN=Ybx1 PE=1 SV=1 - [A2BGG7_MOUSE]	P62960;A2BGG7	EDGNEEDKENQGDETQGQQPPQRR	2			HCD	1				703.51	4.45292e-71	4.45292e-71	928.75	3	2	39	250	3	928.746	2784.22	6.29	35.68	13349	0	0	0	0	0	0	0	0	0	8060	8060	MS2	37/244	20180109_Lumos_RSLC3_Stadlmann_Penninger_IMBA_mESC_PNGF_HILIC_fr16.raw
Nuclease-sensitive element-binding protein 1 OS=Mus musculus GN=Ybx1 PE=1 SV=3 - [YBOX1_MOUSE]|Nuclease-sensitive element-binding protein 1 (Fragment) OS=Mus musculus GN=Ybx1 PE=1 SV=1 - [A2BGG7_MOUSE]	P62960;A2BGG7	EDGNEEDKENQGDETQGQQPPQRR	2			HCD	1				691.76	6.66619e-70	6.66619e-70	928.74	3	2	0	250	3	928.741	2784.21	0.64	37.03	6006.27	0	0	0	0	0	0	0	0	0	8382	8382	MS2	37/245	20180109_Lumos_RSLC3_Stadlmann_Penninger_IMBA_mESC_PNGF_HILIC_fr16.raw
Nuclease-sensitive element-binding protein 1 OS=Mus musculus GN=Ybx1 PE=1 SV=3 - [YBOX1_MOUSE]|Nuclease-sensitive element-binding protein 1 (Fragment) OS=Mus musculus GN=Ybx1 PE=1 SV=1 - [A2BGG7_MOUSE]	P62960;A2BGG7	EDGNEEDKENQGDETQGQQPPQRR	2			HCD	1				623.79	4.18227e-63	4.18227e-63	696.81	4	2	44	250	4	696.807	2784.2	-0.11	50.26	6814.45	0	721.639	0	0	0	0	0	0	0	11848	11848	MS2	35/245	20180109_Lumos_RSLC3_Stadlmann_Penninger_IMBA_mESC_PNGF_HILIC_fr15.raw
Nuclease-sensitive element-binding protein 1 OS=Mus musculus GN=Ybx1 PE=1 SV=3 - [YBOX1_MOUSE]|Nuclease-sensitive element-binding protein 1 (Fragment) OS=Mus musculus GN=Ybx1 PE=1 SV=1 - [A2BGG7_MOUSE]	P62960;A2BGG7	EDGNEEDKENQGDETQGQQPPQRR	2	N10(Deamidated)	N4(Deamidated): 50; N10(Deamidated): 50	HCD	1				568.66	1.36286e-57	1.36286e-57	929.07	3	2	58	250	3	929.072	2785.2	4.51	35.61	8237.46	0	0	0	0	0	814.607	0	0	0	8039	8039	MS2	29/245	20180109_Lumos_RSLC3_Stadlmann_Penninger_IMBA_mESC_PNGF_HILIC_fr16.raw
Nuclease-sensitive element-binding protein 1 OS=Mus musculus GN=Ybx1 PE=1 SV=3 - [YBOX1_MOUSE]|Nuclease-sensitive element-binding protein 1 (Fragment) OS=Mus musculus GN=Ybx1 PE=1 SV=1 - [A2BGG7_MOUSE]	P62960;A2BGG7	NYQQNYQNSESGEKNEGSESAPEGQAQQR	2			HCD	1				678.37	1.45481e-68	1.45481e-68	1086.47	3	1	27	250	3	1086.47	3257.39	-0.85	134.45	19293	0	2485.73	991.696	0	0	692.814	0	0	0	30752	30752	MS2	36/296	20180109_Lumos_RSLC3_Stadlmann_Penninger_IMBA_mESC_PNGF_HILIC_fr17.raw
Nuclease-sensitive element-binding protein 1 OS=Mus musculus GN=Ybx1 PE=1 SV=3 - [YBOX1_MOUSE]|Nuclease-sensitive element-binding protein 1 (Fragment) OS=Mus musculus GN=Ybx1 PE=1 SV=1 - [A2BGG7_MOUSE]	P62960;A2BGG7	NYQQNYQNSESGEKNEGSESAPEGQAQQR	2			HCD	1				615.59	2.75964e-62	2.75964e-62	1086.47	3	1	0	250	3	1086.47	3257.4	2.52	52.61	5250.18	0	0	0	0	0	713.707	0	0	0	11295	11295	MS2	32/293	20180109_Lumos_RSLC3_Stadlmann_Penninger_IMBA_mESC_PNGF_HILIC_fr18.raw
Nuclease-sensitive element-binding protein 1 OS=Mus musculus GN=Ybx1 PE=1 SV=3 - [YBOX1_MOUSE]|Nuclease-sensitive element-binding protein 1 (Fragment) OS=Mus musculus GN=Ybx1 PE=1 SV=1 - [A2BGG7_MOUSE]	P62960;A2BGG7	NYQQNYQNSESGEKNEGSESAPEGQAQQR	2			HCD	1				591.33	7.3601e-60	7.3601e-60	1086.47	3	1	0	250	3	1086.47	3257.41	2.86	37.23	4362.49	0	0	0	0	0	443.181	0	0	0	8093	8093	MS2	32/296	20180109_Lumos_RSLC3_Stadlmann_Penninger_IMBA_mESC_PNGF_HILIC_fr17.raw
Nuclease-sensitive element-binding protein 1 OS=Mus musculus GN=Ybx1 PE=1 SV=3 - [YBOX1_MOUSE]|Nuclease-sensitive element-binding protein 1 (Fragment) OS=Mus musculus GN=Ybx1 PE=1 SV=1 - [A2BGG7_MOUSE]	P62960;A2BGG7	NYQQNYQNSESGEKNEGSESAPEGQAQQR	2			HCD	1				585.85	2.59922e-59	2.59922e-59	1086.47	3	1	10	250	3	1086.47	3257.41	3.53	134.21	11978.6	0	1830.02	460.81	0	0	1083.62	0	0	0	30703	30703	MS2	32/296	20180109_Lumos_RSLC3_Stadlmann_Penninger_IMBA_mESC_PNGF_HILIC_fr17.raw
Nuclease-sensitive element-binding protein 1 OS=Mus musculus GN=Ybx1 PE=1 SV=3 - [YBOX1_MOUSE]|Nuclease-sensitive element-binding protein 1 (Fragment) OS=Mus musculus GN=Ybx1 PE=1 SV=1 - [A2BGG7_MOUSE]	P62960;A2BGG7	NYQQNYQNSESGEKNEGSESAPEGQAQQR	2			HCD	1				583	5.01443e-59	5.01443e-59	1086.47	3	1	23	250	3	1086.47	3257.41	2.74	137.96	2530.62	0	0	0	0	0	0	0	0	0	31492	31492	MS2	33/296	20180109_Lumos_RSLC3_Stadlmann_Penninger_IMBA_mESC_PNGF_HILIC_fr17.raw
Nuclease-sensitive element-binding protein 1 OS=Mus musculus GN=Ybx1 PE=1 SV=3 - [YBOX1_MOUSE]|Nuclease-sensitive element-binding protein 1 (Fragment) OS=Mus musculus GN=Ybx1 PE=1 SV=1 - [A2BGG7_MOUSE]	P62960;A2BGG7	NYQQNYQNSESGEKNEGSESAPEGQAQQR	2			HCD	1				534.06	3.92657e-54	3.92657e-54	1086.48	3	1	21	250	3	1086.48	3257.42	6.57	71.79	17328.7	0	9338.4	2125.33	0	0	8922.99	0	0	0	16334	16334	MS2	38/302	20180109_Lumos_RSLC3_Stadlmann_Penninger_IMBA_mESC_PNGF_HILIC_fr17.raw
Nuclease-sensitive element-binding protein 1 OS=Mus musculus GN=Ybx1 PE=1 SV=3 - [YBOX1_MOUSE]|Nuclease-sensitive element-binding protein 1 (Fragment) OS=Mus musculus GN=Ybx1 PE=1 SV=1 - [A2BGG7_MOUSE]	P62960;A2BGG7	NYQQNYQNSESGEKNEGSESAPEGQAQQR	2			HCD	1				433.13	4.86376e-44	4.86376e-44	1086.47	3	1	4	250	3	1086.47	3257.4	2.63	45.21	2174.03	0	0	0	0	0	0	0	0	0	7462	7462	MS2	26/296	20180109_Lumos_RSLC3_Stadlmann_Penninger_IMBA_mESC_PNGF_HILIC_fr20.raw
Nuclease-sensitive element-binding protein 1 OS=Mus musculus GN=Ybx1 PE=1 SV=3 - [YBOX1_MOUSE]|Nuclease-sensitive element-binding protein 1 (Fragment) OS=Mus musculus GN=Ybx1 PE=1 SV=1 - [A2BGG7_MOUSE]	P62960;A2BGG7	NYQQNYQNSESGEKNEGSESAPEGQAQQR	2			HCD	1				414.16	3.83274e-42	3.83274e-42	1086.47	3	1	35	250	3	1086.47	3257.41	2.86	74.8	12732.9	0	706.498	0	0	0	3161.56	0	0	1246.09	17060	17060	MS2	33/302	20180109_Lumos_RSLC3_Stadlmann_Penninger_IMBA_mESC_PNGF_HILIC_fr17.raw
Nuclease-sensitive element-binding protein 1 OS=Mus musculus GN=Ybx1 PE=1 SV=3 - [YBOX1_MOUSE]|Nuclease-sensitive element-binding protein 1 (Fragment) OS=Mus musculus GN=Ybx1 PE=1 SV=1 - [A2BGG7_MOUSE]	P62960;A2BGG7	NYQQNYQNSESGEKNEGSESAPEGQAQQR	2			HCD	1				388.83	1.30857e-39	1.30857e-39	1086.47	3	1	42	250	3	1086.47	3257.41	3.98	142.77	1867.1	0	525.287	0	0	0	0	0	0	0	32546	32546	MS2	21/293	20180109_Lumos_RSLC3_Stadlmann_Penninger_IMBA_mESC_PNGF_HILIC_fr17.raw
Nuclease-sensitive element-binding protein 1 OS=Mus musculus GN=Ybx1 PE=1 SV=3 - [YBOX1_MOUSE]|Nuclease-sensitive element-binding protein 1 (Fragment) OS=Mus musculus GN=Ybx1 PE=1 SV=1 - [A2BGG7_MOUSE]	P62960;A2BGG7	NYQQNYQNSESGEKNEGSESAPEGQAQQR	2			HCD	1				368.98	1.26486e-37	1.26486e-37	1086.47	3	1	31	250	3	1086.47	3257.39	-0.4	149.3	4414.01	0	1571.25	706.352	0	0	0	0	0	0	33919	33919	MS2	21/293	20180109_Lumos_RSLC3_Stadlmann_Penninger_IMBA_mESC_PNGF_HILIC_fr17.raw
Nuclease-sensitive element-binding protein 1 OS=Mus musculus GN=Ybx1 PE=1 SV=3 - [YBOX1_MOUSE]|Nuclease-sensitive element-binding protein 1 (Fragment) OS=Mus musculus GN=Ybx1 PE=1 SV=1 - [A2BGG7_MOUSE]	P62960;A2BGG7	NYQQNYQNSESGEKNEGSESAPEGQAQQR	2			HCD	1				367.07	1.96468e-37	1.96468e-37	1086.47	3	1	23	250	3	1086.47	3257.4	1.96	148.93	5803.29	0	886.453	0	0	0	0	0	0	0	33845	33845	MS2	22/293	20180109_Lumos_RSLC3_Stadlmann_Penninger_IMBA_mESC_PNGF_HILIC_fr17.raw
Nuclease-sensitive element-binding protein 1 OS=Mus musculus GN=Ybx1 PE=1 SV=3 - [YBOX1_MOUSE]|Nuclease-sensitive element-binding protein 1 (Fragment) OS=Mus musculus GN=Ybx1 PE=1 SV=1 - [A2BGG7_MOUSE]	P62960;A2BGG7	NYQQNYQNSESGEKNEGSESAPEGQAQQR	2			HCD	1				313.87	4.10179e-32	4.10179e-32	1086.47	3	1	34	250	3	1086.47	3257.4	1.39	144.3	2173.08	0	0	0	0	0	0	0	0	0	32884	32884	MS2	20/293	20180109_Lumos_RSLC3_Stadlmann_Penninger_IMBA_mESC_PNGF_HILIC_fr17.raw
Nuclease-sensitive element-binding protein 1 OS=Mus musculus GN=Ybx1 PE=1 SV=3 - [YBOX1_MOUSE]|Nuclease-sensitive element-binding protein 1 (Fragment) OS=Mus musculus GN=Ybx1 PE=1 SV=1 - [A2BGG7_MOUSE]	P62960;A2BGG7	NYQQNYQNSESGEKNEGSESAPEGQAQQR	2			HCD	1				297.82	1.65179e-30	1.65179e-30	1086.47	3	1	42	250	3	1086.47	3257.39	-0.63	149.61	2969.92	0	1162.08	653.011	0	0	510.502	0	0	0	33979	33979	MS2	20/293	20180109_Lumos_RSLC3_Stadlmann_Penninger_IMBA_mESC_PNGF_HILIC_fr17.raw
Nuclease-sensitive element-binding protein 1 OS=Mus musculus GN=Ybx1 PE=1 SV=3 - [YBOX1_MOUSE]|Nuclease-sensitive element-binding protein 1 (Fragment) OS=Mus musculus GN=Ybx1 PE=1 SV=1 - [A2BGG7_MOUSE]	P62960;A2BGG7	NYQQNYQNSESGEKNEGSESAPEGQAQQR	2			HCD	1				297.81	1.65633e-30	1.65633e-30	1086.47	3	1	27	250	3	1086.47	3257.41	4.09	146.43	3699.22	3547.02	1057	0	0	0	825.025	0	0	0	33339	33339	MS2	21/293	20180109_Lumos_RSLC3_Stadlmann_Penninger_IMBA_mESC_PNGF_HILIC_fr17.raw
Nuclease-sensitive element-binding protein 1 OS=Mus musculus GN=Ybx1 PE=1 SV=3 - [YBOX1_MOUSE]|Nuclease-sensitive element-binding protein 1 (Fragment) OS=Mus musculus GN=Ybx1 PE=1 SV=1 - [A2BGG7_MOUSE]	P62960;A2BGG7	NYQQNYQNSESGEKNEGSESAPEGQAQQRRPYR	2			HCD	1				582.9	5.13416e-59	5.13416e-59	958.18	4	2	1	250	4	958.185	3829.72	0.66	43.41	18521.2	0	6290.59	1346.2	0	0	1233.84	0	0	0	9575	9575	MS2	34/342	20180109_Lumos_RSLC3_Stadlmann_Penninger_IMBA_mESC_PNGF_HILIC_fr17.raw
60 kDa heat shock protein, mitochondrial OS=Mus musculus GN=Hspd1 PE=1 SV=1 - [CH60_MOUSE]|60 kDa heat shock protein, mitochondrial (Fragment) OS=Mus musculus GN=Hspd1 PE=1 SV=1 - [D3Z2F2_MOUSE]|60 kDa heat shock protein, mitochondrial (Fragment) OS=Mus musculus GN=Hspd1 PE=1 SV=1 - [D3Z7J9_MOUSE]	P63038;D3Z2F2;D3Z7J9	LVQDVANNTNEEAGDGTTTATVLAR	3			HCD	1				416.69	2.1425e-42	2.1425e-42	1280.63	2	0	0	250	2	1280.63	2560.25	1.02	95.05	1606.84	0	879.621	0	0	0	769.111	0	0	0	18845	18845	MS2	18/104	20180109_Lumos_RSLC3_Stadlmann_Penninger_IMBA_mESC_PNGF_HILIC_fr19.raw
14-3-3 protein zeta/delta OS=Mus musculus GN=Ywhaz PE=1 SV=1 - [1433Z_MOUSE]	P63101	DNLTLWTSDTQGDEAEAGEGGEN	1			HCD	1				429.22	1.19647e-43	1.19647e-43	1205	2	0	23	250	2	1205	2409	0.39	151.38	3656.42	0	1596.17	0	0	0	0	0	0	0	34339	34339	MS2	24/94	20180109_Lumos_RSLC3_Stadlmann_Penninger_IMBA_mESC_PNGF_HILIC_fr17.raw
14-3-3 protein zeta/delta OS=Mus musculus GN=Ywhaz PE=1 SV=1 - [1433Z_MOUSE]	P63101	GIVDQSQQAYQEAFEISK	1			HCD	1				318.18	1.52004e-32	1.52004e-32	1021	2	0	24	250	2	1021	2041	4.31	136.7	1119.79	0	550.603	0	0	0	0	0	0	0	30409	30409	MS2	15/78	20180109_Lumos_RSLC3_Stadlmann_Penninger_IMBA_mESC_PNGF_HILIC_fr18.raw
High mobility group protein B1 OS=Mus musculus GN=Hmgb1 PE=1 SV=2 - [HMGB1_MOUSE]	P63158	KKEEEDDEEDEEDEEEEEEEEDEDEEEDDDDE	1			HCD	1				1009.61	1.0935e-101	1.0935e-101	1336.11	3	2	5	250	3	1336.11	4006.32	-1.73	109.09	16832.3	0	0	0	0	0	0	0	0	0	27094	27094	MS2	52/302	20180109_Lumos_RSLC3_Stadlmann_Penninger_IMBA_mESC_PNGF_HILIC_fr15.raw
High mobility group protein B1 OS=Mus musculus GN=Hmgb1 PE=1 SV=2 - [HMGB1_MOUSE]	P63158	KKEEEDDEEDEEDEEEEEEEEDEDEEEDDDDE	1			HCD	1				941.14	7.69408e-95	7.69408e-95	1336.12	3	2	7	250	3	1336.12	4006.33	0.37	87.06	14998.7	0	0	0	0	0	0	0	0	0	21441	21441	MS2	50/302	20180109_Lumos_RSLC3_Stadlmann_Penninger_IMBA_mESC_PNGF_HILIC_fr15.raw
High mobility group protein B1 OS=Mus musculus GN=Hmgb1 PE=1 SV=2 - [HMGB1_MOUSE]	P63158	KKEEEDDEEDEEDEEEEEEEEDEDEEEDDDDE	1			HCD	1				852.61	5.48632e-86	5.48632e-86	1336.12	3	2	35	250	3	1336.12	4006.33	0.56	123.37	3463.01	0	0	0	0	0	0	0	0	0	30587	30587	MS2	43/302	20180109_Lumos_RSLC3_Stadlmann_Penninger_IMBA_mESC_PNGF_HILIC_fr15.raw
High mobility group protein B1 OS=Mus musculus GN=Hmgb1 PE=1 SV=2 - [HMGB1_MOUSE]	P63158	KKEEEDDEEDEEDEEEEEEEEDEDEEEDDDDE	1			HCD	1				758.96	1.26939e-76	1.26939e-76	1336.12	3	2	30	147	3	1336.12	4006.34	1.75	92.43	27710.1	0	0	0	0	0	0	0	0	0	22856	22856	MS2	45/302	20180109_Lumos_RSLC3_Stadlmann_Penninger_IMBA_mESC_PNGF_HILIC_fr15.raw
High mobility group protein B1 OS=Mus musculus GN=Hmgb1 PE=1 SV=2 - [HMGB1_MOUSE]	P63158	KKEEEDDEEDEEDEEEEEEEEDEDEEEDDDDE	1			HCD	1				753.4	4.56634e-76	4.56634e-76	1336.12	3	2	46	160	3	1336.12	4006.33	0.65	93.06	10918.6	0	0	0	0	0	0	0	0	0	23024	23024	MS2	45/302	20180109_Lumos_RSLC3_Stadlmann_Penninger_IMBA_mESC_PNGF_HILIC_fr15.raw
High mobility group protein B1 OS=Mus musculus GN=Hmgb1 PE=1 SV=2 - [HMGB1_MOUSE]	P63158	KKEEEDDEEDEEDEEEEEEEEDEDEEEDDDDE	1			HCD	1				752.37	5.79164e-76	5.79164e-76	1336.11	3	2	36	149	3	1336.11	4006.33	-1	85.44	36500.5	0	0	0	0	0	0	0	0	0	21022	21022	MS2	43/302	20180109_Lumos_RSLC3_Stadlmann_Penninger_IMBA_mESC_PNGF_HILIC_fr15.raw
High mobility group protein B1 OS=Mus musculus GN=Hmgb1 PE=1 SV=2 - [HMGB1_MOUSE]	P63158	KKEEEDDEEDEEDEEEEEEEEDEDEEEDDDDE	1			HCD	1				751.71	6.74129e-76	6.74129e-76	1336.12	3	2	23	122	3	1336.12	4006.33	1.29	107.93	36559.1	0	0	0	0	0	0	0	0	0	26802	26802	MS2	37/302	20180109_Lumos_RSLC3_Stadlmann_Penninger_IMBA_mESC_PNGF_HILIC_fr15.raw
High mobility group protein B1 OS=Mus musculus GN=Hmgb1 PE=1 SV=2 - [HMGB1_MOUSE]	P63158	KKEEEDDEEDEEDEEEEEEEEDEDEEEDDDDE	1			HCD	1				700.98	7.98196e-71	7.98196e-71	1336.12	3	2	69	250	3	1336.12	4006.33	0.83	110.4	6840.38	0	0	0	0	0	0	0	0	0	27423	27423	MS2	41/302	20180109_Lumos_RSLC3_Stadlmann_Penninger_IMBA_mESC_PNGF_HILIC_fr15.raw
High mobility group protein B1 OS=Mus musculus GN=Hmgb1 PE=1 SV=2 - [HMGB1_MOUSE]	P63158	KKEEEDDEEDEEDEEEEEEEEDEDEEEDDDDE	1			HCD	1				662.22	5.99637e-67	5.99637e-67	1336.11	3	2	28	250	3	1336.11	4006.33	-0.08	82.17	2146.56	0	0	0	0	0	0	0	0	0	19500	19500	MS2	37/301	20180109_Lumos_RSLC3_Stadlmann_Penninger_IMBA_mESC_PNGF_HILIC_fr16.raw
High mobility group protein B1 OS=Mus musculus GN=Hmgb1 PE=1 SV=2 - [HMGB1_MOUSE]	P63158	KKEEEDDEEDEEDEEEEEEEEDEDEEEDDDDE	1			HCD	1				654.87	3.2561e-66	3.2561e-66	1336.12	3	2	0	250	3	1336.12	4006.33	0.56	75.43	1976.46	0	0	0	0	0	627.112	0	0	0	17210	17210	MS2	39/275	20180109_Lumos_RSLC3_Stadlmann_Penninger_IMBA_mESC_PNGF_HILIC_fr17.raw
High mobility group protein B1 OS=Mus musculus GN=Hmgb1 PE=1 SV=2 - [HMGB1_MOUSE]	P63158	KKEEEDDEEDEEDEEEEEEEEDEDEEEDDDDE	1			HCD	1				646.59	2.19111e-65	2.19111e-65	1336.11	3	2	33	113	3	1336.11	4006.32	-1.54	86.11	21238.4	0	0	0	0	0	0	0	0	0	21192	21192	MS2	38/302	20180109_Lumos_RSLC3_Stadlmann_Penninger_IMBA_mESC_PNGF_HILIC_fr15.raw
High mobility group protein B1 OS=Mus musculus GN=Hmgb1 PE=1 SV=2 - [HMGB1_MOUSE]	P63158	KKEEEDDEEDEEDEEEEEEEEDEDEEEDDDDE	1			HCD	1				607.27	1.87697e-61	1.87697e-61	1336.12	3	2	0	250	3	1336.12	4006.33	1.11	72.47	1750.49	0	0	0	0	0	0	0	0	0	14478	14478	MS2	33/279	20180109_Lumos_RSLC3_Stadlmann_Penninger_IMBA_mESC_PNGF_HILIC_fr19.raw
High mobility group protein B1 OS=Mus musculus GN=Hmgb1 PE=1 SV=2 - [HMGB1_MOUSE]	P63158	KKEEEDDEEDEEDEEEEEEEEDEDEEEDDDDE	1			HCD	1				541.59	6.92847e-55	6.92847e-55	1336.11	3	2	26	250	3	1336.11	4006.33	-0.36	158.89	2626.82	0	457.28	0	0	0	0	0	0	0	38601	38601	MS2	30/243	20180109_Lumos_RSLC3_Stadlmann_Penninger_IMBA_mESC_PNGF_HILIC_fr15.raw
High mobility group protein B1 OS=Mus musculus GN=Hmgb1 PE=1 SV=2 - [HMGB1_MOUSE]	P63158	KKEEEDDEEDEEDEEEEEEEEDEDEEEDDDDE	1			HCD	1				511.44	7.17815e-52	7.17815e-52	1336.12	3	2	12	250	3	1336.12	4006.34	1.93	141.05	5437.84	0	771.468	0	0	0	0	0	0	0	34667	34667	MS2	29/302	20180109_Lumos_RSLC3_Stadlmann_Penninger_IMBA_mESC_PNGF_HILIC_fr15.raw
High mobility group protein B1 OS=Mus musculus GN=Hmgb1 PE=1 SV=2 - [HMGB1_MOUSE]	P63158	KKEEEDDEEDEEDEEEEEEEEDEDEEEDDDDE	1			HCD	1				483.17	4.81681e-49	4.81681e-49	1336.12	3	2	34	250	3	1336.12	4006.33	0.65	166.74	4044.4	0	0	0	0	0	0	0	0	0	40259	40259	MS2	29/291	20180109_Lumos_RSLC3_Stadlmann_Penninger_IMBA_mESC_PNGF_HILIC_fr15.raw
High mobility group protein B1 OS=Mus musculus GN=Hmgb1 PE=1 SV=2 - [HMGB1_MOUSE]	P63158	KKEEEDDEEDEEDEEEEEEEEDEDEEEDDDDE	1			HCD	1				418.91	1.28466e-42	1.28466e-42	1336.12	3	2	7	250	3	1336.12	4006.34	2.02	180.03	965.367	0	0	0	0	0	0	0	0	0	43009	43009	MS2	26/289	20180109_Lumos_RSLC3_Stadlmann_Penninger_IMBA_mESC_PNGF_HILIC_fr15.raw
High mobility group protein B1 OS=Mus musculus GN=Hmgb1 PE=1 SV=2 - [HMGB1_MOUSE]	P63158	KKEEEDDEEDEEDEEEEEEEEDEDEEEDDDDE	1			HCD	1				343.28	4.70262e-35	4.70262e-35	1336.12	3	2	0	250	3	1336.12	4006.35	3.94	171.8	971.647	0	0	0	0	0	0	0	0	0	41350	41350	MS2	22/246	20180109_Lumos_RSLC3_Stadlmann_Penninger_IMBA_mESC_PNGF_HILIC_fr15.raw
High mobility group protein B1 OS=Mus musculus GN=Hmgb1 PE=1 SV=2 - [HMGB1_MOUSE]	P63158	KKEEEDDEEDEEDEEEEEEEEDEDEEEDDDDE	1			HCD	1				338.83	1.3097e-34	1.3097e-34	1336.11	3	2	28	250	3	1336.11	4006.33	0.01	159.24	2179.7	0	0	0	0	0	0	0	0	0	38673	38673	MS2	21/271	20180109_Lumos_RSLC3_Stadlmann_Penninger_IMBA_mESC_PNGF_HILIC_fr15.raw
High mobility group protein B1 OS=Mus musculus GN=Hmgb1 PE=1 SV=2 - [HMGB1_MOUSE]	P63158	KKEEEDDEEDEEDEEEEEEEEDEDEEEDDDDE	1			HCD	1				309.96	1.01025e-31	1.01025e-31	1336.12	3	2	0	250	3	1336.12	4006.34	1.93	172.1	1459.24	0	0	0	0	0	0	0	0	0	41406	41406	MS2	20/246	20180109_Lumos_RSLC3_Stadlmann_Penninger_IMBA_mESC_PNGF_HILIC_fr15.raw
High mobility group protein B1 OS=Mus musculus GN=Hmgb1 PE=1 SV=2 - [HMGB1_MOUSE]	P63158	KKEEEDDEEDEEDEEEEEEEEDEDEEEDDDDE	1			HCD	1				307.68	1.70434e-31	1.70434e-31	1336.11	3	2	22	250	3	1336.11	4006.33	0.01	171.46	1292.59	0	980.149	0	0	0	0	0	0	0	41281	41281	MS2	20/251	20180109_Lumos_RSLC3_Stadlmann_Penninger_IMBA_mESC_PNGF_HILIC_fr15.raw
High mobility group protein B1 OS=Mus musculus GN=Hmgb1 PE=1 SV=2 - [HMGB1_MOUSE]	P63158	KKEEEDDEEDEEDEEEEEEEEDEDEEEDDDDE	1			HCD	1				291.83	6.56606e-30	6.56606e-30	1336.11	3	2	39	250	3	1336.11	4006.32	-2.55	163.2	2358.7	0	0	0	0	0	0	0	0	0	39509	39509	MS2	18/251	20180109_Lumos_RSLC3_Stadlmann_Penninger_IMBA_mESC_PNGF_HILIC_fr15.raw
Dynein light chain 1, cytoplasmic OS=Mus musculus GN=Dynll1 PE=1 SV=1 - [DYL1_MOUSE]	P63168	NADMSEEMQQDSVECATQALEK	1	C15(Carbamidomethyl)		HCD	1				538.84	1.30681e-54	1.30681e-54	838.69	3	0	14	250	3	838.685	2514.04	-0.88	125.15	2281.88	0	0	0	0	0	0	0	0	0	27917	27917	MS2	33/238	20180109_Lumos_RSLC3_Stadlmann_Penninger_IMBA_mESC_PNGF_HILIC_fr18.raw
Dynein light chain 1, cytoplasmic OS=Mus musculus GN=Dynll1 PE=1 SV=1 - [DYL1_MOUSE]	P63168	NADMSEEMQQDSVECATQALEK	1	N1(Deamidated); C15(Carbamidomethyl)	N1(Deamidated): 100	HCD	1				297.81	1.65438e-30	1.65438e-30	839.02	3	0	49	250	3	839.021	2515.05	8.8	125.41	2172.11	0	0	0	0	0	564.301	0	0	0	29685	29685	MS2	19/238	20180109_Lumos_RSLC3_Stadlmann_Penninger_IMBA_mESC_PNGF_HILIC_fr16.raw
Guanine nucleotide-binding protein subunit beta-2-like 1 OS=Mus musculus GN=Gnb2l1 PE=1 SV=3 - [GBLP_MOUSE]	P68040	FSPNSSNPIIVSCGWDK	1	C13(Carbamidomethyl)		HCD	1				359.43	1.13959e-36	1.13959e-36	954.45	2	0	52	250	2	954.454	1907.9	2.93	118.29	7208.69	0	0	0	0	0	0	0	0	0	26415	26415	MS2	23/84	20180109_Lumos_RSLC3_Stadlmann_Penninger_IMBA_mESC_PNGF_HILIC_fr18.raw
Phosphatidylethanolamine-binding protein 1 OS=Mus musculus GN=Pebp1 PE=1 SV=3 - [PEBP1_MOUSE]	P70296	GNDISSGTVLSDYVGSGPPSGTGLHR	1			HCD	1				552.16	6.0819e-56	6.0819e-56	844.08	3	0	19	250	3	844.077	2530.22	-0.74	113.58	3535.23	0	0	0	0	0	0	0	0	0	27025	27025	MS2	33/280	20180109_Lumos_RSLC3_Stadlmann_Penninger_IMBA_mESC_PNGF_HILIC_fr16.raw
TRAF family member-associated NF-kappa-B activator OS=Mus musculus GN=Tank PE=1 SV=1 - [TANK_MOUSE]|TRAF family member-associated NF-kappa-B activator OS=Mus musculus GN=Tank PE=1 SV=1 - [Q8C2D3_MOUSE]|TRAF family member-associated NF-kappa-B activator OS=Mus musculus GN=Tank PE=1 SV=1 - [A2AR76_MOUSE]|TRAF family member-associated NF-kappa-B activator OS=Mus musculus GN=Tank PE=1 SV=1 - [A2AR78_…	P70347;Q8C2D3;A2AR76;A2AR78	TTDKTNPSNLR	4	S8(HexNAc); N9(HexNAc)	T1(HexNAc): 99.5; N9(HexNAc): 99	HCD	1	id=HexNAc7.Hex4.dHex2.NeuNAc1+17amu_N-Glycan	2670	0	198.5	1.41382e-20	1.41382e-20	413.96	4	1		104	4	413.956	1652.8	2.75	59.83	309607	0	0	0	0	0	0	0	0	0	14368	14368	MS2	13/222	20180109_Lumos_RSLC3_Stadlmann_Penninger_IMBA_mESC_PNGF_HILIC_fr15.raw
Nuclear receptor coactivator 1 OS=Mus musculus GN=Ncoa1 PE=1 SV=2 - [NCOA1_MOUSE]	P70365	HADIDTSCKDVLSCTGTSSSASSNPSGGTCPSSHSSLTER	1	C8(Carbamidomethyl); C14(Carbamidomethyl); N24(Deamidated); C30(Carbamidomethyl)	N24(Deamidated): 100	HCD	1				724.18	3.81983e-73	3.81983e-73	1036.2	4	1	0	250	4	1036.2	4141.79	5.7	69.83	5315.29	0	1298.9	0	0	0	1317.29	0	0	0	16422	16422	MS2	41/441	20180109_Lumos_RSLC3_Stadlmann_Penninger_IMBA_mESC_PNGF_HILIC_fr16.raw
Sialate O-acetylesterase OS=Mus musculus GN=Siae PE=2 SV=3 - [SIAE_MOUSE]	P70665	NSSDYGFPEIR	1	S2(HexNAc)	N1(HexNAc): 100	HCD	1	id=HexNAc2.Hex6_N-Glycan	1378.48	1.28	496.87	2.058e-50	2.058e-50	496.56	3	0	18	227	3	496.561	1487.67	2.34	91.6	214986	0	0	0	0	0	37078.1	0	6994.77	0	21811	21811	MS2	32/165	20180109_Lumos_RSLC3_Stadlmann_Penninger_IMBA_mESC_PNGF_HILIC_fr16.raw
Sialate O-acetylesterase OS=Mus musculus GN=Siae PE=2 SV=3 - [SIAE_MOUSE]	P70665	NSSDYGFPEIR	1	S2(HexNAc)	N1(HexNAc): 99.53	HCD	1	id=HexNAc2.Hex6_N-Glycan	1378.48	1.14	404.68	3.40449e-41	3.40449e-41	744.34	2	0	13	250	2	744.339	1487.67	3.86	91.02	192010	0	0	0	0	0	24107.7	0	5257.92	0	21676	21676	MS2	23/85	20180109_Lumos_RSLC3_Stadlmann_Penninger_IMBA_mESC_PNGF_HILIC_fr16.raw
Sialate O-acetylesterase OS=Mus musculus GN=Siae PE=2 SV=3 - [SIAE_MOUSE]	P70665	NSSDYGFPEIR	1	S2(HexNAc)	N1(HexNAc): 99.57	HCD	1	id=HexNAc2.Hex6_N-Glycan	1378.48	0.97	358.13	1.53741e-36	1.53741e-36	496.56	3	0	19	182	3	496.56	1487.67	1.35	91.37	236646	0	0	0	0	0	44142.6	0	7974.74	0	21758	21758	MS2	21/165	20180109_Lumos_RSLC3_Stadlmann_Penninger_IMBA_mESC_PNGF_HILIC_fr16.raw
Sialate O-acetylesterase OS=Mus musculus GN=Siae PE=2 SV=3 - [SIAE_MOUSE]	P70665	NSSDYGFPEIR	1	S2(HexNAc)	N1(HexNAc): 99.75	HCD	1	id=HexNAc2.Hex6_N-Glycan	1378.48	1.12	311.41	7.23417e-32	7.23417e-32	744.34	2	0	30	250	2	744.338	1487.67	3.2	91.4	367587	0	0	0	0	0	46149.4	0	9556.64	0	21765	21765	MS2	20/85	20180109_Lumos_RSLC3_Stadlmann_Penninger_IMBA_mESC_PNGF_HILIC_fr16.raw
Lysosomal alpha-glucosidase OS=Mus musculus GN=Gaa PE=1 SV=2 - [LYAG_MOUSE]	P70699	NNTIVNK	1	N1(HexNAc)	N1(HexNAc): 99.8	HCD	1	id=HexNAc2.Hex3_N-Glycan	892.317	1.72	469.66	1.08031e-47	1.08031e-47	503.26	2	0	0	250	2	503.265	1005.52	0.86	17.13	78597.4	0	0	0	0	0	9436.22	0	1904.5	0	3624	3624	MS2	25/56	20180109_Lumos_RSLC3_Stadlmann_Penninger_IMBA_mESC_PNGF_HILIC_fr15.raw
Lysosomal alpha-glucosidase OS=Mus musculus GN=Gaa PE=1 SV=2 - [LYAG_MOUSE]	P70699	NNTIVNK	1	N2(HexNAc)	N1(HexNAc): 49.96; N2(HexNAc): 49.96	HCD	1	id=HexNAc2.Hex4_N-Glycan	1054.37	2.02	648.84	1.30698e-65	1.30698e-65	503.26	2	0	2	250	2	503.264	1005.52	-0.08	16.5	357475	0	0	0	0	0	50654.2	0	8037.34	0	3371	3371	MS2	33/62	20180109_Lumos_RSLC3_Stadlmann_Penninger_IMBA_mESC_PNGF_HILIC_fr16.raw
Lysosomal alpha-glucosidase OS=Mus musculus GN=Gaa PE=1 SV=2 - [LYAG_MOUSE]	P70699	NNTIVNK	1	N1(HexNAc)	N1(HexNAc): 99.87	HCD	1	id=HexNAc2.Hex4_N-Glycan	1054.37	1.62	506.58	2.19639e-51	2.19639e-51	503.26	2	0	21	250	2	503.265	1005.52	1.37	16.55	70221.2	0	0	0	0	0	7445.85	0	2519.9	0	3484	3484	MS2	24/56	20180109_Lumos_RSLC3_Stadlmann_Penninger_IMBA_mESC_PNGF_HILIC_fr15.raw
Lysosomal alpha-glucosidase OS=Mus musculus GN=Gaa PE=1 SV=2 - [LYAG_MOUSE]	P70699	NNTIVNK	1	N1(HexNAc)	N1(HexNAc): 99.85	HCD	1	id=HexNAc2.Hex5_N-Glycan	1216.42	2.03	667.41	1.81437e-67	1.81437e-67	503.26	2	0	0	250	2	503.265	1005.52	1.41	15.97	326389	0	0	0	0	0	40756.6	0	12492	0	3108	3108	MS2	33/56	20180109_Lumos_RSLC3_Stadlmann_Penninger_IMBA_mESC_PNGF_HILIC_fr17.raw
Lysosomal alpha-glucosidase OS=Mus musculus GN=Gaa PE=1 SV=2 - [LYAG_MOUSE]	P70699	NNTIVNK	1	N1(HexNAc)	N1(HexNAc): 99.85	HCD	1	id=HexNAc2.Hex5_N-Glycan	1216.42	1.6	586.03	2.49463e-59	2.49463e-59	503.27	2	0	0	250	2	503.265	1005.52	2.26	15.56	160989	0	0	0	0	0	17870.7	0	2831.89	0	3009	3009	MS2	29/56	20180109_Lumos_RSLC3_Stadlmann_Penninger_IMBA_mESC_PNGF_HILIC_fr17.raw
Lysosomal alpha-glucosidase OS=Mus musculus GN=Gaa PE=1 SV=2 - [LYAG_MOUSE]	P70699	NNTIVNK	1	N1(HexNAc)	N1(HexNAc): 99.84	HCD	1	id=HexNAc2.Hex5_N-Glycan	1216.42	1.55	466.71	2.13249e-47	2.13249e-47	503.26	2	0	0	250	2	503.265	1005.52	0.68	15.45	65962.2	0	0	0	0	0	6121.5	0	1208.16	0	3119	3119	MS2	24/56	20180109_Lumos_RSLC3_Stadlmann_Penninger_IMBA_mESC_PNGF_HILIC_fr16.raw
Lysosomal alpha-glucosidase OS=Mus musculus GN=Gaa PE=1 SV=2 - [LYAG_MOUSE]	P70699	NNTIVNK	1	N1(HexNAc)	N1(HexNAc): 49.96; N2(HexNAc): 49.96	HCD	1	id=HexNAc2.Hex6_N-Glycan	1378.48	1.68	615.19	3.02466e-62	3.02466e-62	503.26	2	0	0	250	2	503.265	1005.52	1.32	15.04	320629	0	0	0	0	0	42994.9	0	9290.25	0	2897	2897	MS2	30/56	20180109_Lumos_RSLC3_Stadlmann_Penninger_IMBA_mESC_PNGF_HILIC_fr17.raw
Lysosomal alpha-glucosidase OS=Mus musculus GN=Gaa PE=1 SV=2 - [LYAG_MOUSE]	P70699	NNTIVNK	1	N1(HexNAc)	N1(HexNAc): 99.87	HCD	1	id=HexNAc2.Hex6_N-Glycan	1378.48	2	607.5	1.77754e-61	1.77754e-61	503.26	2	0	1	250	2	503.265	1005.52	1.32	15.04	383421	0	0	0	0	0	59355.6	0	10980.2	0	2595	2595	MS2	30/56	20180109_Lumos_RSLC3_Stadlmann_Penninger_IMBA_mESC_PNGF_HILIC_fr18.raw
Lysosomal alpha-glucosidase OS=Mus musculus GN=Gaa PE=1 SV=2 - [LYAG_MOUSE]	P70699	NNTIVNK	1	N1(HexNAc)	N6(HexNAc): 100	HCD	1	id=HexNAc2.Hex6.PO41_N-Glycan	1458.44	1.5	237.6	1.73978e-24	1.73978e-24	503.27	2	0	14	250	2	503.268	1005.53	7.61	22.44	16555.1	19968.3	0	0	0	0	4455.84	0	809.556	0	3910	3910	MS2	1956-12-01	20180109_Lumos_RSLC3_Stadlmann_Penninger_IMBA_mESC_PNGF_HILIC_fr19.raw
Lysosomal alpha-glucosidase OS=Mus musculus GN=Gaa PE=1 SV=2 - [LYAG_MOUSE]	P70699	NNTIVNK	1	N1(HexNAc)	N1(HexNAc): 99.43	HCD	1	id=HexNAc2.Hex6.PO41_N-Glycan	1458.44	1.62	221.77	6.65639e-23	6.65639e-23	503.27	2	0	0	250	2	503.266	1005.52	3.48	23.04	18935.6	23237.6	0	0	0	0	5685.34	0	682.687	0	4390	4390	MS2	1956-12-01	20180109_Lumos_RSLC3_Stadlmann_Penninger_IMBA_mESC_PNGF_HILIC_fr18.raw
Lysosomal alpha-glucosidase OS=Mus musculus GN=Gaa PE=1 SV=2 - [LYAG_MOUSE]	P70699	NNTIVNK	1	N1(HexNAc)	N1(HexNAc): 33.3; N2(HexNAc): 33.3; T3(HexNAc): 33.3	HCD	1	id=HexNAc2.Hex6.PO41_N-Glycan	1458.44	1.65	199.13	1.22318e-20	1.22318e-20	503.26	2	0	0	250	2	503.264	1005.52	0.08	22.84	20292	24884.3	0	0	0	0	4456.89	0	959.163	0	4348	4348	MS2	1956-11-01	20180109_Lumos_RSLC3_Stadlmann_Penninger_IMBA_mESC_PNGF_HILIC_fr18.raw
Lysosomal alpha-glucosidase OS=Mus musculus GN=Gaa PE=1 SV=2 - [LYAG_MOUSE]	P70699	NNTIVNK	1	N1(HexNAc)	N1(HexNAc): 49.95; T3(HexNAc): 49.95	HCD	1	id=HexNAc2.Hex7_N-Glycan	1540.53	1.31	230.08	9.80756e-24	9.80756e-24	503.27	2	0	28	250	2	503.266	1005.53	4.15	14.28	25265	0	0	0	0	0	2848.68	0	884.854	0	2428	2428	MS2	1956-11-01	20180109_Lumos_RSLC3_Stadlmann_Penninger_IMBA_mESC_PNGF_HILIC_fr18.raw
Lysosomal alpha-glucosidase OS=Mus musculus GN=Gaa PE=1 SV=2 - [LYAG_MOUSE]	P70699	NNTIVNK	1	N1(HexNAc)	N1(HexNAc): 99.85	HCD	1	id=HexNAc2.Hex8_N-Glycan	1702.58	1.63	418.93	1.27856e-42	1.27856e-42	503.27	2	0	0	250	2	503.267	1005.53	5.03	13.56	47746.4	0	0	0	0	0	7432.37	0	1266.93	0	2161	2161	MS2	21/56	20180109_Lumos_RSLC3_Stadlmann_Penninger_IMBA_mESC_PNGF_HILIC_fr19.raw
Ras GTPase-activating protein-binding protein 2 OS=Mus musculus GN=G3bp2 PE=1 SV=2 - [G3BP2_MOUSE]	P97379	NSSYVHGGVDASGKPQEAVYGQNDIHHK	1			HCD	1				685.45	2.85082e-69	2.85082e-69	749.36	4	0	20	250	4	749.357	2994.41	-0.62	48.65	887.423	0	0	0	0	0	0	0	0	0	10371	10371	MS2	36/305	20180109_Lumos_RSLC3_Stadlmann_Penninger_IMBA_mESC_PNGF_HILIC_fr18.raw
Aminopeptidase N OS=Mus musculus GN=Anpep PE=1 SV=4 - [AMPN_MOUSE]	P97449	KLNYTLK	1	N3(HexNAc)	T5(HexNAc): 99.8	HCD	1	id=HexNAc2.Hex8_N-Glycan	1702.58	1.47	208.53	1.40429e-21	1.40429e-21	361.54	3	1	6	250	3	361.542	1082.61	1.39	33.45	33941.3	0	0	0	0	0	7583.06	0	1698.25	0	7204	7204	MS2	14/115	20180109_Lumos_RSLC3_Stadlmann_Penninger_IMBA_mESC_PNGF_HILIC_fr17.raw
5'-3' exoribonuclease 1 OS=Mus musculus GN=Xrn1 PE=1 SV=1 - [XRN1_MOUSE]|5'-3' exoribonuclease 1 OS=Mus musculus GN=Xrn1 PE=1 SV=1 - [F8VQ87_MOUSE]|5'-3' exoribonuclease 1 OS=Mus musculus GN=Xrn1 PE=1 SV=1 - [A0A087WQN7_MOUSE]	P97789;F8VQ87;A0A087WQN7	MTPQESPPASSSSSQAAQPVSSHVETASQGHVGSQPR	3	T2(HexNAc)	T2(HexNAc): 100	HCD	1				1041.2	7.5842e-105	7.5842e-105	984.46	4	0	0	250	4	984.458	3934.81	-0.44	60.65	105067	0	1316.58	0	0	0	935.89	0	0	0	14179	14179	MS2	64/624	20180109_Lumos_RSLC3_Stadlmann_Penninger_IMBA_mESC_PNGF_HILIC_fr16.raw
Coxsackievirus and adenovirus receptor homolog OS=Mus musculus GN=Cxadr PE=1 SV=1 - [CXAR_MOUSE]	P97792	NASSEYSGTYSCTVQNR	1	C12(Carbamidomethyl); T13(HexNAc)	N1(HexNAc): 99.35	HCD	1	id=HexNAc2.Hex6_N-Glycan	1378.48	0.58	214.33	3.69241e-22	3.69241e-22	709.64	3	0	34	250	3	709.638	2126.9	2.97	54.95	23297.7	0	1306.2	0	0	0	4798.75	0	932.289	0	10764	10764	MS2	18/268	20180109_Lumos_RSLC3_Stadlmann_Penninger_IMBA_mESC_PNGF_HILIC_fr19.raw
Coxsackievirus and adenovirus receptor homolog OS=Mus musculus GN=Cxadr PE=1 SV=1 - [CXAR_MOUSE]	P97792	NASSEYSGTYSCTVQNR	1	C12(Carbamidomethyl); T13(HexNAc)	N1(HexNAc): 49.94; S3(HexNAc): 49.94	HCD	1	id=HexNAc2.Hex7_N-Glycan	1540.53	0.6	363.31	4.66642e-37	4.66642e-37	709.64	3	0	0	250	3	709.636	2126.89	-0.34	54.36	24505.8	0	0	0	0	0	4829.16	0	1372.37	0	9090	9090	MS2	23/268	20180109_Lumos_RSLC3_Stadlmann_Penninger_IMBA_mESC_PNGF_HILIC_fr20.raw
Mitogen-activated protein kinase kinase kinase kinase 4 OS=Mus musculus GN=Map4k4 PE=1 SV=1 - [M4K4_MOUSE]|Mitogen-activated protein kinase kinase kinase kinase 4 OS=Mus musculus GN=Map4k4 PE=1 SV=2 - [E9PVG7_MOUSE]|Mitogen-activated protein kinase kinase kinase kinase 4 OS=Mus musculus GN=Map4k4 PE=1 SV=1 - [A0A0A6YWR8_MOUSE]|Map4k4 protein OS=Mus musculus GN=Map4k4 PE=1 SV=1 - [B7ZNR9_MOUSE]|Ma…	P97820;E9PVG7;A0A0A6YWR8;B7ZNR9;B2RUE8;A0A0A6YWM8;A0A0A6YW53;A0A0A6YWJ2;F8VPL5	LVPRPGSGSSSGSSNSGSQPGSHPGSQSGSGER	9	N15(Deamidated)	N15(Deamidated): 100	HCD	1				339.42	1.14302e-34	1.14302e-34	1023.8	3	0	56	250	3	1023.8	3069.4	3.59	33.56	18630.5	0	0	0	0	0	0	0	0	0	7653	7653	MS2	26/359	20180109_Lumos_RSLC3_Stadlmann_Penninger_IMBA_mESC_PNGF_HILIC_fr15.raw
Integral membrane protein DGCR2/IDD OS=Mus musculus GN=Dgcr2 PE=2 SV=1 - [IDD_MOUSE]|Protein Gm20518 OS=Mus musculus GN=Gm20518 PE=4 SV=1 - [E9Q548_MOUSE]|Integral membrane protein DGCR2/IDD OS=Mus musculus GN=Dgcr2 PE=4 SV=1 - [E9QNU3_MOUSE]|DiGeorge syndrome critical region gene 2 OS=Mus musculus GN=Dgcr2 PE=2 SV=1 - [Q6P5A9_MOUSE]|DiGeorge syndrome critical region gene 2, isoform CRA_d OS=Mus …	P98154;E9Q548;E9QNU3;Q6P5A9;Q8C2R4	NHSLEGR	5	S3(HexNAc)	N1(HexNAc): 50; S3(HexNAc): 50	HCD	1	id=HexNAc2.Hex7_N-Glycan	1540.53	1.7	194.17	3.82469e-20	3.82469e-20	339.17	3	0	2	250	3	339.166	1015.48	3.77	9.97	45087.4	0	0	0	0	0	7989.9	0	2142.33	0	1551	1551	MS2	13/91	20180109_Lumos_RSLC3_Stadlmann_Penninger_IMBA_mESC_PNGF_HILIC_fr18.raw
Integral membrane protein DGCR2/IDD OS=Mus musculus GN=Dgcr2 PE=2 SV=1 - [IDD_MOUSE]|Protein Gm20518 OS=Mus musculus GN=Gm20518 PE=4 SV=1 - [E9Q548_MOUSE]|Integral membrane protein DGCR2/IDD OS=Mus musculus GN=Dgcr2 PE=4 SV=1 - [E9QNU3_MOUSE]|DiGeorge syndrome critical region gene 2 OS=Mus musculus GN=Dgcr2 PE=2 SV=1 - [Q6P5A9_MOUSE]|DiGeorge syndrome critical region gene 2, isoform CRA_d OS=Mus …	P98154;E9Q548;E9QNU3;Q6P5A9;Q8C2R4	NHSLEGR	5	N1(HexNAc)	N1(HexNAc): 99.8	HCD	1	id=HexNAc2.Hex10_N-Glycan	2026.69	1.01	266.71	2.13188e-27	2.13188e-27	339.17	3	0	0	250	3	339.166	1015.48	2.24	9.29	185094	0	0	0	0	0	46439.7	0	12698.1	0	1402	1402	MS2	18/111	20180109_Lumos_RSLC3_Stadlmann_Penninger_IMBA_mESC_PNGF_HILIC_fr19.raw
Transitional endoplasmic reticulum ATPase OS=Mus musculus GN=Vcp PE=1 SV=4 - [TERA_MOUSE]	Q01853	GFGSFRFPSGNQGGAGPSQGSGGGTGGSVYTEDNDDDLYG	1			HCD	1				279.58	1.1008e-28	1.1008e-28	1291.22	3	1	11	250	3	1291.22	3871.63	-0.2	140.99	7309.75	0	1233.85	0	0	0	0	0	0	0	34652	34652	MS2	22/417	20180109_Lumos_RSLC3_Stadlmann_Penninger_IMBA_mESC_PNGF_HILIC_fr15.raw
Nucleobindin-1 OS=Mus musculus GN=Nucb1 PE=1 SV=2 - [NUCB1_MOUSE]	Q02819	KQQLQEQSAPPSKPDGQLQFR	1	S12(HexNAc)	S8(HexNAc): 99.78	HCD	1	id=HexNAc1.Hex1.NeuNAc2_O-Glycan	947.323	0	1099.6	1.0969e-110	1.0969e-110	871.78	3	1	4	250	3	871.782	2613.33	2.15	77.16	73593.8	0	78723.6	24030.5	0	0	19406.8	0	0	1617.92	18852	18852	MS2	55/332	20180109_Lumos_RSLC3_Stadlmann_Penninger_IMBA_mESC_PNGF_HILIC_fr15.raw
Nucleobindin-1 OS=Mus musculus GN=Nucb1 PE=1 SV=2 - [NUCB1_MOUSE]	Q02819	KQQLQEQSAPPSKPDGQLQFR	1	S12(HexNAc)	S8(HexNAc): 99.79	HCD	1	id=HexNAc1.Hex1.NeuNAc2_O-Glycan	947.323	0.44	1047.97	1.5954e-105	1.5954e-105	871.78	3	1	0	250	3	871.782	2613.33	1.73	76.93	52707.8	0	55515.5	16978.7	0	0	13879.7	0	0	579.388	18794	18794	MS2	49/332	20180109_Lumos_RSLC3_Stadlmann_Penninger_IMBA_mESC_PNGF_HILIC_fr15.raw
Nucleobindin-1 OS=Mus musculus GN=Nucb1 PE=1 SV=2 - [NUCB1_MOUSE]	Q02819	KQQLQEQSAPPSKPDGQLQFR	1	S12(HexNAc)	S12(HexNAc): 99.69	HCD	1	id=HexNAc1.Hex1.NeuNAc2_O-Glycan	947.323	0	739.41	1.14653e-74	1.14653e-74	871.78	3	1	12	250	3	871.783	2613.33	2.43	77.4	62501.6	0	60355.5	19805.5	0	0	17477.3	0	0	0	18913	18913	MS2	41/332	20180109_Lumos_RSLC3_Stadlmann_Penninger_IMBA_mESC_PNGF_HILIC_fr15.raw
Zinc finger protein 40 OS=Mus musculus GN=Hivep1 PE=1 SV=1 - [ZEP1_MOUSE]|Zinc finger protein 40 OS=Mus musculus GN=Hivep1 PE=1 SV=1 - [F8VPM9_MOUSE]	Q03172;F8VPM9	QAAVEDSTASESHVPGSGQSVDESCQGCPSSSEAGPVQSK	2	T8(HexNAc); C25(Carbamidomethyl); C28(Carbamidomethyl)	S17(HexNAc): 49.59; S20(HexNAc): 49.59	HCD	1				354.06	3.92277e-36	3.92277e-36	1412.95	3	0	0	250	3	1412.95	4236.83	6.29	69.39	8930.67	0	0	0	0	0	0	0	0	0	15776	15776	MS2	26/672	20180109_Lumos_RSLC3_Stadlmann_Penninger_IMBA_mESC_PNGF_HILIC_fr17.raw
DNA-binding protein Ikaros OS=Mus musculus GN=Ikzf1 PE=1 SV=2 - [IKZF1_MOUSE]|DNA-binding protein Ikaros OS=Mus musculus GN=Ikzf1 PE=1 SV=1 - [G5E8H3_MOUSE]|DNA-binding protein Ikaros OS=Mus musculus GN=Ikzf1 PE=1 SV=1 - [Q5SWT9_MOUSE]|DNA-binding protein Ikaros OS=Mus musculus GN=Ikzf1 PE=1 SV=1 - [Q5SWU0_MOUSE]	Q03267;G5E8H3;Q5SWT9;Q5SWU0	SVSSEREASPSNSCQDSTDTESNAEEQR	4	N12(Deamidated); C14(Carbamidomethyl)	N12(Deamidated): 100	HCD	1				374.43	3.60234e-38	3.60234e-38	1030.09	3	1	37	250	3	1030.09	3088.27	5.21	40.25	3324.9	0	481.729	0	0	0	665.718	0	0	0	9143	9143	MS2	24/302	20180109_Lumos_RSLC3_Stadlmann_Penninger_IMBA_mESC_PNGF_HILIC_fr16.raw
Amyloid-like protein 2 OS=Mus musculus GN=Aplp2 PE=1 SV=4 - [APLP2_MOUSE]|Amyloid-like protein 2 OS=Mus musculus GN=Aplp2 PE=1 SV=1 - [Q60709_MOUSE]	Q06335;Q60709	NQSLSLLYK	2	S3(HexNAc)	N1(HexNAc): 49.94; S5(HexNAc): 49.94	HCD	1	id=HexNAc2.Hex8_N-Glycan	1702.58	1.61	492.08	6.19397e-50	6.19397e-50	634.84	2	0	0	250	2	634.842	1268.68	2.99	74.05	112645	0	0	0	0	0	19883.9	0	4797.13	0	16877	16877	MS2	26/64	20180109_Lumos_RSLC3_Stadlmann_Penninger_IMBA_mESC_PNGF_HILIC_fr17.raw
Amyloid-like protein 2 OS=Mus musculus GN=Aplp2 PE=1 SV=4 - [APLP2_MOUSE]|Amyloid-like protein 2 OS=Mus musculus GN=Aplp2 PE=1 SV=1 - [Q60709_MOUSE]	Q06335;Q60709	NQSLSLLYK	2	S3(HexNAc) ambigous: S5(HexNAc)	N1(HexNAc): 49.93; S5(HexNAc): 49.93	HCD	1	id=HexNAc2.Hex9_N-Glycan	1864.63	1.23	423.18	4.80434e-43	4.80434e-43	634.84	2	0	0	250	2	634.844	1268.68	5.23	73.61	38942.9	0	0	0	0	0	6513.17	0	1574.22	0	16771	16771	MS2	22/64	20180109_Lumos_RSLC3_Stadlmann_Penninger_IMBA_mESC_PNGF_HILIC_fr17.raw
Cation-independent mannose-6-phosphate receptor OS=Mus musculus GN=Igf2r PE=1 SV=1 - [MPRI_MOUSE]	Q07113	GYPCGGNK	1	C4(Carbamidomethyl); N7(HexNAc)	N7(HexNAc): 100	HCD	1	id=HexNAc2.Hex8_N-Glycan	1702.58	1.8	415.62	2.74378e-42	2.74378e-42	528.23	2	0	0	250	2	528.231	1055.46	8.88	14.32	119396	0	0	0	0	0	19035.5	0	4625.37	0	2319	2319	MS2	20/49	20180109_Lumos_RSLC3_Stadlmann_Penninger_IMBA_mESC_PNGF_HILIC_fr19.raw
Cation-independent mannose-6-phosphate receptor OS=Mus musculus GN=Igf2r PE=1 SV=1 - [MPRI_MOUSE]	Q07113	GYPCGGNK	1	C4(Carbamidomethyl); N7(HexNAc)	N7(HexNAc): 100	HCD	1	id=HexNAc2.Hex9_N-Glycan	1864.63	0.9	455.54	2.78978e-46	2.78978e-46	528.23	2	0	0	250	2	528.228	1055.45	2.78	14.78	147800	0	0	0	0	0	27620.2	0	6171.44	0	2211	2211	MS2	23/49	20180109_Lumos_RSLC3_Stadlmann_Penninger_IMBA_mESC_PNGF_HILIC_fr20.raw
Cation-independent mannose-6-phosphate receptor OS=Mus musculus GN=Igf2r PE=1 SV=1 - [MPRI_MOUSE]	Q07113	NGSSIIDLSPLIHR	1	N1(HexNAc)	N1(HexNAc): 99.45	HCD	1	id=HexNAc2.Hex6_N-Glycan	1378.48	0.98	924.08	3.9058e-93	3.9058e-93	575.64	3	0	1	50	3	575.645	1724.92	0.84	114.42	2531597	0	0	0	0	0	388408	0	64676.9	0	28428	28428	MS2	52/274	20180109_Lumos_RSLC3_Stadlmann_Penninger_IMBA_mESC_PNGF_HILIC_fr15.raw
Cation-independent mannose-6-phosphate receptor OS=Mus musculus GN=Igf2r PE=1 SV=1 - [MPRI_MOUSE]	Q07113	NGSSIIDLSPLIHR	1	S3(HexNAc) ambigous: S4(HexNAc)	N1(HexNAc): 99.53	HCD	1	id=HexNAc2.Hex6_N-Glycan	1378.48	0.97	716.72	2.13024e-72	2.13024e-72	575.65	3	0	4	250	3	575.645	1724.92	1.58	114	193750	0	1074.71	0	0	0	29596.3	0	4780.98	1800.98	27122	27122	MS2	40/212	20180109_Lumos_RSLC3_Stadlmann_Penninger_IMBA_mESC_PNGF_HILIC_fr16.raw
Cation-independent mannose-6-phosphate receptor OS=Mus musculus GN=Igf2r PE=1 SV=1 - [MPRI_MOUSE]	Q07113	NGSSIIDLSPLIHR	1	S3(HexNAc) ambigous: S4(HexNAc) ambigous: S9(HexNAc)	N1(HexNAc): 99.67	HCD	1	id=HexNAc2.Hex6_N-Glycan	1378.48	0.98	634.39	3.63887e-64	3.63887e-64	575.64	3	0	7	250	3	575.645	1724.92	0.95	113.99	115950	0	0	0	0	0	17603.6	0	2774.1	0	25468	25468	MS2	35/210	20180109_Lumos_RSLC3_Stadlmann_Penninger_IMBA_mESC_PNGF_HILIC_fr18.raw
Cation-independent mannose-6-phosphate receptor OS=Mus musculus GN=Igf2r PE=1 SV=1 - [MPRI_MOUSE]	Q07113	NGSSIIDLSPLIHR	1	S3(HexNAc) ambigous: S4(HexNAc)	N1(HexNAc): 100	HCD	1	id=HexNAc2.Hex6_N-Glycan	1378.48	1.06	587.57	1.74802e-59	1.74802e-59	575.64	3	0	0	250	3	575.645	1724.92	1.27	113.91	43772.4	0	0	0	0	0	5572.53	0	578.15	0	22071	22071	MS2	35/210	20180109_Lumos_RSLC3_Stadlmann_Penninger_IMBA_mESC_PNGF_HILIC_fr19.raw
Cation-independent mannose-6-phosphate receptor OS=Mus musculus GN=Igf2r PE=1 SV=1 - [MPRI_MOUSE]	Q07113	NGSSIIDLSPLIHR	1	S3(HexNAc) ambigous: S4(HexNAc)	N1(HexNAc): 100	HCD	1	id=HexNAc2.Hex7_N-Glycan	1540.53	0.93	672.78	5.27174e-68	5.27174e-68	575.65	3	0	5	250	3	575.646	1724.92	3.02	113.61	94948.4	0	3559.66	938.819	0	0	14051.6	0	3336.34	0	25386	25386	MS2	36/212	20180109_Lumos_RSLC3_Stadlmann_Penninger_IMBA_mESC_PNGF_HILIC_fr18.raw
Cation-independent mannose-6-phosphate receptor OS=Mus musculus GN=Igf2r PE=1 SV=1 - [MPRI_MOUSE]	Q07113	NGSSIIDLSPLIHR	1	S3(HexNAc) ambigous: S4(HexNAc)	N1(HexNAc): 100	HCD	1	id=HexNAc2.Hex7_N-Glycan	1540.53	0.96	641.08	7.79638e-65	7.79638e-65	575.64	3	0	11	250	3	575.644	1724.92	-0.38	113.45	119828	0	1289.02	0	0	0	20004.3	0	4094.01	0	26194	26194	MS2	36/212	20180109_Lumos_RSLC3_Stadlmann_Penninger_IMBA_mESC_PNGF_HILIC_fr17.raw
Cation-independent mannose-6-phosphate receptor OS=Mus musculus GN=Igf2r PE=1 SV=1 - [MPRI_MOUSE]	Q07113	NGSSIIDLSPLIHR	1	S3(HexNAc) ambigous: S4(HexNAc)	N1(HexNAc): 100	HCD	1	id=HexNAc2.Hex7_N-Glycan	1540.53	0.89	576.45	2.26498e-58	2.26498e-58	862.97	2	0	26	250	2	862.966	1724.93	4.3	113.94	140519	0	0	0	0	0	24738	0	6281.82	0	28319	28319	MS2	31/108	20180109_Lumos_RSLC3_Stadlmann_Penninger_IMBA_mESC_PNGF_HILIC_fr15.raw
Cation-independent mannose-6-phosphate receptor OS=Mus musculus GN=Igf2r PE=1 SV=1 - [MPRI_MOUSE]	Q07113	NGSSIIDLSPLIHR	1	S3(HexNAc) ambigous: S4(HexNAc)	N1(HexNAc): 99.49	HCD	1	id=HexNAc2.Hex7_N-Glycan	1540.53	0.81	563.53	4.43881e-57	4.43881e-57	575.65	3	0	11	237	3	575.646	1724.92	2.81	113.49	298687	0	7985.08	2744.89	0	0	45914.5	0	7257.95	903.802	27004	27004	MS2	34/212	20180109_Lumos_RSLC3_Stadlmann_Penninger_IMBA_mESC_PNGF_HILIC_fr16.raw
Cation-independent mannose-6-phosphate receptor OS=Mus musculus GN=Igf2r PE=1 SV=1 - [MPRI_MOUSE]	Q07113	NGSSIIDLSPLIHR	1	S3(HexNAc) ambigous: S4(HexNAc)	N1(HexNAc): 99.56	HCD	1	id=HexNAc2.Hex7_N-Glycan	1540.53	1.02	510.01	9.98666e-52	9.98666e-52	575.64	3	0	0	250	3	575.645	1724.92	1.43	113.41	46475.4	0	505.441	0	0	0	8571.25	0	2425.06	0	21986	21986	MS2	30/212	20180109_Lumos_RSLC3_Stadlmann_Penninger_IMBA_mESC_PNGF_HILIC_fr19.raw
Cation-independent mannose-6-phosphate receptor OS=Mus musculus GN=Igf2r PE=1 SV=1 - [MPRI_MOUSE]	Q07113	NGSSIIDLSPLIHR	1	S3(HexNAc) ambigous: S4(HexNAc) ambigous: S9(HexNAc)	N1(HexNAc): 49.93; S3(HexNAc): 49.93	HCD	1	id=HexNAc2.Hex7_N-Glycan	1540.53	0.93	479.82	1.04173e-48	1.04173e-48	575.64	3	0	19	19	3	575.645	1724.92	0.68	113.9	2.97394e+06	0	0	0	0	0	540215	0	103294	0	28312	28312	MS2	32/212	20180109_Lumos_RSLC3_Stadlmann_Penninger_IMBA_mESC_PNGF_HILIC_fr15.raw
Cation-independent mannose-6-phosphate receptor OS=Mus musculus GN=Igf2r PE=1 SV=1 - [MPRI_MOUSE]	Q07113	NGSSIIDLSPLIHR	1	S3(HexNAc) ambigous: S4(HexNAc)	N1(HexNAc): 99.31	HCD	1	id=HexNAc3.Hex6.PO41_N-Glycan	1661.52	0.78	304.73	3.36792e-31	3.36792e-31	575.64	3	0	22	250	3	575.642	1724.91	-3.08	135.89	156466	0	0	0	0	0	120341	0	7642.87	0	32016	32016	MS2	24/212	20180109_Lumos_RSLC3_Stadlmann_Penninger_IMBA_mESC_PNGF_HILIC_fr16.raw
Cation-independent mannose-6-phosphate receptor OS=Mus musculus GN=Igf2r PE=1 SV=1 - [MPRI_MOUSE]	Q07113	NGSSIIDLSPLIHR	1	N1(HexNAc)	N1(HexNAc): 99.55	HCD	1	id=HexNAc2.Hex8_N-Glycan	1702.58	0.92	970.48	8.94885e-98	8.94885e-98	575.65	3	0	0	62	3	575.646	1724.92	3.71	112.84	2.15837e+06	0	0	0	0	0	370823	0	86061.1	0	26850	26850	MS2	52/274	20180109_Lumos_RSLC3_Stadlmann_Penninger_IMBA_mESC_PNGF_HILIC_fr16.raw
Cation-independent mannose-6-phosphate receptor OS=Mus musculus GN=Igf2r PE=1 SV=1 - [MPRI_MOUSE]	Q07113	NGSSIIDLSPLIHR	1	S3(HexNAc) ambigous: S4(HexNAc)	N1(HexNAc): 99.54	HCD	1	id=HexNAc2.Hex8_N-Glycan	1702.58	0.98	790.16	9.63639e-80	9.63639e-80	575.64	3	0	2	115	3	575.645	1724.92	1.8	113.01	874680	0	0	0	0	0	152068	0	31417.3	0	26889	26889	MS2	42/212	20180109_Lumos_RSLC3_Stadlmann_Penninger_IMBA_mESC_PNGF_HILIC_fr16.raw
Cation-independent mannose-6-phosphate receptor OS=Mus musculus GN=Igf2r PE=1 SV=1 - [MPRI_MOUSE]	Q07113	NGSSIIDLSPLIHR	1	S3(HexNAc) ambigous: S4(HexNAc) ambigous: S9(HexNAc)	N1(HexNAc): 99.81	HCD	1	id=HexNAc2.Hex8_N-Glycan	1702.58	1.01	292.83	5.20846e-30	5.20846e-30	575.65	3	0	0	250	3	575.646	1724.92	3.29	112.75	42317.2	0	0	0	0	0	8233.77	0	1682.83	0	21874	21874	MS2	19/210	20180109_Lumos_RSLC3_Stadlmann_Penninger_IMBA_mESC_PNGF_HILIC_fr19.raw
Cation-independent mannose-6-phosphate receptor OS=Mus musculus GN=Igf2r PE=1 SV=1 - [MPRI_MOUSE]	Q07113	NGSSIIDLSPLIHR	1	S3(HexNAc) ambigous: S4(HexNAc) ambigous: S9(HexNAc)	N1(HexNAc): 99.66	HCD	1	id=HexNAc2.Hex8_N-Glycan	1702.58	0.76	237.8	1.65858e-24	1.65858e-24	575.65	3	0	25	250	3	575.647	1724.93	5.62	112.97	73737.2	0	761.954	0	0	0	12220	0	2923.2	0	25237	25237	MS2	19/212	20180109_Lumos_RSLC3_Stadlmann_Penninger_IMBA_mESC_PNGF_HILIC_fr18.raw
Cation-independent mannose-6-phosphate receptor OS=Mus musculus GN=Igf2r PE=1 SV=1 - [MPRI_MOUSE]	Q07113	NGSSIIDLSPLIHR	1	S3(HexNAc) ambigous: S4(HexNAc)	N1(HexNAc): 100	HCD	1	id=HexNAc3.Hex5.NeuNAc1_N-Glycan	1710.6	0.84	333.98	4.0028e-34	4.0028e-34	575.64	3	0	4	250	3	575.644	1724.92	-0.94	134.27	166633	0	121161	27991.5	0	0	45550.8	0	7296.52	2470.25	33134	33134	MS2	24/212	20180109_Lumos_RSLC3_Stadlmann_Penninger_IMBA_mESC_PNGF_HILIC_fr15.raw
Cation-independent mannose-6-phosphate receptor OS=Mus musculus GN=Igf2r PE=1 SV=1 - [MPRI_MOUSE]	Q07113	NGSSIIDLSPLIHR	1	S3(HexNAc) ambigous: S4(HexNAc) ambigous: S9(HexNAc)	N1(HexNAc): 99.33	HCD	1	id=HexNAc4.Hex6_N-Glycan	1784.63	0.62	347.03	1.98082e-35	1.98082e-35	575.64	3	0	17	101	3	575.644	1724.92	0.6	114.19	1.12476e+06	0	0	0	0	0	363932	0	39867.4	0	28370	28370	MS2	26/212	20180109_Lumos_RSLC3_Stadlmann_Penninger_IMBA_mESC_PNGF_HILIC_fr15.raw
Cation-independent mannose-6-phosphate receptor OS=Mus musculus GN=Igf2r PE=1 SV=1 - [MPRI_MOUSE]	Q07113	NGSSIIDLSPLIHR	1	N1(HexNAc)	N1(HexNAc): 99.56	HCD	1	id=HexNAc2.Hex9_N-Glycan	1864.63	0.98	893.74	4.22406e-90	4.22406e-90	575.65	3	0	0	29	3	575.647	1724.93	4.3	112.53	3.48454e+06	0	0	0	0	0	662688	0	171572	0	25990	25990	MS2	49/274	20180109_Lumos_RSLC3_Stadlmann_Penninger_IMBA_mESC_PNGF_HILIC_fr17.raw
Cation-independent mannose-6-phosphate receptor OS=Mus musculus GN=Igf2r PE=1 SV=1 - [MPRI_MOUSE]	Q07113	NGSSIIDLSPLIHR	1	S3(HexNAc)	N1(HexNAc): 99.58	HCD	1	id=HexNAc2.Hex9_N-Glycan	1864.63	0.9	679.85	1.03493e-68	1.03493e-68	575.65	3	0	1	250	3	575.647	1724.93	4.93	112.45	100241	0	0	0	0	0	19436.8	0	4448.94	0	21824	21824	MS2	36/210	20180109_Lumos_RSLC3_Stadlmann_Penninger_IMBA_mESC_PNGF_HILIC_fr19.raw
Cation-independent mannose-6-phosphate receptor OS=Mus musculus GN=Igf2r PE=1 SV=1 - [MPRI_MOUSE]	Q07113	NGSSIIDLSPLIHR	1	S3(HexNAc) ambigous: S4(HexNAc) ambigous: S9(HexNAc)	S4(HexNAc): 98.89	HCD	1	id=HexNAc2.Hex9_N-Glycan	1864.63	0.95	591.71	6.73871e-60	6.73871e-60	575.65	3	0	16	250	3	575.645	1724.92	2.38	112.6	256408	0	2197.39	556.206	0	0	51558.5	0	16643.9	0	25154	25154	MS2	32/212	20180109_Lumos_RSLC3_Stadlmann_Penninger_IMBA_mESC_PNGF_HILIC_fr18.raw
Cation-independent mannose-6-phosphate receptor OS=Mus musculus GN=Igf2r PE=1 SV=1 - [MPRI_MOUSE]	Q07113	NGSSIIDLSPLIHR	1	S3(HexNAc) ambigous: S4(HexNAc) ambigous: S9(HexNAc)	N1(HexNAc): 100	HCD	1	id=HexNAc2.Hex9_N-Glycan	1864.63	0.65	332.16	6.0767e-34	6.0767e-34	862.97	2	0	0	250	2	862.965	1724.92	3.06	112.53	58198.7	0	0	0	0	0	12311.3	0	2640.27	0	25991	25991	MS2	19/108	20180109_Lumos_RSLC3_Stadlmann_Penninger_IMBA_mESC_PNGF_HILIC_fr17.raw
Cation-independent mannose-6-phosphate receptor OS=Mus musculus GN=Igf2r PE=1 SV=1 - [MPRI_MOUSE]	Q07113	NGSSIIDLSPLIHR	1	S3(HexNAc) ambigous: S4(HexNAc)	N1(HexNAc): 100	HCD	1	id=HexNAc5.Hex4.dHex2_N-Glycan	1955.72	0.64	277.52	1.77068e-28	1.77068e-28	575.65	3	0	7	219	3	575.646	1724.92	3.46	113.81	718826	0	1966.55	735.844	0	0	158866	11986.9	6855	0	28296	28296	MS2	21/212	20180109_Lumos_RSLC3_Stadlmann_Penninger_IMBA_mESC_PNGF_HILIC_fr15.raw
Cation-independent mannose-6-phosphate receptor OS=Mus musculus GN=Igf2r PE=1 SV=1 - [MPRI_MOUSE]	Q07113	NGSSIIDLSPLIHR	1	S3(HexNAc) ambigous: S4(HexNAc)	N1(HexNAc): 99.56	HCD	1	id=HexNAc2.Hex10_N-Glycan	2026.69	0.94	934.88	3.24883e-94	3.24883e-94	575.65	3	0	0	31	3	575.645	1724.92	2.12	112.01	3.52864e+06	0	0	0	0	0	698160	0	176269	0	25870	25870	MS2	47/212	20180109_Lumos_RSLC3_Stadlmann_Penninger_IMBA_mESC_PNGF_HILIC_fr17.raw
Cation-independent mannose-6-phosphate receptor OS=Mus musculus GN=Igf2r PE=1 SV=1 - [MPRI_MOUSE]	Q07113	NGSSIIDLSPLIHR	1	S3(HexNAc) ambigous: S4(HexNAc)	N1(HexNAc): 99.58	HCD	1	id=HexNAc2.Hex10_N-Glycan	2026.69	0.9	699.46	1.13309e-70	1.13309e-70	575.64	3	0	4	250	3	575.644	1724.92	0	112.23	136410	0	716.854	0	0	0	28725.5	0	7746.7	0	25075	25075	MS2	40/212	20180109_Lumos_RSLC3_Stadlmann_Penninger_IMBA_mESC_PNGF_HILIC_fr18.raw
Cation-independent mannose-6-phosphate receptor OS=Mus musculus GN=Igf2r PE=1 SV=1 - [MPRI_MOUSE]	Q07113	NGSSIIDLSPLIHR	1	S3(HexNAc) ambigous: S4(HexNAc) ambigous: S9(HexNAc)	N1(HexNAc): 100	HCD	1	id=HexNAc2.Hex10_N-Glycan	2026.69	0.98	477.5	1.77913e-48	1.77913e-48	575.65	3	0	5	250	3	575.646	1724.92	2.55	112.08	46513.8	0	0	0	0	0	10142.1	0	2653.22	0	21763	21763	MS2	26/212	20180109_Lumos_RSLC3_Stadlmann_Penninger_IMBA_mESC_PNGF_HILIC_fr19.raw
Cation-independent mannose-6-phosphate receptor OS=Mus musculus GN=Igf2r PE=1 SV=1 - [MPRI_MOUSE]	Q07113	NGSSIIDLSPLIHR	1	S3(HexNAc) ambigous: S4(HexNAc) ambigous: S3(HexNAc) ambigous: S4(HexNAc)	N1(HexNAc): 33.33; S3(HexNAc): 33.33; S4(HexNAc): 33.33	HCD	1	id=HexNAc3.Hex6.dHex1_N-Glycan ambigous: id=HexNAc3.Hex5.NeuNAc1+17amu_N-Glycan ambigous: id=HexNAc3.Hex5.NeuNAc1+17amu_N-Glycan	1727.6130 ambigous: 1727.6242 ambigous: 1727.6242	0.7	764.36	3.66694e-77	3.66694e-77	575.64	3	0	2	104	3	575.64503 ambigous: 575.64128 ambigous: 575.64128	1724.92052 ambigous: 1724.90930 ambigous: 1724.90930	1.58 ambigous: -4.93 ambigous: -4.93	112.89	2.34871e+06	0	0	0	0	0	714325	50714	103500	0	26862	26862	MS2	44/212	20180109_Lumos_RSLC3_Stadlmann_Penninger_IMBA_mESC_PNGF_HILIC_fr16.raw
Cation-independent mannose-6-phosphate receptor OS=Mus musculus GN=Igf2r PE=1 SV=1 - [MPRI_MOUSE]	Q07113	NGSSIIDLSPLIHR	1	S3(HexNAc) ambigous: S4(HexNAc) ambigous: S3(HexNAc) ambigous: S4(HexNAc)	N1(HexNAc): 100	HCD	1	id=HexNAc3.Hex7.dHex1_N-Glycan ambigous: id=HexNAc3.Hex6.NeuNAc1+17amu_N-Glycan ambigous: id=HexNAc3.Hex6.NeuNAc1+17amu_N-Glycan	1889.6658 ambigous: 1889.6770 ambigous: 1889.6770	0.67	267.38	1.82991e-27	1.82991e-27	575.64	3	0	25	245	3	575.64658 ambigous: 575.64284 ambigous: 575.64284	1724.92519 ambigous: 1724.91397 ambigous: 1724.91397	4.28 ambigous: -2.22 ambigous: -2.22	112.38	374323	0	927.762	0	0	0	67966.7	938.217	35670.3	0	25953	25953	MS2	22/212	20180109_Lumos_RSLC3_Stadlmann_Penninger_IMBA_mESC_PNGF_HILIC_fr17.raw
Cation-independent mannose-6-phosphate receptor OS=Mus musculus GN=Igf2r PE=1 SV=1 - [MPRI_MOUSE]	Q07113	NGSSIIDLSPLIHR	1	S3(HexNAc) ambigous: S4(HexNAc) ambigous: S3(HexNAc) ambigous: S4(HexNAc)	N1(HexNAc): 49.91; S4(HexNAc): 49.91	HCD	1	id=HexNAc4.Hex6.dHex1_N-Glycan ambigous: id=HexNAc4.Hex5.NeuNAc1+17amu_N-Glycan ambigous: id=HexNAc4.Hex5.NeuNAc1+17amu_N-Glycan	1930.6923 ambigous: 1930.7036 ambigous: 1930.7036	0.61	219.1	1.2294e-22	1.2294e-22	431.98	4	0	10	250	4	431.98489 ambigous: 431.98209 ambigous: 431.98209	1724.91774 ambigous: 1724.90652 ambigous: 1724.90652	-0.04 ambigous: -6.54 ambigous: -6.54	113.4	92902.7	0	0	0	0	0	21182.9	550.672	2717.98	0	26980	26980	MS2	17/212	20180109_Lumos_RSLC3_Stadlmann_Penninger_IMBA_mESC_PNGF_HILIC_fr16.raw
Cation-independent mannose-6-phosphate receptor OS=Mus musculus GN=Igf2r PE=1 SV=1 - [MPRI_MOUSE]	Q07113	NGTPYNNEK	1	N1(HexNAc)	N1(HexNAc): 100	HCD	1	id=HexNAc2.Hex4_N-Glycan	1054.37	1.46	197.57	1.74826e-20	1.74826e-20	620.28	2	0	25	250	2	620.28	1239.55	3.12	17.36	44234.2	0	0	0	0	0	6492.33	0	1480.33	0	3431	3431	MS2	1983-12-01	20180109_Lumos_RSLC3_Stadlmann_Penninger_IMBA_mESC_PNGF_HILIC_fr17.raw
Cation-independent mannose-6-phosphate receptor OS=Mus musculus GN=Igf2r PE=1 SV=1 - [MPRI_MOUSE]	Q07113	NGTPYNNEK	1	T3(HexNAc)	N1(HexNAc): 99.7	HCD	1	id=HexNAc2.Hex5_N-Glycan	1216.42	1.42	569.79	1.0484e-57	1.0484e-57	620.28	2	0	1	250	2	620.28	1239.55	3.64	16.82	316664	0	0	0	0	0	40260.4	0	14392.2	0	2995	2995	MS2	29/67	20180109_Lumos_RSLC3_Stadlmann_Penninger_IMBA_mESC_PNGF_HILIC_fr18.raw
Cation-independent mannose-6-phosphate receptor OS=Mus musculus GN=Igf2r PE=1 SV=1 - [MPRI_MOUSE]	Q07113	NGTPYNNEK	1	N1(HexNAc)	N1(HexNAc): 100	HCD	1	id=HexNAc2.Hex5_N-Glycan	1216.42	1.27	238.46	1.42703e-24	1.42703e-24	620.28	2	0	7	250	2	620.279	1239.55	1.08	14.95	54493.4	0	0	0	0	0	7949.59	0	1470.95	0	2248	2248	MS2	14/83	20180109_Lumos_RSLC3_Stadlmann_Penninger_IMBA_mESC_PNGF_HILIC_fr20.raw
Cation-independent mannose-6-phosphate receptor OS=Mus musculus GN=Igf2r PE=1 SV=1 - [MPRI_MOUSE]	Q07113	NGTPYNNEK	1	N1(HexNAc)	N1(HexNAc): 100	HCD	1	id=HexNAc2.Hex6_N-Glycan	1378.48	1.43	389.01	1.25557e-39	1.25557e-39	620.28	2	0	5	250	2	620.278	1239.55	0.02	14.93	102479	0	0	0	0	0	18015.2	0	3562.82	0	2244	2244	MS2	23/83	20180109_Lumos_RSLC3_Stadlmann_Penninger_IMBA_mESC_PNGF_HILIC_fr20.raw
Cation-independent mannose-6-phosphate receptor OS=Mus musculus GN=Igf2r PE=1 SV=1 - [MPRI_MOUSE]	Q07113	NGTPYNNEK	1	N1(HexNAc)	N1(HexNAc): 100	HCD	1	id=HexNAc2.Hex6_N-Glycan	1378.48	1.44	378.98	1.26607e-38	1.26607e-38	620.28	2	0	0	250	2	620.28	1239.55	3.17	15.49	106529	0	0	0	0	0	14895.3	0	4465.07	0	2565	2565	MS2	22/83	20180109_Lumos_RSLC3_Stadlmann_Penninger_IMBA_mESC_PNGF_HILIC_fr19.raw
Cation-independent mannose-6-phosphate receptor OS=Mus musculus GN=Igf2r PE=1 SV=1 - [MPRI_MOUSE]	Q07113	NGTPYNNEK	1	N1(HexNAc)	N1(HexNAc): 100	HCD	1	id=HexNAc2.Hex6_N-Glycan	1378.48	1.39	270.71	8.4922e-28	8.4922e-28	620.28	2	0	4	250	2	620.28	1239.55	2.97	15.89	72499.7	0	0	0	0	0	10168.3	0	2210.7	0	2784	2784	MS2	17/83	20180109_Lumos_RSLC3_Stadlmann_Penninger_IMBA_mESC_PNGF_HILIC_fr18.raw
Cation-independent mannose-6-phosphate receptor OS=Mus musculus GN=Igf2r PE=1 SV=1 - [MPRI_MOUSE]	Q07113	NGTPYNNEK	1	N1(HexNAc)	N1(HexNAc): 100	HCD	1	id=HexNAc2.Hex7_N-Glycan	1540.53	1.44	315.43	2.86742e-32	2.86742e-32	620.28	2	0	5	250	2	620.283	1239.56	7.24	14.76	75394.4	0	0	0	0	0	11612.7	0	3015.63	0	2415	2415	MS2	19/83	20180109_Lumos_RSLC3_Stadlmann_Penninger_IMBA_mESC_PNGF_HILIC_fr19.raw
Cation-independent mannose-6-phosphate receptor OS=Mus musculus GN=Igf2r PE=1 SV=1 - [MPRI_MOUSE]	Q07113	NGTPYNNEK	1	N1(HexNAc)	N1(HexNAc): 100	HCD	1	id=HexNAc4.Hex5_N-Glycan	1622.58	1.17	228.67	1.35954e-23	1.35954e-23	413.86	3	0	0	250	3	413.857	1239.56	5.01	18.05	120834	0	0	0	0	0	32415.4	0	3346.17	0	3272	3272	MS2	16/161	20180109_Lumos_RSLC3_Stadlmann_Penninger_IMBA_mESC_PNGF_HILIC_fr18.raw
Cation-independent mannose-6-phosphate receptor OS=Mus musculus GN=Igf2r PE=1 SV=1 - [MPRI_MOUSE]	Q07113	NGTPYNNEK	1	N1(HexNAc)	N1(HexNAc): 100	HCD	1	id=HexNAc2.Hex8_N-Glycan	1702.58	1.49	509.71	1.06882e-51	1.06882e-51	620.28	2	0	0	250	2	620.279	1239.55	1.06	15.01	221017	0	0	0	0	0	42338.8	0	10502.6	0	2259	2259	MS2	28/83	20180109_Lumos_RSLC3_Stadlmann_Penninger_IMBA_mESC_PNGF_HILIC_fr20.raw
Cation-independent mannose-6-phosphate receptor OS=Mus musculus GN=Igf2r PE=1 SV=1 - [MPRI_MOUSE]	Q07113	NGTPYNNEK	1	N1(HexNAc)	N1(HexNAc): 100	HCD	1	id=HexNAc2.Hex8_N-Glycan	1702.58	1.12	472.75	5.30962e-48	5.30962e-48	413.85	3	0	0	250	3	413.855	1239.55	0.86	14.98	134273	0	0	0	0	0	30654.1	0	7068.05	0	2254	2254	MS2	28/161	20180109_Lumos_RSLC3_Stadlmann_Penninger_IMBA_mESC_PNGF_HILIC_fr20.raw
Cation-independent mannose-6-phosphate receptor OS=Mus musculus GN=Igf2r PE=1 SV=1 - [MPRI_MOUSE]	Q07113	NGTPYNNEK	1	N1(HexNAc)	N1(HexNAc): 99.77	HCD	1	id=HexNAc2.Hex9_N-Glycan	1864.63	1.62	545.81	2.62613e-55	2.62613e-55	413.86	3	0	0	250	3	413.855	1239.55	1.38	14.9	367449	0	0	0	0	0	84054.7	0	21819.8	0	2235	2235	MS2	32/161	20180109_Lumos_RSLC3_Stadlmann_Penninger_IMBA_mESC_PNGF_HILIC_fr20.raw
Cation-independent mannose-6-phosphate receptor OS=Mus musculus GN=Igf2r PE=1 SV=1 - [MPRI_MOUSE]	Q07113	NGTPYNNEK	1	N1(HexNAc)	N1(HexNAc): 99.72	HCD	1	id=HexNAc2.Hex9_N-Glycan	1864.63	1.54	525.03	3.14061e-53	3.14061e-53	620.28	2	0	0	250	2	620.28	1239.55	2.56	14.91	284013	0	0	0	0	0	53368.6	0	11564.3	0	2237	2237	MS2	29/83	20180109_Lumos_RSLC3_Stadlmann_Penninger_IMBA_mESC_PNGF_HILIC_fr20.raw
Cation-independent mannose-6-phosphate receptor OS=Mus musculus GN=Igf2r PE=1 SV=1 - [MPRI_MOUSE]	Q07113	NGTPYNNEK	1	N1(HexNAc)	N1(HexNAc): 100	HCD	1	id=HexNAc5.Hex4.dHex2_N-Glycan	1955.72	0.99	342.3	5.89035e-35	5.89035e-35	413.86	3	0	0	250	3	413.856	1239.55	3.02	18.59	290578	0	0	0	0	0	70321.5	5657.01	2605.55	0	3154	3154	MS2	23/161	20180109_Lumos_RSLC3_Stadlmann_Penninger_IMBA_mESC_PNGF_HILIC_fr19.raw
Cation-independent mannose-6-phosphate receptor OS=Mus musculus GN=Igf2r PE=1 SV=1 - [MPRI_MOUSE]	Q07113	NGTPYNNEK	1	N1(HexNAc)	N1(HexNAc): 100	HCD	1	id=HexNAc5.Hex5.dHex1_N-Glycan	1971.72	0.97	210.39	9.14472e-22	9.14472e-22	413.85	3	0	0	250	3	413.854	1239.55	-1.79	20.68	114330	0	0	0	0	0	58503.8	717.523	2849.84	0	3571	3571	MS2	15/162	20180109_Lumos_RSLC3_Stadlmann_Penninger_IMBA_mESC_PNGF_HILIC_fr19.raw
Cation-independent mannose-6-phosphate receptor OS=Mus musculus GN=Igf2r PE=1 SV=1 - [MPRI_MOUSE]	Q07113	NGTPYNNEK	1	N1(HexNAc)	N1(HexNAc): 100	HCD	1	id=HexNAc2.Hex3.dHex1_NO-Glycan ambigous: id=HexNAc2.Hex2.NeuNAc1+17amu_O-Glycan	1038.3751 ambigous: 1038.3863	1.53	289.24	1.19142e-29	1.19142e-29	620.28	2	0	0	250	2	620.28073 ambigous: 620.27513	1239.55418 ambigous: 1239.54298	4.33 ambigous: -4.71	18.47	59622.1	0	0	0	0	0	5357.39	0	2517.7	0	3846	3846	MS2	18/83	20180109_Lumos_RSLC3_Stadlmann_Penninger_IMBA_mESC_PNGF_HILIC_fr16.raw
Cation-independent mannose-6-phosphate receptor OS=Mus musculus GN=Igf2r PE=1 SV=1 - [MPRI_MOUSE]	Q07113	NGTPYNNEK	1	N1(HexNAc)	N1(HexNAc): 100	HCD	1	id=HexNAc5.Hex3.dHex1_N-Glycan ambigous: id=HexNAc5.Hex2.NeuNAc1+17amu_O-Glycan	1647.6132 ambigous: 1647.6245	1	240.2	9.54326e-25	9.54326e-25	413.86 ambigous: 413.85	3	0	2	250	3	413.85579 ambigous: 413.85205	1239.55281 ambigous: 1239.54161	3.23 ambigous: -5.82	21.17	157467	0	0	0	0	0	12266.2	0	892.729	0	3976	3976	MS2	17/161	20180109_Lumos_RSLC3_Stadlmann_Penninger_IMBA_mESC_PNGF_HILIC_fr18.raw
Cation-independent mannose-6-phosphate receptor OS=Mus musculus GN=Igf2r PE=1 SV=1 - [MPRI_MOUSE]	Q07113	NGTPYNNEK	1	N7(HexNAc)	N1(HexNAc): 100	HCD	1	id=HexNAc5.Hex4.dHex1_N-Glycan ambigous: id=HexNAc5.Hex3.NeuNAc1+17amu_O-Glycan	1809.6661 ambigous: 1809.6773	1.04	347.02	1.98629e-35	1.98629e-35	413.86 ambigous: 413.85	3	0	0	250	3	413.85533 ambigous: 413.85160	1239.55144 ambigous: 1239.54023	2.12 ambigous: -6.92	21.23	266913	0	0	0	0	0	78888.9	885.491	2273.42	0	3989	3989	MS2	25/178	20180109_Lumos_RSLC3_Stadlmann_Penninger_IMBA_mESC_PNGF_HILIC_fr18.raw
Cation-independent mannose-6-phosphate receptor OS=Mus musculus GN=Igf2r PE=1 SV=1 - [MPRI_MOUSE]	Q07113	NGTPYNNEK	1	N1(HexNAc)	N1(HexNAc): 100	HCD	1	id=HexNAc5.Hex5.dHex3_N-Glycan ambigous: id=HexNAc5.Hex4.dHex2.NeuNAc1+17amu_N-Glycan	2263.8347 ambigous: 2263.8459	0.99	198.48	1.41923e-20	1.41923e-20	413.86 ambigous: 413.85	3	0	3	250	3	413.85647 ambigous: 413.85273	1239.55486 ambigous: 1239.54364	4.88 ambigous: -4.18	17.35	198841	0	0	0	0	0	93630.6	9055.92	2900.08	0	2647	2647	MS2	15/161	20180109_Lumos_RSLC3_Stadlmann_Penninger_IMBA_mESC_PNGF_HILIC_fr20.raw
Cation-independent mannose-6-phosphate receptor OS=Mus musculus GN=Igf2r PE=1 SV=1 - [MPRI_MOUSE]	Q07113	NGTPYNNEK	1	N1(HexNAc)	N1(HexNAc): 100	HCD	1				319.12	1.22524e-32	1.22524e-32	620.28	2	0	0	250	2	620.277	1239.55	-0.94	14.94	7825.17	0	0	0	0	0	0	0	0	0	2245	2245	MS2	18/80	20180109_Lumos_RSLC3_Stadlmann_Penninger_IMBA_mESC_PNGF_HILIC_fr20.raw
Cation-independent mannose-6-phosphate receptor OS=Mus musculus GN=Igf2r PE=1 SV=1 - [MPRI_MOUSE]	Q07113	NGTPYNNEKHTPR	1	N1(HexNAc)	N1(HexNAc): 100	HCD	1	id=HexNAc2.Hex1_NO-Glycan	568.212	0.98	428.33	1.46752e-43	1.46752e-43	577.61	3	1	29	250	3	577.608	1730.81	-0.43	15.24	27936.1	0	0	0	0	0	4612.07	0	0	0	2942	2942	MS2	24/255	20180109_Lumos_RSLC3_Stadlmann_Penninger_IMBA_mESC_PNGF_HILIC_fr17.raw
Cation-independent mannose-6-phosphate receptor OS=Mus musculus GN=Igf2r PE=1 SV=1 - [MPRI_MOUSE]	Q07113	NGTPYNNEKHTPR	1	N1(HexNAc)	N1(HexNAc): 50; T3(HexNAc): 50	HCD	1	id=HexNAc2.Hex1_NO-Glycan	568.212	0.98	337.43	1.80704e-34	1.80704e-34	577.61	3	1	8	250	3	577.608	1730.81	0.31	14.72	12695.5	0	0	0	0	0	1986.35	0	0	0	2524	2524	MS2	20/255	20180109_Lumos_RSLC3_Stadlmann_Penninger_IMBA_mESC_PNGF_HILIC_fr18.raw
Cation-independent mannose-6-phosphate receptor OS=Mus musculus GN=Igf2r PE=1 SV=1 - [MPRI_MOUSE]	Q07113	NGTPYNNEKHTPR	1	N1(HexNAc)	N1(HexNAc): 100	HCD	1	id=HexNAc2.Hex3_N-Glycan	892.317	0.9	398.3	1.47921e-40	1.47921e-40	577.61	3	1	14	250	3	577.609	1730.81	2.43	14.72	27027.4	0	0	0	0	0	3623.27	0	682.301	0	2523	2523	MS2	22/256	20180109_Lumos_RSLC3_Stadlmann_Penninger_IMBA_mESC_PNGF_HILIC_fr18.raw
Cation-independent mannose-6-phosphate receptor OS=Mus musculus GN=Igf2r PE=1 SV=1 - [MPRI_MOUSE]	Q07113	NGTPYNNEKHTPR	1	N1(HexNAc); N6(HexNAc)	N1(HexNAc): 100; T3(HexNAc): 100	HCD	1	id=HexNAc2.Hex3.dHex1_NO-Glycan	1038.38	0	204.82	3.29405e-21	3.29405e-21	484.23	4	1	20	250	4	484.226	1933.88	-3.36	16.7	34332	0	0	0	0	0	2335.2	0	633.616	0	3417	3417	MS2	17/316	20180109_Lumos_RSLC3_Stadlmann_Penninger_IMBA_mESC_PNGF_HILIC_fr16.raw
Cation-independent mannose-6-phosphate receptor OS=Mus musculus GN=Igf2r PE=1 SV=1 - [MPRI_MOUSE]	Q07113	NGTPYNNEKHTPR	1	T3(HexNAc)	N1(HexNAc): 100	HCD	1	id=HexNAc2.Hex4_N-Glycan	1054.37	0.83	386.25	2.36874e-39	2.36874e-39	577.61	3	1	17	250	3	577.608	1730.81	0.26	14.73	42624.1	0	0	0	0	0	6504	0	914.663	0	2527	2527	MS2	23/200	20180109_Lumos_RSLC3_Stadlmann_Penninger_IMBA_mESC_PNGF_HILIC_fr18.raw
Cation-independent mannose-6-phosphate receptor OS=Mus musculus GN=Igf2r PE=1 SV=1 - [MPRI_MOUSE]	Q07113	NGTPYNNEKHTPR	1	N1(HexNAc)	N1(HexNAc): 99.74	HCD	1	id=HexNAc2.Hex4_N-Glycan	1054.37	1.05	287.46	1.79432e-29	1.79432e-29	577.61	3	1	0	250	3	577.607	1730.81	-1.32	15.22	28960.8	0	0	0	0	0	3804.42	0	994.438	0	2939	2939	MS2	18/255	20180109_Lumos_RSLC3_Stadlmann_Penninger_IMBA_mESC_PNGF_HILIC_fr17.raw
Cation-independent mannose-6-phosphate receptor OS=Mus musculus GN=Igf2r PE=1 SV=1 - [MPRI_MOUSE]	Q07113	NGTPYNNEKHTPR	1	N1(HexNAc)	N1(HexNAc): 100	HCD	1	id=HexNAc2.Hex4_N-Glycan	1054.37	1	225.46	2.84276e-23	2.84276e-23	577.61	3	1	63	250	3	577.608	1730.81	-0.37	15.5	20896.6	0	0	0	0	0	2424.4	0	0	0	2995	2995	MS2	16/255	20180109_Lumos_RSLC3_Stadlmann_Penninger_IMBA_mESC_PNGF_HILIC_fr17.raw
Cation-independent mannose-6-phosphate receptor OS=Mus musculus GN=Igf2r PE=1 SV=1 - [MPRI_MOUSE]	Q07113	NGTPYNNEKHTPR	1	N1(HexNAc)	N1(HexNAc): 100	HCD	1	id=HexNAc2.Hex4.dHex1_N-Glycan	1200.43	0.82	532.29	5.90602e-54	5.90602e-54	577.61	3	1	2	250	3	577.609	1730.81	1.01	16.16	52823.3	0	0	0	0	0	7308.99	0	2052.67	0	3152	3152	MS2	31/256	20180109_Lumos_RSLC3_Stadlmann_Penninger_IMBA_mESC_PNGF_HILIC_fr17.raw
Cation-independent mannose-6-phosphate receptor OS=Mus musculus GN=Igf2r PE=1 SV=1 - [MPRI_MOUSE]	Q07113	NGTPYNNEKHTPR	1	N1(HexNAc)	N1(HexNAc): 100	HCD	1	id=HexNAc2.Hex4.dHex1_N-Glycan	1200.43	0.7	300.29	9.36102e-31	9.36102e-31	433.46	4	1	0	250	4	433.459	1730.81	2	16.16	33930.1	0	0	0	0	0	3875.5	0	0	0	3154	3154	MS2	19/255	20180109_Lumos_RSLC3_Stadlmann_Penninger_IMBA_mESC_PNGF_HILIC_fr17.raw
Cation-independent mannose-6-phosphate receptor OS=Mus musculus GN=Igf2r PE=1 SV=1 - [MPRI_MOUSE]	Q07113	NGTPYNNEKHTPR	1	N1(HexNAc)	N1(HexNAc): 100	HCD	1	id=HexNAc2.Hex5_N-Glycan	1216.42	1.18	656.17	2.41745e-66	2.41745e-66	577.61	3	1	1	250	3	577.608	1730.81	0.21	15.26	199657	0	0	0	0	0	26424.9	0	8225.68	0	2948	2948	MS2	37/255	20180109_Lumos_RSLC3_Stadlmann_Penninger_IMBA_mESC_PNGF_HILIC_fr17.raw
Cation-independent mannose-6-phosphate receptor OS=Mus musculus GN=Igf2r PE=1 SV=1 - [MPRI_MOUSE]	Q07113	NGTPYNNEKHTPR	1	N1(HexNAc)	N1(HexNAc): 100	HCD	1	id=HexNAc2.Hex5_N-Glycan	1216.42	0.66	544.16	3.83321e-55	3.83321e-55	433.46	4	1	6	250	4	433.457	1730.81	-0.71	15.26	140798	0	0	0	0	0	15041.9	0	1334.93	0	2947	2947	MS2	30/256	20180109_Lumos_RSLC3_Stadlmann_Penninger_IMBA_mESC_PNGF_HILIC_fr17.raw
Cation-independent mannose-6-phosphate receptor OS=Mus musculus GN=Igf2r PE=1 SV=1 - [MPRI_MOUSE]	Q07113	NGTPYNNEKHTPR	1	N1(HexNAc)	N1(HexNAc): 100	HCD	1	id=HexNAc2.Hex5_N-Glycan	1216.42	1.12	446.84	2.07228e-45	2.07228e-45	577.61	3	1	0	250	3	577.61	1730.82	3.39	13.76	45342.8	0	0	0	0	0	9190.21	0	1155.48	0	2205	2205	MS2	23/255	20180109_Lumos_RSLC3_Stadlmann_Penninger_IMBA_mESC_PNGF_HILIC_fr19.raw
Cation-independent mannose-6-phosphate receptor OS=Mus musculus GN=Igf2r PE=1 SV=1 - [MPRI_MOUSE]	Q07113	NGTPYNNEKHTPR	1	N1(HexNAc)	N1(HexNAc): 100	HCD	1	id=HexNAc2.Hex5_N-Glycan	1216.42	0.95	435.15	3.05522e-44	3.05522e-44	577.61	3	1	0	250	3	577.608	1730.81	-0.1	15.14	50678.2	0	0	0	0	0	6532.34	0	2046.54	0	2617	2617	MS2	25/255	20180109_Lumos_RSLC3_Stadlmann_Penninger_IMBA_mESC_PNGF_HILIC_fr18.raw
Cation-independent mannose-6-phosphate receptor OS=Mus musculus GN=Igf2r PE=1 SV=1 - [MPRI_MOUSE]	Q07113	NGTPYNNEKHTPR	1	N1(HexNAc); N6(HexNAc)	N1(HexNAc): 100; T3(HexNAc): 100	HCD	1	id=HexNAc2.Hex5_N-Glycan	1216.42	0	393.87	4.10183e-40	4.10183e-40	484.23	4	1	9	250	4	484.227	1933.89	-0.77	14.85	102767	0	0	0	0	0	11850.7	0	1462.14	0	2551	2551	MS2	25/315	20180109_Lumos_RSLC3_Stadlmann_Penninger_IMBA_mESC_PNGF_HILIC_fr18.raw
Cation-independent mannose-6-phosphate receptor OS=Mus musculus GN=Igf2r PE=1 SV=1 - [MPRI_MOUSE]	Q07113	NGTPYNNEKHTPR	1	N1(HexNAc)	N1(HexNAc): 100	HCD	1	id=HexNAc2.Hex5_N-Glycan	1216.42	0.87	388.24	1.49959e-39	1.49959e-39	577.61	3	1	0	250	3	577.609	1730.81	1.91	14.13	27357.9	0	0	0	0	0	3726.06	0	787.903	0	2100	2100	MS2	23/255	20180109_Lumos_RSLC3_Stadlmann_Penninger_IMBA_mESC_PNGF_HILIC_fr20.raw
Cation-independent mannose-6-phosphate receptor OS=Mus musculus GN=Igf2r PE=1 SV=1 - [MPRI_MOUSE]	Q07113	NGTPYNNEKHTPR	1	N1(HexNAc)	N1(HexNAc): 100	HCD	1	id=HexNAc2.Hex5_N-Glycan	1216.42	1.41	352.18	6.05582e-36	6.05582e-36	433.46	4	1	4	250	4	433.457	1730.81	-1.41	15.13	32801.4	0	0	0	0	0	4047.58	0	0	0	2616	2616	MS2	21/255	20180109_Lumos_RSLC3_Stadlmann_Penninger_IMBA_mESC_PNGF_HILIC_fr18.raw
Cation-independent mannose-6-phosphate receptor OS=Mus musculus GN=Igf2r PE=1 SV=1 - [MPRI_MOUSE]	Q07113	NGTPYNNEKHTPR	1	N6(Deamidated); T11(HexNAc)	N1(HexNAc): 100; N6(Deamidated): 99.75	HCD	1	id=HexNAc2.Hex5_N-Glycan	1216.42	0.76	228.02	1.57875e-23	1.57875e-23	577.94	3	1	0	250	3	577.937	1731.8	1.27	19.32	18188.6	0	0	0	0	0	2714.48	0	0	0	3894	3894	MS2	14/200	20180109_Lumos_RSLC3_Stadlmann_Penninger_IMBA_mESC_PNGF_HILIC_fr17.raw
Cation-independent mannose-6-phosphate receptor OS=Mus musculus GN=Igf2r PE=1 SV=1 - [MPRI_MOUSE]	Q07113	NGTPYNNEKHTPR	1	N1(HexNAc); N6(HexNAc)	N1(HexNAc): 100; T3(HexNAc): 100	HCD	1	id=HexNAc4.Hex3_NO-Glycan	1298.48	0	314.88	3.25118e-32	3.25118e-32	484.23	4	1	5	250	4	484.227	1933.89	-0.71	16.75	169767	0	0	0	0	0	9534.11	0	752.05	0	3290	3290	MS2	23/315	20180109_Lumos_RSLC3_Stadlmann_Penninger_IMBA_mESC_PNGF_HILIC_fr17.raw
Cation-independent mannose-6-phosphate receptor OS=Mus musculus GN=Igf2r PE=1 SV=1 - [MPRI_MOUSE]	Q07113	NGTPYNNEKHTPR	1	N1(HexNAc); N6(HexNAc)	N1(HexNAc): 100; T3(HexNAc): 100	HCD	1	id=HexNAc2.Hex5.dHex1_N-Glycan	1362.48	0	227.34	1.84356e-23	1.84356e-23	645.3	3	1	5	250	3	645.302	1933.89	1.51	15.31	44660.9	0	0	0	0	0	5561.01	0	938.76	0	2653	2653	MS2	16/315	20180109_Lumos_RSLC3_Stadlmann_Penninger_IMBA_mESC_PNGF_HILIC_fr18.raw
Cation-independent mannose-6-phosphate receptor OS=Mus musculus GN=Igf2r PE=1 SV=1 - [MPRI_MOUSE]	Q07113	NGTPYNNEKHTPR	1	N1(HexNAc)	N1(HexNAc): 100	HCD	1	id=HexNAc2.Hex6_N-Glycan	1378.48	1.18	633.52	4.44877e-64	4.44877e-64	433.46	4	1	1	250	4	433.459	1730.82	3.61	14.69	223302	0	0	0	0	0	32556.8	0	5133.91	0	2517	2517	MS2	33/255	20180109_Lumos_RSLC3_Stadlmann_Penninger_IMBA_mESC_PNGF_HILIC_fr18.raw
Cation-independent mannose-6-phosphate receptor OS=Mus musculus GN=Igf2r PE=1 SV=1 - [MPRI_MOUSE]	Q07113	NGTPYNNEKHTPR	1	N1(HexNAc)	N1(HexNAc): 100	HCD	1	id=HexNAc2.Hex6_N-Glycan	1378.48	1.15	605.84	2.60904e-61	2.60904e-61	577.61	3	1	0	250	3	577.61	1730.82	3.97	14.7	194659	0	0	0	0	0	34892.5	0	6845.71	0	2518	2518	MS2	33/255	20180109_Lumos_RSLC3_Stadlmann_Penninger_IMBA_mESC_PNGF_HILIC_fr18.raw
Cation-independent mannose-6-phosphate receptor OS=Mus musculus GN=Igf2r PE=1 SV=1 - [MPRI_MOUSE]	Q07113	NGTPYNNEKHTPR	1	N1(HexNAc)	N1(HexNAc): 100	HCD	1	id=HexNAc2.Hex6_N-Glycan	1378.48	0.9	453.3	4.67394e-46	4.67394e-46	577.61	3	1	6	250	3	577.609	1730.81	1.22	14.14	51287.6	0	0	0	0	0	9889.61	0	1817.53	0	2101	2101	MS2	24/256	20180109_Lumos_RSLC3_Stadlmann_Penninger_IMBA_mESC_PNGF_HILIC_fr20.raw
Cation-independent mannose-6-phosphate receptor OS=Mus musculus GN=Igf2r PE=1 SV=1 - [MPRI_MOUSE]	Q07113	NGTPYNNEKHTPR	1	N1(HexNAc)	N1(HexNAc): 100	HCD	1	id=HexNAc2.Hex6_N-Glycan	1378.48	1.24	341.27	7.46845e-35	7.46845e-35	577.61	3	1	0	250	3	577.608	1730.81	0.58	13.77	32180.3	0	0	0	0	0	5383.35	0	2078.41	0	2206	2206	MS2	21/256	20180109_Lumos_RSLC3_Stadlmann_Penninger_IMBA_mESC_PNGF_HILIC_fr19.raw
Cation-independent mannose-6-phosphate receptor OS=Mus musculus GN=Igf2r PE=1 SV=1 - [MPRI_MOUSE]	Q07113	NGTPYNNEKHTPR	1	N6(Deamidated); T11(HexNAc)	N1(HexNAc): 50; T3(HexNAc): 50; N6(Deamidated): 99.75	HCD	1	id=HexNAc2.Hex6_N-Glycan	1378.48	0.73	194.06	3.92346e-20	3.92346e-20	577.93	3	1	0	250	3	577.933	1731.79	-4.6	19	9480.52	0	0	0	0	0	2096.72	0	0	0	3469	3469	MS2	12/200	20180109_Lumos_RSLC3_Stadlmann_Penninger_IMBA_mESC_PNGF_HILIC_fr18.raw
Cation-independent mannose-6-phosphate receptor OS=Mus musculus GN=Igf2r PE=1 SV=1 - [MPRI_MOUSE]	Q07113	NGTPYNNEKHTPR	1	T3(HexNAc)	N1(HexNAc): 100	HCD	1	id=HexNAc3.Hex5_N-Glycan	1419.5	0.89	508.54	1.3995e-51	1.3995e-51	577.61	3	1	3	250	3	577.608	1730.81	0.83	14.86	100049	0	0	0	0	0	11649.8	0	2235.64	0	2553	2553	MS2	29/200	20180109_Lumos_RSLC3_Stadlmann_Penninger_IMBA_mESC_PNGF_HILIC_fr18.raw
Cation-independent mannose-6-phosphate receptor OS=Mus musculus GN=Igf2r PE=1 SV=1 - [MPRI_MOUSE]	Q07113	NGTPYNNEKHTPR	1	N1(HexNAc); N6(HexNAc)	N1(HexNAc): 100; T3(HexNAc): 100	HCD	1	id=HexNAc3.Hex5_N-Glycan	1419.5	0	494.63	3.44416e-50	3.44416e-50	484.23	4	1	1	250	4	484.229	1933.89	2.12	15.24	256105	0	0	0	0	0	20744.9	0	3049.84	0	2637	2637	MS2	28/316	20180109_Lumos_RSLC3_Stadlmann_Penninger_IMBA_mESC_PNGF_HILIC_fr18.raw
Cation-independent mannose-6-phosphate receptor OS=Mus musculus GN=Igf2r PE=1 SV=1 - [MPRI_MOUSE]	Q07113	NGTPYNNEKHTPR	1	N1(HexNAc)	N1(HexNAc): 100	HCD	1	id=HexNAc2.Hex6.PO41_N-Glycan	1458.44	1.12	509.45	1.13607e-51	1.13607e-51	577.61	3	1	0	250	3	577.609	1730.81	1.14	18.29	73979	131773	0	0	0	0	15461.1	0	5977.15	0	3098	3098	MS2	29/255	20180109_Lumos_RSLC3_Stadlmann_Penninger_IMBA_mESC_PNGF_HILIC_fr19.raw
Cation-independent mannose-6-phosphate receptor OS=Mus musculus GN=Igf2r PE=1 SV=1 - [MPRI_MOUSE]	Q07113	NGTPYNNEKHTPR	1	N1(HexNAc)	N1(HexNAc): 100	HCD	1	id=HexNAc2.Hex6.PO41_N-Glycan	1458.44	0.88	388.78	1.32553e-39	1.32553e-39	433.46	4	1	1	250	4	433.458	1730.81	0.92	18.3	39188.8	56860.4	0	0	0	0	6645.03	0	0	0	3100	3100	MS2	24/255	20180109_Lumos_RSLC3_Stadlmann_Penninger_IMBA_mESC_PNGF_HILIC_fr19.raw
Cation-independent mannose-6-phosphate receptor OS=Mus musculus GN=Igf2r PE=1 SV=1 - [MPRI_MOUSE]	Q07113	NGTPYNNEKHTPR	1	N1(HexNAc)	N1(HexNAc): 100	HCD	1	id=HexNAc2.Hex7_N-Glycan	1540.53	1.05	624	3.97971e-63	3.97971e-63	433.46	4	1	0	250	4	433.459	1730.81	1.73	13.81	138065	0	0	0	0	0	25139.1	0	3919.88	0	2217	2217	MS2	31/255	20180109_Lumos_RSLC3_Stadlmann_Penninger_IMBA_mESC_PNGF_HILIC_fr19.raw
Cation-independent mannose-6-phosphate receptor OS=Mus musculus GN=Igf2r PE=1 SV=1 - [MPRI_MOUSE]	Q07113	NGTPYNNEKHTPR	1	N1(HexNAc)	N1(HexNAc): 100	HCD	1	id=HexNAc2.Hex7_N-Glycan	1540.53	0.9	608.84	1.30615e-61	1.30615e-61	577.61	3	1	0	250	3	577.61	1730.81	2.76	13.79	125214	0	0	0	0	0	23979.3	0	5279.19	0	2212	2212	MS2	35/256	20180109_Lumos_RSLC3_Stadlmann_Penninger_IMBA_mESC_PNGF_HILIC_fr19.raw
Cation-independent mannose-6-phosphate receptor OS=Mus musculus GN=Igf2r PE=1 SV=1 - [MPRI_MOUSE]	Q07113	NGTPYNNEKHTPR	1	N1(HexNAc)	N1(HexNAc): 100	HCD	1	id=HexNAc2.Hex7_N-Glycan	1540.53	1.24	552.64	5.45124e-56	5.45124e-56	433.46	4	1	0	250	4	433.46	1730.82	3.99	13.99	73222.6	0	0	0	0	0	11755.2	0	2252.3	0	2253	2253	MS2	28/255	20180109_Lumos_RSLC3_Stadlmann_Penninger_IMBA_mESC_PNGF_HILIC_fr19.raw
Cation-independent mannose-6-phosphate receptor OS=Mus musculus GN=Igf2r PE=1 SV=1 - [MPRI_MOUSE]	Q07113	NGTPYNNEKHTPR	1	N1(HexNAc)	N1(HexNAc): 100	HCD	1	id=HexNAc2.Hex7_N-Glycan	1540.53	0.92	504.05	3.93195e-51	3.93195e-51	577.61	3	1	0	250	3	577.61	1730.81	3.18	14.12	79023.9	0	0	0	0	0	12439.3	0	4733.61	0	2097	2097	MS2	26/255	20180109_Lumos_RSLC3_Stadlmann_Penninger_IMBA_mESC_PNGF_HILIC_fr20.raw
Cation-independent mannose-6-phosphate receptor OS=Mus musculus GN=Igf2r PE=1 SV=1 - [MPRI_MOUSE]	Q07113	NGTPYNNEKHTPR	1	N1(HexNAc)	N1(HexNAc): 100	HCD	1	id=HexNAc2.Hex7_N-Glycan	1540.53	1.16	455.39	2.89182e-46	2.89182e-46	577.61	3	1	2	250	3	577.61	1730.82	3.5	13.96	57645.4	0	0	0	0	0	9765.78	0	2453.44	0	2245	2245	MS2	25/255	20180109_Lumos_RSLC3_Stadlmann_Penninger_IMBA_mESC_PNGF_HILIC_fr19.raw
Cation-independent mannose-6-phosphate receptor OS=Mus musculus GN=Igf2r PE=1 SV=1 - [MPRI_MOUSE]	Q07113	NGTPYNNEKHTPR	1	N1(HexNAc)	N1(HexNAc): 100	HCD	1	id=HexNAc2.Hex7_N-Glycan	1540.53	1.13	240.99	7.95368e-25	7.95368e-25	577.61	3	1	0	250	3	577.608	1730.81	0.64	14.33	27941.6	0	0	0	0	0	4873.13	0	1367.34	0	2439	2439	MS2	17/255	20180109_Lumos_RSLC3_Stadlmann_Penninger_IMBA_mESC_PNGF_HILIC_fr18.raw
Cation-independent mannose-6-phosphate receptor OS=Mus musculus GN=Igf2r PE=1 SV=1 - [MPRI_MOUSE]	Q07113	NGTPYNNEKHTPR	1	N1(HexNAc); N6(HexNAc)	N1(HexNAc): 100; T3(HexNAc): 100	HCD	1	id=HexNAc3.Hex6_N-Glycan	1581.56	0	426.69	2.14098e-43	2.14098e-43	484.23	4	1	2	250	4	484.23	1933.9	4.47	15.44	227625	0	0	0	0	0	49117.9	0	5569.99	0	2682	2682	MS2	27/315	20180109_Lumos_RSLC3_Stadlmann_Penninger_IMBA_mESC_PNGF_HILIC_fr18.raw
Cation-independent mannose-6-phosphate receptor OS=Mus musculus GN=Igf2r PE=1 SV=1 - [MPRI_MOUSE]	Q07113	NGTPYNNEKHTPR	1	N1(HexNAc); N6(HexNAc)	N1(HexNAc): 100; T3(HexNAc): 100	HCD	1	id=HexNAc3.Hex6_N-Glycan	1581.56	0	307.89	1.62711e-31	1.62711e-31	484.23	4	1	2	250	4	484.23	1933.9	4.34	15.11	125835	0	0	0	0	0	28283.4	0	3161.62	0	2483	2483	MS2	21/315	20180109_Lumos_RSLC3_Stadlmann_Penninger_IMBA_mESC_PNGF_HILIC_fr19.raw
Cation-independent mannose-6-phosphate receptor OS=Mus musculus GN=Igf2r PE=1 SV=1 - [MPRI_MOUSE]	Q07113	NGTPYNNEKHTPR	1	N1(HexNAc)	N1(HexNAc): 100	HCD	1	id=HexNAc2.Hex7.PO41_N-Glycan	1620.49	0.78	593.57	4.39695e-60	4.39695e-60	433.46	4	1	0	250	4	433.458	1730.81	1.29	17.9	118571	203460	0	0	0	0	29818.8	0	4698.4	0	3024	3024	MS2	33/255	20180109_Lumos_RSLC3_Stadlmann_Penninger_IMBA_mESC_PNGF_HILIC_fr19.raw
Cation-independent mannose-6-phosphate receptor OS=Mus musculus GN=Igf2r PE=1 SV=1 - [MPRI_MOUSE]	Q07113	NGTPYNNEKHTPR	1	N1(HexNAc)	N1(HexNAc): 100	HCD	1	id=HexNAc2.Hex7.PO41_N-Glycan	1620.49	0.9	567.26	1.88037e-57	1.88037e-57	577.61	3	1	0	250	3	577.609	1730.81	2.25	17.91	137190	267356	0	0	0	0	32336.8	0	7528.47	0	3025	3025	MS2	33/255	20180109_Lumos_RSLC3_Stadlmann_Penninger_IMBA_mESC_PNGF_HILIC_fr19.raw
Cation-independent mannose-6-phosphate receptor OS=Mus musculus GN=Igf2r PE=1 SV=1 - [MPRI_MOUSE]	Q07113	NGTPYNNEKHTPR	1	T11(HexNAc)	N1(HexNAc): 100	HCD	1	id=HexNAc2.Hex7.PO41_N-Glycan	1620.49	0.89	193.52	4.44812e-20	4.44812e-20	433.46	4	1	0	250	4	433.458	1730.81	-0.54	18.23	12025	19400.9	0	0	0	0	1978.17	0	673.35	0	2787	2787	MS2	12/200	20180109_Lumos_RSLC3_Stadlmann_Penninger_IMBA_mESC_PNGF_HILIC_fr20.raw
Cation-independent mannose-6-phosphate receptor OS=Mus musculus GN=Igf2r PE=1 SV=1 - [MPRI_MOUSE]	Q07113	NGTPYNNEKHTPR	1	N1(HexNAc)	N1(HexNAc): 100	HCD	1	id=HexNAc4.Hex5_N-Glycan	1622.58	0.86	496.13	2.43696e-50	2.43696e-50	433.46	4	1	0	250	4	433.459	1730.81	2.36	15.94	239809	0	0	0	0	0	49089.6	0	4495.86	0	2797	2797	MS2	27/256	20180109_Lumos_RSLC3_Stadlmann_Penninger_IMBA_mESC_PNGF_HILIC_fr18.raw
Cation-independent mannose-6-phosphate receptor OS=Mus musculus GN=Igf2r PE=1 SV=1 - [MPRI_MOUSE]	Q07113	NGTPYNNEKHTPR	1	T3(HexNAc)	N1(HexNAc): 100	HCD	1	id=HexNAc4.Hex5_N-Glycan	1622.58	0.75	339.43	1.14085e-34	1.14085e-34	577.61	3	1	13	250	3	577.61	1730.81	2.83	15.91	141541	0	0	0	0	0	40480.9	0	4650.56	0	2790	2790	MS2	22/200	20180109_Lumos_RSLC3_Stadlmann_Penninger_IMBA_mESC_PNGF_HILIC_fr18.raw
Cation-independent mannose-6-phosphate receptor OS=Mus musculus GN=Igf2r PE=1 SV=1 - [MPRI_MOUSE]	Q07113	NGTPYNNEKHTPR	1	N1(HexNAc); N6(HexNAc)	N1(HexNAc): 100; T3(HexNAc): 100	HCD	1	id=HexNAc4.Hex5_N-Glycan	1622.58	0	323.72	4.24592e-33	4.24592e-33	484.23	4	1	7	250	4	484.229	1933.89	1.85	16.89	108040	0	0	0	0	0	46188.3	0	2687.4	0	3015	3015	MS2	22/315	20180109_Lumos_RSLC3_Stadlmann_Penninger_IMBA_mESC_PNGF_HILIC_fr18.raw
Cation-independent mannose-6-phosphate receptor OS=Mus musculus GN=Igf2r PE=1 SV=1 - [MPRI_MOUSE]	Q07113	NGTPYNNEKHTPR	1	T3(HexNAc)	T3(HexNAc): 99.79	HCD	1	id=HexNAc4.Hex5_N-Glycan	1622.58	0.9	314.33	3.69385e-32	3.69385e-32	577.61	3	1	0	250	3	577.611	1730.82	4.52	15.24	163040	0	0	0	0	0	15288.6	0	2179.68	0	2638	2638	MS2	20/200	20180109_Lumos_RSLC3_Stadlmann_Penninger_IMBA_mESC_PNGF_HILIC_fr18.raw
Cation-independent mannose-6-phosphate receptor OS=Mus musculus GN=Igf2r PE=1 SV=1 - [MPRI_MOUSE]	Q07113	NGTPYNNEKHTPR	1	T11(HexNAc)	N1(HexNAc): 100	HCD	1	id=HexNAc3.Hex4.dHex1.NeuNAc1_N-Glycan	1694.6	0.93	192.75	5.30442e-20	5.30442e-20	433.46	4	1	0	250	4	433.457	1730.81	-1.38	20.35	26857.5	0	9905.67	2148.19	0	0	7703.14	0	807.836	548.75	3782	3782	MS2	13/200	20180109_Lumos_RSLC3_Stadlmann_Penninger_IMBA_mESC_PNGF_HILIC_fr18.raw
Cation-independent mannose-6-phosphate receptor OS=Mus musculus GN=Igf2r PE=1 SV=1 - [MPRI_MOUSE]	Q07113	NGTPYNNEKHTPR	1	N1(HexNAc)	N1(HexNAc): 100	HCD	1	id=HexNAc2.Hex8_N-Glycan	1702.58	1.24	649.04	1.24855e-65	1.24855e-65	433.46	4	1	0	150	4	433.458	1730.81	0.41	13.78	232508	0	0	0	0	0	46289.4	0	8543.86	0	2210	2210	MS2	34/255	20180109_Lumos_RSLC3_Stadlmann_Penninger_IMBA_mESC_PNGF_HILIC_fr19.raw
Cation-independent mannose-6-phosphate receptor OS=Mus musculus GN=Igf2r PE=1 SV=1 - [MPRI_MOUSE]	Q07113	NGTPYNNEKHTPR	1	N1(HexNAc)	N1(HexNAc): 100	HCD	1	id=HexNAc2.Hex8_N-Glycan	1702.58	0.95	633.02	4.98781e-64	4.98781e-64	577.61	3	1	3	250	3	577.609	1730.81	2.07	13.74	213079	0	0	0	0	0	41734.1	0	11085.3	0	2201	2201	MS2	36/255	20180109_Lumos_RSLC3_Stadlmann_Penninger_IMBA_mESC_PNGF_HILIC_fr19.raw
Cation-independent mannose-6-phosphate receptor OS=Mus musculus GN=Igf2r PE=1 SV=1 - [MPRI_MOUSE]	Q07113	NGTPYNNEKHTPR	1	T3(HexNAc)	N1(HexNAc): 100	HCD	1	id=HexNAc2.Hex8_N-Glycan	1702.58	1.05	461.02	7.9069e-47	7.9069e-47	577.61	3	1	3	250	3	577.609	1730.81	1.86	14.15	48048.5	0	0	0	0	0	8936.88	0	0	0	2104	2104	MS2	25/200	20180109_Lumos_RSLC3_Stadlmann_Penninger_IMBA_mESC_PNGF_HILIC_fr20.raw
Cation-independent mannose-6-phosphate receptor OS=Mus musculus GN=Igf2r PE=1 SV=1 - [MPRI_MOUSE]	Q07113	NGTPYNNEKHTPR	1	N1(HexNAc); N6(Deamidated)	N1(HexNAc): 99.79; N6(Deamidated): 99.79	HCD	1	id=HexNAc2.Hex8_N-Glycan	1702.58	0.71	307.78	1.66888e-31	1.66888e-31	433.7	4	1	4	250	4	433.704	1731.8	1.6	17.73	28910.6	0	0	0	0	0	6915.81	0	1603.17	0	2992	2992	MS2	19/256	20180109_Lumos_RSLC3_Stadlmann_Penninger_IMBA_mESC_PNGF_HILIC_fr19.raw
Cation-independent mannose-6-phosphate receptor OS=Mus musculus GN=Igf2r PE=1 SV=1 - [MPRI_MOUSE]	Q07113	NGTPYNNEKHTPR	1	N1(HexNAc); N7(Deamidated)	N1(HexNAc): 99.73; N7(Deamidated): 99.73	HCD	1	id=HexNAc2.Hex8_N-Glycan	1702.58	0.84	247.59	1.73989e-25	1.73989e-25	433.7	4	1	0	250	4	433.704	1731.79	0.61	20.64	20723.9	0	0	0	0	0	4617.48	0	555.999	0	3564	3564	MS2	15/255	20180109_Lumos_RSLC3_Stadlmann_Penninger_IMBA_mESC_PNGF_HILIC_fr19.raw
Cation-independent mannose-6-phosphate receptor OS=Mus musculus GN=Igf2r PE=1 SV=1 - [MPRI_MOUSE]	Q07113	NGTPYNNEKHTPR	1	N1(HexNAc); N6(Deamidated)	N1(HexNAc): 100; N6(Deamidated): 100	HCD	1	id=HexNAc2.Hex8_N-Glycan	1702.58	0.86	223.15	4.84488e-23	4.84488e-23	433.7	4	1	4	250	4	433.704	1731.79	0.9	17.51	24427.8	0	0	0	0	0	4305.06	0	697.407	0	2954	2954	MS2	14/255	20180109_Lumos_RSLC3_Stadlmann_Penninger_IMBA_mESC_PNGF_HILIC_fr19.raw
Cation-independent mannose-6-phosphate receptor OS=Mus musculus GN=Igf2r PE=1 SV=1 - [MPRI_MOUSE]	Q07113	NGTPYNNEKHTPR	1	N1(HexNAc); N6(Deamidated)	N1(HexNAc): 99.78; N6(Deamidated): 99.78	HCD	1	id=HexNAc2.Hex8_N-Glycan	1702.58	0.77	202.2	6.0307e-21	6.0307e-21	577.94	3	1	0	250	3	577.938	1731.8	3.76	17.69	26289.2	0	0	0	0	0	5694.34	0	1216.62	0	2986	2986	MS2	13/256	20180109_Lumos_RSLC3_Stadlmann_Penninger_IMBA_mESC_PNGF_HILIC_fr19.raw
Cation-independent mannose-6-phosphate receptor OS=Mus musculus GN=Igf2r PE=1 SV=1 - [MPRI_MOUSE]	Q07113	NGTPYNNEKHTPR	1	N1(HexNAc)	N1(HexNAc): 100	HCD	1	id=HexNAc3.Hex5.NeuNAc1_N-Glycan	1710.6	0.84	403.15	4.84717e-41	4.84717e-41	433.46	4	1	3	250	4	433.459	1730.81	3.25	19.42	66257.2	0	27432	6097.41	0	0	23154.3	0	2039.23	684.165	3569	3569	MS2	22/256	20180109_Lumos_RSLC3_Stadlmann_Penninger_IMBA_mESC_PNGF_HILIC_fr18.raw
Cation-independent mannose-6-phosphate receptor OS=Mus musculus GN=Igf2r PE=1 SV=1 - [MPRI_MOUSE]	Q07113	NGTPYNNEKHTPR	1	N1(HexNAc)	N1(HexNAc): 100	HCD	1	id=HexNAc3.Hex5.NeuNAc1_N-Glycan	1710.6	0.84	201.32	7.37321e-21	7.37321e-21	433.46	4	1	13	250	4	433.458	1730.81	0.29	19.98	39654.5	0	24064	6617.05	0	0	10288.3	0	1023.29	595.778	3699	3699	MS2	12/256	20180109_Lumos_RSLC3_Stadlmann_Penninger_IMBA_mESC_PNGF_HILIC_fr18.raw
Cation-independent mannose-6-phosphate receptor OS=Mus musculus GN=Igf2r PE=1 SV=1 - [MPRI_MOUSE]	Q07113	NGTPYNNEKHTPR	1	N1(HexNAc); N6(HexNAc)	N1(HexNAc): 100; T3(HexNAc): 100	HCD	1	id=HexNAc3.Hex7_N-Glycan	1743.61	0	229.02	1.2537e-23	1.2537e-23	484.23	4	1	2	250	4	484.23	1933.9	4.93	15.17	57466.2	0	0	0	0	0	26517.7	0	2062.74	0	2495	2495	MS2	15/315	20180109_Lumos_RSLC3_Stadlmann_Penninger_IMBA_mESC_PNGF_HILIC_fr19.raw
Cation-independent mannose-6-phosphate receptor OS=Mus musculus GN=Igf2r PE=1 SV=1 - [MPRI_MOUSE]	Q07113	NGTPYNNEKHTPR	1	N1(HexNAc)	N1(HexNAc): 100	HCD	1	id=HexNAc3.Hex5.dHex1.NeuNAc1_N-Glycan	1856.66	0.9	205.91	2.56689e-21	2.56689e-21	433.46	4	1	7	250	4	433.458	1730.81	-0.59	20.11	53724.7	0	21249.2	5259.18	0	0	18737.4	0	2324.89	1180.62	3727	3727	MS2	13/256	20180109_Lumos_RSLC3_Stadlmann_Penninger_IMBA_mESC_PNGF_HILIC_fr18.raw
Cation-independent mannose-6-phosphate receptor OS=Mus musculus GN=Igf2r PE=1 SV=1 - [MPRI_MOUSE]	Q07113	NGTPYNNEKHTPR	1	N1(HexNAc)	N1(HexNAc): 100	HCD	1	id=HexNAc2.Hex9_N-Glycan	1864.63	0.9	681.2	7.58081e-69	7.58081e-69	577.61	3	1	0	183	3	577.61	1730.81	3.29	14.12	620319	0	0	0	0	0	125147	0	38140.7	0	2096	2096	MS2	38/255	20180109_Lumos_RSLC3_Stadlmann_Penninger_IMBA_mESC_PNGF_HILIC_fr20.raw
Cation-independent mannose-6-phosphate receptor OS=Mus musculus GN=Igf2r PE=1 SV=1 - [MPRI_MOUSE]	Q07113	NGTPYNNEKHTPR	1	N1(HexNAc)	N1(HexNAc): 100	HCD	1	id=HexNAc2.Hex9_N-Glycan	1864.63	0.76	611.6	6.923e-62	6.923e-62	433.46	4	1	0	250	4	433.457	1730.81	-0.91	13.63	280149	0	0	0	0	0	55886.5	0	15089.1	0	2173	2173	MS2	36/255	20180109_Lumos_RSLC3_Stadlmann_Penninger_IMBA_mESC_PNGF_HILIC_fr19.raw
Cation-independent mannose-6-phosphate receptor OS=Mus musculus GN=Igf2r PE=1 SV=1 - [MPRI_MOUSE]	Q07113	NGTPYNNEKHTPR	1	N1(HexNAc); N7(Deamidated)	N1(HexNAc): 100; N7(Deamidated): 99.84	HCD	1	id=HexNAc2.Hex9_N-Glycan	1864.63	0.72	474.29	3.72691e-48	3.72691e-48	433.71	4	1	1	250	4	433.706	1731.8	4.79	20.72	46881.6	0	0	0	0	0	8493.36	0	1550.51	0	3202	3202	MS2	27/256	20180109_Lumos_RSLC3_Stadlmann_Penninger_IMBA_mESC_PNGF_HILIC_fr20.raw
Cation-independent mannose-6-phosphate receptor OS=Mus musculus GN=Igf2r PE=1 SV=1 - [MPRI_MOUSE]	Q07113	NGTPYNNEKHTPR	1	N1(HexNAc)	N1(HexNAc): 100	HCD	1	id=HexNAc2.Hex9_N-Glycan	1864.63	0.99	457.35	1.84237e-46	1.84237e-46	577.61	3	1	0	250	3	577.608	1730.81	0.54	13.64	157086	0	0	0	0	0	35864.4	0	8788.28	0	2175	2175	MS2	28/255	20180109_Lumos_RSLC3_Stadlmann_Penninger_IMBA_mESC_PNGF_HILIC_fr19.raw
Cation-independent mannose-6-phosphate receptor OS=Mus musculus GN=Igf2r PE=1 SV=1 - [MPRI_MOUSE]	Q07113	NGTPYNNEKHTPR	1	N1(HexNAc); N6(Deamidated)	N1(HexNAc): 100; N6(Deamidated): 100	HCD	1	id=HexNAc2.Hex9_N-Glycan	1864.63	1.17	413.56	4.40711e-42	4.40711e-42	433.7	4	1	1	250	4	433.705	1731.8	2.11	17.97	56762.7	0	0	0	0	0	11720.8	0	3443.71	0	2744	2744	MS2	22/255	20180109_Lumos_RSLC3_Stadlmann_Penninger_IMBA_mESC_PNGF_HILIC_fr20.raw
[truncated: 1,195 more rows]
