# Supplementary material for: Analysis of PNGase F‐Resistant N‐Glycopeptides Using SugarQb for Proteome Discoverer 2.1 Reveals Cryptic Substrate Specificities
Source: Proteomics. 2018 Jun 10;18(13):1700436. doi: 10.1002/pmic.201700436 (PMC6055662; doi:10.1002/pmic.201700436)
Supplement: Supplementary file 4 — Supporting information. [file PMIC-18-na-s004.xlsx]

## Sheet: mESC_control_nonPNGaseFdigested
Supplementary Table 4.: Glycoproteomic analysis of mESC glycopeptides (untreated control) using MASCOT.
																					Oxonium Ion Intensities [m/z]
Protein Descriptions	Protein Accessions	Annotated Sequence	# Proteins	Modifications (MASCOT)	ptmRS [9]: Best Site Probabilities	Activation Type	Search Engine Rank	SugarQb Glycan Mass	SugarQb Glycan ID	SugarQb-Score	Ions Score	E-Value	# Missed Cleavages	Isolation Interference [%]	Ion Inject Time [ms]	Charge	m/z [Da]	MH+ [Da]	DeltaM [ppm]	RT [min]	204.087	243.026	274.092	292.103	290.087	308.098	366.139	512.197	528.192	657.235	First Scan	Last Scan	MS Order	Ions Matched	Spectrum File
UBX domain-containing protein 4 (Fragment) OS=Mus musculus GN=Ubxn4 PE=1 SV=1 - [A0A087WSK5_MOUSE]|UBX domain containing 2, isoform CRA_a OS=Mus musculus GN=Ubxn4 PE=1 SV=1 - [A0A0R4J078_MOUSE]	A0A087WSK5;A0A0R4J078	NTELCETPATSDTKSDTATGGECTGHDSHSQEPHGCSNQRPAEDLTVR	2	C5(Carbamidomethyl); C23(Carbamidomethyl); C36(Carbamidomethyl)		HCD	1				96	9.89954e-09	1	5	150	6	874.38	5241.25	0.8	56.61	37999.9	0	11809.2	1742.3	0	0	14375.5	0	0	0	15517	15517	MS2	22/558	20180123_Lumos_RSLC3_Stadlmann_Penninger_IMBA_mESC_intact_PNGaseF_HILIC_18.raw
UBX domain-containing protein 4 (Fragment) OS=Mus musculus GN=Ubxn4 PE=1 SV=1 - [A0A087WSK5_MOUSE]|UBX domain containing 2, isoform CRA_a OS=Mus musculus GN=Ubxn4 PE=1 SV=1 - [A0A0R4J078_MOUSE]	A0A087WSK5;A0A0R4J078	NTELCETPATSDTKSDTATGGECTGHDSHSQEPHGCSNQRPAEDLTVR	2	C5(Carbamidomethyl); C23(Carbamidomethyl); C36(Carbamidomethyl)		HCD	1				88	6.9228e-08	1	2	132	5	1049.06	5241.25	0.93	56.33	46042.7	0	0	0	0	0	14746.9	0	3624.01	0	15311	15311	MS2	18/558	20180123_Lumos_RSLC3_Stadlmann_Penninger_IMBA_mESC_intact_PNGaseF_HILIC_17.raw
Heterogeneous nuclear ribonucleoproteins A2/B1 (Fragment) OS=Mus musculus GN=Hnrnpa2b1 PE=1 SV=1 - [A0A0N4SUM2_MOUSE]	A0A0N4SUM2	ALSRQEMQEVQSSRSGYDNYGGGNYGSGSYNDFGNYNQQPSNYGPMK	1	S12(HexNA); S13(HexNA); S15(HexNA); N19(HexNA); N24(HexNA); S27(HexNA); S29(HexNA); N31(HexNA); N35(HexNA); N37(HexNA); S41(HexNA); N42(HexNA)	S3(HexNAc): 98.38; S12(HexNAc): 98.38; S13(HexNAc): 98.38; S15(HexNAc): 98.38; N19(HexNAc): 98.38; N24(HexNAc): 98.38; S27(HexNAc): 98.38; S29(HexNAc): 98.38; N31(HexNAc): 98.38; N35(HexNAc): 98.38; N37(HexNAc): 98.38; S41(HexNAc): 98.38	HCD	1				17	0.233986	2	0	150	5	1528.63	7639.13	-6.62	157.98	6270.44	0	2910.58	938.062	0	0	3970.23	0	0	0	40340	40340	MS2	6/530	20180123_Lumos_RSLC3_Stadlmann_Penninger_IMBA_mESC_intact_PNGaseF_HILIC_20.raw
Heterogeneous nuclear ribonucleoproteins A2/B1 (Fragment) OS=Mus musculus GN=Hnrnpa2b1 PE=1 SV=1 - [A0A0N4SUM2_MOUSE]	A0A0N4SUM2	QEMQEVQSSRSGYDNYGGGNYGSGSYNDFGNYNQQPSNYGPMK	1	N27(HexNA); N31(HexNA); N33(HexNA); S37(HexNA); N38(HexNA)	Too many isoforms	HCD	1				8	0.932936	1	100	150	4	1448.34	5790.33	-7.13	134.3	16552.7	0	0	0	0	0	3929.31	0	0	0	35388	35388	MS2	5/490	20180123_Lumos_RSLC3_Stadlmann_Penninger_IMBA_mESC_intact_PNGaseF_HILIC_18.raw
Heterogeneous nuclear ribonucleoproteins A2/B1 (Fragment) OS=Mus musculus GN=Hnrnpa2b1 PE=1 SV=1 - [A0A0N4SUM2_MOUSE]	A0A0N4SUM2	QEMQEVQSSRSGYDNYGGGNYGSGSYNDFGNYNQQPSNYGPMK	1	M3(Oxidation); N31(HexNA); N33(HexNA); S37(HexNA); N38(HexNA)	Too many isoforms	HCD	1				8	1.01426	1	74	150	4	1401.57	5603.26	-3.71	131.99	11657.7	0	0	1014.42	0	0	6362.74	0	0	0	34249	34249	MS2	5/490	20180123_Lumos_RSLC3_Stadlmann_Penninger_IMBA_mESC_intact_PNGaseF_HILIC_20.raw
UBX domain containing 2, isoform CRA_a OS=Mus musculus GN=Ubxn4 PE=1 SV=1 - [A0A0R4J078_MOUSE]	A0A0R4J078	VQQMHSSKGEASVTNDNQSESSVSTPSASFEPDVCENPESKNTELCETPATSDTK	1	C35(Carbamidomethyl); C46(Carbamidomethyl)		HCD	1				122	4.08618e-11	2	6	150	5	1192.53	5958.62	3.38	89.08	31469.7	0	0	0	0	0	6529.47	0	0	0	24040	24040	MS2	33/634	20180123_Lumos_RSLC3_Stadlmann_Penninger_IMBA_mESC_intact_PNGaseF_HILIC_16.raw
UBX domain containing 2, isoform CRA_a OS=Mus musculus GN=Ubxn4 PE=1 SV=1 - [A0A0R4J078_MOUSE]	A0A0R4J078	VQQMHSSKGEASVTNDNQSESSVSTPSASFEPDVCENPESKNTELCETPATSDTK	1	C35(Carbamidomethyl); C46(Carbamidomethyl)		HCD	1				117	1.11893e-10	2	4	94	5	1192.53	5958.61	2.35	88.66	23022.4	0	0	0	0	0	3071.39	0	0	0	24457	24457	MS2	37/634	20180123_Lumos_RSLC3_Stadlmann_Penninger_IMBA_mESC_intact_PNGaseF_HILIC_17.raw
Cullin-4B OS=Mus musculus GN=Cul4b PE=1 SV=1 - [CUL4B_MOUSE]|Cullin-4B OS=Mus musculus GN=Cul4b PE=1 SV=2 - [E9PXY1_MOUSE]|Cullin-4B OS=Mus musculus GN=Cul4b PE=1 SV=1 - [J3QJX0_MOUSE]	A2A432;E9PXY1;J3QJX0	LNSSSSSSNSSNEREDFDSTSSSSTPPQPR	3			HCD	1				220	5.80193e-21	1	24	150	3	1058.79	3174.37	0.35	78.46	18138.7	0	969.966	0	0	0	2711.01	0	0	0	21148	21148	MS2	26/332	20180123_Lumos_RSLC3_Stadlmann_Penninger_IMBA_mESC_intact_PNGaseF_HILIC_16.raw
Cullin-4B OS=Mus musculus GN=Cul4b PE=1 SV=1 - [CUL4B_MOUSE]|Cullin-4B OS=Mus musculus GN=Cul4b PE=1 SV=2 - [E9PXY1_MOUSE]|Cullin-4B OS=Mus musculus GN=Cul4b PE=1 SV=1 - [J3QJX0_MOUSE]	A2A432;E9PXY1;J3QJX0	LNSSSSSSNSSNEREDFDSTSSSSTPPQPR	3			HCD	1				214	2.23393e-20	1	0	150	3	1058.79	3174.37	0.12	56.25	10135	0	1701.06	0	0	0	3761.83	0	0	0	14663	14663	MS2	24/332	20180123_Lumos_RSLC3_Stadlmann_Penninger_IMBA_mESC_intact_PNGaseF_HILIC_20.raw
Cullin-4B OS=Mus musculus GN=Cul4b PE=1 SV=1 - [CUL4B_MOUSE]|Cullin-4B OS=Mus musculus GN=Cul4b PE=1 SV=2 - [E9PXY1_MOUSE]|Cullin-4B OS=Mus musculus GN=Cul4b PE=1 SV=1 - [J3QJX0_MOUSE]	A2A432;E9PXY1;J3QJX0	LNSSSSSSNSSNEREDFDSTSSSSTPPQPR	3			HCD	1				212	2.99741e-20	1	11	150	3	1058.79	3174.37	0.23	75.33	22122.5	0	1023.41	0	0	0	2036.41	0	0	0	20278	20278	MS2	22/332	20180123_Lumos_RSLC3_Stadlmann_Penninger_IMBA_mESC_intact_PNGaseF_HILIC_16.raw
Cullin-4B OS=Mus musculus GN=Cul4b PE=1 SV=1 - [CUL4B_MOUSE]|Cullin-4B OS=Mus musculus GN=Cul4b PE=1 SV=2 - [E9PXY1_MOUSE]|Cullin-4B OS=Mus musculus GN=Cul4b PE=1 SV=1 - [J3QJX0_MOUSE]	A2A432;E9PXY1;J3QJX0	LNSSSSSSNSSNEREDFDSTSSSSTPPQPR	3			HCD	1				211	4.00083e-20	1	4	150	3	1058.79	3174.36	-1.38	56.1	16829.3	0	0	0	0	0	2932.22	0	0	0	15368	15368	MS2	25/332	20180123_Lumos_RSLC3_Stadlmann_Penninger_IMBA_mESC_intact_PNGaseF_HILIC_18.raw
Cullin-4B OS=Mus musculus GN=Cul4b PE=1 SV=1 - [CUL4B_MOUSE]|Cullin-4B OS=Mus musculus GN=Cul4b PE=1 SV=2 - [E9PXY1_MOUSE]|Cullin-4B OS=Mus musculus GN=Cul4b PE=1 SV=1 - [J3QJX0_MOUSE]	A2A432;E9PXY1;J3QJX0	LNSSSSSSNSSNEREDFDSTSSSSTPPQPR	3			HCD	1				189	6.25686e-18	1	7	150	3	1058.79	3174.37	-0.92	75.71	12242.1	0	1506.1	0	0	0	1013.83	0	0	0	20391	20391	MS2	24/332	20180123_Lumos_RSLC3_Stadlmann_Penninger_IMBA_mESC_intact_PNGaseF_HILIC_16.raw
Cullin-4B OS=Mus musculus GN=Cul4b PE=1 SV=1 - [CUL4B_MOUSE]|Cullin-4B OS=Mus musculus GN=Cul4b PE=1 SV=2 - [E9PXY1_MOUSE]|Cullin-4B OS=Mus musculus GN=Cul4b PE=1 SV=1 - [J3QJX0_MOUSE]	A2A432;E9PXY1;J3QJX0	LNSSSSSSNSSNEREDFDSTSSSSTPPQPR	3			HCD	1				128	8.07853e-12	1	5	150	3	1058.8	3174.37	1.39	56.43	11753.9	0	1259.25	0	0	0	2494.84	0	0	0	14708	14708	MS2	20/332	20180123_Lumos_RSLC3_Stadlmann_Penninger_IMBA_mESC_intact_PNGaseF_HILIC_20.raw
Cullin-4B OS=Mus musculus GN=Cul4b PE=1 SV=1 - [CUL4B_MOUSE]|Cullin-4B OS=Mus musculus GN=Cul4b PE=1 SV=2 - [E9PXY1_MOUSE]|Cullin-4B OS=Mus musculus GN=Cul4b PE=1 SV=1 - [J3QJX0_MOUSE]	A2A432;E9PXY1;J3QJX0	LNSSSSSSNSSNEREDFDSTSSSSTPPQPR	3			HCD	1				15	1.59211	1	0	150	4	794.349	3174.37	0.98	56.57	2189.18	0	0	0	0	0	0	0	0	0	15551	15551	MS2	7/332	20180123_Lumos_RSLC3_Stadlmann_Penninger_IMBA_mESC_intact_PNGaseF_HILIC_19.raw
Cullin-4B OS=Mus musculus GN=Cul4b PE=1 SV=1 - [CUL4B_MOUSE]|Cullin-4B OS=Mus musculus GN=Cul4b PE=1 SV=2 - [E9PXY1_MOUSE]|Cullin-4B OS=Mus musculus GN=Cul4b PE=1 SV=1 - [J3QJX0_MOUSE]	A2A432;E9PXY1;J3QJX0	MAEESSSSSSSSSPTAATSQQQQQQQLK	3	S19(HexNA)	S9(HexNAc): 49.87; S10(HexNAc): 49.87	HCD	1				118	1.56381e-10	0	0	150	3	1044.47	3131.39	0.43	49.86	188114	0	0	0	0	0	1493.87	0	0	0	13360	13360	MS2	18/264	20180123_Lumos_RSLC3_Stadlmann_Penninger_IMBA_mESC_intact_PNGaseF_HILIC_16.raw
Cullin-4B OS=Mus musculus GN=Cul4b PE=1 SV=1 - [CUL4B_MOUSE]|Cullin-4B OS=Mus musculus GN=Cul4b PE=1 SV=2 - [E9PXY1_MOUSE]|Cullin-4B OS=Mus musculus GN=Cul4b PE=1 SV=1 - [J3QJX0_MOUSE]	A2A432;E9PXY1;J3QJX0	MAEESSSSSSSSSPTAATSQQQQQQQLK	3	S19(HexNA)	S9(HexNAc): 49.79; S10(HexNAc): 49.79	HCD	1				104	3.85918e-09	0	0	150	3	1044.47	3131.39	-0.85	51.42	45882.6	0	0	0	0	0	1630.28	0	0	0	13798	13798	MS2	15/264	20180123_Lumos_RSLC3_Stadlmann_Penninger_IMBA_mESC_intact_PNGaseF_HILIC_16.raw
Cullin-4B OS=Mus musculus GN=Cul4b PE=1 SV=1 - [CUL4B_MOUSE]|Cullin-4B OS=Mus musculus GN=Cul4b PE=1 SV=2 - [E9PXY1_MOUSE]|Cullin-4B OS=Mus musculus GN=Cul4b PE=1 SV=1 - [J3QJX0_MOUSE]	A2A432;E9PXY1;J3QJX0	MAEESSSSSSSSSPTAATSQQQQQQQLK	3	M1(Oxidation)	M1(Oxidation): 100	HCD	1				81	6.65302e-07	0	100	150	3	982.107	2944.31	-0.19	47.9	13265.9	0	0	0	0	0	2092.68	0	0	0	12800	12800	MS2	21/264	20180123_Lumos_RSLC3_Stadlmann_Penninger_IMBA_mESC_intact_PNGaseF_HILIC_16.raw
Protein Zmynd8 OS=Mus musculus GN=Zmynd8 PE=1 SV=1 - [A2A482_MOUSE]|Protein Zmynd8 OS=Mus musculus GN=Zmynd8 PE=1 SV=1 - [A2A484_MOUSE]|Protein Zmynd8 OS=Mus musculus GN=Zmynd8 PE=1 SV=1 - [A2A483_MOUSE]|Protein Zmynd8 OS=Mus musculus GN=Zmynd8 PE=1 SV=1 - [A2A485_MOUSE]|Protein Zmynd8 OS=Mus musculus GN=Zmynd8 PE=1 SV=2 - [E9Q8D1_MOUSE]|Protein Zmynd8 OS=Mus musculus GN=Zmynd8 PE=1 SV=1 - [Q3U1M…	A2A482;A2A484;A2A483;A2A485;E9Q8D1;Q3U1M7;Q3UH28	SCTQSATAPQQEADAEASTETGNKSSQGNSSNTQSAPSEPASAPK	7	C2(Carbamidomethyl)		HCD	1				49	0.00082927	1	7	150	4	1124.5	4494.97	1.69	62.16	29279.3	0	3348.95	1135.98	0	0	0	0	2879.01	0	17159	17159	MS2	15/516	20180123_Lumos_RSLC3_Stadlmann_Penninger_IMBA_mESC_intact_PNGaseF_HILIC_19.raw
Protein Zmynd8 OS=Mus musculus GN=Zmynd8 PE=1 SV=1 - [A2A482_MOUSE]|Protein Zmynd8 OS=Mus musculus GN=Zmynd8 PE=1 SV=1 - [A2A484_MOUSE]|Protein Zmynd8 OS=Mus musculus GN=Zmynd8 PE=1 SV=1 - [A2A483_MOUSE]|Protein Zmynd8 OS=Mus musculus GN=Zmynd8 PE=1 SV=1 - [A2A485_MOUSE]|Protein Zmynd8 OS=Mus musculus GN=Zmynd8 PE=1 SV=2 - [E9Q8D1_MOUSE]|Protein Zmynd8 OS=Mus musculus GN=Zmynd8 PE=1 SV=1 - [Q3U1M…	A2A482;A2A484;A2A483;A2A485;E9Q8D1;Q3U1M7;Q3UH28	SCTQSATAPQQEADAEASTETGNKSSQGNSSNTQSAPSEPASAPK	7	C2(Carbamidomethyl)		HCD	1				22	0.469374	1	0	150	3	1498.99	4494.97	0.57	62.15	6041.12	0	1128.74	0	0	0	2560.88	0	0	0	17156	17156	MS2	16/516	20180123_Lumos_RSLC3_Stadlmann_Penninger_IMBA_mESC_intact_PNGaseF_HILIC_19.raw
Post-GPI attachment to proteins factor 3 OS=Mus musculus GN=Pgap3 PE=2 SV=1 - [PGAP3_MOUSE]	A2A559	CEERNCSGDALK	1	C1(Carbamidomethyl); N5(HexNA); C6(Carbamidomethyl)	N5(HexNAc): 100	HCD	1	1378.48	id=HexNAc2.Hex6_N-Glycan	0.93	58	3.00035e-05	1	0	73	3	547.901	1641.69	1.94	18.45	953816	0	0	0	0	0	190331	0	47983.9	0	4495	4495	MS2	9/118	20180123_Lumos_RSLC3_Stadlmann_Penninger_IMBA_mESC_intact_PNGaseF_HILIC_18.raw
Post-GPI attachment to proteins factor 3 OS=Mus musculus GN=Pgap3 PE=2 SV=1 - [PGAP3_MOUSE]	A2A559	CEERNCSGDALK	1	C1(Carbamidomethyl); C6(Carbamidomethyl); S7(HexNA)	N5(HexNAc): 50; S7(HexNAc): 50	HCD	1	1378.48	id=HexNAc2.Hex6_N-Glycan	0.59	9	2.3328	1	10	150	3	547.9	1641.68	-0.18	18.38	56580.1	0	0	0	0	0	10329.3	0	2593.04	0	4353	4353	MS2	3/118	20180123_Lumos_RSLC3_Stadlmann_Penninger_IMBA_mESC_intact_PNGaseF_HILIC_19.raw
Post-GPI attachment to proteins factor 3 OS=Mus musculus GN=Pgap3 PE=2 SV=1 - [PGAP3_MOUSE]	A2A559	CEERNCSGDALK	1	C1(Carbamidomethyl); N5(HexNA); C6(Carbamidomethyl)	N5(HexNAc): 100	HCD	1	1702.58	id=HexNAc2.Hex8_N-Glycan	0.9	44	0.000771018	1	1	150	3	547.9	1641.68	0.27	17.45	120950	0	2281.42	0	0	0	23728.9	0	7238.77	0	4086	4086	MS2	8/118	20180123_Lumos_RSLC3_Stadlmann_Penninger_IMBA_mESC_intact_PNGaseF_HILIC_19.raw
Post-GPI attachment to proteins factor 3 OS=Mus musculus GN=Pgap3 PE=2 SV=1 - [PGAP3_MOUSE]	A2A559	CEERNCSGDALK	1	C1(Carbamidomethyl); C6(Carbamidomethyl); S7(HexNA)	S7(HexNAc): 99.72	HCD	1	1864.63	id=HexNAc2.Hex9_N-Glycan	0.85	10	1.91446	1	8	150	3	547.901	1641.69	3.11	17.47	67803.1	0	1139.8	0	0	0	15470.9	0	3073.28	0	3732	3732	MS2	4/118	20180123_Lumos_RSLC3_Stadlmann_Penninger_IMBA_mESC_intact_PNGaseF_HILIC_20.raw
Post-GPI attachment to proteins factor 3 OS=Mus musculus GN=Pgap3 PE=2 SV=1 - [PGAP3_MOUSE]	A2A559	CEERNCSGDALKHFR	1	C1(Carbamidomethyl); N5(HexNA); C6(Carbamidomethyl)	N5(HexNAc): 99.83	HCD	1	1216.42	id=HexNAc2.Hex5_N-Glycan	0.85	43	0.00267567	2	6	150	4	521.234	2081.92	1.39	32.86	139849	0	0	0	0	0	24582.2	0	4248.42	0	8560	8560	MS2	11/148	20180123_Lumos_RSLC3_Stadlmann_Penninger_IMBA_mESC_intact_PNGaseF_HILIC_17.raw
Post-GPI attachment to proteins factor 3 OS=Mus musculus GN=Pgap3 PE=2 SV=1 - [PGAP3_MOUSE]	A2A559	CEERNCSGDALKHFR	1	C1(Carbamidomethyl); N5(HexNA); C6(Carbamidomethyl)	N5(HexNAc): 100	HCD	1	1378.48	id=HexNAc2.Hex6_N-Glycan	0.91	90	5.10222e-08	2	6	150	5	417.188	2081.91	0	32.88	236586	0	0	0	0	0	39792	0	5652.96	0	8564	8564	MS2	13/148	20180123_Lumos_RSLC3_Stadlmann_Penninger_IMBA_mESC_intact_PNGaseF_HILIC_17.raw
Post-GPI attachment to proteins factor 3 OS=Mus musculus GN=Pgap3 PE=2 SV=1 - [PGAP3_MOUSE]	A2A559	CEERNCSGDALKHFR	1	C1(Carbamidomethyl); N5(HexNA); C6(Carbamidomethyl)	N5(HexNAc): 100	HCD	1	1378.48	id=HexNAc2.Hex6_N-Glycan	0.8	83	2.97624e-07	2	0	53	4	521.234	2081.92	1.59	32.85	740630	0	0	0	0	0	147305	0	24572.3	0	8555	8555	MS2	13/148	20180123_Lumos_RSLC3_Stadlmann_Penninger_IMBA_mESC_intact_PNGaseF_HILIC_17.raw
Post-GPI attachment to proteins factor 3 OS=Mus musculus GN=Pgap3 PE=2 SV=1 - [PGAP3_MOUSE]	A2A559	CEERNCSGDALKHFR	1	C1(Carbamidomethyl); N5(HexNA); C6(Carbamidomethyl)	N5(HexNAc): 99.75	HCD	1	1702.58	id=HexNAc2.Hex8_N-Glycan	1.21	47	0.00117501	2	8	150	4	521.234	2081.92	1.5	32.16	65075.5	0	934.791	0	0	0	11363.2	0	0	885.172	8473	8473	MS2	8/148	20180123_Lumos_RSLC3_Stadlmann_Penninger_IMBA_mESC_intact_PNGaseF_HILIC_18.raw
Post-GPI attachment to proteins factor 3 OS=Mus musculus GN=Pgap3 PE=2 SV=1 - [PGAP3_MOUSE]	A2A559	NCSGDALKHFR	1	C2(Carbamidomethyl); S3(HexNA)	N1(HexNAc): 50; S3(HexNAc): 50	HCD	1	1378.48	id=HexNAc2.Hex6_N-Glycan	1.14	82	3.25771e-07	1	2	150	3	503.237	1507.7	0.53	34.53	266154	0	0	0	0	0	49346.1	0	10404.8	0	8923	8923	MS2	9/104	20180123_Lumos_RSLC3_Stadlmann_Penninger_IMBA_mESC_intact_PNGaseF_HILIC_16.raw
Post-GPI attachment to proteins factor 3 OS=Mus musculus GN=Pgap3 PE=2 SV=1 - [PGAP3_MOUSE]	A2A559	NCSGDALKHFR	1	C2(Carbamidomethyl); S3(HexNA)	N1(HexNAc): 99.77	HCD	1	1378.48	id=HexNAc2.Hex6_N-Glycan	1.14	71	4.28523e-06	1	19	150	4	377.679	1507.69	-0.61	34.55	176174	0	0	0	0	0	21591	0	2858.71	0	8931	8931	MS2	10/104	20180123_Lumos_RSLC3_Stadlmann_Penninger_IMBA_mESC_intact_PNGaseF_HILIC_16.raw
Post-GPI attachment to proteins factor 3 OS=Mus musculus GN=Pgap3 PE=2 SV=1 - [PGAP3_MOUSE]	A2A559	NCSGDALKHFR	1	C2(Carbamidomethyl); S3(HexNA)	N1(HexNAc): 99.81	HCD	1	1378.48	id=HexNAc2.Hex6_N-Glycan	0.95	64	2.42409e-05	1	0	150	3	503.239	1507.7	3.81	34.3	57043	0	0	0	0	0	9098.32	0	2042.29	0	8988	8988	MS2	8/104	20180123_Lumos_RSLC3_Stadlmann_Penninger_IMBA_mESC_intact_PNGaseF_HILIC_17.raw
Post-GPI attachment to proteins factor 3 OS=Mus musculus GN=Pgap3 PE=2 SV=1 - [PGAP3_MOUSE]	A2A559	NCSGDALKHFR	1	C2(Carbamidomethyl); S3(HexNA)	N1(HexNAc): 50; S3(HexNAc): 50	HCD	1	1702.58	id=HexNAc2.Hex8_N-Glycan	0.98	36	0.0188371	1	0	150	3	503.239	1507.7	5.27	32.78	44472	0	1132.1	0	0	0	8174.99	0	1679.92	0	8658	8658	MS2	6/104	20180123_Lumos_RSLC3_Stadlmann_Penninger_IMBA_mESC_intact_PNGaseF_HILIC_18.raw
Peptidase inhibitor R3HDML OS=Mus musculus GN=R3hdml PE=3 SV=1 - [CRSPL_MOUSE]	A2A5I3	MPNTTLVQGRPK	1	T5(HexNA)	N3(HexNAc): 99.66	HCD	1	1864.63	id=HexNAc2.Hex9_N-Glycan	0.83	42	0.00623849	0	13	150	3	515.611	1544.82	4.77	44.43	68690.6	0	7437.17	848.652	0	0	17730.3	0	2713.12	0	11988	11988	MS2	7/108	20180123_Lumos_RSLC3_Stadlmann_Penninger_IMBA_mESC_intact_PNGaseF_HILIC_18.raw
Peptidase inhibitor R3HDML OS=Mus musculus GN=R3hdml PE=3 SV=1 - [CRSPL_MOUSE]	A2A5I3	YVGQNLSIHSGR	1	S10(HexNA)	N5(HexNAc): 100	HCD	1	1864.63	id=HexNAc2.Hex9_N-Glycan	1.13	34	0.0455098	0	38	150	3	511.928	1533.77	1.69	47.06	144097	0	20189	0	0	0	31376.5	0	8195.45	0	12744	12744	MS2	6/110	20180123_Lumos_RSLC3_Stadlmann_Penninger_IMBA_mESC_intact_PNGaseF_HILIC_18.raw
Peptidase inhibitor R3HDML OS=Mus musculus GN=R3hdml PE=3 SV=1 - [CRSPL_MOUSE]	A2A5I3	YVGQNLSIHSGR	1	S7(HexNA)	S7(HexNAc): 99.74	HCD	1	2026.69	id=HexNAc2.Hex10_N-Glycan	1.02	23	0.545624	0	0	150	3	511.928	1533.77	3.31	47.48	117987	0	1432.81	0	0	0	32165.9	0	7570.23	0	12943	12943	MS2	7/110	20180123_Lumos_RSLC3_Stadlmann_Penninger_IMBA_mESC_intact_PNGaseF_HILIC_19.raw
Carboxypeptidase (Fragment) OS=Mus musculus GN=Ctsa PE=1 SV=1 - [A2A5J6_MOUSE]|Carboxypeptidase OS=Mus musculus GN=Ctsa PE=1 SV=1 - [G3X8T3_MOUSE]|Lysosomal protective protein OS=Mus musculus GN=Ctsa PE=1 SV=1 - [PPGB_MOUSE]|Lysosomal protective protein (Fragment) OS=Mus musculus GN=Ctsa PE=1 SV=7 - [A2A5J9_MOUSE]	A2A5J6;G3X8T3;P16675;A2A5J9	LWTSLQTHCCAQNK	4	C9(Carbamidomethyl); C10(Carbamidomethyl); N13(HexNA)	N13(HexNAc): 99.99	HCD	1	1378.48	id=HexNAc2.Hex6_N-Glycan	0.88	5	31.0448	0	16	150	3	650.634	1949.89	0.94	53.7	41929.9	0	738.722	0	0	0	7186.39	0	987.33	0	14583	14583	MS2	7/128	20180123_Lumos_RSLC3_Stadlmann_Penninger_IMBA_mESC_intact_PNGaseF_HILIC_17.raw
Protein Bptf OS=Mus musculus GN=Bptf PE=1 SV=1 - [A2A654_MOUSE]|Protein Bptf OS=Mus musculus GN=Bptf PE=1 SV=1 - [A2A655_MOUSE]	A2A654;A2A655	TCDSSNTSATTASSQPNLETCSSSELTSSQSDSAK	2	C2(Carbamidomethyl); C21(Carbamidomethyl)		HCD	1				134	1.26931e-12	0	0	150	3	1209.51	3626.53	2.07	83.81	20221.4	0	2136.71	0	0	0	3111.24	0	0	0	22576	22576	MS2	34/394	20180123_Lumos_RSLC3_Stadlmann_Penninger_IMBA_mESC_intact_PNGaseF_HILIC_16.raw
Protein Bptf OS=Mus musculus GN=Bptf PE=1 SV=1 - [A2A654_MOUSE]|Protein Bptf OS=Mus musculus GN=Bptf PE=1 SV=1 - [A2A655_MOUSE]|Protein Bptf OS=Mus musculus GN=Bptf PE=1 SV=1 - [E9Q6A7_MOUSE]	A2A654;A2A655;E9Q6A7	CAPAPPPPPPPPPPPPPPPPPPPPASGPIGGLR	3	C1(Carbamidomethyl)		HCD	1				80	6.16701e-07	0	16	150	3	1056.57	3167.69	-0.23	139.15	1917.76	0	0	0	0	0	0	0	0	0	36001	36001	MS2	20/256	20180123_Lumos_RSLC3_Stadlmann_Penninger_IMBA_mESC_intact_PNGaseF_HILIC_20.raw
Protein Bptf OS=Mus musculus GN=Bptf PE=1 SV=1 - [A2A654_MOUSE]|Protein Bptf OS=Mus musculus GN=Bptf PE=1 SV=1 - [A2A655_MOUSE]|Protein Bptf OS=Mus musculus GN=Bptf PE=1 SV=1 - [E9Q6A7_MOUSE]	A2A654;A2A655;E9Q6A7	CAPAPPPPPPPPPPPPPPPPPPPPASGPIGGLR	3	C1(Carbamidomethyl)		HCD	1				75	1.57448e-06	0	17	150	3	1056.57	3167.7	4.51	139.34	1755.19	0	980.57	0	0	0	0	0	0	0	36045	36045	MS2	25/256	20180123_Lumos_RSLC3_Stadlmann_Penninger_IMBA_mESC_intact_PNGaseF_HILIC_20.raw
Protein Bptf OS=Mus musculus GN=Bptf PE=1 SV=1 - [A2A654_MOUSE]|Protein Bptf OS=Mus musculus GN=Bptf PE=1 SV=1 - [A2A655_MOUSE]|Protein Bptf OS=Mus musculus GN=Bptf PE=1 SV=1 - [E9Q6A7_MOUSE]	A2A654;A2A655;E9Q6A7	CAPAPPPPPPPPPPPPPPPPPPPPASGPIGGLR	3	C1(Carbamidomethyl)		HCD	1				66	1.38879e-05	0	9	150	3	1056.57	3167.68	-1.27	142.16	1317.32	0	0	0	0	0	0	0	0	0	36695	36695	MS2	19/256	20180123_Lumos_RSLC3_Stadlmann_Penninger_IMBA_mESC_intact_PNGaseF_HILIC_20.raw
Protein Bptf OS=Mus musculus GN=Bptf PE=1 SV=1 - [A2A654_MOUSE]|Protein Bptf OS=Mus musculus GN=Bptf PE=1 SV=1 - [A2A655_MOUSE]|Protein Bptf OS=Mus musculus GN=Bptf PE=1 SV=1 - [E9Q6A7_MOUSE]	A2A654;A2A655;E9Q6A7	CAPAPPPPPPPPPPPPPPPPPPPPASGPIGGLR	3	C1(Carbamidomethyl)		HCD	1				51	0.000448231	0	39	150	3	1056.57	3167.69	0.69	146.25	1602.15	0	0	0	0	0	0	0	0	0	37706	37706	MS2	12/256	20180123_Lumos_RSLC3_Stadlmann_Penninger_IMBA_mESC_intact_PNGaseF_HILIC_20.raw
Protein Bptf OS=Mus musculus GN=Bptf PE=1 SV=1 - [A2A654_MOUSE]|Protein Bptf OS=Mus musculus GN=Bptf PE=1 SV=1 - [A2A655_MOUSE]|Protein Bptf OS=Mus musculus GN=Bptf PE=1 SV=1 - [E9Q6A7_MOUSE]	A2A654;A2A655;E9Q6A7	CAPAPPPPPPPPPPPPPPPPPPPPASGPIGGLR	3	C1(Carbamidomethyl)		HCD	1				47	0.00123852	0	32	150	3	1056.57	3167.69	-0.35	147.05	1318.64	0	0	0	0	0	0	0	0	0	37875	37875	MS2	9/256	20180123_Lumos_RSLC3_Stadlmann_Penninger_IMBA_mESC_intact_PNGaseF_HILIC_20.raw
Protein Bptf OS=Mus musculus GN=Bptf PE=1 SV=1 - [A2A654_MOUSE]|Protein Bptf OS=Mus musculus GN=Bptf PE=1 SV=1 - [A2A655_MOUSE]|Protein Bptf OS=Mus musculus GN=Bptf PE=1 SV=1 - [E9Q6A7_MOUSE]	A2A654;A2A655;E9Q6A7	ILPQTQVQPATTLAPTQSSSVSPAEAQPQPAQPAAQPQPQPQPPAQPEVQTQPAVSSHVPSETQPSQAQTSKPLVATQCQPQSSVQGQSPVR	3	C79(Carbamidomethyl); S89(HexNA)	T16(HexNAc): 19.97; S18(HexNAc): 19.97; S19(HexNAc): 19.97; S20(HexNAc): 19.97; S22(HexNAc): 19.97	HCD	1				6	4.93663	0	100	121	6	1632.16	9787.94	6.37	111.23	100377	0	0	0	0	0	1758.27	0	0	0	30193	30193	MS2	16/1072	20180123_Lumos_RSLC3_Stadlmann_Penninger_IMBA_mESC_intact_PNGaseF_HILIC_19.raw
Protein 2610305D13Rik OS=Mus musculus GN=2610305D13Rik PE=4 SV=1 - [A2A799_MOUSE]|Protein Gm13145 (Fragment) OS=Mus musculus GN=Gm13145 PE=1 SV=7 - [A2A7I1_MOUSE]|Protein Zfp600 OS=Mus musculus GN=Zfp600 PE=4 SV=1 - [A2A7V0_MOUSE]|Protein Rex2 OS=Mus musculus GN=Rex2 PE=1 SV=1 - [A2AWF2_MOUSE]	A2A799;A2A7I1;A2A7V0;A2AWF2	QNNSEMNTYTCGEFDKCFTQSDNLQSQQR	4	C11(Carbamidomethyl); C17(Carbamidomethyl)		HCD	1				117	5.34585e-11	1	4	150	3	1177.49	3530.47	1.74	106.24	11741.8	0	958.409	1033.74	0	0	3399.75	0	0	0	27677	27677	MS2	19/324	20180123_Lumos_RSLC3_Stadlmann_Penninger_IMBA_mESC_intact_PNGaseF_HILIC_20.raw
MCG122876 OS=Mus musculus GN=Rlf PE=1 SV=1 - [A2A7F4_MOUSE]|Ral guanine nucleotide dissociation stimulator-like 2 OS=Mus musculus GN=Rlf PE=1 SV=1 - [E9Q532_MOUSE]	A2A7F4;E9Q532	SEKVCQTTQAQGLTQTQGQTQGQTQGQEQQAAK	2	C5(Carbamidomethyl)		HCD	1				95	4.86261e-08	1	0	150	3	1192.9	3576.7	0.78	50.49	12221.8	0	0	0	0	0	3327.96	0	0	0	13632	13632	MS2	25/370	20180123_Lumos_RSLC3_Stadlmann_Penninger_IMBA_mESC_intact_PNGaseF_HILIC_17.raw
MCG122876 OS=Mus musculus GN=Rlf PE=1 SV=1 - [A2A7F4_MOUSE]|Ral guanine nucleotide dissociation stimulator-like 2 OS=Mus musculus GN=Rlf PE=1 SV=1 - [E9Q532_MOUSE]	A2A7F4;E9Q532	SEKVCQTTQAQGLTQTQGQTQGQTQGQEQQAAK	2	C5(Carbamidomethyl)		HCD	1				92	1.01347e-07	1	21	150	4	894.929	3576.7	0.35	50.51	33190.5	0	1062.86	0	0	0	6337.2	0	0	0	13637	13637	MS2	27/370	20180123_Lumos_RSLC3_Stadlmann_Penninger_IMBA_mESC_intact_PNGaseF_HILIC_17.raw
MCG122876 OS=Mus musculus GN=Rlf PE=1 SV=1 - [A2A7F4_MOUSE]|Ral guanine nucleotide dissociation stimulator-like 2 OS=Mus musculus GN=Rlf PE=1 SV=1 - [E9Q532_MOUSE]	A2A7F4;E9Q532	VCQTTQAQGLTQTQGQTQGQTQGQEQQAAK	2	C2(Carbamidomethyl)		HCD	1				113	7.96118e-10	0	4	150	3	1078.18	3232.53	0.92	55.34	36020.6	0	1487.55	0	0	0	7857.05	0	0	0	15147	15147	MS2	27/328	20180123_Lumos_RSLC3_Stadlmann_Penninger_IMBA_mESC_intact_PNGaseF_HILIC_18.raw
MCG122876 OS=Mus musculus GN=Rlf PE=1 SV=1 - [A2A7F4_MOUSE]|Ral guanine nucleotide dissociation stimulator-like 2 OS=Mus musculus GN=Rlf PE=1 SV=1 - [E9Q532_MOUSE]	A2A7F4;E9Q532	VCQTTQAQGLTQTQGQTQGQTQGQEQQAAK	2	C2(Carbamidomethyl)		HCD	1				86	4.38014e-07	0	76	150	3	1078.18	3232.54	3.75	59.11	10649.2	0	1506.82	0	0	0	2126.97	0	0	0	16147	16147	MS2	21/328	20180123_Lumos_RSLC3_Stadlmann_Penninger_IMBA_mESC_intact_PNGaseF_HILIC_17.raw
MCG122876 OS=Mus musculus GN=Rlf PE=1 SV=1 - [A2A7F4_MOUSE]|Ral guanine nucleotide dissociation stimulator-like 2 OS=Mus musculus GN=Rlf PE=1 SV=1 - [E9Q532_MOUSE]	A2A7F4;E9Q532	VCQTTQAQGLTQTQGQTQGQTQGQEQQAAK	2	C2(Carbamidomethyl)		HCD	1				53	0.000820722	0	39	150	3	1078.18	3232.53	1.15	55.59	16240	0	0	0	0	0	1758.15	0	0	0	15006	15006	MS2	15/328	20180123_Lumos_RSLC3_Stadlmann_Penninger_IMBA_mESC_intact_PNGaseF_HILIC_16.raw
MCG122876 OS=Mus musculus GN=Rlf PE=1 SV=1 - [A2A7F4_MOUSE]|Ral guanine nucleotide dissociation stimulator-like 2 OS=Mus musculus GN=Rlf PE=1 SV=1 - [E9Q532_MOUSE]	A2A7F4;E9Q532	VCQTTQAQGLTQTQGQTQGQTQGQEQQAAK	2	C2(Carbamidomethyl)		HCD	1				46	0.00425232	0	0	150	3	1078.18	3232.53	1.49	55.61	8517.46	0	1243.57	0	0	0	2857.79	0	0	0	11938	11938	MS2	11/328	20180123_Lumos_RSLC3_Stadlmann_Penninger_IMBA_mESC_intact_PNGaseF_HILIC_21.raw
MCG122876 OS=Mus musculus GN=Rlf PE=1 SV=1 - [A2A7F4_MOUSE]|Ral guanine nucleotide dissociation stimulator-like 2 OS=Mus musculus GN=Rlf PE=1 SV=1 - [E9Q532_MOUSE]	A2A7F4;E9Q532	VCQTTQAQGLTQTQGQTQGQTQGQEQQAAK	2	C2(Carbamidomethyl)		HCD	1				33	0.0895232	0	20	150	3	1078.18	3232.53	1.03	55.64	12960.1	0	1723.91	0	0	0	2925.64	0	0	0	14497	14497	MS2	18/328	20180123_Lumos_RSLC3_Stadlmann_Penninger_IMBA_mESC_intact_PNGaseF_HILIC_20.raw
Receptor-type tyrosine-protein phosphatase F OS=Mus musculus GN=Ptprf PE=1 SV=1 - [PTPRF_MOUSE]|Receptor-type tyrosine-protein phosphatase F (Fragment) OS=Mus musculus GN=Ptprf PE=1 SV=1 - [F6S1X8_MOUSE]	A2A8L5;F6S1X8	NGHITNYTVVYR	2	T8(HexNA)	N6(HexNAc): 99.81	HCD	1	1702.58	id=HexNAc2.Hex8_N-Glycan	0.92	50	0.00137759	0	8	150	3	547.275	1639.81	2.32	54.72	137320	0	3850.77	3716.9	0	0	27133.9	0	7728.6	0	14966	14966	MS2	9/116	20180123_Lumos_RSLC3_Stadlmann_Penninger_IMBA_mESC_intact_PNGaseF_HILIC_18.raw
Receptor-type tyrosine-protein phosphatase F OS=Mus musculus GN=Ptprf PE=1 SV=1 - [PTPRF_MOUSE]|Receptor-type tyrosine-protein phosphatase F (Fragment) OS=Mus musculus GN=Ptprf PE=1 SV=1 - [F6S1X8_MOUSE]	A2A8L5;F6S1X8	NGHITNYTVVYR	2	N6(HexNA)	N6(HexNAc): 99.78	HCD	1	1809.67	id=HexNAc5.Hex4.dHex1_N-Glycan ; id=HexNAc5.Hex3.NeuNAc1+17amu_O-Glycan	0.71	6	30.5231	0	0	150	3	547.274	1639.81	0.82	57.6	86421.1	0	1077.19	0	0	0	26166	0	876.814	0	15582	15582	MS2	5/116	20180123_Lumos_RSLC3_Stadlmann_Penninger_IMBA_mESC_intact_PNGaseF_HILIC_16.raw
Receptor-type tyrosine-protein phosphatase F OS=Mus musculus GN=Ptprf PE=1 SV=1 - [PTPRF_MOUSE]|Receptor-type tyrosine-protein phosphatase F (Fragment) OS=Mus musculus GN=Ptprf PE=1 SV=1 - [F6S1X8_MOUSE]	A2A8L5;F6S1X8	NGHITNYTVVYR	2	T8(HexNA)	N6(HexNAc): 50; T8(HexNAc): 50	HCD	1	1864.63	id=HexNAc2.Hex9_N-Glycan	0.97	67	2.59984e-05	0	3	150	3	547.275	1639.81	2.49	54.51	208431	0	5040.58	5000.29	0	0	49869.6	0	13062.2	0	14905	14905	MS2	10/116	20180123_Lumos_RSLC3_Stadlmann_Penninger_IMBA_mESC_intact_PNGaseF_HILIC_18.raw
Receptor-type tyrosine-protein phosphatase F OS=Mus musculus GN=Ptprf PE=1 SV=1 - [PTPRF_MOUSE]|Receptor-type tyrosine-protein phosphatase F (Fragment) OS=Mus musculus GN=Ptprf PE=1 SV=1 - [F6S1X8_MOUSE]	A2A8L5;F6S1X8	NGHITNYTVVYR	2	N6(HexNA)	T5(HexNAc): 50; N6(HexNAc): 50	HCD	1	1971.72	id=HexNAc5.Hex5.dHex1_N-Glycan ; id=HexNAc5.Hex4.NeuNAc1+17amu_O-Glycan ; id=HexNAc5.Hex4.NeuNAc1+17amu_N-Glycan	0.73	24	0.459112	0	0	150	3	547.273	1639.81	-1.47	55.61	183209	0	2008.58	858.548	0	0	43896.4	1134.39	11977.7	0	15110	15110	MS2	9/116	20180123_Lumos_RSLC3_Stadlmann_Penninger_IMBA_mESC_intact_PNGaseF_HILIC_17.raw
Receptor-type tyrosine-protein phosphatase F OS=Mus musculus GN=Ptprf PE=1 SV=1 - [PTPRF_MOUSE]|Receptor-type tyrosine-protein phosphatase F (Fragment) OS=Mus musculus GN=Ptprf PE=1 SV=1 - [F6S1X8_MOUSE]|Receptor-type tyrosine-protein phosphatase F (Fragment) OS=Mus musculus GN=Ptprf PE=1 SV=1 - [F6Y3V0_MOUSE]	A2A8L5;F6S1X8;F6Y3V0	KVEVEPLNSTAVHVSWK	3	N8(HexNA)	N8(HexNAc): 99.75	HCD	1	1864.63	id=HexNAc2.Hex9_N-Glycan	0.87	30	0.0905733	1	25	150	4	532.284	2126.11	-0.12	82.55	152737	0	6873.18	2271.89	0	0	39129.3	0	10282.6	0	22782	22782	MS2	12/184	20180123_Lumos_RSLC3_Stadlmann_Penninger_IMBA_mESC_intact_PNGaseF_HILIC_17.raw
Rab proteins geranylgeranyltransferase component A 1 OS=Mus musculus GN=Chm PE=1 SV=1 - [A2AD03_MOUSE]|Rab proteins geranylgeranyltransferase component A 1 OS=Mus musculus GN=Chm PE=1 SV=1 - [Q3UR39_MOUSE]	A2AD03;Q3UR39	SCELPAEQSQCTGPESSPQVNDAEVGEKETQSDAK	2	C2(Carbamidomethyl); C11(Carbamidomethyl)		HCD	1				120	7.46338e-11	1	0	150	3	1264.89	3792.66	3.19	80.14	9528.12	0	0	0	0	0	1448.86	0	0	0	22095	22095	MS2	17/390	20180123_Lumos_RSLC3_Stadlmann_Penninger_IMBA_mESC_intact_PNGaseF_HILIC_17.raw
Rab proteins geranylgeranyltransferase component A 1 OS=Mus musculus GN=Chm PE=1 SV=1 - [A2AD03_MOUSE]|Rab proteins geranylgeranyltransferase component A 1 OS=Mus musculus GN=Chm PE=1 SV=1 - [Q3UR39_MOUSE]	A2AD03;Q3UR39	SCELPAEQSQCTGPESSPQVNDAEVGEKETQSDAK	2	C2(Carbamidomethyl); C11(Carbamidomethyl)		HCD	1				109	7.4161e-10	1	0	150	3	1264.89	3792.64	-1.06	80.63	3730.51	0	0	0	0	0	0	0	0	0	21746	21746	MS2	19/390	20180123_Lumos_RSLC3_Stadlmann_Penninger_IMBA_mESC_intact_PNGaseF_HILIC_16.raw
E3 ubiquitin-protein ligase HUWE1 OS=Mus musculus GN=Huwe1 PE=1 SV=1 - [A2AFQ0_MOUSE]	A2AFQ0	QSSDFDTQSGFSLNSQVFAADGAPAETSTTGTSQGEGASTPEETR	1			HCD	1				129	1.01775e-11	0	18	150	3	1518.67	4554	0.33	168.69	4202.92	0	0	0	0	0	1112.55	0	0	0	46917	46917	MS2	16/524	20180123_Lumos_RSLC3_Stadlmann_Penninger_IMBA_mESC_intact_PNGaseF_HILIC_15.raw
E3 ubiquitin-protein ligase HUWE1 OS=Mus musculus GN=Huwe1 PE=1 SV=1 - [A2AFQ0_MOUSE]	A2AFQ0	QSSDFDTQSGFSLNSQVFAADGAPAETSTTGTSQGEGASTPEETR	1			HCD	1				123	4.34334e-11	0	28	150	4	1139.26	4554	1.31	151.11	10555	0	0	0	0	0	1413.76	0	0	0	42368	42368	MS2	32/524	20180123_Lumos_RSLC3_Stadlmann_Penninger_IMBA_mESC_intact_PNGaseF_HILIC_15.raw
E3 ubiquitin-protein ligase HUWE1 OS=Mus musculus GN=Huwe1 PE=1 SV=1 - [A2AFQ0_MOUSE]	A2AFQ0	QSSDFDTQSGFSLNSQVFAADGAPAETSTTGTSQGEGASTPEETR	1			HCD	1				78	1.33869e-06	0	38	150	4	1139.26	4554	1.09	181.48	6328.03	0	0	0	0	0	0	0	0	0	50119	50119	MS2	28/524	20180123_Lumos_RSLC3_Stadlmann_Penninger_IMBA_mESC_intact_PNGaseF_HILIC_15.raw
E3 ubiquitin-protein ligase HUWE1 OS=Mus musculus GN=Huwe1 PE=1 SV=1 - [A2AFQ0_MOUSE]	A2AFQ0	QSSDFDTQSGFSLNSQVFAADGAPAETSTTGTSQGEGASTPEETR	1			HCD	1				42	0.00536051	0	81	150	3	1518.68	4554.01	4.03	170.21	3062.16	0	0	0	0	0	0	0	0	0	47291	47291	MS2	14/524	20180123_Lumos_RSLC3_Stadlmann_Penninger_IMBA_mESC_intact_PNGaseF_HILIC_15.raw
MAP7 domain-containing protein 2 OS=Mus musculus GN=Map7d2 PE=1 SV=1 - [MA7D2_MOUSE]	A2AG50	SGGNGGGGGGGGGGGGGYGGSGGGGGGAGVPSEGAAK	1			HCD	1				39	0.0040139	0	7	150	3	883.713	2649.12	-1.52	47.62	30650	0	9705.73	2498.16	0	0	9393.86	0	0	0	12910	12910	MS2	14/418	20180123_Lumos_RSLC3_Stadlmann_Penninger_IMBA_mESC_intact_PNGaseF_HILIC_18.raw
MAP7 domain-containing protein 2 OS=Mus musculus GN=Map7d2 PE=1 SV=1 - [MA7D2_MOUSE]	A2AG50	SGGNGGGGGGGGGGGGGYGGSGGGGGGAGVPSEGAAK	1			HCD	1				32	0.0236197	0	20	150	3	883.715	2649.13	0.76	47.95	9189.16	0	1490.33	0	0	0	1896.33	0	0	0	13071	13071	MS2	13/418	20180123_Lumos_RSLC3_Stadlmann_Penninger_IMBA_mESC_intact_PNGaseF_HILIC_19.raw
Mediator of RNA polymerase II transcription subunit 12 OS=Mus musculus GN=Med12 PE=1 SV=1 - [MED12_MOUSE]|Mediator of RNA polymerase II transcription subunit 12 OS=Mus musculus GN=Med12 PE=1 SV=1 - [A2AGH8_MOUSE]|Mediator of RNA polymerase II transcription subunit 12 OS=Mus musculus GN=Med12 PE=1 SV=1 - [A2AGH9_MOUSE]	A2AGH6;A2AGH8;A2AGH9	ATIEVFQQSAETGSSSGSTASNMPSSSK	3			HCD	1				63	5.3176e-05	0	55	150	3	926.089	2776.25	-1.71	96.26	1492.56	0	0	0	0	0	0	0	0	0	25121	25121	MS2	11/308	20180123_Lumos_RSLC3_Stadlmann_Penninger_IMBA_mESC_intact_PNGaseF_HILIC_20.raw
Protein Sec16a OS=Mus musculus GN=Sec16a PE=1 SV=1 - [A2AIX1_MOUSE]|Protein Sec16a OS=Mus musculus GN=Sec16a PE=1 SV=1 - [E9QAT4_MOUSE]	A2AIX1;E9QAT4	QIDSSPVGGETDEVTGSQNCCSSLSQPSTPSPPKPTGVFQTSANSSFEPVK	2	C20(Carbamidomethyl); C21(Carbamidomethyl)		HCD	1				9	18.8998	0	56	150	4	1328.36	5310.44	0.65	142.23	11847.6	0	0	0	0	0	2426.86	0	0	0	39884	39884	MS2	12/590	20180123_Lumos_RSLC3_Stadlmann_Penninger_IMBA_mESC_intact_PNGaseF_HILIC_15.raw
MCG130458 OS=Mus musculus GN=Fubp3 PE=1 SV=1 - [A2AJ72_MOUSE]|Protein Fubp3 OS=Mus musculus GN=Fubp3 PE=1 SV=1 - [Q3TIX6_MOUSE]	A2AJ72;Q3TIX6	VNGNPHSTPVSGPPAFLTQGWGSTYQAWQQPTQQVPSQQSQPQNSQPDYSK	2	S50(HexNA)	S23(HexNAc): 50; T24(HexNAc): 50	HCD	1				77	2.81616e-06	0	0	150	4	1442.93	5768.69	-0.58	142.04	68851	0	891.264	0	0	0	0	0	0	0	37234	37234	MS2	22/584	20180123_Lumos_RSLC3_Stadlmann_Penninger_IMBA_mESC_intact_PNGaseF_HILIC_18.raw
MCG130458 OS=Mus musculus GN=Fubp3 PE=1 SV=1 - [A2AJ72_MOUSE]|Protein Fubp3 OS=Mus musculus GN=Fubp3 PE=1 SV=1 - [Q3TIX6_MOUSE]	A2AJ72;Q3TIX6	VNGNPHSTPVSGPPAFLTQGWGSTYQAWQQPTQQVPSQQSQPQNSQPDYSK	2	S50(HexNA)	T32(HexNAc): 100	HCD	1				67	2.85587e-05	0	1	80	5	1154.55	5768.7	1.34	142.16	470619	0	2009.92	0	0	0	0	0	0	0	38680	38680	MS2	23/584	20180123_Lumos_RSLC3_Stadlmann_Penninger_IMBA_mESC_intact_PNGaseF_HILIC_17.raw
MCG130458 OS=Mus musculus GN=Fubp3 PE=1 SV=1 - [A2AJ72_MOUSE]|Protein Fubp3 OS=Mus musculus GN=Fubp3 PE=1 SV=1 - [Q3TIX6_MOUSE]	A2AJ72;Q3TIX6	VNGNPHSTPVSGPPAFLTQGWGSTYQAWQQPTQQVPSQQSQPQNSQPDYSK	2	S50(HexNA)	S23(HexNAc): 33.33; T24(HexNAc): 33.33; T32(HexNAc): 33.33	HCD	1				62	8.66794e-05	0	0	59	4	1442.93	5768.69	-0.32	142.16	442932	0	0	0	0	0	0	0	0	0	38681	38681	MS2	26/584	20180123_Lumos_RSLC3_Stadlmann_Penninger_IMBA_mESC_intact_PNGaseF_HILIC_17.raw
MCG130458 OS=Mus musculus GN=Fubp3 PE=1 SV=1 - [A2AJ72_MOUSE]|Protein Fubp3 OS=Mus musculus GN=Fubp3 PE=1 SV=1 - [Q3TIX6_MOUSE]	A2AJ72;Q3TIX6	VNGNPHSTPVSGPPAFLTQGWGSTYQAWQQPTQQVPSQQSQPQNSQPDYSK	2	T24(HexNA)	T18(HexNAc): 99.15	HCD	1				44	0.00520153	0	19	150	4	1442.94	5768.72	4.84	144.28	62594.6	0	1211.94	0	0	0	1959.71	0	0	0	39231	39231	MS2	19/584	20180123_Lumos_RSLC3_Stadlmann_Penninger_IMBA_mESC_intact_PNGaseF_HILIC_17.raw
MCG130458 OS=Mus musculus GN=Fubp3 PE=1 SV=1 - [A2AJ72_MOUSE]|Protein Fubp3 OS=Mus musculus GN=Fubp3 PE=1 SV=1 - [Q3TIX6_MOUSE]	A2AJ72;Q3TIX6	VNGNPHSTPVSGPPAFLTQGWGSTYQAWQQPTQQVPSQQSQPQNSQPDYSKAWEDYYK	2			HCD	1				85	3.38559e-07	1	0	150	4	1631.01	6521.03	1.72	155.82	7158.62	0	1342.53	751.152	0	0	1305.92	0	0	0	42257	42257	MS2	28/664	20180123_Lumos_RSLC3_Stadlmann_Penninger_IMBA_mESC_intact_PNGaseF_HILIC_17.raw
MCG130458 OS=Mus musculus GN=Fubp3 PE=1 SV=1 - [A2AJ72_MOUSE]|Protein Fubp3 OS=Mus musculus GN=Fubp3 PE=1 SV=1 - [Q3TIX6_MOUSE]	A2AJ72;Q3TIX6	VNGNPHSTPVSGPPAFLTQGWGSTYQAWQQPTQQVPSQQSQPQNSQPDYSKAWEDYYK	2			HCD	1				78	1.69223e-06	1	2	150	4	1631.01	6521.03	1.87	156.12	4814.81	0	1051.47	0	0	0	1624.42	0	0	0	40572	40572	MS2	20/664	20180123_Lumos_RSLC3_Stadlmann_Penninger_IMBA_mESC_intact_PNGaseF_HILIC_18.raw
Probable C-mannosyltransferase DPY19L4 OS=Mus musculus GN=Dpy19l4 PE=2 SV=1 - [D19L4_MOUSE]|Probable C-mannosyltransferase DPY19L4 (Fragment) OS=Mus musculus GN=Dpy19l4 PE=1 SV=2 - [A2AJQ1_MOUSE]|Probable C-mannosyltransferase DPY19L4 OS=Mus musculus GN=Dpy19l4 PE=1 SV=1 - [D6RI72_MOUSE]	A2AJQ3;A2AJQ1;D6RI72	GVYELTHNNK	3	N9(HexNA)	N9(HexNAc): 99.49	HCD	1	1378.48	id=HexNAc2.Hex6_N-Glycan	1.01	31	0.0774476	0	0	150	3	459.894	1377.67	1.98	32.19	67232	0	0	0	0	0	14338.1	0	1802.32	0	8368	8368	MS2	1980-10-01	20180123_Lumos_RSLC3_Stadlmann_Penninger_IMBA_mESC_intact_PNGaseF_HILIC_17.raw
Probable C-mannosyltransferase DPY19L4 OS=Mus musculus GN=Dpy19l4 PE=2 SV=1 - [D19L4_MOUSE]|Probable C-mannosyltransferase DPY19L4 (Fragment) OS=Mus musculus GN=Dpy19l4 PE=1 SV=2 - [A2AJQ1_MOUSE]|Probable C-mannosyltransferase DPY19L4 OS=Mus musculus GN=Dpy19l4 PE=1 SV=1 - [D6RI72_MOUSE]	A2AJQ3;A2AJQ1;D6RI72	GVYELTHNNK	3	N9(HexNA)	T6(HexNAc): 33.33; N8(HexNAc): 33.33; N9(HexNAc): 33.33	HCD	1	1378.48	id=HexNAc2.Hex6_N-Glycan	1.11	25	0.296989	0	0	60	3	459.893	1377.67	0.92	32.52	1.29814e+06	0	0	0	0	0	253830	0	50837.2	0	8354	8354	MS2	1980-09-01	20180123_Lumos_RSLC3_Stadlmann_Penninger_IMBA_mESC_intact_PNGaseF_HILIC_16.raw
Probable C-mannosyltransferase DPY19L4 OS=Mus musculus GN=Dpy19l4 PE=2 SV=1 - [D19L4_MOUSE]|Probable C-mannosyltransferase DPY19L4 (Fragment) OS=Mus musculus GN=Dpy19l4 PE=1 SV=2 - [A2AJQ1_MOUSE]|Probable C-mannosyltransferase DPY19L4 OS=Mus musculus GN=Dpy19l4 PE=1 SV=1 - [D6RI72_MOUSE]	A2AJQ3;A2AJQ1;D6RI72	GVYELTHNNK	3	N9(HexNA)	N9(HexNAc): 99.85	HCD	1	1540.53	id=HexNAc2.Hex7_N-Glycan	1.3	33	0.038605	0	4	150	3	459.893	1377.66	-0.08	31.65	156607	0	0	0	0	0	32259.3	0	6810.5	0	8212	8212	MS2	1980-10-01	20180123_Lumos_RSLC3_Stadlmann_Penninger_IMBA_mESC_intact_PNGaseF_HILIC_17.raw
Probable C-mannosyltransferase DPY19L4 OS=Mus musculus GN=Dpy19l4 PE=2 SV=1 - [D19L4_MOUSE]|Probable C-mannosyltransferase DPY19L4 (Fragment) OS=Mus musculus GN=Dpy19l4 PE=1 SV=2 - [A2AJQ1_MOUSE]|Probable C-mannosyltransferase DPY19L4 OS=Mus musculus GN=Dpy19l4 PE=1 SV=1 - [D6RI72_MOUSE]	A2AJQ3;A2AJQ1;D6RI72	GVYELTHNNK	3	N9(HexNA)	N9(HexNAc): 99.83	HCD	1	1702.58	id=HexNAc2.Hex8_N-Glycan	0.98	15	2.76445	0	26	150	3	459.894	1377.67	1.05	31.01	130787	0	0	0	0	0	29865.1	0	7084.45	0	8145	8145	MS2	1980-08-01	20180123_Lumos_RSLC3_Stadlmann_Penninger_IMBA_mESC_intact_PNGaseF_HILIC_18.raw
Probable C-mannosyltransferase DPY19L4 OS=Mus musculus GN=Dpy19l4 PE=2 SV=1 - [D19L4_MOUSE]|Probable C-mannosyltransferase DPY19L4 (Fragment) OS=Mus musculus GN=Dpy19l4 PE=1 SV=2 - [A2AJQ1_MOUSE]|Probable C-mannosyltransferase DPY19L4 OS=Mus musculus GN=Dpy19l4 PE=1 SV=1 - [D6RI72_MOUSE]	A2AJQ3;A2AJQ1;D6RI72	GVYELTHNNK	3	N9(HexNA)	N9(HexNAc): 99.7	HCD	1	1864.63	id=HexNAc2.Hex9_N-Glycan	1.15	36	0.023974	0	0	150	3	459.893	1377.67	0.72	30.87	233228	0	955.464	0	0	0	50758.8	0	13477.2	0	8106	8106	MS2	1980-11-01	20180123_Lumos_RSLC3_Stadlmann_Penninger_IMBA_mESC_intact_PNGaseF_HILIC_18.raw
Probable C-mannosyltransferase DPY19L4 OS=Mus musculus GN=Dpy19l4 PE=2 SV=1 - [D19L4_MOUSE]|Probable C-mannosyltransferase DPY19L4 (Fragment) OS=Mus musculus GN=Dpy19l4 PE=1 SV=2 - [A2AJQ1_MOUSE]|Probable C-mannosyltransferase DPY19L4 OS=Mus musculus GN=Dpy19l4 PE=1 SV=1 - [D6RI72_MOUSE]	A2AJQ3;A2AJQ1;D6RI72	GVYELTHNNK	3	N9(HexNA)	N9(HexNAc): 99.78	HCD	1	2026.69	id=HexNAc2.Hex10_N-Glycan	1.1	17	1.83488	0	0	150	3	459.894	1377.67	1.06	31.36	88951	0	1128.96	0	0	0	19142	0	5857.1	0	8187	8187	MS2	1980-06-01	20180123_Lumos_RSLC3_Stadlmann_Penninger_IMBA_mESC_intact_PNGaseF_HILIC_19.raw
Heterogeneous nuclear ribonucleoprotein A3 OS=Mus musculus GN=Hnrnpa3 PE=1 SV=1 - [A2AL12_MOUSE]	A2AL12	GGYDGYNEGGNFGGGNYGGGGNYNDFGNYSGQQQSNYGPMK	1			HCD	1				62	4.99151e-06	0	15	150	3	1406.9	4218.68	-1.44	129.34	7242.83	0	0	0	0	0	0	0	0	0	34999	34999	MS2	12/450	20180123_Lumos_RSLC3_Stadlmann_Penninger_IMBA_mESC_intact_PNGaseF_HILIC_16.raw
Heterogeneous nuclear ribonucleoprotein A3 OS=Mus musculus GN=Hnrnpa3 PE=1 SV=1 - [A2AL12_MOUSE]	A2AL12	GGYDGYNEGGNFGGGNYGGGGNYNDFGNYSGQQQSNYGPMK	1			HCD	1				35	0.00221456	0	12	150	3	1406.9	4218.68	-0.83	129.29	9405.02	0	3114.09	0	0	0	0	0	0	0	33594	33594	MS2	9/450	20180123_Lumos_RSLC3_Stadlmann_Penninger_IMBA_mESC_intact_PNGaseF_HILIC_20.raw
Aspartyl/asparaginyl beta-hydroxylase OS=Mus musculus GN=Asph PE=1 SV=1 - [A2AL78_MOUSE]|Aspartyl/asparaginyl beta-hydroxylase OS=Mus musculus GN=Asph PE=1 SV=1 - [A2AL79_MOUSE]|Aspartate-beta-hydroxylase, isoform CRA_d OS=Mus musculus GN=Asph PE=1 SV=1 - [A2AL81_MOUSE]|Aspartyl/asparaginyl beta-hydroxylase (Fragment) OS=Mus musculus GN=Asph PE=1 SV=1 - [A2AL83_MOUSE]|Aspartyl/asparaginyl beta-hy…	A2AL78;A2AL79;A2AL81;A2AL83;A2AL85;Q3TU40;Q6P8S1;Q8BSY0	GGGGNSSSSGSGSGSGSGSPSTGSSGSSSSPGAR	8			HCD	1				68	2.37752e-06	0	8	150	3	911.378	2732.12	-0.74	15.2	20090	0	1750.4	0	0	0	3971.75	0	0	0	3525	3525	MS2	15/370	20180123_Lumos_RSLC3_Stadlmann_Penninger_IMBA_mESC_intact_PNGaseF_HILIC_18.raw
Aspartyl/asparaginyl beta-hydroxylase OS=Mus musculus GN=Asph PE=1 SV=1 - [A2AL78_MOUSE]|Aspartyl/asparaginyl beta-hydroxylase OS=Mus musculus GN=Asph PE=1 SV=1 - [A2AL79_MOUSE]|Aspartate-beta-hydroxylase, isoform CRA_d OS=Mus musculus GN=Asph PE=1 SV=1 - [A2AL81_MOUSE]|Aspartyl/asparaginyl beta-hydroxylase (Fragment) OS=Mus musculus GN=Asph PE=1 SV=1 - [A2AL83_MOUSE]|Aspartyl/asparaginyl beta-hy…	A2AL78;A2AL79;A2AL81;A2AL83;A2AL85;Q3TU40;Q6P8S1;Q8BSY0	GGGGNSSSSGSGSGSGSGSPSTGSSGSSSSPGAR	8			HCD	1				45	0.00065977	0	100	150	3	911.383	2732.14	4.96	27.54	38521.1	0	854.378	0	0	0	6513.83	0	0	0	7051	7051	MS2	10/370	20180123_Lumos_RSLC3_Stadlmann_Penninger_IMBA_mESC_intact_PNGaseF_HILIC_19.raw
Aspartyl/asparaginyl beta-hydroxylase OS=Mus musculus GN=Asph PE=1 SV=1 - [A2AL78_MOUSE]|Aspartyl/asparaginyl beta-hydroxylase OS=Mus musculus GN=Asph PE=1 SV=1 - [A2AL79_MOUSE]|Aspartate-beta-hydroxylase, isoform CRA_d OS=Mus musculus GN=Asph PE=1 SV=1 - [A2AL81_MOUSE]|Aspartyl/asparaginyl beta-hydroxylase (Fragment) OS=Mus musculus GN=Asph PE=1 SV=1 - [A2AL83_MOUSE]|Aspartyl/asparaginyl beta-hy…	A2AL78;A2AL79;A2AL81;A2AL83;A2AL85;Q3TU40;Q6P8S1;Q8BSY0	GGGGNSSSSGSGSGSGSGSPSTGSSGSSSSPGAR	8			HCD	1				42	0.00102046	0	12	150	3	911.379	2732.12	0.4	14.08	11224.9	0	898.619	0	0	0	1063.52	0	0	0	3194	3194	MS2	11/370	20180123_Lumos_RSLC3_Stadlmann_Penninger_IMBA_mESC_intact_PNGaseF_HILIC_18.raw
Aspartyl/asparaginyl beta-hydroxylase OS=Mus musculus GN=Asph PE=1 SV=1 - [A2AL78_MOUSE]|Aspartyl/asparaginyl beta-hydroxylase OS=Mus musculus GN=Asph PE=1 SV=1 - [A2AL79_MOUSE]|Aspartate-beta-hydroxylase, isoform CRA_d OS=Mus musculus GN=Asph PE=1 SV=1 - [A2AL81_MOUSE]|Aspartyl/asparaginyl beta-hydroxylase (Fragment) OS=Mus musculus GN=Asph PE=1 SV=1 - [A2AL83_MOUSE]|Aspartyl/asparaginyl beta-hy…	A2AL78;A2AL79;A2AL81;A2AL83;A2AL85;Q3TU40;Q6P8S1;Q8BSY0	GGGGNSSSSGSGSGSGSGSPSTGSSGSSSSPGARR	8			HCD	1				229	4.61238e-22	1	1	150	3	963.413	2888.22	-0.14	18.01	16830.1	0	0	0	0	2746.6	1945.74	0	0	0	4241	4241	MS2	25/380	20180123_Lumos_RSLC3_Stadlmann_Penninger_IMBA_mESC_intact_PNGaseF_HILIC_19.raw
Aspartyl/asparaginyl beta-hydroxylase OS=Mus musculus GN=Asph PE=1 SV=1 - [A2AL78_MOUSE]|Aspartyl/asparaginyl beta-hydroxylase OS=Mus musculus GN=Asph PE=1 SV=1 - [A2AL79_MOUSE]|Aspartate-beta-hydroxylase, isoform CRA_d OS=Mus musculus GN=Asph PE=1 SV=1 - [A2AL81_MOUSE]|Aspartyl/asparaginyl beta-hydroxylase (Fragment) OS=Mus musculus GN=Asph PE=1 SV=1 - [A2AL83_MOUSE]|Aspartyl/asparaginyl beta-hy…	A2AL78;A2AL79;A2AL81;A2AL83;A2AL85;Q3TU40;Q6P8S1;Q8BSY0	GGGGNSSSSGSGSGSGSGSPSTGSSGSSSSPGARR	8			HCD	1				20	0.381093	1	16	150	3	963.414	2888.23	1	19.7	21179.7	0	0	0	0	0	4217.78	0	0	0	4863	4863	MS2	11/380	20180123_Lumos_RSLC3_Stadlmann_Penninger_IMBA_mESC_intact_PNGaseF_HILIC_18.raw
Aspartyl/asparaginyl beta-hydroxylase OS=Mus musculus GN=Asph PE=1 SV=1 - [A2AL85_MOUSE]|Aspartyl/asparaginyl beta-hydroxylase OS=Mus musculus GN=Asph PE=1 SV=1 - [ASPH_MOUSE]|Aspartyl/asparaginyl beta-hydroxylase OS=Mus musculus GN=Asph PE=1 SV=1 - [Q8CBM2_MOUSE]	A2AL85;Q8BSY0;Q8CBM2	CANETRTWEEGK	3	C1(Carbamidomethyl); T7(HexNA)	N3(HexNAc): 50; T5(HexNAc): 50	HCD	1	1661.52	id=HexNAc3.Hex6.PO41_N-Glycan	0.93	41	0.00227384	1	1	150	3	561.915	1683.73	0.92	41.59	391032	170687	926.803	0	0	0	53208.8	0	9007.42	0	10586	10586	MS2	8/118	20180123_Lumos_RSLC3_Stadlmann_Penninger_IMBA_mESC_intact_PNGaseF_HILIC_20.raw
Aspartyl/asparaginyl beta-hydroxylase OS=Mus musculus GN=Asph PE=1 SV=1 - [A2AL85_MOUSE]|Aspartyl/asparaginyl beta-hydroxylase OS=Mus musculus GN=Asph PE=1 SV=1 - [ASPH_MOUSE]|Aspartyl/asparaginyl beta-hydroxylase OS=Mus musculus GN=Asph PE=1 SV=1 - [Q8CBM2_MOUSE]	A2AL85;Q8BSY0;Q8CBM2	CANETRTWEEGK	3	C1(Carbamidomethyl); T7(HexNA)	N3(HexNAc): 99.77	HCD	1	1661.52	id=HexNAc3.Hex6.PO41_N-Glycan	0.9	22	0.190878	1	0	150	3	561.914	1683.73	0.05	41.87	198803	79080.4	3358.68	1125.01	0	0	29296.3	0	3512.73	0	11274	11274	MS2	6/118	20180123_Lumos_RSLC3_Stadlmann_Penninger_IMBA_mESC_intact_PNGaseF_HILIC_19.raw
Aspartyl/asparaginyl beta-hydroxylase OS=Mus musculus GN=Asph PE=1 SV=1 - [A2AL85_MOUSE]|Aspartyl/asparaginyl beta-hydroxylase OS=Mus musculus GN=Asph PE=1 SV=1 - [ASPH_MOUSE]|Aspartyl/asparaginyl beta-hydroxylase OS=Mus musculus GN=Asph PE=1 SV=1 - [Q8CBM2_MOUSE]	A2AL85;Q8BSY0;Q8CBM2	CANETRTWEEGK	3	C1(Carbamidomethyl); T7(HexNA)	N3(HexNAc): 50; T5(HexNAc): 50	HCD	1	1702.58	id=HexNAc2.Hex8_N-Glycan	0.9	41	0.00237024	1	0	150	3	561.915	1683.73	1.35	29.27	335084	1524.83	1250.82	0	0	0	81024.8	2274.67	14443.3	0	7565	7565	MS2	8/118	20180123_Lumos_RSLC3_Stadlmann_Penninger_IMBA_mESC_intact_PNGaseF_HILIC_19.raw
Ubiquitin-associated protein 2 OS=Mus musculus GN=Ubap2 PE=1 SV=1 - [A2AMY5_MOUSE]|Ubiquitin-associated protein 2 OS=Mus musculus GN=Ubap2 PE=1 SV=1 - [UBAP2_MOUSE]	A2AMY5;Q91VX2	SLSEPLNASFPMTSAVQSSTYTTSVVTSSTLTSSALSSTSPVTTSSSYDQSSVHTR	2	T20(HexNA); T22(HexNA); T23(HexNA); S24(HexNA)	Too many isoforms	HCD	1				182	7.30166e-17	0	0	102	5	1312.82	6560.07	5.07	144.4	772630	0	0	0	0	0	0	0	0	0	40517	40517	MS2	25/646	20180123_Lumos_RSLC3_Stadlmann_Penninger_IMBA_mESC_intact_PNGaseF_HILIC_15.raw
Ubiquitin-associated protein 2 OS=Mus musculus GN=Ubap2 PE=1 SV=1 - [A2AMY5_MOUSE]|Ubiquitin-associated protein 2 OS=Mus musculus GN=Ubap2 PE=1 SV=1 - [UBAP2_MOUSE]	A2AMY5;Q91VX2	SLSEPLNASFPMTSAVQSSTYTTSVVTSSTLTSSALSSTSPVTTSSSYDQSSVHTR	2	S47(HexNA); S51(HexNA); S52(HexNA); T55(HexNA)	Too many isoforms	HCD	1				176	2.53995e-16	0		150	4	1640.77	6560.05	0.52	146.07	310943	0	0	0	0	0	0	0	0	0	39386	39386	MS2	27/646	20180123_Lumos_RSLC3_Stadlmann_Penninger_IMBA_mESC_intact_PNGaseF_HILIC_16.raw
Ubiquitin-associated protein 2 OS=Mus musculus GN=Ubap2 PE=1 SV=1 - [A2AMY5_MOUSE]|Ubiquitin-associated protein 2 OS=Mus musculus GN=Ubap2 PE=1 SV=1 - [UBAP2_MOUSE]	A2AMY5;Q91VX2	SLSEPLNASFPMTSAVQSSTYTTSVVTSSTLTSSALSSTSPVTTSSSYDQSSVHTR	2	T20(HexNA); T22(HexNA); T23(HexNA); S24(HexNA)	Too many isoforms	HCD	1				156	2.68769e-14	0	0	150	4	1640.77	6560.06	3.35	143.44	503632	0	0	0	0	0	0	0	0	0	40250	40250	MS2	23/646	20180123_Lumos_RSLC3_Stadlmann_Penninger_IMBA_mESC_intact_PNGaseF_HILIC_15.raw
Ubiquitin-associated protein 2 OS=Mus musculus GN=Ubap2 PE=1 SV=1 - [A2AMY5_MOUSE]|Ubiquitin-associated protein 2 OS=Mus musculus GN=Ubap2 PE=1 SV=1 - [UBAP2_MOUSE]	A2AMY5;Q91VX2	SLSEPLNASFPMTSAVQSSTYTTSVVTSSTLTSSALSSTSPVTTSSSYDQSSVHTR	2	S46(HexNA); S47(HexNA); S51(HexNA); S52(HexNA); T55(HexNA)	Too many isoforms	HCD	1				128	1.72068e-11	0	2	125	4	1691.54	6763.16	5.23	144.49	502910	0	0	0	0	0	0	0	0	0	38956	38956	MS2	21/646	20180123_Lumos_RSLC3_Stadlmann_Penninger_IMBA_mESC_intact_PNGaseF_HILIC_16.raw
Ubiquitin-associated protein 2 OS=Mus musculus GN=Ubap2 PE=1 SV=1 - [A2AMY5_MOUSE]|Ubiquitin-associated protein 2 OS=Mus musculus GN=Ubap2 PE=1 SV=1 - [UBAP2_MOUSE]	A2AMY5;Q91VX2	SLSEPLNASFPMTSAVQSSTYTTSVVTSSTLTSSALSSTSPVTTSSSYDQSSVHTR	2	S18(HexNA); S19(HexNA); T20(HexNA); T22(HexNA); T23(HexNA); S24(HexNA)	Too many isoforms	HCD	1				108	1.41338e-09	0		118	5	1394.05	6966.21	0.79	137.74	624508	0	3408.12	1513.83	0	0	1209.54	0	0	0	37569	37569	MS2	23/646	20180123_Lumos_RSLC3_Stadlmann_Penninger_IMBA_mESC_intact_PNGaseF_HILIC_17.raw
Ubiquitin-associated protein 2 OS=Mus musculus GN=Ubap2 PE=1 SV=1 - [A2AMY5_MOUSE]|Ubiquitin-associated protein 2 OS=Mus musculus GN=Ubap2 PE=1 SV=1 - [UBAP2_MOUSE]	A2AMY5;Q91VX2	SLSEPLNASFPMTSAVQSSTYTTSVVTSSTLTSSALSSTSPVTTSSSYDQSSVHTR	2	S1(HexNA); S3(HexNA); N7(HexNA); S9(HexNA); T55(HexNA)	Too many isoforms	HCD	1				103	5.00261e-09	0	0	119	4	1691.54	6763.13	0.61	140.36	453764	0	0	0	0	0	0	0	0	0	37886	37886	MS2	25/646	20180123_Lumos_RSLC3_Stadlmann_Penninger_IMBA_mESC_intact_PNGaseF_HILIC_16.raw
Ubiquitin-associated protein 2 OS=Mus musculus GN=Ubap2 PE=1 SV=1 - [A2AMY5_MOUSE]|Ubiquitin-associated protein 2 OS=Mus musculus GN=Ubap2 PE=1 SV=1 - [UBAP2_MOUSE]	A2AMY5;Q91VX2	SLSEPLNASFPMTSAVQSSTYTTSVVTSSTLTSSALSSTSPVTTSSSYDQSSVHTR	2	S1(HexNA); S3(HexNA); N7(HexNA); S9(HexNA); T55(HexNA)	Too many isoforms	HCD	1				103	5.70776e-09	0	0	101	4	1691.54	6763.13	1.76	143.13	697910	0	0	0	0	0	0	0	0	0	38614	38614	MS2	22/646	20180123_Lumos_RSLC3_Stadlmann_Penninger_IMBA_mESC_intact_PNGaseF_HILIC_16.raw
Ubiquitin-associated protein 2 OS=Mus musculus GN=Ubap2 PE=1 SV=1 - [A2AMY5_MOUSE]|Ubiquitin-associated protein 2 OS=Mus musculus GN=Ubap2 PE=1 SV=1 - [UBAP2_MOUSE]	A2AMY5;Q91VX2	SLSEPLNASFPMTSAVQSSTYTTSVVTSSTLTSSALSSTSPVTTSSSYDQSSVHTR	2	S28(HexNA); S29(HexNA); T30(HexNA); T32(HexNA); S33(HexNA); S34(HexNA); S37(HexNA)	Too many isoforms	HCD	1				102	5.69501e-09	0	0	98	4	1793.08	7169.29	2	137.28	382045	0	0	0	0	0	0	0	0	0	37445	37445	MS2	17/646	20180123_Lumos_RSLC3_Stadlmann_Penninger_IMBA_mESC_intact_PNGaseF_HILIC_17.raw
Ubiquitin-associated protein 2 OS=Mus musculus GN=Ubap2 PE=1 SV=1 - [A2AMY5_MOUSE]|Ubiquitin-associated protein 2 OS=Mus musculus GN=Ubap2 PE=1 SV=1 - [UBAP2_MOUSE]	A2AMY5;Q91VX2	SLSEPLNASFPMTSAVQSSTYTTSVVTSSTLTSSALSSTSPVTTSSSYDQSSVHTR	2	S45(HexNA); S46(HexNA); S47(HexNA); S51(HexNA); S52(HexNA); T55(HexNA)	Too many isoforms	HCD	1				75	2.85616e-06	0	100	150	4	1742.31	6966.2	-0.01	142.62	106588	0	833.49	0	0	0	0	0	0	0	38782	38782	MS2	13/646	20180123_Lumos_RSLC3_Stadlmann_Penninger_IMBA_mESC_intact_PNGaseF_HILIC_17.raw
Ubiquitin-associated protein 2 OS=Mus musculus GN=Ubap2 PE=1 SV=1 - [A2AMY5_MOUSE]|Ubiquitin-associated protein 2 OS=Mus musculus GN=Ubap2 PE=1 SV=1 - [UBAP2_MOUSE]	A2AMY5;Q91VX2	SLSEPLNASFPMTSAVQSSTYTTSVVTSSTLTSSALSSTSPVTTSSSYDQSSVHTR	2	S47(HexNA); S51(HexNA); S52(HexNA); T55(HexNA)	Too many isoforms	HCD	1				35	0.0321567	0	100	150	4	1640.75	6560	-7.07	142.4	91001.5	0	0	0	0	0	1169.86	0	0	0	39937	39937	MS2	10/646	20180123_Lumos_RSLC3_Stadlmann_Penninger_IMBA_mESC_intact_PNGaseF_HILIC_15.raw
Ubiquitin-associated protein 2 OS=Mus musculus GN=Ubap2 PE=1 SV=1 - [A2AMY5_MOUSE]|Ubiquitin-associated protein 2 OS=Mus musculus GN=Ubap2 PE=1 SV=1 - [UBAP2_MOUSE]	A2AMY5;Q91VX2	SLSEPLNASFPMTSAVQSSTYTTSVVTSSTLTSSALSSTSPVTTSSSYDQSSVHTR	2	S45(HexNA); S46(HexNA); S47(HexNA); S51(HexNA); S52(HexNA); T55(HexNA)	Too many isoforms	HCD	1				22	0.670928	0	71	150	4	1742.32	6966.25	7.49	136.82	91732.9	0	0	0	0	0	0	0	0	0	36954	36954	MS2	14/646	20180123_Lumos_RSLC3_Stadlmann_Penninger_IMBA_mESC_intact_PNGaseF_HILIC_16.raw
Ubiquitin-associated protein 2 OS=Mus musculus GN=Ubap2 PE=1 SV=1 - [A2AMY5_MOUSE]|Ubiquitin-associated protein 2 OS=Mus musculus GN=Ubap2 PE=1 SV=1 - [UBAP2_MOUSE]	A2AMY5;Q91VX2	SLSEPLNASFPMTSAVQSSTYTTSVVTSSTLTSSALSSTSPVTTSSSYDQSSVHTR	2	T44(HexNA); S45(HexNA); S46(HexNA); S47(HexNA); S51(HexNA); S52(HexNA); T55(HexNA)	Too many isoforms	HCD	1				16	2.07728	0	100	150	4	1793.08	7169.31	4.72	137.21	41471.9	0	0	0	0	0	0	0	0	0	36104	36104	MS2	8/646	20180123_Lumos_RSLC3_Stadlmann_Penninger_IMBA_mESC_intact_PNGaseF_HILIC_18.raw
Ubiquitin-associated protein 2 OS=Mus musculus GN=Ubap2 PE=1 SV=1 - [A2AMY5_MOUSE]|Ubiquitin-associated protein 2 OS=Mus musculus GN=Ubap2 PE=1 SV=1 - [UBAP2_MOUSE]	A2AMY5;Q91VX2	SLSEPLNASFPMTSAVQSSTYTTSVVTSSTLTSSALSSTSPVTTSSSYDQSSVHTR	2	S1(HexNA); S3(HexNA); N7(HexNA); S9(HexNA); T55(HexNA)	Too many isoforms	HCD	1				3	47.4199	0	1	75	5	1353.43	6763.14	2.64	143.12	731651	0	1980.87	0	0	0	2355.24	0	0	0	38609	38609	MS2	15/646	20180123_Lumos_RSLC3_Stadlmann_Penninger_IMBA_mESC_intact_PNGaseF_HILIC_16.raw
Ubiquitin-associated protein 2 OS=Mus musculus GN=Ubap2 PE=1 SV=1 - [A2AMY5_MOUSE]|Ubiquitin-associated protein 2 OS=Mus musculus GN=Ubap2 PE=1 SV=1 - [UBAP2_MOUSE]	A2AMY5;Q91VX2	STSTPHTHASVESTASSAAFSAAATSAPSAPSSGVVLPGSMSTVSSLCLGGTTVSVPSSSTR	2	S1(HexNA); C48(Carbamidomethyl); T53(HexNA); S55(HexNA); S58(HexNA); S59(HexNA); S60(HexNA); T61(HexNA)	Too many isoforms	HCD	1				89	1.14546e-07	0	1	150	5	1458.28	7287.37	1.09	126.51	1.01347e+06	0	0	0	0	0	4845.7	0	0	0	34689	34689	MS2	28/608	20180123_Lumos_RSLC3_Stadlmann_Penninger_IMBA_mESC_intact_PNGaseF_HILIC_17.raw
Ubiquitin-associated protein 2 OS=Mus musculus GN=Ubap2 PE=1 SV=1 - [A2AMY5_MOUSE]|Ubiquitin-associated protein 2 OS=Mus musculus GN=Ubap2 PE=1 SV=1 - [UBAP2_MOUSE]	A2AMY5;Q91VX2	STSTPHTHASVESTASSAAFSAAATSAPSAPSSGVVLPGSMSTVSSLCLGGTTVSVPSSSTR	2	S1(HexNA); T2(HexNA); S3(HexNA); T4(HexNA); T7(HexNA); S10(HexNA); C48(Carbamidomethyl); T61(HexNA)	Too many isoforms	HCD	1				83	4.69051e-07	0	0	150	5	1458.28	7287.37	1.01	124.64	811321	0	0	0	0	0	2369.14	0	0	0	34202	34202	MS2	28/608	20180123_Lumos_RSLC3_Stadlmann_Penninger_IMBA_mESC_intact_PNGaseF_HILIC_17.raw
Ubiquitin-associated protein 2 OS=Mus musculus GN=Ubap2 PE=1 SV=1 - [A2AMY5_MOUSE]|Ubiquitin-associated protein 2 OS=Mus musculus GN=Ubap2 PE=1 SV=1 - [UBAP2_MOUSE]	A2AMY5;Q91VX2	STSTPHTHASVESTASSAAFSAAATSAPSAPSSGVVLPGSMSTVSSLCLGGTTVSVPSSSTR	2	S1(HexNA); C48(Carbamidomethyl); S55(HexNA); S58(HexNA); S59(HexNA); S60(HexNA); T61(HexNA)	Too many isoforms	HCD	1				72	5.42635e-06	0	0	66	5	1417.66	7084.28	-0.15	126.32	913299	0	0	0	0	0	3405.88	0	0	0	34637	34637	MS2	30/608	20180123_Lumos_RSLC3_Stadlmann_Penninger_IMBA_mESC_intact_PNGaseF_HILIC_17.raw
Ubiquitin-associated protein 2 OS=Mus musculus GN=Ubap2 PE=1 SV=1 - [A2AMY5_MOUSE]|Ubiquitin-associated protein 2 OS=Mus musculus GN=Ubap2 PE=1 SV=1 - [UBAP2_MOUSE]	A2AMY5;Q91VX2	STSTPHTHASVESTASSAAFSAAATSAPSAPSSGVVLPGSMSTVSSLCLGGTTVSVPSSSTR	2	S1(HexNA); C48(Carbamidomethyl); T53(HexNA); S55(HexNA); S58(HexNA); S59(HexNA); S60(HexNA); T61(HexNA)	Too many isoforms	HCD	1				69	1.02377e-05	0	0	110	5	1458.28	7287.36	0.59	125.27	1.17902e+06	0	1749.85	0	0	0	2549.71	0	0	0	34362	34362	MS2	25/608	20180123_Lumos_RSLC3_Stadlmann_Penninger_IMBA_mESC_intact_PNGaseF_HILIC_17.raw
Ubiquitin-associated protein 2 OS=Mus musculus GN=Ubap2 PE=1 SV=1 - [A2AMY5_MOUSE]|Ubiquitin-associated protein 2 OS=Mus musculus GN=Ubap2 PE=1 SV=1 - [UBAP2_MOUSE]	A2AMY5;Q91VX2	STSTPHTHASVESTASSAAFSAAATSAPSAPSSGVVLPGSMSTVSSLCLGGTTVSVPSSSTR	2	S1(HexNA); T2(HexNA); S3(HexNA); T4(HexNA); T7(HexNA); S10(HexNA); S13(HexNA); C48(Carbamidomethyl); T61(HexNA)	Too many isoforms	HCD	1				53	0.000397607	0	11	150	5	1498.9	7490.49	6.75	121.43	488771	0	1334.85	0	0	0	3537.04	0	0	0	32334	32334	MS2	26/608	20180123_Lumos_RSLC3_Stadlmann_Penninger_IMBA_mESC_intact_PNGaseF_HILIC_18.raw
Protein Mdn1 OS=Mus musculus GN=Mdn1 PE=1 SV=1 - [A2ANY6_MOUSE]|Protein Mdn1 OS=Mus musculus GN=Mdn1 PE=1 SV=1 - [J3QMC5_MOUSE]	A2ANY6;J3QMC5	QGSDAYDAQTYDVASSEQQQTAK	2			HCD	1				75	1.75104e-06	0	15	150	3	831.033	2491.09	-0.01	80.77	6121.3	0	0	0	0	0	1053.07	0	0	0	22440	22440	MS2	20/256	20180123_Lumos_RSLC3_Stadlmann_Penninger_IMBA_mESC_intact_PNGaseF_HILIC_18.raw
Protein Neb OS=Mus musculus GN=Neb PE=1 SV=1 - [A2AQA9_MOUSE]|Protein Neb OS=Mus musculus GN=Neb PE=1 SV=1 - [E9Q1W3_MOUSE]|Protein Neb OS=Mus musculus GN=Neb PE=1 SV=1 - [A2AQB2_MOUSE]	A2AQA9;E9Q1W3;A2AQB2	WKTKFQSPVDMLSILHSK	3	S7(HexNA); M11(Oxidation)	S7(HexNAc): 98.68; M11(Oxidation): 100	HCD	1	1661.52	id=HexNAc3.Hex6.PO41_N-Glycan	0.58	6	32.8067	2	5	150	4	591.809	2364.21	-5.69	73.75	389703	246489	1366.54	0	0	0	37369.7	0	5613.98	0	20430	20430	MS2	5/196	20180123_Lumos_RSLC3_Stadlmann_Penninger_IMBA_mESC_intact_PNGaseF_HILIC_18.raw
Peptidyl-prolyl cis-trans isomerase G OS=Mus musculus GN=Ppig PE=1 SV=1 - [PPIG_MOUSE]	A2AR02	SSSSSSSSDSDSSSDSQSSSESSDSESASEEK	1			HCD	1				62	6.93378e-07	0	29	150	3	1050.73	3150.16	1.49	27.28	22295.9	0	1879.24	0	0	0	5803.5	0	1459.49	0	6972	6972	MS2	10/338	20180123_Lumos_RSLC3_Stadlmann_Penninger_IMBA_mESC_intact_PNGaseF_HILIC_19.raw
Low-density lipoprotein receptor-related protein 2 OS=Mus musculus GN=Lrp2 PE=1 SV=1 - [LRP2_MOUSE]	A2ARV4	DGNCTSPQALCNAR	1	N3(HexNA); C4(Carbamidomethyl); C11(Carbamidomethyl)	N3(HexNAc): 100	HCD	1	1702.58	id=HexNAc2.Hex8_N-Glycan	0.58	41	0.00213957	0	7	150	3	589.587	1766.75	1.66	49.56	72430.6	0	3226.09	0	0	0	13146.1	0	3102.63	0	12815	12815	MS2	9/136	20180123_Lumos_RSLC3_Stadlmann_Penninger_IMBA_mESC_intact_PNGaseF_HILIC_20.raw
Low-density lipoprotein receptor-related protein 2 OS=Mus musculus GN=Lrp2 PE=1 SV=1 - [LRP2_MOUSE]	A2ARV4	DGNCTSPQALCNAR	1	C4(Carbamidomethyl); C11(Carbamidomethyl); N12(HexNA)	N3(HexNAc): 99.64	HCD	1	1850.69	id=HexNAc6.Hex3.dHex1_N-Glycan	0.68	5	8.38765	0	24	150	3	589.588	1766.75	3	53.18	128549	0	4246.57	0	0	0	13876	0	1941.07	0	14592	14592	MS2	7/136	20180123_Lumos_RSLC3_Stadlmann_Penninger_IMBA_mESC_intact_PNGaseF_HILIC_19.raw
Low-density lipoprotein receptor-related protein 2 OS=Mus musculus GN=Lrp2 PE=1 SV=1 - [LRP2_MOUSE]	A2ARV4	DGNCTSPQALCNAR	1	C4(Carbamidomethyl); C11(Carbamidomethyl); N12(HexNA)	N3(HexNAc): 99.71	HCD	1	1864.63	id=HexNAc2.Hex9_N-Glycan	0.78	49	0.000325849	0	27	150	3	589.586	1766.74	-0.26	49.57	42420.3	0	1457.28	0	0	0	9720.72	0	2066.2	0	10445	10445	MS2	7/136	20180123_Lumos_RSLC3_Stadlmann_Penninger_IMBA_mESC_intact_PNGaseF_HILIC_21.raw
Low-density lipoprotein receptor-related protein 2 OS=Mus musculus GN=Lrp2 PE=1 SV=1 - [LRP2_MOUSE]	A2ARV4	KYNISSEK	1	N3(HexNA)	N3(HexNAc): 99.61	HCD	1	1702.58	id=HexNAc2.Hex8_N-Glycan	0.86	19	0.917004	1	2	150	3	391.2	1171.59	1.5	17.91	82207	0	0	0	0	0	19069.4	0	4348.83	0	4339	4339	MS2	1974-06-01	20180123_Lumos_RSLC3_Stadlmann_Penninger_IMBA_mESC_intact_PNGaseF_HILIC_18.raw
Low-density lipoprotein receptor-related protein 2 OS=Mus musculus GN=Lrp2 PE=1 SV=1 - [LRP2_MOUSE]	A2ARV4	TVLISKNVTKPR	1	T9(HexNA)	S5(HexNAc): 49.91; N7(HexNAc): 49.91	HCD	1	1809.67	id=HexNAc5.Hex4.dHex1_N-Glycan ; id=HexNAc5.Hex3.NeuNAc1+17amu_O-Glycan	0.73	9	2.14543	1	40	150	3	520.312	1558.92	2.92	34.87	94518.9	0	0	0	0	0	25988.1	0	1214.66	0	8939	8939	MS2	6/116	20180123_Lumos_RSLC3_Stadlmann_Penninger_IMBA_mESC_intact_PNGaseF_HILIC_15.raw
Low-density lipoprotein receptor-related protein 2 OS=Mus musculus GN=Lrp2 PE=1 SV=1 - [LRP2_MOUSE]	A2ARV4	TWSAFQNGTDKR	1	N7(HexNA)	N7(HexNAc): 100	HCD	1	1540.53	id=HexNAc2.Hex7_N-Glycan	1.03	25	0.315005	1	19	150	3	538.589	1613.75	-1.14	45.78	75000.6	0	1168.95	0	0	0	16961.8	0	4971.08	0	12379	12379	MS2	7/118	20180123_Lumos_RSLC3_Stadlmann_Penninger_IMBA_mESC_intact_PNGaseF_HILIC_18.raw
Low-density lipoprotein receptor-related protein 2 OS=Mus musculus GN=Lrp2 PE=1 SV=1 - [LRP2_MOUSE]	A2ARV4	YNQSVSNPCK	1	N2(HexNA); C9(Carbamidomethyl)	N2(HexNAc): 100	HCD	1	1702.58	id=HexNAc2.Hex8_N-Glycan	1.35	44	0.00167489	0	12	150	3	467.211	1399.62	2.27	30.23	161566	0	0	0	0	0	31949.4	0	8495.42	0	7335	7335	MS2	1992-08-01	20180123_Lumos_RSLC3_Stadlmann_Penninger_IMBA_mESC_intact_PNGaseF_HILIC_20.raw
Low-density lipoprotein receptor-related protein 2 OS=Mus musculus GN=Lrp2 PE=1 SV=1 - [LRP2_MOUSE]	A2ARV4	YNQSVSNPCK	1	N2(HexNA); C9(Carbamidomethyl)	N2(HexNAc): 100	HCD	1	1702.58	id=HexNAc2.Hex8_N-Glycan	0.7	35	0.0140859	0	2	150	3	467.21	1399.62	0.18	30.05	415901	0	0	0	0	0	83259.9	0	19859.7	0	7288	7288	MS2	1992-06-01	20180123_Lumos_RSLC3_Stadlmann_Penninger_IMBA_mESC_intact_PNGaseF_HILIC_20.raw
Low-density lipoprotein receptor-related protein 2 OS=Mus musculus GN=Lrp2 PE=1 SV=1 - [LRP2_MOUSE]	A2ARV4	YNQSVSNPCK	1	N7(HexNA); C9(Carbamidomethyl)	N2(HexNAc): 100	HCD	1	1864.63	id=HexNAc2.Hex9_N-Glycan	0.69	22	0.288021	0	0	150	3	467.21	1399.62	-0.54	29.81	31542.6	0	0	0	0	0	6235.83	0	1875.07	0	5698	5698	MS2	1992-06-01	20180123_Lumos_RSLC3_Stadlmann_Penninger_IMBA_mESC_intact_PNGaseF_HILIC_21.raw
Low-density lipoprotein receptor-related protein 2 OS=Mus musculus GN=Lrp2 PE=1 SV=1 - [LRP2_MOUSE]	A2ARV4	YNQSVSNPCK	1	N7(HexNA); C9(Carbamidomethyl)	N2(HexNAc): 99.56	HCD	1	1864.63	id=HexNAc2.Hex9_N-Glycan	1.05	4	17.66	0	41	150	3	467.211	1399.62	2.47	30.02	28183.9	0	0	0	0	0	7000.53	0	1446.9	0	7279	7279	MS2	1992-04-01	20180123_Lumos_RSLC3_Stadlmann_Penninger_IMBA_mESC_intact_PNGaseF_HILIC_20.raw
Low-density lipoprotein receptor-related protein 2 OS=Mus musculus GN=Lrp2 PE=1 SV=1 - [LRP2_MOUSE]|Low-density lipoprotein receptor-related protein 2 OS=Mus musculus GN=Lrp2 PE=1 SV=1 - [A2ARV5_MOUSE]	A2ARV4;A2ARV5	CDKQNDCLDGSDEQNCPTRSPSSTCPPTSFTCDNHMCIPK	2	C1(Carbamidomethyl); C7(Carbamidomethyl); C16(Carbamidomethyl); C25(Carbamidomethyl); C32(Carbamidomethyl); N34(HexNA); C37(Carbamidomethyl)	T18(HexNAc): 19.97; S20(HexNAc): 19.97; S22(HexNAc): 19.97; S23(HexNAc): 19.97; T24(HexNAc): 19.97	HCD	1	1312.46	id=HexNAc2.Hex2.NeuNAc2_O-Glycan	0.47	41	0.000450472	2	21	150	5	984.797	4919.96	-2.55	95.45	69260.9	0	39925.7	11912.7	0	0	20152.7	0	0	1545.17	26187	26187	MS2	20/448	20180123_Lumos_RSLC3_Stadlmann_Penninger_IMBA_mESC_intact_PNGaseF_HILIC_19.raw
RNA-binding protein Raly (Fragment) OS=Mus musculus GN=Raly PE=1 SV=1 - [A2AU62_MOUSE]|RNA-binding protein Raly OS=Mus musculus GN=Raly PE=1 SV=3 - [RALY_MOUSE]	A2AU62;Q64012	KKGDSSSGGGGGSSGGGGSSNVGGGSSGGSGSCSSSSR	2	C33(Carbamidomethyl)		HCD	1				61	1.90271e-05	2	49	150	4	785.081	3137.3	0.02	9.03	4575.73	0	0	0	0	0	1566.48	0	0	0	1670	1670	MS2	28/436	20180123_Lumos_RSLC3_Stadlmann_Penninger_IMBA_mESC_intact_PNGaseF_HILIC_19.raw
Ribosome-binding protein 1 OS=Mus musculus GN=Rrbp1 PE=1 SV=1 - [A2AVJ7_MOUSE]|Ribosome-binding protein 1 OS=Mus musculus GN=Rrbp1 PE=1 SV=2 - [RRBP1_MOUSE]	A2AVJ7;Q99PL5	LREAEETQNSLQAECDQYR	2	C15(Carbamidomethyl)		HCD	1				34	0.0403355	1	0	150	3	780.69	2340.06	1.41	70.93	5219.6	0	0	0	0	0	1338.59	0	0	0	19618	19618	MS2	15/204	20180123_Lumos_RSLC3_Stadlmann_Penninger_IMBA_mESC_intact_PNGaseF_HILIC_18.raw
Ribosome-binding protein 1 OS=Mus musculus GN=Rrbp1 PE=1 SV=1 - [A2AVJ7_MOUSE]|Ribosome-binding protein 1 OS=Mus musculus GN=Rrbp1 PE=1 SV=2 - [RRBP1_MOUSE]	A2AVJ7;Q99PL5	SIEALLEAGQAQDTQASHAEANQQQTR	2			HCD	1				184	5.78102e-17	0	22	150	3	965.799	2895.38	-0.25	102.16	11246.1	0	1389.67	0	0	0	2345.43	0	0	0	28200	28200	MS2	18/292	20180123_Lumos_RSLC3_Stadlmann_Penninger_IMBA_mESC_intact_PNGaseF_HILIC_17.raw
Ribosome-binding protein 1 OS=Mus musculus GN=Rrbp1 PE=1 SV=1 - [A2AVJ7_MOUSE]|Ribosome-binding protein 1 OS=Mus musculus GN=Rrbp1 PE=1 SV=2 - [RRBP1_MOUSE]	A2AVJ7;Q99PL5	SIEALLEAGQAQDTQASHAEANQQQTR	2			HCD	1				117	3.50042e-10	0	12	150	3	965.801	2895.39	2.34	103.24	3714.6	0	0	0	0	0	0	0	0	0	28175	28175	MS2	16/292	20180123_Lumos_RSLC3_Stadlmann_Penninger_IMBA_mESC_intact_PNGaseF_HILIC_19.raw
YTH domain family 1, isoform CRA_a OS=Mus musculus GN=Ythdf1 PE=1 SV=1 - [A2AWN8_MOUSE]|YTH domain-containing family protein 1 OS=Mus musculus GN=Ythdf1 PE=1 SV=1 - [YTHD1_MOUSE]	A2AWN8;P59326	ASAPQQTPSPQAAPQPQQVAQPLPVQPPPLVQPQYQSPQQPLQPR	2			HCD	1				56	0.000114862	0	4	150	4	1211.64	4843.53	1.4	138.66	32853.9	13595	1595.82	925.982	0	0	9279.58	0	1037.24	0	36886	36886	MS2	22/502	20180123_Lumos_RSLC3_Stadlmann_Penninger_IMBA_mESC_intact_PNGaseF_HILIC_19.raw
YTH domain family 1, isoform CRA_a OS=Mus musculus GN=Ythdf1 PE=1 SV=1 - [A2AWN8_MOUSE]|YTH domain-containing family protein 1 OS=Mus musculus GN=Ythdf1 PE=1 SV=1 - [YTHD1_MOUSE]	A2AWN8;P59326	ASAPQQTPSPQAAPQPQQVAQPLPVQPPPLVQPQYQSPQQPLQPR	2			HCD	1				45	0.00148256	0	10	150	4	1211.64	4843.53	-0.11	138.07	5928.65	0	2099.18	993.361	0	0	3594.86	0	0	0	35717	35717	MS2	10/502	20180123_Lumos_RSLC3_Stadlmann_Penninger_IMBA_mESC_intact_PNGaseF_HILIC_20.raw
YTH domain family 1, isoform CRA_a OS=Mus musculus GN=Ythdf1 PE=1 SV=1 - [A2AWN8_MOUSE]|YTH domain-containing family protein 1 OS=Mus musculus GN=Ythdf1 PE=1 SV=1 - [YTHD1_MOUSE]	A2AWN8;P59326	ASAPQQTPSPQAAPQPQQVAQPLPVQPPPLVQPQYQSPQQPLQPR	2			HCD	1				44	0.00173935	0	2	150	4	1211.64	4843.53	-0.51	138.33	16469.1	4314.12	0	0	0	0	5562.57	0	0	0	36805	36805	MS2	10/502	20180123_Lumos_RSLC3_Stadlmann_Penninger_IMBA_mESC_intact_PNGaseF_HILIC_19.raw
YTH domain family 1, isoform CRA_a OS=Mus musculus GN=Ythdf1 PE=1 SV=1 - [A2AWN8_MOUSE]|YTH domain-containing family protein 1 OS=Mus musculus GN=Ythdf1 PE=1 SV=1 - [YTHD1_MOUSE]	A2AWN8;P59326	ASAPQQTPSPQAAPQPQQVAQPLPVQPPPLVQPQYQSPQQPLQPR	2			HCD	1				42	0.00321918	0	0	150	4	1211.63	4843.52	-2.23	138.95	22357.8	6262.26	1470.84	0	0	0	6710.36	0	0	0	36958	36958	MS2	20/502	20180123_Lumos_RSLC3_Stadlmann_Penninger_IMBA_mESC_intact_PNGaseF_HILIC_19.raw
YTH domain family 1, isoform CRA_a OS=Mus musculus GN=Ythdf1 PE=1 SV=1 - [A2AWN8_MOUSE]|YTH domain-containing family protein 1 OS=Mus musculus GN=Ythdf1 PE=1 SV=1 - [YTHD1_MOUSE]	A2AWN8;P59326	ASAPQQTPSPQAAPQPQQVAQPLPVQPPPLVQPQYQSPQQPLQPR	2			HCD	1				35	0.0149177	0	0	150	4	1211.64	4843.53	-0.41	138.47	8046.01	0	1645.78	1106.31	0	0	2002.71	0	0	0	35824	35824	MS2	23/502	20180123_Lumos_RSLC3_Stadlmann_Penninger_IMBA_mESC_intact_PNGaseF_HILIC_20.raw
Alpha-galactosidase A (Fragment) OS=Mus musculus GN=Gla PE=1 SV=1 - [A2BDV6_MOUSE]|Alpha-galactosidase A OS=Mus musculus GN=Gla PE=1 SV=1 - [AGAL_MOUSE]|Alpha-galactosidase A OS=Mus musculus GN=Gla PE=1 SV=1 - [Q8BGZ6_MOUSE]	A2BDV6;P51569;Q8BGZ6	LGIYADVGNK	3	N9(HexNA)	N9(HexNAc): 100	HCD	1	2026.69	id=HexNAc2.Hex10_N-Glycan	0.85	20	1.0309	0	9	150	3	418.219	1252.64	-0.36	64.11	141285	0	3547.66	0	0	0	32475.9	0	6839.13	0	17693	17693	MS2	1974-05-01	20180123_Lumos_RSLC3_Stadlmann_Penninger_IMBA_mESC_intact_PNGaseF_HILIC_18.raw
AT-rich interactive domain-containing protein 1A OS=Mus musculus GN=Arid1a PE=1 SV=1 - [ARI1A_MOUSE]|AT-rich interactive domain-containing protein 1A OS=Mus musculus GN=Arid1a PE=1 SV=1 - [E9QAQ7_MOUSE]	A2BH40;E9QAQ7	HEGEMYSVPYSAGQGQPQQQQLPAAQSQPASQPQAAQPSPQQDVYNQYSNAYPASATAATDRRPAGGPQNQFPFQFGR	2	M5(Oxidation); N70(HexNA)	M5(Oxidation): 100; S11(HexNAc): 33.23; S27(HexNAc): 33.23; S31(HexNAc): 33.23	HCD	1				25	0.209019	1	0	150	6	1438.01	8623.02	5.39	129.52	15260.6	0	1735.16	907.994	0	0	3206.88	0	0	0	34243	34243	MS2	12/862	20180123_Lumos_RSLC3_Stadlmann_Penninger_IMBA_mESC_intact_PNGaseF_HILIC_18.raw
AT-rich interactive domain-containing protein 1A OS=Mus musculus GN=Arid1a PE=1 SV=1 - [ARI1A_MOUSE]|AT-rich interactive domain-containing protein 1A OS=Mus musculus GN=Arid1a PE=1 SV=1 - [E9QAQ7_MOUSE]	A2BH40;E9QAQ7	QPNYNALPNANYPNAGMAGSMNPMGAGGQMHGQPGIPPYGTLPPGR	2	S20(HexNA); N22(HexNA); T41(HexNA)	N5(HexNAc): 49.9; N9(HexNAc): 49.9; N11(HexNAc): 49.9; N14(HexNAc): 49.9; S20(HexNAc): 49.9; N22(HexNAc): 49.9	HCD	1				20	1.2183	0	48	150	3	1758.15	5272.44	9.14	134.43	2472.56	0	0	0	0	0	0	0	0	0	35418	35418	MS2	6/492	20180123_Lumos_RSLC3_Stadlmann_Penninger_IMBA_mESC_intact_PNGaseF_HILIC_18.raw
AT-rich interactive domain-containing protein 1A OS=Mus musculus GN=Arid1a PE=1 SV=1 - [ARI1A_MOUSE]|AT-rich interactive domain-containing protein 1A OS=Mus musculus GN=Arid1a PE=1 SV=1 - [E9QAQ7_MOUSE]	A2BH40;E9QAQ7	RHEGEMYSVPYSAGQGQPQQQQLPAAQSQPASQPQAAQPSPQQDVYNQYSNAYPASATAATDR	2	T61(HexNA)	S32(HexNAc): 99.66	HCD	1				131	6.46071e-12	1		150	5	1396.45	6978.2	0.48	113.62	73284.7	0	0	0	0	0	0	0	0	0	30537	30537	MS2	39/738	20180123_Lumos_RSLC3_Stadlmann_Penninger_IMBA_mESC_intact_PNGaseF_HILIC_18.raw
AT-rich interactive domain-containing protein 1A OS=Mus musculus GN=Arid1a PE=1 SV=1 - [ARI1A_MOUSE]|AT-rich interactive domain-containing protein 1A OS=Mus musculus GN=Arid1a PE=1 SV=1 - [E9QAQ7_MOUSE]	A2BH40;E9QAQ7	RHEGEMYSVPYSAGQGQPQQQQLPAAQSQPASQPQAAQPSPQQDVYNQYSNAYPASATAATDRRPAGGPQNQFPFQFGR	2	N71(HexNA)	S28(HexNAc): 50; S32(HexNAc): 50	HCD	1				36	0.014407	2	0	37	6	1461.36	8763.12	4.58	125.45	251934	0	0	0	0	0	3920.69	0	0	0	33262	33262	MS2	25/898	20180123_Lumos_RSLC3_Stadlmann_Penninger_IMBA_mESC_intact_PNGaseF_HILIC_18.raw
Protein Qser1 OS=Mus musculus GN=Qser1 PE=1 SV=2 - [A2BIE1_MOUSE]	A2BIE1	GQSLPVSTPTPSYTSMHPSPNAQTQGSSAQPQEFLPAVQSSFASSTR	1	T46(HexNA)	N21(HexNAc): 33.03; T24(HexNAc): 33.03; S27(HexNAc): 33.03	HCD	1				44	0.00502151	0	75	150	3	1693.79	5079.35	-7.42	135.68	4639.18	0	0	0	0	0	0	0	0	0	38051	38051	MS2	9/544	20180123_Lumos_RSLC3_Stadlmann_Penninger_IMBA_mESC_intact_PNGaseF_HILIC_15.raw
Protein Qser1 OS=Mus musculus GN=Qser1 PE=1 SV=2 - [A2BIE1_MOUSE]	A2BIE1	GQSLPVSTPTPSYTSMHPSPNAQTQGSSAQPQEFLPAVQSSFASSTR	1	S3(HexNA); T46(HexNA)	T10(HexNAc): 96.98; S12(HexNAc): 96.98	HCD	1				43	0.00848315	0		150	4	1321.37	5282.47	0.1	132.84	194026	0	0	0	0	0	0	0	0	0	37240	37240	MS2	20/544	20180123_Lumos_RSLC3_Stadlmann_Penninger_IMBA_mESC_intact_PNGaseF_HILIC_15.raw
Protein Qser1 OS=Mus musculus GN=Qser1 PE=1 SV=2 - [A2BIE1_MOUSE]	A2BIE1	GQSLPVSTPTPSYTSMHPSPNAQTQGSSAQPQEFLPAVQSSFASSTR	1	T46(HexNA)	S27(HexNAc): 98.78	HCD	1				31	0.119297	0	15	129	4	1270.6	5079.38	-2.34	135.7	121616	0	0	0	0	0	4192.62	0	0	0	38059	38059	MS2	24/544	20180123_Lumos_RSLC3_Stadlmann_Penninger_IMBA_mESC_intact_PNGaseF_HILIC_15.raw
Protein Qser1 OS=Mus musculus GN=Qser1 PE=1 SV=2 - [A2BIE1_MOUSE]	A2BIE1	GQSLPVSTPTPSYTSMHPSPNAQTQGSSAQPQEFLPAVQSSFASSTR	1	T46(HexNA)	S27(HexNAc): 98.91	HCD	1				25	0.486191	0		114	4	1270.6	5079.4	0.73	135.51	135127	0	0	0	0	0	2469.75	0	0	0	38016	38016	MS2	21/544	20180123_Lumos_RSLC3_Stadlmann_Penninger_IMBA_mESC_intact_PNGaseF_HILIC_15.raw
KAT8 regulatory NSL complex subunit 3 OS=Mus musculus GN=Kansl3 PE=1 SV=1 - [KANL3_MOUSE]	A2RSY1	SSSSEGGGTASTTPSVASSSATPNAIHTLQSR	1	S31(HexNA)	S18(HexNAc): 99.24	HCD	1	406.159	id=HexNAc2_NO-Glycan	0.76	231	1.32106e-21	0	0	150	3	1079.51	3236.51	-0.19	76.57	346154	0	0	0	0	0	8945.59	0	0	0	20763	20763	MS2	25/324	20180123_Lumos_RSLC3_Stadlmann_Penninger_IMBA_mESC_intact_PNGaseF_HILIC_15.raw
KAT8 regulatory NSL complex subunit 3 OS=Mus musculus GN=Kansl3 PE=1 SV=1 - [KANL3_MOUSE]	A2RSY1	SSSSEGGGTASTTPSVASSSATPNAIHTLQSR	1	S31(HexNA)	S4(HexNAc): 99.64	HCD	1	406.159	id=HexNAc2_NO-Glycan	0.53	154	5.88501e-14	0	0	150	3	1079.51	3236.52	1.17	78.47	173710	0	0	0	0	0	4951.07	0	0	0	21323	21323	MS2	22/324	20180123_Lumos_RSLC3_Stadlmann_Penninger_IMBA_mESC_intact_PNGaseF_HILIC_15.raw
KAT8 regulatory NSL complex subunit 3 OS=Mus musculus GN=Kansl3 PE=1 SV=1 - [KANL3_MOUSE]	A2RSY1	SSSSEGGGTASTTPSVASSSATPNAIHTLQSR	1	T28(HexNA); S31(HexNA)	S3(HexNAc): 99.02; S4(HexNAc): 99.02	HCD	1				175	5.6431e-16	0	4	150	3	1147.2	3439.6	0.22	77.26	207558	0	4185.13	0	0	0	6127.63	0	0	0	20967	20967	MS2	25/324	20180123_Lumos_RSLC3_Stadlmann_Penninger_IMBA_mESC_intact_PNGaseF_HILIC_15.raw
KAT8 regulatory NSL complex subunit 3 OS=Mus musculus GN=Kansl3 PE=1 SV=1 - [KANL3_MOUSE]	A2RSY1	SSSSEGGGTASTTPSVASSSATPNAIHTLQSR	1	T28(HexNA); S31(HexNA)	S1(HexNAc): 99.68; S2(HexNAc): 99.68	HCD	1				173	9.07771e-16	0	12	150	3	1147.2	3439.6	0.33	78.28	129440	0	0	0	0	0	6765.23	0	0	0	21271	21271	MS2	21/324	20180123_Lumos_RSLC3_Stadlmann_Penninger_IMBA_mESC_intact_PNGaseF_HILIC_15.raw
Protein Tex16 OS=Mus musculus GN=Tex16 PE=1 SV=1 - [A2RT18_MOUSE]|Protein Tex16 (Fragment) OS=Mus musculus GN=Tex16 PE=1 SV=1 - [F6WNY1_MOUSE]	A2RT18;F6WNY1	DKSDPDGSDPKDGNSENNTDSNNGSQPSGSSGPTGGPDSSNDGDSK	2			HCD	1				89	7.67694e-09	2	23	150	4	1120.95	4480.79	0.41	39.19	19631.6	0	0	0	0	0	5454.85	0	0	0	9901	9901	MS2	24/536	20180123_Lumos_RSLC3_Stadlmann_Penninger_IMBA_mESC_intact_PNGaseF_HILIC_20.raw
Tubulin polyglutamylase TTLL13 OS=Mus musculus GN=Ttll13 PE=2 SV=1 - [TTL13_MOUSE]|Ttll13 protein (Fragment) OS=Mus musculus GN=Ttll13 PE=2 SV=1 - [A6H647_MOUSE]	A4Q9F6;A6H647	KILSATDTDDLEVGR	2	T8(HexNA)	T8(HexNAc): 99.39	HCD	1	1700.46	id=HexNAc2.Hex7.PO42_N-Glycan	0	4	56.4647	1	19	150	3	612.647	1835.93	1.74	105.37	838586	53059.6	0	0	0	0	139184	0	0	0	28714	28714	MS2	4/156	20180123_Lumos_RSLC3_Stadlmann_Penninger_IMBA_mESC_intact_PNGaseF_HILIC_19.raw
Multimerin-2 OS=Mus musculus GN=Mmrn2 PE=1 SV=1 - [MMRN2_MOUSE]	A6H6E2	AQELPGANGSLVMASAAAAARPEPESLQAR	1	S26(HexNA)	N8(HexNAc): 99.67	HCD	1	1702.58	id=HexNAc2.Hex8_N-Glycan	1.1	147	2.64201e-13	0	0	150	3	1056.2	3166.59	4.38	114.04	175512	0	0	0	0	0	30698	0	9979.12	0	31406	31406	MS2	22/334	20180123_Lumos_RSLC3_Stadlmann_Penninger_IMBA_mESC_intact_PNGaseF_HILIC_17.raw
Multimerin-2 OS=Mus musculus GN=Mmrn2 PE=1 SV=1 - [MMRN2_MOUSE]	A6H6E2	AQELPGANGSLVMASAAAAARPEPESLQAR	1	S26(HexNA)	N8(HexNAc): 50; S10(HexNAc): 50	HCD	1	1702.58	id=HexNAc2.Hex8_N-Glycan	0.77	79	1.99069e-06	0	16	78	4	792.402	3166.59	2.58	114.14	419396	0	3150.5	0	0	0	94443.5	0	21107.9	0	31431	31431	MS2	15/334	20180123_Lumos_RSLC3_Stadlmann_Penninger_IMBA_mESC_intact_PNGaseF_HILIC_17.raw
MHC classIb protein M5 OS=Mus musculus GN=H2-M5 PE=2 SV=1 - [A7VMS3_MOUSE]|Protein H2-M5 (Fragment) OS=Mus musculus GN=H2-M5 PE=3 SV=1 - [H3BJA9_MOUSE]|Protein H2-M5 (Fragment) OS=Mus musculus GN=H2-M5 PE=3 SV=1 - [H3BK58_MOUSE]|Protein H2-M5 (Fragment) OS=Mus musculus GN=H2-M5 PE=4 SV=2 - [F6VXI7_MOUSE]	A7VMS3;H3BJA9;H3BK58;F6VXI7	IALVNLQEAMDIYNHSK	4	S16(HexNA)	N14(HexNAc): 100	HCD	1	1864.63	id=HexNAc2.Hex9_N-Glycan	0.68	59	0.000183424	0	8	150	3	721.367	2162.09	2.43	134.73	118227	0	5934.88	1496.14	0	0	24977.4	0	6965.12	1067.48	36410	36410	MS2	14/168	20180123_Lumos_RSLC3_Stadlmann_Penninger_IMBA_mESC_intact_PNGaseF_HILIC_16.raw
MHC classIb protein M5 OS=Mus musculus GN=H2-M5 PE=2 SV=1 - [A7VMS3_MOUSE]|Protein H2-M5 (Fragment) OS=Mus musculus GN=H2-M5 PE=3 SV=1 - [H3BJA9_MOUSE]|Protein H2-M5 (Fragment) OS=Mus musculus GN=H2-M5 PE=3 SV=1 - [H3BK58_MOUSE]|Protein H2-M5 (Fragment) OS=Mus musculus GN=H2-M5 PE=4 SV=2 - [F6VXI7_MOUSE]	A7VMS3;H3BJA9;H3BK58;F6VXI7	IALVNLQEAMDIYNHSK	4	N14(HexNA)	N14(HexNAc): 100	HCD	1	2026.69	id=HexNAc2.Hex10_N-Glycan	0.68	35	0.0402661	0	9	150	3	721.372	2162.1	9.5	134.43	132814	0	3376.72	894.26	0	0	27377.8	0	6610.14	0	36339	36339	MS2	17/168	20180123_Lumos_RSLC3_Stadlmann_Penninger_IMBA_mESC_intact_PNGaseF_HILIC_16.raw
MHC classIb protein M5 OS=Mus musculus GN=H2-M5 PE=2 SV=1 - [A7VMS3_MOUSE]|Protein H2-M5 (Fragment) OS=Mus musculus GN=H2-M5 PE=3 SV=1 - [H3BJA9_MOUSE]|Protein H2-M5 (Fragment) OS=Mus musculus GN=H2-M5 PE=3 SV=1 - [H3BK58_MOUSE]|Protein H2-M5 (Fragment) OS=Mus musculus GN=H2-M5 PE=4 SV=2 - [F6VXI7_MOUSE]	A7VMS3;H3BJA9;H3BK58;F6VXI7	IALVNLQEAMDIYNHSK	4	N14(HexNA)	N14(HexNAc): 99.74	HCD	1	2142.81	id=HexNAc6.Hex3.dHex3_N-Glycan	0.6	6	30.9219	0	10	150	3	721.366	2162.08	1.54	132.67	281551	0	0	0	0	0	16476	0	4489.69	0	37186	37186	MS2	14/168	20180123_Lumos_RSLC3_Stadlmann_Penninger_IMBA_mESC_intact_PNGaseF_HILIC_15.raw
MHC classIb protein M5 OS=Mus musculus GN=H2-M5 PE=2 SV=1 - [A7VMS3_MOUSE]|Protein H2-M5 (Fragment) OS=Mus musculus GN=H2-M5 PE=3 SV=1 - [H3BJA9_MOUSE]|Protein H2-M5 (Fragment) OS=Mus musculus GN=H2-M5 PE=3 SV=1 - [H3BK58_MOUSE]|Protein H2-M5 (Fragment) OS=Mus musculus GN=H2-M5 PE=4 SV=2 - [F6VXI7_MOUSE]	A7VMS3;H3BJA9;H3BK58;F6VXI7	IALVNLQEAMDIYNHSK	4	S16(HexNA)	N14(HexNAc): 99.84	HCD	1	2288.87	id=HexNAc6.Hex3.dHex4_N-Glycan	0.7	27	0.296069	0	9	150	4	541.27	2162.06	-9.46	149.18	312666	0	74456.4	18743.4	0	0	16612.3	0	8640.04	0	41829	41829	MS2	10/168	20180123_Lumos_RSLC3_Stadlmann_Penninger_IMBA_mESC_intact_PNGaseF_HILIC_15.raw
Ubiquitin carboxyl-terminal hydrolase 36 OS=Mus musculus GN=Usp36 PE=1 SV=1 - [UBP36_MOUSE]|Ubiquitin carboxyl-terminal hydrolase 36 (Fragment) OS=Mus musculus GN=Usp36 PE=1 SV=1 - [B0QZF8_MOUSE]	B1AQJ2;B0QZF8	QEGQFQDQSWSSGSQKEEGTQPQVNGHQVSHILDSYHVSSR	2			HCD	1				99	1.50342e-08	1	6	37	5	923.228	4612.11	-0.25	98.01	86755.7	0	0	0	0	0	19568.7	0	0	0	27179	27179	MS2	20/476	20180123_Lumos_RSLC3_Stadlmann_Penninger_IMBA_mESC_intact_PNGaseF_HILIC_15.raw
Protein Mllt6 OS=Mus musculus GN=Mllt6 PE=1 SV=1 - [B1AR10_MOUSE]|Protein Mllt6 OS=Mus musculus GN=Mllt6 PE=1 SV=1 - [B1AR09_MOUSE]	B1AR10;B1AR09	HSSGGGGGAGGGSSGGGGGGSSSASGGGGGTGGGSGNSFLSGRR	2			HCD	1				148	6.91791e-14	1	3	54	4	853.621	3411.46	-0.27	37.17	67885.9	0	0	2800.57	0	0	10485.3	0	0	0	9814	9814	MS2	33/436	20180123_Lumos_RSLC3_Stadlmann_Penninger_IMBA_mESC_intact_PNGaseF_HILIC_17.raw
Microtubule-actin cross-linking factor 1 OS=Mus musculus GN=Macf1 PE=1 SV=1 - [B1ARU1_MOUSE]|Microtubule-actin cross-linking factor 1 OS=Mus musculus GN=Macf1 PE=1 SV=1 - [B1ARU4_MOUSE]|Microtubule-actin cross-linking factor 1 OS=Mus musculus GN=Macf1 PE=1 SV=2 - [E9PVY8_MOUSE]|Microtubule-actin cross-linking factor 1 OS=Mus musculus GN=Macf1 PE=1 SV=2 - [E9QA63_MOUSE]|Microtubule-actin cross-lin…	B1ARU1;B1ARU4;E9PVY8;E9QA63;E9QNP1;F6Q750;F7ACR9;Q9QXZ0;F6RCJ3;F6RL59;F6YKN8;A0A0A0MQA6	SSSSASQSNHSCTSMPSSPATPASGTK	12	C12(Carbamidomethyl); T26(HexNA)	T13(HexNAc): 99.16	HCD	1				76	8.34399e-07	0	0	150	3	948.075	2842.21	-0.05	43.55	44809.1	0	879.26	0	0	0	3315.11	0	0	0	11528	11528	MS2	11/298	20180123_Lumos_RSLC3_Stadlmann_Penninger_IMBA_mESC_intact_PNGaseF_HILIC_16.raw
Microtubule-actin cross-linking factor 1 OS=Mus musculus GN=Macf1 PE=1 SV=1 - [B1ARU1_MOUSE]|Microtubule-actin cross-linking factor 1 OS=Mus musculus GN=Macf1 PE=1 SV=1 - [B1ARU4_MOUSE]|Microtubule-actin cross-linking factor 1 OS=Mus musculus GN=Macf1 PE=1 SV=2 - [E9PVY8_MOUSE]|Microtubule-actin cross-linking factor 1 OS=Mus musculus GN=Macf1 PE=1 SV=2 - [E9QA63_MOUSE]|Microtubule-actin cross-lin…	B1ARU1;B1ARU4;E9PVY8;E9QA63;E9QNP1;F6Q750;F7ACR9;Q9QXZ0;F6RCJ3;F6RL59;F6YKN8;A0A0A0MQA6	SSSSASQSNHSCTSMPSSPATPASGTK	12	C12(Carbamidomethyl); T26(HexNA)	T13(HexNAc): 98.52	HCD	1				61	3.96539e-05	0	0	150	3	948.078	2842.22	3.62	43.83	57988.5	0	0	0	0	0	0	0	0	0	11610	11610	MS2	14/298	20180123_Lumos_RSLC3_Stadlmann_Penninger_IMBA_mESC_intact_PNGaseF_HILIC_16.raw
Microtubule-actin cross-linking factor 1 OS=Mus musculus GN=Macf1 PE=1 SV=1 - [B1ARU1_MOUSE]|Microtubule-actin cross-linking factor 1 OS=Mus musculus GN=Macf1 PE=1 SV=1 - [B1ARU4_MOUSE]|Microtubule-actin cross-linking factor 1 OS=Mus musculus GN=Macf1 PE=1 SV=2 - [E9PVY8_MOUSE]|Microtubule-actin cross-linking factor 1 OS=Mus musculus GN=Macf1 PE=1 SV=2 - [E9QA63_MOUSE]|Microtubule-actin cross-lin…	B1ARU1;B1ARU4;E9PVY8;E9QA63;E9QNP1;F6Q750;F7ACR9;Q9QXZ0;F6RCJ3;F6RL59;F6YKN8;A0A0A0MQA6	SSSSASQSNHSCTSMPSSPATPASGTK	12	C12(Carbamidomethyl)		HCD	1				56	0.000130433	0	0	150	3	880.383	2639.13	1.48	43.59	11436.3	0	1368.59	0	0	0	3635.14	0	0	0	11677	11677	MS2	12/298	20180123_Lumos_RSLC3_Stadlmann_Penninger_IMBA_mESC_intact_PNGaseF_HILIC_17.raw
Microtubule-actin cross-linking factor 1 OS=Mus musculus GN=Macf1 PE=1 SV=1 - [B1ARU1_MOUSE]|Microtubule-actin cross-linking factor 1 OS=Mus musculus GN=Macf1 PE=1 SV=1 - [B1ARU4_MOUSE]|Microtubule-actin cross-linking factor 1 OS=Mus musculus GN=Macf1 PE=1 SV=2 - [E9PVY8_MOUSE]|Microtubule-actin cross-linking factor 1 OS=Mus musculus GN=Macf1 PE=1 SV=2 - [E9QA63_MOUSE]|Microtubule-actin cross-lin…	B1ARU1;B1ARU4;E9PVY8;E9QA63;E9QNP1;F6Q750;F7ACR9;Q9QXZ0;F6RCJ3;F6RL59;F6YKN8;A0A0A0MQA6	SSSSASQSNHSCTSMPSSPATPASGTK	12	C12(Carbamidomethyl); M15(Oxidation)	M15(Oxidation): 100	HCD	1				32	0.0243766	0	43	150	3	885.714	2655.13	0.6	40.63	14284.1	0	0	0	0	0	5667.43	0	0	0	10544	10544	MS2	8/298	20180123_Lumos_RSLC3_Stadlmann_Penninger_IMBA_mESC_intact_PNGaseF_HILIC_15.raw
Microtubule-actin cross-linking factor 1 OS=Mus musculus GN=Macf1 PE=1 SV=1 - [B1ARU1_MOUSE]|Microtubule-actin cross-linking factor 1 OS=Mus musculus GN=Macf1 PE=1 SV=1 - [B1ARU4_MOUSE]|Microtubule-actin cross-linking factor 1 OS=Mus musculus GN=Macf1 PE=1 SV=2 - [E9PVY8_MOUSE]|Microtubule-actin cross-linking factor 1 OS=Mus musculus GN=Macf1 PE=1 SV=2 - [E9QA63_MOUSE]|Microtubule-actin cross-lin…	B1ARU1;B1ARU4;E9PVY8;E9QA63;E9QNP1;F6Q750;F7ACR9;Q9QXZ0;F6RCJ3;F6RL59;F6YKN8;A0A0A0MQA6	SSSSASQSNHSCTSMPSSPATPASGTK	12	C12(Carbamidomethyl); T26(HexNA)	S11(HexNAc): 33.15; T13(HexNAc): 33.15; S14(HexNAc): 33.15	HCD	1				19	0.400799	0	100	150	3	948.073	2842.21	-1.73	43.13	28803.6	0	0	0	0	0	2001.21	0	0	0	11412	11412	MS2	6/298	20180123_Lumos_RSLC3_Stadlmann_Penninger_IMBA_mESC_intact_PNGaseF_HILIC_16.raw
Protein Zfp362 OS=Mus musculus GN=Zfp362 PE=1 SV=1 - [B1ASA5_MOUSE]|Protein Zfp362 (Fragment) OS=Mus musculus GN=Zfp362 PE=1 SV=1 - [E9QA68_MOUSE]	B1ASA5;E9QA68	TPAVSTSESTPGTGTGTSTPSTPTTTSQSR	2	T1(HexNA); S5(HexNA); S29(HexNA)	Too many isoforms	HCD	1				100	1.20043e-08	0	0	150	3	1164.53	3491.59	-0.84	63.9	168969	0	0	0	0	0	8608.22	0	1353.66	0	17527	17527	MS2	25/292	20180123_Lumos_RSLC3_Stadlmann_Penninger_IMBA_mESC_intact_PNGaseF_HILIC_17.raw
Trinucleotide repeat-containing gene 6C protein OS=Mus musculus GN=Tnrc6c PE=1 SV=1 - [B1ATC3_MOUSE]	B1ATC3	TCSSQPQPAGTSPSTSTSTISSGSNGKR	1	C2(Carbamidomethyl); N25(HexNA)	T1(HexNAc): 33.33; S3(HexNAc): 33.33; S4(HexNAc): 33.33	HCD	1				185	3.87049e-17	1	0	150	3	991.124	2971.36	0.6	42.72	209531	0	0	0	0	0	0	0	0	0	11295	11295	MS2	21/308	20180123_Lumos_RSLC3_Stadlmann_Penninger_IMBA_mESC_intact_PNGaseF_HILIC_16.raw
Trinucleotide repeat-containing gene 6C protein OS=Mus musculus GN=Tnrc6c PE=1 SV=1 - [B1ATC3_MOUSE]	B1ATC3	TCSSQPQPAGTSPSTSTSTISSGSNGKR	1	C2(Carbamidomethyl); N25(HexNA)	T11(HexNAc): 99.68	HCD	1				150	1.26115e-13	1	0	150	3	991.123	2971.35	-0.08	41.55	37112.9	0	0	0	0	0	0	0	0	0	10963	10963	MS2	16/308	20180123_Lumos_RSLC3_Stadlmann_Penninger_IMBA_mESC_intact_PNGaseF_HILIC_16.raw
Trinucleotide repeat-containing gene 6C protein OS=Mus musculus GN=Tnrc6c PE=1 SV=1 - [B1ATC3_MOUSE]	B1ATC3	TCSSQPQPAGTSPSTSTSTISSGSNGKR	1	C2(Carbamidomethyl); N25(HexNA)	T1(HexNAc): 98.64	HCD	1				7	24.138	1	96	150	3	991.123	2971.35	-0.32	43.12	28098.1	0	0	0	0	0	0	0	1188.88	0	11410	11410	MS2	9/308	20180123_Lumos_RSLC3_Stadlmann_Penninger_IMBA_mESC_intact_PNGaseF_HILIC_16.raw
Host cell factor 1 OS=Mus musculus GN=Hcfc1 PE=1 SV=1 - [B1AUX2_MOUSE]|Host cell factor 1 OS=Mus musculus GN=Hcfc1 PE=1 SV=2 - [HCFC1_MOUSE]	B1AUX2;Q61191	SGTVTVAQQAQVVTTVVGGVTK	2	T5(HexNA); T21(HexNA)	S1(HexNAc): 99.32; T3(HexNAc): 99.32	HCD	1				144	3.27616e-13	0	61	150	3	846.116	2536.33	-0.49	90.28	133407	0	0	0	0	0	0	0	0	0	25021	25021	MS2	17/236	20180123_Lumos_RSLC3_Stadlmann_Penninger_IMBA_mESC_intact_PNGaseF_HILIC_18.raw
Host cell factor 1 OS=Mus musculus GN=Hcfc1 PE=1 SV=1 - [B1AUX2_MOUSE]|Host cell factor 1 OS=Mus musculus GN=Hcfc1 PE=1 SV=2 - [HCFC1_MOUSE]	B1AUX2;Q61191	SGTVTVAQQAQVVTTVVGGVTK	2	T5(HexNA); T21(HexNA)	S1(HexNAc): 99.66; T3(HexNAc): 99.66	HCD	1				143	4.70986e-13	0	0	150	3	846.117	2536.34	0.09	90.47	194736	0	0	0	0	0	0	0	0	0	24897	24897	MS2	16/236	20180123_Lumos_RSLC3_Stadlmann_Penninger_IMBA_mESC_intact_PNGaseF_HILIC_19.raw
Host cell factor 1 OS=Mus musculus GN=Hcfc1 PE=1 SV=1 - [B1AUX2_MOUSE]|Host cell factor 1 OS=Mus musculus GN=Hcfc1 PE=1 SV=2 - [HCFC1_MOUSE]	B1AUX2;Q61191	SGTVTVAQQAQVVTTVVGGVTK	2	T5(HexNA); T21(HexNA)	S1(HexNAc): 99.64; T3(HexNAc): 99.64	HCD	1				129	1.07543e-11	0	23	150	3	846.117	2536.34	0.52	90.01	269343	0	0	0	0	0	0	0	0	0	24838	24838	MS2	15/236	20180123_Lumos_RSLC3_Stadlmann_Penninger_IMBA_mESC_intact_PNGaseF_HILIC_17.raw
Host cell factor 1 OS=Mus musculus GN=Hcfc1 PE=1 SV=1 - [B1AUX2_MOUSE]|Host cell factor 1 OS=Mus musculus GN=Hcfc1 PE=1 SV=2 - [HCFC1_MOUSE]	B1AUX2;Q61191	SGTVTVAQQAQVVTTVVGGVTK	2	T5(HexNA); T21(HexNA)	S1(HexNAc): 99.64; T3(HexNAc): 99.64	HCD	1				125	2.53087e-11	0	5	150	3	846.117	2536.34	0.16	90.08	135614	0	0	0	0	0	0	0	0	0	23513	23513	MS2	15/236	20180123_Lumos_RSLC3_Stadlmann_Penninger_IMBA_mESC_intact_PNGaseF_HILIC_20.raw
Host cell factor 1 OS=Mus musculus GN=Hcfc1 PE=1 SV=1 - [B1AUX2_MOUSE]|Host cell factor 1 OS=Mus musculus GN=Hcfc1 PE=1 SV=2 - [HCFC1_MOUSE]	B1AUX2;Q61191	SGTVTVAQQAQVVTTVVGGVTK	2	T21(HexNA)	T5(HexNAc): 99.6	HCD	1				123	3.08418e-11	0	49	150	3	778.423	2333.25	-0.6	112.05	63429.9	0	0	0	0	0	0	0	0	0	30404	30404	MS2	16/236	20180123_Lumos_RSLC3_Stadlmann_Penninger_IMBA_mESC_intact_PNGaseF_HILIC_19.raw
Host cell factor 1 OS=Mus musculus GN=Hcfc1 PE=1 SV=1 - [B1AUX2_MOUSE]|Host cell factor 1 OS=Mus musculus GN=Hcfc1 PE=1 SV=2 - [HCFC1_MOUSE]	B1AUX2;Q61191	SGTVTVAQQAQVVTTVVGGVTK	2	T21(HexNA)	T5(HexNAc): 99.15	HCD	1				118	9.46898e-11	0	41	150	3	778.424	2333.26	1.05	111.79	54224.5	0	0	0	0	0	0	0	0	0	29116	29116	MS2	16/236	20180123_Lumos_RSLC3_Stadlmann_Penninger_IMBA_mESC_intact_PNGaseF_HILIC_20.raw
Host cell factor 1 OS=Mus musculus GN=Hcfc1 PE=1 SV=1 - [B1AUX2_MOUSE]|Host cell factor 1 OS=Mus musculus GN=Hcfc1 PE=1 SV=2 - [HCFC1_MOUSE]	B1AUX2;Q61191	SGTVTVAQQAQVVTTVVGGVTK	2	T5(HexNA); T21(HexNA)	S1(HexNAc): 99.67; T3(HexNAc): 99.67	HCD	1				102	5.01664e-09	0	100	150	3	846.116	2536.33	-0.78	90.29	201628	0	1609.7	0	0	0	0	0	0	0	24377	24377	MS2	15/236	20180123_Lumos_RSLC3_Stadlmann_Penninger_IMBA_mESC_intact_PNGaseF_HILIC_16.raw
Host cell factor 1 OS=Mus musculus GN=Hcfc1 PE=1 SV=1 - [B1AUX2_MOUSE]|Host cell factor 1 OS=Mus musculus GN=Hcfc1 PE=1 SV=2 - [HCFC1_MOUSE]	B1AUX2;Q61191	SGTVTVAQQAQVVTTVVGGVTK	2	T15(HexNA); T21(HexNA)	S1(HexNAc): 66.67; T3(HexNAc): 66.67; T5(HexNAc): 66.67	HCD	1				76	2.13069e-06	0	37	150	3	846.117	2536.34	0.23	90.08	18384.9	0	0	0	0	0	0	0	0	0	19569	19569	MS2	13/236	20180123_Lumos_RSLC3_Stadlmann_Penninger_IMBA_mESC_intact_PNGaseF_HILIC_21.raw
Host cell factor 1 OS=Mus musculus GN=Hcfc1 PE=1 SV=1 - [B1AUX2_MOUSE]|Host cell factor 1 OS=Mus musculus GN=Hcfc1 PE=1 SV=2 - [HCFC1_MOUSE]	B1AUX2;Q61191	VCSNPPCETHETGTTNTATTATSNMAGQHGCSNPPCETHETGTTSTATTAMSSMGTGQQR	2	C2(Carbamidomethyl); C7(Carbamidomethyl); C31(Carbamidomethyl); C36(Carbamidomethyl)		HCD	1				82	1.40234e-07	0	2	150	5	1260.73	6299.63	3.89	75.14	30098.7	0	2913.12	866.919	0	0	9849.29	1013.99	3913.11	0	20816	20816	MS2	19/690	20180123_Lumos_RSLC3_Stadlmann_Penninger_IMBA_mESC_intact_PNGaseF_HILIC_19.raw
Host cell factor 1 OS=Mus musculus GN=Hcfc1 PE=1 SV=1 - [B1AUX2_MOUSE]|Host cell factor 1 OS=Mus musculus GN=Hcfc1 PE=1 SV=2 - [HCFC1_MOUSE]	B1AUX2;Q61191	VCSNPPCETHETGTTNTATTATSNMAGQHGCSNPPCETHETGTTSTATTAMSSMGTGQQR	2	C2(Carbamidomethyl); C7(Carbamidomethyl); N24(HexNA); C31(Carbamidomethyl); S32(HexNA); C36(Carbamidomethyl)	T19(HexNAc): 98.71; T20(HexNAc): 98.71	HCD	1				72	6.95758e-07	0	4	150	5	1341.96	6705.76	-0.57	70.27	167088	4054.04	1031.68	0	0	0	17120.8	0	2608.27	0	19501	19501	MS2	18/690	20180123_Lumos_RSLC3_Stadlmann_Penninger_IMBA_mESC_intact_PNGaseF_HILIC_19.raw
Host cell factor 1 OS=Mus musculus GN=Hcfc1 PE=1 SV=1 - [B1AUX2_MOUSE]|Host cell factor 1 OS=Mus musculus GN=Hcfc1 PE=1 SV=2 - [HCFC1_MOUSE]	B1AUX2;Q61191	VCSNPPCETHETGTTNTATTATSNMAGQHGCSNPPCETHETGTTSTATTAMSSMGTGQQR	2	C2(Carbamidomethyl); C7(Carbamidomethyl); C31(Carbamidomethyl); C36(Carbamidomethyl); T56(HexNA)	N16(HexNAc): 99.47	HCD	1				71	1.10101e-06	0	24	150	5	1301.35	6502.7	1.59	71.08	138192	0	1934.2	0	0	0	7795.67	0	1708.25	0	19666	19666	MS2	18/690	20180123_Lumos_RSLC3_Stadlmann_Penninger_IMBA_mESC_intact_PNGaseF_HILIC_18.raw
Host cell factor 1 OS=Mus musculus GN=Hcfc1 PE=1 SV=1 - [B1AUX2_MOUSE]|Host cell factor 1 OS=Mus musculus GN=Hcfc1 PE=1 SV=2 - [HCFC1_MOUSE]	B1AUX2;Q61191	VCSNPPCETHETGTTNTATTATSNMAGQHGCSNPPCETHETGTTSTATTAMSSMGTGQQR	2	C2(Carbamidomethyl); C7(Carbamidomethyl); N24(HexNA); C31(Carbamidomethyl); S32(HexNA); C36(Carbamidomethyl)	T22(HexNAc): 66.49; S23(HexNAc): 66.49; N24(HexNAc): 66.49	HCD	1				71	1.06065e-06	0	0	150	5	1341.96	6705.77	1.06	73.17	186112	0	1196.86	0	0	0	2261.64	0	0	1540.46	20279	20279	MS2	17/690	20180123_Lumos_RSLC3_Stadlmann_Penninger_IMBA_mESC_intact_PNGaseF_HILIC_19.raw
Host cell factor 1 OS=Mus musculus GN=Hcfc1 PE=1 SV=1 - [B1AUX2_MOUSE]|Host cell factor 1 OS=Mus musculus GN=Hcfc1 PE=1 SV=2 - [HCFC1_MOUSE]	B1AUX2;Q61191	VCSNPPCETHETGTTNTATTATSNMAGQHGCSNPPCETHETGTTSTATTAMSSMGTGQQR	2	C2(Carbamidomethyl); C7(Carbamidomethyl); C31(Carbamidomethyl); C36(Carbamidomethyl); T56(HexNA)	T22(HexNAc): 98.91	HCD	1				63	5.2119e-06	0	0	150	5	1301.34	6502.67	-1.98	71.51	141283	0	3247.96	0	0	0	7451.96	880.35	2961.71	0	19840	19840	MS2	17/690	20180123_Lumos_RSLC3_Stadlmann_Penninger_IMBA_mESC_intact_PNGaseF_HILIC_19.raw
Host cell factor 1 OS=Mus musculus GN=Hcfc1 PE=1 SV=1 - [B1AUX2_MOUSE]|Host cell factor 1 OS=Mus musculus GN=Hcfc1 PE=1 SV=2 - [HCFC1_MOUSE]	B1AUX2;Q61191	VCSNPPCETHETGTTNTATTATSNMAGQHGCSNPPCETHETGTTSTATTAMSSMGTGQQR	2	C2(Carbamidomethyl); C7(Carbamidomethyl); N24(HexNA); C31(Carbamidomethyl); C36(Carbamidomethyl)	S23(HexNAc): 49.87; N24(HexNAc): 49.87	HCD	1				52	9.65588e-05	0	0	150	5	1301.35	6502.7	1.59	73.74	148720	0	0	0	0	0	5544.54	0	2109.88	0	20426	20426	MS2	16/690	20180123_Lumos_RSLC3_Stadlmann_Penninger_IMBA_mESC_intact_PNGaseF_HILIC_18.raw
Host cell factor 1 OS=Mus musculus GN=Hcfc1 PE=1 SV=1 - [B1AUX2_MOUSE]|Host cell factor 1 OS=Mus musculus GN=Hcfc1 PE=1 SV=2 - [HCFC1_MOUSE]	B1AUX2;Q61191	VCSNPPCETHETGTTNTATTATSNMAGQHGCSNPPCETHETGTTSTATTAMSSMGTGQQR	2	C2(Carbamidomethyl); C7(Carbamidomethyl); C31(Carbamidomethyl); C36(Carbamidomethyl); T56(HexNA)	T20(HexNAc): 24.96; T22(HexNAc): 24.96; S23(HexNAc): 24.96; N24(HexNAc): 24.96	HCD	1				49	0.000258924	0	2	150	5	1301.35	6502.71	3.65	69.89	162969	0	1873.06	0	0	0	4812.63	0	1179.85	0	19395	19395	MS2	15/690	20180123_Lumos_RSLC3_Stadlmann_Penninger_IMBA_mESC_intact_PNGaseF_HILIC_19.raw
Host cell factor 1 OS=Mus musculus GN=Hcfc1 PE=1 SV=1 - [B1AUX2_MOUSE]|Host cell factor 1 OS=Mus musculus GN=Hcfc1 PE=1 SV=2 - [HCFC1_MOUSE]	B1AUX2;Q61191	VCSNPPCETHETGTTNTATTATSNMAGQHGCSNPPCETHETGTTSTATTAMSSMGTGQQR	2	C2(Carbamidomethyl); C7(Carbamidomethyl); C31(Carbamidomethyl); C36(Carbamidomethyl); T49(HexNA)	T22(HexNAc): 33.22; S23(HexNAc): 33.22; N24(HexNAc): 33.22	HCD	1				49	0.000189549	0	3	73	5	1301.34	6502.69	0.37	73.56	340565	0	0	0	0	0	13677.5	0	6080.14	0	20372	20372	MS2	15/690	20180123_Lumos_RSLC3_Stadlmann_Penninger_IMBA_mESC_intact_PNGaseF_HILIC_18.raw
Host cell factor 1 OS=Mus musculus GN=Hcfc1 PE=1 SV=1 - [B1AUX2_MOUSE]|Host cell factor 1 OS=Mus musculus GN=Hcfc1 PE=1 SV=2 - [HCFC1_MOUSE]	B1AUX2;Q61191	VCSNPPCETHETGTTNTATTATSNMAGQHGCSNPPCETHETGTTSTATTAMSSMGTGQQR	2	C2(Carbamidomethyl); C7(Carbamidomethyl); C31(Carbamidomethyl); C36(Carbamidomethyl)		HCD	1				40	0.00148876	0		150	5	1260.73	6299.62	1.57	74.98	19172.1	0	3350.62	0	0	0	7760.79	0	2350.98	0	19700	19700	MS2	12/690	20180123_Lumos_RSLC3_Stadlmann_Penninger_IMBA_mESC_intact_PNGaseF_HILIC_20.raw
Host cell factor 1 OS=Mus musculus GN=Hcfc1 PE=1 SV=1 - [B1AUX2_MOUSE]|Host cell factor 1 OS=Mus musculus GN=Hcfc1 PE=1 SV=2 - [HCFC1_MOUSE]	B1AUX2;Q61191	VCSNPPCETHETGTTNTATTATSNMAGQHGCSNPPCETHETGTTSTATTAMSSMGTGQQR	2	C2(Carbamidomethyl); C7(Carbamidomethyl); C31(Carbamidomethyl); C36(Carbamidomethyl); T56(HexNA)	T19(HexNAc): 19.97; T20(HexNAc): 19.97; T22(HexNAc): 19.97; S23(HexNAc): 19.97; N24(HexNAc): 19.97	HCD	1				40	0.00175962	0	0	78	5	1301.35	6502.7	2.62	74	374568	0	0	0	0	0	2360.19	0	2741.9	0	20497	20497	MS2	14/690	20180123_Lumos_RSLC3_Stadlmann_Penninger_IMBA_mESC_intact_PNGaseF_HILIC_18.raw
Host cell factor 1 OS=Mus musculus GN=Hcfc1 PE=1 SV=1 - [B1AUX2_MOUSE]|Host cell factor 1 OS=Mus musculus GN=Hcfc1 PE=1 SV=2 - [HCFC1_MOUSE]	B1AUX2;Q61191	VCSNPPCETHETGTTNTATTATSNMAGQHGCSNPPCETHETGTTSTATTAMSSMGTGQQR	2	C2(Carbamidomethyl); C7(Carbamidomethyl); T20(HexNA); T22(HexNA); C31(Carbamidomethyl); C36(Carbamidomethyl)	T15(HexNAc): 33.16; N16(HexNAc): 33.16; T17(HexNAc): 33.16; S32(HexNAc): 50; N33(HexNAc): 50	HCD	1				39	0.00174151	0	3	150	5	1341.96	6705.77	0.88	71.18	90806	1884.05	0	0	0	0	6075.47	0	2313.11	0	19751	19751	MS2	17/690	20180123_Lumos_RSLC3_Stadlmann_Penninger_IMBA_mESC_intact_PNGaseF_HILIC_19.raw
Host cell factor 1 OS=Mus musculus GN=Hcfc1 PE=1 SV=1 - [B1AUX2_MOUSE]|Host cell factor 1 OS=Mus musculus GN=Hcfc1 PE=1 SV=2 - [HCFC1_MOUSE]	B1AUX2;Q61191	VCSNPPCETHETGTTNTATTATSNMAGQHGCSNPPCETHETGTTSTATTAMSSMGTGQQR	2	C2(Carbamidomethyl); C7(Carbamidomethyl); C31(Carbamidomethyl); C36(Carbamidomethyl); T56(HexNA)	S32(HexNAc): 24.59; N33(HexNAc): 24.59; T38(HexNAc): 24.59; T41(HexNAc): 24.59	HCD	1				36	0.00638982	0	100	150	5	1301.36	6502.75	9.57	71.92	47269.7	0	2267.55	833.162	0	0	4518.93	0	0	0	19903	19903	MS2	14/690	20180123_Lumos_RSLC3_Stadlmann_Penninger_IMBA_mESC_intact_PNGaseF_HILIC_18.raw
Host cell factor 1 OS=Mus musculus GN=Hcfc1 PE=1 SV=1 - [B1AUX2_MOUSE]|Host cell factor 1 OS=Mus musculus GN=Hcfc1 PE=1 SV=2 - [HCFC1_MOUSE]	B1AUX2;Q61191	VCSNPPCETHETGTTNTATTATSNMAGQHGCSNPPCETHETGTTSTATTAMSSMGTGQQR	2	C2(Carbamidomethyl); C7(Carbamidomethyl); C31(Carbamidomethyl); C36(Carbamidomethyl); S52(HexNA)	T12(HexNAc): 24.88; T14(HexNAc): 24.88; T15(HexNAc): 24.88; N16(HexNAc): 24.88	HCD	1				34	0.00728561	0	0	115	5	1301.35	6502.72	5.25	73.85	207589	0	2946.75	1244.94	0	0	6634.43	0	1955.8	0	20467	20467	MS2	13/690	20180123_Lumos_RSLC3_Stadlmann_Penninger_IMBA_mESC_intact_PNGaseF_HILIC_19.raw
Host cell factor 1 OS=Mus musculus GN=Hcfc1 PE=1 SV=1 - [B1AUX2_MOUSE]|Host cell factor 1 OS=Mus musculus GN=Hcfc1 PE=1 SV=2 - [HCFC1_MOUSE]	B1AUX2;Q61191	VCSNPPCETHETGTTNTATTATSNMAGQHGCSNPPCETHETGTTSTATTAMSSMGTGQQR	2	C2(Carbamidomethyl); C7(Carbamidomethyl); M25(Oxidation); C31(Carbamidomethyl); C36(Carbamidomethyl)	M25(Oxidation): 100	HCD	1				28	0.0158242	0		150	5	1263.93	6315.6	0.11	67.67	27819.9	0	0	0	0	0	8628.31	1380.4	0	0	18727	18727	MS2	15/690	20180123_Lumos_RSLC3_Stadlmann_Penninger_IMBA_mESC_intact_PNGaseF_HILIC_18.raw
Host cell factor 1 OS=Mus musculus GN=Hcfc1 PE=1 SV=1 - [B1AUX2_MOUSE]|Host cell factor 1 OS=Mus musculus GN=Hcfc1 PE=1 SV=2 - [HCFC1_MOUSE]	B1AUX2;Q61191	VVPTSTYESLQASSPSSTMTMTALEALLCPSATVTQVCSNPPCETHETGTTNTATTSNAGSAQR	2	C29(Carbamidomethyl); C38(Carbamidomethyl); C43(Carbamidomethyl); S61(HexNA)	T20(HexNAc): 49.67; T22(HexNAc): 49.67	HCD	1				70	9.69102e-06	0	4	57	5	1379.43	6893.14	0.43	175.58	485062	0	7959.77	2521.36	0	0	2619.76	0	0	0	48674	48674	MS2	15/724	20180123_Lumos_RSLC3_Stadlmann_Penninger_IMBA_mESC_intact_PNGaseF_HILIC_15.raw
Host cell factor 1 OS=Mus musculus GN=Hcfc1 PE=1 SV=1 - [B1AUX2_MOUSE]|Host cell factor 1 OS=Mus musculus GN=Hcfc1 PE=1 SV=2 - [HCFC1_MOUSE]	B1AUX2;Q61191	VVPTSTYESLQASSPSSTMTMTALEALLCPSATVTQVCSNPPCETHETGTTNTATTSNAGSAQR	2	C29(Carbamidomethyl); C38(Carbamidomethyl); C43(Carbamidomethyl); S61(HexNA)	S16(HexNAc): 19.96; S17(HexNAc): 19.96; T18(HexNAc): 19.96; T20(HexNAc): 19.96; T22(HexNAc): 19.96	HCD	1				69	1.08867e-05	0	0	147	4	1724.04	6893.14	0.51	175.41	75046.6	0	0	0	0	0	0	0	0	0	48621	48621	MS2	18/724	20180123_Lumos_RSLC3_Stadlmann_Penninger_IMBA_mESC_intact_PNGaseF_HILIC_15.raw
Host cell factor 1 OS=Mus musculus GN=Hcfc1 PE=1 SV=1 - [B1AUX2_MOUSE]|Host cell factor 1 OS=Mus musculus GN=Hcfc1 PE=1 SV=2 - [HCFC1_MOUSE]	B1AUX2;Q61191	VVPTSTYESLQASSPSSTMTMTALEALLCPSATVTQVCSNPPCETHETGTTNTATTSNAGSAQR	2	T4(HexNA); C29(Carbamidomethyl); C38(Carbamidomethyl); C43(Carbamidomethyl); S61(HexNA)	T18(HexNAc): 66.34; T20(HexNAc): 66.34; T22(HexNAc): 66.34	HCD	1				61	6.32034e-05	0	100	150	5	1420.05	7096.24	4.26	175.21	177367	0	0	0	0	0	1264.54	0	0	0	48571	48571	MS2	20/724	20180123_Lumos_RSLC3_Stadlmann_Penninger_IMBA_mESC_intact_PNGaseF_HILIC_15.raw
Host cell factor 1 OS=Mus musculus GN=Hcfc1 PE=1 SV=1 - [B1AUX2_MOUSE]|Host cell factor 1 OS=Mus musculus GN=Hcfc1 PE=1 SV=2 - [HCFC1_MOUSE]	B1AUX2;Q61191	VVPTSTYESLQASSPSSTMTMTALEALLCPSATVTQVCSNPPCETHETGTTNTATTSNAGSAQR	2	T4(HexNA); C29(Carbamidomethyl); C38(Carbamidomethyl); C43(Carbamidomethyl); S61(HexNA)	S14(HexNAc): 33.3; S16(HexNAc): 33.3; S17(HexNAc): 33.3; T18(HexNAc): 33.3; T20(HexNAc): 33.3; T22(HexNAc): 33.3	HCD	1				50	0.000661087	0	0	150	5	1420.04	7096.18	-4.42	175.03	237914	0	0	0	0	0	0	0	0	0	48521	48521	MS2	18/724	20180123_Lumos_RSLC3_Stadlmann_Penninger_IMBA_mESC_intact_PNGaseF_HILIC_15.raw
Host cell factor 1 OS=Mus musculus GN=Hcfc1 PE=1 SV=1 - [B1AUX2_MOUSE]|Host cell factor 1 OS=Mus musculus GN=Hcfc1 PE=1 SV=2 - [HCFC1_MOUSE]	B1AUX2;Q61191	VVPTSTYESLQASSPSSTMTMTALEALLCPSATVTQVCSNPPCETHETGTTNTATTSNAGSAQR	2	T4(HexNA); C29(Carbamidomethyl); C38(Carbamidomethyl); C43(Carbamidomethyl); S61(HexNA)	S16(HexNAc): 39.88; S17(HexNAc): 39.88; T18(HexNAc): 39.88; T20(HexNAc): 39.88; T22(HexNAc): 39.88	HCD	1				43	0.00438892	0		150	4	1774.81	7096.21	0.18	175.12	57518	0	0	0	0	0	0	0	0	0	48544	48544	MS2	19/724	20180123_Lumos_RSLC3_Stadlmann_Penninger_IMBA_mESC_intact_PNGaseF_HILIC_15.raw
Protein Zfp462 OS=Mus musculus GN=Zfp462 PE=1 SV=1 - [B1AWL2_MOUSE]	B1AWL2	QQEGPNVSEAQNDNEPSPTSNSTYLSMNAASR	1	M27(Oxidation)	M27(Oxidation): 100	HCD	1				42	0.00444539	0	36	150	3	1147.17	3439.49	0.24	88.85	17633.8	0	1137.77	0	0	0	2897.06	0	0	0	24412	24412	MS2	14/366	20180123_Lumos_RSLC3_Stadlmann_Penninger_IMBA_mESC_intact_PNGaseF_HILIC_15.raw
Transmembrane protein 245 OS=Mus musculus GN=Tmem245 PE=1 SV=1 - [TM245_MOUSE]|Transmembrane protein 245 (Fragment) OS=Mus musculus GN=Tmem245 PE=1 SV=1 - [B1AZA8_MOUSE]|Transmembrane protein 245 OS=Mus musculus GN=Tmem245 PE=1 SV=1 - [D3YWD3_MOUSE]	B1AZA5;B1AZA8;D3YWD3	ILGDKVNNTAVIEK	3	N8(HexNA)	N7(HexNAc): 99.87	HCD	1	1702.58	id=HexNAc2.Hex8_N-Glycan	0.92	63	3.40167e-05	1	0	38	3	572.984	1716.94	-0.22	56.01	1.9065e+06	0	0	0	0	0	451977	0	131334	0	15218	15218	MS2	17/140	20180123_Lumos_RSLC3_Stadlmann_Penninger_IMBA_mESC_intact_PNGaseF_HILIC_17.raw
Transmembrane protein 245 OS=Mus musculus GN=Tmem245 PE=1 SV=1 - [TM245_MOUSE]|Transmembrane protein 245 (Fragment) OS=Mus musculus GN=Tmem245 PE=1 SV=1 - [B1AZA8_MOUSE]|Transmembrane protein 245 OS=Mus musculus GN=Tmem245 PE=1 SV=1 - [D3YWD3_MOUSE]	B1AZA5;B1AZA8;D3YWD3	ILGDKVNNTAVIEK	3	T9(HexNA)	N7(HexNAc): 33.33; N8(HexNAc): 33.33; T9(HexNAc): 33.33	HCD	1	1702.58	id=HexNAc2.Hex8_N-Glycan	0.77	25	0.179035	1	0	150	3	572.988	1716.95	7.03	56.01	58183.2	0	2326	0	0	0	16346.7	0	2759.07	0	15343	15343	MS2	8/140	20180123_Lumos_RSLC3_Stadlmann_Penninger_IMBA_mESC_intact_PNGaseF_HILIC_18.raw
Transmembrane protein 245 OS=Mus musculus GN=Tmem245 PE=1 SV=1 - [TM245_MOUSE]|Transmembrane protein 245 (Fragment) OS=Mus musculus GN=Tmem245 PE=1 SV=1 - [B1AZA8_MOUSE]|Transmembrane protein 245 OS=Mus musculus GN=Tmem245 PE=1 SV=1 - [D3YWD3_MOUSE]	B1AZA5;B1AZA8;D3YWD3	ILGDKVNNTAVIEK	3	N8(HexNA)	N7(HexNAc): 50; N8(HexNAc): 50	HCD	1	1864.63	id=HexNAc2.Hex9_N-Glycan	0.89	75	1.79995e-06	1	0	42	3	572.986	1716.94	2.5	55.86	1.67847e+06	0	0	0	0	0	382853	0	119249	0	15173	15173	MS2	20/140	20180123_Lumos_RSLC3_Stadlmann_Penninger_IMBA_mESC_intact_PNGaseF_HILIC_17.raw
Transmembrane protein 245 OS=Mus musculus GN=Tmem245 PE=1 SV=1 - [TM245_MOUSE]|Transmembrane protein 245 (Fragment) OS=Mus musculus GN=Tmem245 PE=1 SV=1 - [B1AZA8_MOUSE]|Transmembrane protein 245 OS=Mus musculus GN=Tmem245 PE=1 SV=1 - [D3YWD3_MOUSE]	B1AZA5;B1AZA8;D3YWD3	ILGDKVNNTAVIEK	3	T9(HexNA)	N7(HexNAc): 99.87	HCD	1	1864.63	id=HexNAc2.Hex9_N-Glycan	0.72	58	9.0497e-05	1	0	150	3	572.988	1716.95	6.77	55.89	99051.5	0	1731.33	0	0	0	21844.8	0	3898.37	0	15313	15313	MS2	9/140	20180123_Lumos_RSLC3_Stadlmann_Penninger_IMBA_mESC_intact_PNGaseF_HILIC_18.raw
Transmembrane protein 245 OS=Mus musculus GN=Tmem245 PE=1 SV=1 - [TM245_MOUSE]|Transmembrane protein 245 (Fragment) OS=Mus musculus GN=Tmem245 PE=1 SV=1 - [B1AZA8_MOUSE]|Transmembrane protein 245 OS=Mus musculus GN=Tmem245 PE=1 SV=1 - [D3YWD3_MOUSE]	B1AZA5;B1AZA8;D3YWD3	LYHSWFVKNVTHSGR	3	N9(HexNA)	N9(HexNAc): 50; T11(HexNAc): 50	HCD	1	1864.63	id=HexNAc2.Hex9_N-Glycan	1.13	54	0.000581561	1	0	150	3	678.678	2034.02	-0.31	52.01	66010.7	0	0	0	0	0	14825.2	0	3717.13	0	14092	14092	MS2	12/144	20180123_Lumos_RSLC3_Stadlmann_Penninger_IMBA_mESC_intact_PNGaseF_HILIC_17.raw
Transmembrane protein 245 OS=Mus musculus GN=Tmem245 PE=1 SV=1 - [TM245_MOUSE]|Transmembrane protein 245 (Fragment) OS=Mus musculus GN=Tmem245 PE=1 SV=1 - [B1AZA8_MOUSE]|Transmembrane protein 245 OS=Mus musculus GN=Tmem245 PE=1 SV=1 - [D3YWD3_MOUSE]	B1AZA5;B1AZA8;D3YWD3	LYHSWFVKNVTHSGR	3	S13(HexNA)	N9(HexNAc): 50; T11(HexNAc): 50	HCD	1	1864.63	id=HexNAc2.Hex9_N-Glycan	0.44	37	0.0279983	1	3	135	5	407.61	2034.02	0.25	52.08	182946	0	1108.08	0	0	0	39300.2	0	9724.42	0	14108	14108	MS2	10/144	20180123_Lumos_RSLC3_Stadlmann_Penninger_IMBA_mESC_intact_PNGaseF_HILIC_17.raw
Transmembrane protein 245 OS=Mus musculus GN=Tmem245 PE=1 SV=1 - [TM245_MOUSE]|Transmembrane protein 245 (Fragment) OS=Mus musculus GN=Tmem245 PE=1 SV=1 - [B1AZA8_MOUSE]|Transmembrane protein 245 OS=Mus musculus GN=Tmem245 PE=1 SV=1 - [D3YWD3_MOUSE]	B1AZA5;B1AZA8;D3YWD3	LYHSWFVKNVTHSGR	3	N9(HexNA)	N9(HexNAc): 100	HCD	1	1864.63	id=HexNAc2.Hex9_N-Glycan	0.87	37	0.0279326	1	16	134	4	509.261	2034.02	1.15	52.08	477539	0	99714.3	24589.4	0	0	214428	0	19408	5354.16	14109	14109	MS2	9/144	20180123_Lumos_RSLC3_Stadlmann_Penninger_IMBA_mESC_intact_PNGaseF_HILIC_17.raw
THO complex subunit 2 OS=Mus musculus GN=Thoc2 PE=1 SV=1 - [THOC2_MOUSE]	B1AZI6	NAVASVQNGPGGGTSSSSIGNASKSDESGAEETDK	1			HCD	1				219	1.33234e-20	1	2	103	3	1099.17	3295.48	0.57	60.34	76710.8	0	0	0	0	0	20807.9	0	0	0	16175	16175	MS2	27/398	20180123_Lumos_RSLC3_Stadlmann_Penninger_IMBA_mESC_intact_PNGaseF_HILIC_15.raw
Basement membrane-specific heparan sulfate proteoglycan core protein OS=Mus musculus GN=Hspg2 PE=1 SV=1 - [B1B0C7_MOUSE]|Basement membrane-specific heparan sulfate proteoglycan core protein OS=Mus musculus GN=Hspg2 PE=1 SV=1 - [E9PZ16_MOUSE]	B1B0C7;E9PZ16	IRDQELEDNVHISPNGSIITIVGTRPSNHGAYR	2	T20(HexNA)	N15(HexNAc): 99.74	HCD	1	1702.58	id=HexNAc2.Hex8_N-Glycan	0.84	61	0.00010623	1	3	32	5	773.196	3861.95	1.3	95.44	1.16621e+06	0	0	0	0	0	221766	0	64890.1	0	26307	26307	MS2	22/366	20180123_Lumos_RSLC3_Stadlmann_Penninger_IMBA_mESC_intact_PNGaseF_HILIC_17.raw
Basement membrane-specific heparan sulfate proteoglycan core protein OS=Mus musculus GN=Hspg2 PE=1 SV=1 - [B1B0C7_MOUSE]|Basement membrane-specific heparan sulfate proteoglycan core protein OS=Mus musculus GN=Hspg2 PE=1 SV=1 - [E9PZ16_MOUSE]	B1B0C7;E9PZ16	IRDQELEDNVHISPNGSIITIVGTRPSNHGAYR	2	N15(HexNA); S17(HexNA); T20(HexNA); T24(HexNA); S27(HexNA); N28(HexNA)	N15(HexNAc): 99.44; S17(HexNAc): 99.44; T20(HexNAc): 100; T24(HexNAc): 100; S27(HexNAc): 100; N28(HexNAc): 100	HCD	1				14	7.12253	1	0	150	4	1220.08	4877.3	-8.4	96.44	47934.5	0	0	0	0	0	7481.85	0	3628.97	0	26707	26707	MS2	18/366	20180123_Lumos_RSLC3_Stadlmann_Penninger_IMBA_mESC_intact_PNGaseF_HILIC_15.raw
Tnik protein OS=Mus musculus GN=Tnik PE=1 SV=1 - [B2RQ80_MOUSE]|TRAF2 and NCK interacting kinase OS=Mus musculus GN=Tnik PE=1 SV=1 - [B9EKN8_MOUSE]|Traf2 and NCK-interacting protein kinase OS=Mus musculus GN=Tnik PE=1 SV=1 - [E0CXD6_MOUSE]|Traf2 and NCK-interacting protein kinase OS=Mus musculus GN=Tnik PE=1 SV=1 - [E0CY98_MOUSE]|Traf2 and NCK-interacting protein kinase OS=Mus musculus GN=Tnik PE…	B2RQ80;B9EKN8;E0CXD6;E0CY98;E0CZD7;E0CZF8;E9PUL9;P83510	TSSGSSSSSSTPSSQPSSQGGSQPGSQAGSSER	8			HCD	1				6	10.1045	0	25	150	3	1020.11	3058.31	-0.02	33.63	14208.7	0	1429.4	0	0	0	3704.45	0	0	0	8841	8841	MS2	8/354	20180123_Lumos_RSLC3_Stadlmann_Penninger_IMBA_mESC_intact_PNGaseF_HILIC_19.raw
PHD finger protein 3 OS=Mus musculus GN=Phf3 PE=1 SV=1 - [B2RQG2_MOUSE]	B2RQG2	DAGGKPDQESEEVKFPCEGDQTAEEPESSDVSSDSACANK	1	C17(Carbamidomethyl); C37(Carbamidomethyl)		HCD	1				66	5.49789e-06	1	11	100	4	1072.45	4286.78	1.18	86.52	67600	0	0	0	0	0	0	0	4151.95	0	23888	23888	MS2	28/450	20180123_Lumos_RSLC3_Stadlmann_Penninger_IMBA_mESC_intact_PNGaseF_HILIC_17.raw
PHD finger protein 3 OS=Mus musculus GN=Phf3 PE=1 SV=1 - [B2RQG2_MOUSE]	B2RQG2	DAGGKPDQESEEVKFPCEGDQTAEEPESSDVSSDSACANK	1	C17(Carbamidomethyl); C37(Carbamidomethyl)		HCD	1				62	1.05746e-05	1	20	150	4	1072.45	4286.77	0.15	86.61	8109.95	0	1900.93	0	0	0	2323.19	0	0	0	22646	22646	MS2	23/450	20180123_Lumos_RSLC3_Stadlmann_Penninger_IMBA_mESC_intact_PNGaseF_HILIC_20.raw
Zinc finger protein 518A OS=Mus musculus GN=Znf518a PE=2 SV=1 - [Z518A_MOUSE]	B2RRF6	SEDQSQEQVNGEKGEKQHCENGDKPVESESEK	1	C19(Carbamidomethyl)		HCD	1				66	1.5809e-05	2	0	150	4	912.152	3645.59	0.82	24.83	7672.32	0	0	0	0	0	3435.96	0	0	0	6110	6110	MS2	17/364	20180123_Lumos_RSLC3_Stadlmann_Penninger_IMBA_mESC_intact_PNGaseF_HILIC_15.raw
Transmembrane protein 158 OS=Mus musculus GN=Tmem158 PE=1 SV=1 - [B2RTM1_MOUSE]	B2RTM1	AGPEEAPAAPCNISVQR	1	C11(Carbamidomethyl); N12(HexNA)	N12(HexNAc): 99.81	HCD	1	1702.58	id=HexNAc2.Hex8_N-Glycan	0.6	22	0.85964	0	19	150	3	657.317	1969.94	4.09	71.52	66735	0	3839.1	1383.57	0	0	15240	0	4101.73	0	19841	19841	MS2	14/158	20180123_Lumos_RSLC3_Stadlmann_Penninger_IMBA_mESC_intact_PNGaseF_HILIC_19.raw
Histone acetyltransferase p300 OS=Mus musculus GN=Ep300 PE=1 SV=2 - [EP300_MOUSE]	B2RWS6	TGVAGQQQGLPSPTPATPTTPTGQQPATPQTPQPQPTSQPQPTPPNNMTPYLPR	1			HCD	1				45	0.0027972	0	0	67	4	1396.45	5582.77	0.75	130.15	32794.1	0	0	0	0	0	5627.64	0	0	0	35662	35662	MS2	13/616	20180123_Lumos_RSLC3_Stadlmann_Penninger_IMBA_mESC_intact_PNGaseF_HILIC_17.raw
Histone acetyltransferase p300 OS=Mus musculus GN=Ep300 PE=1 SV=2 - [EP300_MOUSE]	B2RWS6	YANPNPQPLPGQPGMTQGQPGLQPPTMPGQQGVHSNPALQNMNPLQAGVQRAGLPQQQPQQQLQPPMGAMSPQAQQMNMNHNTMPSQFR	1	M27(Oxidation); M42(Oxidation); M67(Oxidation)	M27(Oxidation): 98.74; M42(Oxidation): 99.16; M67(Oxidation): 50.21; M70(Oxidation): 50.21	HCD	1				8	7.79557	1	0	150	6	1608.11	9643.6	5.9	141.48	4655.9	0	0	0	0	0	1186.93	0	0	0	38500	38500	MS2	10/1016	20180123_Lumos_RSLC3_Stadlmann_Penninger_IMBA_mESC_intact_PNGaseF_HILIC_17.raw
Histone acetyltransferase p300 OS=Mus musculus GN=Ep300 PE=1 SV=2 - [EP300_MOUSE]	B2RWS6	YANPNPQPLPGQPGMTQGQPGLQPPTMPGQQGVHSNPALQNMNPLQAGVQRAGLPQQQPQQQLQPPMGAMSPQAQQMNMNHNTMPSQFR	1	M27(Oxidation); M42(Oxidation); M67(Oxidation)	M15(Oxidation): 66.67; M27(Oxidation): 66.67; M42(Oxidation): 66.67; M67(Oxidation): 99.19	HCD	1				6	12.3704	1	76	150	6	1608.1	9643.56	1.87	142.36	3637.03	0	1112.41	0	0	0	1462.61	0	0	0	37314	37314	MS2	14/1016	20180123_Lumos_RSLC3_Stadlmann_Penninger_IMBA_mESC_intact_PNGaseF_HILIC_18.raw
Histone acetyltransferase p300 OS=Mus musculus GN=Ep300 PE=1 SV=2 - [EP300_MOUSE]	B2RWS6	YANPNPQPLPGQPGMTQGQPGLQPPTMPGQQGVHSNPALQNMNPLQAGVQRAGLPQQQPQQQLQPPMGAMSPQAQQMNMNHNTMPSQFR	1	M27(Oxidation); M42(Oxidation); M67(Oxidation)	M27(Oxidation): 74.09; M42(Oxidation): 74.09; M67(Oxidation): 73.61; M70(Oxidation): 73.61	HCD	1				5	12.9699	1	66	150	6	1608.11	9643.62	7.34	140.45	4295.39	0	1231.32	0	0	0	1548.66	0	0	0	36856	36856	MS2	10/1016	20180123_Lumos_RSLC3_Stadlmann_Penninger_IMBA_mESC_intact_PNGaseF_HILIC_18.raw
Histone acetyltransferase p300 OS=Mus musculus GN=Ep300 PE=1 SV=2 - [EP300_MOUSE]	B2RWS6	YANPNPQPLPGQPGMTQGQPGLQPPTMPGQQGVHSNPALQNMNPLQAGVQRAGLPQQQPQQQLQPPMGAMSPQAQQMNMNHNTMPSQFR	1	M27(Oxidation); M42(Oxidation)	M15(Oxidation): 64.58; M27(Oxidation): 64.58; M42(Oxidation): 64.58	HCD	1				4	17.4214	1	0	150	5	1926.33	9627.6	5.26	143.7	1289.27	0	0	0	0	0	0	0	0	0	37611	37611	MS2	10/1016	20180123_Lumos_RSLC3_Stadlmann_Penninger_IMBA_mESC_intact_PNGaseF_HILIC_18.raw
Terminal uridylyltransferase 4 OS=Mus musculus GN=Zcchc11 PE=1 SV=2 - [TUT4_MOUSE]|Terminal uridylyltransferase 4 OS=Mus musculus GN=Zcchc11 PE=1 SV=1 - [A2A8R7_MOUSE]	B2RX14;A2A8R7	QSSECSDSPSYSPQPQPFPQNSPQPSALPPPPSQPGSQPK	2	C5(Carbamidomethyl)		HCD	1				7	33.8377	0	21	150	4	1062	4244.97	5.68	131.17	21992.4	0	9817.87	3670.73	0	0	5328.12	0	0	0	35915	35915	MS2	6/460	20180123_Lumos_RSLC3_Stadlmann_Penninger_IMBA_mESC_intact_PNGaseF_HILIC_17.raw
Terminal uridylyltransferase 4 OS=Mus musculus GN=Zcchc11 PE=1 SV=2 - [TUT4_MOUSE]|Terminal uridylyltransferase 4 OS=Mus musculus GN=Zcchc11 PE=1 SV=1 - [A2A8R7_MOUSE]	B2RX14;A2A8R7	TRQSSECSDSPSYSPQPQPFPQNSPQPSALPPPPSQPGSQPK	2	C7(Carbamidomethyl)		HCD	1				53	0.000929376	1	72	150	3	1501.38	4502.13	6.9	99.98	29210.1	0	0	0	0	0	6004.27	0	0	0	27572	27572	MS2	19/484	20180123_Lumos_RSLC3_Stadlmann_Penninger_IMBA_mESC_intact_PNGaseF_HILIC_17.raw
Plexin-B2 OS=Mus musculus GN=Plxnb2 PE=1 SV=1 - [PLXB2_MOUSE]	B2RXS4	EKIEANRNACYTGAR	1	N6(HexNA); C10(Carbamidomethyl)	N6(HexNAc): 99.78	HCD	1	1702.58	id=HexNAc2.Hex8_N-Glycan	0.72	41	0.0104562	2	2	150	4	489.737	1955.93	0.74	27.77	66863.6	0	0	0	0	0	14007.4	0	2195.81	0	7124	7124	MS2	11/160	20180123_Lumos_RSLC3_Stadlmann_Penninger_IMBA_mESC_intact_PNGaseF_HILIC_19.raw
Plexin-B2 OS=Mus musculus GN=Plxnb2 PE=1 SV=1 - [PLXB2_MOUSE]	B2RXS4	EKIEANRNACYTGAR	1	N6(HexNA); C10(Carbamidomethyl)	N6(HexNAc): 50; N8(HexNAc): 50	HCD	1	1864.63	id=HexNAc2.Hex9_N-Glycan	0.64	7	26.8367	2	23	150	4	489.736	1955.92	-0.56	27.71	141858	0	0	0	0	0	30802.6	0	6692.25	0	7106	7106	MS2	9/160	20180123_Lumos_RSLC3_Stadlmann_Penninger_IMBA_mESC_intact_PNGaseF_HILIC_19.raw
Plexin-B2 OS=Mus musculus GN=Plxnb2 PE=1 SV=1 - [PLXB2_MOUSE]	B2RXS4	GGLNLTAVTVTAENDHTVAFLGTSDGR	1	S24(HexNA)	N4(HexNAc): 99.73	HCD	1	1864.63	id=HexNAc2.Hex9_N-Glycan	0.73	157	2.98611e-14	0	10	150	3	973.812	2919.42	-4.52	137.49	168688	0	1072.89	0	0	0	29200.1	0	6105.74	0	37502	37502	MS2	20/292	20180123_Lumos_RSLC3_Stadlmann_Penninger_IMBA_mESC_intact_PNGaseF_HILIC_17.raw
Plexin-B2 OS=Mus musculus GN=Plxnb2 PE=1 SV=1 - [PLXB2_MOUSE]	B2RXS4	IEANRNACYTGAR	1	N4(HexNA); C8(Carbamidomethyl)	N4(HexNAc): 50; N6(HexNAc): 50	HCD	1	1864.63	id=HexNAc2.Hex9_N-Glycan	0.79	14	3.85918	1	0	150	3	566.932	1698.78	-2.11	28.71	51125	0	1410.6	0	0	0	11494.4	0	2599.17	0	7397	7397	MS2	8/130	20180123_Lumos_RSLC3_Stadlmann_Penninger_IMBA_mESC_intact_PNGaseF_HILIC_19.raw
Plexin-B2 OS=Mus musculus GN=Plxnb2 PE=1 SV=1 - [PLXB2_MOUSE]	B2RXS4	LQVTLYNCSFGR	1	C8(Carbamidomethyl); S9(HexNA)	T4(HexNAc): 33.33; N7(HexNAc): 33.33; S9(HexNAc): 33.33	HCD	1	1930.69	id=HexNAc4.Hex6.dHex1_N-Glycan ; id=HexNAc4.Hex5.NeuNAc1+17amu_N-Glycan	0.91	13	5.97261	0	16	150	3	554.273	1660.8	1.93	105.26	387388	0	2789.17	0	0	0	102964	4420.17	10874.2	0	29092	29092	MS2	7/118	20180123_Lumos_RSLC3_Stadlmann_Penninger_IMBA_mESC_intact_PNGaseF_HILIC_17.raw
Plexin-B2 OS=Mus musculus GN=Plxnb2 PE=1 SV=1 - [PLXB2_MOUSE]	B2RXS4	LQVTLYNCSFGR	1	N7(HexNA); C8(Carbamidomethyl)	N7(HexNAc): 100	HCD	1	1930.69	id=HexNAc4.Hex6.dHex1_N-Glycan ; id=HexNAc4.Hex5.NeuNAc1+17amu_N-Glycan	0.53	6	24.6791	0	16	150	3	554.272	1660.8	1.71	104.72	205898	0	4076.68	0	0	0	50085.1	4023.25	2654.1	0	28952	28952	MS2	8/118	20180123_Lumos_RSLC3_Stadlmann_Penninger_IMBA_mESC_intact_PNGaseF_HILIC_17.raw
Plexin-B2 OS=Mus musculus GN=Plxnb2 PE=1 SV=1 - [PLXB2_MOUSE]	B2RXS4	LSHDGNETLPLHLYVK	1	T8(HexNA)	N6(HexNAc): 99.81	HCD	1	1378.48	id=HexNAc2.Hex6_N-Glycan	0.99	48	0.00182886	0	13	59	4	510.517	2039.04	0.05	80.31	301223	0	0	0	0	0	60374.5	0	9777.09	0	21857	21857	MS2	14/152	20180123_Lumos_RSLC3_Stadlmann_Penninger_IMBA_mESC_intact_PNGaseF_HILIC_15.raw
Plexin-B2 OS=Mus musculus GN=Plxnb2 PE=1 SV=1 - [PLXB2_MOUSE]	B2RXS4	LSHDGNETLPLHLYVK	1	T8(HexNA)	N6(HexNAc): 99.83	HCD	1	1710.6	id=HexNAc3.Hex5.NeuNAc1_N-Glycan	0.64	65	3.40976e-05	0	8	59	4	510.516	2039.04	-0.26	95.22	552650	0	449704	91611.6	0	0	166780	0	27333.3	0	26324	26324	MS2	20/152	20180123_Lumos_RSLC3_Stadlmann_Penninger_IMBA_mESC_intact_PNGaseF_HILIC_15.raw
Plexin-B2 OS=Mus musculus GN=Plxnb2 PE=1 SV=1 - [PLXB2_MOUSE]	B2RXS4	LSHDGNETLPLHLYVK	1	T8(HexNA)	S2(HexNAc): 100	HCD	1	1710.6	id=HexNAc3.Hex5.NeuNAc1_N-Glycan	0.87	20	1.10471	0	66	86	4	510.517	2039.05	1.18	94.75	198655	0	102201	22629.1	0	0	63553.1	0	6631.85	2021.78	26177	26177	MS2	7/152	20180123_Lumos_RSLC3_Stadlmann_Penninger_IMBA_mESC_intact_PNGaseF_HILIC_15.raw
Plexin-B2 OS=Mus musculus GN=Plxnb2 PE=1 SV=1 - [PLXB2_MOUSE]	B2RXS4	LSHDGNETLPLHLYVK	1	T8(HexNA)	N6(HexNAc): 99.58	HCD	1	1711.62	id=HexNAc3.Hex5.dHex2_N-Glycan	0.69	51	0.00101918	0	44	150	3	680.347	2039.03	-9.33	95.25	200140	0	167307	41446.5	0	0	51568.2	0	9144.39	3373.46	26333	26333	MS2	15/152	20180123_Lumos_RSLC3_Stadlmann_Penninger_IMBA_mESC_intact_PNGaseF_HILIC_15.raw
Plexin-B2 OS=Mus musculus GN=Plxnb2 PE=1 SV=1 - [PLXB2_MOUSE]	B2RXS4	LSHDGNETLPLHLYVK	1	T8(HexNA)	N6(HexNAc): 49.96; T8(HexNAc): 49.96	HCD	1	1856.66	id=HexNAc3.Hex5.dHex1.NeuNAc1_N-Glycan	0.83	37	0.0268619	0	7	56	4	510.518	2039.05	2.35	95.1	939856	0	745119	143001	0	0	259090	0	46230.9	6659.05	26291	26291	MS2	17/152	20180123_Lumos_RSLC3_Stadlmann_Penninger_IMBA_mESC_intact_PNGaseF_HILIC_15.raw
Plexin-B2 OS=Mus musculus GN=Plxnb2 PE=1 SV=1 - [PLXB2_MOUSE]	B2RXS4	LSHDGNETLPLHLYVK	1	T8(HexNA)	S2(HexNAc): 33.33; N6(HexNAc): 33.33; T8(HexNAc): 33.33	HCD	1	1856.66	id=HexNAc3.Hex5.dHex1.NeuNAc1_N-Glycan	0.76	36	0.0331434	0	10	150	3	680.353	2039.05	0.71	95.12	210934	0	177908	42848.2	0	0	59070.6	0	9999.96	3713.65	26297	26297	MS2	9/152	20180123_Lumos_RSLC3_Stadlmann_Penninger_IMBA_mESC_intact_PNGaseF_HILIC_15.raw
Plexin-B2 OS=Mus musculus GN=Plxnb2 PE=1 SV=1 - [PLXB2_MOUSE]	B2RXS4	LSHDGNETLPLHLYVK	1	N6(HexNA)	N6(HexNAc): 49.96; T8(HexNAc): 49.96	HCD	1	1864.63	id=HexNAc2.Hex9_N-Glycan	0.53	66	2.97585e-05	0	0	111	4	510.517	2039.05	1.12	79.54	658853	0	8168.15	2873.68	0	0	151448	0	43893.7	0	21934	21934	MS2	11/152	20180123_Lumos_RSLC3_Stadlmann_Penninger_IMBA_mESC_intact_PNGaseF_HILIC_17.raw
Plexin-B2 OS=Mus musculus GN=Plxnb2 PE=1 SV=1 - [PLXB2_MOUSE]	B2RXS4	LSHDGNETLPLHLYVK	1	T8(HexNA)	N6(HexNAc): 49.95; T8(HexNAc): 49.95	HCD	1	1864.63	id=HexNAc2.Hex9_N-Glycan	1.02	36	0.0308136	0	9	63	4	510.518	2039.05	3.27	79.55	463375	0	0	0	0	0	106228	0	28744.9	0	21460	21460	MS2	13/152	20180123_Lumos_RSLC3_Stadlmann_Penninger_IMBA_mESC_intact_PNGaseF_HILIC_16.raw
Plexin-B2 OS=Mus musculus GN=Plxnb2 PE=1 SV=1 - [PLXB2_MOUSE]	B2RXS4	LSHDGNETLPLHLYVK	1	T8(HexNA)	N6(HexNAc): 50; T8(HexNAc): 50	HCD	1	1872.65	id=HexNAc3.Hex6.NeuNAc1_N-Glycan	0.74	68	1.8789e-05	0	3	81	4	510.517	2039.05	1.37	95	1.11358e+06	0	814370	165370	16657.7	0	311713	0	45082.2	5887.21	25671	25671	MS2	17/152	20180123_Lumos_RSLC3_Stadlmann_Penninger_IMBA_mESC_intact_PNGaseF_HILIC_16.raw
Plexin-B2 OS=Mus musculus GN=Plxnb2 PE=1 SV=1 - [PLXB2_MOUSE]	B2RXS4	LSHDGNETLPLHLYVK	1	T8(HexNA)	N6(HexNAc): 50; T8(HexNAc): 50	HCD	1	1872.65	id=HexNAc3.Hex6.NeuNAc1_N-Glycan	0.9	58	0.000195568	0	12	150	4	510.518	2039.05	2.57	94.41	510804	0	266036	55529.9	4570.14	0	165388	0	18508.3	4361.42	25508	25508	MS2	19/152	20180123_Lumos_RSLC3_Stadlmann_Penninger_IMBA_mESC_intact_PNGaseF_HILIC_16.raw
Plexin-B2 OS=Mus musculus GN=Plxnb2 PE=1 SV=1 - [PLXB2_MOUSE]	B2RXS4	LSHDGNETLPLHLYVK	1	T8(HexNA)	N6(HexNAc): 99.83	HCD	1	1872.65	id=HexNAc3.Hex6.NeuNAc1_N-Glycan	0.48	56	0.000308705	0	1	92	4	510.517	2039.04	0.18	94.79	1.42928e+06	0	1.00665e+06	202260	11934.5	0	404178	0	61000.5	7963.93	25618	25618	MS2	15/152	20180123_Lumos_RSLC3_Stadlmann_Penninger_IMBA_mESC_intact_PNGaseF_HILIC_16.raw
Plexin-B2 OS=Mus musculus GN=Plxnb2 PE=1 SV=1 - [PLXB2_MOUSE]	B2RXS4	LSHDGNETLPLHLYVK	1	T8(HexNA)	N6(HexNAc): 49.95; T8(HexNAc): 49.95	HCD	1	1872.65	id=HexNAc3.Hex6.NeuNAc1_N-Glycan	0.79	55	0.000377831	0	0	150	3	680.355	2039.05	2.54	94.84	288677	0	220268	56664.6	2978.68	0	81893.6	0	13223.6	4312.59	25637	25637	MS2	18/152	20180123_Lumos_RSLC3_Stadlmann_Penninger_IMBA_mESC_intact_PNGaseF_HILIC_16.raw
Plexin-B2 OS=Mus musculus GN=Plxnb2 PE=1 SV=1 - [PLXB2_MOUSE]	B2RXS4	LSHDGNETLPLHLYVK	1	T8(HexNA)	T8(HexNAc): 99.76	HCD	1	1872.65	id=HexNAc3.Hex6.NeuNAc1_N-Glycan	0.49	42	0.00838761	0	11	150	4	510.518	2039.05	2.69	94.21	708558	0	362374	78011.4	4043.34	0	233663	0	28111.3	6961.19	25456	25456	MS2	17/152	20180123_Lumos_RSLC3_Stadlmann_Penninger_IMBA_mESC_intact_PNGaseF_HILIC_16.raw
Plexin-B2 OS=Mus musculus GN=Plxnb2 PE=1 SV=1 - [PLXB2_MOUSE]	B2RXS4	LSHDGNETLPLHLYVK	1	N6(HexNA)	N6(HexNAc): 99.73	HCD	1	1872.65	id=HexNAc3.Hex6.NeuNAc1_N-Glycan	0.74	13	6.16922	0	0	150	3	680.356	2039.05	4.7	94.38	82858.6	0	27592.6	7584.98	865.637	0	30422.1	0	2840.74	1082.58	25501	25501	MS2	8/152	20180123_Lumos_RSLC3_Stadlmann_Penninger_IMBA_mESC_intact_PNGaseF_HILIC_16.raw
Plexin-B2 OS=Mus musculus GN=Plxnb2 PE=1 SV=1 - [PLXB2_MOUSE]	B2RXS4	LSHDGNETLPLHLYVK	1	T8(HexNA)	T8(HexNAc): 99.8	HCD	1	1873.67	id=HexNAc3.Hex6.dHex2_N-Glycan ; id=HexNAc3.Hex5.dHex1.NeuNAc1+17amu_N-Glycan	0.7	26	0.287851	0	0	150	3	680.353	2039.04	-0.22	94.28	152539	0	56467.1	16579.6	0	0	58847.5	0	6002.2	3200.45	25480	25480	MS2	6/152	20180123_Lumos_RSLC3_Stadlmann_Penninger_IMBA_mESC_intact_PNGaseF_HILIC_16.raw
Plexin-B2 OS=Mus musculus GN=Plxnb2 PE=1 SV=1 - [PLXB2_MOUSE]	B2RXS4	LSHDGNETLPLHLYVK	1	N6(HexNA)	N6(HexNAc): 99.82	HCD	1	2018.71	id=HexNAc3.Hex6.dHex1.NeuNAc1_N-Glycan	0.75	63	5.89218e-05	0	4	101	4	510.518	2039.05	3.03	94.74	732422	0	511575	103384	0	0	210066	0	32203.3	4772.65	25601	25601	MS2	19/152	20180123_Lumos_RSLC3_Stadlmann_Penninger_IMBA_mESC_intact_PNGaseF_HILIC_16.raw
Plexin-B2 OS=Mus musculus GN=Plxnb2 PE=1 SV=1 - [PLXB2_MOUSE]	B2RXS4	LSHDGNETLPLHLYVK	1	T8(HexNA)	T8(HexNAc): 99.84	HCD	1	2075.73	id=HexNAc4.Hex6.NeuNAc1_N-Glycan	0.78	30	0.117057	0	6	150	4	510.517	2039.05	0.64	94.52	289705	0	146909	35442.3	903.04	0	74253.8	0	11592.3	2236.61	25546	25546	MS2	6/152	20180123_Lumos_RSLC3_Stadlmann_Penninger_IMBA_mESC_intact_PNGaseF_HILIC_16.raw
Plexin-B2 OS=Mus musculus GN=Plxnb2 PE=1 SV=1 - [PLXB2_MOUSE]	B2RXS4	LSHDGNETLPLHLYVK	1	T8(HexNA)	N6(HexNAc): 99.83	HCD	1	2204.77	id=HexNAc4.Hex5.NeuNAc2_N-Glycan	0.76	40	0.0119847	0	19	150	4	510.519	2039.05	3.82	110.92	346104	0	316623	81548.6	0	0	166008	0	17848.8	13183.1	30081	30081	MS2	17/152	20180123_Lumos_RSLC3_Stadlmann_Penninger_IMBA_mESC_intact_PNGaseF_HILIC_16.raw
Plexin-B2 OS=Mus musculus GN=Plxnb2 PE=1 SV=1 - [PLXB2_MOUSE]	B2RXS4	LSHDGNETLPLHLYVK	1	T8(HexNA)	N6(HexNAc): 49.94; T8(HexNAc): 49.94	HCD	1	2204.77	id=HexNAc4.Hex5.NeuNAc2_N-Glycan	0.7	39	0.0141458	0	5	104	4	510.519	2039.05	3.82	111.65	580015	0	712364	172907	0	0	260835	0	25085.6	17531.1	30274	30274	MS2	16/152	20180123_Lumos_RSLC3_Stadlmann_Penninger_IMBA_mESC_intact_PNGaseF_HILIC_16.raw
Plexin-B2 OS=Mus musculus GN=Plxnb2 PE=1 SV=1 - [PLXB2_MOUSE]	B2RXS4	LSHDGNETLPLHLYVK	1	T8(HexNA)	N6(HexNAc): 99.82	HCD	1	2350.83	id=HexNAc4.Hex5.dHex1.NeuNAc2_N-Glycan	0.66	35	0.040763	0	11	83	4	510.517	2039.05	1.28	111.2	913555	0	1148434	282625	0	0	431716	0	39613.9	31094.9	30158	30158	MS2	8/152	20180123_Lumos_RSLC3_Stadlmann_Penninger_IMBA_mESC_intact_PNGaseF_HILIC_16.raw
Plexin-B2 OS=Mus musculus GN=Plxnb2 PE=1 SV=1 - [PLXB2_MOUSE]	B2RXS4	LSHDGNETLPLHLYVK	1	N6(HexNA)	N6(HexNAc): 50; T8(HexNAc): 50	HCD	1	2350.83	id=HexNAc4.Hex5.dHex1.NeuNAc2_N-Glycan	0.71	23	0.538611	0	8	150	4	510.516	2039.04	-0.4	111.38	467732	0	570136	132316	0	0	213541	0	22198.3	15397.9	30204	30204	MS2	10/152	20180123_Lumos_RSLC3_Stadlmann_Penninger_IMBA_mESC_intact_PNGaseF_HILIC_16.raw
Plexin-B2 OS=Mus musculus GN=Plxnb2 PE=1 SV=1 - [PLXB2_MOUSE]	B2RXS4	LSHDGNETLPLHLYVK	1	T8(HexNA)	N6(HexNAc): 100	HCD	1	2350.83	id=HexNAc4.Hex5.dHex1.NeuNAc2_N-Glycan	0.6	9	15.5749	0	8	150	4	510.519	2039.05	4.39	110.32	354764	0	330701	83481.3	0	0	176838	0	15939.3	11906.1	29924	29924	MS2	9/152	20180123_Lumos_RSLC3_Stadlmann_Penninger_IMBA_mESC_intact_PNGaseF_HILIC_16.raw
Plexin-B2 OS=Mus musculus GN=Plxnb2 PE=1 SV=1 - [PLXB2_MOUSE]	B2RXS4	LSHDGNETLPLHLYVK	1	N6(HexNA)	N6(HexNAc): 50; T8(HexNAc): 50	HCD	1	2351.85	id=HexNAc4.Hex5.dHex3.NeuNAc1_N-Glycan	0.66	23	0.741803	0	0	150	3	680.349	2039.03	-6.48	111.2	157108	0	138850	41430.3	0	0	76140.5	0	6799.71	5695.98	30156	30156	MS2	8/152	20180123_Lumos_RSLC3_Stadlmann_Penninger_IMBA_mESC_intact_PNGaseF_HILIC_16.raw
Plexin-B2 OS=Mus musculus GN=Plxnb2 PE=1 SV=1 - [PLXB2_MOUSE]	B2RXS4	LSHDGNETLPLHLYVK	1	S2(HexNA)	S2(HexNAc): 50; N6(HexNAc): 50	HCD	1	2351.85	id=HexNAc4.Hex5.dHex3.NeuNAc1_N-Glycan ; id=HexNAc4.Hex4.dHex2.NeuNAc2+17amu_N-Glycan	0.68	22	0.749946	0	43	150	3	680.357	2039.06	5.74	110.41	97236.6	0	55992.9	16242.8	0	0	50346.3	0	3778.96	3537.47	29943	29943	MS2	6/152	20180123_Lumos_RSLC3_Stadlmann_Penninger_IMBA_mESC_intact_PNGaseF_HILIC_16.raw
Plexin-B2 OS=Mus musculus GN=Plxnb2 PE=1 SV=1 - [PLXB2_MOUSE]	B2RXS4	SINVTGQGFSLIQK	1	N3(HexNA)	N3(HexNAc): 99.78	HCD	1	1864.63	id=HexNAc2.Hex9_N-Glycan	0.91	90	7.58269e-08	0	4	150	3	565.638	1694.9	1.89	107.78	438797	0	1225.51	0	0	0	94216.2	0	23507.3	0	29222	29222	MS2	11/144	20180123_Lumos_RSLC3_Stadlmann_Penninger_IMBA_mESC_intact_PNGaseF_HILIC_18.raw
Ppfia1 protein OS=Mus musculus GN=Ppfia1 PE=1 SV=1 - [B2RXW8_MOUSE]|Ppfia1 protein OS=Mus musculus GN=Ppfia1 PE=1 SV=1 - [B2RXQ2_MOUSE]|Protein Ppfia1 (Fragment) OS=Mus musculus GN=Ppfia1 PE=1 SV=1 - [S4R1D4_MOUSE]	B2RXW8;B2RXQ2;S4R1D4	NSTGSQDGPVSNPSSSNSSQDSLHK	3			HCD	1				49	0.000963732	0	40	150	3	839.711	2517.12	3.37	43.08	41474.5	0	20893.5	4643.79	0	0	14084.6	0	0	0	11235	11235	MS2	13/280	20180123_Lumos_RSLC3_Stadlmann_Penninger_IMBA_mESC_intact_PNGaseF_HILIC_15.raw
A disintegrin-like and metallopeptidase (Reprolysin type) with thrombospondin type 1 motif, 14 OS=Mus musculus GN=Adamts14 PE=1 SV=1 - [B2RXX5_MOUSE]|Protein Adamts14 OS=Mus musculus GN=Adamts14 PE=1 SV=1 - [E9PX39_MOUSE]	B2RXX5;E9PX39	AMPAKACLGNRPEAK	2	C7(Carbamidomethyl); N10(HexNA)	N10(HexNAc): 100	HCD	1	1387.51	id=HexNAc3.Hex3.dHex2_N-Glycan	0.82	14	5.33619	1	35	150	3	606.304	1816.9	-3.1	48.92	164947	0	49543.9	11718.7	0	0	50149.1	0	3208.1	1670.74	13172	13172	MS2	4/132	20180123_Lumos_RSLC3_Stadlmann_Penninger_IMBA_mESC_intact_PNGaseF_HILIC_17.raw
Adhesion G-protein coupled receptor G4 OS=Mus musculus GN=Adgrg4 PE=3 SV=1 - [AGRG4_MOUSE]|Adhesion G-protein-coupled receptor G4 (Fragment) OS=Mus musculus GN=Adgrg4 PE=4 SV=1 - [B7ZCD1_MOUSE]|Adhesion G-protein-coupled receptor G4 (Fragment) OS=Mus musculus GN=Adgrg4 PE=2 SV=1 - [Q80T58_MOUSE]	B7ZCC9;B7ZCD1;Q80T58	TTLFLNESTSIAPTPCPKHK	3	S8(HexNA); T9(HexNA); S10(HexNA); T14(HexNA); C16(Carbamidomethyl)	S8(HexNAc): 96.98; T9(HexNAc): 96.98; S10(HexNAc): 96.98; T14(HexNAc): 96.98	HCD	1				8	28.2016	1	29	150	3	1018.84	3054.5	9.5	180.05	2745.42	0	0	0	0	0	0	0	0	0	47831	47831	MS2	5/206	20180123_Lumos_RSLC3_Stadlmann_Penninger_IMBA_mESC_intact_PNGaseF_HILIC_16.raw
Lysosomal acid phosphatase (Fragment) OS=Mus musculus GN=Acp2 PE=1 SV=1 - [B7ZCF5_MOUSE]|Lysosomal acid phosphatase OS=Mus musculus GN=Acp2 PE=1 SV=2 - [PPAL_MOUSE]|Lysosomal acid phosphatase (Fragment) OS=Mus musculus GN=Acp2 PE=1 SV=1 - [B7ZCF4_MOUSE]	B7ZCF5;P24638;B7ZCF4	YHGFLNTSYHR	3	S8(HexNA)	N6(HexNAc): 99.57	HCD	1	2117.78	id=HexNAc5.Hex5.dHex2_N-Glycan ; id=HexNAc5.Hex4.dHex1.NeuNAc1+17amu_N-Glycan	0.66	10	9.02335	0	7	150	4	400.192	1597.74	3.14	46.82	316043	0	1088.84	0	0	0	117059	4889.46	3603.89	0	12591	12591	MS2	1992-11-01	20180123_Lumos_RSLC3_Stadlmann_Penninger_IMBA_mESC_intact_PNGaseF_HILIC_17.raw
CCR4-NOT transcription complex subunit 1 OS=Mus musculus GN=Cnot1 PE=1 SV=1 - [B7ZWL1_MOUSE]|CCR4-NOT transcription complex subunit 1 OS=Mus musculus GN=Cnot1 PE=1 SV=2 - [CNOT1_MOUSE]	B7ZWL1;Q6ZQ08	EMMDQAAAQLAQDNCELACCFIQK	2	C15(Carbamidomethyl); C19(Carbamidomethyl); C20(Carbamidomethyl)		HCD	1				77	7.13686e-07	0	0	150	3	949.075	2845.21	0.68	167.78	2026.02	0	0	0	0	0	0	0	0	0	46677	46677	MS2	11/252	20180123_Lumos_RSLC3_Stadlmann_Penninger_IMBA_mESC_intact_PNGaseF_HILIC_15.raw
JNK1/MAPK8-associated membrane protein (Fragment) OS=Mus musculus GN=Jkamp PE=4 SV=1 - [B8JJ81_MOUSE]|JNK1/MAPK8-associated membrane protein OS=Mus musculus GN=Jkamp PE=1 SV=2 - [JKAMP_MOUSE]	B8JJ81;Q8BI36	NGSSEIYGECGVCPR	2	S4(HexNA); C10(Carbamidomethyl); C13(Carbamidomethyl)	N1(HexNAc): 99.5	HCD	1	1702.58	id=HexNAc2.Hex8_N-Glycan	0.75	102	1.19482e-09	0	7	150	3	629.934	1887.79	1.93	62.87	142127	0	5291.11	1733.12	0	0	34595.2	0	8039.06	0	17371	17371	MS2	13/152	20180123_Lumos_RSLC3_Stadlmann_Penninger_IMBA_mESC_intact_PNGaseF_HILIC_19.raw
JNK1/MAPK8-associated membrane protein (Fragment) OS=Mus musculus GN=Jkamp PE=4 SV=1 - [B8JJ81_MOUSE]|JNK1/MAPK8-associated membrane protein OS=Mus musculus GN=Jkamp PE=1 SV=2 - [JKAMP_MOUSE]	B8JJ81;Q8BI36	NGSSEIYGECGVCPR	2	S4(HexNA); C10(Carbamidomethyl); C13(Carbamidomethyl)	N1(HexNAc): 99.86	HCD	1	1864.63	id=HexNAc2.Hex9_N-Glycan	0.64	83	9.67729e-08	0	3	150	3	629.935	1887.79	2.85	62.25	189685	0	4110.23	1545.88	0	0	43710.8	0	9967.71	0	16309	16309	MS2	10/152	20180123_Lumos_RSLC3_Stadlmann_Penninger_IMBA_mESC_intact_PNGaseF_HILIC_20.raw
JNK1/MAPK8-associated membrane protein (Fragment) OS=Mus musculus GN=Jkamp PE=4 SV=1 - [B8JJ81_MOUSE]|JNK1/MAPK8-associated membrane protein OS=Mus musculus GN=Jkamp PE=1 SV=2 - [JKAMP_MOUSE]	B8JJ81;Q8BI36	NGSSEIYGECGVCPR	2	S4(HexNA); C10(Carbamidomethyl); C13(Carbamidomethyl)	N1(HexNAc): 49.91; S3(HexNAc): 49.91	HCD	1	1864.63	id=HexNAc2.Hex9_N-Glycan	0.64	57	2.88749e-05	0	63	150	3	629.931	1887.78	-3.16	62.05	48220.8	0	1415.51	0	0	0	12651.7	0	2991.77	0	16247	16247	MS2	8/152	20180123_Lumos_RSLC3_Stadlmann_Penninger_IMBA_mESC_intact_PNGaseF_HILIC_20.raw
JNK1/MAPK8-associated membrane protein (Fragment) OS=Mus musculus GN=Jkamp PE=4 SV=1 - [B8JJ81_MOUSE]|JNK1/MAPK8-associated membrane protein OS=Mus musculus GN=Jkamp PE=1 SV=2 - [JKAMP_MOUSE]	B8JJ81;Q8BI36	NGSSEIYGECGVCPR	2	S4(HexNA); C10(Carbamidomethyl); C13(Carbamidomethyl)	N1(HexNAc): 33.33; S3(HexNAc): 33.33; S4(HexNAc): 33.33	HCD	1	1881.66	id=HexNAc2.Hex9+17amu_N-Glycan	0.61	60	1.78655e-05	0	0	150	3	629.933	1887.78	-0.99	62.3	67192.9	0	2155.45	0	0	0	18595.4	0	4861.75	0	16320	16320	MS2	9/152	20180123_Lumos_RSLC3_Stadlmann_Penninger_IMBA_mESC_intact_PNGaseF_HILIC_20.raw
JNK1/MAPK8-associated membrane protein (Fragment) OS=Mus musculus GN=Jkamp PE=4 SV=1 - [B8JJ81_MOUSE]|JNK1/MAPK8-associated membrane protein OS=Mus musculus GN=Jkamp PE=1 SV=2 - [JKAMP_MOUSE]	B8JJ81;Q8BI36	NGSSEIYGECGVCPR	2	S4(HexNA); C10(Carbamidomethyl); C13(Carbamidomethyl)	N1(HexNAc): 33.33; S3(HexNAc): 33.33; S4(HexNAc): 33.33	HCD	1	2026.69	id=HexNAc2.Hex10_N-Glycan	0.67	75	6.16877e-07	0	16	150	3	629.934	1887.79	1.06	62.05	119336	0	3307.23	749.304	0	0	28989	0	8003.33	0	16246	16246	MS2	10/152	20180123_Lumos_RSLC3_Stadlmann_Penninger_IMBA_mESC_intact_PNGaseF_HILIC_20.raw
Apoptotic chromatin condensation inducer in the nucleus (Fragment) OS=Mus musculus GN=Acin1 PE=1 SV=7 - [B8JJ90_MOUSE]|Apoptotic chromatin condensation inducer in the nucleus OS=Mus musculus GN=Acin1 PE=1 SV=1 - [B8JJ91_MOUSE]	B8JJ90;B8JJ91	KIMMFSDSRAGEEK	2			HCD	1	2222.83	id=HexNAc4.Hex4.dHex1.NeuNAc2+34amu_N-Glycan ; id=HexNAc4.Hex3.NeuNAc3+51amu_O-Glycan	0	4	41.6349	2	1	150	4	407.953	1628.79	7.7	44.19	308664	0	820.568	0	0	0	71269.6	0	15547.4	0	11966	11966	MS2	4/144	20180123_Lumos_RSLC3_Stadlmann_Penninger_IMBA_mESC_intact_PNGaseF_HILIC_19.raw
Integrin alpha-9 OS=Mus musculus GN=Itga9 PE=1 SV=1 - [ITA9_MOUSE]	B8JK39	VLNLTDNTYFK	1	T8(HexNA)	N3(HexNAc): 100	HCD	1	1540.53	id=HexNAc2.Hex7_N-Glycan	1.1	37	0.0184019	0	29	150	3	510.929	1530.77	1.51	107.02	239082	0	0	0	0	0	43810.4	0	8663.59	0	29832	29832	MS2	6/102	20180123_Lumos_RSLC3_Stadlmann_Penninger_IMBA_mESC_intact_PNGaseF_HILIC_15.raw
Integrin alpha-9 OS=Mus musculus GN=Itga9 PE=1 SV=1 - [ITA9_MOUSE]|Integrin alpha-9 OS=Mus musculus GN=Itga9 PE=1 SV=1 - [E9QAP0_MOUSE]	B8JK39;E9QAP0	ISQKNQTVFER	2	T7(HexNA)	S2(HexNAc): 99.77	HCD	1	1702.58	id=HexNAc2.Hex8_N-Glycan	1.13	62	6.94257e-05	1	0	150	3	518.273	1552.8	4.97	31.73	218298	0	0	0	0	0	51235.3	1150.27	13908.3	0	8357	8357	MS2	8/112	20180123_Lumos_RSLC3_Stadlmann_Penninger_IMBA_mESC_intact_PNGaseF_HILIC_18.raw
Integrin alpha-9 OS=Mus musculus GN=Itga9 PE=1 SV=1 - [ITA9_MOUSE]|Integrin alpha-9 OS=Mus musculus GN=Itga9 PE=1 SV=1 - [E9QAP0_MOUSE]	B8JK39;E9QAP0	ISQKNQTVFER	2	T7(HexNA)	N5(HexNAc): 49.95; T7(HexNAc): 49.95	HCD	1	1825.66	id=HexNAc5.Hex5_N-Glycan	0.91	30	0.111494	1	0	150	3	518.271	1552.8	2.02	35.07	516315	0	0	0	0	0	312863	0	6870.9	0	9215	9215	MS2	7/112	20180123_Lumos_RSLC3_Stadlmann_Penninger_IMBA_mESC_intact_PNGaseF_HILIC_17.raw
Integrin alpha-9 OS=Mus musculus GN=Itga9 PE=1 SV=1 - [ITA9_MOUSE]|Integrin alpha-9 OS=Mus musculus GN=Itga9 PE=1 SV=1 - [E9QAP0_MOUSE]	B8JK39;E9QAP0	ISQKNQTVFER	2	T7(HexNA)	N5(HexNAc): 99.79	HCD	1	1864.63	id=HexNAc2.Hex9_N-Glycan	1.14	61	8.59508e-05	1	4	150	3	518.272	1552.8	2.32	31.99	149481	0	1048.98	0	0	0	35167.8	0	10299.1	0	8370	8370	MS2	8/112	20180123_Lumos_RSLC3_Stadlmann_Penninger_IMBA_mESC_intact_PNGaseF_HILIC_19.raw
Integrin alpha-9 OS=Mus musculus GN=Itga9 PE=1 SV=1 - [ITA9_MOUSE]|Integrin alpha-9 OS=Mus musculus GN=Itga9 PE=1 SV=1 - [E9QAP0_MOUSE]	B8JK39;E9QAP0	ISQKNQTVFER	2	T7(HexNA)	S2(HexNAc): 50; N5(HexNAc): 50	HCD	1	1971.72	id=HexNAc5.Hex5.dHex1_N-Glycan ; id=HexNAc5.Hex4.NeuNAc1+17amu_O-Glycan ; id=HexNAc5.Hex4.NeuNAc1+17amu_N-Glycan	0.73	8	18.2579	1	18	150	3	518.272	1552.8	2.62	33.69	129143	0	1569.17	0	0	0	55459.8	2510.25	1988.49	0	8931	8931	MS2	5/112	20180123_Lumos_RSLC3_Stadlmann_Penninger_IMBA_mESC_intact_PNGaseF_HILIC_18.raw
Cortactin-binding protein 2 OS=Mus musculus GN=Cttnbp2 PE=1 SV=2 - [CTTB2_MOUSE]	B9EJA2	FQGNANDPDQNGNNTQSPPSRDVSPTSR	1			HCD	1				114	3.71708e-10	1	40	150	3	1000.78	3000.34	-2.15	52.9	8564.67	0	1673.62	0	0	0	1137.24	0	0	0	14228	14228	MS2	16/308	20180123_Lumos_RSLC3_Stadlmann_Penninger_IMBA_mESC_intact_PNGaseF_HILIC_16.raw
Jumonji domain containing 1B OS=Mus musculus GN=Kdm3b PE=1 SV=1 - [B9EKS2_MOUSE]	B9EKS2	TLEQVSQGMVASAAVVTTASSTPTTVR	1	T24(HexNA); T25(HexNA)	T1(HexNAc): 100; S6(HexNAc): 100	HCD	1				47	0.00289905	0	0	150	3	1033.52	3098.54	-1.16	115.5	19510.6	0	0	0	0	0	987.424	0	0	0	30088	30088	MS2	9/302	20180123_Lumos_RSLC3_Stadlmann_Penninger_IMBA_mESC_intact_PNGaseF_HILIC_20.raw
Keratin, type I cytoskeletal 9	CON_00019359.3	GGSGGSYGGGSGSGGGSGGGYGGGSGGGHSGGSGGGHSGGSGGNYGGGSGSGGGSGGGYGGGSGSR	1			HCD	1				78	5.90294e-08	0	0	150	4	1243.99	4972.94	1.67	38.62	17351.6	0	0	994.17	0	0	0	0	1954.11	0	7787	7787	MS2	23/688	20180123_Lumos_RSLC3_Stadlmann_Penninger_IMBA_mESC_intact_PNGaseF_HILIC_21.raw
Keratin, type II cytoskeletal 1	CON_00220327.3	GSYGSGGSSYGSGGGSYGSGGGGGGHGSYGSGSSSGGYR	1			HCD	1				120	5.75281e-12	0	0	85	3	1104.77	3312.31	-0.19	56.9	33912.9	0	0	2259.85	0	0	0	0	0	0	15486	15486	MS2	19/370	20180123_Lumos_RSLC3_Stadlmann_Penninger_IMBA_mESC_intact_PNGaseF_HILIC_17.raw
Keratin, type II cytoskeletal 1	CON_00220327.3	GSYGSGGSSYGSGGGSYGSGGGGGGHGSYGSGSSSGGYRGGSGGGGGGSSGGR	1			HCD	1				233	3.48397e-23	1	0	150	4	1075.69	4299.72	-0.4	48.68	25869.3	0	0	1478.17	0	0	0	0	1862.28	0	13279	13279	MS2	34/540	20180123_Lumos_RSLC3_Stadlmann_Penninger_IMBA_mESC_intact_PNGaseF_HILIC_19.raw
Keratin, type II cytoskeletal 1	CON_00220327.3	GSYGSGGSSYGSGGGSYGSGGGGGGHGSYGSGSSSGGYRGGSGGGGGGSSGGR	1			HCD	1				12	0.380455	1	18	150	4	1075.69	4299.72	-0.06	48.51	20223.6	0	2525.97	0	0	0	0	0	1046.02	0	12526	12526	MS2	11/540	20180123_Lumos_RSLC3_Stadlmann_Penninger_IMBA_mESC_intact_PNGaseF_HILIC_20.raw
Cell cycle control protein 50A OS=Mus musculus GN=Tmem30a PE=1 SV=1 - [D3YVV1_MOUSE]|Cell cycle control protein 50A OS=Mus musculus GN=Tmem30a PE=1 SV=1 - [CC50A_MOUSE]	D3YVV1;Q8VEK0	RDDLHPTLPAGQYFLNITYNYPVHSFDGR	2	N16(HexNA)	N16(HexNAc): 100	HCD	1	1540.53	id=HexNAc2.Hex7_N-Glycan	0.36	98	2.67908e-08	1	32	150	5	722.755	3609.75	1.84	140.32	150805	0	986.857	0	0	0	19763.6	0	5043.88	0	39352	39352	MS2	26/330	20180123_Lumos_RSLC3_Stadlmann_Penninger_IMBA_mESC_intact_PNGaseF_HILIC_15.raw
YLP motif-containing protein 1 OS=Mus musculus GN=Ylpm1 PE=1 SV=2 - [D3YWX2_MOUSE]|YLP motif-containing protein 1 (Fragment) OS=Mus musculus GN=Ylpm1 PE=1 SV=1 - [F6YTL8_MOUSE]	D3YWX2;F6YTL8	SQVSEGPVEPSNWNQNSQSMETEMDKAEGVTQPVSLANKPVPTQSTFPSK	2	S19(HexNA)	N14(HexNAc): 97.96	HCD	1				39	0.0164312	1		150	4	1402.16	5605.63	1.89	125.94	30948	0	0	0	0	0	0	0	0	0	35269	35269	MS2	17/584	20180123_Lumos_RSLC3_Stadlmann_Penninger_IMBA_mESC_intact_PNGaseF_HILIC_15.raw
SUN domain-containing protein 1 OS=Mus musculus GN=Sun1 PE=1 SV=1 - [D3Z0V9_MOUSE]|SUN domain-containing protein 1 OS=Mus musculus GN=Sun1 PE=1 SV=2 - [SUN1_MOUSE]	D3Z0V9;Q9D666	TLSPTGNISSAPK	2	S10(HexNA)	T5(HexNAc): 24.98; N7(HexNAc): 24.98; S9(HexNAc): 24.98; S10(HexNAc): 24.98	HCD	1	1216.42	id=HexNAc2.Hex5_N-Glycan	1	53	0.000528597	0	34	150	3	492.592	1475.76	1.07	53.19	211846	0	0	0	0	0	41828.4	0	7682.46	0	14430	14430	MS2	8/126	20180123_Lumos_RSLC3_Stadlmann_Penninger_IMBA_mESC_intact_PNGaseF_HILIC_17.raw
SUN domain-containing protein 1 OS=Mus musculus GN=Sun1 PE=1 SV=1 - [D3Z0V9_MOUSE]|SUN domain-containing protein 1 OS=Mus musculus GN=Sun1 PE=1 SV=2 - [SUN1_MOUSE]	D3Z0V9;Q9D666	TLSPTGNISSAPK	2	S10(HexNA)	N7(HexNAc): 98.99	HCD	1	1216.42	id=HexNAc2.Hex5_N-Glycan	0.97	24	0.425873	0	0	150	3	492.592	1475.76	1.44	53.6	60072.4	0	1039.86	0	0	0	12374.6	0	2075.66	0	14434	14434	MS2	6/126	20180123_Lumos_RSLC3_Stadlmann_Penninger_IMBA_mESC_intact_PNGaseF_HILIC_16.raw
SUN domain-containing protein 1 OS=Mus musculus GN=Sun1 PE=1 SV=1 - [D3Z0V9_MOUSE]|SUN domain-containing protein 1 OS=Mus musculus GN=Sun1 PE=1 SV=2 - [SUN1_MOUSE]	D3Z0V9;Q9D666	TLSPTGNISSAPK	2	S10(HexNA)	N7(HexNAc): 49.88; S9(HexNAc): 49.88	HCD	1	1540.53	id=HexNAc2.Hex7_N-Glycan	1.03	37	0.020864	0	8	150	3	492.591	1475.76	-0.05	52.63	321752	0	3522.61	0	0	0	75235.6	0	18007.6	0	14267	14267	MS2	7/126	20180123_Lumos_RSLC3_Stadlmann_Penninger_IMBA_mESC_intact_PNGaseF_HILIC_17.raw
SUN domain-containing protein 1 OS=Mus musculus GN=Sun1 PE=1 SV=1 - [D3Z0V9_MOUSE]|SUN domain-containing protein 1 OS=Mus musculus GN=Sun1 PE=1 SV=2 - [SUN1_MOUSE]	D3Z0V9;Q9D666	TLSPTGNISSAPK	2	S10(HexNA)	N7(HexNAc): 49.81; S9(HexNAc): 49.81	HCD	1	1702.58	id=HexNAc2.Hex8_N-Glycan	0.64	56	0.000293796	0	0	82	3	492.591	1475.76	0.76	52.23	1.48285e+06	0	3882.41	1994.34	0	0	361739	0	82570	0	14245	14245	MS2	9/126	20180123_Lumos_RSLC3_Stadlmann_Penninger_IMBA_mESC_intact_PNGaseF_HILIC_18.raw
SUN domain-containing protein 1 OS=Mus musculus GN=Sun1 PE=1 SV=1 - [D3Z0V9_MOUSE]|SUN domain-containing protein 1 OS=Mus musculus GN=Sun1 PE=1 SV=2 - [SUN1_MOUSE]	D3Z0V9;Q9D666	TLSPTGNISSAPK	2	S10(HexNA)	N7(HexNAc): 33.3; S9(HexNAc): 33.3; S10(HexNAc): 33.3	HCD	1	1702.58	id=HexNAc2.Hex8_N-Glycan	1.07	41	0.00829486	0	10	150	3	492.591	1475.76	0.64	52.44	542698	0	3653.73	0	0	0	128103	0	31745.4	0	14303	14303	MS2	8/126	20180123_Lumos_RSLC3_Stadlmann_Penninger_IMBA_mESC_intact_PNGaseF_HILIC_18.raw
SUN domain-containing protein 1 OS=Mus musculus GN=Sun1 PE=1 SV=1 - [D3Z0V9_MOUSE]|SUN domain-containing protein 1 OS=Mus musculus GN=Sun1 PE=1 SV=2 - [SUN1_MOUSE]	D3Z0V9;Q9D666	TLSPTGNISSAPK	2	S10(HexNA)	N7(HexNAc): 99.42	HCD	1	1719.61	id=HexNAc2.Hex8+17amu_N-Glycan	0.86	17	2.06574	0	24	150	3	492.592	1475.76	1.55	52.16	226197	0	1203.9	767.353	0	0	56624.4	0	15718.4	0	14227	14227	MS2	6/126	20180123_Lumos_RSLC3_Stadlmann_Penninger_IMBA_mESC_intact_PNGaseF_HILIC_18.raw
SUN domain-containing protein 1 OS=Mus musculus GN=Sun1 PE=1 SV=1 - [D3Z0V9_MOUSE]|SUN domain-containing protein 1 OS=Mus musculus GN=Sun1 PE=1 SV=2 - [SUN1_MOUSE]	D3Z0V9;Q9D666	TLSPTGNISSAPK	2	S10(HexNA)	N7(HexNAc): 33.3; S9(HexNAc): 33.3; S10(HexNAc): 33.3	HCD	1	1864.63	id=HexNAc2.Hex9_N-Glycan	1.21	54	0.000447461	0	8	150	3	492.59	1475.76	-1.41	52.57	453609	0	11788.6	2956.27	0	0	106958	0	28984.2	0	14411	14411	MS2	9/126	20180123_Lumos_RSLC3_Stadlmann_Penninger_IMBA_mESC_intact_PNGaseF_HILIC_19.raw
SUN domain-containing protein 1 OS=Mus musculus GN=Sun1 PE=1 SV=1 - [D3Z0V9_MOUSE]|SUN domain-containing protein 1 OS=Mus musculus GN=Sun1 PE=1 SV=2 - [SUN1_MOUSE]	D3Z0V9;Q9D666	TLSPTGNISSAPK	2	S10(HexNA)	T5(HexNAc): 49.87; N7(HexNAc): 49.87	HCD	1	1864.63	id=HexNAc2.Hex9_N-Glycan	1	41	0.00851382	0	3	150	3	492.592	1475.76	1.07	52.1	314605	0	13868.2	3366.73	0	0	79733.3	0	16398.1	0	14214	14214	MS2	8/126	20180123_Lumos_RSLC3_Stadlmann_Penninger_IMBA_mESC_intact_PNGaseF_HILIC_18.raw
SUN domain-containing protein 1 OS=Mus musculus GN=Sun1 PE=1 SV=1 - [D3Z0V9_MOUSE]|SUN domain-containing protein 1 OS=Mus musculus GN=Sun1 PE=1 SV=2 - [SUN1_MOUSE]	D3Z0V9;Q9D666	TLSPTGNISSAPK	2	N7(HexNA)	T5(HexNAc): 49.93; N7(HexNAc): 49.93	HCD	1	1881.66	id=HexNAc2.Hex9+17amu_N-Glycan	1.15	28	0.176359	0	0	150	3	492.591	1475.76	-0.12	52	107000	0	3150.4	0	0	0	29294.1	0	6768.16	0	14185	14185	MS2	11/126	20180123_Lumos_RSLC3_Stadlmann_Penninger_IMBA_mESC_intact_PNGaseF_HILIC_18.raw
SUN domain-containing protein 1 OS=Mus musculus GN=Sun1 PE=1 SV=1 - [D3Z0V9_MOUSE]|SUN domain-containing protein 1 OS=Mus musculus GN=Sun1 PE=1 SV=2 - [SUN1_MOUSE]	D3Z0V9;Q9D666	TLSPTGNISSAPK	2	S10(HexNA)	S3(HexNAc): 33.27; T5(HexNAc): 33.27; N7(HexNAc): 33.27	HCD	1	1985.63	id=HexNAc3.Hex8.PO41_N-Glycan	0.91	17	1.86313	0	3	150	3	492.593	1475.77	4.74	69.83	169367	53103.4	3109.94	0	0	0	23474	0	6786.41	0	18372	18372	MS2	6/126	20180123_Lumos_RSLC3_Stadlmann_Penninger_IMBA_mESC_intact_PNGaseF_HILIC_20.raw
SUN domain-containing protein 1 OS=Mus musculus GN=Sun1 PE=1 SV=1 - [D3Z0V9_MOUSE]|SUN domain-containing protein 1 OS=Mus musculus GN=Sun1 PE=1 SV=2 - [SUN1_MOUSE]	D3Z0V9;Q9D666	TLSPTGNISSAPK	2	S10(HexNA)	T5(HexNAc): 99.16	HCD	1	1985.63	id=HexNAc3.Hex8.PO41_N-Glycan	0.65	17	2.39111	0	15	150	3	492.591	1475.76	-0.97	69.98	208053	61884.2	11052.7	2632.86	0	0	36351.4	0	7117.77	0	19422	19422	MS2	5/126	20180123_Lumos_RSLC3_Stadlmann_Penninger_IMBA_mESC_intact_PNGaseF_HILIC_19.raw
SUN domain-containing protein 1 OS=Mus musculus GN=Sun1 PE=1 SV=1 - [D3Z0V9_MOUSE]|SUN domain-containing protein 1 OS=Mus musculus GN=Sun1 PE=1 SV=2 - [SUN1_MOUSE]	D3Z0V9;Q9D666	TLSPTGNISSAPKDFAVYGLETEYQEEGQPLGR	2	S9(HexNA)	S10(HexNAc): 99.77	HCD	1	1378.48	id=HexNAc2.Hex6_N-Glycan	0.35	79	2.31056e-06	1	4	94	4	940.209	3757.81	1.54	138.21	717811	0	0	0	0	0	144700	0	34876.9	0	38759	38759	MS2	21/360	20180123_Lumos_RSLC3_Stadlmann_Penninger_IMBA_mESC_intact_PNGaseF_HILIC_15.raw
SUN domain-containing protein 1 OS=Mus musculus GN=Sun1 PE=1 SV=1 - [D3Z0V9_MOUSE]|SUN domain-containing protein 1 OS=Mus musculus GN=Sun1 PE=1 SV=2 - [SUN1_MOUSE]	D3Z0V9;Q9D666	TLSPTGNISSAPKDFAVYGLETEYQEEGQPLGR	2	T22(HexNA)	S9(HexNAc): 49.91; S10(HexNAc): 49.91	HCD	1	1378.48	id=HexNAc2.Hex6_N-Glycan	0.4	71	1.31488e-05	1	100	150	3	1253.27	3757.81	0.52	138.27	184623	0	2571.8	0	0	0	23588.6	0	5750.81	0	38776	38776	MS2	13/360	20180123_Lumos_RSLC3_Stadlmann_Penninger_IMBA_mESC_intact_PNGaseF_HILIC_15.raw
SUN domain-containing protein 1 OS=Mus musculus GN=Sun1 PE=1 SV=1 - [D3Z0V9_MOUSE]|SUN domain-containing protein 1 OS=Mus musculus GN=Sun1 PE=1 SV=2 - [SUN1_MOUSE]	D3Z0V9;Q9D666	TLSPTGNISSAPKDFAVYGLETEYQEEGQPLGR	2	S10(HexNA)	S9(HexNAc): 49.76; S10(HexNAc): 49.76	HCD	1	1985.63	id=HexNAc3.Hex8.PO41_N-Glycan	0.48	67	3.57479e-05	1	15	150	4	940.205	3757.8	-2.36	152.27	110110	60439.1	2618.45	0	0	0	27350.2	0	4486.66	0	39687	39687	MS2	12/360	20180123_Lumos_RSLC3_Stadlmann_Penninger_IMBA_mESC_intact_PNGaseF_HILIC_18.raw
SUN domain-containing protein 1 OS=Mus musculus GN=Sun1 PE=1 SV=1 - [D3Z0V9_MOUSE]|SUN domain-containing protein 1 OS=Mus musculus GN=Sun1 PE=1 SV=2 - [SUN1_MOUSE]|SUN domain-containing protein 1 OS=Mus musculus GN=Sun1 PE=1 SV=1 - [Q3TSM1_MOUSE]|SUN domain-containing protein 1 (Fragment) OS=Mus musculus GN=Sun1 PE=1 SV=1 - [D3Z1X3_MOUSE]|SUN domain-containing protein 1 (Fragment) OS=Mus musculus…	D3Z0V9;Q9D666;Q3TSM1;D3Z1X3;D3YUW9;D3Z3N5;D3Z5Q2	LVTTASYSSGDSQAIDSHISTSR	7			HCD	1				116	3.31534e-10	0	53	150	3	795.05	2383.14	-0.55	80.91	2105.8	0	0	0	0	0	0	0	0	0	22471	22471	MS2	17/234	20180123_Lumos_RSLC3_Stadlmann_Penninger_IMBA_mESC_intact_PNGaseF_HILIC_18.raw
Heat shock 70 kDa protein 13 OS=Mus musculus GN=Hspa13 PE=1 SV=1 - [D3Z0Y0_MOUSE]|Heat shock 70 kDa protein 13 OS=Mus musculus GN=Hspa13 PE=1 SV=1 - [HSP13_MOUSE]	D3Z0Y0;Q8BM72	NSTIQAANLAGLK	2	N8(HexNA)	N1(HexNAc): 99.74	HCD	1	1540.53	id=HexNAc2.Hex7_N-Glycan	0.85	57	0.000215171	0	12	150	3	501.939	1503.8	1.21	76.16	503991	0	4702.14	1436.36	0	0	98905.9	0	22214.1	0	20969	20969	MS2	9/122	20180123_Lumos_RSLC3_Stadlmann_Penninger_IMBA_mESC_intact_PNGaseF_HILIC_17.raw
Heat shock 70 kDa protein 13 OS=Mus musculus GN=Hspa13 PE=1 SV=1 - [D3Z0Y0_MOUSE]|Heat shock 70 kDa protein 13 OS=Mus musculus GN=Hspa13 PE=1 SV=1 - [HSP13_MOUSE]	D3Z0Y0;Q8BM72	NSTIQAANLAGLK	2	N8(HexNA)	N1(HexNAc): 100	HCD	1	1557.56	id=HexNAc2.Hex7+17amu_N-Glycan	0.84	61	8.28918e-05	0	29	150	3	501.94	1503.8	2.23	76.2	145089	0	2154.52	0	0	0	32768	0	6854.44	0	20981	20981	MS2	9/122	20180123_Lumos_RSLC3_Stadlmann_Penninger_IMBA_mESC_intact_PNGaseF_HILIC_17.raw
Heat shock 70 kDa protein 13 OS=Mus musculus GN=Hspa13 PE=1 SV=1 - [D3Z0Y0_MOUSE]|Heat shock 70 kDa protein 13 OS=Mus musculus GN=Hspa13 PE=1 SV=1 - [HSP13_MOUSE]	D3Z0Y0;Q8BM72	NSTIQAANLAGLK	2	N8(HexNA)	N1(HexNAc): 33.33; S2(HexNAc): 33.33; T3(HexNAc): 33.33	HCD	1	1702.58	id=HexNAc2.Hex8_N-Glycan	1.02	78	1.47955e-06	0	13	150	3	501.939	1503.8	1.4	75.5	428037	0	15982.3	4044.86	0	0	95042.8	0	19271.6	0	20934	20934	MS2	10/122	20180123_Lumos_RSLC3_Stadlmann_Penninger_IMBA_mESC_intact_PNGaseF_HILIC_18.raw
Heat shock 70 kDa protein 13 OS=Mus musculus GN=Hspa13 PE=1 SV=1 - [D3Z0Y0_MOUSE]|Heat shock 70 kDa protein 13 OS=Mus musculus GN=Hspa13 PE=1 SV=1 - [HSP13_MOUSE]	D3Z0Y0;Q8BM72	NSTIQAANLAGLK	2	N8(HexNA)	N1(HexNAc): 99.35	HCD	1	1719.61	id=HexNAc2.Hex8+17amu_N-Glycan	0.84	32	0.0625886	0	100	150	3	501.941	1503.81	3.76	75.62	126964	0	5578.67	2169.98	0	0	27381.4	1896.86	4555.98	0	20968	20968	MS2	6/122	20180123_Lumos_RSLC3_Stadlmann_Penninger_IMBA_mESC_intact_PNGaseF_HILIC_18.raw
Heat shock 70 kDa protein 13 OS=Mus musculus GN=Hspa13 PE=1 SV=1 - [D3Z0Y0_MOUSE]|Heat shock 70 kDa protein 13 OS=Mus musculus GN=Hspa13 PE=1 SV=1 - [HSP13_MOUSE]	D3Z0Y0;Q8BM72	NSTIQAANLAGLK	2	N8(HexNA)	N1(HexNAc): 99.8	HCD	1	1864.63	id=HexNAc2.Hex9_N-Glycan	0.91	71	7.42184e-06	0	17	150	3	501.94	1503.8	2.07	75.21	376993	0	2910.53	0	0	0	88630.9	0	18682	0	20857	20857	MS2	11/122	20180123_Lumos_RSLC3_Stadlmann_Penninger_IMBA_mESC_intact_PNGaseF_HILIC_18.raw
Heat shock 70 kDa protein 13 OS=Mus musculus GN=Hspa13 PE=1 SV=1 - [D3Z0Y0_MOUSE]|Heat shock 70 kDa protein 13 OS=Mus musculus GN=Hspa13 PE=1 SV=1 - [HSP13_MOUSE]	D3Z0Y0;Q8BM72	NSTIQAANLAGLK	2	N8(HexNA)	N1(HexNAc): 99.4	HCD	1	1985.63	id=HexNAc3.Hex8.PO41_N-Glycan	0.96	45	0.0030699	0	10	150	3	501.939	1503.8	0.55	97.33	298410	110906	2999.09	0	0	0	45601.2	0	8547.25	0	26685	26685	MS2	11/122	20180123_Lumos_RSLC3_Stadlmann_Penninger_IMBA_mESC_intact_PNGaseF_HILIC_19.raw
Heat shock 70 kDa protein 13 OS=Mus musculus GN=Hspa13 PE=1 SV=1 - [D3Z0Y0_MOUSE]|Heat shock 70 kDa protein 13 OS=Mus musculus GN=Hspa13 PE=1 SV=1 - [HSP13_MOUSE]	D3Z0Y0;Q8BM72	NSTIQAANLAGLK	2	N8(HexNA)	N1(HexNAc): 99.28	HCD	1	2106.62	id=HexNAc4.Hex7.PO42_N-Glycan	0.97	36	0.0283002	0	4	150	3	501.94	1503.81	2.45	125.57	178018	121176	1057.41	0	0	0	30763.5	0	3795.51	0	32614	32614	MS2	9/122	20180123_Lumos_RSLC3_Stadlmann_Penninger_IMBA_mESC_intact_PNGaseF_HILIC_20.raw
Major facilitator superfamily domain-containing protein 6 OS=Mus musculus GN=Mfsd6 PE=1 SV=1 - [D3Z183_MOUSE]	D3Z183	NQPSPDTAASQTQSSPAHPSATPHGQESGEK	1			HCD	1				49	0.00136503	0	41	150	3	1043.81	3129.41	0.81	38.82	2479.85	0	0	0	0	0	0	0	0	0	10022	10022	MS2	12/352	20180123_Lumos_RSLC3_Stadlmann_Penninger_IMBA_mESC_intact_PNGaseF_HILIC_15.raw
Citron Rho-interacting kinase OS=Mus musculus GN=Cit PE=1 SV=1 - [D3Z1U0_MOUSE]|Citron Rho-interacting kinase OS=Mus musculus GN=Cit PE=1 SV=2 - [F6SBR5_MOUSE]	D3Z1U0;F6SBR5	LVEAEELEEKHR	2			HCD	1	3886.43	id=HexNAc9.Hex9.dHex2.NeuNAc1+17amu_N-Glycan	0.56	10	12.4348	1	48	150	4	371.194	1481.75	-4.66	171.44	7973.21	0	1765.85	0	0	0	1751.11	0	0	0	47596	47596	MS2	4/104	20180123_Lumos_RSLC3_Stadlmann_Penninger_IMBA_mESC_intact_PNGaseF_HILIC_15.raw
Zinc finger RNA-binding protein (Fragment) OS=Mus musculus GN=Zfr PE=1 SV=1 - [D3Z5G4_MOUSE]|Zinc finger RNA-binding protein OS=Mus musculus GN=Zfr PE=1 SV=2 - [ZFR_MOUSE]|Zinc finger RNA-binding protein (Fragment) OS=Mus musculus GN=Zfr PE=1 SV=1 - [D3Z7V6_MOUSE]	D3Z5G4;O88532;D3Z7V6	QQEAPPPPPPATTQNYQDSYSYVR	3	T12(HexNA); S21(HexNA)	T12(HexNAc): 100; T13(HexNAc): 100	HCD	1				114	4.78558e-10	0	1	15	3	1047.48	3140.44	0.67	90.14	5.37167e+06	0	0	0	0	0	0	0	0	0	24815	24815	MS2	18/266	20180123_Lumos_RSLC3_Stadlmann_Penninger_IMBA_mESC_intact_PNGaseF_HILIC_15.raw
Zinc finger RNA-binding protein (Fragment) OS=Mus musculus GN=Zfr PE=1 SV=1 - [D3Z5G4_MOUSE]|Zinc finger RNA-binding protein OS=Mus musculus GN=Zfr PE=1 SV=2 - [ZFR_MOUSE]|Zinc finger RNA-binding protein (Fragment) OS=Mus musculus GN=Zfr PE=1 SV=1 - [D3Z7V6_MOUSE]	D3Z5G4;O88532;D3Z7V6	QQEAPPPPPPATTQNYQDSYSYVR	3	T12(HexNA); S21(HexNA)	T12(HexNAc): 100; T13(HexNAc): 100	HCD	1				110	1.39165e-09	0	2	20	3	1047.48	3140.43	0.44	89.95	5.64662e+06	0	0	0	0	0	0	0	0	0	24765	24765	MS2	18/266	20180123_Lumos_RSLC3_Stadlmann_Penninger_IMBA_mESC_intact_PNGaseF_HILIC_15.raw
Zinc finger RNA-binding protein (Fragment) OS=Mus musculus GN=Zfr PE=1 SV=1 - [D3Z5G4_MOUSE]|Zinc finger RNA-binding protein OS=Mus musculus GN=Zfr PE=1 SV=2 - [ZFR_MOUSE]|Zinc finger RNA-binding protein (Fragment) OS=Mus musculus GN=Zfr PE=1 SV=1 - [D3Z7V6_MOUSE]	D3Z5G4;O88532;D3Z7V6	QQEAPPPPPPATTQNYQDSYSYVR	3	S19(HexNA); S21(HexNA)	T12(HexNAc): 100; T13(HexNAc): 99.66	HCD	1				100	1.13352e-08	0	4	37	3	1047.48	3140.43	-0.38	89.7	2386616	0	0	0	0	0	0	0	0	0	24687	24687	MS2	18/266	20180123_Lumos_RSLC3_Stadlmann_Penninger_IMBA_mESC_intact_PNGaseF_HILIC_15.raw
Zinc finger RNA-binding protein (Fragment) OS=Mus musculus GN=Zfr PE=1 SV=1 - [D3Z5G4_MOUSE]|Zinc finger RNA-binding protein OS=Mus musculus GN=Zfr PE=1 SV=2 - [ZFR_MOUSE]|Zinc finger RNA-binding protein (Fragment) OS=Mus musculus GN=Zfr PE=1 SV=1 - [D3Z7V6_MOUSE]	D3Z5G4;O88532;D3Z7V6	QQEAPPPPPPATTQNYQDSYSYVR	3	S19(HexNA); S21(HexNA)	T12(HexNAc): 100; T13(HexNAc): 100	HCD	1				98	2.01464e-08	0	21	136	4	785.864	3140.43	-0.29	89.94	366923	0	1762.73	0	0	0	1747.69	0	0	0	24760	24760	MS2	16/266	20180123_Lumos_RSLC3_Stadlmann_Penninger_IMBA_mESC_intact_PNGaseF_HILIC_15.raw
Zinc finger RNA-binding protein (Fragment) OS=Mus musculus GN=Zfr PE=1 SV=1 - [D3Z5G4_MOUSE]|Zinc finger RNA-binding protein OS=Mus musculus GN=Zfr PE=1 SV=2 - [ZFR_MOUSE]|Zinc finger RNA-binding protein (Fragment) OS=Mus musculus GN=Zfr PE=1 SV=1 - [D3Z7V6_MOUSE]	D3Z5G4;O88532;D3Z7V6	QQEAPPPPPPATTQNYQDSYSYVR	3	S19(HexNA); S21(HexNA)	T12(HexNAc): 66.67; T13(HexNAc): 66.67; N15(HexNAc): 66.67	HCD	1				7	25.0248	0	53	94	3	1047.48	3140.43	-0.14	110.83	227168	0	0	0	0	0	2455.1	0	0	0	30908	30908	MS2	13/266	20180123_Lumos_RSLC3_Stadlmann_Penninger_IMBA_mESC_intact_PNGaseF_HILIC_15.raw
Protein Fam124a OS=Mus musculus GN=Fam124a PE=1 SV=1 - [D3Z5V4_MOUSE]	D3Z5V4	MNPKAGGEEEDCVDSGAETGGSDYSHLSSTSSELSVEEAQDPFLVSIHIIADPGESQPLQEAIDK	1	N2(HexNA); C12(Carbamidomethyl); T19(HexNA); S22(HexNA); S25(HexNA); S28(HexNA); S29(HexNA); T30(HexNA); S31(HexNA); S32(HexNA); S35(HexNA); S46(HexNA); S56(HexNA)	N2(HexNAc): 100; S15(HexNAc): 91.67; T19(HexNAc): 91.67; S22(HexNAc): 91.67; S25(HexNAc): 91.67; S28(HexNAc): 91.67; S29(HexNAc): 91.67; T30(HexNAc): 91.67; S31(HexNAc): 91.67; S32(HexNAc): 91.67; S35(HexNAc): 91.67; S46(HexNAc): 91.67; S56(HexNAc): 91.67	HCD	1				6	10.0502	1	43	150	5	1860.24	9297.15	9.09	99.31	1634.99	0	0	0	0	0	0	0	0	0	26881	26881	MS2	5/750	20180123_Lumos_RSLC3_Stadlmann_Penninger_IMBA_mESC_intact_PNGaseF_HILIC_16.raw
Protein Cilp2 OS=Mus musculus GN=Cilp2 PE=1 SV=1 - [D3Z7H8_MOUSE]	D3Z7H8	EAGQNVTFCCK	1	T7(HexNA); C9(Carbamidomethyl); C10(Carbamidomethyl)	N5(HexNAc): 100	HCD	1	1702.58	id=HexNAc2.Hex8_N-Glycan	0.82	26	0.0756415	0	13	150	3	506.221	1516.65	5.02	45.39	110711	0	19187.4	4597.33	1368.31	0	27049	0	5822.63	0	12311	12311	MS2	7/106	20180123_Lumos_RSLC3_Stadlmann_Penninger_IMBA_mESC_intact_PNGaseF_HILIC_19.raw
Protein Cilp2 OS=Mus musculus GN=Cilp2 PE=1 SV=1 - [D3Z7H8_MOUSE]	D3Z7H8	EAGQNVTFCCK	1	T7(HexNA); C9(Carbamidomethyl); C10(Carbamidomethyl)	N5(HexNAc): 99.52	HCD	1	1864.63	id=HexNAc2.Hex9_N-Glycan	0.74	40	0.00246129	0	0	150	3	506.22	1516.65	3.03	45.09	47311.7	0	965.807	0	0	0	9977.33	0	2978.38	0	11573	11573	MS2	6/106	20180123_Lumos_RSLC3_Stadlmann_Penninger_IMBA_mESC_intact_PNGaseF_HILIC_20.raw
Protein Cilp2 OS=Mus musculus GN=Cilp2 PE=1 SV=1 - [D3Z7H8_MOUSE]	D3Z7H8	VREAGQNVTFCCK	1	N7(HexNA); C11(Carbamidomethyl); C12(Carbamidomethyl)	N7(HexNAc): 99.84	HCD	1	1702.58	id=HexNAc2.Hex8_N-Glycan	0.77	34	0.0337424	1	10	150	3	591.275	1771.81	-0.66	40.51	189305	0	2308.88	1455.05	0	0	33712.9	0	10350.1	0	10872	10872	MS2	8/130	20180123_Lumos_RSLC3_Stadlmann_Penninger_IMBA_mESC_intact_PNGaseF_HILIC_19.raw
Protein Cilp2 OS=Mus musculus GN=Cilp2 PE=1 SV=1 - [D3Z7H8_MOUSE]	D3Z7H8	VREAGQNVTFCCK	1	N7(HexNA); C11(Carbamidomethyl); C12(Carbamidomethyl)	N7(HexNAc): 99.79	HCD	1	1864.63	id=HexNAc2.Hex9_N-Glycan	0.75	17	1.67189	1	5	150	3	591.275	1771.81	-0.29	40.41	68835.6	0	2082.37	0	0	0	15671.9	0	3781.3	0	10838	10838	MS2	9/130	20180123_Lumos_RSLC3_Stadlmann_Penninger_IMBA_mESC_intact_PNGaseF_HILIC_19.raw
Glutaminase kidney isoform, mitochondrial OS=Mus musculus GN=Gls PE=1 SV=1 - [GLSK_MOUSE]	D3Z7P3	GGTPPQQQQQQQQQPGASPPAAPGPK	1			HCD	1				37	0.0295168	0	0	150	3	870.1	2608.29	-0.17	52.37	15975.5	0	3880.87	1385.9	0	0	3504.79	0	0	0	14192	14192	MS2	17/270	20180123_Lumos_RSLC3_Stadlmann_Penninger_IMBA_mESC_intact_PNGaseF_HILIC_17.raw
Glutaminase kidney isoform, mitochondrial OS=Mus musculus GN=Gls PE=1 SV=1 - [GLSK_MOUSE]	D3Z7P3	GGTPPQQQQQQQQQPGASPPAAPGPKDSPGETDAFGNSEGKEMVAAGDNK	1	M43(Oxidation)	M43(Oxidation): 100	HCD	1				56	0.000370397	2	0	150	4	1258.58	5031.31	0.29	73.31	14873.9	0	0	0	0	0	4625.23	0	1265.94	0	20156	20156	MS2	28/570	20180123_Lumos_RSLC3_Stadlmann_Penninger_IMBA_mESC_intact_PNGaseF_HILIC_17.raw
Glutaminase kidney isoform, mitochondrial OS=Mus musculus GN=Gls PE=1 SV=1 - [GLSK_MOUSE]	D3Z7P3	GGTPPQQQQQQQQQPGASPPAAPGPKDSPGETDAFGNSEGKEMVAAGDNK	1	M43(Oxidation)	M43(Oxidation): 100	HCD	1				35	0.0418764	2	0	150	4	1258.58	5031.31	0.78	81.94	9205.87	0	0	0	0	0	2462.25	0	0	0	22607	22607	MS2	23/570	20180123_Lumos_RSLC3_Stadlmann_Penninger_IMBA_mESC_intact_PNGaseF_HILIC_17.raw
Putative Polycomb group protein ASXL2 OS=Mus musculus GN=Asxl2 PE=1 SV=2 - [D6REV1_MOUSE]|Putative Polycomb group protein ASXL2 OS=Mus musculus GN=Asxl2 PE=1 SV=1 - [F6WV21_MOUSE]|Putative Polycomb group protein ASXL2 OS=Mus musculus GN=Asxl2 PE=1 SV=2 - [D3Z112_MOUSE]|Putative Polycomb group protein ASXL2 (Fragment) OS=Mus musculus GN=Asxl2 PE=1 SV=7 - [D6RI62_MOUSE]	D6REV1;F6WV21;D3Z112;D6RI62	ELSEGSEESSDGQSDSQSSENSSSSDGGSNKEGR	4			HCD	1				65	2.7466e-06	1	0	150	3	1146.13	3436.37	3.51	34.65	15556.4	7886.73	0	0	0	0	5232.88	0	0	0	9216	9216	MS2	18/368	20180123_Lumos_RSLC3_Stadlmann_Penninger_IMBA_mESC_intact_PNGaseF_HILIC_18.raw
Beta-mannosidase OS=Mus musculus GN=Manba PE=1 SV=1 - [D6RGR1_MOUSE]|Beta-mannosidase OS=Mus musculus GN=Manba PE=1 SV=1 - [MANBA_MOUSE]|Beta-mannosidase OS=Mus musculus GN=Manba PE=1 SV=1 - [A0A0R4J092_MOUSE]	D6RGR1;Q8K2I4;A0A0R4J092	WISLDNWTYSTEFK	3	T11(HexNA)	S3(HexNAc): 33.33; N6(HexNAc): 33.33; T8(HexNAc): 33.33	HCD	1	1702.58	id=HexNAc2.Hex8_N-Glycan	0.62	14	4.63405	0	22	150	3	664.979	1992.92	0.31	149.29	85981.2	0	1754.59	0	0	0	17900	0	4304.21	0	40234	40234	MS2	5/138	20180123_Lumos_RSLC3_Stadlmann_Penninger_IMBA_mESC_intact_PNGaseF_HILIC_16.raw
Piezo-type mechanosensitive ion channel component 1 OS=Mus musculus GN=Piezo1 PE=1 SV=1 - [PIEZ1_MOUSE]|Piezo-type mechanosensitive ion channel component OS=Mus musculus GN=Piezo1 PE=1 SV=1 - [E9PUQ9_MOUSE]|Piezo-type mechanosensitive ion channel component (Fragment) OS=Mus musculus GN=Piezo1 PE=1 SV=1 - [F7AC58_MOUSE]	E2JF22;E9PUQ9;F7AC58	AQMKQELYNGTADITLR	3	T15(HexNA)	N9(HexNAc): 100	HCD	1	1702.58	id=HexNAc2.Hex8_N-Glycan	0.86	86	4.21363e-07	1	0	127	3	719.029	2155.07	1.04	83.91	478274	0	0	0	0	0	86624.1	0	23070.4	0	23163	23163	MS2	12/176	20180123_Lumos_RSLC3_Stadlmann_Penninger_IMBA_mESC_intact_PNGaseF_HILIC_17.raw
Piezo-type mechanosensitive ion channel component 1 OS=Mus musculus GN=Piezo1 PE=1 SV=1 - [PIEZ1_MOUSE]|Piezo-type mechanosensitive ion channel component OS=Mus musculus GN=Piezo1 PE=1 SV=1 - [E9PUQ9_MOUSE]|Piezo-type mechanosensitive ion channel component (Fragment) OS=Mus musculus GN=Piezo1 PE=1 SV=1 - [F7AC58_MOUSE]	E2JF22;E9PUQ9;F7AC58	AQMKQELYNGTADITLR	3	M3(Oxidation); T15(HexNA)	M3(Oxidation): 100; N9(HexNAc): 99.7	HCD	1	1702.58	id=HexNAc2.Hex8_N-Glycan	0.69	12	9.34303	1	100	150	3	724.353	2171.04	-9.9	74.16	29576.1	0	0	0	0	0	5169.41	0	1654.73	0	20390	20390	MS2	8/176	20180123_Lumos_RSLC3_Stadlmann_Penninger_IMBA_mESC_intact_PNGaseF_HILIC_17.raw
Piezo-type mechanosensitive ion channel component 1 OS=Mus musculus GN=Piezo1 PE=1 SV=1 - [PIEZ1_MOUSE]|Piezo-type mechanosensitive ion channel component OS=Mus musculus GN=Piezo1 PE=1 SV=1 - [E9PUQ9_MOUSE]|Piezo-type mechanosensitive ion channel component (Fragment) OS=Mus musculus GN=Piezo1 PE=1 SV=1 - [F7AC58_MOUSE]	E2JF22;E9PUQ9;F7AC58	AQMKQELYNGTADITLR	3	T15(HexNA)	N9(HexNAc): 99.84	HCD	1	1864.63	id=HexNAc2.Hex9_N-Glycan	1.06	104	6.13095e-09	1	3	150	3	719.03	2155.08	2.35	83.76	260940	0	1188.72	0	0	0	62246.8	0	14321.5	0	23258	23258	MS2	13/176	20180123_Lumos_RSLC3_Stadlmann_Penninger_IMBA_mESC_intact_PNGaseF_HILIC_18.raw
Piezo-type mechanosensitive ion channel component 1 OS=Mus musculus GN=Piezo1 PE=1 SV=1 - [PIEZ1_MOUSE]|Piezo-type mechanosensitive ion channel component OS=Mus musculus GN=Piezo1 PE=1 SV=1 - [E9PUQ9_MOUSE]|Piezo-type mechanosensitive ion channel component (Fragment) OS=Mus musculus GN=Piezo1 PE=1 SV=1 - [F7AC58_MOUSE]	E2JF22;E9PUQ9;F7AC58	AQMKQELYNGTADITLR	3	T15(HexNA)	N9(HexNAc): 99.73	HCD	1	1864.63	id=HexNAc2.Hex9_N-Glycan	0.94	8	20.5242	1	43	150	3	719.03	2155.08	3.2	84.88	59826.4	0	0	0	0	0	12483.5	0	4406.24	0	23581	23581	MS2	7/176	20180123_Lumos_RSLC3_Stadlmann_Penninger_IMBA_mESC_intact_PNGaseF_HILIC_18.raw
Piezo-type mechanosensitive ion channel component 1 OS=Mus musculus GN=Piezo1 PE=1 SV=1 - [PIEZ1_MOUSE]|Piezo-type mechanosensitive ion channel component OS=Mus musculus GN=Piezo1 PE=1 SV=1 - [E9PUQ9_MOUSE]|Piezo-type mechanosensitive ion channel component (Fragment) OS=Mus musculus GN=Piezo1 PE=1 SV=1 - [F7AC58_MOUSE]	E2JF22;E9PUQ9;F7AC58	GGTVEYTNEKHTLELAPNSTAR	3	N18(HexNA)	N18(HexNAc): 100	HCD	1	1378.48	id=HexNAc2.Hex6_N-Glycan	0.93	70	1.67e-05	1	0	150	3	864.425	2591.26	0.2	61.19	114156	0	1068.98	0	0	0	19225.6	0	3806.83	0	16756	16756	MS2	15/230	20180123_Lumos_RSLC3_Stadlmann_Penninger_IMBA_mESC_intact_PNGaseF_HILIC_17.raw
Piezo-type mechanosensitive ion channel component 1 OS=Mus musculus GN=Piezo1 PE=1 SV=1 - [PIEZ1_MOUSE]|Piezo-type mechanosensitive ion channel component OS=Mus musculus GN=Piezo1 PE=1 SV=1 - [E9PUQ9_MOUSE]|Piezo-type mechanosensitive ion channel component (Fragment) OS=Mus musculus GN=Piezo1 PE=1 SV=1 - [F7AC58_MOUSE]	E2JF22;E9PUQ9;F7AC58	GGTVEYTNEKHTLELAPNSTAR	3	T20(HexNA)	N18(HexNAc): 99.69	HCD	1	1378.48	id=HexNAc2.Hex6_N-Glycan	0.67	55	0.000486767	1	1	36	4	648.571	2591.26	0.93	61.17	1.36179e+06	0	8538.53	4081.44	0	0	233372	0	42096.6	0	16752	16752	MS2	18/230	20180123_Lumos_RSLC3_Stadlmann_Penninger_IMBA_mESC_intact_PNGaseF_HILIC_17.raw
Piezo-type mechanosensitive ion channel component 1 OS=Mus musculus GN=Piezo1 PE=1 SV=1 - [PIEZ1_MOUSE]|Piezo-type mechanosensitive ion channel component OS=Mus musculus GN=Piezo1 PE=1 SV=1 - [E9PUQ9_MOUSE]|Piezo-type mechanosensitive ion channel component (Fragment) OS=Mus musculus GN=Piezo1 PE=1 SV=1 - [F7AC58_MOUSE]	E2JF22;E9PUQ9;F7AC58	GGTVEYTNEKHTLELAPNSTAR	3	S19(HexNA)	N18(HexNAc): 99.63	HCD	1	1540.53	id=HexNAc2.Hex7_N-Glycan	0.49	15	5.18998	1	0	150	3	864.432	2591.28	8.36	60.63	57102.5	0	1951.64	0	0	0	9532.87	0	2835.64	0	16669	16669	MS2	14/230	20180123_Lumos_RSLC3_Stadlmann_Penninger_IMBA_mESC_intact_PNGaseF_HILIC_18.raw
Piezo-type mechanosensitive ion channel component 1 OS=Mus musculus GN=Piezo1 PE=1 SV=1 - [PIEZ1_MOUSE]|Piezo-type mechanosensitive ion channel component OS=Mus musculus GN=Piezo1 PE=1 SV=1 - [E9PUQ9_MOUSE]|Piezo-type mechanosensitive ion channel component (Fragment) OS=Mus musculus GN=Piezo1 PE=1 SV=1 - [F7AC58_MOUSE]	E2JF22;E9PUQ9;F7AC58	GGTVEYTNEKHTLELAPNSTAR	3	T20(HexNA)	N18(HexNAc): 100	HCD	1	1702.58	id=HexNAc2.Hex8_N-Glycan	0.77	48	0.00263527	1	0	150	3	864.425	2591.26	1.26	60.49	45771.4	0	0	0	0	0	6173.21	0	1361.7	0	16637	16637	MS2	16/230	20180123_Lumos_RSLC3_Stadlmann_Penninger_IMBA_mESC_intact_PNGaseF_HILIC_18.raw
Piezo-type mechanosensitive ion channel component 1 OS=Mus musculus GN=Piezo1 PE=1 SV=1 - [PIEZ1_MOUSE]|Piezo-type mechanosensitive ion channel component OS=Mus musculus GN=Piezo1 PE=1 SV=1 - [E9PUQ9_MOUSE]|Piezo-type mechanosensitive ion channel component (Fragment) OS=Mus musculus GN=Piezo1 PE=1 SV=1 - [F7AC58_MOUSE]	E2JF22;E9PUQ9;F7AC58	GGTVEYTNEKHTLELAPNSTAR	3	T20(HexNA)	N18(HexNAc): 99.4	HCD	1	1702.58	id=HexNAc2.Hex8_N-Glycan	0.67	21	1.25092	1	36	150	4	648.574	2591.28	6.51	61.09	121587	0	1954.67	0	0	0	26821	0	4849.62	0	16855	16855	MS2	16/230	20180123_Lumos_RSLC3_Stadlmann_Penninger_IMBA_mESC_intact_PNGaseF_HILIC_19.raw
Piezo-type mechanosensitive ion channel component 1 OS=Mus musculus GN=Piezo1 PE=1 SV=1 - [PIEZ1_MOUSE]|Piezo-type mechanosensitive ion channel component OS=Mus musculus GN=Piezo1 PE=1 SV=1 - [E9PUQ9_MOUSE]|Piezo-type mechanosensitive ion channel component (Fragment) OS=Mus musculus GN=Piezo1 PE=1 SV=1 - [F7AC58_MOUSE]	E2JF22;E9PUQ9;F7AC58	GGTVEYTNEKHTLELAPNSTAR	3	T20(HexNA)	N18(HexNAc): 33.33; S19(HexNAc): 33.33; T20(HexNAc): 33.33	HCD	1	1702.58	id=HexNAc2.Hex8_N-Glycan	0.69	7	30.2583	1	28	150	4	648.57	2591.26	0.48	62.69	54559	0	3720.25	1323.14	0	0	12334.5	0	2540.63	0	17283	17283	MS2	5/230	20180123_Lumos_RSLC3_Stadlmann_Penninger_IMBA_mESC_intact_PNGaseF_HILIC_18.raw
Piezo-type mechanosensitive ion channel component 1 OS=Mus musculus GN=Piezo1 PE=1 SV=1 - [PIEZ1_MOUSE]|Piezo-type mechanosensitive ion channel component OS=Mus musculus GN=Piezo1 PE=1 SV=1 - [E9PUQ9_MOUSE]|Piezo-type mechanosensitive ion channel component (Fragment) OS=Mus musculus GN=Piezo1 PE=1 SV=1 - [F7AC58_MOUSE]	E2JF22;E9PUQ9;F7AC58	HTLELAPNSTAR	3	T10(HexNA)	N8(HexNAc): 99.63	HCD	1	1216.42	id=HexNAc2.Hex5_N-Glycan	0.71	46	0.00282848	0	23	150	3	504.928	1512.77	2.16	41.96	94863.3	0	3951.14	0	0	0	14724.9	0	2751.22	0	11073	11073	MS2	6/112	20180123_Lumos_RSLC3_Stadlmann_Penninger_IMBA_mESC_intact_PNGaseF_HILIC_16.raw
Piezo-type mechanosensitive ion channel component 1 OS=Mus musculus GN=Piezo1 PE=1 SV=1 - [PIEZ1_MOUSE]|Piezo-type mechanosensitive ion channel component OS=Mus musculus GN=Piezo1 PE=1 SV=1 - [E9PUQ9_MOUSE]|Piezo-type mechanosensitive ion channel component (Fragment) OS=Mus musculus GN=Piezo1 PE=1 SV=1 - [F7AC58_MOUSE]	E2JF22;E9PUQ9;F7AC58	HTLELAPNSTAR	3	T10(HexNA)	N8(HexNAc): 33.33; S9(HexNAc): 33.33; T10(HexNAc): 33.33	HCD	1	1216.42	id=HexNAc2.Hex5_N-Glycan	0.92	41	0.00853501	0	68	150	3	504.928	1512.77	2.89	41.22	45588.5	0	1020.99	0	0	0	7109.51	0	0	0	10867	10867	MS2	10/112	20180123_Lumos_RSLC3_Stadlmann_Penninger_IMBA_mESC_intact_PNGaseF_HILIC_16.raw
Piezo-type mechanosensitive ion channel component 1 OS=Mus musculus GN=Piezo1 PE=1 SV=1 - [PIEZ1_MOUSE]|Piezo-type mechanosensitive ion channel component OS=Mus musculus GN=Piezo1 PE=1 SV=1 - [E9PUQ9_MOUSE]|Piezo-type mechanosensitive ion channel component (Fragment) OS=Mus musculus GN=Piezo1 PE=1 SV=1 - [F7AC58_MOUSE]	E2JF22;E9PUQ9;F7AC58	HTLELAPNSTAR	3	T10(HexNA)	N8(HexNAc): 49.94; S9(HexNAc): 49.94	HCD	1	1378.48	id=HexNAc2.Hex6_N-Glycan	0.81	28	0.16965	0	1	61	3	504.928	1512.77	1.86	41.16	761516	0	0	0	0	0	150874	0	30117.3	0	10847	10847	MS2	5/112	20180123_Lumos_RSLC3_Stadlmann_Penninger_IMBA_mESC_intact_PNGaseF_HILIC_16.raw
Piezo-type mechanosensitive ion channel component 1 OS=Mus musculus GN=Piezo1 PE=1 SV=1 - [PIEZ1_MOUSE]|Piezo-type mechanosensitive ion channel component OS=Mus musculus GN=Piezo1 PE=1 SV=1 - [E9PUQ9_MOUSE]|Piezo-type mechanosensitive ion channel component (Fragment) OS=Mus musculus GN=Piezo1 PE=1 SV=1 - [F7AC58_MOUSE]	E2JF22;E9PUQ9;F7AC58	HTLELAPNSTAR	3	T10(HexNA)	N8(HexNAc): 99.79	HCD	1	1540.53	id=HexNAc2.Hex7_N-Glycan	0.89	50	0.001068	0	0	89	3	504.927	1512.77	0.96	40.05	823278	0	0	0	0	0	162773	0	38674.3	0	10668	10668	MS2	6/112	20180123_Lumos_RSLC3_Stadlmann_Penninger_IMBA_mESC_intact_PNGaseF_HILIC_17.raw
Piezo-type mechanosensitive ion channel component 1 OS=Mus musculus GN=Piezo1 PE=1 SV=1 - [PIEZ1_MOUSE]|Piezo-type mechanosensitive ion channel component OS=Mus musculus GN=Piezo1 PE=1 SV=1 - [E9PUQ9_MOUSE]|Piezo-type mechanosensitive ion channel component (Fragment) OS=Mus musculus GN=Piezo1 PE=1 SV=1 - [F7AC58_MOUSE]	E2JF22;E9PUQ9;F7AC58	HTLELAPNSTAR	3	T10(HexNA)	N8(HexNAc): 49.95; S9(HexNAc): 49.95	HCD	1	1581.56	id=HexNAc3.Hex6_N-Glycan	0.95	15	2.84731	0	0	150	3	504.926	1512.76	-1.55	41.21	116736	0	0	0	0	0	41073.1	0	2884.58	0	10998	10998	MS2	4/112	20180123_Lumos_RSLC3_Stadlmann_Penninger_IMBA_mESC_intact_PNGaseF_HILIC_17.raw
Piezo-type mechanosensitive ion channel component 1 OS=Mus musculus GN=Piezo1 PE=1 SV=1 - [PIEZ1_MOUSE]|Piezo-type mechanosensitive ion channel component OS=Mus musculus GN=Piezo1 PE=1 SV=1 - [E9PUQ9_MOUSE]|Piezo-type mechanosensitive ion channel component (Fragment) OS=Mus musculus GN=Piezo1 PE=1 SV=1 - [F7AC58_MOUSE]	E2JF22;E9PUQ9;F7AC58	HTLELAPNSTAR	3	T10(HexNA)	N8(HexNAc): 99.83	HCD	1	1702.58	id=HexNAc2.Hex8_N-Glycan	0.93	41	0.00897242	0	0	54	3	504.927	1512.77	0.41	39.94	1.52924e+06	0	0	0	0	0	335629	0	85478.5	0	10709	10709	MS2	10/112	20180123_Lumos_RSLC3_Stadlmann_Penninger_IMBA_mESC_intact_PNGaseF_HILIC_18.raw
Piezo-type mechanosensitive ion channel component 1 OS=Mus musculus GN=Piezo1 PE=1 SV=1 - [PIEZ1_MOUSE]|Piezo-type mechanosensitive ion channel component OS=Mus musculus GN=Piezo1 PE=1 SV=1 - [E9PUQ9_MOUSE]|Piezo-type mechanosensitive ion channel component (Fragment) OS=Mus musculus GN=Piezo1 PE=1 SV=1 - [F7AC58_MOUSE]	E2JF22;E9PUQ9;F7AC58	HTLELAPNSTAR	3	S9(HexNA)	N8(HexNAc): 50; S9(HexNAc): 50	HCD	1	1864.63	id=HexNAc2.Hex9_N-Glycan	0.85	35	0.0390109	0	0	134	3	504.928	1512.77	2.41	39.88	395063	0	0	0	0	0	89666.9	0	24152.9	0	10697	10697	MS2	10/112	20180123_Lumos_RSLC3_Stadlmann_Penninger_IMBA_mESC_intact_PNGaseF_HILIC_18.raw
Piezo-type mechanosensitive ion channel component 1 OS=Mus musculus GN=Piezo1 PE=1 SV=1 - [PIEZ1_MOUSE]|Piezo-type mechanosensitive ion channel component OS=Mus musculus GN=Piezo1 PE=1 SV=1 - [E9PUQ9_MOUSE]|Piezo-type mechanosensitive ion channel component (Fragment) OS=Mus musculus GN=Piezo1 PE=1 SV=1 - [F7AC58_MOUSE]	E2JF22;E9PUQ9;F7AC58	HTLELAPNSTARR	3	T10(HexNA)	N8(HexNAc): 99.32	HCD	1	1378.48	id=HexNAc2.Hex6_N-Glycan	0.86	8	14.5513	1	9	150	3	556.962	1668.87	3.75	31.62	49032.3	0	0	0	0	0	12856.2	0	2433.66	0	8102	8102	MS2	5/122	20180123_Lumos_RSLC3_Stadlmann_Penninger_IMBA_mESC_intact_PNGaseF_HILIC_16.raw
Piezo-type mechanosensitive ion channel component 1 OS=Mus musculus GN=Piezo1 PE=1 SV=1 - [PIEZ1_MOUSE]|Piezo-type mechanosensitive ion channel component OS=Mus musculus GN=Piezo1 PE=1 SV=1 - [E9PUQ9_MOUSE]|Piezo-type mechanosensitive ion channel component (Fragment) OS=Mus musculus GN=Piezo1 PE=1 SV=1 - [F7AC58_MOUSE]	E2JF22;E9PUQ9;F7AC58	HTLELAPNSTARR	3	T10(HexNA)	T10(HexNAc): 99.24	HCD	1	1702.58	id=HexNAc2.Hex8_N-Glycan	0.58	12	7.27243	1	8	150	4	417.972	1668.87	-0.32	30.69	16204.2	0	0	0	0	0	4411.95	0	0	0	8056	8056	MS2	5/122	20180123_Lumos_RSLC3_Stadlmann_Penninger_IMBA_mESC_intact_PNGaseF_HILIC_18.raw
Piezo-type mechanosensitive ion channel component 1 OS=Mus musculus GN=Piezo1 PE=1 SV=1 - [PIEZ1_MOUSE]|Piezo-type mechanosensitive ion channel component OS=Mus musculus GN=Piezo1 PE=1 SV=1 - [E9PUQ9_MOUSE]|Piezo-type mechanosensitive ion channel component (Fragment) OS=Mus musculus GN=Piezo1 PE=1 SV=1 - [F7AC58_MOUSE]	E2JF22;E9PUQ9;F7AC58	HTLELAPNSTARR	3	T10(HexNA)	N8(HexNAc): 33.33; S9(HexNAc): 33.33; T10(HexNAc): 33.33	HCD	1	1702.58	id=HexNAc2.Hex8_N-Glycan	0.85	11	8.07316	1	0	150	3	556.962	1668.87	2.65	30.55	22416.9	0	0	0	0	0	4619.22	0	0	0	7897	7897	MS2	4/122	20180123_Lumos_RSLC3_Stadlmann_Penninger_IMBA_mESC_intact_PNGaseF_HILIC_17.raw
Piezo-type mechanosensitive ion channel component 1 OS=Mus musculus GN=Piezo1 PE=1 SV=1 - [PIEZ1_MOUSE]|Piezo-type mechanosensitive ion channel component OS=Mus musculus GN=Piezo1 PE=1 SV=1 - [E9PUQ9_MOUSE]|Piezo-type mechanosensitive ion channel component (Fragment) OS=Mus musculus GN=Piezo1 PE=1 SV=1 - [F7AC58_MOUSE]	E2JF22;E9PUQ9;F7AC58	HTLELAPNSTARR	3	T10(HexNA)	T10(HexNAc): 99.46	HCD	1	1702.58	id=HexNAc2.Hex8_N-Glycan	0.63	8	15.577	1	20	150	3	556.962	1668.87	3.31	30.75	63820.1	0	2877.46	977.987	0	0	15808	0	2144.09	0	8072	8072	MS2	4/122	20180123_Lumos_RSLC3_Stadlmann_Penninger_IMBA_mESC_intact_PNGaseF_HILIC_18.raw
Protein Zscan18 OS=Mus musculus GN=Zscan18 PE=1 SV=1 - [E9PUD6_MOUSE]	E9PUD6	AQPYQQEEPSQQQEPSQKDQPSQQEEPSQQQEPSQK	1			HCD	1				41	0.0117856	1	100	150	3	1403.64	4208.92	6.59	56.91	5222.66	0	0	0	0	0	2586.2	0	0	0	15648	15648	MS2	14/402	20180123_Lumos_RSLC3_Stadlmann_Penninger_IMBA_mESC_intact_PNGaseF_HILIC_19.raw
Protein Zscan18 OS=Mus musculus GN=Zscan18 PE=1 SV=1 - [E9PUD6_MOUSE]	E9PUD6	DQPSQQEELSQQEEPSQKDQCNQQEEPSQQQEPSQK	1	C21(Carbamidomethyl)		HCD	1				7	13.1897	1	15	150	4	1071.72	4283.86	2.49	61.43	28806.9	0	1076.17	0	0	0	0	0	1491.74	0	16949	16949	MS2	6/414	20180123_Lumos_RSLC3_Stadlmann_Penninger_IMBA_mESC_intact_PNGaseF_HILIC_19.raw
Protein Zscan18 OS=Mus musculus GN=Zscan18 PE=1 SV=1 - [E9PUD6_MOUSE]	E9PUD6	DQPSQQEEPSQQQEPSQKDQPSQQEELSQQEEPSQK	1			HCD	1				28	0.126722	1	0	150	4	1049.22	4193.85	-1.87	63.08	26240.1	0	2674.03	0	0	0	3878.74	0	1219.21	0	17397	17397	MS2	12/414	20180123_Lumos_RSLC3_Stadlmann_Penninger_IMBA_mESC_intact_PNGaseF_HILIC_18.raw
Protein Zscan18 OS=Mus musculus GN=Zscan18 PE=1 SV=1 - [E9PUD6_MOUSE]	E9PUD6	DQPSQQEEPSQQQEPSQKDQPSQQEELSQQEEPSQK	1			HCD	1				7	17.9241	1	58	150	4	1049.22	4193.86	-0.48	63.42	108677	0	6324.09	1133.49	0	0	26224.7	2143.1	1373.18	0	17497	17497	MS2	12/414	20180123_Lumos_RSLC3_Stadlmann_Penninger_IMBA_mESC_intact_PNGaseF_HILIC_18.raw
Erlin-1 (Fragment) OS=Mus musculus GN=Erlin1 PE=1 SV=1 - [E9PUH5_MOUSE]|Erlin-2 OS=Mus musculus GN=Erlin2 PE=1 SV=1 - [ERLN2_MOUSE]|Erlin-1 OS=Mus musculus GN=Erlin1 PE=1 SV=1 - [ERLN1_MOUSE]|Erlin-1 OS=Mus musculus GN=Erlin1 PE=1 SV=1 - [A0A0R4J1G5_MOUSE]	E9PUH5;Q8BFZ9;Q91X78;A0A0R4J1G5	NYTADYDK	4	T3(HexNA)	N1(HexNAc): 99.69	HCD	1	1864.63	id=HexNAc2.Hex9_N-Glycan	1.06	15	0.500492	0	100	150	3	398.173	1192.5	3.7	33.03	30408.1	0	0	0	0	0	6195.27	0	1954.3	0	8153	8153	MS2	1978-04-01	20180123_Lumos_RSLC3_Stadlmann_Penninger_IMBA_mESC_intact_PNGaseF_HILIC_20.raw
Erlin-1 (Fragment) OS=Mus musculus GN=Erlin1 PE=1 SV=1 - [E9PUH5_MOUSE]|Erlin-1 OS=Mus musculus GN=Erlin1 PE=1 SV=1 - [ERLN1_MOUSE]|Erlin-1 OS=Mus musculus GN=Erlin1 PE=1 SV=1 - [A0A0R4J1G5_MOUSE]	E9PUH5;Q91X78;A0A0R4J1G5	NYTADYDKTLIFNK	3	N13(HexNA)	N1(HexNAc): 100	HCD	1	1702.58	id=HexNAc2.Hex8_N-Glycan	0.65	80	1.31683e-06	1	3	150	3	636.981	1908.93	2.44	89	426149	0	1486.82	0	0	0	76782.6	0	16748.1	0	24552	24552	MS2	10/142	20180123_Lumos_RSLC3_Stadlmann_Penninger_IMBA_mESC_intact_PNGaseF_HILIC_17.raw
Erlin-1 (Fragment) OS=Mus musculus GN=Erlin1 PE=1 SV=1 - [E9PUH5_MOUSE]|Erlin-1 OS=Mus musculus GN=Erlin1 PE=1 SV=1 - [ERLN1_MOUSE]|Erlin-1 OS=Mus musculus GN=Erlin1 PE=1 SV=1 - [A0A0R4J1G5_MOUSE]	E9PUH5;Q91X78;A0A0R4J1G5	NYTADYDKTLIFNK	3	N13(HexNA)	N1(HexNAc): 49.95; T3(HexNAc): 49.95	HCD	1	1864.63	id=HexNAc2.Hex9_N-Glycan	0.72	89	1.72663e-07	1	10	39	3	636.979	1908.92	0.48	89.09	1.47682e+06	0	0	0	0	0	290872	0	74276.8	0	24707	24707	MS2	11/142	20180123_Lumos_RSLC3_Stadlmann_Penninger_IMBA_mESC_intact_PNGaseF_HILIC_18.raw
Protein Ankhd1 OS=Mus musculus GN=Ankhd1 PE=1 SV=1 - [E9PUR0_MOUSE]|Protein Ankhd1 OS=Mus musculus GN=Ankhd1 PE=1 SV=1 - [E9Q1M6_MOUSE]	E9PUR0;E9Q1M6	KQEDEENKPKENSEQPEGEDEENDEDVEQEIPIEPPSATTTTTIGISATSTTFTNVFGK	2	N7(HexNA); N55(HexNA)	S37(HexNAc): 25.04; T39(HexNAc): 25.04; T40(HexNAc): 25.04; T41(HexNAc): 25.04; T42(HexNAc): 49.91; T43(HexNAc): 49.91	HCD	1				133	4.1493e-12	2	26	87	5	1384.03	6916.14	0.24	140.38	899468	0	0	0	0	0	1836.76	0	8692.49	1754.61	37894	37894	MS2	35/682	20180123_Lumos_RSLC3_Stadlmann_Penninger_IMBA_mESC_intact_PNGaseF_HILIC_16.raw
Protein Ankhd1 OS=Mus musculus GN=Ankhd1 PE=1 SV=1 - [E9PUR0_MOUSE]|Protein Ankhd1 OS=Mus musculus GN=Ankhd1 PE=1 SV=1 - [E9Q1M6_MOUSE]	E9PUR0;E9Q1M6	KQEDEENKPKENSEQPEGEDEENDEDVEQEIPIEPPSATTTTTIGISATSTTFTNVFGK	2	N23(HexNA); S37(HexNA)	S37(HexNAc): 66.09; T39(HexNAc): 66.09; T40(HexNAc): 66.09	HCD	1				102	4.84059e-09	2	0	78	5	1384.03	6916.13	-0.11	140.68	1.08077e+06	0	2364.32	0	0	0	0	0	6413.61	4038.14	37971	37971	MS2	38/682	20180123_Lumos_RSLC3_Stadlmann_Penninger_IMBA_mESC_intact_PNGaseF_HILIC_16.raw
Protein Ankhd1 OS=Mus musculus GN=Ankhd1 PE=1 SV=1 - [E9PUR0_MOUSE]|Protein Ankhd1 OS=Mus musculus GN=Ankhd1 PE=1 SV=1 - [E9Q1M6_MOUSE]|Protein Ankhd1 (Fragment) OS=Mus musculus GN=Ankhd1 PE=1 SV=1 - [F7DE17_MOUSE]	E9PUR0;E9Q1M6;F7DE17	GGGAGGNSDSDNIDSTDCNSESSSGGK	3	C18(Carbamidomethyl)		HCD	1				85	1.09726e-08	0	6	150	3	844.662	2531.97	2.27	37.74	17090.8	0	0	0	0	0	2623.3	0	3640.21	0	9987	9987	MS2	12/280	20180123_Lumos_RSLC3_Stadlmann_Penninger_IMBA_mESC_intact_PNGaseF_HILIC_17.raw
Protein Ankhd1 OS=Mus musculus GN=Ankhd1 PE=1 SV=1 - [E9PUR0_MOUSE]|Protein Ankhd1 OS=Mus musculus GN=Ankhd1 PE=1 SV=1 - [E9Q1M6_MOUSE]|Protein Ankhd1 (Fragment) OS=Mus musculus GN=Ankhd1 PE=1 SV=1 - [F7DE17_MOUSE]	E9PUR0;E9Q1M6;F7DE17	TSPPATVISSVTSTSSSLPSVSSTSITSGHVTTTFMPAPTQVPLSSQK	3	T34(HexNA); T40(HexNA); S45(HexNA); S46(HexNA)	Too many isoforms	HCD	1				33	0.0573314	0		150	4	1397.94	5588.75	2.51	135.43	183702	0	0	0	0	0	1427.05	0	0	0	37987	37987	MS2	22/480	20180123_Lumos_RSLC3_Stadlmann_Penninger_IMBA_mESC_intact_PNGaseF_HILIC_15.raw
Glucocorticoid receptor OS=Mus musculus GN=Nr3c1 PE=1 SV=1 - [E9PUR6_MOUSE]|Glucocorticoid receptor OS=Mus musculus GN=Nr3c1 PE=1 SV=1 - [E9PYV1_MOUSE]|Glucocorticoid receptor (Fragment) OS=Mus musculus GN=Nr3c1 PE=1 SV=1 - [E9Q310_MOUSE]|Glucocorticoid receptor (Fragment) OS=Mus musculus GN=Nr3c1 PE=1 SV=7 - [E9Q8A6_MOUSE]	E9PUR6;E9PYV1;E9Q310;E9Q8A6	GSASNAQQQQQQQQQQQQQQQQQPQPDLSK	4			HCD	1				46	0.00418112	0	0	150	3	1150.21	3448.62	-0.4	48.3	21087.5	0	1711.5	0	0	0	4723.21	0	0	0	13105	13105	MS2	20/336	20180123_Lumos_RSLC3_Stadlmann_Penninger_IMBA_mESC_intact_PNGaseF_HILIC_18.raw
Glucocorticoid receptor OS=Mus musculus GN=Nr3c1 PE=1 SV=1 - [E9PUR6_MOUSE]|Glucocorticoid receptor OS=Mus musculus GN=Nr3c1 PE=1 SV=1 - [E9PYV1_MOUSE]|Glucocorticoid receptor (Fragment) OS=Mus musculus GN=Nr3c1 PE=1 SV=1 - [E9Q310_MOUSE]|Glucocorticoid receptor (Fragment) OS=Mus musculus GN=Nr3c1 PE=1 SV=7 - [E9Q8A6_MOUSE]	E9PUR6;E9PYV1;E9Q310;E9Q8A6	GSASNAQQQQQQQQQQQQQQQQQPQPDLSK	4			HCD	1				26	0.429457	0	5	150	3	1150.21	3448.62	1.19	48.62	24302.5	0	2995.3	865.912	0	0	9573.42	0	1976.1	0	12555	12555	MS2	16/336	20180123_Lumos_RSLC3_Stadlmann_Penninger_IMBA_mESC_intact_PNGaseF_HILIC_20.raw
Tetratricopeptide repeat protein 17 OS=Mus musculus GN=Ttc17 PE=1 SV=1 - [TTC17_MOUSE]|Tetratricopeptide repeat protein 17 OS=Mus musculus GN=Ttc17 PE=1 SV=1 - [A2AFY7_MOUSE]|Tetratricopeptide repeat protein 17 OS=Mus musculus GN=Ttc17 PE=1 SV=1 - [A2AGG1_MOUSE]	E9PVB5;A2AFY7;A2AGG1	LESTVVEESNGSDEVEKSDETK	3	S9(HexNA)	S9(HexNAc): 99.69	HCD	1	1378.48	id=HexNAc2.Hex6_N-Glycan	0.74	39	0.0118087	1	100	150	3	872.06	2614.16	-3.63	56.39	48322.2	0	0	0	0	0	9064.93	0	1473.6	0	15451	15451	MS2	8/230	20180123_Lumos_RSLC3_Stadlmann_Penninger_IMBA_mESC_intact_PNGaseF_HILIC_18.raw
Tetratricopeptide repeat protein 17 OS=Mus musculus GN=Ttc17 PE=1 SV=1 - [TTC17_MOUSE]|Tetratricopeptide repeat protein 17 OS=Mus musculus GN=Ttc17 PE=1 SV=1 - [A2AFY7_MOUSE]|Tetratricopeptide repeat protein 17 OS=Mus musculus GN=Ttc17 PE=1 SV=1 - [A2AGG1_MOUSE]	E9PVB5;A2AFY7;A2AGG1	LESTVVEESNGSDEVEKSDETK	3	N10(HexNA)	S9(HexNAc): 49.93; N10(HexNAc): 49.93	HCD	1	1702.58	id=HexNAc2.Hex8_N-Glycan	1.02	40	0.0105551	1	0	150	3	872.068	2614.19	6.11	56.21	53877	0	0	0	0	0	10531.1	0	2194.79	0	15445	15445	MS2	8/230	20180123_Lumos_RSLC3_Stadlmann_Penninger_IMBA_mESC_intact_PNGaseF_HILIC_19.raw
Protein Zfp282 OS=Mus musculus GN=Zfp282 PE=4 SV=1 - [E9PVC2_MOUSE]	E9PVC2	STGGEAQPTGEGSAGGGGGGGSGGGGGTGAGSGNSTGAGAGSGCGSCCPGGLRR	1	C44(Carbamidomethyl); C47(Carbamidomethyl); C48(Carbamidomethyl)		HCD	1				216	5.07974e-21	1	6	150	4	1118.22	4469.85	0.7	52.02	17357.5	0	2542.07	0	0	0	6084.66	0	0	0	14253	14253	MS2	30/608	20180123_Lumos_RSLC3_Stadlmann_Penninger_IMBA_mESC_intact_PNGaseF_HILIC_19.raw
Eukaryotic translation initiation factor 4 gamma 1 OS=Mus musculus GN=Eif4g1 PE=1 SV=1 - [E9PVC5_MOUSE]|Eukaryotic translation initiation factor 4 gamma 1 OS=Mus musculus GN=Eif4g1 PE=1 SV=1 - [E9PVC6_MOUSE]|Eukaryotic translation initiation factor 4 gamma 1 OS=Mus musculus GN=Eif4g1 PE=1 SV=1 - [E9Q9E1_MOUSE]|Eukaryotic translation initiation factor 4 gamma 1 OS=Mus musculus GN=Eif4g1 PE=1 SV=1 …	E9PVC5;E9PVC6;E9Q9E1;Q6NZJ6;A0A0J9YUS5	GSSGGSGAKPSDTASEATRPATLNR	5			HCD	1				44	0.0062208	0	28	150	4	594.542	2375.15	-2.88	40.14	15663.4	0	0	1069.13	0	0	4044.56	0	0	0	10394	10394	MS2	11/264	20180123_Lumos_RSLC3_Stadlmann_Penninger_IMBA_mESC_intact_PNGaseF_HILIC_15.raw
Coiled-coil domain-containing protein 62 OS=Mus musculus GN=Ccdc62 PE=3 SV=1 - [CCD62_MOUSE]	E9PVD1	ELNDMVAVHQR	1	N3(HexNA)	N3(HexNAc): 100	HCD	1	1150.4	id=HexNAc2.Hex1.NeuNAc2_O-Glycan	1.43	3	49.6336	0	0	150	4	379.439	1514.74	5.43	7.82	39765.5	0	13555.4	5705.4	0	0	2092.55	0	0	0	1313	1313	MS2	2/102	20180123_Lumos_RSLC3_Stadlmann_Penninger_IMBA_mESC_intact_PNGaseF_HILIC_15.raw
Protein Golgb1 OS=Mus musculus GN=Golgb1 PE=1 SV=1 - [E9PVZ8_MOUSE]|Protein Golgb1 OS=Mus musculus GN=Golgb1 PE=1 SV=1 - [E9QAH1_MOUSE]	E9PVZ8;E9QAH1	KYDASLK	2	S5(HexNA)	S5(HexNAc): 100	HCD	1	1971.72	id=HexNAc5.Hex5.dHex1_N-Glycan	0.92	19	0.586789	1	4	150	3	343.182	1027.53	0.14	49.74	438332	0	2000.37	0	0	0	241427	1413.01	4486.98	0	13409	13409	MS2	1964-04-01	20180123_Lumos_RSLC3_Stadlmann_Penninger_IMBA_mESC_intact_PNGaseF_HILIC_17.raw
Protein Golgb1 OS=Mus musculus GN=Golgb1 PE=1 SV=1 - [E9PVZ8_MOUSE]|Protein Golgb1 OS=Mus musculus GN=Golgb1 PE=1 SV=1 - [E9QAH1_MOUSE]	E9PVZ8;E9QAH1	KYDASLK	2	S5(HexNA)	S5(HexNAc): 100	HCD	1	2060.76	id=HexNAc4.Hex5.dHex3_N-Glycan ; id=HexNAc4.Hex4.dHex2.NeuNAc1+17amu_N-Glycan	0.91	16	1.2782	1	30	150	3	343.183	1027.53	2.33	44.8	174839	0	1913.05	0	0	0	73550.6	9388.69	3765.39	0	12094	12094	MS2	1964-03-01	20180123_Lumos_RSLC3_Stadlmann_Penninger_IMBA_mESC_intact_PNGaseF_HILIC_18.raw
Protein Golgb1 OS=Mus musculus GN=Golgb1 PE=1 SV=1 - [E9PVZ8_MOUSE]|Protein Golgb1 OS=Mus musculus GN=Golgb1 PE=1 SV=1 - [E9QAH1_MOUSE]	E9PVZ8;E9QAH1	KYDASLK	2	S5(HexNA)	S5(HexNAc): 100	HCD	1	2262.83	id=HexNAc5.Hex4.NeuNAc2+17amu_O-Glycan	0.84	16	1.44684	1	0	150	3	343.182	1027.53	1.17	67.08	127801	0	55367.6	16610.4	0	0	56751.3	0	1339.15	2348.64	18407	18407	MS2	1964-04-01	20180123_Lumos_RSLC3_Stadlmann_Penninger_IMBA_mESC_intact_PNGaseF_HILIC_17.raw
Protein Golgb1 OS=Mus musculus GN=Golgb1 PE=1 SV=1 - [E9PVZ8_MOUSE]|Protein Golgb1 OS=Mus musculus GN=Golgb1 PE=1 SV=1 - [E9QAH1_MOUSE]	E9PVZ8;E9QAH1	KYDASLK	2	S5(HexNA)	S5(HexNAc): 100	HCD	1	2263.83	id=HexNAc5.Hex5.dHex3_N-Glycan ; id=HexNAc5.Hex4.dHex2.NeuNAc1+17amu_N-Glycan	0.92	16	1.24	1	4	150	3	343.182	1027.53	1.59	45.55	1.13393e+06	0	0	0	0	0	481490	54807.7	13521.7	0	12315	12315	MS2	1964-04-01	20180123_Lumos_RSLC3_Stadlmann_Penninger_IMBA_mESC_intact_PNGaseF_HILIC_18.raw
Protein Golgb1 OS=Mus musculus GN=Golgb1 PE=1 SV=1 - [E9PVZ8_MOUSE]|Protein Golgb1 OS=Mus musculus GN=Golgb1 PE=1 SV=1 - [E9QAH1_MOUSE]	E9PVZ8;E9QAH1	KYDASLK	2	S5(HexNA)	S5(HexNAc): 100	HCD	1	2425.89	id=HexNAc5.Hex6.dHex3_N-Glycan ; id=HexNAc5.Hex5.dHex2.NeuNAc1+17amu_N-Glycan	0.89	12	3.57266	1	9	150	3	343.182	1027.53	2.22	44.85	387167	0	2560.61	0	0	0	107795	9345.56	31920.8	0	12157	12157	MS2	1964-04-01	20180123_Lumos_RSLC3_Stadlmann_Penninger_IMBA_mESC_intact_PNGaseF_HILIC_19.raw
Protein Golgb1 OS=Mus musculus GN=Golgb1 PE=1 SV=1 - [E9PVZ8_MOUSE]|Protein Golgb1 OS=Mus musculus GN=Golgb1 PE=1 SV=1 - [E9QAH1_MOUSE]	E9PVZ8;E9QAH1	KYDASLK	2	S5(HexNA)	S5(HexNAc): 100	HCD	1	3026.1	id=HexNAc7.Hex8.NeuNAc1+17amu_N-Glycan	0.79	4	20.7427	1	9	150	3	343.182	1027.53	0.93	45.48	66039.9	0	1688.77	0	0	0	27356.6	0	13740.5	0	11679	11679	MS2	1964-03-01	20180123_Lumos_RSLC3_Stadlmann_Penninger_IMBA_mESC_intact_PNGaseF_HILIC_20.raw
Protein Armcx4 OS=Mus musculus GN=Armcx4 PE=1 SV=1 - [E9PWM3_MOUSE]	E9PWM3	GNPNPTPKTEAGTATTSSAQTNVTSSQGETTPGAK	1	T31(HexNA)	S17(HexNAc): 49.81; S18(HexNAc): 49.81	HCD	1	406.159	id=HexNAc2_NO-Glycan	0.53	63	8.04762e-05	1	68	150	3	1197.89	3591.66	-8.81	52.03	148229	0	0	0	0	0	17555.9	0	4447.38	0	14098	14098	MS2	14/388	20180123_Lumos_RSLC3_Stadlmann_Penninger_IMBA_mESC_intact_PNGaseF_HILIC_17.raw
Protein Armcx4 OS=Mus musculus GN=Armcx4 PE=1 SV=1 - [E9PWM3_MOUSE]	E9PWM3	GNPNPTPKTEAGTATTSSAQTNVTSSQGETTPGAK	1	N22(HexNA)	N22(HexNAc): 99.17	HCD	1				74	7.05551e-06	1	7	139	3	1197.9	3591.69	-0.47	53.03	206445	0	0	0	0	0	19049	0	0	0	14268	14268	MS2	28/388	20180123_Lumos_RSLC3_Stadlmann_Penninger_IMBA_mESC_intact_PNGaseF_HILIC_16.raw
Protein Armcx4 OS=Mus musculus GN=Armcx4 PE=1 SV=1 - [E9PWM3_MOUSE]	E9PWM3	SWTGTGDQSDGAAKPGFENQTSDEGSWAGTIGQPSGGSK	1			HCD	1				65	2.86254e-05	0	8	22	3	1285.9	3855.7	0.43	111.4	295611	0	0	0	0	0	0	0	0	0	31081	31081	MS2	16/440	20180123_Lumos_RSLC3_Stadlmann_Penninger_IMBA_mESC_intact_PNGaseF_HILIC_15.raw
Protein Armcx4 OS=Mus musculus GN=Armcx4 PE=1 SV=1 - [E9PWM3_MOUSE]	E9PWM3	TEAGTATTSSAQTNVTSSQGETTPGAK	1			HCD	1				36	0.0333049	0	0	150	3	861.739	2583.2	0.01	53.02	1923.66	0	0	0	0	0	0	0	0	0	13782	13782	MS2	8/282	20180123_Lumos_RSLC3_Stadlmann_Penninger_IMBA_mESC_intact_PNGaseF_HILIC_20.raw
Protein Armcx4 OS=Mus musculus GN=Armcx4 PE=1 SV=1 - [E9PWM3_MOUSE]	E9PWM3	VKGNPNPTPKTEAGTATTSSAQTNVTSSQGETTPGAK	1	S20(HexNA)	T18(HexNAc): 33.3; S19(HexNAc): 33.3; S20(HexNAc): 33.3	HCD	1				150	1.70111e-13	2	0	150	3	1273.62	3818.85	0.47	46.51	36083	0	0	0	0	0	1252.03	0	0	0	12405	12405	MS2	34/408	20180123_Lumos_RSLC3_Stadlmann_Penninger_IMBA_mESC_intact_PNGaseF_HILIC_16.raw
Protein Armcx4 OS=Mus musculus GN=Armcx4 PE=1 SV=1 - [E9PWM3_MOUSE]	E9PWM3	VKGNPNPTPKTEAGTATTSSAQTNVTSSQGETTPGAK	1	N24(HexNA)	T23(HexNAc): 99.57	HCD	1				111	1.30743e-09	2	3	82	4	955.468	3818.85	-0.41	46.51	787116	0	0	0	0	0	16179.3	0	0	0	12404	12404	MS2	22/408	20180123_Lumos_RSLC3_Stadlmann_Penninger_IMBA_mESC_intact_PNGaseF_HILIC_16.raw
Disintegrin and metalloproteinase domain-containing protein 10 OS=Mus musculus GN=Adam10 PE=1 SV=1 - [E9PYF2_MOUSE]|Disintegrin and metalloproteinase domain-containing protein 10 OS=Mus musculus GN=Adam10 PE=1 SV=2 - [ADA10_MOUSE]	E9PYF2;O35598	FSLCSIRNISQVLEK	2	S2(HexNA); C4(Carbamidomethyl)	S2(HexNAc): 50; N8(HexNAc): 50	HCD	1	1540.53	id=HexNAc2.Hex7_N-Glycan	0.95	7	18.4204	1	38	150	3	666.352	1997.04	2.78	124.35	92320	0	0	0	0	0	18503.4	0	2479.93	0	34821	34821	MS2	6/152	20180123_Lumos_RSLC3_Stadlmann_Penninger_IMBA_mESC_intact_PNGaseF_HILIC_15.raw
Disintegrin and metalloproteinase domain-containing protein 10 OS=Mus musculus GN=Adam10 PE=1 SV=1 - [E9PYF2_MOUSE]|Disintegrin and metalloproteinase domain-containing protein 10 OS=Mus musculus GN=Adam10 PE=1 SV=2 - [ADA10_MOUSE]	E9PYF2;O35598	INTTSDEKDPTNPFR	2	N2(HexNA)	N2(HexNAc): 100	HCD	1	1864.63	id=HexNAc2.Hex9_N-Glycan	0.81	81	9.7755e-07	1	0	150	3	646.642	1937.91	1.5	61.42	250275	0	4466.11	1546.01	0	0	54380	0	14232.9	0	16947	16947	MS2	11/154	20180123_Lumos_RSLC3_Stadlmann_Penninger_IMBA_mESC_intact_PNGaseF_HILIC_19.raw
Disintegrin and metalloproteinase domain-containing protein 10 OS=Mus musculus GN=Adam10 PE=1 SV=1 - [E9PYF2_MOUSE]|Disintegrin and metalloproteinase domain-containing protein 10 OS=Mus musculus GN=Adam10 PE=1 SV=2 - [ADA10_MOUSE]	E9PYF2;O35598	INTTSDEKDPTNPFR	2	S5(HexNA)	N2(HexNAc): 100	HCD	1	1864.63	id=HexNAc2.Hex9_N-Glycan	0.74	77	2.11932e-06	1	0	150	3	646.638	1937.9	-4.93	60.75	219791	0	1342.72	0	0	0	39581.1	0	9996.76	0	16709	16709	MS2	11/154	20180123_Lumos_RSLC3_Stadlmann_Penninger_IMBA_mESC_intact_PNGaseF_HILIC_18.raw
Disintegrin and metalloproteinase domain-containing protein 10 OS=Mus musculus GN=Adam10 PE=1 SV=1 - [E9PYF2_MOUSE]|Disintegrin and metalloproteinase domain-containing protein 10 OS=Mus musculus GN=Adam10 PE=1 SV=2 - [ADA10_MOUSE]	E9PYF2;O35598	INTTSDEKDPTNPFRFPNIGVEK	2	N2(HexNA)	N2(HexNAc): 100	HCD	1	1702.58	id=HexNAc2.Hex8_N-Glycan	0.74	62	9.5652e-05	2	4	103	4	706.353	2822.39	1.4	103.94	347888	0	0	0	0	0	65737.9	0	12857.7	0	28721	28721	MS2	17/256	20180123_Lumos_RSLC3_Stadlmann_Penninger_IMBA_mESC_intact_PNGaseF_HILIC_17.raw
Disintegrin and metalloproteinase domain-containing protein 10 OS=Mus musculus GN=Adam10 PE=1 SV=1 - [E9PYF2_MOUSE]|Disintegrin and metalloproteinase domain-containing protein 10 OS=Mus musculus GN=Adam10 PE=1 SV=2 - [ADA10_MOUSE]	E9PYF2;O35598	INTTSDEKDPTNPFRFPNIGVEK	2	N2(HexNA)	N2(HexNAc): 100	HCD	1	1864.63	id=HexNAc2.Hex9_N-Glycan	0.93	95	4.58875e-08	2	10	73	4	706.354	2822.39	3.1	103.84	719290	0	8253.39	1947.82	0	0	136748	0	32031.8	0	28686	28686	MS2	18/256	20180123_Lumos_RSLC3_Stadlmann_Penninger_IMBA_mESC_intact_PNGaseF_HILIC_17.raw
Disintegrin and metalloproteinase domain-containing protein 10 OS=Mus musculus GN=Adam10 PE=1 SV=1 - [E9PYF2_MOUSE]|Disintegrin and metalloproteinase domain-containing protein 10 OS=Mus musculus GN=Adam10 PE=1 SV=2 - [ADA10_MOUSE]	E9PYF2;O35598	INTTSDEKDPTNPFRFPNIGVEK	2	N2(HexNA)	N2(HexNAc): 100	HCD	1	1864.63	id=HexNAc2.Hex9_N-Glycan	0.75	77	3.12174e-06	2	1	77	4	706.353	2822.39	1.72	104.91	658732	0	0	0	0	0	127139	0	25257.4	0	28561	28561	MS2	16/256	20180123_Lumos_RSLC3_Stadlmann_Penninger_IMBA_mESC_intact_PNGaseF_HILIC_18.raw
Disintegrin and metalloproteinase domain-containing protein 10 OS=Mus musculus GN=Adam10 PE=1 SV=1 - [E9PYF2_MOUSE]|Disintegrin and metalloproteinase domain-containing protein 10 OS=Mus musculus GN=Adam10 PE=1 SV=2 - [ADA10_MOUSE]	E9PYF2;O35598	INTTSDEKDPTNPFRFPNIGVEK	2	S5(HexNA)	N2(HexNAc): 99.65	HCD	1	1864.63	id=HexNAc2.Hex9_N-Glycan	0.84	35	0.0558145	2	30	150	4	706.346	2822.36	-8.32	105.02	81314	0	1984.49	0	0	0	17190.9	0	4150.73	0	28645	28645	MS2	8/256	20180123_Lumos_RSLC3_Stadlmann_Penninger_IMBA_mESC_intact_PNGaseF_HILIC_19.raw
Disintegrin and metalloproteinase domain-containing protein 10 OS=Mus musculus GN=Adam10 PE=1 SV=1 - [E9PYF2_MOUSE]|Disintegrin and metalloproteinase domain-containing protein 10 OS=Mus musculus GN=Adam10 PE=1 SV=2 - [ADA10_MOUSE]	E9PYF2;O35598	IRINTTSDEKDPTNPFR	2	T6(HexNA)	N4(HexNAc): 99.72	HCD	1	1864.63	id=HexNAc2.Hex9_N-Glycan	0.53	29	0.1848	2	18	92	4	552.53	2207.1	1.61	66.59	650824	0	120536	28241	0	0	90492.9	0	33657	0	18416	18416	MS2	11/174	20180123_Lumos_RSLC3_Stadlmann_Penninger_IMBA_mESC_intact_PNGaseF_HILIC_18.raw
Disintegrin and metalloproteinase domain-containing protein 10 OS=Mus musculus GN=Adam10 PE=1 SV=1 - [E9PYF2_MOUSE]|Disintegrin and metalloproteinase domain-containing protein 10 OS=Mus musculus GN=Adam10 PE=1 SV=2 - [ADA10_MOUSE]	E9PYF2;O35598	IRINTTSDEKDPTNPFR	2	S7(HexNA)	N4(HexNAc): 98.8	HCD	1	1864.63	id=HexNAc2.Hex9_N-Glycan	0.59	16	4.09003	2	0	150	3	736.371	2207.1	1.48	66.58	50040.6	0	2578.63	0	0	0	15125.9	1466.69	1585.23	0	18414	18414	MS2	7/174	20180123_Lumos_RSLC3_Stadlmann_Penninger_IMBA_mESC_intact_PNGaseF_HILIC_18.raw
Disintegrin and metalloproteinase domain-containing protein 10 OS=Mus musculus GN=Adam10 PE=1 SV=1 - [E9PYF2_MOUSE]|Disintegrin and metalloproteinase domain-containing protein 10 OS=Mus musculus GN=Adam10 PE=1 SV=2 - [ADA10_MOUSE]	E9PYF2;O35598	NISQVLEK	2	S3(HexNA)	N1(HexNAc): 99.84	HCD	1	1864.63	id=HexNAc2.Hex9_N-Glycan	1.5	24	0.440785	0	13	150	3	378.54	1133.61	0.39	53.21	179616	0	1552.29	0	0	0	35214.9	0	8172.66	0	14526	14526	MS2	1978-09-01	20180123_Lumos_RSLC3_Stadlmann_Penninger_IMBA_mESC_intact_PNGaseF_HILIC_18.raw
Disintegrin and metalloproteinase domain-containing protein 10 OS=Mus musculus GN=Adam10 PE=1 SV=1 - [E9PYF2_MOUSE]|Disintegrin and metalloproteinase domain-containing protein 10 OS=Mus musculus GN=Adam10 PE=1 SV=2 - [ADA10_MOUSE]	E9PYF2;O35598	NISQVLEKK	2	S3(HexNA)	N1(HexNAc): 99.81	HCD	1	1702.58	id=HexNAc2.Hex8_N-Glycan	1.32	33	0.0430548	1	4	150	3	421.239	1261.7	1.25	39.24	160633	0	17036.4	3683.74	0	0	34990.4	0	9543.27	0	10426	10426	MS2	1988-07-01	20180123_Lumos_RSLC3_Stadlmann_Penninger_IMBA_mESC_intact_PNGaseF_HILIC_17.raw
Disintegrin and metalloproteinase domain-containing protein 10 OS=Mus musculus GN=Adam10 PE=1 SV=1 - [E9PYF2_MOUSE]|Disintegrin and metalloproteinase domain-containing protein 10 OS=Mus musculus GN=Adam10 PE=1 SV=2 - [ADA10_MOUSE]	E9PYF2;O35598	NISQVLEKK	2	S3(HexNA)	N1(HexNAc): 50; S3(HexNAc): 50	HCD	1	1864.63	id=HexNAc2.Hex9_N-Glycan	1.07	10	7.12888	1	54	150	3	421.239	1261.7	1.47	39.03	38918.6	0	0	0	0	0	7959.76	0	2145.96	0	10365	10365	MS2	1988-04-01	20180123_Lumos_RSLC3_Stadlmann_Penninger_IMBA_mESC_intact_PNGaseF_HILIC_17.raw
Protein Lmo7 OS=Mus musculus GN=Lmo7 PE=1 SV=1 - [E9PYF4_MOUSE]|Protein Lmo7 OS=Mus musculus GN=Lmo7 PE=1 SV=1 - [E9PYI7_MOUSE]|Protein Lmo7 (Fragment) OS=Mus musculus GN=Lmo7 PE=1 SV=1 - [F6TFN2_MOUSE]|Protein Lmo7 (Fragment) OS=Mus musculus GN=Lmo7 PE=1 SV=1 - [F6VG99_MOUSE]	E9PYF4;E9PYI7;F6TFN2;F6VG99	STTELNDPLIEKNGSSK	4	S16(HexNA)	N13(HexNAc): 100	HCD	1	1702.58	id=HexNAc2.Hex8_N-Glycan	0.81	26	0.329879	1	8	150	3	679.341	2036.01	3.3	56.3	84945.7	0	1123.51	0	0	0	19271.2	0	3609.58	0	15428	15428	MS2	9/180	20180123_Lumos_RSLC3_Stadlmann_Penninger_IMBA_mESC_intact_PNGaseF_HILIC_18.raw
Protein Setd1a OS=Mus musculus GN=Setd1a PE=1 SV=1 - [E9PYH6_MOUSE]	E9PYH6	HFSTSSAPATTATATSATAAATAASSSSSSSSSSSSSSSSSSSASQFR	1	S45(HexNA)	S25(HexNAc): 24.94; S26(HexNAc): 24.94; S27(HexNAc): 24.94; S28(HexNAc): 24.94	HCD	1				215	2.34413e-20	0	0	150	3	1538.01	4612.02	0.71	82.78	141682	0	0	0	0	0	1480.53	0	0	0	22852	22852	MS2	39/464	20180123_Lumos_RSLC3_Stadlmann_Penninger_IMBA_mESC_intact_PNGaseF_HILIC_17.raw
Protein Setd1a OS=Mus musculus GN=Setd1a PE=1 SV=1 - [E9PYH6_MOUSE]	E9PYH6	HFSTSSAPATTATATSATAAATAASSSSSSSSSSSSSSSSSSSASQFR	1	S45(HexNA)	S25(HexNAc): 24.94; S26(HexNAc): 24.94; S27(HexNAc): 24.94; S28(HexNAc): 24.94	HCD	1				200	6.16483e-19	0	0	150	3	1538.01	4612.01	-1.75	82.86	114583	0	0	0	0	0	1011.4	0	0	0	23001	23001	MS2	35/464	20180123_Lumos_RSLC3_Stadlmann_Penninger_IMBA_mESC_intact_PNGaseF_HILIC_18.raw
Protein Setd1a OS=Mus musculus GN=Setd1a PE=1 SV=1 - [E9PYH6_MOUSE]	E9PYH6	HFSTSSAPATTATATSATAAATAASSSSSSSSSSSSSSSSSSSASQFR	1	S43(HexNA); S45(HexNA)	S25(HexNAc): 66.56; S26(HexNAc): 66.56; S27(HexNAc): 66.56	HCD	1				183	3.56845e-17	0	0	150	4	1204.53	4815.1	1.37	78.27	713561	1398.22	3028.89	1074.07	0	0	7990.32	0	0	0	21712	21712	MS2	40/464	20180123_Lumos_RSLC3_Stadlmann_Penninger_IMBA_mESC_intact_PNGaseF_HILIC_18.raw
Protein Setd1a OS=Mus musculus GN=Setd1a PE=1 SV=1 - [E9PYH6_MOUSE]	E9PYH6	HFSTSSAPATTATATSATAAATAASSSSSSSSSSSSSSSSSSSASQFR	1			HCD	1				152	4.4873e-14	0	0	150	3	1470.32	4408.93	-1.08	86.02	4056.47	0	0	0	0	0	1003.28	0	0	0	23751	23751	MS2	31/464	20180123_Lumos_RSLC3_Stadlmann_Penninger_IMBA_mESC_intact_PNGaseF_HILIC_17.raw
Protein Setd1a OS=Mus musculus GN=Setd1a PE=1 SV=1 - [E9PYH6_MOUSE]	E9PYH6	HFSTSSAPATTATATSATAAATAASSSSSSSSSSSSSSSSSSSASQFR	1	S43(HexNA); S45(HexNA)	S25(HexNAc): 49.95; S26(HexNAc): 49.95; S27(HexNAc): 49.95; S28(HexNAc): 49.95	HCD	1				150	6.15068e-14	0	0	150	4	1204.53	4815.09	-1.27	75.53	238464	0	7209.23	1411.26	2584.73	0	7670.53	0	0	0	20940	20940	MS2	34/464	20180123_Lumos_RSLC3_Stadlmann_Penninger_IMBA_mESC_intact_PNGaseF_HILIC_18.raw
Protein Setd1a OS=Mus musculus GN=Setd1a PE=1 SV=1 - [E9PYH6_MOUSE]	E9PYH6	HFSTSSAPATTATATSATAAATAASSSSSSSSSSSSSSSSSSSASQFR	1	S43(HexNA); S45(HexNA)	T22(HexNAc): 39.97; S25(HexNAc): 39.97; S26(HexNAc): 39.97; S27(HexNAc): 39.97; S28(HexNAc): 39.97	HCD	1				143	3.07799e-13	0	0	150	4	1204.53	4815.11	2.69	73.95	193288	0	927.147	0	0	0	4500.51	0	0	0	20493	20493	MS2	33/464	20180123_Lumos_RSLC3_Stadlmann_Penninger_IMBA_mESC_intact_PNGaseF_HILIC_19.raw
Protein Setd1a OS=Mus musculus GN=Setd1a PE=1 SV=1 - [E9PYH6_MOUSE]	E9PYH6	HFSTSSAPATTATATSATAAATAASSSSSSSSSSSSSSSSSSSASQFR	1	S43(HexNA); S45(HexNA)	T22(HexNAc): 33.27; S25(HexNAc): 33.27; S26(HexNAc): 33.27; S27(HexNAc): 33.27; S28(HexNAc): 33.27; S29(HexNAc): 33.27	HCD	1				143	3.52712e-13	0	0	150	3	1605.71	4815.11	2.88	78.23	95711.7	0	0	0	0	0	1935.79	0	0	0	21701	21701	MS2	29/464	20180123_Lumos_RSLC3_Stadlmann_Penninger_IMBA_mESC_intact_PNGaseF_HILIC_18.raw
Protein Setd1a OS=Mus musculus GN=Setd1a PE=1 SV=1 - [E9PYH6_MOUSE]	E9PYH6	RHFSTSSAPATTATATSATAAATAASSSSSSSSSSSSSSSSSSSASQFR	1	S17(HexNA); T19(HexNA); T23(HexNA)	Too many isoforms	HCD	1				174	2.96082e-16	1	2	150	4	1294.33	5174.29	2.25	62.13	251399	0	9320.83	2440.44	0	0	13990	0	1974.46	0	17149	17149	MS2	42/564	20180123_Lumos_RSLC3_Stadlmann_Penninger_IMBA_mESC_intact_PNGaseF_HILIC_19.raw
Protein Setd1a OS=Mus musculus GN=Setd1a PE=1 SV=1 - [E9PYH6_MOUSE]	E9PYH6	RHFSTSSAPATTATATSATAAATAASSSSSSSSSSSSSSSSSSSASQFR	1	S44(HexNA); S46(HexNA)	S26(HexNAc): 99.47; S27(HexNAc): 33.39; S28(HexNAc): 33.39; S29(HexNAc): 33.39	HCD	1				136	2.46144e-12	1	18	150	4	1243.56	4971.2	1.61	68.3	187442	0	7199.99	2988.52	0	0	12351.9	0	1724.87	0	18908	18908	MS2	36/564	20180123_Lumos_RSLC3_Stadlmann_Penninger_IMBA_mESC_intact_PNGaseF_HILIC_18.raw
Protein Setd1a OS=Mus musculus GN=Setd1a PE=1 SV=1 - [E9PYH6_MOUSE]	E9PYH6	RHFSTSSAPATTATATSATAAATAASSSSSSSSSSSSSSSSSSSASQFR	1	S44(HexNA); S46(HexNA)	S26(HexNAc): 39.97; S27(HexNAc): 39.97; S28(HexNAc): 39.97; S29(HexNAc): 39.97; S30(HexNAc): 39.97	HCD	1				102	4.59767e-09	1	23	150	4	1243.55	4971.19	-1.34	65.81	142302	0	6603.88	2162.58	0	0	21986.5	0	3801.72	0	18226	18226	MS2	32/564	20180123_Lumos_RSLC3_Stadlmann_Penninger_IMBA_mESC_intact_PNGaseF_HILIC_19.raw
Protein Setd1a OS=Mus musculus GN=Setd1a PE=1 SV=1 - [E9PYH6_MOUSE]	E9PYH6	RHFSTSSAPATTATATSATAAATAASSSSSSSSSSSSSSSSSSSASQFR	1			HCD	1				97	1.74251e-08	1	9	150	4	1142.01	4565.04	-0.59	75.62	15371.3	0	1120.18	0	0	0	4431.28	0	0	0	20814	20814	MS2	33/564	20180123_Lumos_RSLC3_Stadlmann_Penninger_IMBA_mESC_intact_PNGaseF_HILIC_17.raw
Protein Setd1a OS=Mus musculus GN=Setd1a PE=1 SV=1 - [E9PYH6_MOUSE]	E9PYH6	RHFSTSSAPATTATATSATAAATAASSSSSSSSSSSSSSSSSSSASQFR	1	S43(HexNA); S44(HexNA); S46(HexNA)	Too many isoforms	HCD	1				76	1.74146e-06	1	0	150	4	1294.32	5174.27	-0.3	67.33	117931	0	5805.25	1634.97	0	0	11098	0	1395.54	0	18681	18681	MS2	15/564	20180123_Lumos_RSLC3_Stadlmann_Penninger_IMBA_mESC_intact_PNGaseF_HILIC_19.raw
Protein Setd1a OS=Mus musculus GN=Setd1a PE=1 SV=1 - [E9PYH6_MOUSE]	E9PYH6	RHFSTSSAPATTATATSATAAATAASSSSSSSSSSSSSSSSSSSASQFR	1	S44(HexNA); S46(HexNA)	S26(HexNAc): 49.95; S27(HexNAc): 49.95; S28(HexNAc): 49.95; S29(HexNAc): 49.95	HCD	1				75	2.31451e-06	1	71	150	4	1243.55	4971.19	-0.55	67.23	178362	0	27031.3	9051.5	0	0	32202.8	0	3824.06	2311.36	18603	18603	MS2	32/564	20180123_Lumos_RSLC3_Stadlmann_Penninger_IMBA_mESC_intact_PNGaseF_HILIC_18.raw
Proline-rich protein 12 OS=Mus musculus GN=Prr12 PE=1 SV=1 - [PRR12_MOUSE]	E9PYL2	ASGTGPETPGLGLDHNKPPELPSTVNAEPLGLIQSGPHQSAPPPPPPPPPPPPVSEPK	1	S55(HexNA)	S40(HexNAc): 99.34	HCD	1				37	0.009224	0	0	67	5	1196.61	5979.03	-3.29	129.03	80092.5	0	6210.51	0	0	0	7448.19	0	0	0	34915	34915	MS2	29/648	20180123_Lumos_RSLC3_Stadlmann_Penninger_IMBA_mESC_intact_PNGaseF_HILIC_16.raw
Proline-rich protein 12 OS=Mus musculus GN=Prr12 PE=1 SV=1 - [PRR12_MOUSE]	E9PYL2	ASGTGPETPGLGLDHNKPPELPSTVNAEPLGLIQSGPHQSAPPPPPPPPPPPPVSEPK	1	S55(HexNA)	S40(HexNAc): 99.43	HCD	1				28	0.0690456	0	2	38	5	1196.62	5979.05	0.9	128.43	223580	0	17203.1	5338.8	0	0	0	0	0	0	36008	36008	MS2	20/648	20180123_Lumos_RSLC3_Stadlmann_Penninger_IMBA_mESC_intact_PNGaseF_HILIC_15.raw
Proline-rich protein 12 OS=Mus musculus GN=Prr12 PE=1 SV=1 - [PRR12_MOUSE]	E9PYL2	ASGTGPETPGLGLDHNKPPELPSTVNAEPLGLIQSGPHQSAPPPPPPPPPPPPVSEPK	1	S55(HexNA)	S55(HexNAc): 100	HCD	1				25	0.131427	0	1	29	5	1196.62	5979.06	2.12	128.61	169239	0	7665.29	0	0	0	0	0	0	0	36057	36057	MS2	30/648	20180123_Lumos_RSLC3_Stadlmann_Penninger_IMBA_mESC_intact_PNGaseF_HILIC_15.raw
Prosaposin OS=Mus musculus GN=Psap PE=1 SV=1 - [E9PZ00_MOUSE]|Prosaposin OS=Mus musculus GN=Psap PE=1 SV=1 - [J3QPG5_MOUSE]|Prosaposin OS=Mus musculus GN=Psap PE=1 SV=2 - [SAP_MOUSE]|Prosaposin OS=Mus musculus GN=Psap PE=1 SV=1 - [Q8BFQ1_MOUSE]|Prosaposin OS=Mus musculus GN=Psap PE=1 SV=1 - [K3W4L3_MOUSE]	E9PZ00;J3QPG5;Q61207;Q8BFQ1;K3W4L3	DNATQEEILHYLEK	5	N2(HexNA)	N2(HexNAc): 100	HCD	1	1378.48	id=HexNAc2.Hex6_N-Glycan	0.71	103	6.09016e-09	0	8	45	3	635.975	1905.91	0.75	115.3	1.96748e+06	0	0	0	0	0	317578	0	62370.9	0	32214	32214	MS2	13/152	20180123_Lumos_RSLC3_Stadlmann_Penninger_IMBA_mESC_intact_PNGaseF_HILIC_15.raw
Prosaposin OS=Mus musculus GN=Psap PE=1 SV=1 - [E9PZ00_MOUSE]|Prosaposin OS=Mus musculus GN=Psap PE=1 SV=1 - [J3QPG5_MOUSE]|Prosaposin OS=Mus musculus GN=Psap PE=1 SV=2 - [SAP_MOUSE]|Prosaposin OS=Mus musculus GN=Psap PE=1 SV=1 - [Q8BFQ1_MOUSE]|Prosaposin OS=Mus musculus GN=Psap PE=1 SV=1 - [K3W4L3_MOUSE]	E9PZ00;J3QPG5;Q61207;Q8BFQ1;K3W4L3	DNATQEEILHYLEK	5	T4(HexNA)	N2(HexNAc): 100	HCD	1	1540.53	id=HexNAc2.Hex7_N-Glycan	0.67	82	8.00411e-07	0	16	150	3	635.976	1905.91	3.4	114.73	395035	0	8572.15	2329.74	0	0	63763.5	0	13341.3	0	31102	31102	MS2	19/152	20180123_Lumos_RSLC3_Stadlmann_Penninger_IMBA_mESC_intact_PNGaseF_HILIC_16.raw
Prosaposin OS=Mus musculus GN=Psap PE=1 SV=1 - [E9PZ00_MOUSE]|Prosaposin OS=Mus musculus GN=Psap PE=1 SV=1 - [J3QPG5_MOUSE]|Prosaposin OS=Mus musculus GN=Psap PE=1 SV=2 - [SAP_MOUSE]|Prosaposin OS=Mus musculus GN=Psap PE=1 SV=1 - [Q8BFQ1_MOUSE]|Prosaposin OS=Mus musculus GN=Psap PE=1 SV=1 - [K3W4L3_MOUSE]	E9PZ00;J3QPG5;Q61207;Q8BFQ1;K3W4L3	DNATQEEILHYLEK	5	N2(HexNA)	N2(HexNAc): 99.8	HCD	1	1661.52	id=HexNAc3.Hex6.PO41_N-Glycan	0.68	32	0.0824626	0	25	150	3	635.973	1905.9	-2.03	135.45	256069	114800	1712.47	0	0	0	36751.1	0	10110.4	0	37002	37002	MS2	7/152	20180123_Lumos_RSLC3_Stadlmann_Penninger_IMBA_mESC_intact_PNGaseF_HILIC_17.raw
Prosaposin OS=Mus musculus GN=Psap PE=1 SV=1 - [E9PZ00_MOUSE]|Prosaposin OS=Mus musculus GN=Psap PE=1 SV=1 - [J3QPG5_MOUSE]|Prosaposin OS=Mus musculus GN=Psap PE=1 SV=2 - [SAP_MOUSE]|Prosaposin OS=Mus musculus GN=Psap PE=1 SV=1 - [Q8BFQ1_MOUSE]|Prosaposin OS=Mus musculus GN=Psap PE=1 SV=1 - [K3W4L3_MOUSE]	E9PZ00;J3QPG5;Q61207;Q8BFQ1;K3W4L3	DNATQEEILHYLEK	5	N2(HexNA)	N2(HexNAc): 100	HCD	1	1702.58	id=HexNAc2.Hex8_N-Glycan	0.68	78	2.06362e-06	0	16	89	3	635.975	1905.91	0.66	114	300111	0	6484.42	1963.16	0	0	59202.3	0	13391.3	0	31392	31392	MS2	12/152	20180123_Lumos_RSLC3_Stadlmann_Penninger_IMBA_mESC_intact_PNGaseF_HILIC_17.raw
Prosaposin OS=Mus musculus GN=Psap PE=1 SV=1 - [E9PZ00_MOUSE]|Prosaposin OS=Mus musculus GN=Psap PE=1 SV=1 - [J3QPG5_MOUSE]|Prosaposin OS=Mus musculus GN=Psap PE=1 SV=2 - [SAP_MOUSE]|Prosaposin OS=Mus musculus GN=Psap PE=1 SV=1 - [Q8BFQ1_MOUSE]|Prosaposin OS=Mus musculus GN=Psap PE=1 SV=1 - [K3W4L3_MOUSE]	E9PZ00;J3QPG5;Q61207;Q8BFQ1;K3W4L3	DNATQEEILHYLEK	5	N2(HexNA)	N2(HexNAc): 100	HCD	1	1864.63	id=HexNAc2.Hex9_N-Glycan	0.67	94	5.56791e-08	0	3	110	3	635.975	1905.91	1.96	113.72	613210	0	3855.54	0	0	0	114174	0	22740.2	0	31319	31319	MS2	12/152	20180123_Lumos_RSLC3_Stadlmann_Penninger_IMBA_mESC_intact_PNGaseF_HILIC_17.raw
Prosaposin OS=Mus musculus GN=Psap PE=1 SV=1 - [E9PZ00_MOUSE]|Prosaposin OS=Mus musculus GN=Psap PE=1 SV=1 - [J3QPG5_MOUSE]|Prosaposin OS=Mus musculus GN=Psap PE=1 SV=2 - [SAP_MOUSE]|Prosaposin OS=Mus musculus GN=Psap PE=1 SV=1 - [Q8BFQ1_MOUSE]|Prosaposin OS=Mus musculus GN=Psap PE=1 SV=1 - [K3W4L3_MOUSE]	E9PZ00;J3QPG5;Q61207;Q8BFQ1;K3W4L3	NSTKEEILAALEK	5	T3(HexNA)	N1(HexNAc): 33.33; S2(HexNAc): 33.33; T3(HexNAc): 33.33	HCD	1	1378.48	id=HexNAc2.Hex6_N-Glycan	0.92	85	3.67276e-07	1	19	81	3	550.294	1648.87	2.09	87.61	481143	0	0	0	0	0	95670.4	0	21858	0	24025	24025	MS2	12/140	20180123_Lumos_RSLC3_Stadlmann_Penninger_IMBA_mESC_intact_PNGaseF_HILIC_15.raw
Prosaposin OS=Mus musculus GN=Psap PE=1 SV=1 - [E9PZ00_MOUSE]|Prosaposin OS=Mus musculus GN=Psap PE=1 SV=1 - [J3QPG5_MOUSE]|Prosaposin OS=Mus musculus GN=Psap PE=1 SV=2 - [SAP_MOUSE]|Prosaposin OS=Mus musculus GN=Psap PE=1 SV=1 - [Q8BFQ1_MOUSE]|Prosaposin OS=Mus musculus GN=Psap PE=1 SV=1 - [K3W4L3_MOUSE]	E9PZ00;J3QPG5;Q61207;Q8BFQ1;K3W4L3	TVVTEAGNLLKDNATQEEILHYLEK	5	N13(HexNA)	N13(HexNAc): 100	HCD	1	1661.52	id=HexNAc3.Hex6.PO41_N-Glycan	0.55	28	0.171546	1	26	150	3	1011.19	3031.56	3.19	154.65	121922	87638.3	0	0	0	0	28108.7	0	6274.96	0	43296	43296	MS2	15/272	20180123_Lumos_RSLC3_Stadlmann_Penninger_IMBA_mESC_intact_PNGaseF_HILIC_15.raw
Prosaposin OS=Mus musculus GN=Psap PE=1 SV=1 - [E9PZ00_MOUSE]|Prosaposin OS=Mus musculus GN=Psap PE=1 SV=1 - [J3QPG5_MOUSE]|Prosaposin OS=Mus musculus GN=Psap PE=1 SV=2 - [SAP_MOUSE]|Prosaposin OS=Mus musculus GN=Psap PE=1 SV=1 - [Q8BFQ1_MOUSE]|Prosaposin OS=Mus musculus GN=Psap PE=1 SV=1 - [K3W4L3_MOUSE]	E9PZ00;J3QPG5;Q61207;Q8BFQ1;K3W4L3	TVVTEAGNLLKDNATQEEILHYLEK	5	T15(HexNA)	N13(HexNAc): 100	HCD	1	1702.58	id=HexNAc2.Hex8_N-Glycan	0.66	126	3.18198e-11	1	3	79	4	758.644	3031.55	1.92	141.43	867519	0	0	0	0	0	183636	0	48832	0	39660	39660	MS2	17/272	20180123_Lumos_RSLC3_Stadlmann_Penninger_IMBA_mESC_intact_PNGaseF_HILIC_15.raw
Prosaposin OS=Mus musculus GN=Psap PE=1 SV=1 - [E9PZ00_MOUSE]|Prosaposin OS=Mus musculus GN=Psap PE=1 SV=1 - [J3QPG5_MOUSE]|Prosaposin OS=Mus musculus GN=Psap PE=1 SV=2 - [SAP_MOUSE]|Prosaposin OS=Mus musculus GN=Psap PE=1 SV=1 - [Q8BFQ1_MOUSE]|Prosaposin OS=Mus musculus GN=Psap PE=1 SV=1 - [K3W4L3_MOUSE]	E9PZ00;J3QPG5;Q61207;Q8BFQ1;K3W4L3	TVVTEAGNLLKDNATQEEILHYLEK	5	N13(HexNA)	N13(HexNAc): 100	HCD	1	1864.63	id=HexNAc2.Hex9_N-Glycan	0.84	95	4.27983e-08	1	0	150	4	758.643	3031.55	0.76	142.27	344378	0	0	0	0	0	78532	0	22162.8	0	38380	38380	MS2	17/272	20180123_Lumos_RSLC3_Stadlmann_Penninger_IMBA_mESC_intact_PNGaseF_HILIC_16.raw
Prosaposin OS=Mus musculus GN=Psap PE=1 SV=1 - [E9PZ00_MOUSE]|Prosaposin OS=Mus musculus GN=Psap PE=1 SV=1 - [J3QPG5_MOUSE]|Prosaposin OS=Mus musculus GN=Psap PE=1 SV=2 - [SAP_MOUSE]|Prosaposin OS=Mus musculus GN=Psap PE=1 SV=1 - [Q8BFQ1_MOUSE]|Prosaposin OS=Mus musculus GN=Psap PE=1 SV=1 - [K3W4L3_MOUSE]	E9PZ00;J3QPG5;Q61207;Q8BFQ1;K3W4L3	TVVTEAGNLLKDNATQEEILHYLEK	5	T15(HexNA)	N8(HexNAc): 50; N13(HexNAc): 50	HCD	1	2206.82	id=HexNAc4.Hex4.dHex3.NeuNAc1+17amu_N-Glycan	0.72	7	31.5802	1	19	150	4	758.636	3031.52	-8.87	154.49	166177	0	52546.5	13164.4	0	0	82862	3503.21	4352.24	2785.06	41605	41605	MS2	7/272	20180123_Lumos_RSLC3_Stadlmann_Penninger_IMBA_mESC_intact_PNGaseF_HILIC_16.raw
Protein Scaf11 OS=Mus musculus GN=Scaf11 PE=1 SV=1 - [E9PZM7_MOUSE]	E9PZM7	QNENTRNEKNDITADSNDPSSTDK	1			HCD	1				76	1.87574e-06	2	0	150	3	898.399	2693.18	-1.75	30.12	4575.04	0	0	0	0	0	0	0	0	0	7563	7563	MS2	24/270	20180123_Lumos_RSLC3_Stadlmann_Penninger_IMBA_mESC_intact_PNGaseF_HILIC_15.raw
Protein Scaf11 OS=Mus musculus GN=Scaf11 PE=1 SV=1 - [E9PZM7_MOUSE]	E9PZM7	QVQGLSSASHVSNNMNTQVLPAPSAAPANTGSVQGPSSGNTSSSSHVQASNAAVK	1			HCD	1				73	6.01757e-06	0	17	118	6	886.933	5316.56	1.69	89.86	17951.8	956.927	4072.47	0	0	0	3122.58	0	0	0	24791	24791	MS2	17/628	20180123_Lumos_RSLC3_Stadlmann_Penninger_IMBA_mESC_intact_PNGaseF_HILIC_17.raw
Neuronal pentraxin receptor OS=Mus musculus GN=Nptxr PE=1 SV=2 - [E9PZM8_MOUSE]|Neuronal pentraxin receptor OS=Mus musculus GN=Nptxr PE=1 SV=1 - [F7BX42_MOUSE]	E9PZM8;F7BX42	IEQELPARGNISSAPAPAMPTALHSK	2	N10(HexNA)	N10(HexNAc): 100	HCD	1	1702.58	id=HexNAc2.Hex8_N-Glycan	0.59	114	4.76702e-10	1	10	84	4	723.124	2889.47	-1.66	83.02	741239	0	3334.1	1360.98	0	0	172458	0	46120.9	0	22921	22921	MS2	29/292	20180123_Lumos_RSLC3_Stadlmann_Penninger_IMBA_mESC_intact_PNGaseF_HILIC_17.raw
Protein ABHD14A OS=Mus musculus GN=Abhd14a PE=1 SV=1 - [E9Q136_MOUSE]|Protein ABHD14A OS=Mus musculus GN=Abhd14a PE=1 SV=1 - [E9PW22_MOUSE]	E9Q136;E9PW22	HLPNHSVVK	2	N4(HexNA)	N4(HexNAc): 100	HCD	1	1702.58	id=HexNAc2.Hex8_N-Glycan	1.13	31	0.0669132	0	2	150	3	411.892	1233.66	1.78	16.76	93965.1	0	0	0	0	0	22475.7	0	6422.76	0	3940	3940	MS2	1974-07-01	20180123_Lumos_RSLC3_Stadlmann_Penninger_IMBA_mESC_intact_PNGaseF_HILIC_17.raw
Protein ABHD14A OS=Mus musculus GN=Abhd14a PE=1 SV=1 - [E9Q136_MOUSE]|Protein ABHD14A OS=Mus musculus GN=Abhd14a PE=1 SV=1 - [E9PW22_MOUSE]	E9Q136;E9PW22	HLPNHSVVK	2	S6(HexNA)	N4(HexNAc): 100	HCD	1	1864.63	id=HexNAc2.Hex9_N-Glycan	0.74	8	12.6682	0	22	150	3	411.894	1233.67	6.6	16.77	71502.5	0	0	0	0	0	14263.2	0	4769.06	0	3943	3943	MS2	1974-05-01	20180123_Lumos_RSLC3_Stadlmann_Penninger_IMBA_mESC_intact_PNGaseF_HILIC_17.raw
Protein ABHD14A OS=Mus musculus GN=Abhd14a PE=1 SV=1 - [E9Q136_MOUSE]|Protein ABHD14A OS=Mus musculus GN=Abhd14a PE=1 SV=1 - [E9PW22_MOUSE]	E9Q136;E9PW22	HLPNHSVVK	2	N4(HexNA)	N4(HexNAc): 100	HCD	1	2026.69	id=HexNAc2.Hex10_N-Glycan	1.1	14	4.19763	0	0	150	3	411.892	1233.66	2.67	16.98	62828.3	0	0	0	0	0	17357.1	0	5518.12	0	4060	4060	MS2	1974-11-01	20180123_Lumos_RSLC3_Stadlmann_Penninger_IMBA_mESC_intact_PNGaseF_HILIC_18.raw
Protein Adamts3 OS=Mus musculus GN=Adamts3 PE=1 SV=1 - [E9Q287_MOUSE]|MCG12454, isoform CRA_a OS=Mus musculus GN=Adamts3 PE=1 SV=1 - [G3X9D2_MOUSE]	E9Q287;G3X9D2	KSLSSFSSMANPNADAAFRASSR	2	S21(HexNA); S22(HexNA)	S8(HexNAc): 66.39; N11(HexNAc): 66.39; N13(HexNAc): 66.39	HCD	1				5	47.0803	2	25	150	3	936.779	2808.32	3.95	170.25	1025.8	0	0	0	0	0	0	0	0	0	47303	47303	MS2	5/260	20180123_Lumos_RSLC3_Stadlmann_Penninger_IMBA_mESC_intact_PNGaseF_HILIC_15.raw
Protein Cep350 OS=Mus musculus GN=Cep350 PE=1 SV=1 - [E9Q309_MOUSE]	E9Q309	RVYKQAVFDLTK	1	T11(HexNA)	T11(HexNAc): 100	HCD	1	1702.58	id=HexNAc2.Hex8_N-Glycan	0.93	6	14.8875	2	11	150	3	557.64	1670.91	-3.65	145.35	165014	0	863.753	0	0	0	35372.5	0	9275.17	0	40801	40801	MS2	3/114	20180123_Lumos_RSLC3_Stadlmann_Penninger_IMBA_mESC_intact_PNGaseF_HILIC_15.raw
Protein Nup153 OS=Mus musculus GN=Nup153 PE=1 SV=1 - [E9Q3G8_MOUSE]	E9Q3G8	TEFSGSNSSSETVLSSSAQDITAVNSSSYK	1			HCD	1				119	1.76193e-10	0	12	150	3	1024.14	3070.4	0.08	122.94	19179.3	0	1478.64	0	0	0	2985.92	0	0	0	33762	33762	MS2	27/332	20180123_Lumos_RSLC3_Stadlmann_Penninger_IMBA_mESC_intact_PNGaseF_HILIC_17.raw
Protein Nup153 OS=Mus musculus GN=Nup153 PE=1 SV=1 - [E9Q3G8_MOUSE]	E9Q3G8	TEFSGSNSSSETVLSSSAQDITAVNSSSYK	1			HCD	1				113	5.72002e-10	0	23	150	3	1024.14	3070.39	-1.12	123.33	6801.69	0	0	0	0	0	1296.76	0	0	0	33219	33219	MS2	13/332	20180123_Lumos_RSLC3_Stadlmann_Penninger_IMBA_mESC_intact_PNGaseF_HILIC_19.raw
Protein Nup153 OS=Mus musculus GN=Nup153 PE=1 SV=1 - [E9Q3G8_MOUSE]	E9Q3G8	TEFSGSNSSSETVLSSSAQDITAVNSSSYK	1			HCD	1				104	4.68101e-09	0	17	150	3	1024.14	3070.4	0.91	123.1	18323.2	0	1453	0	0	0	2978.29	0	0	0	34460	34460	MS2	14/332	20180123_Lumos_RSLC3_Stadlmann_Penninger_IMBA_mESC_intact_PNGaseF_HILIC_15.raw
Protein Nup153 OS=Mus musculus GN=Nup153 PE=1 SV=1 - [E9Q3G8_MOUSE]	E9Q3G8	TEFSGSNSSSETVLSSSAQDITAVNSSSYK	1			HCD	1				101	9.04002e-09	0	6	150	3	1024.14	3070.4	0.31	122.77	19496.8	0	1820.65	0	0	0	3638.76	0	0	0	33721	33721	MS2	15/332	20180123_Lumos_RSLC3_Stadlmann_Penninger_IMBA_mESC_intact_PNGaseF_HILIC_17.raw
Protein Nup153 OS=Mus musculus GN=Nup153 PE=1 SV=1 - [E9Q3G8_MOUSE]	E9Q3G8	TEFSGSNSSSETVLSSSAQDITAVNSSSYK	1			HCD	1				88	2.18947e-07	0	50	150	3	1024.14	3070.4	0.91	123	28411.7	0	2539.16	0	0	0	3266.61	0	0	0	33307	33307	MS2	27/332	20180123_Lumos_RSLC3_Stadlmann_Penninger_IMBA_mESC_intact_PNGaseF_HILIC_16.raw
Plectin OS=Mus musculus GN=Plec PE=1 SV=1 - [E9Q3W4_MOUSE]|Plectin OS=Mus musculus GN=Plec PE=1 SV=3 - [PLEC_MOUSE]	E9Q3W4;Q9QXS1	TEVVETTQVYTEEETRR	2			HCD	1				31	0.109075	1	66	150	3	690.672	2070	1.26	72.74	4351.01	0	0	0	0	0	0	0	0	0	19997	19997	MS2	6/174	20180123_Lumos_RSLC3_Stadlmann_Penninger_IMBA_mESC_intact_PNGaseF_HILIC_17.raw
Homer protein homolog 2 OS=Mus musculus GN=Homer2 PE=1 SV=1 - [E9Q4F9_MOUSE]|Homer protein homolog 2 OS=Mus musculus GN=Homer2 PE=1 SV=1 - [HOME2_MOUSE]|Homer protein homolog 2 (Fragment) OS=Mus musculus GN=Homer2 PE=4 SV=1 - [A0A140LHR9_MOUSE]	E9Q4F9;Q9QWW1;A0A140LHR9	DKSQEKTETSSNHSQESGCETPSSTQASSVNGTDDEK	3	C19(Carbamidomethyl)		HCD	1				22	0.215811	2	100	150	5	795.344	3972.69	3.9	32.64	5320.5	0	0	0	0	0	835.913	0	0	0	8491	8491	MS2	10/428	20180123_Lumos_RSLC3_Stadlmann_Penninger_IMBA_mESC_intact_PNGaseF_HILIC_17.raw
Homer protein homolog 2 OS=Mus musculus GN=Homer2 PE=1 SV=1 - [E9Q4F9_MOUSE]|Homer protein homolog 2 OS=Mus musculus GN=Homer2 PE=1 SV=1 - [HOME2_MOUSE]|Homer protein homolog 2 (Fragment) OS=Mus musculus GN=Homer2 PE=4 SV=1 - [A0A140LHR9_MOUSE]	E9Q4F9;Q9QWW1;A0A140LHR9	TETSSNHSQESGCETPSSTQASSVNGTDDEK	3	C13(Carbamidomethyl)		HCD	1				96	3.67526e-09	0	9	150	3	1086.45	3257.33	0.51	39.31	34512.8	0	817.981	0	0	0	7675.66	0	0	0	10443	10443	MS2	23/348	20180123_Lumos_RSLC3_Stadlmann_Penninger_IMBA_mESC_intact_PNGaseF_HILIC_17.raw
Protein Arid1b OS=Mus musculus GN=Arid1b PE=1 SV=1 - [E9Q4N6_MOUSE]|Protein Arid1b OS=Mus musculus GN=Arid1b PE=1 SV=1 - [E9Q4N7_MOUSE]|Protein Arid1b OS=Mus musculus GN=Arid1b PE=1 SV=1 - [E9Q6R4_MOUSE]	E9Q4N6;E9Q4N7;E9Q6R4	NPQMSQYGPQQTGPSMSPHPSPGGQMHPGISNFQQSNSSGTYGPQMSQYGPQGNYSR	3	M16(Oxidation)	M16(Oxidation): 50; M26(Oxidation): 50	HCD	1				41	0.00359817	0		150	4	1525.17	6097.66	2.48	104.96	7269.95	0	0	0	0	0	0	0	0	0	29015	29015	MS2	26/662	20180123_Lumos_RSLC3_Stadlmann_Penninger_IMBA_mESC_intact_PNGaseF_HILIC_17.raw
Protein Arid1b OS=Mus musculus GN=Arid1b PE=1 SV=1 - [E9Q4N7_MOUSE]|Protein Arid1b OS=Mus musculus GN=Arid1b PE=1 SV=1 - [E9Q6R4_MOUSE]	E9Q4N7;E9Q6R4	SYGGSYPDYSSSSAPPPPSQPQSQAAAGAAAGGQQAAAGMGLGK	2			HCD	1				49	0.00168796	0	10	45	4	1020.97	4080.86	-1.33	114.82	175346	0	0	0	0	0	0	0	0	0	32065	32065	MS2	17/436	20180123_Lumos_RSLC3_Stadlmann_Penninger_IMBA_mESC_intact_PNGaseF_HILIC_15.raw
Neural cell adhesion molecule 1 OS=Mus musculus GN=Ncam1 PE=1 SV=1 - [E9Q589_MOUSE]|Neural cell adhesion molecule 1 OS=Mus musculus GN=Ncam1 PE=1 SV=1 - [A0A0A6YY47_MOUSE]|Neural cell adhesion molecule 1 OS=Mus musculus GN=Ncam1 PE=1 SV=3 - [NCAM1_MOUSE]|Neural cell adhesion molecule 1 OS=Mus musculus GN=Ncam1 PE=1 SV=2 - [E9QB01_MOUSE]|Neural cell adhesion molecule 1 (Fragment) OS=Mus musculus G…	E9Q589;A0A0A6YY47;P13595;E9QB01;A0A0A6YY91;A0A0A6YWU2	NISSEEK	6	S4(HexNA)	N1(HexNAc): 99.64	HCD	1	1971.72	id=HexNAc5.Hex5.dHex1_N-Glycan	0.95	22	0.361148	0	17	150	3	337.16	1009.46	-3.72	20.44	129332	0	0	0	0	0	65552.9	0	3360.8	0	5081	5081	MS2	1966-04-01	20180123_Lumos_RSLC3_Stadlmann_Penninger_IMBA_mESC_intact_PNGaseF_HILIC_18.raw
Neural cell adhesion molecule 1 OS=Mus musculus GN=Ncam1 PE=1 SV=1 - [E9Q589_MOUSE]|Neural cell adhesion molecule 1 OS=Mus musculus GN=Ncam1 PE=1 SV=1 - [A0A0A6YY47_MOUSE]|Neural cell adhesion molecule 1 OS=Mus musculus GN=Ncam1 PE=1 SV=3 - [NCAM1_MOUSE]|Neural cell adhesion molecule 1 OS=Mus musculus GN=Ncam1 PE=1 SV=2 - [E9QB01_MOUSE]|Neural cell adhesion molecule 1 (Fragment) OS=Mus musculus G…	E9Q589;A0A0A6YY47;P13595;E9QB01;A0A0A6YY91;A0A0A6YWU2	NISSEEK	6	S4(HexNA)	N1(HexNAc): 99.7	HCD	1	2117.78	id=HexNAc5.Hex5.dHex2_N-Glycan	1	17	1.42413	0	8	150	3	337.161	1009.47	-0.27	18.51	135401	0	0	0	0	0	73193.8	4796.62	2723.73	0	4513	4513	MS2	1966-03-01	20180123_Lumos_RSLC3_Stadlmann_Penninger_IMBA_mESC_intact_PNGaseF_HILIC_18.raw
Neural cell adhesion molecule 1 OS=Mus musculus GN=Ncam1 PE=1 SV=1 - [E9Q589_MOUSE]|Neural cell adhesion molecule 1 OS=Mus musculus GN=Ncam1 PE=1 SV=1 - [A0A0A6YY47_MOUSE]|Neural cell adhesion molecule 1 OS=Mus musculus GN=Ncam1 PE=1 SV=3 - [NCAM1_MOUSE]|Neural cell adhesion molecule 1 OS=Mus musculus GN=Ncam1 PE=1 SV=2 - [E9QB01_MOUSE]|Neural cell adhesion molecule 1 (Fragment) OS=Mus musculus G…	E9Q589;A0A0A6YY47;P13595;E9QB01;A0A0A6YY91;A0A0A6YWU2	NISSEEK	6	S4(HexNA)	N1(HexNAc): 100	HCD	1	2263.83	id=HexNAc5.Hex5.dHex3_N-Glycan ; id=HexNAc5.Hex4.dHex2.NeuNAc1+17amu_N-Glycan	0.93	6	17.7136	0	0	150	3	337.163	1009.47	5.19	16.08	106928	0	0	0	0	0	43905.3	6168.81	2400.08	0	3681	3681	MS2	1966-03-01	20180123_Lumos_RSLC3_Stadlmann_Penninger_IMBA_mESC_intact_PNGaseF_HILIC_19.raw
Neural cell adhesion molecule 1 OS=Mus musculus GN=Ncam1 PE=1 SV=1 - [E9Q589_MOUSE]|Neural cell adhesion molecule 1 OS=Mus musculus GN=Ncam1 PE=1 SV=1 - [A0A0A6YY47_MOUSE]|Neural cell adhesion molecule 1 OS=Mus musculus GN=Ncam1 PE=1 SV=3 - [NCAM1_MOUSE]|Neural cell adhesion molecule 1 OS=Mus musculus GN=Ncam1 PE=1 SV=2 - [E9QB01_MOUSE]|Neural cell adhesion molecule 1 (Fragment) OS=Mus musculus G…	E9Q589;A0A0A6YY47;P13595;E9QB01;A0A0A6YY91;A0A0A6YWU2	TSTRNISSEEK	6	S8(HexNA)	N5(HexNAc): 99.13	HCD	1	1971.72	id=HexNAc5.Hex5.dHex1_N-Glycan ; id=HexNAc5.Hex4.NeuNAc1+17amu_O-Glycan ; id=HexNAc5.Hex4.NeuNAc1+17amu_N-Glycan	0.61	6	29.547	1	0	150	3	485.571	1454.7	1.66	19.81	192295	0	0	0	0	0	105539	0	5334.56	0	4895	4895	MS2	4/112	20180123_Lumos_RSLC3_Stadlmann_Penninger_IMBA_mESC_intact_PNGaseF_HILIC_18.raw
Disintegrin and metalloproteinase domain-containing protein 9 OS=Mus musculus GN=Adam9 PE=1 SV=1 - [E9Q638_MOUSE]|Disintegrin and metalloproteinase domain-containing protein 9 OS=Mus musculus GN=Adam9 PE=1 SV=2 - [ADAM9_MOUSE]|Disintegrin and metalloproteinase domain-containing protein 9 OS=Mus musculus GN=Adam9 PE=4 SV=1 - [A0A140LHU0_MOUSE]	E9Q638;Q61072;A0A140LHU0	NQTAVREEMIR	3	T3(HexNA)	N1(HexNAc): 50; T3(HexNAc): 50	HCD	1	1216.42	id=HexNAc2.Hex5_N-Glycan	0.88	33	0.0519505	1	2	150	3	517.259	1549.76	-0.71	39.13	377567	0	0	0	0	0	45383.1	0	9601.77	0	10107	10107	MS2	7/110	20180123_Lumos_RSLC3_Stadlmann_Penninger_IMBA_mESC_intact_PNGaseF_HILIC_15.raw
Disintegrin and metalloproteinase domain-containing protein 9 OS=Mus musculus GN=Adam9 PE=1 SV=1 - [E9Q638_MOUSE]|Disintegrin and metalloproteinase domain-containing protein 9 OS=Mus musculus GN=Adam9 PE=1 SV=2 - [ADAM9_MOUSE]|Disintegrin and metalloproteinase domain-containing protein 9 OS=Mus musculus GN=Adam9 PE=4 SV=1 - [A0A140LHU0_MOUSE]	E9Q638;Q61072;A0A140LHU0	NQTAVREEMIR	3	T3(HexNA)	N1(HexNAc): 99.76	HCD	1	1378.48	id=HexNAc2.Hex6_N-Glycan	1.79	15	3.72211	1	9	150	3	517.26	1549.77	0.77	38.39	142032	0	0	0	0	0	22914.3	0	3181.33	0	10045	10045	MS2	5/110	20180123_Lumos_RSLC3_Stadlmann_Penninger_IMBA_mESC_intact_PNGaseF_HILIC_16.raw
Disintegrin and metalloproteinase domain-containing protein 9 OS=Mus musculus GN=Adam9 PE=1 SV=1 - [E9Q638_MOUSE]|Disintegrin and metalloproteinase domain-containing protein 9 OS=Mus musculus GN=Adam9 PE=1 SV=2 - [ADAM9_MOUSE]|Disintegrin and metalloproteinase domain-containing protein 9 OS=Mus musculus GN=Adam9 PE=4 SV=1 - [A0A140LHU0_MOUSE]	E9Q638;Q61072;A0A140LHU0	NQTAVREEMIR	3	N1(HexNA)	N1(HexNAc): 50; T3(HexNAc): 50	HCD	1	1540.53	id=HexNAc2.Hex7_N-Glycan	0.61	18	1.57564	1	11	150	3	517.26	1549.77	1.18	37.19	123858	0	0	0	0	0	21357	0	4870.1	0	9819	9819	MS2	6/110	20180123_Lumos_RSLC3_Stadlmann_Penninger_IMBA_mESC_intact_PNGaseF_HILIC_17.raw
Disintegrin and metalloproteinase domain-containing protein 9 OS=Mus musculus GN=Adam9 PE=1 SV=1 - [E9Q638_MOUSE]|Disintegrin and metalloproteinase domain-containing protein 9 OS=Mus musculus GN=Adam9 PE=1 SV=2 - [ADAM9_MOUSE]|Disintegrin and metalloproteinase domain-containing protein 9 OS=Mus musculus GN=Adam9 PE=4 SV=1 - [A0A140LHU0_MOUSE]	E9Q638;Q61072;A0A140LHU0	SCIMNSGASGSRNFSSCSAEDFEK	3	C2(Carbamidomethyl); N13(HexNA); C17(Carbamidomethyl)	S11(HexNAc): 33.27; N13(HexNAc): 33.27; S15(HexNAc): 33.27	HCD	1	1378.48	id=HexNAc2.Hex6_N-Glycan	0.82	50	0.000168441	1	0	150	3	944.392	2831.16	2.43	78.35	92470.8	0	6297.78	2184.96	0	0	20559.2	0	2517.28	0	21738	21738	MS2	9/266	20180123_Lumos_RSLC3_Stadlmann_Penninger_IMBA_mESC_intact_PNGaseF_HILIC_18.raw
Disintegrin and metalloproteinase domain-containing protein 9 OS=Mus musculus GN=Adam9 PE=1 SV=1 - [E9Q638_MOUSE]|Disintegrin and metalloproteinase domain-containing protein 9 OS=Mus musculus GN=Adam9 PE=1 SV=2 - [ADAM9_MOUSE]|Disintegrin and metalloproteinase domain-containing protein 9 OS=Mus musculus GN=Adam9 PE=4 SV=1 - [A0A140LHU0_MOUSE]	E9Q638;Q61072;A0A140LHU0	SCIMNSGASGSRNFSSCSAEDFEK	3	C2(Carbamidomethyl); C17(Carbamidomethyl); S18(HexNA)	N5(HexNAc): 19.99; S6(HexNAc): 19.99; S9(HexNAc): 19.99; S11(HexNAc): 19.99; N13(HexNAc): 19.99	HCD	1	1540.53	id=HexNAc2.Hex7_N-Glycan	1	17	0.388282	1	69	150	3	944.396	2831.17	6.02	78.44	42072.1	0	0	0	0	0	8155.69	0	1464.16	0	21732	21732	MS2	7/266	20180123_Lumos_RSLC3_Stadlmann_Penninger_IMBA_mESC_intact_PNGaseF_HILIC_19.raw
Disintegrin and metalloproteinase domain-containing protein 9 OS=Mus musculus GN=Adam9 PE=1 SV=1 - [E9Q638_MOUSE]|Disintegrin and metalloproteinase domain-containing protein 9 OS=Mus musculus GN=Adam9 PE=1 SV=2 - [ADAM9_MOUSE]|Disintegrin and metalloproteinase domain-containing protein 9 OS=Mus musculus GN=Adam9 PE=4 SV=1 - [A0A140LHU0_MOUSE]	E9Q638;Q61072;A0A140LHU0	SCIMNSGASGSRNFSSCSAEDFEK	3	C2(Carbamidomethyl); N13(HexNA); C17(Carbamidomethyl)	N5(HexNAc): 19.98; S6(HexNAc): 19.98; S9(HexNAc): 19.98; S11(HexNAc): 19.98; N13(HexNAc): 19.98	HCD	1	1702.58	id=HexNAc2.Hex8_N-Glycan	1.12	35	0.00416315	1	0	150	3	944.387	2831.15	-3.58	78.16	39443.1	0	0	0	0	0	7883.32	0	2037.64	0	21664	21664	MS2	8/266	20180123_Lumos_RSLC3_Stadlmann_Penninger_IMBA_mESC_intact_PNGaseF_HILIC_19.raw
Protein Simc1 OS=Mus musculus GN=Simc1 PE=1 SV=1 - [E9Q6E9_MOUSE]	E9Q6E9	ASSCPPQALSCPPQALSCPSQTLQCQLQALPQPPQEVPCSTQNVPCPQQNMPSTPQGLSWHPR	1	C4(Carbamidomethyl); C11(Carbamidomethyl); C18(Carbamidomethyl); C25(Carbamidomethyl); C39(Carbamidomethyl); C46(Carbamidomethyl); S59(HexNA)	S17(HexNAc): 33.33; S20(HexNAc): 33.33; T22(HexNAc): 33.33	HCD	1				16	2.54628	0	100	150	5	1453.27	7262.34	0.26	154.49	26426.7	0	0	0	0	0	2263.25	0	0	0	41934	41934	MS2	18/722	20180123_Lumos_RSLC3_Stadlmann_Penninger_IMBA_mESC_intact_PNGaseF_HILIC_17.raw
Protein Zfp296 OS=Mus musculus GN=Zfp296 PE=1 SV=1 - [E9Q6W4_MOUSE]	E9Q6W4	HPDLLTCGR	1	T6(HexNA); C7(Carbamidomethyl)	T6(HexNAc): 100	HCD	1	1784.63	id=HexNAc4.Hex6_N-Glycan	0.66	5	24.788	0	13	150	3	424.54	1271.6	-0.08	18.54	122612	0	0	0	0	0	31404	0	3529.72	0	4524	4524	MS2	1970-03-01	20180123_Lumos_RSLC3_Stadlmann_Penninger_IMBA_mESC_intact_PNGaseF_HILIC_18.raw
Nuclear envelope integral membrane protein 1 OS=Mus musculus GN=Tmem194 PE=1 SV=1 - [E9Q6Z3_MOUSE]|Nuclear envelope integral membrane protein 1 OS=Mus musculus GN=Nemp1 PE=1 SV=2 - [NEMP1_MOUSE]|Nuclear envelope integral membrane protein 1 OS=Mus musculus GN=Tmem194 PE=1 SV=1 - [Q8K2N3_MOUSE]	E9Q6Z3;Q6ZQE4;Q8K2N3	EKLNDTYVNVGLYSTK	3	T6(HexNA)	N4(HexNAc): 50; T6(HexNAc): 50	HCD	1	1864.63	id=HexNAc2.Hex9_N-Glycan	0.99	114	5.36746e-10	1	0	38	3	683.015	2047.03	3.08	85.57	1.8562e+06	0	0	0	0	0	393948	0	111663	0	23768	23768	MS2	13/176	20180123_Lumos_RSLC3_Stadlmann_Penninger_IMBA_mESC_intact_PNGaseF_HILIC_18.raw
Nuclear envelope integral membrane protein 1 OS=Mus musculus GN=Tmem194 PE=1 SV=1 - [E9Q6Z3_MOUSE]|Nuclear envelope integral membrane protein 1 OS=Mus musculus GN=Nemp1 PE=1 SV=2 - [NEMP1_MOUSE]|Nuclear envelope integral membrane protein 1 OS=Mus musculus GN=Tmem194 PE=1 SV=1 - [Q8K2N3_MOUSE]	E9Q6Z3;Q6ZQE4;Q8K2N3	EKLNDTYVNVGLYSTK	3	N4(HexNA)	N4(HexNAc): 99.86	HCD	1	1864.63	id=HexNAc2.Hex9_N-Glycan	1.01	96	3.23243e-08	1	3	146	3	683.014	2047.03	2.18	85.54	512129	0	1340.14	0	0	0	113611	0	33144.1	0	23614	23614	MS2	12/176	20180123_Lumos_RSLC3_Stadlmann_Penninger_IMBA_mESC_intact_PNGaseF_HILIC_17.raw
Nuclear envelope integral membrane protein 1 OS=Mus musculus GN=Tmem194 PE=1 SV=1 - [E9Q6Z3_MOUSE]|Nuclear envelope integral membrane protein 1 OS=Mus musculus GN=Nemp1 PE=1 SV=2 - [NEMP1_MOUSE]|Nuclear envelope integral membrane protein 1 OS=Mus musculus GN=Tmem194 PE=1 SV=1 - [Q8K2N3_MOUSE]	E9Q6Z3;Q6ZQE4;Q8K2N3	EKLNDTYVNVGLYSTK	3	T15(HexNA)	N4(HexNAc): 100	HCD	1	1864.63	id=HexNAc2.Hex9_N-Glycan	0.81	65	3.87298e-05	1	6	150	3	683.013	2047.02	0.39	86.06	78272.8	0	2275.11	0	0	0	15271.2	0	3780.51	0	23750	23750	MS2	10/176	20180123_Lumos_RSLC3_Stadlmann_Penninger_IMBA_mESC_intact_PNGaseF_HILIC_19.raw
Protein Arid2 OS=Mus musculus GN=Arid2 PE=1 SV=1 - [E9Q7E2_MOUSE]	E9Q7E2	QQHPPTYMQSVAPQNTPMPPSPAVQVQGQPSSSQPSPVSASSQHADPVRKPGQNFMCLWQSCK	1	C57(Carbamidomethyl); C62(Carbamidomethyl)		HCD	1				8	17.8595	1	100	122	6	1152.55	6910.26	2.52	120.75	28501.1	0	0	0	0	0	0	0	2207.02	0	32718	32718	MS2	19/730	20180123_Lumos_RSLC3_Stadlmann_Penninger_IMBA_mESC_intact_PNGaseF_HILIC_16.raw
Protein Arid2 OS=Mus musculus GN=Arid2 PE=1 SV=1 - [E9Q7E2_MOUSE]	E9Q7E2	QQQQQHSPAAPAQQVQVQVQQPQQVQVQVQPQQPSAGVGQPAPNESSLIK	1			HCD	1				9	7.98438	0	27	150	3	1792.92	5376.74	0.13	109.95	4458.81	0	0	0	0	0	1365.51	0	0	0	30337	30337	MS2	17/570	20180123_Lumos_RSLC3_Stadlmann_Penninger_IMBA_mESC_intact_PNGaseF_HILIC_17.raw
Protein Arid2 OS=Mus musculus GN=Arid2 PE=1 SV=1 - [E9Q7E2_MOUSE]	E9Q7E2	RQQQQQHSPAAPAQQVQVQVQQPQQVQVQVQPQQPSAGVGQPAPNESSLIK	1			HCD	1				72	2.76831e-06	1	13	150	6	922.983	5532.86	3.52	101.63	10491.4	0	1755.74	0	1309.79	0	2756.24	0	0	0	28050	28050	MS2	17/580	20180123_Lumos_RSLC3_Stadlmann_Penninger_IMBA_mESC_intact_PNGaseF_HILIC_17.raw
Protein Tsc22d2 OS=Mus musculus GN=Tsc22d2 PE=1 SV=1 - [E9Q7M2_MOUSE]|MCG8104 OS=Mus musculus GN=Tsc22d2 PE=1 SV=1 - [A0A0G2JFZ4_MOUSE]	E9Q7M2;A0A0G2JFZ4	SLSNNDQLSQLPAQQANPGSTSQQQAMIAQPPQPTQPPQQPNVSSA	2	S45(HexNA)	S20(HexNAc): 33.33; T21(HexNAc): 33.33; S22(HexNAc): 33.33	HCD	1				21	1.30585	0	3	83	4	1253.85	5012.39	-0.02	131	871791	0	3109.86	0	0	0	0	0	0	0	34614	34614	MS2	18/524	20180123_Lumos_RSLC3_Stadlmann_Penninger_IMBA_mESC_intact_PNGaseF_HILIC_18.raw
Protein Tsc22d2 OS=Mus musculus GN=Tsc22d2 PE=1 SV=1 - [E9Q7M2_MOUSE]|MCG8104 OS=Mus musculus GN=Tsc22d2 PE=1 SV=1 - [A0A0G2JFZ4_MOUSE]	E9Q7M2;A0A0G2JFZ4	SLSNNDQLSQLPAQQANPGSTSQQQAMIAQPPQPTQPPQQPNVSSA	2	S45(HexNA)	S20(HexNAc): 33.33; T21(HexNAc): 33.33; S22(HexNAc): 33.33	HCD	1				17	3.07581	0	6	59	4	1253.85	5012.39	-0.22	131.19	879670	0	0	0	0	0	2783.65	0	0	0	34663	34663	MS2	15/524	20180123_Lumos_RSLC3_Stadlmann_Penninger_IMBA_mESC_intact_PNGaseF_HILIC_18.raw
Protein Tsc22d2 OS=Mus musculus GN=Tsc22d2 PE=1 SV=1 - [E9Q7M2_MOUSE]|MCG8104 OS=Mus musculus GN=Tsc22d2 PE=1 SV=1 - [A0A0G2JFZ4_MOUSE]	E9Q7M2;A0A0G2JFZ4	SLSNNDQLSQLPAQQANPGSTSQQQAMIAQPPQPTQPPQQPNVSSA	2	S45(HexNA)	S20(HexNAc): 33.28; T21(HexNAc): 33.28; S22(HexNAc): 33.28	HCD	1				17	3.19776	0	7	150	4	1253.85	5012.39	-1.29	130.66	350790	0	1450.17	0	0	0	0	0	0	0	34528	34528	MS2	17/524	20180123_Lumos_RSLC3_Stadlmann_Penninger_IMBA_mESC_intact_PNGaseF_HILIC_18.raw
Mucin-4 OS=Mus musculus GN=Muc4 PE=1 SV=1 - [E9Q7Q0_MOUSE]|Mucin-4 OS=Mus musculus GN=Muc4 PE=2 SV=1 - [MUC4_MOUSE]	E9Q7Q0;Q8JZM8	GPHWRVPWLCLSCLYSCLLLLPDALATTSTQTPMSLSSSTR	2	C10(Carbamidomethyl); S12(HexNA); C13(Carbamidomethyl); S16(HexNA); C17(Carbamidomethyl); T27(HexNA); T28(HexNA); S29(HexNA); T30(HexNA); T32(HexNA); M34(Oxidation); S35(HexNA); S37(HexNA); S38(HexNA); S39(HexNA); T40(HexNA)	S12(HexNAc): 100; S16(HexNAc): 100; T27(HexNAc): 100; T28(HexNAc): 100; S29(HexNAc): 100; T30(HexNAc): 100; T32(HexNAc): 100; M34(Oxidation): 100; S35(HexNAc): 100; S37(HexNAc): 100; S38(HexNAc): 100; S39(HexNAc): 100; T40(HexNAc): 100	HCD	1				6	21.706	1	0	150	4	1783.08	7129.29	4.53	137.47	76768.5	0	0	0	0	0	1661.1	0	0	0	37496	37496	MS2	4/448	20180123_Lumos_RSLC3_Stadlmann_Penninger_IMBA_mESC_intact_PNGaseF_HILIC_17.raw
Mucin-4 OS=Mus musculus GN=Muc4 PE=1 SV=1 - [E9Q7Q0_MOUSE]|Mucin-4 OS=Mus musculus GN=Muc4 PE=2 SV=1 - [MUC4_MOUSE]	E9Q7Q0;Q8JZM8	GPHWRVPWLCLSCLYSCLLLLPDALATTSTQTPMSLSSSTR	2	C10(Carbamidomethyl); S12(HexNA); C13(Carbamidomethyl); S16(HexNA); C17(Carbamidomethyl); T27(HexNA); T28(HexNA); S29(HexNA); T30(HexNA); T32(HexNA); M34(Oxidation); S35(HexNA); S37(HexNA); S38(HexNA); S39(HexNA); T40(HexNA)	S12(HexNAc): 100; S16(HexNAc): 100; T27(HexNAc): 100; T28(HexNAc): 100; S29(HexNAc): 100; T30(HexNAc): 100; T32(HexNAc): 100; M34(Oxidation): 100; S35(HexNAc): 100; S37(HexNAc): 100; S38(HexNAc): 100; S39(HexNAc): 100; T40(HexNAc): 100	HCD	1				4	39.8292	1	100	150	4	1783.07	7129.28	2	136.4	37550.9	0	0	0	0	0	0	0	0	0	37239	37239	MS2	5/448	20180123_Lumos_RSLC3_Stadlmann_Penninger_IMBA_mESC_intact_PNGaseF_HILIC_17.raw
Protein Zbtb10 OS=Mus musculus GN=Zbtb10 PE=1 SV=1 - [E9Q8X5_MOUSE]	E9Q8X5	YGVCMDCVDKSQPGGQEVVNQGQDTEFPRDEEYEENEGGEPDEELAEDGQDENDAPR	1	C4(Carbamidomethyl); C7(Carbamidomethyl)		HCD	1				37	0.00211423	2		146	4	1616.17	6461.65	2.87	120.05	6298.67	0	0	0	0	0	1893.82	0	0	0	32529	32529	MS2	27/638	20180123_Lumos_RSLC3_Stadlmann_Penninger_IMBA_mESC_intact_PNGaseF_HILIC_16.raw
Rho GTPase-activating protein 17 OS=Mus musculus GN=Arhgap17 PE=1 SV=1 - [E9QAJ9_MOUSE]|Rho GTPase-activating protein 17 OS=Mus musculus GN=Arhgap17 PE=1 SV=1 - [RHG17_MOUSE]	E9QAJ9;Q3UIA2	SPSPPQQQQQQQQQQQQQQQQQTPGMR	2	M26(Oxidation)	M26(Oxidation): 100	HCD	1				63	8.4329e-05	0	0	150	3	1073.84	3219.5	1.31	49.95	19670.1	0	1190.26	1117.35	0	0	3969.99	0	0	0	13583	13583	MS2	21/294	20180123_Lumos_RSLC3_Stadlmann_Penninger_IMBA_mESC_intact_PNGaseF_HILIC_18.raw
Rho GTPase-activating protein 17 OS=Mus musculus GN=Arhgap17 PE=1 SV=1 - [E9QAJ9_MOUSE]|Rho GTPase-activating protein 17 OS=Mus musculus GN=Arhgap17 PE=1 SV=1 - [RHG17_MOUSE]	E9QAJ9;Q3UIA2	SPSPPQQQQQQQQQQQQQQQQQTPGMR	2			HCD	1				46	0.00350985	0	21	150	3	1068.5	3203.5	-0.76	49.13	32149.7	0	2114.94	0	0	0	6991.84	0	929.658	0	13345	13345	MS2	17/294	20180123_Lumos_RSLC3_Stadlmann_Penninger_IMBA_mESC_intact_PNGaseF_HILIC_18.raw
Rho GTPase-activating protein 17 OS=Mus musculus GN=Arhgap17 PE=1 SV=1 - [E9QAJ9_MOUSE]|Rho GTPase-activating protein 17 OS=Mus musculus GN=Arhgap17 PE=1 SV=1 - [RHG17_MOUSE]	E9QAJ9;Q3UIA2	SPSPPQQQQQQQQQQQQQQQQQTPGMR	2	M26(Oxidation)	M26(Oxidation): 100	HCD	1				40	0.0163475	0	36	150	3	1073.84	3219.5	2.56	41.58	29497.7	0	850.389	0	0	0	5853.96	0	0	0	11183	11183	MS2	17/294	20180123_Lumos_RSLC3_Stadlmann_Penninger_IMBA_mESC_intact_PNGaseF_HILIC_18.raw
Rho GTPase-activating protein 17 OS=Mus musculus GN=Arhgap17 PE=1 SV=1 - [E9QAJ9_MOUSE]|Rho GTPase-activating protein 17 OS=Mus musculus GN=Arhgap17 PE=1 SV=1 - [RHG17_MOUSE]	E9QAJ9;Q3UIA2	SPSPPQQQQQQQQQQQQQQQQQTPGMRR	2	M26(Oxidation)	M26(Oxidation): 100	HCD	1				14	7.23046	1	40	150	4	844.654	3375.59	-0.37	33.75	9968.61	0	0	0	0	0	2773.7	0	0	0	8948	8948	MS2	12/304	20180123_Lumos_RSLC3_Stadlmann_Penninger_IMBA_mESC_intact_PNGaseF_HILIC_18.raw
Rho GTPase-activating protein 17 OS=Mus musculus GN=Arhgap17 PE=1 SV=1 - [E9QAJ9_MOUSE]|Rho GTPase-activating protein 17 OS=Mus musculus GN=Arhgap17 PE=1 SV=1 - [RHG17_MOUSE]	E9QAJ9;Q3UIA2	SPSPPQQQQQQQQQQQQQQQQQTPGMRR	2	M26(Oxidation)	M26(Oxidation): 100	HCD	1				8	27.9799	1	86	150	4	844.655	3375.6	0.35	34.48	9283.08	0	1033.2	0	0	0	1670.8	0	0	0	9166	9166	MS2	14/304	20180123_Lumos_RSLC3_Stadlmann_Penninger_IMBA_mESC_intact_PNGaseF_HILIC_18.raw
AT-rich interactive domain-containing protein 1A OS=Mus musculus GN=Arid1a PE=1 SV=1 - [E9QAQ7_MOUSE]	E9QAQ7	HDSYGNQFSTQGTPSSSPFPSQQTTMYQQQQQNYK	1	M26(Oxidation)	M26(Oxidation): 100	HCD	1				84	1.89228e-07	0	0	150	3	1347.92	4041.74	-3.28	96.8	5393.02	0	0	0	0	0	1583.09	0	0	0	26194	26194	MS2	25/376	20180123_Lumos_RSLC3_Stadlmann_Penninger_IMBA_mESC_intact_PNGaseF_HILIC_16.raw
AT-rich interactive domain-containing protein 1A OS=Mus musculus GN=Arid1a PE=1 SV=1 - [E9QAQ7_MOUSE]	E9QAQ7	HDSYGNQFSTQGTPSSSPFPSQQTTMYQQQQQNYK	1			HCD	1				80	8.29908e-07	0	4	150	4	1007.2	4025.77	0.94	103.57	21295.2	960.619	3062.23	3293.23	0	0	5480.12	0	0	0	28604	28604	MS2	25/376	20180123_Lumos_RSLC3_Stadlmann_Penninger_IMBA_mESC_intact_PNGaseF_HILIC_17.raw
AT-rich interactive domain-containing protein 1A OS=Mus musculus GN=Arid1a PE=1 SV=1 - [E9QAQ7_MOUSE]	E9QAQ7	HDSYGNQFSTQGTPSSSPFPSQQTTMYQQQQQNYK	1			HCD	1				77	1.56279e-06	0	0	150	4	1007.2	4025.77	0.88	104.68	11484	4682.73	0	0	0	0	2071.98	0	0	0	28556	28556	MS2	14/376	20180123_Lumos_RSLC3_Stadlmann_Penninger_IMBA_mESC_intact_PNGaseF_HILIC_19.raw
AT-rich interactive domain-containing protein 1A OS=Mus musculus GN=Arid1a PE=1 SV=1 - [E9QAQ7_MOUSE]	E9QAQ7	HDSYGNQFSTQGTPSSSPFPSQQTTMYQQQQQNYK	1			HCD	1				64	3.43006e-05	0	48	150	3	1342.6	4025.77	1.87	103.56	19431.9	0	0	2705.25	0	0	5453.44	0	0	0	28601	28601	MS2	25/376	20180123_Lumos_RSLC3_Stadlmann_Penninger_IMBA_mESC_intact_PNGaseF_HILIC_17.raw
AT-rich interactive domain-containing protein 1A OS=Mus musculus GN=Arid1a PE=1 SV=1 - [E9QAQ7_MOUSE]	E9QAQ7	HDSYGNQFSTQGTPSSSPFPSQQTTMYQQQQQNYKRPMDGTYGPPAK	1	M38(Oxidation)	M38(Oxidation): 100	HCD	1				11	6.75331	1	33	77	5	1063.28	5312.37	-0.69	95.55	26573.2	0	0	0	0	0	32462.3	0	0	0	26431	26431	MS2	19/528	20180123_Lumos_RSLC3_Stadlmann_Penninger_IMBA_mESC_intact_PNGaseF_HILIC_15.raw
AT-rich interactive domain-containing protein 1A OS=Mus musculus GN=Arid1a PE=1 SV=1 - [E9QAQ7_MOUSE]	E9QAQ7	TEPGIGPEGNMGTGAPQPNLMPSTPDSGMYSPSRYPPQQQQQQQQQQQQQR	1	M29(Oxidation)	M29(Oxidation): 100	HCD	1				32	0.0753754	1		150	4	1406.9	5624.57	0.91	112.94	9048.02	0	1978.4	0	0	0	1938.75	0	0	0	31115	31115	MS2	16/546	20180123_Lumos_RSLC3_Stadlmann_Penninger_IMBA_mESC_intact_PNGaseF_HILIC_17.raw
AT-rich interactive domain-containing protein 1A OS=Mus musculus GN=Arid1a PE=1 SV=1 - [E9QAQ7_MOUSE]	E9QAQ7	TEPGIGPEGNMGTGAPQPNLMPSTPDSGMYSPSRYPPQQQQQQQQQQQQQR	1	M21(Oxidation)	M21(Oxidation): 100	HCD	1				27	0.199071	1	19	150	4	1406.9	5624.57	1.52	111.69	66913.2	0	1925.24	0	0	0	17362.1	1257.16	0	0	30806	30806	MS2	12/546	20180123_Lumos_RSLC3_Stadlmann_Penninger_IMBA_mESC_intact_PNGaseF_HILIC_17.raw
AT-rich interactive domain-containing protein 1A OS=Mus musculus GN=Arid1a PE=1 SV=1 - [E9QAQ7_MOUSE]	E9QAQ7	TEPGIGPEGNMGTGAPQPNLMPSTPDSGMYSPSRYPPQQQQQQQQQQQQQR	1	M21(Oxidation)	M11(Oxidation): 49.86; M21(Oxidation): 49.86	HCD	1				17	1.95176	1		150	4	1406.9	5624.57	0.65	111.95	65327.6	0	930.077	0	0	0	14930	1777.64	901.681	0	30870	30870	MS2	13/546	20180123_Lumos_RSLC3_Stadlmann_Penninger_IMBA_mESC_intact_PNGaseF_HILIC_17.raw
AT-rich interactive domain-containing protein 1A OS=Mus musculus GN=Arid1a PE=1 SV=1 - [E9QAQ7_MOUSE]	E9QAQ7	VRTEPGIGPEGNMGTGAPQPNLMPSTPDSGMYSPSRYPPQQQQQQQQQQQQQR	1	M13(Oxidation)	M13(Oxidation): 99.6	HCD	1				67	2.33254e-05	2	36	79	5	1176.75	5879.73	0.57	102.43	20066.5	0	1986.32	0	0	0	3851.15	0	0	0	28277	28277	MS2	25/582	20180123_Lumos_RSLC3_Stadlmann_Penninger_IMBA_mESC_intact_PNGaseF_HILIC_17.raw
AT-rich interactive domain-containing protein 1A OS=Mus musculus GN=Arid1a PE=1 SV=1 - [E9QAQ7_MOUSE]	E9QAQ7	VRTEPGIGPEGNMGTGAPQPNLMPSTPDSGMYSPSRYPPQQQQQQQQQQQQQR	1	M13(Oxidation)	M13(Oxidation): 100	HCD	1				53	0.000605483	2	17	104	5	1176.76	5879.75	3.27	104.13	28396	0	2922.36	0	0	0	7672.39	0	0	0	28768	28768	MS2	29/582	20180123_Lumos_RSLC3_Stadlmann_Penninger_IMBA_mESC_intact_PNGaseF_HILIC_17.raw
AT-rich interactive domain-containing protein 1A OS=Mus musculus GN=Arid1a PE=1 SV=1 - [E9QAQ7_MOUSE]	E9QAQ7	VRTEPGIGPEGNMGTGAPQPNLMPSTPDSGMYSPSRYPPQQQQQQQQQQQQQR	1	M13(Oxidation)	M23(Oxidation): 99.4	HCD	1				51	0.00107892	2	3	118	5	1176.75	5879.73	0.36	102.74	67950.5	0	1637.96	0	0	0	0	0	3122.48	0	28351	28351	MS2	18/582	20180123_Lumos_RSLC3_Stadlmann_Penninger_IMBA_mESC_intact_PNGaseF_HILIC_17.raw
Non-canonical poly(A) RNA polymerase PAPD5 OS=Mus musculus GN=Papd5 PE=1 SV=1 - [E9QJT6_MOUSE]|Non-canonical poly(A) RNA polymerase PAPD5 OS=Mus musculus GN=Papd5 PE=1 SV=1 - [F8WI26_MOUSE]|Non-canonical poly(A) RNA polymerase PAPD5 OS=Mus musculus GN=Papd5 PE=1 SV=2 - [PAPD5_MOUSE]	E9QJT6;F8WI26;Q68ED3	HSSNSSSGPVSSSSATQSSSSDVDSDATPCK	3	S25(HexNA); T28(HexNA); C30(Carbamidomethyl)	S18(HexNAc): 25; S19(HexNAc): 25; S20(HexNAc): 25; S21(HexNAc): 25; S25(HexNAc): 50; T28(HexNAc): 50	HCD	1				25	0.0668627	0	0	150	3	1150.48	3449.44	3.09	49.09	18807.2	0	1594.6	0	0	0	3917.1	0	0	0	13333	13333	MS2	9/346	20180123_Lumos_RSLC3_Stadlmann_Penninger_IMBA_mESC_intact_PNGaseF_HILIC_18.raw
Non-canonical poly(A) RNA polymerase PAPD5 OS=Mus musculus GN=Papd5 PE=1 SV=1 - [E9QJT6_MOUSE]|Non-canonical poly(A) RNA polymerase PAPD5 OS=Mus musculus GN=Papd5 PE=1 SV=1 - [F8WI26_MOUSE]|Non-canonical poly(A) RNA polymerase PAPD5 OS=Mus musculus GN=Papd5 PE=1 SV=2 - [PAPD5_MOUSE]	E9QJT6;F8WI26;Q68ED3	HSSNSSSGPVSSSSATQSSSSDVDSDATPCKTPK	3	C30(Carbamidomethyl)		HCD	1				123	3.08401e-11	1	12	150	4	843.121	3369.46	-0.06	42.67	26157.1	0	0	0	0	0	10825.3	0	0	0	11412	11412	MS2	18/384	20180123_Lumos_RSLC3_Stadlmann_Penninger_IMBA_mESC_intact_PNGaseF_HILIC_17.raw
Non-canonical poly(A) RNA polymerase PAPD5 OS=Mus musculus GN=Papd5 PE=1 SV=1 - [E9QJT6_MOUSE]|Non-canonical poly(A) RNA polymerase PAPD5 OS=Mus musculus GN=Papd5 PE=1 SV=1 - [F8WI26_MOUSE]|Non-canonical poly(A) RNA polymerase PAPD5 OS=Mus musculus GN=Papd5 PE=1 SV=2 - [PAPD5_MOUSE]	E9QJT6;F8WI26;Q68ED3	HSSNSSSGPVSSSSATQSSSSDVDSDATPCKTPK	3	C30(Carbamidomethyl)		HCD	1				113	3.73981e-10	1	0	150	3	1123.83	3369.47	3.62	42.72	36419.9	0	0	0	0	0	3097.03	0	970.788	0	11426	11426	MS2	29/384	20180123_Lumos_RSLC3_Stadlmann_Penninger_IMBA_mESC_intact_PNGaseF_HILIC_17.raw
Ankyrin repeat domain-containing protein 17 OS=Mus musculus GN=Ankrd17 PE=1 SV=1 - [E9QKG6_MOUSE]|Ankyrin repeat domain-containing protein 17 OS=Mus musculus GN=Ankrd17 PE=1 SV=2 - [ANR17_MOUSE]|Ankyrin repeat domain-containing protein 17 OS=Mus musculus GN=Ankrd17 PE=1 SV=1 - [A0A0G2JDZ9_MOUSE]|Ankyrin repeat domain-containing protein 17 OS=Mus musculus GN=Ankrd17 PE=1 SV=3 - [E9Q804_MOUSE]	E9QKG6;Q99NH0;A0A0G2JDZ9;E9Q804	GASASEQEASSPPVVEPANSRPPHSSSSSGSSSGHSTQQQPPGSVPQEPRPPLQQSQVPSPDVR	4			HCD	1				17	1.98967	0	100	150	6	1083.2	6494.14	8.08	79.93	48019	0	15891.6	4389.76	0	0	15765.9	0	0	1356.75	22198	22198	MS2	16/736	20180123_Lumos_RSLC3_Stadlmann_Penninger_IMBA_mESC_intact_PNGaseF_HILIC_18.raw
Ankyrin repeat domain-containing protein 17 OS=Mus musculus GN=Ankrd17 PE=1 SV=1 - [E9QKG6_MOUSE]|Ankyrin repeat domain-containing protein 17 OS=Mus musculus GN=Ankrd17 PE=1 SV=2 - [ANR17_MOUSE]|Ankyrin repeat domain-containing protein 17 OS=Mus musculus GN=Ankrd17 PE=1 SV=1 - [A0A0G2JDZ9_MOUSE]|Ankyrin repeat domain-containing protein 17 OS=Mus musculus GN=Ankrd17 PE=1 SV=3 - [E9Q804_MOUSE]	E9QKG6;Q99NH0;A0A0G2JDZ9;E9Q804	HSNQNSSGSQVNSAGSLTSSPTTTASSSASAVPGTTSNGSPSSPSVR	4	S43(HexNA); S45(HexNA)	T22(HexNAc): 33.23; T23(HexNAc): 33.23; T24(HexNAc): 33.23; S26(HexNAc): 33.23; S27(HexNAc): 33.23; S28(HexNAc): 33.23	HCD	1				155	4.54513e-14	0	0	150	3	1609.74	4827.21	3.09	73.15	75480.3	0	0	0	0	0	1663.91	0	0	0	20262	20262	MS2	27/542	20180123_Lumos_RSLC3_Stadlmann_Penninger_IMBA_mESC_intact_PNGaseF_HILIC_18.raw
Ankyrin repeat domain-containing protein 17 OS=Mus musculus GN=Ankrd17 PE=1 SV=1 - [E9QKG6_MOUSE]|Ankyrin repeat domain-containing protein 17 OS=Mus musculus GN=Ankrd17 PE=1 SV=2 - [ANR17_MOUSE]|Ankyrin repeat domain-containing protein 17 OS=Mus musculus GN=Ankrd17 PE=1 SV=1 - [A0A0G2JDZ9_MOUSE]|Ankyrin repeat domain-containing protein 17 OS=Mus musculus GN=Ankrd17 PE=1 SV=3 - [E9Q804_MOUSE]	E9QKG6;Q99NH0;A0A0G2JDZ9;E9Q804	HSNQNSSGSQVNSAGSLTSSPTTTASSSASAVPGTTSNGSPSSPSVR	4	S43(HexNA); S45(HexNA)	S26(HexNAc): 66.03; S27(HexNAc): 66.03; S28(HexNAc): 66.03	HCD	1				120	1.42261e-10	0	5	150	4	1207.56	4827.2	2.27	72.75	253851	0	4566.54	1610.42	0	0	10364.2	0	2023.02	0	20144	20144	MS2	31/542	20180123_Lumos_RSLC3_Stadlmann_Penninger_IMBA_mESC_intact_PNGaseF_HILIC_18.raw
Ankyrin repeat domain-containing protein 17 OS=Mus musculus GN=Ankrd17 PE=1 SV=1 - [E9QKG6_MOUSE]|Ankyrin repeat domain-containing protein 17 OS=Mus musculus GN=Ankrd17 PE=1 SV=2 - [ANR17_MOUSE]|Ankyrin repeat domain-containing protein 17 OS=Mus musculus GN=Ankrd17 PE=1 SV=1 - [A0A0G2JDZ9_MOUSE]|Ankyrin repeat domain-containing protein 17 OS=Mus musculus GN=Ankrd17 PE=1 SV=3 - [E9Q804_MOUSE]	E9QKG6;Q99NH0;A0A0G2JDZ9;E9Q804	HSNQNSSGSQVNSAGSLTSSPTTTASSSASAVPGTTSNGSPSSPSVR	4	S45(HexNA)	S26(HexNAc): 33.17; S27(HexNAc): 33.17; S28(HexNAc): 33.17	HCD	1				83	7.31732e-07	0	23	150	4	1156.78	4624.11	0	75.69	127961	0	3243.73	0	0	0	10075.3	0	882.978	0	20985	20985	MS2	27/542	20180123_Lumos_RSLC3_Stadlmann_Penninger_IMBA_mESC_intact_PNGaseF_HILIC_18.raw
Ankyrin repeat domain-containing protein 17 OS=Mus musculus GN=Ankrd17 PE=1 SV=1 - [E9QKG6_MOUSE]|Ankyrin repeat domain-containing protein 17 OS=Mus musculus GN=Ankrd17 PE=1 SV=2 - [ANR17_MOUSE]|Ankyrin repeat domain-containing protein 17 OS=Mus musculus GN=Ankrd17 PE=1 SV=1 - [A0A0G2JDZ9_MOUSE]|Ankyrin repeat domain-containing protein 17 OS=Mus musculus GN=Ankrd17 PE=1 SV=3 - [E9Q804_MOUSE]	E9QKG6;Q99NH0;A0A0G2JDZ9;E9Q804	HSNQNSSGSQVNSAGSLTSSPTTTASSSASAVPGTTSNGSPSSPSVR	4	S45(HexNA)	S16(HexNAc): 9.99; T18(HexNAc): 9.99; S19(HexNAc): 9.99; S20(HexNAc): 9.99; T22(HexNAc): 9.99; T23(HexNAc): 9.99; T24(HexNAc): 9.99; S26(HexNAc): 9.99; S27(HexNAc): 9.99; S28(HexNAc): 9.99	HCD	1				79	1.92564e-06	0	0	150	3	1542.04	4624.11	-0.09	74.68	24335.5	0	0	0	0	0	2103.85	0	0	0	20706	20706	MS2	19/542	20180123_Lumos_RSLC3_Stadlmann_Penninger_IMBA_mESC_intact_PNGaseF_HILIC_18.raw
Ankyrin repeat domain-containing protein 17 OS=Mus musculus GN=Ankrd17 PE=1 SV=1 - [E9QKG6_MOUSE]|Ankyrin repeat domain-containing protein 17 OS=Mus musculus GN=Ankrd17 PE=1 SV=2 - [ANR17_MOUSE]|Ankyrin repeat domain-containing protein 17 OS=Mus musculus GN=Ankrd17 PE=1 SV=1 - [A0A0G2JDZ9_MOUSE]|Ankyrin repeat domain-containing protein 17 OS=Mus musculus GN=Ankrd17 PE=1 SV=3 - [E9Q804_MOUSE]	E9QKG6;Q99NH0;A0A0G2JDZ9;E9Q804	HSNQNSSGSQVNSAGSLTSSPTTTASSSASAVPGTTSNGSPSSPSVR	4	S45(HexNA)	S20(HexNAc): 49.29; T22(HexNAc): 49.29	HCD	1				63	6.65648e-05	0	31	150	4	1156.78	4624.11	-0.74	74.72	209291	0	4139.9	0	0	0	37643.8	0	10149.6	0	20718	20718	MS2	26/542	20180123_Lumos_RSLC3_Stadlmann_Penninger_IMBA_mESC_intact_PNGaseF_HILIC_18.raw
Ankyrin repeat domain-containing protein 17 OS=Mus musculus GN=Ankrd17 PE=1 SV=1 - [E9QKG6_MOUSE]|Ankyrin repeat domain-containing protein 17 OS=Mus musculus GN=Ankrd17 PE=1 SV=2 - [ANR17_MOUSE]|Ankyrin repeat domain-containing protein 17 OS=Mus musculus GN=Ankrd17 PE=1 SV=1 - [A0A0G2JDZ9_MOUSE]|Ankyrin repeat domain-containing protein 17 OS=Mus musculus GN=Ankrd17 PE=1 SV=3 - [E9Q804_MOUSE]	E9QKG6;Q99NH0;A0A0G2JDZ9;E9Q804	HSNQNSSGSQVNSAGSLTSSPTTTASSSASAVPGTTSNGSPSSPSVR	4	S43(HexNA); S45(HexNA)	T23(HexNAc): 39.38; T24(HexNAc): 39.38; S26(HexNAc): 39.38; S27(HexNAc): 39.38; S28(HexNAc): 39.38	HCD	1				27	0.256871	0	81	150	4	1207.55	4827.19	-0.56	73.56	53884.7	0	6109.03	2437.79	0	0	9514.78	0	1181.65	0	19348	19348	MS2	15/542	20180123_Lumos_RSLC3_Stadlmann_Penninger_IMBA_mESC_intact_PNGaseF_HILIC_20.raw
Ankyrin repeat domain-containing protein 17 OS=Mus musculus GN=Ankrd17 PE=1 SV=1 - [E9QKG6_MOUSE]|Ankyrin repeat domain-containing protein 17 OS=Mus musculus GN=Ankrd17 PE=1 SV=2 - [ANR17_MOUSE]|Ankyrin repeat domain-containing protein 17 OS=Mus musculus GN=Ankrd17 PE=1 SV=1 - [A0A0G2JDZ9_MOUSE]|Ankyrin repeat domain-containing protein 17 OS=Mus musculus GN=Ankrd17 PE=1 SV=3 - [E9Q804_MOUSE]	E9QKG6;Q99NH0;A0A0G2JDZ9;E9Q804	HSNQNSSGSQVNSAGSLTSSPTTTASSSASAVPGTTSNGSPSSPSVR	4	S27(HexNA); S28(HexNA); S30(HexNA); T35(HexNA)	Too many isoforms	HCD	1				23	0.490668	0	31	150	4	1309.09	5233.34	-2.21	69.77	64638.6	0	5729.33	2184.39	0	0	15099.5	0	2127.49	0	19363	19363	MS2	6/542	20180123_Lumos_RSLC3_Stadlmann_Penninger_IMBA_mESC_intact_PNGaseF_HILIC_19.raw
Ankyrin repeat domain-containing protein 17 OS=Mus musculus GN=Ankrd17 PE=1 SV=1 - [E9QKG6_MOUSE]|Ankyrin repeat domain-containing protein 17 OS=Mus musculus GN=Ankrd17 PE=1 SV=2 - [ANR17_MOUSE]|Ankyrin repeat domain-containing protein 17 OS=Mus musculus GN=Ankrd17 PE=1 SV=1 - [A0A0G2JDZ9_MOUSE]|Ankyrin repeat domain-containing protein 17 OS=Mus musculus GN=Ankrd17 PE=1 SV=3 - [E9Q804_MOUSE]	E9QKG6;Q99NH0;A0A0G2JDZ9;E9Q804	HSNQNSSGSQVNSAGSLTSSPTTTASSSASAVPGTTSNGSPSSPSVRR	4	S45(HexNA)	S20(HexNAc): 99.72	HCD	1	406.159	id=HexNAc2_NO-Glycan	0.56	145	4.88005e-13	1	0	150	4	1195.81	4780.21	0.36	64.42	207755	0	880.823	0	0	0	3252.18	0	0	0	17775	17775	MS2	42/552	20180123_Lumos_RSLC3_Stadlmann_Penninger_IMBA_mESC_intact_PNGaseF_HILIC_18.raw
Ankyrin repeat domain-containing protein 17 OS=Mus musculus GN=Ankrd17 PE=1 SV=1 - [E9QKG6_MOUSE]|Ankyrin repeat domain-containing protein 17 OS=Mus musculus GN=Ankrd17 PE=1 SV=2 - [ANR17_MOUSE]|Ankyrin repeat domain-containing protein 17 OS=Mus musculus GN=Ankrd17 PE=1 SV=1 - [A0A0G2JDZ9_MOUSE]|Ankyrin repeat domain-containing protein 17 OS=Mus musculus GN=Ankrd17 PE=1 SV=3 - [E9Q804_MOUSE]	E9QKG6;Q99NH0;A0A0G2JDZ9;E9Q804	HSNQNSSGSQVNSAGSLTSSPTTTASSSASAVPGTTSNGSPSSPSVRR	4	S2(HexNA); N3(HexNA); S45(HexNA)	Too many isoforms	HCD	1				113	5.68015e-10	1	2	150	4	1297.35	5186.38	0.83	63.59	148184	0	1398.18	869.143	0	0	3780.52	0	0	0	17584	17584	MS2	28/552	20180123_Lumos_RSLC3_Stadlmann_Penninger_IMBA_mESC_intact_PNGaseF_HILIC_19.raw
Ankyrin repeat domain-containing protein 17 OS=Mus musculus GN=Ankrd17 PE=1 SV=1 - [E9QKG6_MOUSE]|Ankyrin repeat domain-containing protein 17 OS=Mus musculus GN=Ankrd17 PE=1 SV=2 - [ANR17_MOUSE]|Ankyrin repeat domain-containing protein 17 OS=Mus musculus GN=Ankrd17 PE=1 SV=1 - [A0A0G2JDZ9_MOUSE]|Ankyrin repeat domain-containing protein 17 OS=Mus musculus GN=Ankrd17 PE=1 SV=3 - [E9Q804_MOUSE]	E9QKG6;Q99NH0;A0A0G2JDZ9;E9Q804	HSNQNSSGSQVNSAGSLTSSPTTTASSSASAVPGTTSNGSPSSPSVRR	4	S45(HexNA)	S16(HexNAc): 98.53	HCD	1				111	1.08332e-09	1	5	150	4	1195.81	4780.21	-1.03	67.64	111656	0	4173.26	1094.14	0	0	9358.52	1201.49	1197.54	0	18718	18718	MS2	30/552	20180123_Lumos_RSLC3_Stadlmann_Penninger_IMBA_mESC_intact_PNGaseF_HILIC_18.raw
Ankyrin repeat domain-containing protein 17 OS=Mus musculus GN=Ankrd17 PE=1 SV=1 - [E9QKG6_MOUSE]|Ankyrin repeat domain-containing protein 17 OS=Mus musculus GN=Ankrd17 PE=1 SV=2 - [ANR17_MOUSE]|Ankyrin repeat domain-containing protein 17 OS=Mus musculus GN=Ankrd17 PE=1 SV=1 - [A0A0G2JDZ9_MOUSE]|Ankyrin repeat domain-containing protein 17 OS=Mus musculus GN=Ankrd17 PE=1 SV=3 - [E9Q804_MOUSE]	E9QKG6;Q99NH0;A0A0G2JDZ9;E9Q804	HSNQNSSGSQVNSAGSLTSSPTTTASSSASAVPGTTSNGSPSSPSVRR	4	S2(HexNA); S45(HexNA)	S19(HexNAc): 99.3; T24(HexNAc): 98.26	HCD	1				98	2.31234e-08	1	8	150	4	1246.58	4983.29	0.42	65.4	246184	0	18801.7	6456.31	0	0	35276.7	2073.47	4220.88	3531.05	18103	18103	MS2	33/552	20180123_Lumos_RSLC3_Stadlmann_Penninger_IMBA_mESC_intact_PNGaseF_HILIC_19.raw
Ankyrin repeat domain-containing protein 17 OS=Mus musculus GN=Ankrd17 PE=1 SV=1 - [E9QKG6_MOUSE]|Ankyrin repeat domain-containing protein 17 OS=Mus musculus GN=Ankrd17 PE=1 SV=2 - [ANR17_MOUSE]|Ankyrin repeat domain-containing protein 17 OS=Mus musculus GN=Ankrd17 PE=1 SV=1 - [A0A0G2JDZ9_MOUSE]|Ankyrin repeat domain-containing protein 17 OS=Mus musculus GN=Ankrd17 PE=1 SV=3 - [E9Q804_MOUSE]	E9QKG6;Q99NH0;A0A0G2JDZ9;E9Q804	HSNQNSSGSQVNSAGSLTSSPTTTASSSASAVPGTTSNGSPSSPSVRR	4	S2(HexNA); S45(HexNA)	S19(HexNAc): 59.75; S20(HexNAc): 59.59; T22(HexNAc): 39.59; T23(HexNAc): 39.59	HCD	1				87	2.38836e-07	1	0	150	4	1246.58	4983.29	0.13	65.81	138185	0	998.249	0	0	0	7480.1	0	0	0	18182	18182	MS2	28/552	20180123_Lumos_RSLC3_Stadlmann_Penninger_IMBA_mESC_intact_PNGaseF_HILIC_18.raw
Ankyrin repeat domain-containing protein 17 OS=Mus musculus GN=Ankrd17 PE=1 SV=1 - [E9QKG6_MOUSE]|Ankyrin repeat domain-containing protein 17 OS=Mus musculus GN=Ankrd17 PE=1 SV=2 - [ANR17_MOUSE]|Ankyrin repeat domain-containing protein 17 OS=Mus musculus GN=Ankrd17 PE=1 SV=1 - [A0A0G2JDZ9_MOUSE]|Ankyrin repeat domain-containing protein 17 OS=Mus musculus GN=Ankrd17 PE=1 SV=3 - [E9Q804_MOUSE]	E9QKG6;Q99NH0;A0A0G2JDZ9;E9Q804	HSNQNSSGSQVNSAGSLTSSPTTTASSSASAVPGTTSNGSPSSPSVRR	4	S2(HexNA); S45(HexNA)	T24(HexNAc): 98.39; S26(HexNAc): 33.42; S27(HexNAc): 33.42; S28(HexNAc): 33.42	HCD	1				49	0.00170981	1		150	4	1246.58	4983.28	-2.52	66.62	130076	0	1033.83	0	0	0	6534.95	0	1368.64	0	18424	18424	MS2	22/552	20180123_Lumos_RSLC3_Stadlmann_Penninger_IMBA_mESC_intact_PNGaseF_HILIC_18.raw
Ankyrin repeat domain-containing protein 17 OS=Mus musculus GN=Ankrd17 PE=1 SV=1 - [E9QKG6_MOUSE]|Ankyrin repeat domain-containing protein 17 OS=Mus musculus GN=Ankrd17 PE=1 SV=2 - [ANR17_MOUSE]|Ankyrin repeat domain-containing protein 17 OS=Mus musculus GN=Ankrd17 PE=1 SV=1 - [A0A0G2JDZ9_MOUSE]|Ankyrin repeat domain-containing protein 17 OS=Mus musculus GN=Ankrd17 PE=1 SV=3 - [E9Q804_MOUSE]	E9QKG6;Q99NH0;A0A0G2JDZ9;E9Q804	QLFVTVVKTSNATTTTVTTTASNNSTAPTNATYPMPTAK	4	T26(HexNA); T29(HexNA); N30(HexNA); T32(HexNA); T37(HexNA)	Too many isoforms	HCD	1				133	6.92028e-12	1	0	100	4	1262.36	5046.43	0.42	100.76	1.00187e+06	0	0	0	0	0	3113.67	0	0	0	27307	27307	MS2	35/444	20180123_Lumos_RSLC3_Stadlmann_Penninger_IMBA_mESC_intact_PNGaseF_HILIC_16.raw
Ankyrin repeat domain-containing protein 17 OS=Mus musculus GN=Ankrd17 PE=1 SV=1 - [E9QKG6_MOUSE]|Ankyrin repeat domain-containing protein 17 OS=Mus musculus GN=Ankrd17 PE=1 SV=2 - [ANR17_MOUSE]|Ankyrin repeat domain-containing protein 17 OS=Mus musculus GN=Ankrd17 PE=1 SV=1 - [A0A0G2JDZ9_MOUSE]|Ankyrin repeat domain-containing protein 17 OS=Mus musculus GN=Ankrd17 PE=1 SV=3 - [E9Q804_MOUSE]	E9QKG6;Q99NH0;A0A0G2JDZ9;E9Q804	QLFVTVVKTSNATTTTVTTTASNNSTAPTNATYPMPTAK	4	T18(HexNA); T19(HexNA); T20(HexNA); S22(HexNA)	Too many isoforms	HCD	1				121	1.13459e-10	1	0	50	4	1211.59	4843.34	-1.92	103.3	1.05189e+06	0	0	0	0	0	0	0	0	0	28742	28742	MS2	36/444	20180123_Lumos_RSLC3_Stadlmann_Penninger_IMBA_mESC_intact_PNGaseF_HILIC_15.raw
Ankyrin repeat domain-containing protein 17 OS=Mus musculus GN=Ankrd17 PE=1 SV=1 - [E9QKG6_MOUSE]|Ankyrin repeat domain-containing protein 17 OS=Mus musculus GN=Ankrd17 PE=1 SV=2 - [ANR17_MOUSE]|Ankyrin repeat domain-containing protein 17 OS=Mus musculus GN=Ankrd17 PE=1 SV=1 - [A0A0G2JDZ9_MOUSE]|Ankyrin repeat domain-containing protein 17 OS=Mus musculus GN=Ankrd17 PE=1 SV=3 - [E9Q804_MOUSE]	E9QKG6;Q99NH0;A0A0G2JDZ9;E9Q804	QLFVTVVKTSNATTTTVTTTASNNSTAPTNATYPMPTAK	4	T16(HexNA); T18(HexNA); T19(HexNA); T20(HexNA); S22(HexNA)	Too many isoforms	HCD	1				118	2.44415e-10	1	2	124	4	1262.36	5046.42	-0.93	100.93	638875	0	0	0	0	908.413	2512.27	0	0	0	27357	27357	MS2	35/444	20180123_Lumos_RSLC3_Stadlmann_Penninger_IMBA_mESC_intact_PNGaseF_HILIC_16.raw
Ankyrin repeat domain-containing protein 17 OS=Mus musculus GN=Ankrd17 PE=1 SV=1 - [E9QKG6_MOUSE]|Ankyrin repeat domain-containing protein 17 OS=Mus musculus GN=Ankrd17 PE=1 SV=2 - [ANR17_MOUSE]|Ankyrin repeat domain-containing protein 17 OS=Mus musculus GN=Ankrd17 PE=1 SV=1 - [A0A0G2JDZ9_MOUSE]|Ankyrin repeat domain-containing protein 17 OS=Mus musculus GN=Ankrd17 PE=1 SV=3 - [E9Q804_MOUSE]	E9QKG6;Q99NH0;A0A0G2JDZ9;E9Q804	QLFVTVVKTSNATTTTVTTTASNNSTAPTNATYPMPTAK	4	T29(HexNA); N30(HexNA); T32(HexNA); T37(HexNA)	Too many isoforms	HCD	1				92	9.35179e-08	1	1	33	4	1211.59	4843.35	1.7	102.64	2.44766e+06	0	0	0	0	0	0	0	0	0	28541	28541	MS2	28/444	20180123_Lumos_RSLC3_Stadlmann_Penninger_IMBA_mESC_intact_PNGaseF_HILIC_15.raw
Ankyrin repeat domain-containing protein 17 OS=Mus musculus GN=Ankrd17 PE=1 SV=1 - [E9QKG6_MOUSE]|Ankyrin repeat domain-containing protein 17 OS=Mus musculus GN=Ankrd17 PE=1 SV=2 - [ANR17_MOUSE]|Ankyrin repeat domain-containing protein 17 OS=Mus musculus GN=Ankrd17 PE=1 SV=1 - [A0A0G2JDZ9_MOUSE]|Ankyrin repeat domain-containing protein 17 OS=Mus musculus GN=Ankrd17 PE=1 SV=3 - [E9Q804_MOUSE]	E9QKG6;Q99NH0;A0A0G2JDZ9;E9Q804	RQLFVTVVKTSNATTTTVTTTASNNSTAPTNATYPMPTAK	4	T6(HexNA); N31(HexNA); T33(HexNA); T38(HexNA)	Too many isoforms	HCD	1				76	3.72015e-06	2	0	93	4	1250.62	4999.45	0.47	91.56	462414	0	0	0	0	0	0	0	0	0	25226	25226	MS2	27/454	20180123_Lumos_RSLC3_Stadlmann_Penninger_IMBA_mESC_intact_PNGaseF_HILIC_15.raw
Ankyrin repeat domain-containing protein 17 OS=Mus musculus GN=Ankrd17 PE=1 SV=1 - [E9QKG6_MOUSE]|Ankyrin repeat domain-containing protein 17 OS=Mus musculus GN=Ankrd17 PE=1 SV=2 - [ANR17_MOUSE]|Ankyrin repeat domain-containing protein 17 OS=Mus musculus GN=Ankrd17 PE=1 SV=1 - [A0A0G2JDZ9_MOUSE]|Ankyrin repeat domain-containing protein 17 OS=Mus musculus GN=Ankrd17 PE=1 SV=3 - [E9Q804_MOUSE]	E9QKG6;Q99NH0;A0A0G2JDZ9;E9Q804	RQLFVTVVKTSNATTTTVTTTASNNSTAPTNATYPMPTAK	4	T6(HexNA); N31(HexNA); T33(HexNA); T38(HexNA)	Too many isoforms	HCD	1				62	8.10529e-05	2	6	150	4	1250.62	4999.46	1.94	91.38	506811	0	0	0	0	0	0	0	0	0	25175	25175	MS2	24/454	20180123_Lumos_RSLC3_Stadlmann_Penninger_IMBA_mESC_intact_PNGaseF_HILIC_15.raw
Ankyrin repeat domain-containing protein 17 OS=Mus musculus GN=Ankrd17 PE=1 SV=1 - [E9QKG6_MOUSE]|Ankyrin repeat domain-containing protein 17 OS=Mus musculus GN=Ankrd17 PE=1 SV=2 - [ANR17_MOUSE]|Ankyrin repeat domain-containing protein 17 OS=Mus musculus GN=Ankrd17 PE=1 SV=1 - [A0A0G2JDZ9_MOUSE]|Ankyrin repeat domain-containing protein 17 OS=Mus musculus GN=Ankrd17 PE=1 SV=3 - [E9Q804_MOUSE]	E9QKG6;Q99NH0;A0A0G2JDZ9;E9Q804	RQLFVTVVKTSNATTTTVTTTASNNSTAPTNATYPMPTAK	4	T6(HexNA); T30(HexNA); N31(HexNA); T33(HexNA); T38(HexNA)	Too many isoforms	HCD	1				41	0.0126129	2	10	150	4	1301.39	5202.52	-0.82	88.2	289839	0	0	0	0	0	0	0	0	0	23796	23796	MS2	23/454	20180123_Lumos_RSLC3_Stadlmann_Penninger_IMBA_mESC_intact_PNGaseF_HILIC_16.raw
Ankyrin repeat domain-containing protein 17 OS=Mus musculus GN=Ankrd17 PE=1 SV=1 - [E9QKG6_MOUSE]|Ankyrin repeat domain-containing protein 17 OS=Mus musculus GN=Ankrd17 PE=1 SV=2 - [ANR17_MOUSE]|Ankyrin repeat domain-containing protein 17 OS=Mus musculus GN=Ankrd17 PE=1 SV=1 - [A0A0G2JDZ9_MOUSE]|Ankyrin repeat domain-containing protein 17 OS=Mus musculus GN=Ankrd17 PE=1 SV=3 - [E9Q804_MOUSE]	E9QKG6;Q99NH0;A0A0G2JDZ9;E9Q804	RQLFVTVVKTSNATTTTVTTTASNNSTAPTNATYPMPTAK	4	T6(HexNA); T30(HexNA); N31(HexNA); T33(HexNA); T38(HexNA)	Too many isoforms	HCD	1				40	0.0134821	2	17	66	4	1301.39	5202.53	0.4	89	849695	0	0	0	0	0	0	0	0	0	24016	24016	MS2	24/454	20180123_Lumos_RSLC3_Stadlmann_Penninger_IMBA_mESC_intact_PNGaseF_HILIC_16.raw
Ankyrin repeat domain-containing protein 17 OS=Mus musculus GN=Ankrd17 PE=1 SV=1 - [E9QKG6_MOUSE]|Ankyrin repeat domain-containing protein 17 OS=Mus musculus GN=Ankrd17 PE=1 SV=2 - [ANR17_MOUSE]|Ankyrin repeat domain-containing protein 17 OS=Mus musculus GN=Ankrd17 PE=1 SV=1 - [A0A0G2JDZ9_MOUSE]|Ankyrin repeat domain-containing protein 17 OS=Mus musculus GN=Ankrd17 PE=1 SV=3 - [E9Q804_MOUSE]	E9QKG6;Q99NH0;A0A0G2JDZ9;E9Q804	TSNATTTTVTTTASNNSTAPTNATYPMPTAK	4	T12(HexNA)	T12(HexNAc): 97.94	HCD	1				115	5.33803e-10	0	0	82	3	1107.19	3319.55	-0.66	87.79	347645	0	0	0	0	0	3701.04	0	0	0	24081	24081	MS2	15/352	20180123_Lumos_RSLC3_Stadlmann_Penninger_IMBA_mESC_intact_PNGaseF_HILIC_15.raw
Ankyrin repeat domain-containing protein 17 OS=Mus musculus GN=Ankrd17 PE=1 SV=1 - [E9QKG6_MOUSE]|Ankyrin repeat domain-containing protein 17 OS=Mus musculus GN=Ankrd17 PE=1 SV=2 - [ANR17_MOUSE]|Ankyrin repeat domain-containing protein 17 OS=Mus musculus GN=Ankrd17 PE=1 SV=1 - [A0A0G2JDZ9_MOUSE]|Ankyrin repeat domain-containing protein 17 OS=Mus musculus GN=Ankrd17 PE=1 SV=3 - [E9Q804_MOUSE]	E9QKG6;Q99NH0;A0A0G2JDZ9;E9Q804	TSNATTTTVTTTASNNSTAPTNATYPMPTAK	4	T24(HexNA); T29(HexNA)	T6(HexNAc): 49.75; T7(HexNAc): 49.75; T8(HexNAc): 25.07; T10(HexNAc): 25.07; T11(HexNAc): 25.07; T12(HexNAc): 25.07	HCD	1				94	7.43952e-08	0	5	150	3	1174.89	3522.64	3.74	84.15	285606	0	0	0	0	0	1260.87	0	0	0	23000	23000	MS2	14/352	20180123_Lumos_RSLC3_Stadlmann_Penninger_IMBA_mESC_intact_PNGaseF_HILIC_15.raw
Ankyrin repeat domain-containing protein 17 OS=Mus musculus GN=Ankrd17 PE=1 SV=1 - [E9QKG6_MOUSE]|Ankyrin repeat domain-containing protein 17 OS=Mus musculus GN=Ankrd17 PE=1 SV=2 - [ANR17_MOUSE]|Ankyrin repeat domain-containing protein 17 OS=Mus musculus GN=Ankrd17 PE=1 SV=1 - [A0A0G2JDZ9_MOUSE]|Ankyrin repeat domain-containing protein 17 OS=Mus musculus GN=Ankrd17 PE=1 SV=3 - [E9Q804_MOUSE]	E9QKG6;Q99NH0;A0A0G2JDZ9;E9Q804	TSNATTTTVTTTASNNSTAPTNATYPMPTAK	4	T24(HexNA); T29(HexNA)	T8(HexNAc): 49.8; T10(HexNAc): 49.8; T11(HexNAc): 50; T12(HexNAc): 50	HCD	1				70	1.78469e-05	0	0	150	3	1174.88	3522.64	3.32	83.93	379524	0	0	0	0	0	953.743	0	0	0	22933	22933	MS2	12/352	20180123_Lumos_RSLC3_Stadlmann_Penninger_IMBA_mESC_intact_PNGaseF_HILIC_15.raw
Ankyrin repeat domain-containing protein 17 OS=Mus musculus GN=Ankrd17 PE=1 SV=1 - [E9QKG6_MOUSE]|Ankyrin repeat domain-containing protein 17 OS=Mus musculus GN=Ankrd17 PE=1 SV=2 - [ANR17_MOUSE]|Ankyrin repeat domain-containing protein 17 OS=Mus musculus GN=Ankrd17 PE=1 SV=1 - [A0A0G2JDZ9_MOUSE]|Ankyrin repeat domain-containing protein 17 OS=Mus musculus GN=Ankrd17 PE=1 SV=3 - [E9Q804_MOUSE]	E9QKG6;Q99NH0;A0A0G2JDZ9;E9Q804	TSNATTTTVTTTASNNSTAPTNATYPMPTAK	4	T12(HexNA)	T5(HexNAc): 14.29; T6(HexNAc): 14.29; T7(HexNAc): 14.29; T8(HexNAc): 14.29; T10(HexNAc): 14.29; T11(HexNAc): 14.29; T12(HexNAc): 14.29	HCD	1				67	2.87676e-05	0	3	75	3	1107.19	3319.55	-0.33	87.98	316825	0	0	0	0	0	2644.84	0	0	0	24137	24137	MS2	15/352	20180123_Lumos_RSLC3_Stadlmann_Penninger_IMBA_mESC_intact_PNGaseF_HILIC_15.raw
Ankyrin repeat domain-containing protein 17 OS=Mus musculus GN=Ankrd17 PE=1 SV=1 - [E9QKG6_MOUSE]|Ankyrin repeat domain-containing protein 17 OS=Mus musculus GN=Ankrd17 PE=1 SV=2 - [ANR17_MOUSE]|Ankyrin repeat domain-containing protein 17 OS=Mus musculus GN=Ankrd17 PE=1 SV=1 - [A0A0G2JDZ9_MOUSE]|Ankyrin repeat domain-containing protein 17 OS=Mus musculus GN=Ankrd17 PE=1 SV=3 - [E9Q804_MOUSE]	E9QKG6;Q99NH0;A0A0G2JDZ9;E9Q804	TSNATTTTVTTTASNNSTAPTNATYPMPTAK	4	N22(HexNA); T24(HexNA); T29(HexNA)	Too many isoforms	HCD	1				67	2.8733e-05	0	22	150	3	1242.57	3725.71	-0.01	82.54	174139	0	0	0	0	0	985.879	0	0	0	22217	22217	MS2	13/352	20180123_Lumos_RSLC3_Stadlmann_Penninger_IMBA_mESC_intact_PNGaseF_HILIC_16.raw
Ankyrin repeat domain-containing protein 17 OS=Mus musculus GN=Ankrd17 PE=1 SV=1 - [E9QKG6_MOUSE]|Ankyrin repeat domain-containing protein 17 OS=Mus musculus GN=Ankrd17 PE=1 SV=2 - [ANR17_MOUSE]|Ankyrin repeat domain-containing protein 17 OS=Mus musculus GN=Ankrd17 PE=1 SV=1 - [A0A0G2JDZ9_MOUSE]|Ankyrin repeat domain-containing protein 17 OS=Mus musculus GN=Ankrd17 PE=1 SV=3 - [E9Q804_MOUSE]	E9QKG6;Q99NH0;A0A0G2JDZ9;E9Q804	TSNATTTTVTTTASNNSTAPTNATYPMPTAK	4	T24(HexNA); T29(HexNA)	T8(HexNAc): 49.81; T10(HexNAc): 49.81; T11(HexNAc): 49.81; T12(HexNAc): 49.81	HCD	1				53	0.00089299	0	12	150	3	1174.89	3522.64	4.46	83.63	227819	0	0	0	0	0	875.423	0	0	0	22842	22842	MS2	14/352	20180123_Lumos_RSLC3_Stadlmann_Penninger_IMBA_mESC_intact_PNGaseF_HILIC_15.raw
Ankyrin repeat domain-containing protein 17 OS=Mus musculus GN=Ankrd17 PE=1 SV=1 - [E9QKG6_MOUSE]|Ankyrin repeat domain-containing protein 17 OS=Mus musculus GN=Ankrd17 PE=1 SV=2 - [ANR17_MOUSE]|Ankyrin repeat domain-containing protein 17 OS=Mus musculus GN=Ankrd17 PE=1 SV=1 - [A0A0G2JDZ9_MOUSE]|Ankyrin repeat domain-containing protein 17 OS=Mus musculus GN=Ankrd17 PE=1 SV=3 - [E9Q804_MOUSE]	E9QKG6;Q99NH0;A0A0G2JDZ9;E9Q804	TSNATTTTVTTTASNNSTAPTNATYPMPTAK	4	T24(HexNA); T29(HexNA)	T8(HexNAc): 66.52; T10(HexNAc): 66.52; T11(HexNAc): 66.52	HCD	1				52	0.000963801	0	0	150	3	1174.88	3522.63	0.93	81.53	161022	0	0	0	0	0	894.482	0	0	0	22215	22215	MS2	11/352	20180123_Lumos_RSLC3_Stadlmann_Penninger_IMBA_mESC_intact_PNGaseF_HILIC_15.raw
Ankyrin repeat domain-containing protein 17 OS=Mus musculus GN=Ankrd17 PE=1 SV=1 - [E9QKG6_MOUSE]|Ankyrin repeat domain-containing protein 17 OS=Mus musculus GN=Ankrd17 PE=1 SV=2 - [ANR17_MOUSE]|Ankyrin repeat domain-containing protein 17 OS=Mus musculus GN=Ankrd17 PE=1 SV=1 - [A0A0G2JDZ9_MOUSE]|Ankyrin repeat domain-containing protein 17 OS=Mus musculus GN=Ankrd17 PE=1 SV=3 - [E9Q804_MOUSE]	E9QKG6;Q99NH0;A0A0G2JDZ9;E9Q804	TSNATTTTVTTTASNNSTAPTNATYPMPTAK	4	N22(HexNA); T24(HexNA); T29(HexNA)	Too many isoforms	HCD	1				41	0.0140131	0	70	150	3	1242.58	3725.74	8.15	80.5	137025	0	0	0	0	0	1505.74	0	0	0	21706	21706	MS2	10/352	20180123_Lumos_RSLC3_Stadlmann_Penninger_IMBA_mESC_intact_PNGaseF_HILIC_16.raw
MCG8382, isoform CRA_c OS=Mus musculus GN=Rbm14 PE=1 SV=2 - [E9QL13_MOUSE]|RNA-binding protein 14 OS=Mus musculus GN=Rbm14 PE=1 SV=1 - [RBM14_MOUSE]	E9QL13;Q8C2Q3	AQPSVSLGAPYRGQLASPSSQSAAASSLGPYGGVQPSASALSTYGGQAAAASSLNSYGAQGSSLASYGNQPSSYGAQAASSYGVR	2			HCD	1				56	0.000187206	1		150	6	1351.48	8103.87	2.34	154.33	7125.76	0	0	1225.31	0	0	0	0	0	0	40150	40150	MS2	17/992	20180123_Lumos_RSLC3_Stadlmann_Penninger_IMBA_mESC_intact_PNGaseF_HILIC_18.raw
E3 ubiquitin-protein ligase TRIM33 OS=Mus musculus GN=Trim33 PE=1 SV=1 - [E9QME5_MOUSE]|E3 ubiquitin-protein ligase TRIM33 OS=Mus musculus GN=Trim33 PE=1 SV=1 - [E9QP19_MOUSE]|E3 ubiquitin-protein ligase TRIM33 OS=Mus musculus GN=Trim33 PE=1 SV=2 - [TRI33_MOUSE]|E3 ubiquitin-protein ligase TRIM33 (Fragment) OS=Mus musculus GN=Trim33 PE=1 SV=1 - [A0A0G2JE09_MOUSE]	E9QME5;E9QP19;Q99PP7;A0A0G2JE09	YISGSHLPPQPTSTMNPSPGPSALSPGSSGLSNSHTPVRPPSTSSTGSR	4	S48(HexNA)	N33(HexNAc): 98.11	HCD	1				54	0.000590747	0	0	150	5	1012.89	5060.44	1.26	90.41	56129.3	0	0	0	0	0	2087.01	0	0	0	24900	24900	MS2	21/552	20180123_Lumos_RSLC3_Stadlmann_Penninger_IMBA_mESC_intact_PNGaseF_HILIC_15.raw
A-kinase anchor protein 9 OS=Mus musculus GN=Akap9 PE=1 SV=1 - [E9QQ10_MOUSE]	E9QQ10	KHGQVFSAEPESEISTTADECSSEEEEFSLDDSSSEQGAQSSQTCLQMVEK	1	C21(Carbamidomethyl); S29(HexNA); S33(HexNA); S34(HexNA); S35(HexNA); S41(HexNA); S42(HexNA); T44(HexNA); C45(Carbamidomethyl)	Too many isoforms	HCD	1				4	5.1919	1	19	150	6	1180.33	7076.93	-2.7	117.23	10122	1338.57	2172.59	0	0	0	4974.61	0	0	0	30533	30533	MS2	4/586	20180123_Lumos_RSLC3_Stadlmann_Penninger_IMBA_mESC_intact_PNGaseF_HILIC_20.raw
Protein Fat1 OS=Mus musculus GN=Fat1 PE=1 SV=1 - [F2Z4A3_MOUSE]	F2Z4A3	ATDSDSEPNRGISYQLIGNHSK	1	S21(HexNA)	N19(HexNAc): 99.72	HCD	1	1702.58	id=HexNAc2.Hex8_N-Glycan	0.73	34	0.0547495	1	18	150	4	648.81	2592.22	0.15	63.17	141530	0	2058.85	1444.04	0	0	29620.2	0	7656.14	0	17460	17460	MS2	9/232	20180123_Lumos_RSLC3_Stadlmann_Penninger_IMBA_mESC_intact_PNGaseF_HILIC_19.raw
Protein Fat1 OS=Mus musculus GN=Fat1 PE=1 SV=1 - [F2Z4A3_MOUSE]	F2Z4A3	ATDSDSEPNRGISYQLIGNHSK	1	S21(HexNA)	N19(HexNAc): 99.62	HCD	1	1864.63	id=HexNAc2.Hex9_N-Glycan	0.99	27	0.273587	1	33	150	4	648.81	2592.22	-0.16	63	131452	0	2196.79	0	0	0	31715	0	6239.85	0	17410	17410	MS2	9/232	20180123_Lumos_RSLC3_Stadlmann_Penninger_IMBA_mESC_intact_PNGaseF_HILIC_19.raw
Protein Fat1 OS=Mus musculus GN=Fat1 PE=1 SV=1 - [F2Z4A3_MOUSE]	F2Z4A3	AVGAVDWDSHPYGYNLTLQAK	1	T17(HexNA)	N15(HexNAc): 50; T17(HexNAc): 50	HCD	1	1864.63	id=HexNAc2.Hex9_N-Glycan	0.86	83	8.31445e-07	0	5	143	3	836.742	2508.21	2.35	114.15	253618	0	0	0	0	0	47594	0	10193.6	0	31436	31436	MS2	24/194	20180123_Lumos_RSLC3_Stadlmann_Penninger_IMBA_mESC_intact_PNGaseF_HILIC_17.raw
Protein Fat1 OS=Mus musculus GN=Fat1 PE=1 SV=1 - [F2Z4A3_MOUSE]	F2Z4A3	FTQDAYSAVVKENSTEAR	1	T15(HexNA)	N13(HexNAc): 100	HCD	1	1702.58	id=HexNAc2.Hex8_N-Glycan	0.8	13	5.8292	1	50	150	3	740.358	2219.06	5.31	65.73	77129.9	0	5423.86	1425.62	0	0	16613.9	0	3773.67	0	18203	18203	MS2	9/194	20180123_Lumos_RSLC3_Stadlmann_Penninger_IMBA_mESC_intact_PNGaseF_HILIC_19.raw
Protein Fat1 OS=Mus musculus GN=Fat1 PE=1 SV=1 - [F2Z4A3_MOUSE]	F2Z4A3	FTQDAYSAVVKENSTEAR	1	N13(HexNA)	N13(HexNAc): 99.83	HCD	1	1864.63	id=HexNAc2.Hex9_N-Glycan	0.91	101	1.09431e-08	1	13	150	3	740.354	2219.05	0.32	65.73	179430	0	2705.72	0	0	0	30019.3	0	6293.65	0	18202	18202	MS2	12/194	20180123_Lumos_RSLC3_Stadlmann_Penninger_IMBA_mESC_intact_PNGaseF_HILIC_19.raw
Protein Fat1 OS=Mus musculus GN=Fat1 PE=1 SV=1 - [F2Z4A3_MOUSE]	F2Z4A3	GVNVITVNATDADSK	1	T10(HexNA)	N8(HexNAc): 99.81	HCD	1	1622.58	id=HexNAc4.Hex5_N-Glycan	0.58	52	0.000838486	0	0	150	3	569.62	1706.85	1.19	71.57	619557	0	3172.82	0	0	0	58943.5	0	14630.7	0	19658	19658	MS2	12/152	20180123_Lumos_RSLC3_Stadlmann_Penninger_IMBA_mESC_intact_PNGaseF_HILIC_17.raw
Protein Fat1 OS=Mus musculus GN=Fat1 PE=1 SV=1 - [F2Z4A3_MOUSE]	F2Z4A3	GVNVITVNATDADSK	1	T10(HexNA)	N8(HexNAc): 100	HCD	1	1864.63	id=HexNAc2.Hex9_N-Glycan	0.96	66	3.84204e-05	0	3	150	3	569.622	1706.85	3.81	70.37	199365	885.008	4410.02	1211.3	0	0	46090.1	0	11909.9	0	19532	19532	MS2	12/152	20180123_Lumos_RSLC3_Stadlmann_Penninger_IMBA_mESC_intact_PNGaseF_HILIC_19.raw
Protein Fat1 OS=Mus musculus GN=Fat1 PE=1 SV=1 - [F2Z4A3_MOUSE]	F2Z4A3	KQLYNLTVR	1	N5(HexNA)	N5(HexNAc): 100	HCD	1	1702.58	id=HexNAc2.Hex8_N-Glycan	1.25	11	3.71358	1	26	150	3	446.587	1337.75	3.7	51.43	64899.4	0	1284.26	0	0	0	14603.8	0	4051.83	0	13914	13914	MS2	1980-06-01	20180123_Lumos_RSLC3_Stadlmann_Penninger_IMBA_mESC_intact_PNGaseF_HILIC_17.raw
Protein Fat1 OS=Mus musculus GN=Fat1 PE=1 SV=1 - [F2Z4A3_MOUSE]	F2Z4A3	TGTIAIQNTTQLR	1	T10(HexNA)	N8(HexNAc): 49.95; T9(HexNAc): 49.95	HCD	1	1378.48	id=HexNAc2.Hex6_N-Glycan	1.1	67	2.19943e-05	0	9	150	3	540.626	1619.86	1.35	68.95	588042	0	0	0	0	0	119372	0	25218.8	0	18508	18508	MS2	10/126	20180123_Lumos_RSLC3_Stadlmann_Penninger_IMBA_mESC_intact_PNGaseF_HILIC_16.raw
Protein Fat1 OS=Mus musculus GN=Fat1 PE=1 SV=1 - [F2Z4A3_MOUSE]	F2Z4A3	TGTIAIQNTTQLR	1	T10(HexNA)	N8(HexNAc): 99.59	HCD	1	1378.48	id=HexNAc2.Hex6_N-Glycan	1.02	41	0.00695246	0	20	150	3	540.624	1619.86	-0.69	68.74	327323	2160.89	4964.69	1322.59	0	0	72322.6	0	14872.4	0	18891	18891	MS2	8/126	20180123_Lumos_RSLC3_Stadlmann_Penninger_IMBA_mESC_intact_PNGaseF_HILIC_17.raw
Protein Fat1 OS=Mus musculus GN=Fat1 PE=1 SV=1 - [F2Z4A3_MOUSE]	F2Z4A3	TGTIAIQNTTQLR	1	T10(HexNA)	N8(HexNAc): 99.64	HCD	1	1540.53	id=HexNAc2.Hex7_N-Glycan	1.05	52	0.000649726	0	17	150	3	540.626	1619.86	1.29	68.48	206039	0	1791.26	0	0	0	44833.3	0	11911.5	0	18823	18823	MS2	8/126	20180123_Lumos_RSLC3_Stadlmann_Penninger_IMBA_mESC_intact_PNGaseF_HILIC_17.raw
Protein Fat1 OS=Mus musculus GN=Fat1 PE=1 SV=1 - [F2Z4A3_MOUSE]	F2Z4A3	TGTIAIQNTTQLR	1	T10(HexNA)	N8(HexNAc): 49.96; T9(HexNAc): 49.96	HCD	1	1702.58	id=HexNAc2.Hex8_N-Glycan	1.23	62	4.99179e-05	0	9	150	3	540.627	1619.87	4.63	67.65	544529	0	1333.53	0	0	0	129421	0	33858.3	0	18722	18722	MS2	9/126	20180123_Lumos_RSLC3_Stadlmann_Penninger_IMBA_mESC_intact_PNGaseF_HILIC_18.raw
Protein Fat1 OS=Mus musculus GN=Fat1 PE=1 SV=1 - [F2Z4A3_MOUSE]	F2Z4A3	TGTIAIQNTTQLR	1	T10(HexNA)	N8(HexNAc): 33.33; T9(HexNAc): 33.33; T10(HexNAc): 33.33	HCD	1	1702.58	id=HexNAc2.Hex8_N-Glycan	1.15	54	0.000390598	0	8	150	3	540.626	1619.86	1.69	67.82	271090	0	2478.71	0	0	0	63085.3	0	16585.8	0	18767	18767	MS2	9/126	20180123_Lumos_RSLC3_Stadlmann_Penninger_IMBA_mESC_intact_PNGaseF_HILIC_18.raw
Protein Fat1 OS=Mus musculus GN=Fat1 PE=1 SV=1 - [F2Z4A3_MOUSE]	F2Z4A3	TGTIAIQNTTQLR	1	T10(HexNA)	N8(HexNAc): 99.7	HCD	1	1864.63	id=HexNAc2.Hex9_N-Glycan	1.22	60	9.68313e-05	0	12	150	3	540.626	1619.86	1.86	67.96	247587	2561.43	2980.39	1192.18	0	0	53953.5	0	13968.2	0	18845	18845	MS2	9/126	20180123_Lumos_RSLC3_Stadlmann_Penninger_IMBA_mESC_intact_PNGaseF_HILIC_19.raw
Protein Fat1 OS=Mus musculus GN=Fat1 PE=1 SV=1 - [F2Z4A3_MOUSE]	F2Z4A3	TGTIAIQNTTQLR	1	T10(HexNA)	N8(HexNAc): 49.97; T9(HexNAc): 49.97	HCD	1	1864.63	id=HexNAc2.Hex9_N-Glycan	1.27	49	0.00123923	0	2	150	3	540.625	1619.86	0.5	67.36	639698	0	0	0	0	0	161850	0	43335.6	0	18645	18645	MS2	10/126	20180123_Lumos_RSLC3_Stadlmann_Penninger_IMBA_mESC_intact_PNGaseF_HILIC_18.raw
Protein Fat1 OS=Mus musculus GN=Fat1 PE=1 SV=1 - [F2Z4A3_MOUSE]	F2Z4A3	TGTIAIQNTTQLR	1	T10(HexNA)	N8(HexNAc): 49.95; T9(HexNAc): 49.95	HCD	1	1864.63	id=HexNAc2.Hex9_N-Glycan	1.18	47	0.00190518	0	13	150	3	540.626	1619.86	1.41	67.53	276982	0	1035.72	0	0	0	71172.8	0	18150.4	0	18683	18683	MS2	10/126	20180123_Lumos_RSLC3_Stadlmann_Penninger_IMBA_mESC_intact_PNGaseF_HILIC_18.raw
Protein Fat1 OS=Mus musculus GN=Fat1 PE=1 SV=1 - [F2Z4A3_MOUSE]|Protein Fat1 (Fragment) OS=Mus musculus GN=Fat1 PE=1 SV=1 - [A0A087WRT4_MOUSE]	F2Z4A3;A0A087WRT4	INSSVTDVEEIIGVR	2	T6(HexNA)	N2(HexNAc): 99.33	HCD	1	1864.63	id=HexNAc2.Hex9_N-Glycan	0.76	59	0.000160006	0	72	150	3	611.983	1833.93	-5.04	129.23	148213	0	2652.61	1164.48	0	0	30856.5	0	6651.08	0	35411	35411	MS2	9/152	20180123_Lumos_RSLC3_Stadlmann_Penninger_IMBA_mESC_intact_PNGaseF_HILIC_17.raw
Protein disulfide-isomerase A3 (Fragment) OS=Mus musculus GN=Pdia3 PE=1 SV=1 - [F6Q404_MOUSE]|Protein disulfide-isomerase A3 OS=Mus musculus GN=Pdia3 PE=1 SV=2 - [PDIA3_MOUSE]	F6Q404;P27773	VDCTANTNTCNK	2	C3(Carbamidomethyl); N8(HexNA); C10(Carbamidomethyl)	N8(HexNAc): 99.44	HCD	1	1054.37	id=HexNAc2.Hex4_N-Glycan	0.99	39	0.00157289	0	51	150	3	534.224	1600.66	-1.02	18.55	36801.1	0	912.982	0	0	0	7083.97	0	0	0	4407	4407	MS2	7/114	20180123_Lumos_RSLC3_Stadlmann_Penninger_IMBA_mESC_intact_PNGaseF_HILIC_19.raw
Protein disulfide-isomerase A3 (Fragment) OS=Mus musculus GN=Pdia3 PE=1 SV=1 - [F6Q404_MOUSE]|Protein disulfide-isomerase A3 OS=Mus musculus GN=Pdia3 PE=1 SV=2 - [PDIA3_MOUSE]	F6Q404;P27773	VDCTANTNTCNK	2	C3(Carbamidomethyl); C10(Carbamidomethyl); N11(HexNA)	N8(HexNAc): 99.85	HCD	1	1216.42	id=HexNAc2.Hex5_N-Glycan	0.93	87	2.23351e-08	0	0	150	3	534.225	1600.66	0.76	18.55	207010	0	0	0	0	0	35856.3	0	7613.49	0	4408	4408	MS2	10/114	20180123_Lumos_RSLC3_Stadlmann_Penninger_IMBA_mESC_intact_PNGaseF_HILIC_19.raw
Protein disulfide-isomerase A3 (Fragment) OS=Mus musculus GN=Pdia3 PE=1 SV=1 - [F6Q404_MOUSE]|Protein disulfide-isomerase A3 OS=Mus musculus GN=Pdia3 PE=1 SV=2 - [PDIA3_MOUSE]	F6Q404;P27773	VDCTANTNTCNK	2	C3(Carbamidomethyl); T7(HexNA); C10(Carbamidomethyl)	N6(HexNAc): 33.3; T7(HexNAc): 33.3; N8(HexNAc): 33.3	HCD	1	1216.42	id=HexNAc2.Hex5_N-Glycan	0.74	26	0.0315191	0	34	150	3	534.225	1600.66	1.22	18.65	70086.2	0	0	0	0	0	11888.6	0	2249.04	0	4556	4556	MS2	6/114	20180123_Lumos_RSLC3_Stadlmann_Penninger_IMBA_mESC_intact_PNGaseF_HILIC_18.raw
Protein disulfide-isomerase A3 (Fragment) OS=Mus musculus GN=Pdia3 PE=1 SV=1 - [F6Q404_MOUSE]|Protein disulfide-isomerase A3 OS=Mus musculus GN=Pdia3 PE=1 SV=2 - [PDIA3_MOUSE]	F6Q404;P27773	VDCTANTNTCNK	2	C3(Carbamidomethyl); C10(Carbamidomethyl); N11(HexNA)	N8(HexNAc): 99.79	HCD	1	1378.48	id=HexNAc2.Hex6_N-Glycan	1.19	57	2.68526e-05	0	1	150	3	534.224	1600.66	0.59	17.75	332743	0	0	0	0	0	68946.2	0	11618.4	0	4174	4174	MS2	8/114	20180123_Lumos_RSLC3_Stadlmann_Penninger_IMBA_mESC_intact_PNGaseF_HILIC_19.raw
Protein disulfide-isomerase A3 (Fragment) OS=Mus musculus GN=Pdia3 PE=1 SV=1 - [F6Q404_MOUSE]|Protein disulfide-isomerase A3 OS=Mus musculus GN=Pdia3 PE=1 SV=2 - [PDIA3_MOUSE]	F6Q404;P27773	VDCTANTNTCNK	2	C3(Carbamidomethyl); C10(Carbamidomethyl); N11(HexNA)	N6(HexNAc): 33.32; T7(HexNAc): 33.32; N8(HexNAc): 33.32	HCD	1	1540.53	id=HexNAc2.Hex7_N-Glycan	0.84	44	0.000539887	0	10	150	3	534.225	1600.66	2.14	18.05	68147.1	0	0	0	0	0	12505	0	2137.64	0	3895	3895	MS2	7/114	20180123_Lumos_RSLC3_Stadlmann_Penninger_IMBA_mESC_intact_PNGaseF_HILIC_20.raw
Protein disulfide-isomerase A3 (Fragment) OS=Mus musculus GN=Pdia3 PE=1 SV=1 - [F6Q404_MOUSE]|Protein disulfide-isomerase A3 OS=Mus musculus GN=Pdia3 PE=1 SV=2 - [PDIA3_MOUSE]	F6Q404;P27773	VDCTANTNTCNK	2	C3(Carbamidomethyl); C10(Carbamidomethyl); N11(HexNA)	N6(HexNAc): 33.14; T7(HexNAc): 33.14; N8(HexNAc): 33.14	HCD	1	1540.53	id=HexNAc2.Hex7_N-Glycan	1	10	1.18443	0	18	150	3	534.225	1600.66	1.45	17.17	39989.6	0	0	0	0	0	7768.18	0	0	0	3645	3645	MS2	4/114	20180123_Lumos_RSLC3_Stadlmann_Penninger_IMBA_mESC_intact_PNGaseF_HILIC_20.raw
Protein disulfide-isomerase A3 (Fragment) OS=Mus musculus GN=Pdia3 PE=1 SV=1 - [F6Q404_MOUSE]|Protein disulfide-isomerase A3 OS=Mus musculus GN=Pdia3 PE=1 SV=2 - [PDIA3_MOUSE]	F6Q404;P27773	VDCTANTNTCNK	2	C3(Carbamidomethyl); N8(HexNA); C10(Carbamidomethyl)	N8(HexNAc): 99.68	HCD	1	1702.58	id=HexNAc2.Hex8_N-Glycan	1.06	46	0.000368359	0	4	150	3	534.225	1600.66	1.17	16.99	98991.8	0	4327.82	830.12	0	0	24370.8	0	5123.86	0	2945	2945	MS2	7/114	20180123_Lumos_RSLC3_Stadlmann_Penninger_IMBA_mESC_intact_PNGaseF_HILIC_21.raw
Protein disulfide-isomerase A3 (Fragment) OS=Mus musculus GN=Pdia3 PE=1 SV=1 - [F6Q404_MOUSE]|Protein disulfide-isomerase A3 OS=Mus musculus GN=Pdia3 PE=1 SV=2 - [PDIA3_MOUSE]	F6Q404;P27773	VDCTANTNTCNK	2	C3(Carbamidomethyl); C10(Carbamidomethyl); N11(HexNA)	N6(HexNAc): 33.32; T7(HexNAc): 33.32; N8(HexNAc): 33.32	HCD	1	1702.58	id=HexNAc2.Hex8_N-Glycan	0.59	40	0.00113075	0	0	150	3	534.224	1600.66	-0.21	16.96	78417.4	0	949.268	0	0	0	16607.2	0	3269.76	0	3593	3593	MS2	8/114	20180123_Lumos_RSLC3_Stadlmann_Penninger_IMBA_mESC_intact_PNGaseF_HILIC_20.raw
Protein disulfide-isomerase A3 (Fragment) OS=Mus musculus GN=Pdia3 PE=1 SV=1 - [F6Q404_MOUSE]|Protein disulfide-isomerase A3 OS=Mus musculus GN=Pdia3 PE=1 SV=2 - [PDIA3_MOUSE]	F6Q404;P27773	VDCTANTNTCNK	2	C3(Carbamidomethyl); C10(Carbamidomethyl); N11(HexNA)	N8(HexNAc): 99.48	HCD	1	1864.63	id=HexNAc2.Hex9_N-Glycan	1.04	84	4.83468e-08	0	0	150	3	534.224	1600.66	-0.26	17.21	339215	0	0	0	0	0	75891.8	913.309	17354.6	0	2992	2992	MS2	10/114	20180123_Lumos_RSLC3_Stadlmann_Penninger_IMBA_mESC_intact_PNGaseF_HILIC_21.raw
Protein disulfide-isomerase A3 (Fragment) OS=Mus musculus GN=Pdia3 PE=1 SV=1 - [F6Q404_MOUSE]|Protein disulfide-isomerase A3 OS=Mus musculus GN=Pdia3 PE=1 SV=2 - [PDIA3_MOUSE]	F6Q404;P27773	VDCTANTNTCNK	2	C3(Carbamidomethyl); C10(Carbamidomethyl); N11(HexNA)	T4(HexNAc): 33.27; N6(HexNAc): 33.27; N8(HexNAc): 33.27	HCD	1	1864.63	id=HexNAc2.Hex9_N-Glycan	1.06	50	0.000129982	0	8	150	3	534.224	1600.66	-0.49	16.95	124078	0	0	0	0	0	30299.1	825.789	7229.19	0	2935	2935	MS2	9/114	20180123_Lumos_RSLC3_Stadlmann_Penninger_IMBA_mESC_intact_PNGaseF_HILIC_21.raw
Protein disulfide-isomerase A3 (Fragment) OS=Mus musculus GN=Pdia3 PE=1 SV=1 - [F6Q404_MOUSE]|Protein disulfide-isomerase A3 OS=Mus musculus GN=Pdia3 PE=1 SV=2 - [PDIA3_MOUSE]	F6Q404;P27773	VDCTANTNTCNK	2	C3(Carbamidomethyl); T9(HexNA); C10(Carbamidomethyl)	N8(HexNAc): 99.44	HCD	1	1881.66	id=HexNAc2.Hex9+17amu_N-Glycan	0.89	16	0.240788	0	4	150	3	534.223	1600.65	-2.28	17.2	69839.8	0	0	0	0	0	18717.6	0	5280	0	2991	2991	MS2	5/114	20180123_Lumos_RSLC3_Stadlmann_Penninger_IMBA_mESC_intact_PNGaseF_HILIC_21.raw
Protein disulfide-isomerase A3 (Fragment) OS=Mus musculus GN=Pdia3 PE=1 SV=1 - [F6Q404_MOUSE]|Protein disulfide-isomerase A3 OS=Mus musculus GN=Pdia3 PE=1 SV=2 - [PDIA3_MOUSE]	F6Q404;P27773	VDCTANTNTCNK	2	C3(Carbamidomethyl); C10(Carbamidomethyl); N11(HexNA)	N8(HexNAc): 99.5	HCD	1	2026.69	id=HexNAc2.Hex10_N-Glycan	1.13	68	1.95428e-06	0	2	150	3	534.224	1600.66	0.6	17.19	479024	0	0	0	0	0	125419	3235.34	34159.3	0	2986	2986	MS2	11/114	20180123_Lumos_RSLC3_Stadlmann_Penninger_IMBA_mESC_intact_PNGaseF_HILIC_21.raw
Protein disulfide-isomerase A3 (Fragment) OS=Mus musculus GN=Pdia3 PE=1 SV=1 - [F6Q404_MOUSE]|Protein disulfide-isomerase A3 OS=Mus musculus GN=Pdia3 PE=1 SV=2 - [PDIA3_MOUSE]	F6Q404;P27773	VDCTANTNTCNKYGVSGYPTLK	2	C3(Carbamidomethyl); C10(Carbamidomethyl); N11(HexNA)	N8(HexNAc): 99.2	HCD	1	1378.48	id=HexNAc2.Hex6_N-Glycan	0.74	42	0.00650413	1	0	150	3	889.407	2666.21	-0.68	74.11	143389	0	994.884	0	0	0	23965.7	0	5747.15	0	20532	20532	MS2	13/236	20180123_Lumos_RSLC3_Stadlmann_Penninger_IMBA_mESC_intact_PNGaseF_HILIC_18.raw
Protein disulfide-isomerase A3 (Fragment) OS=Mus musculus GN=Pdia3 PE=1 SV=1 - [F6Q404_MOUSE]|Protein disulfide-isomerase A3 OS=Mus musculus GN=Pdia3 PE=1 SV=2 - [PDIA3_MOUSE]	F6Q404;P27773	VDCTANTNTCNKYGVSGYPTLK	2	C3(Carbamidomethyl); T4(HexNA); C10(Carbamidomethyl); T20(HexNA)	T4(HexNAc): 100; N6(HexNAc): 33.3; T7(HexNAc): 33.3; N8(HexNAc): 33.3	HCD	1	1501.56	id=HexNAc5.Hex3_NO-Glycan	0	31	0.0575564	1	0	150	3	957.093	2869.26	-7.98	73.93	98598	951.634	1801.43	0	0	0	20770.3	0	3879.88	0	20487	20487	MS2	10/236	20180123_Lumos_RSLC3_Stadlmann_Penninger_IMBA_mESC_intact_PNGaseF_HILIC_19.raw
Protein disulfide-isomerase A3 (Fragment) OS=Mus musculus GN=Pdia3 PE=1 SV=1 - [F6Q404_MOUSE]|Protein disulfide-isomerase A3 OS=Mus musculus GN=Pdia3 PE=1 SV=2 - [PDIA3_MOUSE]	F6Q404;P27773	VDCTANTNTCNKYGVSGYPTLK	2	C3(Carbamidomethyl); N8(HexNA); C10(Carbamidomethyl)	N8(HexNAc): 99.44	HCD	1	1702.58	id=HexNAc2.Hex8_N-Glycan	0.87	77	2.21931e-06	1	0	150	3	889.409	2666.21	1.45	73.83	111853	0	1892.97	745.814	0	0	20557.7	0	4560	0	20461	20461	MS2	14/236	20180123_Lumos_RSLC3_Stadlmann_Penninger_IMBA_mESC_intact_PNGaseF_HILIC_19.raw
Protein disulfide-isomerase A3 (Fragment) OS=Mus musculus GN=Pdia3 PE=1 SV=1 - [F6Q404_MOUSE]|Protein disulfide-isomerase A3 OS=Mus musculus GN=Pdia3 PE=1 SV=2 - [PDIA3_MOUSE]	F6Q404;P27773	VDCTANTNTCNKYGVSGYPTLK	2	C3(Carbamidomethyl); C10(Carbamidomethyl); T20(HexNA)	N8(HexNAc): 33.31; T9(HexNAc): 33.31; N11(HexNAc): 33.31	HCD	1	1864.63	id=HexNAc2.Hex9_N-Glycan	0.94	97	1.90002e-08	1	0	150	3	889.408	2666.21	0.32	73.62	196661	0	0	0	0	0	32625.9	0	7915	0	20401	20401	MS2	13/236	20180123_Lumos_RSLC3_Stadlmann_Penninger_IMBA_mESC_intact_PNGaseF_HILIC_19.raw
Protein disulfide-isomerase A3 (Fragment) OS=Mus musculus GN=Pdia3 PE=1 SV=1 - [F6Q404_MOUSE]|Protein disulfide-isomerase A3 OS=Mus musculus GN=Pdia3 PE=1 SV=2 - [PDIA3_MOUSE]	F6Q404;P27773	VDCTANTNTCNKYGVSGYPTLK	2	C3(Carbamidomethyl); T9(HexNA); C10(Carbamidomethyl)	N8(HexNAc): 49.89; T9(HexNAc): 49.89	HCD	1	2026.69	id=HexNAc2.Hex10_N-Glycan	0.88	68	1.7209e-05	1	3	150	3	889.408	2666.21	0.97	73.35	108508	0	1507.29	0	0	0	20196.7	0	4031.88	0	19291	19291	MS2	13/236	20180123_Lumos_RSLC3_Stadlmann_Penninger_IMBA_mESC_intact_PNGaseF_HILIC_20.raw
Protein disulfide-isomerase A3 (Fragment) OS=Mus musculus GN=Pdia3 PE=1 SV=1 - [F6Q404_MOUSE]|Protein disulfide-isomerase A3 OS=Mus musculus GN=Pdia3 PE=1 SV=2 - [PDIA3_MOUSE]	F6Q404;P27773	VDCTANTNTCNKYGVSGYPTLK	2	C3(Carbamidomethyl); C10(Carbamidomethyl); T20(HexNA)	N8(HexNAc): 49.88; T9(HexNAc): 49.88	HCD	1	2026.69	id=HexNAc2.Hex10_N-Glycan	0.94	67	2.20266e-05	1	0	150	3	889.405	2666.2	-2.74	73.67	74837.4	0	0	0	0	0	14572.8	0	2562.58	0	20413	20413	MS2	12/236	20180123_Lumos_RSLC3_Stadlmann_Penninger_IMBA_mESC_intact_PNGaseF_HILIC_19.raw
Protein disulfide-isomerase A3 (Fragment) OS=Mus musculus GN=Pdia3 PE=1 SV=1 - [F6Q404_MOUSE]|Protein disulfide-isomerase A3 OS=Mus musculus GN=Pdia3 PE=1 SV=2 - [PDIA3_MOUSE]	F6Q404;P27773	VDCTANTNTCNKYGVSGYPTLK	2	C3(Carbamidomethyl); C10(Carbamidomethyl); T20(HexNA)	N8(HexNAc): 49.88; T9(HexNAc): 49.88	HCD	1	2026.69	id=HexNAc2.Hex10_N-Glycan	0.68	62	6.83596e-05	1	0	150	3	889.409	2666.21	1.79	73.48	114685	0	0	0	0	0	22951.9	0	4634.88	0	20367	20367	MS2	15/236	20180123_Lumos_RSLC3_Stadlmann_Penninger_IMBA_mESC_intact_PNGaseF_HILIC_19.raw
Nucleoprotein TPR (Fragment) OS=Mus musculus GN=Tpr PE=1 SV=1 - [F6RX08_MOUSE]|Nucleoprotein TPR OS=Mus musculus GN=Tpr PE=1 SV=1 - [TPR_MOUSE]|Nuclear pore complex-associated intranuclear coiled-coil protein TPR OS=Mus musculus GN=Tpr PE=1 SV=1 - [Q7M739_MOUSE]	F6RX08;F6ZDS4;Q7M739	TREEEEDSTMEAGDQVSEDTVEMPLPK	3			HCD	1				106	1.4404e-09	1	19	150	3	1018.11	3052.33	0.25	112.79	2860.48	0	0	0	0	0	1117.79	0	0	0	29385	29385	MS2	24/300	20180123_Lumos_RSLC3_Stadlmann_Penninger_IMBA_mESC_intact_PNGaseF_HILIC_20.raw
Protein BC067074 (Fragment) OS=Mus musculus GN=BC067074 PE=1 SV=1 - [F6RXI4_MOUSE]	F6RXI4	GLQQENVTDHFK	1	T8(HexNA)	N6(HexNAc): 100	HCD	1	1864.63	id=HexNAc2.Hex9_N-Glycan	1.09	59	0.000115641	0	3	150	3	540.263	1618.77	2.56	54.52	194304	0	1321.71	0	0	0	51242.3	0	14585.7	0	14908	14908	MS2	7/114	20180123_Lumos_RSLC3_Stadlmann_Penninger_IMBA_mESC_intact_PNGaseF_HILIC_18.raw
Protein BC067074 (Fragment) OS=Mus musculus GN=BC067074 PE=1 SV=1 - [F6RXI4_MOUSE]	F6RXI4	IVNNTGLLVHR	1	T5(HexNA)	N3(HexNAc): 99.82	HCD	1	1702.58	id=HexNAc2.Hex8_N-Glycan	1.25	54	0.000203395	0	15	150	3	480.273	1438.8	1.59	52.29	143838	0	0	0	0	0	29053.7	0	7168.58	0	14056	14056	MS2	1996-07-01	20180123_Lumos_RSLC3_Stadlmann_Penninger_IMBA_mESC_intact_PNGaseF_HILIC_16.raw
Protein BC067074 (Fragment) OS=Mus musculus GN=BC067074 PE=1 SV=1 - [F6RXI4_MOUSE]	F6RXI4	IVNNTGLLVHR	1	T5(HexNA)	N3(HexNAc): 33.33; N4(HexNAc): 33.33; T5(HexNAc): 33.33	HCD	1	1864.63	id=HexNAc2.Hex9_N-Glycan	1.17	59	6.55007e-05	0	0	150	3	480.272	1438.8	0.26	51.75	326176	0	1976.92	896.794	0	0	77027.6	0	19208.8	0	14018	14018	MS2	1996-07-01	20180123_Lumos_RSLC3_Stadlmann_Penninger_IMBA_mESC_intact_PNGaseF_HILIC_17.raw
Protein BC067074 (Fragment) OS=Mus musculus GN=BC067074 PE=1 SV=1 - [F6RXI4_MOUSE]|Protein BC067074 OS=Mus musculus GN=BC067074 PE=1 SV=1 - [F6ZML1_MOUSE]	F6RXI4;F6ZML1	KQTETPGNLTQGR	2	N8(HexNA)	N8(HexNAc): 99.86	HCD	1	1702.58	id=HexNAc2.Hex8_N-Glycan	0.82	39	0.0147067	1	0	150	3	544.945	1632.82	1.6	28.75	49978.2	0	2751.04	0	0	0	13698.5	0	2694.95	0	7410	7410	MS2	9/134	20180123_Lumos_RSLC3_Stadlmann_Penninger_IMBA_mESC_intact_PNGaseF_HILIC_19.raw
Protein BC067074 (Fragment) OS=Mus musculus GN=BC067074 PE=1 SV=1 - [F6RXI4_MOUSE]|Protein BC067074 OS=Mus musculus GN=BC067074 PE=1 SV=1 - [F6ZML1_MOUSE]	F6RXI4;F6ZML1	QTETPGNLTQGR	2	N7(HexNA)	T4(HexNAc): 50; N7(HexNAc): 50	HCD	1	1702.58	id=HexNAc2.Hex8_N-Glycan	0.55	14	3.34663	0	0	150	3	502.248	1504.73	4.33	42.6	67718.3	0	1218.83	0	0	0	20244.5	0	3632.45	0	11492	11492	MS2	7/124	20180123_Lumos_RSLC3_Stadlmann_Penninger_IMBA_mESC_intact_PNGaseF_HILIC_19.raw
Protein BC067074 (Fragment) OS=Mus musculus GN=BC067074 PE=1 SV=1 - [F6RXI4_MOUSE]|Protein BC067074 OS=Mus musculus GN=BC067074 PE=1 SV=1 - [F6ZML1_MOUSE]|Protein BC067074 (Fragment) OS=Mus musculus GN=BC067074 PE=1 SV=1 - [F6Z6Y0_MOUSE]	F6RXI4;F6ZML1;F6Z6Y0	AVTNDDKAGNR	3	N10(HexNA)	N10(HexNAc): 100	HCD	1	1702.58	id=HexNAc2.Hex8_N-Glycan	1.16	10	6.84394	1	3	150	3	455.221	1363.65	1.86	9.01	53390.1	0	0	0	0	0	12277.1	0	2561.79	0	1662	1662	MS2	6/100	20180123_Lumos_RSLC3_Stadlmann_Penninger_IMBA_mESC_intact_PNGaseF_HILIC_19.raw
Protein BC067074 (Fragment) OS=Mus musculus GN=BC067074 PE=1 SV=1 - [F6RXI4_MOUSE]|Protein BC067074 OS=Mus musculus GN=BC067074 PE=1 SV=1 - [F6ZML1_MOUSE]|Protein BC067074 (Fragment) OS=Mus musculus GN=BC067074 PE=1 SV=1 - [F6Z6Y0_MOUSE]	F6RXI4;F6ZML1;F6Z6Y0	AVTNDDKAGNR	3	N10(HexNA)	N10(HexNAc): 100	HCD	1	1864.63	id=HexNAc2.Hex9_N-Glycan	1.18	36	0.0180592	1	0	150	3	455.221	1363.65	1.93	9.23	81491.3	0	0	0	0	0	19449.6	0	3840.34	0	1549	1549	MS2	7/100	20180123_Lumos_RSLC3_Stadlmann_Penninger_IMBA_mESC_intact_PNGaseF_HILIC_20.raw
Peptidyl-glycine alpha-amidating monooxygenase (Fragment) OS=Mus musculus GN=Pam PE=1 SV=1 - [F6T0D3_MOUSE]	F6T0D3	XTGEGRTEATHIGGTSSDEMCNLYIMYYMEAK	1	X1(K); T7(HexNA); T10(HexNA); T15(HexNA); S16(HexNA); S17(HexNA); M20(Oxidation); C21(Carbamidomethyl); N22(HexNA); M26(Oxidation); M29(Oxidation)	T2(HexNAc): 98.5; T7(HexNAc): 98.5; T10(HexNAc): 80.6; T15(HexNAc): 80.6; S16(HexNAc): 80.6; S17(HexNAc): 80.6; M20(Oxidation): 100; N22(HexNAc): 80.6; M26(Oxidation): 100; M29(Oxidation): 100	HCD	1				3	12.6385	2	46	150	6	819.183	4910.06	-3.49	83.89	6186.17	0	0	0	0	0	0	0	0	0	23181	23181	MS2	5/356	20180123_Lumos_RSLC3_Stadlmann_Penninger_IMBA_mESC_intact_PNGaseF_HILIC_19.raw
Protein Sh3tc1 (Fragment) OS=Mus musculus GN=Sh3tc1 PE=1 SV=1 - [F6U4F1_MOUSE]|Protein Sh3tc1 OS=Mus musculus GN=Sh3tc1 PE=1 SV=1 - [G3X9F6_MOUSE]	F6U4F1;G3X9F6	KVDLSMALAR	2	S5(HexNA)	S5(HexNAc): 100	HCD	1	1702.58	id=HexNAc2.Hex8_N-Glycan	1.22	6	24.2333	1	0	150	3	436.24	1306.71	1.15	40.32	139598	0	0	0	0	0	31335.3	0	8320.42	0	10602	10602	MS2	1994-04-01	20180123_Lumos_RSLC3_Stadlmann_Penninger_IMBA_mESC_intact_PNGaseF_HILIC_16.raw
Protein Pcf11 (Fragment) OS=Mus musculus GN=Pcf11 PE=1 SV=1 - [F6UFZ5_MOUSE]|Cleavage and polyadenylation factor subunit homolog (S. cerevisiae) OS=Mus musculus GN=Pcf11 PE=1 SV=1 - [G3X9Z4_MOUSE]	F6UFZ5;G3X9Z4	KELDQLDSKSK	2	S8(HexNA); S10(HexNA)	S8(HexNAc): 100; S10(HexNAc): 100	HCD	1	892.317	id=HexNAc2.Hex3_N-Glycan	0	7	25.5767	2	39	150	3	566.29	1696.86	4.39	15.66	8614.52	0	0	0	0	0	929.004	0	0	0	3532	3532	MS2	5/116	20180123_Lumos_RSLC3_Stadlmann_Penninger_IMBA_mESC_intact_PNGaseF_HILIC_15.raw
Cyclic AMP-dependent transcription factor ATF-6 alpha OS=Mus musculus GN=Atf6 PE=1 SV=2 - [ATF6A_MOUSE]	F6VAN0	DHLLLPATTHNK	1	N11(HexNA)	T8(HexNAc): 49.95; N11(HexNAc): 49.95	HCD	1	1540.53	id=HexNAc2.Hex7_N-Glycan	0.82	22	0.661338	0	0	150	3	521.609	1562.81	-2.45	37.95	101170	0	0	0	0	0	20426.3	0	5419.37	0	10048	10048	MS2	4/106	20180123_Lumos_RSLC3_Stadlmann_Penninger_IMBA_mESC_intact_PNGaseF_HILIC_17.raw
Cyclic AMP-dependent transcription factor ATF-6 alpha OS=Mus musculus GN=Atf6 PE=1 SV=2 - [ATF6A_MOUSE]	F6VAN0	DHLLLPATTHNK	1	N11(HexNA)	N11(HexNAc): 99.78	HCD	1	1702.58	id=HexNAc2.Hex8_N-Glycan	0.82	32	0.0699558	0	10	150	3	521.611	1562.82	0.66	38.09	145416	0	0	0	0	0	28236.2	0	6031.03	0	10090	10090	MS2	9/106	20180123_Lumos_RSLC3_Stadlmann_Penninger_IMBA_mESC_intact_PNGaseF_HILIC_17.raw
Cyclic AMP-dependent transcription factor ATF-6 alpha OS=Mus musculus GN=Atf6 PE=1 SV=2 - [ATF6A_MOUSE]	F6VAN0	DHLLLPATTHNK	1	N11(HexNA)	N11(HexNAc): 99.87	HCD	1	1864.63	id=HexNAc2.Hex9_N-Glycan	0.59	44	0.004167	0	0	150	3	521.612	1562.82	2.47	37.89	215993	0	0	0	0	0	49874.4	0	14476.8	0	10032	10032	MS2	10/106	20180123_Lumos_RSLC3_Stadlmann_Penninger_IMBA_mESC_intact_PNGaseF_HILIC_17.raw
Cyclic AMP-dependent transcription factor ATF-6 alpha OS=Mus musculus GN=Atf6 PE=1 SV=2 - [ATF6A_MOUSE]	F6VAN0	DHLLLPATTHNK	1	N11(HexNA)	T9(HexNAc): 50; N11(HexNAc): 50	HCD	1	1864.63	id=HexNAc2.Hex9_N-Glycan	0.78	34	0.0430136	0	4	150	4	391.46	1562.82	-0.23	37.92	199569	0	0	0	0	0	49773.9	0	14033	0	10038	10038	MS2	10/106	20180123_Lumos_RSLC3_Stadlmann_Penninger_IMBA_mESC_intact_PNGaseF_HILIC_17.raw
Cyclic AMP-dependent transcription factor ATF-6 alpha OS=Mus musculus GN=Atf6 PE=1 SV=2 - [ATF6A_MOUSE]	F6VAN0	DHLLLPATTHNK	1	N11(HexNA)	N11(HexNAc): 99.57	HCD	1	2026.69	id=HexNAc2.Hex10_N-Glycan	0.53	23	0.462116	0	19	150	4	391.46	1562.82	0.5	38.33	60693.5	0	0	0	0	0	16871.5	0	5599.92	0	10282	10282	MS2	8/106	20180123_Lumos_RSLC3_Stadlmann_Penninger_IMBA_mESC_intact_PNGaseF_HILIC_18.raw
Cyclic AMP-dependent transcription factor ATF-6 alpha OS=Mus musculus GN=Atf6 PE=1 SV=2 - [ATF6A_MOUSE]	F6VAN0	DHLLLPATTHNK	1	N11(HexNA)	N11(HexNAc): 99.47	HCD	1	2026.69	id=HexNAc2.Hex10_N-Glycan	0.69	21	0.824928	0	39	150	4	391.461	1562.82	3.47	38.53	38255	0	0	0	0	0	8984.25	0	2308.6	0	10328	10328	MS2	4/106	20180123_Lumos_RSLC3_Stadlmann_Penninger_IMBA_mESC_intact_PNGaseF_HILIC_18.raw
Cyclic AMP-dependent transcription factor ATF-6 alpha OS=Mus musculus GN=Atf6 PE=1 SV=2 - [ATF6A_MOUSE]	F6VAN0	DHLLLPATTHNKTTRPK	1	N11(HexNA)	N11(HexNAc): 99.75	HCD	1	1864.63	id=HexNAc2.Hex9_N-Glycan	0.81	29	0.0840641	1	6	150	4	537.296	2146.16	0.98	28.25	118377	0	0	0	0	0	32175.4	0	8629.17	0	7233	7233	MS2	13/166	20180123_Lumos_RSLC3_Stadlmann_Penninger_IMBA_mESC_intact_PNGaseF_HILIC_17.raw
Cyclic AMP-dependent transcription factor ATF-6 alpha OS=Mus musculus GN=Atf6 PE=1 SV=2 - [ATF6A_MOUSE]	F6VAN0	DHLLLPATTHNKTTRPK	1	N11(HexNA)	N11(HexNAc): 99.73	HCD	1	1864.63	id=HexNAc2.Hex9_N-Glycan	0.55	21	0.442399	1	0	150	5	430.038	2146.16	-0.33	28.29	103562	0	0	0	0	0	23745.1	0	5878.75	0	7243	7243	MS2	10/166	20180123_Lumos_RSLC3_Stadlmann_Penninger_IMBA_mESC_intact_PNGaseF_HILIC_17.raw
Cyclic AMP-dependent transcription factor ATF-6 alpha OS=Mus musculus GN=Atf6 PE=1 SV=2 - [ATF6A_MOUSE]	F6VAN0	DHLLLPATTHNKTTRPK	1	N11(HexNA)	T8(HexNAc): 33.33; T9(HexNAc): 33.33; N11(HexNAc): 33.33	HCD	1	2026.69	id=HexNAc2.Hex10_N-Glycan	0.86	15	1.73225	1	0	150	4	537.296	2146.16	0.83	28.39	32955.5	0	0	0	0	0	9071.89	0	1959.4	0	7276	7276	MS2	8/166	20180123_Lumos_RSLC3_Stadlmann_Penninger_IMBA_mESC_intact_PNGaseF_HILIC_17.raw
Cyclic AMP-dependent transcription factor ATF-6 alpha OS=Mus musculus GN=Atf6 PE=1 SV=2 - [ATF6A_MOUSE]	F6VAN0	DHLLLPATTHNKTTRPK	1	T14(HexNA)	T8(HexNAc): 33.3; T9(HexNAc): 33.3; N11(HexNAc): 33.3	HCD	1	2026.69	id=HexNAc2.Hex10_N-Glycan	0.76	10	6.12604	1	0	150	5	430.038	2146.16	-1.28	28.33	35032.9	0	0	0	1053.82	0	10496.7	0	1782.53	0	7258	7258	MS2	4/166	20180123_Lumos_RSLC3_Stadlmann_Penninger_IMBA_mESC_intact_PNGaseF_HILIC_17.raw
Protein Sec24b (Fragment) OS=Mus musculus GN=Sec24b PE=1 SV=1 - [F6VJC5_MOUSE]|Protein Sec24b (Fragment) OS=Mus musculus GN=Sec24b PE=1 SV=1 - [F6YIN5_MOUSE]	F6VJC5;F6YIN5	GVDSSSTTSSASPLPNSYDALEGGSYPDMHSSSASSPVPDHALEPSPTLAQALSAAPTPPAAQPAK	2	T58(HexNA)	S25(HexNAc): 16.56; S31(HexNAc): 16.56; S32(HexNAc): 16.56; S33(HexNAc): 16.56; S35(HexNAc): 16.56; S36(HexNAc): 16.56	HCD	1				10	10.2841	0	0	114	5	1333.43	6663.13	2.23	144.01	227430	0	0	0	0	0	0	0	0	0	40414	40414	MS2	11/730	20180123_Lumos_RSLC3_Stadlmann_Penninger_IMBA_mESC_intact_PNGaseF_HILIC_15.raw
Protein Sec24b (Fragment) OS=Mus musculus GN=Sec24b PE=1 SV=1 - [F6VJC5_MOUSE]|Protein Sec24b (Fragment) OS=Mus musculus GN=Sec24b PE=1 SV=1 - [F6YIN5_MOUSE]|Protein Sec24b OS=Mus musculus GN=Sec24b PE=1 SV=1 - [Q80ZX0_MOUSE]	F6VJC5;F6YIN5;Q80ZX0	NQMGSLATANSHPTNNENVQPPKSSSVVSTVLPGPSSTR	3	N1(HexNA); T38(HexNA)	S24(HexNAc): 98.85; S29(HexNAc): 98.29	HCD	1				108	2.75885e-09	1	5	72	4	1100.04	4397.13	2.79	88.81	498349	0	0	0	0	0	2783.04	0	0	0	24399	24399	MS2	21/446	20180123_Lumos_RSLC3_Stadlmann_Penninger_IMBA_mESC_intact_PNGaseF_HILIC_15.raw
Protein Fubp3 (Fragment) OS=Mus musculus GN=Fubp3 PE=1 SV=1 - [F6W2V3_MOUSE]	F6W2V3	XQPPAAPHQNGPPAFLTQGWGSTYQAWQQPTQQVPSQQSQPQNSQPDYSK	1	X1(Y)		HCD	1				7	25.7185	0	46	150	3	1860.54	5579.61	1	145.75	2337.29	0	0	0	0	0	0	0	0	0	39306	39306	MS2	8/552	20180123_Lumos_RSLC3_Stadlmann_Penninger_IMBA_mESC_intact_PNGaseF_HILIC_16.raw
Protein Crocc2 OS=Mus musculus GN=Crocc2 PE=1 SV=2 - [F6XLV1_MOUSE]	F6XLV1	ANDTLARELTR	1			HCD	1	1881.69	id=HexNAc4.Hex3.dHex2.NeuNAc1_N-Glycan	0	13	4.22668	1	18	150	3	420.561	1259.67	-2.06	86.8	12787	0	0	0	0	0	1155.5	0	0	0	23768	23768	MS2	4/112	20180123_Lumos_RSLC3_Stadlmann_Penninger_IMBA_mESC_intact_PNGaseF_HILIC_15.raw
Cathepsin D (Fragment) OS=Mus musculus GN=Ctsd PE=1 SV=1 - [F6Y6L6_MOUSE]	F6Y6L6	XKNGTSFDIHYGSGSLSGYLSQDTVSVPCK	1	X1(E); T5(HexNA); S6(HexNA); S13(HexNA); S15(HexNA); S17(HexNA); S21(HexNA); T24(HexNA); S26(HexNA); C29(Carbamidomethyl)	N3(HexNAc): 100; T5(HexNAc): 100; S6(HexNAc): 100; S13(HexNAc): 99.99; S15(HexNAc): 99.99; S17(HexNAc): 99.99; S21(HexNAc): 99.99; T24(HexNAc): 99.99	HCD	1				7	15.1124	1	32	150	4	1215.29	4858.13	-1.38	119.11	144828	0	3072.79	0	0	0	39703.1	0	8984.79	0	32769	32769	MS2	10/330	20180123_Lumos_RSLC3_Stadlmann_Penninger_IMBA_mESC_intact_PNGaseF_HILIC_17.raw
Trinucleotide repeat-containing gene 6A protein OS=Mus musculus GN=Tnrc6a PE=1 SV=2 - [F6ZMJ4_MOUSE]|Trinucleotide repeat-containing gene 6A protein OS=Mus musculus GN=Tnrc6a PE=2 SV=1 - [TNR6A_MOUSE]	F6ZMJ4;Q3UHK8	ATASNQQPPPPQQQQPQQEQQQQQPQALPR	2			HCD	1				36	0.0420316	0	14	150	3	1135.56	3404.67	0.26	64.6	12209.7	0	0	0	0	0	2927.5	0	0	0	17726	17726	MS2	9/316	20180123_Lumos_RSLC3_Stadlmann_Penninger_IMBA_mESC_intact_PNGaseF_HILIC_17.raw
Trinucleotide repeat-containing gene 6A protein OS=Mus musculus GN=Tnrc6a PE=1 SV=2 - [F6ZMJ4_MOUSE]|Trinucleotide repeat-containing gene 6A protein OS=Mus musculus GN=Tnrc6a PE=2 SV=1 - [TNR6A_MOUSE]	F6ZMJ4;Q3UHK8	RATASNQQPPPPQQQQPQQEQQQQQPQALPR	2			HCD	1				120	1.57216e-10	1	0	150	3	1187.59	3560.77	-0.59	54.2	24085.8	0	0	0	0	0	6549.4	0	0	0	14822	14822	MS2	17/334	20180123_Lumos_RSLC3_Stadlmann_Penninger_IMBA_mESC_intact_PNGaseF_HILIC_18.raw
Trinucleotide repeat-containing gene 6A protein OS=Mus musculus GN=Tnrc6a PE=1 SV=2 - [F6ZMJ4_MOUSE]|Trinucleotide repeat-containing gene 6A protein OS=Mus musculus GN=Tnrc6a PE=2 SV=1 - [TNR6A_MOUSE]	F6ZMJ4;Q3UHK8	RATASNQQPPPPQQQQPQQEQQQQQPQALPR	2			HCD	1				96	3.44844e-08	1	2	150	3	1187.6	3560.77	0.23	54.44	48674.9	0	0	0	0	0	9600.35	0	3023.86	0	14773	14773	MS2	25/334	20180123_Lumos_RSLC3_Stadlmann_Penninger_IMBA_mESC_intact_PNGaseF_HILIC_17.raw
Protein PRRC2B (Fragment) OS=Mus musculus GN=Prrc2b PE=1 SV=1 - [F7AYW2_MOUSE]|Protein PRRC2B OS=Mus musculus GN=Prrc2b PE=1 SV=1 - [F8WHT3_MOUSE]	F7AYW2;F8WHT3	QNVPTGGSAPSPQAYRPSSASPSGKPSGSAVNMGSVQGHYVQQAK	2			HCD	1				19	1.97826	0	37	150	5	891.637	4454.15	0.09	75.89	38040.5	0	0	0	0	0	0	0	1772.16	0	20894	20894	MS2	9/500	20180123_Lumos_RSLC3_Stadlmann_Penninger_IMBA_mESC_intact_PNGaseF_HILIC_17.raw
Protein PRRC2B (Fragment) OS=Mus musculus GN=Prrc2b PE=1 SV=1 - [F7AYW2_MOUSE]|Protein PRRC2B OS=Mus musculus GN=Prrc2b PE=1 SV=1 - [F8WHT3_MOUSE]	F7AYW2;F8WHT3	QNVPTGGSAPSPQAYRPSSASPSGKPSGSAVNMGSVQGHYVQQAK	2			HCD	1				15	5.45236	0	59	150	5	891.635	4454.15	-1.89	75.71	8978.88	0	1088.44	0	0	0	4193.12	0	0	0	20989	20989	MS2	12/500	20180123_Lumos_RSLC3_Stadlmann_Penninger_IMBA_mESC_intact_PNGaseF_HILIC_18.raw
MORC family CW-type zinc finger protein 3 OS=Mus musculus GN=Morc3 PE=1 SV=1 - [MORC3_MOUSE]|MORC family CW-type zinc finger protein 3 OS=Mus musculus GN=Morc3 PE=1 SV=1 - [A0A0J9YU83_MOUSE]	F7BJB9;A0A0J9YU83	SECSQASCTESKSEVDEMAVQLDDVFR	2	C3(Carbamidomethyl); C8(Carbamidomethyl)		HCD	1				141	3.92924e-13	1	67	150	3	1036.45	3107.33	2.82	143.89	7943.74	0	0	0	0	0	0	0	0	0	39126	39126	MS2	15/298	20180123_Lumos_RSLC3_Stadlmann_Penninger_IMBA_mESC_intact_PNGaseF_HILIC_17.raw
Phosphatidylinositol 3,4,5-trisphosphate 5-phosphatase 1 (Fragment) OS=Mus musculus GN=Inpp5d PE=1 SV=1 - [F7BZA7_MOUSE]	F7BZA7	XCCEYPSPPNCQIQGPLR	1	X1(W); C2(Carbamidomethyl); C3(Carbamidomethyl); N10(HexNA); C11(Carbamidomethyl)	N10(HexNAc): 98.8	HCD	1				6	8.01963	0	0	150	3	822.354	2465.05	-8.92	21.52	52193	0	0	0	0	0	8747.34	0	1048.38	0	4861	4861	MS2	3/158	20180123_Lumos_RSLC3_Stadlmann_Penninger_IMBA_mESC_intact_PNGaseF_HILIC_20.raw
Endoplasmin (Fragment) OS=Mus musculus GN=Hsp90b1 PE=1 SV=1 - [F7C312_MOUSE]|Endoplasmin OS=Mus musculus GN=Hsp90b1 PE=1 SV=2 - [ENPL_MOUSE]	F7C312;P08113	AQAYQTGKDISTNYYASQKK	2			HCD	1				150	1.73586e-13	2	43	150	3	755.709	2265.11	-1.07	54.28	4655.66	0	0	0	0	0	0	0	0	0	14726	14726	MS2	15/210	20180123_Lumos_RSLC3_Stadlmann_Penninger_IMBA_mESC_intact_PNGaseF_HILIC_17.raw
Endoplasmin (Fragment) OS=Mus musculus GN=Hsp90b1 PE=1 SV=1 - [F7C312_MOUSE]|Endoplasmin OS=Mus musculus GN=Hsp90b1 PE=1 SV=2 - [ENPL_MOUSE]	F7C312;P08113	AQAYQTGKDISTNYYASQKK	2			HCD	1				104	6.56698e-09	2	0	150	3	755.709	2265.11	-1.32	54.34	5274.31	0	0	0	0	0	1052.18	0	0	0	14856	14856	MS2	12/210	20180123_Lumos_RSLC3_Stadlmann_Penninger_IMBA_mESC_intact_PNGaseF_HILIC_18.raw
Endoplasmin (Fragment) OS=Mus musculus GN=Hsp90b1 PE=1 SV=1 - [F7C312_MOUSE]|Endoplasmin OS=Mus musculus GN=Hsp90b1 PE=1 SV=2 - [ENPL_MOUSE]	F7C312;P08113	GVVDSDDLPLNVSR	2	S13(HexNA)	N11(HexNAc): 99.83	HCD	1	1702.58	id=HexNAc2.Hex8_N-Glycan	0.98	40	0.010434	0	9	106	3	563.614	1688.83	-3.07	99.93	448493	0	2873.77	0	0	0	92193.1	0	27602.2	0	27558	27558	MS2	9/128	20180123_Lumos_RSLC3_Stadlmann_Penninger_IMBA_mESC_intact_PNGaseF_HILIC_17.raw
Endoplasmin (Fragment) OS=Mus musculus GN=Hsp90b1 PE=1 SV=1 - [F7C312_MOUSE]|Endoplasmin OS=Mus musculus GN=Hsp90b1 PE=1 SV=2 - [ENPL_MOUSE]	F7C312;P08113	GVVDSDDLPLNVSR	2	N11(HexNA)	N11(HexNAc): 50; S13(HexNAc): 50	HCD	1	1864.63	id=HexNAc2.Hex9_N-Glycan	0.93	18	1.7102	0	40	150	3	563.618	1688.84	3.38	100.07	175785	0	1489.63	0	0	0	37631.5	0	11162.3	0	27452	27452	MS2	9/128	20180123_Lumos_RSLC3_Stadlmann_Penninger_IMBA_mESC_intact_PNGaseF_HILIC_18.raw
Endoplasmin (Fragment) OS=Mus musculus GN=Hsp90b1 PE=1 SV=1 - [F7C312_MOUSE]|Endoplasmin OS=Mus musculus GN=Hsp90b1 PE=1 SV=2 - [ENPL_MOUSE]	F7C312;P08113	GVVDSDDLPLNVSR	2	N11(HexNA)	N11(HexNAc): 100	HCD	1	1881.66	id=HexNAc2.Hex9+17amu_N-Glycan	0.83	28	0.175037	0	0	150	3	563.614	1688.83	-3.3	100.12	102993	0	1516.94	0	0	0	20942.6	0	5487.73	0	27460	27460	MS2	9/128	20180123_Lumos_RSLC3_Stadlmann_Penninger_IMBA_mESC_intact_PNGaseF_HILIC_18.raw
Endoplasmin (Fragment) OS=Mus musculus GN=Hsp90b1 PE=1 SV=1 - [F7C312_MOUSE]|Endoplasmin OS=Mus musculus GN=Hsp90b1 PE=1 SV=2 - [ENPL_MOUSE]	F7C312;P08113	IADEKYNDTFWK	2	N7(HexNA)	N7(HexNAc): 100	HCD	1	1864.63	id=HexNAc2.Hex9_N-Glycan	0.96	64	3.52598e-05	1	2	150	3	578.275	1732.81	1.65	75.74	366802	0	2149.81	0	0	0	81249.1	0	23373	0	20998	20998	MS2	10/114	20180123_Lumos_RSLC3_Stadlmann_Penninger_IMBA_mESC_intact_PNGaseF_HILIC_18.raw
Endoplasmin (Fragment) OS=Mus musculus GN=Hsp90b1 PE=1 SV=1 - [F7C312_MOUSE]|Endoplasmin OS=Mus musculus GN=Hsp90b1 PE=1 SV=2 - [ENPL_MOUSE]	F7C312;P08113	IADEKYNDTFWK	2	T9(HexNA)	N7(HexNAc): 100	HCD	1	1864.63	id=HexNAc2.Hex9_N-Glycan	0.72	10	8.50268	1	19	150	3	578.273	1732.8	-1.31	75.92	138886	0	817.204	0	0	0	28973.6	0	7947.14	0	20904	20904	MS2	11/114	20180123_Lumos_RSLC3_Stadlmann_Penninger_IMBA_mESC_intact_PNGaseF_HILIC_17.raw
Endoplasmin (Fragment) OS=Mus musculus GN=Hsp90b1 PE=1 SV=1 - [F7C312_MOUSE]|Endoplasmin OS=Mus musculus GN=Hsp90b1 PE=1 SV=2 - [ENPL_MOUSE]	F7C312;P08113	IADEKYNDTFWKEFGTNIK	2	N7(HexNA)	N7(HexNAc): 99.87	HCD	1	1702.58	id=HexNAc2.Hex8_N-Glycan	0.69	104	6.0959e-09	2	0	150	4	631.309	2522.21	2.14	108.88	140996	0	1752.53	0	0	0	32371.4	0	7595.59	0	30050	30050	MS2	23/198	20180123_Lumos_RSLC3_Stadlmann_Penninger_IMBA_mESC_intact_PNGaseF_HILIC_17.raw
Endoplasmin (Fragment) OS=Mus musculus GN=Hsp90b1 PE=1 SV=1 - [F7C312_MOUSE]|Endoplasmin OS=Mus musculus GN=Hsp90b1 PE=1 SV=2 - [ENPL_MOUSE]	F7C312;P08113	IADEKYNDTFWKEFGTNIK	2	N7(HexNA)	N7(HexNAc): 100	HCD	1	1702.58	id=HexNAc2.Hex8_N-Glycan	0.94	73	8.85219e-06	2	7	139	4	631.309	2522.22	2.62	109.4	277741	0	1006.56	0	0	0	56339	0	14274.8	0	29677	29677	MS2	22/198	20180123_Lumos_RSLC3_Stadlmann_Penninger_IMBA_mESC_intact_PNGaseF_HILIC_16.raw
Endoplasmin (Fragment) OS=Mus musculus GN=Hsp90b1 PE=1 SV=1 - [F7C312_MOUSE]|Endoplasmin OS=Mus musculus GN=Hsp90b1 PE=1 SV=2 - [ENPL_MOUSE]	F7C312;P08113	IADEKYNDTFWKEFGTNIK	2	T9(HexNA)	N7(HexNAc): 99.87	HCD	1	1864.63	id=HexNAc2.Hex9_N-Glycan	1.04	99	2.05583e-08	2	2	50	4	631.308	2522.21	0.75	108.76	1.03511e+06	0	0	0	0	0	242833	0	65582.9	0	30015	30015	MS2	11/198	20180123_Lumos_RSLC3_Stadlmann_Penninger_IMBA_mESC_intact_PNGaseF_HILIC_17.raw
Endoplasmin (Fragment) OS=Mus musculus GN=Hsp90b1 PE=1 SV=1 - [F7C312_MOUSE]|Endoplasmin OS=Mus musculus GN=Hsp90b1 PE=1 SV=2 - [ENPL_MOUSE]	F7C312;P08113	LGVIEDHSNR	2	N9(HexNA)	N9(HexNAc): 99.83	HCD	1	1540.53	id=HexNAc2.Hex7_N-Glycan	0.88	7	18.0386	0	19	150	3	448.224	1342.66	-0.97	31.1	112103	0	0	0	0	0	24352.6	0	5605.83	0	8056	8056	MS2	1980-05-01	20180123_Lumos_RSLC3_Stadlmann_Penninger_IMBA_mESC_intact_PNGaseF_HILIC_17.raw
Endoplasmin (Fragment) OS=Mus musculus GN=Hsp90b1 PE=1 SV=1 - [F7C312_MOUSE]|Endoplasmin OS=Mus musculus GN=Hsp90b1 PE=1 SV=2 - [ENPL_MOUSE]	F7C312;P08113	LGVIEDHSNR	2	N9(HexNA)	N9(HexNAc): 99.87	HCD	1	1702.58	id=HexNAc2.Hex8_N-Glycan	1.32	40	0.00939187	0	3	150	3	448.226	1342.66	2.1	30.83	118568	0	0	0	0	0	27144.7	0	5833.71	0	8095	8095	MS2	1980-09-01	20180123_Lumos_RSLC3_Stadlmann_Penninger_IMBA_mESC_intact_PNGaseF_HILIC_18.raw
Endoplasmin (Fragment) OS=Mus musculus GN=Hsp90b1 PE=1 SV=1 - [F7C312_MOUSE]|Endoplasmin OS=Mus musculus GN=Hsp90b1 PE=1 SV=2 - [ENPL_MOUSE]	F7C312;P08113	LGVIEDHSNR	2	N9(HexNA)	N9(HexNAc): 100	HCD	1	1702.58	id=HexNAc2.Hex8_N-Glycan	0.92	36	0.0249034	0	0	64	3	448.225	1342.66	0.33	30.74	880779	0	0	0	0	0	203688	0	61324.5	0	7956	7956	MS2	1980-08-01	20180123_Lumos_RSLC3_Stadlmann_Penninger_IMBA_mESC_intact_PNGaseF_HILIC_17.raw
Endoplasmin (Fragment) OS=Mus musculus GN=Hsp90b1 PE=1 SV=1 - [F7C312_MOUSE]|Endoplasmin OS=Mus musculus GN=Hsp90b1 PE=1 SV=2 - [ENPL_MOUSE]	F7C312;P08113	LGVIEDHSNR	2	N9(HexNA)	N9(HexNAc): 100	HCD	1	1864.63	id=HexNAc2.Hex9_N-Glycan	0.92	38	0.0162137	0	0	49	3	448.225	1342.66	0.13	30.67	1.79671e+06	0	0	0	0	0	411996	0	109921	0	8052	8052	MS2	1980-08-01	20180123_Lumos_RSLC3_Stadlmann_Penninger_IMBA_mESC_intact_PNGaseF_HILIC_18.raw
Endoplasmin (Fragment) OS=Mus musculus GN=Hsp90b1 PE=1 SV=1 - [F7C312_MOUSE]|Endoplasmin OS=Mus musculus GN=Hsp90b1 PE=1 SV=2 - [ENPL_MOUSE]	F7C312;P08113	LGVIEDHSNR	2	N9(HexNA)	S8(HexNAc): 50; N9(HexNAc): 50	HCD	1	1864.63	id=HexNAc2.Hex9_N-Glycan	1.32	8	17.0812	0	4	150	3	448.227	1342.67	3.95	31.05	51266.2	0	1734.86	0	0	0	12088.9	0	2522.72	0	8093	8093	MS2	1980-03-01	20180123_Lumos_RSLC3_Stadlmann_Penninger_IMBA_mESC_intact_PNGaseF_HILIC_19.raw
Endoplasmin (Fragment) OS=Mus musculus GN=Hsp90b1 PE=1 SV=1 - [F7C312_MOUSE]|Endoplasmin OS=Mus musculus GN=Hsp90b1 PE=1 SV=2 - [ENPL_MOUSE]	F7C312;P08113	LGVIEDHSNRTR	2	N9(HexNA)	S8(HexNAc): 50; N9(HexNAc): 50	HCD	1	1702.58	id=HexNAc2.Hex8_N-Glycan	0.56	10	10.7406	1	0	150	3	533.941	1599.81	-0.45	25.27	41455.1	0	0	0	0	0	8303.72	0	1582.89	0	6358	6358	MS2	5/106	20180123_Lumos_RSLC3_Stadlmann_Penninger_IMBA_mESC_intact_PNGaseF_HILIC_17.raw
Endoplasmin (Fragment) OS=Mus musculus GN=Hsp90b1 PE=1 SV=1 - [F7C312_MOUSE]|Endoplasmin OS=Mus musculus GN=Hsp90b1 PE=1 SV=2 - [ENPL_MOUSE]	F7C312;P08113	LGVIEDHSNRTR	2	N9(HexNA)	N9(HexNAc): 99.78	HCD	1	1864.63	id=HexNAc2.Hex9_N-Glycan	0.54	19	1.44266	1	1	150	3	533.942	1599.81	1.79	25.42	63619.2	0	0	0	0	0	13576.3	0	2284.61	0	6503	6503	MS2	6/106	20180123_Lumos_RSLC3_Stadlmann_Penninger_IMBA_mESC_intact_PNGaseF_HILIC_18.raw
Prenylcysteine oxidase (Fragment) OS=Mus musculus GN=Pcyox1 PE=1 SV=1 - [F7CIP8_MOUSE]|Prenylcysteine oxidase OS=Mus musculus GN=Pcyox1 PE=1 SV=1 - [PCYOX_MOUSE]	F7CIP8;Q9CQF9	GELNSTLFSSRPK	2	S10(HexNA)	N4(HexNAc): 99.58	HCD	1	1378.48	id=HexNAc2.Hex6_N-Glycan	0.95	30	0.112482	0	7	115	3	546.95	1638.84	1.51	66.18	386873	0	0	0	0	0	85612.6	0	14394.5	0	17775	17775	MS2	8/130	20180123_Lumos_RSLC3_Stadlmann_Penninger_IMBA_mESC_intact_PNGaseF_HILIC_15.raw
Prenylcysteine oxidase (Fragment) OS=Mus musculus GN=Pcyox1 PE=1 SV=1 - [F7CIP8_MOUSE]|Prenylcysteine oxidase OS=Mus musculus GN=Pcyox1 PE=1 SV=1 - [PCYOX_MOUSE]	F7CIP8;Q9CQF9	GELNSTLFSSRPK	2	S10(HexNA)	N4(HexNAc): 100	HCD	1	1702.58	id=HexNAc2.Hex8_N-Glycan	0.98	53	0.000537896	0	19	121	3	546.951	1638.84	2.52	65.12	513088	0	0	0	0	0	97300.6	0	26720.1	0	17869	17869	MS2	8/130	20180123_Lumos_RSLC3_Stadlmann_Penninger_IMBA_mESC_intact_PNGaseF_HILIC_17.raw
Prenylcysteine oxidase (Fragment) OS=Mus musculus GN=Pcyox1 PE=1 SV=1 - [F7CIP8_MOUSE]|Prenylcysteine oxidase OS=Mus musculus GN=Pcyox1 PE=1 SV=1 - [PCYOX_MOUSE]	F7CIP8;Q9CQF9	GELNSTLFSSRPK	2	S10(HexNA)	N4(HexNAc): 99.51	HCD	1	1727.61	id=HexNAc3.Hex6.dHex1_N-Glycan ; id=HexNAc3.Hex5.NeuNAc1+17amu_N-Glycan	1.04	49	0.00156187	0	3	150	3	546.948	1638.83	-1.74	65.46	530687	0	0	0	0	0	148600	10889.6	20665.1	0	17964	17964	MS2	7/130	20180123_Lumos_RSLC3_Stadlmann_Penninger_IMBA_mESC_intact_PNGaseF_HILIC_17.raw
Prenylcysteine oxidase (Fragment) OS=Mus musculus GN=Pcyox1 PE=1 SV=1 - [F7CIP8_MOUSE]|Prenylcysteine oxidase OS=Mus musculus GN=Pcyox1 PE=1 SV=1 - [PCYOX_MOUSE]	F7CIP8;Q9CQF9	GELNSTLFSSRPK	2			HCD	1	1743.61	id=HexNAc3.Hex7_N-Glycan	0.68	83	5.44303e-07	0	6	150	3	479.256	1435.75	0.26	65.56	505268	0	0	0	0	0	109602	0	23482.4	0	17614	17614	MS2	9/130	20180123_Lumos_RSLC3_Stadlmann_Penninger_IMBA_mESC_intact_PNGaseF_HILIC_16.raw
Prenylcysteine oxidase (Fragment) OS=Mus musculus GN=Pcyox1 PE=1 SV=1 - [F7CIP8_MOUSE]|Prenylcysteine oxidase OS=Mus musculus GN=Pcyox1 PE=1 SV=1 - [PCYOX_MOUSE]	F7CIP8;Q9CQF9	GELNSTLFSSRPK	2	S10(HexNA)	N4(HexNAc): 100	HCD	1	1864.63	id=HexNAc2.Hex9_N-Glycan	0.59	40	0.0134592	0	0	89	3	546.951	1638.84	2.91	64.85	802159	0	0	0	0	0	181344	0	48137.5	0	17794	17794	MS2	7/130	20180123_Lumos_RSLC3_Stadlmann_Penninger_IMBA_mESC_intact_PNGaseF_HILIC_17.raw
Prenylcysteine oxidase (Fragment) OS=Mus musculus GN=Pcyox1 PE=1 SV=1 - [F7CIP8_MOUSE]|Prenylcysteine oxidase OS=Mus musculus GN=Pcyox1 PE=1 SV=1 - [PCYOX_MOUSE]	F7CIP8;Q9CQF9	GELNSTLFSSRPK	2	S10(HexNA)	N4(HexNAc): 100	HCD	1	1864.63	id=HexNAc2.Hex9_N-Glycan	0.7	3	56.3038	0	2	105	3	546.95	1638.84	1.35	64.62	361030	0	0	0	0	0	74725.9	0	18177.2	0	17732	17732	MS2	5/130	20180123_Lumos_RSLC3_Stadlmann_Penninger_IMBA_mESC_intact_PNGaseF_HILIC_17.raw
Prenylcysteine oxidase (Fragment) OS=Mus musculus GN=Pcyox1 PE=1 SV=1 - [F7CIP8_MOUSE]|Prenylcysteine oxidase OS=Mus musculus GN=Pcyox1 PE=1 SV=1 - [PCYOX_MOUSE]	F7CIP8;Q9CQF9	KMSNITFR	2	T6(HexNA)	N4(HexNAc): 99.85	HCD	1	1378.48	id=HexNAc2.Hex6_N-Glycan	1.01	39	0.00805482	1	3	138	3	400.542	1199.61	1.34	38.2	340774	0	0	0	0	0	73762	0	18036.1	0	9849	9849	MS2	1976-07-01	20180123_Lumos_RSLC3_Stadlmann_Penninger_IMBA_mESC_intact_PNGaseF_HILIC_15.raw
Prenylcysteine oxidase (Fragment) OS=Mus musculus GN=Pcyox1 PE=1 SV=1 - [F7CIP8_MOUSE]|Prenylcysteine oxidase OS=Mus musculus GN=Pcyox1 PE=1 SV=1 - [PCYOX_MOUSE]	F7CIP8;Q9CQF9	KMSNITFR	2	T6(HexNA)	S3(HexNAc): 50; N4(HexNAc): 50	HCD	1	1378.48	id=HexNAc2.Hex6_N-Glycan	0.85	35	0.0219482	1	12	145	3	400.542	1199.61	2.41	38.37	349993	0	0	0	0	0	81373.4	0	15259.9	0	10041	10041	MS2	1976-06-01	20180123_Lumos_RSLC3_Stadlmann_Penninger_IMBA_mESC_intact_PNGaseF_HILIC_16.raw
Prenylcysteine oxidase (Fragment) OS=Mus musculus GN=Pcyox1 PE=1 SV=1 - [F7CIP8_MOUSE]|Prenylcysteine oxidase OS=Mus musculus GN=Pcyox1 PE=1 SV=1 - [PCYOX_MOUSE]	F7CIP8;Q9CQF9	KMSNITFR	2	T6(HexNA)	S3(HexNAc): 50; N4(HexNAc): 50	HCD	1	1540.53	id=HexNAc2.Hex7_N-Glycan	0.8	9	9.04643	1	6	150	3	400.542	1199.61	2.64	37.38	113236	0	0	0	0	0	25373.2	0	7175.44	0	9749	9749	MS2	1976-03-01	20180123_Lumos_RSLC3_Stadlmann_Penninger_IMBA_mESC_intact_PNGaseF_HILIC_16.raw
Prenylcysteine oxidase (Fragment) OS=Mus musculus GN=Pcyox1 PE=1 SV=1 - [F7CIP8_MOUSE]|Prenylcysteine oxidase OS=Mus musculus GN=Pcyox1 PE=1 SV=1 - [PCYOX_MOUSE]	F7CIP8;Q9CQF9	KMSNITFR	2	M2(Oxidation); N4(HexNA)	M2(Oxidation): 100; S3(HexNAc): 50; N4(HexNAc): 50	HCD	1	1702.58	id=HexNAc2.Hex8_N-Glycan	1.01	4	28.4138	1	0	150	3	405.874	1215.61	1.99	25.46	30215.9	0	0	0	0	0	7109.59	0	1366.48	0	6413	6413	MS2	1976-04-01	20180123_Lumos_RSLC3_Stadlmann_Penninger_IMBA_mESC_intact_PNGaseF_HILIC_17.raw
Prenylcysteine oxidase (Fragment) OS=Mus musculus GN=Pcyox1 PE=1 SV=1 - [F7CIP8_MOUSE]|Prenylcysteine oxidase OS=Mus musculus GN=Pcyox1 PE=1 SV=1 - [PCYOX_MOUSE]	F7CIP8;Q9CQF9	KMSNITFR	2	T6(HexNA)	S3(HexNAc): 50; N4(HexNAc): 50	HCD	1	1864.63	id=HexNAc2.Hex9_N-Glycan	0.89	22	0.402821	1	0	150	3	400.54	1199.61	-1.94	36.88	248250	0	0	0	0	0	55807.4	0	17261.5	0	9849	9849	MS2	1976-07-01	20180123_Lumos_RSLC3_Stadlmann_Penninger_IMBA_mESC_intact_PNGaseF_HILIC_18.raw
Prenylcysteine oxidase (Fragment) OS=Mus musculus GN=Pcyox1 PE=1 SV=1 - [F7CIP8_MOUSE]|Prenylcysteine oxidase OS=Mus musculus GN=Pcyox1 PE=1 SV=1 - [PCYOX_MOUSE]|Prenylcysteine oxidase (Fragment) OS=Mus musculus GN=Pcyox1 PE=1 SV=7 - [D3Z275_MOUSE]	F7CIP8;Q9CQF9;D3Z275	LLNQTLRENLKK	3	T5(HexNA)	N3(HexNAc): 99.77	HCD	1	1540.53	id=HexNAc2.Hex7_N-Glycan	0.95	7	5.64765	2	0	150	3	558.326	1672.96	2.44	42.97	90011	0	0	0	0	0	14729.1	0	4044.94	0	11367	11367	MS2	8/112	20180123_Lumos_RSLC3_Stadlmann_Penninger_IMBA_mESC_intact_PNGaseF_HILIC_16.raw
Prenylcysteine oxidase (Fragment) OS=Mus musculus GN=Pcyox1 PE=1 SV=1 - [F7CIP8_MOUSE]|Prenylcysteine oxidase OS=Mus musculus GN=Pcyox1 PE=1 SV=1 - [PCYOX_MOUSE]|Prenylcysteine oxidase (Fragment) OS=Mus musculus GN=Pcyox1 PE=1 SV=7 - [D3Z275_MOUSE]	F7CIP8;Q9CQF9;D3Z275	LLNQTLRENLKK	3	N3(HexNA)	N3(HexNAc): 50; T5(HexNAc): 50	HCD	1	1702.58	id=HexNAc2.Hex8_N-Glycan	0.91	59	3.5506e-05	2	0	150	3	558.327	1672.97	3.92	42.76	167910	0	0	0	0	0	34179.3	0	10547.3	0	11307	11307	MS2	10/112	20180123_Lumos_RSLC3_Stadlmann_Penninger_IMBA_mESC_intact_PNGaseF_HILIC_16.raw
Prenylcysteine oxidase (Fragment) OS=Mus musculus GN=Pcyox1 PE=1 SV=1 - [F7CIP8_MOUSE]|Prenylcysteine oxidase OS=Mus musculus GN=Pcyox1 PE=1 SV=1 - [PCYOX_MOUSE]|Prenylcysteine oxidase (Fragment) OS=Mus musculus GN=Pcyox1 PE=1 SV=7 - [D3Z275_MOUSE]	F7CIP8;Q9CQF9;D3Z275	LLNQTLRENLKK	3	N3(HexNA)	N3(HexNAc): 50; T5(HexNAc): 50	HCD	1	1702.58	id=HexNAc2.Hex8_N-Glycan	0.51	36	0.00735543	2	14	150	4	418.996	1672.96	1.83	42.78	200066	0	0	0	0	0	44871.8	0	11788.7	0	11313	11313	MS2	10/112	20180123_Lumos_RSLC3_Stadlmann_Penninger_IMBA_mESC_intact_PNGaseF_HILIC_16.raw
Prenylcysteine oxidase (Fragment) OS=Mus musculus GN=Pcyox1 PE=1 SV=1 - [F7CIP8_MOUSE]|Prenylcysteine oxidase OS=Mus musculus GN=Pcyox1 PE=1 SV=1 - [PCYOX_MOUSE]|Prenylcysteine oxidase (Fragment) OS=Mus musculus GN=Pcyox1 PE=1 SV=7 - [D3Z275_MOUSE]	F7CIP8;Q9CQF9;D3Z275	LLNQTLRENLKK	3	T5(HexNA)	N3(HexNAc): 50; T5(HexNAc): 50	HCD	1	1702.58	id=HexNAc2.Hex8_N-Glycan	0.55	13	1.32998	2	18	150	4	418.995	1672.96	0.38	42.56	168926	0	0	0	0	0	35462.1	0	8050.97	0	11375	11375	MS2	8/112	20180123_Lumos_RSLC3_Stadlmann_Penninger_IMBA_mESC_intact_PNGaseF_HILIC_17.raw
Prenylcysteine oxidase (Fragment) OS=Mus musculus GN=Pcyox1 PE=1 SV=1 - [F7CIP8_MOUSE]|Prenylcysteine oxidase OS=Mus musculus GN=Pcyox1 PE=1 SV=1 - [PCYOX_MOUSE]|Prenylcysteine oxidase (Fragment) OS=Mus musculus GN=Pcyox1 PE=1 SV=7 - [D3Z275_MOUSE]	F7CIP8;Q9CQF9;D3Z275	LLNQTLRENLKK	3	N3(HexNA)	N3(HexNAc): 100	HCD	1	1864.63	id=HexNAc2.Hex9_N-Glycan	0.87	39	0.00363785	2	0	150	3	558.325	1672.96	0.36	42.38	110777	0	0	0	0	0	26993.3	888.446	6118.14	0	11332	11332	MS2	11/112	20180123_Lumos_RSLC3_Stadlmann_Penninger_IMBA_mESC_intact_PNGaseF_HILIC_17.raw
Prenylcysteine oxidase (Fragment) OS=Mus musculus GN=Pcyox1 PE=1 SV=1 - [F7CIP8_MOUSE]|Prenylcysteine oxidase OS=Mus musculus GN=Pcyox1 PE=1 SV=1 - [PCYOX_MOUSE]|Prenylcysteine oxidase (Fragment) OS=Mus musculus GN=Pcyox1 PE=1 SV=7 - [D3Z275_MOUSE]	F7CIP8;Q9CQF9;D3Z275	LLNQTLRENLKK	3	N3(HexNA)	N3(HexNAc): 50; T5(HexNAc): 50	HCD	1	1864.63	id=HexNAc2.Hex9_N-Glycan	0.52	22	0.171405	2	8	150	4	418.995	1672.96	-0.55	42.33	210919	0	0	0	0	0	52558.8	0	15285.1	0	11318	11318	MS2	10/112	20180123_Lumos_RSLC3_Stadlmann_Penninger_IMBA_mESC_intact_PNGaseF_HILIC_17.raw
Protein Npcd OS=Mus musculus GN=Npcd PE=4 SV=1 - [F8VQB8_MOUSE]|Neuronal pentraxin receptor OS=Mus musculus GN=Nptxr PE=1 SV=2 - [E9PZM8_MOUSE]|Protein Npcd OS=Mus musculus GN=Npcd PE=4 SV=1 - [H3BLN6_MOUSE]|Neuronal pentraxin receptor OS=Mus musculus GN=Nptxr PE=1 SV=1 - [F7BX42_MOUSE]	F8VQB8;E9PZM8;H3BLN6;F7BX42	GNISSAPAPAMPTALHSK	4	S17(HexNA)	N2(HexNAc): 99.76	HCD	1	1702.58	id=HexNAc2.Hex8_N-Glycan	0.64	77	2.50513e-06	0	0	150	3	651.666	1952.98	4.9	66.02	174790	0	6584.01	1871.79	0	0	41653.6	0	8936.5	0	18246	18246	MS2	9/194	20180123_Lumos_RSLC3_Stadlmann_Penninger_IMBA_mESC_intact_PNGaseF_HILIC_18.raw
Laminin subunit gamma-1 OS=Mus musculus GN=Lamc1 PE=1 SV=1 - [F8VQJ3_MOUSE]|Laminin subunit gamma-1 OS=Mus musculus GN=Lamc1 PE=1 SV=2 - [LAMC1_MOUSE]	F8VQJ3;P02468	CDQCEENYFYNR	2	C1(Carbamidomethyl); C4(Carbamidomethyl); N11(HexNA)	N11(HexNAc): 100	HCD	1	1702.58	id=HexNAc2.Hex8_N-Glycan	0.66	47	2.30771e-05	0	8	150	3	634.242	1900.71	0.01	73.32	245651	0	1499.29	0	0	0	42893.3	0	9910.07	0	19286	19286	MS2	9/114	20180123_Lumos_RSLC3_Stadlmann_Penninger_IMBA_mESC_intact_PNGaseF_HILIC_20.raw
Laminin subunit gamma-1 OS=Mus musculus GN=Lamc1 PE=1 SV=1 - [F8VQJ3_MOUSE]|Laminin subunit gamma-1 OS=Mus musculus GN=Lamc1 PE=1 SV=2 - [LAMC1_MOUSE]	F8VQJ3;P02468	CDQCEENYFYNR	2	C1(Carbamidomethyl); C4(Carbamidomethyl); N11(HexNA)	N11(HexNAc): 100	HCD	1	1864.63	id=HexNAc2.Hex9_N-Glycan	0.63	59	1.16942e-06	0	5	150	3	634.239	1900.7	-4.27	73.14	103980	0	3452.3	951.249	0	0	22476.4	0	4166.91	0	19243	19243	MS2	8/114	20180123_Lumos_RSLC3_Stadlmann_Penninger_IMBA_mESC_intact_PNGaseF_HILIC_20.raw
Laminin subunit gamma-1 OS=Mus musculus GN=Lamc1 PE=1 SV=1 - [F8VQJ3_MOUSE]|Laminin subunit gamma-1 OS=Mus musculus GN=Lamc1 PE=1 SV=2 - [LAMC1_MOUSE]	F8VQJ3;P02468	CSDGYYGDSTLGTSSDCQPCPCPGGSSCAIVPK	2	C1(Carbamidomethyl); C17(Carbamidomethyl); C20(Carbamidomethyl); C22(Carbamidomethyl); C28(Carbamidomethyl)		HCD	1				11	0.670642	0	28	71	3	1180.81	3540.41	0.77	110.66	51444.2	0	0	0	0	0	12353.8	0	0	0	30855	30855	MS2	20/336	20180123_Lumos_RSLC3_Stadlmann_Penninger_IMBA_mESC_intact_PNGaseF_HILIC_15.raw
Laminin subunit gamma-1 OS=Mus musculus GN=Lamc1 PE=1 SV=1 - [F8VQJ3_MOUSE]|Laminin subunit gamma-1 OS=Mus musculus GN=Lamc1 PE=1 SV=2 - [LAMC1_MOUSE]	F8VQJ3;P02468	EGFVGNRCDQCEENYFYNR	2	C8(Carbamidomethyl); C11(Carbamidomethyl); N18(HexNA)	N18(HexNAc): 100	HCD	1	1702.58	id=HexNAc2.Hex8_N-Glycan	0.73	42	0.000824685	1	0	150	3	887.364	2660.08	0.2	86.14	190810	0	2345.74	0	0	0	25691.1	0	6379.97	0	23769	23769	MS2	20/194	20180123_Lumos_RSLC3_Stadlmann_Penninger_IMBA_mESC_intact_PNGaseF_HILIC_19.raw
Laminin subunit gamma-1 OS=Mus musculus GN=Lamc1 PE=1 SV=1 - [F8VQJ3_MOUSE]|Laminin subunit gamma-1 OS=Mus musculus GN=Lamc1 PE=1 SV=2 - [LAMC1_MOUSE]	F8VQJ3;P02468	IASAVQKNATSTK	2	N8(HexNA)	N8(HexNAc): 100	HCD	1	1216.42	id=HexNAc2.Hex5_N-Glycan	1.05	74	2.92068e-06	1	0	150	3	507.944	1521.82	4.48	18.39	84732.1	0	0	0	0	0	20130.3	0	5710.55	0	4370	4370	MS2	11/128	20180123_Lumos_RSLC3_Stadlmann_Penninger_IMBA_mESC_intact_PNGaseF_HILIC_16.raw
Laminin subunit gamma-1 OS=Mus musculus GN=Lamc1 PE=1 SV=1 - [F8VQJ3_MOUSE]|Laminin subunit gamma-1 OS=Mus musculus GN=Lamc1 PE=1 SV=2 - [LAMC1_MOUSE]	F8VQJ3;P02468	IASAVQKNATSTK	2	T12(HexNA)	N8(HexNAc): 99.67	HCD	1	1378.48	id=HexNAc2.Hex6_N-Glycan	1.02	47	0.00194305	1	5	150	3	507.943	1521.81	1.9	17.42	264344	0	0	0	0	0	63696.6	0	20233.2	0	4116	4116	MS2	9/128	20180123_Lumos_RSLC3_Stadlmann_Penninger_IMBA_mESC_intact_PNGaseF_HILIC_17.raw
Laminin subunit gamma-1 OS=Mus musculus GN=Lamc1 PE=1 SV=1 - [F8VQJ3_MOUSE]|Laminin subunit gamma-1 OS=Mus musculus GN=Lamc1 PE=1 SV=2 - [LAMC1_MOUSE]	F8VQJ3;P02468	IASAVQKNATSTK	2	N8(HexNA)	N8(HexNAc): 99.72	HCD	1	1540.53	id=HexNAc2.Hex7_N-Glycan	1.11	77	1.67565e-06	1	0	150	3	507.943	1521.82	2.56	17.04	325807	0	800.38	0	0	0	81307.5	0	22964.9	0	4077	4077	MS2	11/128	20180123_Lumos_RSLC3_Stadlmann_Penninger_IMBA_mESC_intact_PNGaseF_HILIC_18.raw
Laminin subunit gamma-1 OS=Mus musculus GN=Lamc1 PE=1 SV=1 - [F8VQJ3_MOUSE]|Laminin subunit gamma-1 OS=Mus musculus GN=Lamc1 PE=1 SV=2 - [LAMC1_MOUSE]	F8VQJ3;P02468	IASAVQKNATSTK	2	N8(HexNA)	N8(HexNAc): 49.93; T10(HexNAc): 49.93	HCD	1	1622.58	id=HexNAc4.Hex5_N-Glycan	0.94	20	0.850939	1	0	150	3	507.945	1521.82	6.49	18.06	207338	0	0	0	0	0	19167	0	3455.59	0	4297	4297	MS2	12/128	20180123_Lumos_RSLC3_Stadlmann_Penninger_IMBA_mESC_intact_PNGaseF_HILIC_17.raw
Laminin subunit gamma-1 OS=Mus musculus GN=Lamc1 PE=1 SV=1 - [F8VQJ3_MOUSE]|Laminin subunit gamma-1 OS=Mus musculus GN=Lamc1 PE=1 SV=2 - [LAMC1_MOUSE]	F8VQJ3;P02468	IASAVQKNATSTK	2	N8(HexNA)	N8(HexNAc): 100	HCD	1	1702.58	id=HexNAc2.Hex8_N-Glycan	1.02	70	7.98702e-06	1	0	29	3	507.945	1521.82	5.87	16.85	2.49961e+06	0	0	0	0	0	617854	0	179800	0	4023	4023	MS2	17/128	20180123_Lumos_RSLC3_Stadlmann_Penninger_IMBA_mESC_intact_PNGaseF_HILIC_18.raw
Laminin subunit gamma-1 OS=Mus musculus GN=Lamc1 PE=1 SV=1 - [F8VQJ3_MOUSE]|Laminin subunit gamma-1 OS=Mus musculus GN=Lamc1 PE=1 SV=2 - [LAMC1_MOUSE]	F8VQJ3;P02468	IASAVQKNATSTK	2	N8(HexNA)	N8(HexNAc): 99.64	HCD	1	1702.58	id=HexNAc2.Hex8_N-Glycan	1.03	65	3.23757e-05	1	0	149	3	507.943	1521.81	0.82	16.67	465643	0	0	0	0	0	116526	0	36381.8	0	3857	3857	MS2	10/128	20180123_Lumos_RSLC3_Stadlmann_Penninger_IMBA_mESC_intact_PNGaseF_HILIC_19.raw
Laminin subunit gamma-1 OS=Mus musculus GN=Lamc1 PE=1 SV=1 - [F8VQJ3_MOUSE]|Laminin subunit gamma-1 OS=Mus musculus GN=Lamc1 PE=1 SV=2 - [LAMC1_MOUSE]	F8VQJ3;P02468	IASAVQKNATSTK	2	N8(HexNA)	N8(HexNAc): 99.73	HCD	1	1864.63	id=HexNAc2.Hex9_N-Glycan	1.08	64	3.29616e-05	1	0	150	3	507.942	1521.81	-0.08	16.63	509702	0	0	0	0	0	141976	0	41572.7	0	3845	3845	MS2	10/128	20180123_Lumos_RSLC3_Stadlmann_Penninger_IMBA_mESC_intact_PNGaseF_HILIC_19.raw
Laminin subunit gamma-1 OS=Mus musculus GN=Lamc1 PE=1 SV=1 - [F8VQJ3_MOUSE]|Laminin subunit gamma-1 OS=Mus musculus GN=Lamc1 PE=1 SV=2 - [LAMC1_MOUSE]	F8VQJ3;P02468	IASAVQKNATSTKADAER	2	T12(HexNA)	N8(HexNAc): 99.78	HCD	1	1216.42	id=HexNAc2.Hex5_N-Glycan	0.71	58	0.000218962	2	40	150	3	688.691	2064.06	1.16	22.87	101722	0	0	0	0	0	19072.1	0	2532.75	0	5785	5785	MS2	10/188	20180123_Lumos_RSLC3_Stadlmann_Penninger_IMBA_mESC_intact_PNGaseF_HILIC_18.raw
Laminin subunit gamma-1 OS=Mus musculus GN=Lamc1 PE=1 SV=1 - [F8VQJ3_MOUSE]|Laminin subunit gamma-1 OS=Mus musculus GN=Lamc1 PE=1 SV=2 - [LAMC1_MOUSE]	F8VQJ3;P02468	IASAVQKNATSTKADAER	2	N8(HexNA)	T10(HexNAc): 99.62	HCD	1	1378.48	id=HexNAc2.Hex6_N-Glycan	1.22	98	1.77392e-08	2	0	150	4	516.77	2064.06	0.91	23.33	100895	0	0	0	0	0	23817.2	0	5325.46	0	5798	5798	MS2	14/188	20180123_Lumos_RSLC3_Stadlmann_Penninger_IMBA_mESC_intact_PNGaseF_HILIC_17.raw
Laminin subunit gamma-1 OS=Mus musculus GN=Lamc1 PE=1 SV=1 - [F8VQJ3_MOUSE]|Laminin subunit gamma-1 OS=Mus musculus GN=Lamc1 PE=1 SV=2 - [LAMC1_MOUSE]	F8VQJ3;P02468	IASAVQKNATSTKADAER	2	N8(HexNA)	N8(HexNAc): 99.64	HCD	1	1378.48	id=HexNAc2.Hex6_N-Glycan	1.25	73	5.72264e-06	2	0	150	3	688.691	2064.06	1.29	23.34	53893.2	0	0	0	0	0	9959.2	0	2777.46	0	5800	5800	MS2	10/188	20180123_Lumos_RSLC3_Stadlmann_Penninger_IMBA_mESC_intact_PNGaseF_HILIC_17.raw
Laminin subunit gamma-1 OS=Mus musculus GN=Lamc1 PE=1 SV=1 - [F8VQJ3_MOUSE]|Laminin subunit gamma-1 OS=Mus musculus GN=Lamc1 PE=1 SV=2 - [LAMC1_MOUSE]	F8VQJ3;P02468	IASAVQKNATSTKADAER	2	N8(HexNA)	N8(HexNAc): 49.86; T10(HexNAc): 49.86	HCD	1	1378.48	id=HexNAc2.Hex6_N-Glycan	0.89	27	0.217058	2	0	150	3	688.691	2064.06	0.41	22.87	43199.1	0	0	0	0	0	7317.63	0	2187.93	0	5788	5788	MS2	7/188	20180123_Lumos_RSLC3_Stadlmann_Penninger_IMBA_mESC_intact_PNGaseF_HILIC_18.raw
Laminin subunit gamma-1 OS=Mus musculus GN=Lamc1 PE=1 SV=1 - [F8VQJ3_MOUSE]|Laminin subunit gamma-1 OS=Mus musculus GN=Lamc1 PE=1 SV=2 - [LAMC1_MOUSE]	F8VQJ3;P02468	IASAVQKNATSTKADAER	2	T12(HexNA)	T10(HexNAc): 99.67	HCD	1	1540.53	id=HexNAc2.Hex7_N-Glycan	1.23	80	1.35091e-06	2	0	150	3	688.692	2064.06	2.31	22.99	72203.1	0	0	0	0	0	15088	0	3864.2	0	5814	5814	MS2	12/188	20180123_Lumos_RSLC3_Stadlmann_Penninger_IMBA_mESC_intact_PNGaseF_HILIC_18.raw
Laminin subunit gamma-1 OS=Mus musculus GN=Lamc1 PE=1 SV=1 - [F8VQJ3_MOUSE]|Laminin subunit gamma-1 OS=Mus musculus GN=Lamc1 PE=1 SV=2 - [LAMC1_MOUSE]	F8VQJ3;P02468	IASAVQKNATSTKADAER	2	T10(HexNA)	T10(HexNAc): 99.77	HCD	1	1540.53	id=HexNAc2.Hex7_N-Glycan	0.74	66	3.11403e-05	2	3	150	4	516.77	2064.06	0.74	23.01	109369	0	0	0	0	0	23358	0	5933.35	0	5818	5818	MS2	12/188	20180123_Lumos_RSLC3_Stadlmann_Penninger_IMBA_mESC_intact_PNGaseF_HILIC_18.raw
Laminin subunit gamma-1 OS=Mus musculus GN=Lamc1 PE=1 SV=1 - [F8VQJ3_MOUSE]|Laminin subunit gamma-1 OS=Mus musculus GN=Lamc1 PE=1 SV=2 - [LAMC1_MOUSE]	F8VQJ3;P02468	IASAVQKNATSTKADAER	2	T12(HexNA)	N8(HexNAc): 49.95; T10(HexNAc): 49.95	HCD	1	1702.58	id=HexNAc2.Hex8_N-Glycan	0.76	115	3.46666e-10	2	0	150	3	688.691	2064.06	1.38	22.86	293272	0	0	0	0	0	63028.3	0	16199.9	0	5784	5784	MS2	14/188	20180123_Lumos_RSLC3_Stadlmann_Penninger_IMBA_mESC_intact_PNGaseF_HILIC_18.raw
Laminin subunit gamma-1 OS=Mus musculus GN=Lamc1 PE=1 SV=1 - [F8VQJ3_MOUSE]|Laminin subunit gamma-1 OS=Mus musculus GN=Lamc1 PE=1 SV=2 - [LAMC1_MOUSE]	F8VQJ3;P02468	IASAVQKNATSTKADAER	2	T12(HexNA)	T10(HexNAc): 99.81	HCD	1	1702.58	id=HexNAc2.Hex8_N-Glycan	0.61	100	1.15537e-08	2	0	50	4	516.77	2064.06	0.11	22.86	858220	0	0	0	0	0	191346	0	50487.7	0	5782	5782	MS2	13/188	20180123_Lumos_RSLC3_Stadlmann_Penninger_IMBA_mESC_intact_PNGaseF_HILIC_18.raw
Laminin subunit gamma-1 OS=Mus musculus GN=Lamc1 PE=1 SV=1 - [F8VQJ3_MOUSE]|Laminin subunit gamma-1 OS=Mus musculus GN=Lamc1 PE=1 SV=2 - [LAMC1_MOUSE]	F8VQJ3;P02468	IASAVQKNATSTKADAER	2	N8(HexNA)	N8(HexNAc): 99.74	HCD	1	1702.58	id=HexNAc2.Hex8_N-Glycan	1.08	69	1.37581e-05	2	0	150	3	688.692	2064.06	1.74	23.26	34647.1	0	0	0	0	0	7303.63	0	1530.73	0	5807	5807	MS2	10/188	20180123_Lumos_RSLC3_Stadlmann_Penninger_IMBA_mESC_intact_PNGaseF_HILIC_19.raw
Laminin subunit gamma-1 OS=Mus musculus GN=Lamc1 PE=1 SV=1 - [F8VQJ3_MOUSE]|Laminin subunit gamma-1 OS=Mus musculus GN=Lamc1 PE=1 SV=2 - [LAMC1_MOUSE]	F8VQJ3;P02468	IASAVQKNATSTKADAER	2	T10(HexNA)	T10(HexNAc): 99.82	HCD	1	1702.58	id=HexNAc2.Hex8_N-Glycan	0.54	65	3.59415e-05	2	4	150	4	516.77	2064.06	1.29	23.25	89366.4	0	0	0	0	0	20422.1	0	4789.46	0	5805	5805	MS2	10/188	20180123_Lumos_RSLC3_Stadlmann_Penninger_IMBA_mESC_intact_PNGaseF_HILIC_19.raw
Laminin subunit gamma-1 OS=Mus musculus GN=Lamc1 PE=1 SV=1 - [F8VQJ3_MOUSE]|Laminin subunit gamma-1 OS=Mus musculus GN=Lamc1 PE=1 SV=2 - [LAMC1_MOUSE]	F8VQJ3;P02468	IASAVQKNATSTKADAER	2	T12(HexNA)	N8(HexNAc): 49.95; T10(HexNAc): 49.95	HCD	1	1864.63	id=HexNAc2.Hex9_N-Glycan	1.08	86	3.0187e-07	2	1	150	4	516.769	2064.06	-0.88	23.21	161959	0	0	0	0	0	39840.7	0	11951.8	0	5794	5794	MS2	12/188	20180123_Lumos_RSLC3_Stadlmann_Penninger_IMBA_mESC_intact_PNGaseF_HILIC_19.raw
Laminin subunit gamma-1 OS=Mus musculus GN=Lamc1 PE=1 SV=1 - [F8VQJ3_MOUSE]|Laminin subunit gamma-1 OS=Mus musculus GN=Lamc1 PE=1 SV=2 - [LAMC1_MOUSE]	F8VQJ3;P02468	IASAVQKNATSTKADAER	2	T12(HexNA)	T10(HexNAc): 49.89; S11(HexNAc): 49.89	HCD	1	1864.63	id=HexNAc2.Hex9_N-Glycan	0.55	57	0.000254254	2	0	150	3	688.692	2064.06	1.52	23.24	61617.4	0	0	0	0	0	14247.9	0	3303.43	0	5802	5802	MS2	8/188	20180123_Lumos_RSLC3_Stadlmann_Penninger_IMBA_mESC_intact_PNGaseF_HILIC_19.raw
Laminin subunit gamma-1 OS=Mus musculus GN=Lamc1 PE=1 SV=1 - [F8VQJ3_MOUSE]|Laminin subunit gamma-1 OS=Mus musculus GN=Lamc1 PE=1 SV=2 - [LAMC1_MOUSE]	F8VQJ3;P02468	KYEQAKNISQDLEK	2	N7(HexNA)	N7(HexNAc): 100	HCD	1	1054.37	id=HexNAc2.Hex4_N-Glycan	0.71	67	3.07116e-05	2	9	150	3	632.99	1896.95	-0.04	41.26	131272	0	0	0	0	0	26770.5	0	6152.03	0	11086	11086	MS2	11/150	20180123_Lumos_RSLC3_Stadlmann_Penninger_IMBA_mESC_intact_PNGaseF_HILIC_18.raw
Laminin subunit gamma-1 OS=Mus musculus GN=Lamc1 PE=1 SV=1 - [F8VQJ3_MOUSE]|Laminin subunit gamma-1 OS=Mus musculus GN=Lamc1 PE=1 SV=2 - [LAMC1_MOUSE]	F8VQJ3;P02468	KYEQAKNISQDLEK	2	N7(HexNA)	N7(HexNAc): 99.85	HCD	1	1216.42	id=HexNAc2.Hex5_N-Glycan	0.73	85	4.08886e-07	2	11	150	4	474.994	1896.95	-0.35	42.47	100596	0	930.716	0	0	0	19759.1	0	5171.01	0	11225	11225	MS2	12/150	20180123_Lumos_RSLC3_Stadlmann_Penninger_IMBA_mESC_intact_PNGaseF_HILIC_16.raw
Laminin subunit gamma-1 OS=Mus musculus GN=Lamc1 PE=1 SV=1 - [F8VQJ3_MOUSE]|Laminin subunit gamma-1 OS=Mus musculus GN=Lamc1 PE=1 SV=2 - [LAMC1_MOUSE]	F8VQJ3;P02468	KYEQAKNISQDLEK	2	S9(HexNA)	N7(HexNAc): 100	HCD	1	1216.42	id=HexNAc2.Hex5_N-Glycan	0.91	58	0.000240979	2	0	150	3	632.99	1896.96	0.3	42.47	102111	0	0	0	0	0	14856.3	0	5782.85	0	11226	11226	MS2	16/150	20180123_Lumos_RSLC3_Stadlmann_Penninger_IMBA_mESC_intact_PNGaseF_HILIC_16.raw
Laminin subunit gamma-1 OS=Mus musculus GN=Lamc1 PE=1 SV=1 - [F8VQJ3_MOUSE]|Laminin subunit gamma-1 OS=Mus musculus GN=Lamc1 PE=1 SV=2 - [LAMC1_MOUSE]	F8VQJ3;P02468	KYEQAKNISQDLEK	2	S9(HexNA)	N7(HexNAc): 99.87	HCD	1	1378.48	id=HexNAc2.Hex6_N-Glycan	0.87	98	2.16163e-08	2	1	150	3	632.99	1896.96	0.93	41.29	397657	0	1214.04	0	0	0	71913.4	0	28400.4	0	11096	11096	MS2	21/150	20180123_Lumos_RSLC3_Stadlmann_Penninger_IMBA_mESC_intact_PNGaseF_HILIC_18.raw
Laminin subunit gamma-1 OS=Mus musculus GN=Lamc1 PE=1 SV=1 - [F8VQJ3_MOUSE]|Laminin subunit gamma-1 OS=Mus musculus GN=Lamc1 PE=1 SV=2 - [LAMC1_MOUSE]	F8VQJ3;P02468	KYEQAKNISQDLEK	2	S9(HexNA)	N7(HexNAc): 99.81	HCD	1	1378.48	id=HexNAc2.Hex6_N-Glycan	0.87	59	0.000155876	2	0	150	3	632.99	1896.96	0.93	41.79	147234	0	0	0	0	0	30733.7	0	6972.8	0	11159	11159	MS2	19/150	20180123_Lumos_RSLC3_Stadlmann_Penninger_IMBA_mESC_intact_PNGaseF_HILIC_17.raw
Laminin subunit gamma-1 OS=Mus musculus GN=Lamc1 PE=1 SV=1 - [F8VQJ3_MOUSE]|Laminin subunit gamma-1 OS=Mus musculus GN=Lamc1 PE=1 SV=2 - [LAMC1_MOUSE]	F8VQJ3;P02468	KYEQAKNISQDLEK	2	S9(HexNA)	S9(HexNAc): 99.81	HCD	1	1378.48	id=HexNAc2.Hex6_N-Glycan	0.75	46	0.00362608	2	16	150	4	474.996	1896.96	4.36	41.75	231446	0	787.374	0	0	0	56110.7	0	11241.1	0	11145	11145	MS2	10/150	20180123_Lumos_RSLC3_Stadlmann_Penninger_IMBA_mESC_intact_PNGaseF_HILIC_17.raw
Laminin subunit gamma-1 OS=Mus musculus GN=Lamc1 PE=1 SV=1 - [F8VQJ3_MOUSE]|Laminin subunit gamma-1 OS=Mus musculus GN=Lamc1 PE=1 SV=2 - [LAMC1_MOUSE]	F8VQJ3;P02468	KYEQAKNISQDLEK	2	S9(HexNA)	N7(HexNAc): 100	HCD	1	1444.53	id=HexNAc4.Hex3.dHex1_N-Glycan ; id=HexNAc4.Hex2.NeuNAc1+17amu_O-Glycan	0.73	23	0.630356	2	0	150	3	632.989	1896.95	-0.6	43.16	74954.2	0	2899.02	974.221	0	0	7200.6	0	2242.55	0	11424	11424	MS2	7/150	20180123_Lumos_RSLC3_Stadlmann_Penninger_IMBA_mESC_intact_PNGaseF_HILIC_16.raw
Laminin subunit gamma-1 OS=Mus musculus GN=Lamc1 PE=1 SV=1 - [F8VQJ3_MOUSE]|Laminin subunit gamma-1 OS=Mus musculus GN=Lamc1 PE=1 SV=2 - [LAMC1_MOUSE]	F8VQJ3;P02468	KYEQAKNISQDLEK	2	S9(HexNA)	N7(HexNAc): 50; S9(HexNAc): 50	HCD	1	1444.53	id=HexNAc4.Hex3.dHex1_N-Glycan ; id=HexNAc4.Hex2.NeuNAc1+17amu_O-Glycan	0.78	13	6.99799	2	36	150	4	474.995	1896.96	1.23	43.16	179748	0	3523.75	1117.56	0	0	11893.5	0	5344.69	0	11423	11423	MS2	14/150	20180123_Lumos_RSLC3_Stadlmann_Penninger_IMBA_mESC_intact_PNGaseF_HILIC_16.raw
Laminin subunit gamma-1 OS=Mus musculus GN=Lamc1 PE=1 SV=1 - [F8VQJ3_MOUSE]|Laminin subunit gamma-1 OS=Mus musculus GN=Lamc1 PE=1 SV=2 - [LAMC1_MOUSE]	F8VQJ3;P02468	KYEQAKNISQDLEK	2	N7(HexNA)	N7(HexNAc): 100	HCD	1	1540.53	id=HexNAc2.Hex7_N-Glycan	0.8	95	4.73481e-08	2	0	150	3	632.99	1896.96	0.11	41.51	227923	0	0	0	0	0	49964.1	0	12734	0	11162	11162	MS2	21/150	20180123_Lumos_RSLC3_Stadlmann_Penninger_IMBA_mESC_intact_PNGaseF_HILIC_18.raw
Laminin subunit gamma-1 OS=Mus musculus GN=Lamc1 PE=1 SV=1 - [F8VQJ3_MOUSE]|Laminin subunit gamma-1 OS=Mus musculus GN=Lamc1 PE=1 SV=2 - [LAMC1_MOUSE]	F8VQJ3;P02468	KYEQAKNISQDLEK	2	N7(HexNA)	N7(HexNAc): 100	HCD	1	1540.53	id=HexNAc2.Hex7_N-Glycan	0.81	81	9.38864e-07	2	2	150	4	474.994	1896.95	-0.32	41.24	111894	0	0	0	0	0	30349.2	0	6926	0	11007	11007	MS2	12/150	20180123_Lumos_RSLC3_Stadlmann_Penninger_IMBA_mESC_intact_PNGaseF_HILIC_17.raw
Laminin subunit gamma-1 OS=Mus musculus GN=Lamc1 PE=1 SV=1 - [F8VQJ3_MOUSE]|Laminin subunit gamma-1 OS=Mus musculus GN=Lamc1 PE=1 SV=2 - [LAMC1_MOUSE]	F8VQJ3;P02468	KYEQAKNISQDLEK	2	N7(HexNA)	N7(HexNAc): 100	HCD	1	1540.53	id=HexNAc2.Hex7_N-Glycan	0.68	78	2.35424e-06	2	2	150	4	474.995	1896.96	1.74	41.53	241521	0	0	0	0	0	64244.3	0	17833.7	0	11169	11169	MS2	10/150	20180123_Lumos_RSLC3_Stadlmann_Penninger_IMBA_mESC_intact_PNGaseF_HILIC_18.raw
Laminin subunit gamma-1 OS=Mus musculus GN=Lamc1 PE=1 SV=1 - [F8VQJ3_MOUSE]|Laminin subunit gamma-1 OS=Mus musculus GN=Lamc1 PE=1 SV=2 - [LAMC1_MOUSE]	F8VQJ3;P02468	KYEQAKNISQDLEK	2	N7(HexNA)	N7(HexNAc): 100	HCD	1	1540.53	id=HexNAc2.Hex7_N-Glycan	0.64	75	4.54249e-06	2	4	150	3	632.991	1896.96	1.46	41.2	137894	0	0	0	0	0	28235.4	0	7816.49	0	10997	10997	MS2	13/150	20180123_Lumos_RSLC3_Stadlmann_Penninger_IMBA_mESC_intact_PNGaseF_HILIC_17.raw
Laminin subunit gamma-1 OS=Mus musculus GN=Lamc1 PE=1 SV=1 - [F8VQJ3_MOUSE]|Laminin subunit gamma-1 OS=Mus musculus GN=Lamc1 PE=1 SV=2 - [LAMC1_MOUSE]	F8VQJ3;P02468	KYEQAKNISQDLEK	2	S9(HexNA)	N7(HexNAc): 50; S9(HexNAc): 50	HCD	1	1540.53	id=HexNAc2.Hex7_N-Glycan	0.75	70	1.33201e-05	2	0	150	3	632.99	1896.96	0.49	41.33	248707	0	0	0	0	0	52047.2	0	14722.6	0	11110	11110	MS2	10/150	20180123_Lumos_RSLC3_Stadlmann_Penninger_IMBA_mESC_intact_PNGaseF_HILIC_18.raw
Laminin subunit gamma-1 OS=Mus musculus GN=Lamc1 PE=1 SV=1 - [F8VQJ3_MOUSE]|Laminin subunit gamma-1 OS=Mus musculus GN=Lamc1 PE=1 SV=2 - [LAMC1_MOUSE]	F8VQJ3;P02468	KYEQAKNISQDLEK	2	N7(HexNA)	N7(HexNAc): 99.88	HCD	1	1540.53	id=HexNAc2.Hex7_N-Glycan	0.71	70	1.20862e-05	2	21	150	4	474.996	1896.96	4.83	41.22	201928	0	0	0	0	0	49949.5	0	15111.6	0	11073	11073	MS2	11/150	20180123_Lumos_RSLC3_Stadlmann_Penninger_IMBA_mESC_intact_PNGaseF_HILIC_18.raw
Laminin subunit gamma-1 OS=Mus musculus GN=Lamc1 PE=1 SV=1 - [F8VQJ3_MOUSE]|Laminin subunit gamma-1 OS=Mus musculus GN=Lamc1 PE=1 SV=2 - [LAMC1_MOUSE]	F8VQJ3;P02468	KYEQAKNISQDLEK	2	S9(HexNA)	N7(HexNAc): 100	HCD	1	1540.53	id=HexNAc2.Hex7_N-Glycan	0.57	56	0.000302233	2	9	150	3	632.991	1896.96	2.62	41.63	111527	0	1665.42	0	0	0	24810.3	0	8668.41	0	11204	11204	MS2	16/150	20180123_Lumos_RSLC3_Stadlmann_Penninger_IMBA_mESC_intact_PNGaseF_HILIC_19.raw
Laminin subunit gamma-1 OS=Mus musculus GN=Lamc1 PE=1 SV=1 - [F8VQJ3_MOUSE]|Laminin subunit gamma-1 OS=Mus musculus GN=Lamc1 PE=1 SV=2 - [LAMC1_MOUSE]	F8VQJ3;P02468	KYEQAKNISQDLEK	2	S9(HexNA)	N7(HexNAc): 99.77	HCD	1	1647.61	id=HexNAc5.Hex3.dHex1_N-Glycan ; id=HexNAc5.Hex2.NeuNAc1+17amu_O-Glycan	0.78	32	0.0889101	2	0	150	3	632.989	1896.95	-1.58	43.94	198009	0	0	0	0	0	16301	0	1848.09	0	11640	11640	MS2	6/150	20180123_Lumos_RSLC3_Stadlmann_Penninger_IMBA_mESC_intact_PNGaseF_HILIC_16.raw
Laminin subunit gamma-1 OS=Mus musculus GN=Lamc1 PE=1 SV=1 - [F8VQJ3_MOUSE]|Laminin subunit gamma-1 OS=Mus musculus GN=Lamc1 PE=1 SV=2 - [LAMC1_MOUSE]	F8VQJ3;P02468	KYEQAKNISQDLEK	2	N7(HexNA)	N7(HexNAc): 100	HCD	1	1702.58	id=HexNAc2.Hex8_N-Glycan	0.8	77	2.43588e-06	2	0	47	3	632.991	1896.96	1.6	41.28	1477249	0	0	0	0	0	306353	0	91762.9	0	11095	11095	MS2	20/150	20180123_Lumos_RSLC3_Stadlmann_Penninger_IMBA_mESC_intact_PNGaseF_HILIC_18.raw
Laminin subunit gamma-1 OS=Mus musculus GN=Lamc1 PE=1 SV=1 - [F8VQJ3_MOUSE]|Laminin subunit gamma-1 OS=Mus musculus GN=Lamc1 PE=1 SV=2 - [LAMC1_MOUSE]	F8VQJ3;P02468	KYEQAKNISQDLEK	2	N7(HexNA)	N7(HexNAc): 100	HCD	1	1702.58	id=HexNAc2.Hex8_N-Glycan	0.67	76	3.46695e-06	2	0	17	4	474.997	1896.96	4.91	41.28	2.52002e+06	0	0	0	0	0	604108	0	203907	0	11093	11093	MS2	20/150	20180123_Lumos_RSLC3_Stadlmann_Penninger_IMBA_mESC_intact_PNGaseF_HILIC_18.raw
Laminin subunit gamma-1 OS=Mus musculus GN=Lamc1 PE=1 SV=1 - [F8VQJ3_MOUSE]|Laminin subunit gamma-1 OS=Mus musculus GN=Lamc1 PE=1 SV=2 - [LAMC1_MOUSE]	F8VQJ3;P02468	KYEQAKNISQDLEK	2	S9(HexNA)	N7(HexNAc): 99.73	HCD	1	1809.67	id=HexNAc5.Hex4.dHex1_N-Glycan ; id=HexNAc5.Hex3.NeuNAc1+17amu_O-Glycan	0.54	21	1.0466	2	0	150	3	632.99	1896.96	0.89	43.57	165938	0	0	0	0	0	46930.2	0	1784.69	0	11673	11673	MS2	12/150	20180123_Lumos_RSLC3_Stadlmann_Penninger_IMBA_mESC_intact_PNGaseF_HILIC_17.raw
Laminin subunit gamma-1 OS=Mus musculus GN=Lamc1 PE=1 SV=1 - [F8VQJ3_MOUSE]|Laminin subunit gamma-1 OS=Mus musculus GN=Lamc1 PE=1 SV=2 - [LAMC1_MOUSE]	F8VQJ3;P02468	KYEQAKNISQDLEK	2	N7(HexNA)	N7(HexNAc): 100	HCD	1	1864.63	id=HexNAc2.Hex9_N-Glycan	0.78	66	3.11039e-05	2	0	75	4	474.995	1896.96	1.14	41.57	568420	0	0	0	0	0	156062	0	50003.5	0	11185	11185	MS2	19/150	20180123_Lumos_RSLC3_Stadlmann_Penninger_IMBA_mESC_intact_PNGaseF_HILIC_19.raw
Laminin subunit gamma-1 OS=Mus musculus GN=Lamc1 PE=1 SV=1 - [F8VQJ3_MOUSE]|Laminin subunit gamma-1 OS=Mus musculus GN=Lamc1 PE=1 SV=2 - [LAMC1_MOUSE]	F8VQJ3;P02468	KYEQAKNISQDLEK	2	N7(HexNA)	N7(HexNAc): 100	HCD	1	1864.63	id=HexNAc2.Hex9_N-Glycan	0.8	63	6.49022e-05	2	0	150	3	632.991	1896.96	2.33	41.59	295520	0	2374.58	0	0	0	68065.3	0	20175	0	11192	11192	MS2	19/150	20180123_Lumos_RSLC3_Stadlmann_Penninger_IMBA_mESC_intact_PNGaseF_HILIC_19.raw
Laminin subunit gamma-1 OS=Mus musculus GN=Lamc1 PE=1 SV=1 - [F8VQJ3_MOUSE]|Laminin subunit gamma-1 OS=Mus musculus GN=Lamc1 PE=1 SV=2 - [LAMC1_MOUSE]	F8VQJ3;P02468	KYEQAKNISQDLEK	2	N7(HexNA)	N7(HexNAc): 99.85	HCD	1	1864.63	id=HexNAc2.Hex9_N-Glycan	0.7	53	0.000719623	2	3	150	4	474.995	1896.96	0.62	41.19	87706.2	0	909.123	0	0	0	22283.1	0	6709.95	0	11064	11064	MS2	10/150	20180123_Lumos_RSLC3_Stadlmann_Penninger_IMBA_mESC_intact_PNGaseF_HILIC_18.raw
Laminin subunit gamma-1 OS=Mus musculus GN=Lamc1 PE=1 SV=1 - [F8VQJ3_MOUSE]|Laminin subunit gamma-1 OS=Mus musculus GN=Lamc1 PE=1 SV=2 - [LAMC1_MOUSE]	F8VQJ3;P02468	KYEQAKNISQDLEK	2	S9(HexNA)	N7(HexNAc): 99.77	HCD	1	1864.63	id=HexNAc2.Hex9_N-Glycan	0.89	22	0.789059	2	7	150	3	632.992	1896.96	4.07	41.19	65711.2	0	0	0	0	0	13247.3	0	3903.34	0	11065	11065	MS2	5/150	20180123_Lumos_RSLC3_Stadlmann_Penninger_IMBA_mESC_intact_PNGaseF_HILIC_18.raw
Laminin subunit gamma-1 OS=Mus musculus GN=Lamc1 PE=1 SV=1 - [F8VQJ3_MOUSE]|Laminin subunit gamma-1 OS=Mus musculus GN=Lamc1 PE=1 SV=2 - [LAMC1_MOUSE]	F8VQJ3;P02468	LLNNLTSIK	2	S7(HexNA)	N4(HexNAc): 33.33; T6(HexNAc): 33.33; S7(HexNAc): 33.33	HCD	1	1702.58	id=HexNAc2.Hex8_N-Glycan	1.43	16	1.82432	0	23	139	3	406.903	1218.69	0.56	74.64	253710	0	3395.41	0	0	0	53352.5	0	11301.8	0	20526	20526	MS2	1978-05-01	20180123_Lumos_RSLC3_Stadlmann_Penninger_IMBA_mESC_intact_PNGaseF_HILIC_17.raw
Laminin subunit gamma-1 OS=Mus musculus GN=Lamc1 PE=1 SV=1 - [F8VQJ3_MOUSE]|Laminin subunit gamma-1 OS=Mus musculus GN=Lamc1 PE=1 SV=2 - [LAMC1_MOUSE]	F8VQJ3;P02468	LLNNLTSIK	2	N4(HexNA)	N4(HexNAc): 33.33; T6(HexNAc): 33.33; S7(HexNAc): 33.33	HCD	1	1864.63	id=HexNAc2.Hex9_N-Glycan	0.6	43	0.00340187	0	5	50	3	406.903	1218.69	0.03	74.59	1.58253e+06	0	0	0	0	0	332962	0	88394.3	0	20512	20512	MS2	1978-08-01	20180123_Lumos_RSLC3_Stadlmann_Penninger_IMBA_mESC_intact_PNGaseF_HILIC_17.raw
Laminin subunit gamma-1 OS=Mus musculus GN=Lamc1 PE=1 SV=1 - [F8VQJ3_MOUSE]|Laminin subunit gamma-1 OS=Mus musculus GN=Lamc1 PE=1 SV=2 - [LAMC1_MOUSE]	F8VQJ3;P02468	LLNNLTSIK	2	N4(HexNA)	N4(HexNAc): 33.3; T6(HexNAc): 33.3; S7(HexNAc): 33.3	HCD	1	1881.66	id=HexNAc2.Hex9+17amu_N-Glycan	0.75	11	4.66616	0	31	56	3	406.903	1218.69	-0.36	74.59	1.03327e+06	0	3144.14	0	0	0	249125	0	61488.3	0	20511	20511	MS2	1978-05-01	20180123_Lumos_RSLC3_Stadlmann_Penninger_IMBA_mESC_intact_PNGaseF_HILIC_17.raw
Laminin subunit gamma-1 OS=Mus musculus GN=Lamc1 PE=1 SV=1 - [F8VQJ3_MOUSE]|Laminin subunit gamma-1 OS=Mus musculus GN=Lamc1 PE=1 SV=2 - [LAMC1_MOUSE]	F8VQJ3;P02468	NATSTKADAER	2	T5(HexNA)	N1(HexNAc): 99.78	HCD	1	1378.48	id=HexNAc2.Hex6_N-Glycan	0.87	28	0.156792	1	4	150	3	456.221	1366.65	1.97	10.49	76979	0	0	0	0	0	12535.6	0	2680.18	0	2156	2156	MS2	5/114	20180123_Lumos_RSLC3_Stadlmann_Penninger_IMBA_mESC_intact_PNGaseF_HILIC_18.raw
Laminin subunit gamma-1 OS=Mus musculus GN=Lamc1 PE=1 SV=1 - [F8VQJ3_MOUSE]|Laminin subunit gamma-1 OS=Mus musculus GN=Lamc1 PE=1 SV=2 - [LAMC1_MOUSE]	F8VQJ3;P02468	NATSTKADAER	2	T5(HexNA)	N1(HexNAc): 99.79	HCD	1	1702.58	id=HexNAc2.Hex8_N-Glycan	1.15	71	6.99252e-06	1	0	148	3	456.221	1366.65	2.37	9.41	765612	0	0	0	0	0	158057	0	41040.6	0	1764	1764	MS2	8/114	20180123_Lumos_RSLC3_Stadlmann_Penninger_IMBA_mESC_intact_PNGaseF_HILIC_19.raw
Laminin subunit gamma-1 OS=Mus musculus GN=Lamc1 PE=1 SV=1 - [F8VQJ3_MOUSE]|Laminin subunit gamma-1 OS=Mus musculus GN=Lamc1 PE=1 SV=2 - [LAMC1_MOUSE]	F8VQJ3;P02468	NATSTKADAER	2	T5(HexNA)	N1(HexNAc): 100	HCD	1	1702.58	id=HexNAc2.Hex8_N-Glycan	1.16	20	0.980076	1	4	150	3	456.22	1366.65	0.63	9.44	34778.9	0	0	0	0	0	8180.54	0	1559.82	0	1602	1602	MS2	7/114	20180123_Lumos_RSLC3_Stadlmann_Penninger_IMBA_mESC_intact_PNGaseF_HILIC_20.raw
Laminin subunit gamma-1 OS=Mus musculus GN=Lamc1 PE=1 SV=1 - [F8VQJ3_MOUSE]|Laminin subunit gamma-1 OS=Mus musculus GN=Lamc1 PE=1 SV=2 - [LAMC1_MOUSE]	F8VQJ3;P02468	NATSTKADAER	2	T5(HexNA)	N1(HexNAc): 100	HCD	1	1864.63	id=HexNAc2.Hex9_N-Glycan	1.33	47	0.00162343	1	2	150	3	456.219	1366.64	-0.51	9.52	94597.1	0	0	0	0	0	22580	0	6481.97	0	1794	1794	MS2	8/114	20180123_Lumos_RSLC3_Stadlmann_Penninger_IMBA_mESC_intact_PNGaseF_HILIC_19.raw
Laminin subunit gamma-1 OS=Mus musculus GN=Lamc1 PE=1 SV=1 - [F8VQJ3_MOUSE]|Laminin subunit gamma-1 OS=Mus musculus GN=Lamc1 PE=1 SV=2 - [LAMC1_MOUSE]	F8VQJ3;P02468	NISQDLEK	2	S3(HexNA)	N1(HexNAc): 50; S3(HexNAc): 50	HCD	1	1702.58	id=HexNAc2.Hex8_N-Glycan	0.98	17	2.09264	0	3	150	3	383.859	1149.56	0.17	41.66	355326	0	0	0	0	0	68738.6	0	16102.7	0	11208	11208	MS2	1978-06-01	20180123_Lumos_RSLC3_Stadlmann_Penninger_IMBA_mESC_intact_PNGaseF_HILIC_18.raw
Laminin subunit gamma-1 OS=Mus musculus GN=Lamc1 PE=1 SV=1 - [F8VQJ3_MOUSE]|Laminin subunit gamma-1 OS=Mus musculus GN=Lamc1 PE=1 SV=2 - [LAMC1_MOUSE]	F8VQJ3;P02468	NISQDLEK	2	S3(HexNA)	N1(HexNAc): 99.74	HCD	1	1719.61	id=HexNAc2.Hex8+17amu_N-Glycan	0.94	22	0.700052	0	49	150	3	383.86	1149.56	1.35	41.62	123748	0	2660.37	0	0	0	29191.1	0	8092.35	0	11198	11198	MS2	1978-07-01	20180123_Lumos_RSLC3_Stadlmann_Penninger_IMBA_mESC_intact_PNGaseF_HILIC_18.raw
Laminin subunit gamma-1 OS=Mus musculus GN=Lamc1 PE=1 SV=1 - [F8VQJ3_MOUSE]|Laminin subunit gamma-1 OS=Mus musculus GN=Lamc1 PE=1 SV=2 - [LAMC1_MOUSE]	F8VQJ3;P02468	NISQDLEK	2	N1(HexNA)	N1(HexNAc): 100	HCD	1	1864.63	id=HexNAc2.Hex9_N-Glycan	1.53	25	0.311109	0	0	150	3	383.859	1149.56	-0.07	41.47	158775	0	1373.91	0	0	0	29993.1	0	7074.69	0	11150	11150	MS2	1978-07-01	20180123_Lumos_RSLC3_Stadlmann_Penninger_IMBA_mESC_intact_PNGaseF_HILIC_18.raw
Laminin subunit gamma-1 OS=Mus musculus GN=Lamc1 PE=1 SV=1 - [F8VQJ3_MOUSE]|Laminin subunit gamma-1 OS=Mus musculus GN=Lamc1 PE=1 SV=2 - [LAMC1_MOUSE]	F8VQJ3;P02468	NISQDLEK	2	S3(HexNA)	N1(HexNAc): 99.78	HCD	1	1864.63	id=HexNAc2.Hex9_N-Glycan	1.62	22	0.668262	0	0	150	3	383.86	1149.56	1.21	41.29	164354	0	1622.43	0	0	0	36122.4	0	9051.15	0	11098	11098	MS2	1978-07-01	20180123_Lumos_RSLC3_Stadlmann_Penninger_IMBA_mESC_intact_PNGaseF_HILIC_18.raw
Laminin subunit gamma-1 OS=Mus musculus GN=Lamc1 PE=1 SV=1 - [F8VQJ3_MOUSE]|Laminin subunit gamma-1 OS=Mus musculus GN=Lamc1 PE=1 SV=2 - [LAMC1_MOUSE]	F8VQJ3;P02468	NISQDLEKQAAR	2	S3(HexNA)	N1(HexNAc): 50; S3(HexNAc): 50	HCD	1	1864.63	id=HexNAc2.Hex9_N-Glycan	0.78	9	12.6649	1	100	150	3	525.938	1575.8	1.5	54.14	61579.2	0	2080.64	0	0	0	15646.5	0	3714.26	0	14805	14805	MS2	5/118	20180123_Lumos_RSLC3_Stadlmann_Penninger_IMBA_mESC_intact_PNGaseF_HILIC_18.raw
Laminin subunit gamma-1 OS=Mus musculus GN=Lamc1 PE=1 SV=1 - [F8VQJ3_MOUSE]|Laminin subunit gamma-1 OS=Mus musculus GN=Lamc1 PE=1 SV=2 - [LAMC1_MOUSE]	F8VQJ3;P02468	RIPAINR	2	N6(HexNA)	N6(HexNAc): 100	HCD	1	1540.53	id=HexNAc2.Hex7_N-Glycan	0.58	19	0.518511	1	0	150	3	348.204	1042.6	-2.08	30.26	80560.9	0	0	0	0	0	12145.5	0	3112.01	0	7708	7708	MS2	1962-05-01	20180123_Lumos_RSLC3_Stadlmann_Penninger_IMBA_mESC_intact_PNGaseF_HILIC_16.raw
Laminin subunit gamma-1 OS=Mus musculus GN=Lamc1 PE=1 SV=1 - [F8VQJ3_MOUSE]|Laminin subunit gamma-1 OS=Mus musculus GN=Lamc1 PE=1 SV=2 - [LAMC1_MOUSE]	F8VQJ3;P02468	RIPAINR	2	N6(HexNA)	N6(HexNAc): 100	HCD	1	1540.53	id=HexNAc2.Hex7_N-Glycan	0.57	11	3.19309	1	44	150	3	348.205	1042.6	0.73	29.91	72008.5	0	0	0	0	0	10943.5	0	2351.92	0	7615	7615	MS2	1962-04-01	20180123_Lumos_RSLC3_Stadlmann_Penninger_IMBA_mESC_intact_PNGaseF_HILIC_16.raw
Laminin subunit gamma-1 OS=Mus musculus GN=Lamc1 PE=1 SV=1 - [F8VQJ3_MOUSE]|Laminin subunit gamma-1 OS=Mus musculus GN=Lamc1 PE=1 SV=2 - [LAMC1_MOUSE]	F8VQJ3;P02468	RIPAINR	2	N6(HexNA)	N6(HexNAc): 100	HCD	1	1702.58	id=HexNAc2.Hex8_N-Glycan	0.73	25	0.118094	1	0	43	3	348.206	1042.6	3.8	29.44	713165	0	0	0	0	0	115320	0	36759.4	0	7575	7575	MS2	1962-05-01	20180123_Lumos_RSLC3_Stadlmann_Penninger_IMBA_mESC_intact_PNGaseF_HILIC_17.raw
Laminin subunit gamma-1 OS=Mus musculus GN=Lamc1 PE=1 SV=1 - [F8VQJ3_MOUSE]|Laminin subunit gamma-1 OS=Mus musculus GN=Lamc1 PE=1 SV=2 - [LAMC1_MOUSE]	F8VQJ3;P02468	RIPAINR	2	N6(HexNA)	N6(HexNAc): 100	HCD	1	1702.58	id=HexNAc2.Hex8_N-Glycan	0.73	25	0.11726	1	0	38	3	348.206	1042.6	2.05	29.72	725665	0	0	0	0	0	128486	0	38715.3	0	7652	7652	MS2	1962-05-01	20180123_Lumos_RSLC3_Stadlmann_Penninger_IMBA_mESC_intact_PNGaseF_HILIC_17.raw
Laminin subunit gamma-1 OS=Mus musculus GN=Lamc1 PE=1 SV=1 - [F8VQJ3_MOUSE]|Laminin subunit gamma-1 OS=Mus musculus GN=Lamc1 PE=1 SV=2 - [LAMC1_MOUSE]	F8VQJ3;P02468	RIPAINR	2	N6(HexNA)	N6(HexNAc): 100	HCD	1	1702.58	id=HexNAc2.Hex8_N-Glycan	0.74	25	0.118976	1	0	58	3	348.205	1042.6	0.82	29.25	526902	0	0	0	0	0	102217	0	27599.3	0	7524	7524	MS2	1962-05-01	20180123_Lumos_RSLC3_Stadlmann_Penninger_IMBA_mESC_intact_PNGaseF_HILIC_17.raw
Laminin subunit gamma-1 OS=Mus musculus GN=Lamc1 PE=1 SV=1 - [F8VQJ3_MOUSE]|Laminin subunit gamma-1 OS=Mus musculus GN=Lamc1 PE=1 SV=2 - [LAMC1_MOUSE]	F8VQJ3;P02468	RIPAINR	2	N6(HexNA)	N6(HexNAc): 100	HCD	1	1702.58	id=HexNAc2.Hex8_N-Glycan	1.16	15	1.38184	1	0	150	3	348.207	1042.61	5.21	28.46	54591.8	0	0	0	0	0	11410.4	0	1844.35	0	7296	7296	MS2	1962-04-01	20180123_Lumos_RSLC3_Stadlmann_Penninger_IMBA_mESC_intact_PNGaseF_HILIC_17.raw
Laminin subunit gamma-1 OS=Mus musculus GN=Lamc1 PE=1 SV=1 - [F8VQJ3_MOUSE]|Laminin subunit gamma-1 OS=Mus musculus GN=Lamc1 PE=1 SV=2 - [LAMC1_MOUSE]	F8VQJ3;P02468	RIPAINR	2	N6(HexNA)	N6(HexNAc): 100	HCD	1	1864.63	id=HexNAc2.Hex9_N-Glycan	0.6	17	0.781897	1	9	150	3	348.206	1042.6	2.14	29.63	141604	0	0	0	0	0	29934.3	0	7568.73	0	7755	7755	MS2	1962-05-01	20180123_Lumos_RSLC3_Stadlmann_Penninger_IMBA_mESC_intact_PNGaseF_HILIC_18.raw
Laminin subunit gamma-1 OS=Mus musculus GN=Lamc1 PE=1 SV=1 - [F8VQJ3_MOUSE]|Laminin subunit gamma-1 OS=Mus musculus GN=Lamc1 PE=1 SV=2 - [LAMC1_MOUSE]	F8VQJ3;P02468	RIPAINR	2	N6(HexNA)	N6(HexNAc): 100	HCD	1	1864.63	id=HexNAc2.Hex9_N-Glycan	0.71	12	2.60237	1	10	150	3	348.206	1042.6	3.54	29.33	114745	0	0	0	0	0	23217.8	0	4819.27	0	7669	7669	MS2	1962-05-01	20180123_Lumos_RSLC3_Stadlmann_Penninger_IMBA_mESC_intact_PNGaseF_HILIC_18.raw
Laminin subunit gamma-1 OS=Mus musculus GN=Lamc1 PE=1 SV=1 - [F8VQJ3_MOUSE]|Laminin subunit gamma-1 OS=Mus musculus GN=Lamc1 PE=1 SV=2 - [LAMC1_MOUSE]	F8VQJ3;P02468	RIPAINR	2	N6(HexNA)	N6(HexNAc): 100	HCD	1	1864.63	id=HexNAc2.Hex9_N-Glycan	0.7	11	2.67229	1	13	150	3	348.205	1042.6	-0.5	29.09	76710.8	0	995.579	0	0	0	15270.1	0	3815.32	0	7600	7600	MS2	1962-05-01	20180123_Lumos_RSLC3_Stadlmann_Penninger_IMBA_mESC_intact_PNGaseF_HILIC_18.raw
Laminin subunit gamma-1 OS=Mus musculus GN=Lamc1 PE=1 SV=1 - [F8VQJ3_MOUSE]|Laminin subunit gamma-1 OS=Mus musculus GN=Lamc1 PE=1 SV=2 - [LAMC1_MOUSE]	F8VQJ3;P02468	RIPAINR	2	N6(HexNA)	N6(HexNAc): 100	HCD	1	1864.63	id=HexNAc2.Hex9_N-Glycan	0.69	5	11.7342	1	23	150	3	348.206	1042.6	3.02	28.9	62875	0	4100.62	0	0	0	14567.8	0	2837.44	0	7544	7544	MS2	1962-04-01	20180123_Lumos_RSLC3_Stadlmann_Penninger_IMBA_mESC_intact_PNGaseF_HILIC_18.raw
Laminin subunit gamma-1 OS=Mus musculus GN=Lamc1 PE=1 SV=1 - [F8VQJ3_MOUSE]|Laminin subunit gamma-1 OS=Mus musculus GN=Lamc1 PE=1 SV=2 - [LAMC1_MOUSE]	F8VQJ3;P02468	RVNDNKTAAEEALR	2	N5(HexNA)	N5(HexNAc): 100	HCD	1	892.317	id=HexNAc2.Hex3_N-Glycan	1.58	46	0.00279751	2	19	150	3	597.305	1789.9	-1.61	27.38	60005.3	0	0	0	0	0	9068.97	0	1726.86	0	7094	7094	MS2	9/144	20180123_Lumos_RSLC3_Stadlmann_Penninger_IMBA_mESC_intact_PNGaseF_HILIC_18.raw
Laminin subunit gamma-1 OS=Mus musculus GN=Lamc1 PE=1 SV=1 - [F8VQJ3_MOUSE]|Laminin subunit gamma-1 OS=Mus musculus GN=Lamc1 PE=1 SV=2 - [LAMC1_MOUSE]	F8VQJ3;P02468	RVNDNKTAAEEALR	2	N5(HexNA)	N5(HexNAc): 100	HCD	1	1054.37	id=HexNAc2.Hex4_N-Glycan	0.78	21	0.94792	2	11	150	3	597.305	1789.9	-1.66	27.25	39740.6	0	0	0	0	0	6092.81	0	0	0	6938	6938	MS2	8/144	20180123_Lumos_RSLC3_Stadlmann_Penninger_IMBA_mESC_intact_PNGaseF_HILIC_17.raw
Laminin subunit gamma-1 OS=Mus musculus GN=Lamc1 PE=1 SV=1 - [F8VQJ3_MOUSE]|Laminin subunit gamma-1 OS=Mus musculus GN=Lamc1 PE=1 SV=2 - [LAMC1_MOUSE]	F8VQJ3;P02468	RVNDNKTAAEEALR	2	N5(HexNA)	N5(HexNAc): 100	HCD	1	1216.42	id=HexNAc2.Hex5_N-Glycan	0.79	51	0.00110175	2	7	150	3	597.308	1789.91	2.79	27.24	80683.9	0	0	0	0	0	13946.8	0	1476.81	0	6937	6937	MS2	15/144	20180123_Lumos_RSLC3_Stadlmann_Penninger_IMBA_mESC_intact_PNGaseF_HILIC_17.raw
Laminin subunit gamma-1 OS=Mus musculus GN=Lamc1 PE=1 SV=1 - [F8VQJ3_MOUSE]|Laminin subunit gamma-1 OS=Mus musculus GN=Lamc1 PE=1 SV=2 - [LAMC1_MOUSE]	F8VQJ3;P02468	RVNDNKTAAEEALR	2	N5(HexNA)	N5(HexNAc): 100	HCD	1	1216.42	id=HexNAc2.Hex5_N-Glycan	0.74	48	0.00192693	2	3	150	3	597.306	1789.9	0.44	27.47	69812.7	0	0	0	0	0	12539.2	0	2614.79	0	7000	7000	MS2	9/144	20180123_Lumos_RSLC3_Stadlmann_Penninger_IMBA_mESC_intact_PNGaseF_HILIC_17.raw
Laminin subunit gamma-1 OS=Mus musculus GN=Lamc1 PE=1 SV=1 - [F8VQJ3_MOUSE]|Laminin subunit gamma-1 OS=Mus musculus GN=Lamc1 PE=1 SV=2 - [LAMC1_MOUSE]	F8VQJ3;P02468	RVNDNKTAAEEALR	2	T7(HexNA)	T7(HexNAc): 99.83	HCD	1	1216.42	id=HexNAc2.Hex5_N-Glycan	0.77	38	0.0182547	2	0	150	3	597.306	1789.9	0.03	27.34	205985	0	0	0	0	0	36089.9	0	6558.23	0	7082	7082	MS2	19/144	20180123_Lumos_RSLC3_Stadlmann_Penninger_IMBA_mESC_intact_PNGaseF_HILIC_18.raw
Laminin subunit gamma-1 OS=Mus musculus GN=Lamc1 PE=1 SV=1 - [F8VQJ3_MOUSE]|Laminin subunit gamma-1 OS=Mus musculus GN=Lamc1 PE=1 SV=2 - [LAMC1_MOUSE]	F8VQJ3;P02468	RVNDNKTAAEEALR	2	T7(HexNA)	T7(HexNAc): 99.83	HCD	1	1378.48	id=HexNAc2.Hex6_N-Glycan	0.8	45	0.00356033	2	0	150	3	597.306	1789.9	0.29	27.34	228041	0	1979.28	0	0	0	36651.5	0	10996.2	0	7081	7081	MS2	18/144	20180123_Lumos_RSLC3_Stadlmann_Penninger_IMBA_mESC_intact_PNGaseF_HILIC_18.raw
Laminin subunit gamma-1 OS=Mus musculus GN=Lamc1 PE=1 SV=1 - [F8VQJ3_MOUSE]|Laminin subunit gamma-1 OS=Mus musculus GN=Lamc1 PE=1 SV=2 - [LAMC1_MOUSE]	F8VQJ3;P02468	RVNDNKTAAEEALR	2	N5(HexNA)	N5(HexNAc): 100	HCD	1	1378.48	id=HexNAc2.Hex6_N-Glycan	0.81	33	0.059223	2	0	150	4	448.232	1789.9	0.25	28.22	268628	0	0	0	0	0	52261.4	0	11661.3	0	7127	7127	MS2	13/144	20180123_Lumos_RSLC3_Stadlmann_Penninger_IMBA_mESC_intact_PNGaseF_HILIC_16.raw
Laminin subunit gamma-1 OS=Mus musculus GN=Lamc1 PE=1 SV=1 - [F8VQJ3_MOUSE]|Laminin subunit gamma-1 OS=Mus musculus GN=Lamc1 PE=1 SV=2 - [LAMC1_MOUSE]	F8VQJ3;P02468	RVNDNKTAAEEALR	2	T7(HexNA)	N5(HexNAc): 100	HCD	1	1378.48	id=HexNAc2.Hex6_N-Glycan	1.4	29	0.15096	2	0	150	3	597.308	1789.91	2.34	27.28	65801.1	0	0	0	0	0	9969.72	0	3593.17	0	6949	6949	MS2	7/144	20180123_Lumos_RSLC3_Stadlmann_Penninger_IMBA_mESC_intact_PNGaseF_HILIC_17.raw
Laminin subunit gamma-1 OS=Mus musculus GN=Lamc1 PE=1 SV=1 - [F8VQJ3_MOUSE]|Laminin subunit gamma-1 OS=Mus musculus GN=Lamc1 PE=1 SV=2 - [LAMC1_MOUSE]	F8VQJ3;P02468	RVNDNKTAAEEALR	2	N5(HexNA)	N5(HexNAc): 50; T7(HexNAc): 50	HCD	1	1378.48	id=HexNAc2.Hex6_N-Glycan	0.77	25	0.373135	2	0	150	3	597.306	1789.9	0.49	28.23	192911	0	0	0	0	0	31357.4	0	7722.19	0	7128	7128	MS2	11/144	20180123_Lumos_RSLC3_Stadlmann_Penninger_IMBA_mESC_intact_PNGaseF_HILIC_16.raw
Laminin subunit gamma-1 OS=Mus musculus GN=Lamc1 PE=1 SV=1 - [F8VQJ3_MOUSE]|Laminin subunit gamma-1 OS=Mus musculus GN=Lamc1 PE=1 SV=2 - [LAMC1_MOUSE]	F8VQJ3;P02468	RVNDNKTAAEEALR	2	N5(HexNA)	N5(HexNAc): 99.77	HCD	1	1378.48	id=HexNAc2.Hex6_N-Glycan	0.76	21	0.934743	2	17	150	4	448.232	1789.91	0.66	27.37	50086.7	0	0	0	0	0	9521.96	0	2733.26	0	7089	7089	MS2	8/144	20180123_Lumos_RSLC3_Stadlmann_Penninger_IMBA_mESC_intact_PNGaseF_HILIC_18.raw
Laminin subunit gamma-1 OS=Mus musculus GN=Lamc1 PE=1 SV=1 - [F8VQJ3_MOUSE]|Laminin subunit gamma-1 OS=Mus musculus GN=Lamc1 PE=1 SV=2 - [LAMC1_MOUSE]	F8VQJ3;P02468	RVNDNKTAAEEALR	2	T7(HexNA)	N5(HexNAc): 99.84	HCD	1	1540.53	id=HexNAc2.Hex7_N-Glycan	0.72	49	0.00153344	2	0	150	3	597.306	1789.9	-0.17	27.32	95820.5	0	0	0	0	0	17786.5	0	4091.3	0	7073	7073	MS2	9/144	20180123_Lumos_RSLC3_Stadlmann_Penninger_IMBA_mESC_intact_PNGaseF_HILIC_18.raw
Laminin subunit gamma-1 OS=Mus musculus GN=Lamc1 PE=1 SV=1 - [F8VQJ3_MOUSE]|Laminin subunit gamma-1 OS=Mus musculus GN=Lamc1 PE=1 SV=2 - [LAMC1_MOUSE]	F8VQJ3;P02468	RVNDNKTAAEEALR	2	N5(HexNA)	N5(HexNAc): 100	HCD	1	1540.53	id=HexNAc2.Hex7_N-Glycan	0.69	48	0.00189894	2	5	150	4	448.232	1789.91	1.02	27.37	121123	0	0	0	0	0	23949.2	0	6157.45	0	7088	7088	MS2	9/144	20180123_Lumos_RSLC3_Stadlmann_Penninger_IMBA_mESC_intact_PNGaseF_HILIC_18.raw
Laminin subunit gamma-1 OS=Mus musculus GN=Lamc1 PE=1 SV=1 - [F8VQJ3_MOUSE]|Laminin subunit gamma-1 OS=Mus musculus GN=Lamc1 PE=1 SV=2 - [LAMC1_MOUSE]	F8VQJ3;P02468	RVNDNKTAAEEALR	2	T7(HexNA)	N5(HexNAc): 100	HCD	1	1540.53	id=HexNAc2.Hex7_N-Glycan	0.72	47	0.00251303	2	1	98	4	448.231	1789.9	0.07	27.39	365996	0	0	0	0	0	72653.2	0	15071.4	0	6977	6977	MS2	8/144	20180123_Lumos_RSLC3_Stadlmann_Penninger_IMBA_mESC_intact_PNGaseF_HILIC_17.raw
Laminin subunit gamma-1 OS=Mus musculus GN=Lamc1 PE=1 SV=1 - [F8VQJ3_MOUSE]|Laminin subunit gamma-1 OS=Mus musculus GN=Lamc1 PE=1 SV=2 - [LAMC1_MOUSE]	F8VQJ3;P02468	RVNDNKTAAEEALR	2	N5(HexNA)	N5(HexNAc): 99.83	HCD	1	1540.53	id=HexNAc2.Hex7_N-Glycan	0.8	33	0.0632659	2	0	121	3	597.307	1789.91	1.26	27.38	242085	0	0	0	0	0	42456.9	0	9883.52	0	6974	6974	MS2	14/144	20180123_Lumos_RSLC3_Stadlmann_Penninger_IMBA_mESC_intact_PNGaseF_HILIC_17.raw
Laminin subunit gamma-1 OS=Mus musculus GN=Lamc1 PE=1 SV=1 - [F8VQJ3_MOUSE]|Laminin subunit gamma-1 OS=Mus musculus GN=Lamc1 PE=1 SV=2 - [LAMC1_MOUSE]	F8VQJ3;P02468	RVNDNKTAAEEALR	2	N5(HexNA)	N5(HexNAc): 100	HCD	1	1702.58	id=HexNAc2.Hex8_N-Glycan	0.68	53	0.00068943	2	1	64	4	448.232	1789.9	0.15	27.26	333778	0	0	0	0	0	72608.6	0	17334.2	0	6943	6943	MS2	9/144	20180123_Lumos_RSLC3_Stadlmann_Penninger_IMBA_mESC_intact_PNGaseF_HILIC_17.raw
Laminin subunit gamma-1 OS=Mus musculus GN=Lamc1 PE=1 SV=1 - [F8VQJ3_MOUSE]|Laminin subunit gamma-1 OS=Mus musculus GN=Lamc1 PE=1 SV=2 - [LAMC1_MOUSE]	F8VQJ3;P02468	RVNDNKTAAEEALR	2	N5(HexNA)	N5(HexNAc): 100	HCD	1	1702.58	id=HexNAc2.Hex8_N-Glycan	0.63	52	0.00069233	2	0	17	4	448.234	1789.91	5.34	27.33	1.76529e+06	0	0	0	0	0	328480	0	92690.7	0	7077	7077	MS2	13/144	20180123_Lumos_RSLC3_Stadlmann_Penninger_IMBA_mESC_intact_PNGaseF_HILIC_18.raw
Laminin subunit gamma-1 OS=Mus musculus GN=Lamc1 PE=1 SV=1 - [F8VQJ3_MOUSE]|Laminin subunit gamma-1 OS=Mus musculus GN=Lamc1 PE=1 SV=2 - [LAMC1_MOUSE]	F8VQJ3;P02468	RVNDNKTAAEEALR	2	N5(HexNA)	T7(HexNAc): 99.82	HCD	1	1702.58	id=HexNAc2.Hex8_N-Glycan	1.32	50	0.00135111	2	0	106	3	597.307	1789.91	0.6	27.24	230610	0	0	0	0	0	43443	0	11878.3	0	6936	6936	MS2	15/144	20180123_Lumos_RSLC3_Stadlmann_Penninger_IMBA_mESC_intact_PNGaseF_HILIC_17.raw
Laminin subunit gamma-1 OS=Mus musculus GN=Lamc1 PE=1 SV=1 - [F8VQJ3_MOUSE]|Laminin subunit gamma-1 OS=Mus musculus GN=Lamc1 PE=1 SV=2 - [LAMC1_MOUSE]	F8VQJ3;P02468	RVNDNKTAAEEALR	2	N5(HexNA)	N5(HexNAc): 99.84	HCD	1	1702.58	id=HexNAc2.Hex8_N-Glycan	1.09	48	0.00186857	2	0	34	3	597.307	1789.91	1.21	27.34	851328	0	0	0	0	0	148429	0	36384	0	7080	7080	MS2	19/144	20180123_Lumos_RSLC3_Stadlmann_Penninger_IMBA_mESC_intact_PNGaseF_HILIC_18.raw
Laminin subunit gamma-1 OS=Mus musculus GN=Lamc1 PE=1 SV=1 - [F8VQJ3_MOUSE]|Laminin subunit gamma-1 OS=Mus musculus GN=Lamc1 PE=1 SV=2 - [LAMC1_MOUSE]	F8VQJ3;P02468	RVNDNKTAAEEALR	2	N5(HexNA)	N5(HexNAc): 100	HCD	1	1702.58	id=HexNAc2.Hex8_N-Glycan	1.38	39	0.0156139	2	6	150	4	448.232	1789.91	0.97	27.79	49054.5	0	0	0	0	0	8567	0	1889.51	0	7130	7130	MS2	8/144	20180123_Lumos_RSLC3_Stadlmann_Penninger_IMBA_mESC_intact_PNGaseF_HILIC_19.raw
Laminin subunit gamma-1 OS=Mus musculus GN=Lamc1 PE=1 SV=1 - [F8VQJ3_MOUSE]|Laminin subunit gamma-1 OS=Mus musculus GN=Lamc1 PE=1 SV=2 - [LAMC1_MOUSE]	F8VQJ3;P02468	RVNDNKTAAEEALR	2	N5(HexNA)	N5(HexNAc): 99.75	HCD	1	1702.58	id=HexNAc2.Hex8_N-Glycan	1.2	34	0.0485188	2	0	150	3	597.306	1789.9	-0.01	27.78	49739.1	0	2063.45	0	0	0	11108	0	1895.6	0	7126	7126	MS2	8/144	20180123_Lumos_RSLC3_Stadlmann_Penninger_IMBA_mESC_intact_PNGaseF_HILIC_19.raw
Laminin subunit gamma-1 OS=Mus musculus GN=Lamc1 PE=1 SV=1 - [F8VQJ3_MOUSE]|Laminin subunit gamma-1 OS=Mus musculus GN=Lamc1 PE=1 SV=2 - [LAMC1_MOUSE]	F8VQJ3;P02468	RVNDNKTAAEEALR	2	N5(HexNA)	N5(HexNAc): 99.84	HCD	1	1864.63	id=HexNAc2.Hex9_N-Glycan	0.63	33	0.0641832	2	0	87	4	448.231	1789.9	-0.44	27.28	265916	0	0	0	0	0	56768.3	0	15890	0	7064	7064	MS2	17/144	20180123_Lumos_RSLC3_Stadlmann_Penninger_IMBA_mESC_intact_PNGaseF_HILIC_18.raw
Laminin subunit gamma-1 OS=Mus musculus GN=Lamc1 PE=1 SV=1 - [F8VQJ3_MOUSE]|Laminin subunit gamma-1 OS=Mus musculus GN=Lamc1 PE=1 SV=2 - [LAMC1_MOUSE]	F8VQJ3;P02468	RVNDNKTAAEEALR	2	N5(HexNA)	N5(HexNAc): 99.81	HCD	1	1864.63	id=HexNAc2.Hex9_N-Glycan	1.1	32	0.0739894	2	0	150	3	597.307	1789.91	1.37	27.27	142137	0	0	0	0	0	30521.9	0	10652	0	7059	7059	MS2	7/144	20180123_Lumos_RSLC3_Stadlmann_Penninger_IMBA_mESC_intact_PNGaseF_HILIC_18.raw
Laminin subunit gamma-1 OS=Mus musculus GN=Lamc1 PE=1 SV=1 - [F8VQJ3_MOUSE]|Laminin subunit gamma-1 OS=Mus musculus GN=Lamc1 PE=1 SV=2 - [LAMC1_MOUSE]	F8VQJ3;P02468	TANETSAEAYNLLLR	2	N11(HexNA)	N3(HexNAc): 99.69	HCD	1	1702.58	id=HexNAc2.Hex8_N-Glycan	0.87	137	2.59251e-12	0	8	84	3	623.647	1868.93	0.87	108.54	656674	2184.44	4924.51	1721.66	0	0	126686	0	26459.4	0	29954	29954	MS2	13/150	20180123_Lumos_RSLC3_Stadlmann_Penninger_IMBA_mESC_intact_PNGaseF_HILIC_17.raw
Laminin subunit gamma-1 OS=Mus musculus GN=Lamc1 PE=1 SV=1 - [F8VQJ3_MOUSE]|Laminin subunit gamma-1 OS=Mus musculus GN=Lamc1 PE=1 SV=2 - [LAMC1_MOUSE]	F8VQJ3;P02468	TANETSAEAYNLLLR	2	N11(HexNA)	T1(HexNAc): 100	HCD	1	1702.58	id=HexNAc2.Hex8_N-Glycan	0.81	99	1.72743e-08	0	25	40	3	623.648	1868.93	2.63	108.97	1.90357e+06	0	0	0	0	0	343076	0	88386.2	0	29573	29573	MS2	11/150	20180123_Lumos_RSLC3_Stadlmann_Penninger_IMBA_mESC_intact_PNGaseF_HILIC_16.raw
Laminin subunit gamma-1 OS=Mus musculus GN=Lamc1 PE=1 SV=1 - [F8VQJ3_MOUSE]|Laminin subunit gamma-1 OS=Mus musculus GN=Lamc1 PE=1 SV=2 - [LAMC1_MOUSE]	F8VQJ3;P02468	TANETSAEAYNLLLR	2	S6(HexNA)	N3(HexNAc): 49.9; T5(HexNAc): 49.9	HCD	1	1719.61	id=HexNAc2.Hex8+17amu_N-Glycan	0.76	84	5.68303e-07	0	43	126	3	623.646	1868.92	0.52	108.94	509075	0	932.821	0	0	0	102570	0	26419.4	0	29567	29567	MS2	12/150	20180123_Lumos_RSLC3_Stadlmann_Penninger_IMBA_mESC_intact_PNGaseF_HILIC_16.raw
Laminin subunit gamma-1 OS=Mus musculus GN=Lamc1 PE=1 SV=1 - [F8VQJ3_MOUSE]|Laminin subunit gamma-1 OS=Mus musculus GN=Lamc1 PE=1 SV=2 - [LAMC1_MOUSE]	F8VQJ3;P02468	TLAGENQTALEIEELNR	2	T8(HexNA)	N6(HexNAc): 99.87	HCD	1	1378.48	id=HexNAc2.Hex6_N-Glycan	0.68	156	3.46389e-14	0	1	33	3	702.019	2104.04	1.42	103.63	3.49383e+06	0	0	0	0	0	658739	0	131906	0	28835	28835	MS2	16/176	20180123_Lumos_RSLC3_Stadlmann_Penninger_IMBA_mESC_intact_PNGaseF_HILIC_15.raw
Laminin subunit gamma-1 OS=Mus musculus GN=Lamc1 PE=1 SV=1 - [F8VQJ3_MOUSE]|Laminin subunit gamma-1 OS=Mus musculus GN=Lamc1 PE=1 SV=2 - [LAMC1_MOUSE]	F8VQJ3;P02468	TLAGENQTALEIEELNR	2	N6(HexNA)	N6(HexNAc): 100	HCD	1	1540.53	id=HexNAc2.Hex7_N-Glycan	0.68	126	3.57708e-11	0	0	29	3	702.019	2104.04	1.03	103.13	2.8426e+06	0	0	0	0	0	555518	0	115127	0	27975	27975	MS2	15/176	20180123_Lumos_RSLC3_Stadlmann_Penninger_IMBA_mESC_intact_PNGaseF_HILIC_16.raw
Laminin subunit gamma-1 OS=Mus musculus GN=Lamc1 PE=1 SV=1 - [F8VQJ3_MOUSE]|Laminin subunit gamma-1 OS=Mus musculus GN=Lamc1 PE=1 SV=2 - [LAMC1_MOUSE]	F8VQJ3;P02468	TLAGENQTALEIEELNR	2	N6(HexNA)	N6(HexNAc): 99.82	HCD	1	1702.58	id=HexNAc2.Hex8_N-Glycan	0.68	156	3.45953e-14	0	0	7	3	702.019	2104.04	1.34	102.23	12866695	0	0	0	0	0	2.65339e+06	0	588281	0	28223	28223	MS2	16/176	20180123_Lumos_RSLC3_Stadlmann_Penninger_IMBA_mESC_intact_PNGaseF_HILIC_17.raw
Laminin subunit gamma-1 OS=Mus musculus GN=Lamc1 PE=1 SV=1 - [F8VQJ3_MOUSE]|Laminin subunit gamma-1 OS=Mus musculus GN=Lamc1 PE=1 SV=2 - [LAMC1_MOUSE]	F8VQJ3;P02468	TLAGENQTALEIEELNR	2	T8(HexNA)	N6(HexNAc): 99.77	HCD	1	1702.58	id=HexNAc2.Hex8_N-Glycan	0.66	113	7.21543e-10	0	0	118	3	702.023	2104.05	6.74	102.95	196839	2234.28	0	0	0	0	40871.6	0	9393.24	0	28098	28098	MS2	14/176	20180123_Lumos_RSLC3_Stadlmann_Penninger_IMBA_mESC_intact_PNGaseF_HILIC_18.raw
Laminin subunit gamma-1 OS=Mus musculus GN=Lamc1 PE=1 SV=1 - [F8VQJ3_MOUSE]|Laminin subunit gamma-1 OS=Mus musculus GN=Lamc1 PE=1 SV=2 - [LAMC1_MOUSE]	F8VQJ3;P02468	TLAGENQTALEIEELNR	2	T8(HexNA)	N6(HexNAc): 99.81	HCD	1	1719.61	id=HexNAc2.Hex8+17amu_N-Glycan	0.62	118	2.04423e-10	0	19	28	3	702.019	2104.04	1.03	102.19	2.64554e+06	0	0	0	0	0	586714	0	161763	0	28209	28209	MS2	15/176	20180123_Lumos_RSLC3_Stadlmann_Penninger_IMBA_mESC_intact_PNGaseF_HILIC_17.raw
Laminin subunit gamma-1 OS=Mus musculus GN=Lamc1 PE=1 SV=1 - [F8VQJ3_MOUSE]|Laminin subunit gamma-1 OS=Mus musculus GN=Lamc1 PE=1 SV=2 - [LAMC1_MOUSE]	F8VQJ3;P02468	TLAGENQTALEIEELNR	2	N16(HexNA)	N6(HexNAc): 99.83	HCD	1	1864.63	id=HexNAc2.Hex9_N-Glycan	0.59	121	1.10105e-10	0	10	30	3	702.02	2104.04	1.65	102.03	2.02651e+06	84741.1	0	0	0	0	440776	0	110103	0	28163	28163	MS2	15/176	20180123_Lumos_RSLC3_Stadlmann_Penninger_IMBA_mESC_intact_PNGaseF_HILIC_17.raw
Laminin subunit gamma-1 OS=Mus musculus GN=Lamc1 PE=1 SV=1 - [F8VQJ3_MOUSE]|Laminin subunit gamma-1 OS=Mus musculus GN=Lamc1 PE=1 SV=2 - [LAMC1_MOUSE]	F8VQJ3;P02468	TLAGENQTALEIEELNRK	2	N16(HexNA)	N6(HexNAc): 99.8	HCD	1	1378.48	id=HexNAc2.Hex6_N-Glycan	0.77	119	1.68295e-10	1	1	36	3	744.716	2232.13	-0.73	86.86	1862480	0	0	0	0	0	338528	0	69550.5	0	23787	23787	MS2	13/186	20180123_Lumos_RSLC3_Stadlmann_Penninger_IMBA_mESC_intact_PNGaseF_HILIC_15.raw
Laminin subunit gamma-1 OS=Mus musculus GN=Lamc1 PE=1 SV=1 - [F8VQJ3_MOUSE]|Laminin subunit gamma-1 OS=Mus musculus GN=Lamc1 PE=1 SV=2 - [LAMC1_MOUSE]	F8VQJ3;P02468	TLAGENQTALEIEELNRK	2	N16(HexNA)	N6(HexNAc): 99.76	HCD	1	1540.53	id=HexNAc2.Hex7_N-Glycan	1.25	114	4.67678e-10	1	3	97	3	744.717	2232.14	0.87	86.6	923070	0	0	0	0	0	163520	0	35007.2	0	23344	23344	MS2	13/186	20180123_Lumos_RSLC3_Stadlmann_Penninger_IMBA_mESC_intact_PNGaseF_HILIC_16.raw
Laminin subunit gamma-1 OS=Mus musculus GN=Lamc1 PE=1 SV=1 - [F8VQJ3_MOUSE]|Laminin subunit gamma-1 OS=Mus musculus GN=Lamc1 PE=1 SV=2 - [LAMC1_MOUSE]	F8VQJ3;P02468	TLAGENQTALEIEELNRK	2	N16(HexNA)	N6(HexNAc): 50; T8(HexNAc): 50	HCD	1	1702.58	id=HexNAc2.Hex8_N-Glycan	0.67	118	2.16465e-10	1	4	11	3	744.717	2232.14	0.83	86.03	4047045	0	0	0	0	0	802314	0	170861	0	23753	23753	MS2	13/186	20180123_Lumos_RSLC3_Stadlmann_Penninger_IMBA_mESC_intact_PNGaseF_HILIC_17.raw
Laminin subunit gamma-1 OS=Mus musculus GN=Lamc1 PE=1 SV=1 - [F8VQJ3_MOUSE]|Laminin subunit gamma-1 OS=Mus musculus GN=Lamc1 PE=1 SV=2 - [LAMC1_MOUSE]	F8VQJ3;P02468	TLAGENQTALEIEELNRK	2	N16(HexNA)	N6(HexNAc): 99.79	HCD	1	1864.63	id=HexNAc2.Hex9_N-Glycan	0.68	102	8.54412e-09	1	0	70	3	744.717	2232.14	0.62	85.85	925862	0	1953.36	0	0	0	176171	0	39801	0	23699	23699	MS2	12/186	20180123_Lumos_RSLC3_Stadlmann_Penninger_IMBA_mESC_intact_PNGaseF_HILIC_17.raw
Laminin subunit gamma-1 OS=Mus musculus GN=Lamc1 PE=1 SV=1 - [F8VQJ3_MOUSE]|Laminin subunit gamma-1 OS=Mus musculus GN=Lamc1 PE=1 SV=2 - [LAMC1_MOUSE]	F8VQJ3;P02468	TLAGENQTALEIEELNRK	2	N6(HexNA)	N6(HexNAc): 100	HCD	1	1864.63	id=HexNAc2.Hex9_N-Glycan	0.95	35	0.0462547	1	17	150	3	744.714	2232.13	-3.48	86.06	68244.7	0	3238.18	1389.57	0	0	15724.3	0	3318.7	0	23905	23905	MS2	12/186	20180123_Lumos_RSLC3_Stadlmann_Penninger_IMBA_mESC_intact_PNGaseF_HILIC_18.raw
Laminin subunit gamma-1 OS=Mus musculus GN=Lamc1 PE=1 SV=1 - [F8VQJ3_MOUSE]|Laminin subunit gamma-1 OS=Mus musculus GN=Lamc1 PE=1 SV=2 - [LAMC1_MOUSE]	F8VQJ3;P02468	TLAGENQTALEIEELNRKYEQAK	2	N16(HexNA)	N6(HexNAc): 50; T8(HexNAc): 50	HCD	1	1864.63	id=HexNAc2.Hex9_N-Glycan	0.57	26	0.312131	2	17	150	4	713.614	2851.43	0.91	96.74	112374	0	3408.43	0	0	0	27106.3	0	4388.59	0	26673	26673	MS2	10/248	20180123_Lumos_RSLC3_Stadlmann_Penninger_IMBA_mESC_intact_PNGaseF_HILIC_17.raw
Laminin subunit gamma-1 OS=Mus musculus GN=Lamc1 PE=1 SV=1 - [F8VQJ3_MOUSE]|Laminin subunit gamma-1 OS=Mus musculus GN=Lamc1 PE=1 SV=2 - [LAMC1_MOUSE]	F8VQJ3;P02468	VNDNKTAAEEALR	2	T6(HexNA)	N4(HexNAc): 99.77	HCD	1	1216.42	id=HexNAc2.Hex5_N-Glycan	0.91	46	0.00293538	1	24	150	3	545.273	1633.8	1.3	36.16	210930	0	0	0	0	0	44307.8	0	11815.5	0	9404	9404	MS2	10/132	20180123_Lumos_RSLC3_Stadlmann_Penninger_IMBA_mESC_intact_PNGaseF_HILIC_16.raw
Laminin subunit gamma-1 OS=Mus musculus GN=Lamc1 PE=1 SV=1 - [F8VQJ3_MOUSE]|Laminin subunit gamma-1 OS=Mus musculus GN=Lamc1 PE=1 SV=2 - [LAMC1_MOUSE]	F8VQJ3;P02468	VNDNKTAAEEALR	2	T6(HexNA)	T6(HexNAc): 99.81	HCD	1	1378.48	id=HexNAc2.Hex6_N-Glycan	0.99	96	3.05943e-08	1	4	131	3	545.274	1633.81	2.03	35.14	469206	0	0	0	0	0	106320	0	23457.4	0	9239	9239	MS2	11/132	20180123_Lumos_RSLC3_Stadlmann_Penninger_IMBA_mESC_intact_PNGaseF_HILIC_17.raw
Laminin subunit gamma-1 OS=Mus musculus GN=Lamc1 PE=1 SV=1 - [F8VQJ3_MOUSE]|Laminin subunit gamma-1 OS=Mus musculus GN=Lamc1 PE=1 SV=2 - [LAMC1_MOUSE]	F8VQJ3;P02468	VNDNKTAAEEALR	2	T6(HexNA)	N4(HexNAc): 50; T6(HexNAc): 50	HCD	1	1378.48	id=HexNAc2.Hex6_N-Glycan	1.04	93	5.21992e-08	1	0	37	3	545.273	1633.8	1.24	35.44	2.11959e+06	0	0	0	0	0	508089	0	108648	0	9197	9197	MS2	11/132	20180123_Lumos_RSLC3_Stadlmann_Penninger_IMBA_mESC_intact_PNGaseF_HILIC_16.raw
Laminin subunit gamma-1 OS=Mus musculus GN=Lamc1 PE=1 SV=1 - [F8VQJ3_MOUSE]|Laminin subunit gamma-1 OS=Mus musculus GN=Lamc1 PE=1 SV=2 - [LAMC1_MOUSE]	F8VQJ3;P02468	VNDNKTAAEEALR	2	T6(HexNA)	N4(HexNAc): 99.76	HCD	1	1444.53	id=HexNAc4.Hex3.dHex1_N-Glycan ; id=HexNAc4.Hex2.NeuNAc1+17amu_O-Glycan	0.77	41	0.00842683	1	0	150	3	545.273	1633.8	1.04	38.41	311999	0	0	0	0	0	22442.1	0	6692.3	0	9905	9905	MS2	8/132	20180123_Lumos_RSLC3_Stadlmann_Penninger_IMBA_mESC_intact_PNGaseF_HILIC_15.raw
Laminin subunit gamma-1 OS=Mus musculus GN=Lamc1 PE=1 SV=1 - [F8VQJ3_MOUSE]|Laminin subunit gamma-1 OS=Mus musculus GN=Lamc1 PE=1 SV=2 - [LAMC1_MOUSE]	F8VQJ3;P02468	VNDNKTAAEEALR	2	T6(HexNA)	T6(HexNAc): 99.82	HCD	1	1540.53	id=HexNAc2.Hex7_N-Glycan	1.04	98	1.66899e-08	1	0	23	3	545.274	1633.81	2.08	34.45	3290416	0	0	0	0	0	729936	0	195488	0	9030	9030	MS2	11/132	20180123_Lumos_RSLC3_Stadlmann_Penninger_IMBA_mESC_intact_PNGaseF_HILIC_17.raw
Laminin subunit gamma-1 OS=Mus musculus GN=Lamc1 PE=1 SV=1 - [F8VQJ3_MOUSE]|Laminin subunit gamma-1 OS=Mus musculus GN=Lamc1 PE=1 SV=2 - [LAMC1_MOUSE]	F8VQJ3;P02468	VNDNKTAAEEALR	2	T6(HexNA)	T6(HexNAc): 99.81	HCD	1	1540.53	id=HexNAc2.Hex7_N-Glycan	1.04	75	3.24254e-06	1	0	150	3	545.272	1633.8	-1.05	34.22	173903	0	0	0	0	0	37143.1	0	10895.9	0	9089	9089	MS2	10/132	20180123_Lumos_RSLC3_Stadlmann_Penninger_IMBA_mESC_intact_PNGaseF_HILIC_18.raw
Laminin subunit gamma-1 OS=Mus musculus GN=Lamc1 PE=1 SV=1 - [F8VQJ3_MOUSE]|Laminin subunit gamma-1 OS=Mus musculus GN=Lamc1 PE=1 SV=2 - [LAMC1_MOUSE]	F8VQJ3;P02468	VNDNKTAAEEALR	2	T6(HexNA)	T6(HexNAc): 99.78	HCD	1	1540.53	id=HexNAc2.Hex7_N-Glycan	0.97	70	9.8258e-06	1	27	150	3	545.274	1633.81	3.43	34.57	172868	0	0	0	0	0	32538.7	0	8306.05	0	9191	9191	MS2	10/132	20180123_Lumos_RSLC3_Stadlmann_Penninger_IMBA_mESC_intact_PNGaseF_HILIC_18.raw
Laminin subunit gamma-1 OS=Mus musculus GN=Lamc1 PE=1 SV=1 - [F8VQJ3_MOUSE]|Laminin subunit gamma-1 OS=Mus musculus GN=Lamc1 PE=1 SV=2 - [LAMC1_MOUSE]	F8VQJ3;P02468	VNDNKTAAEEALR	2	T6(HexNA)	N2(HexNAc): 49.89; N4(HexNAc): 49.89	HCD	1	1606.59	id=HexNAc4.Hex4.dHex1_N-Glycan ; id=HexNAc4.Hex3.NeuNAc1+17amu_O-Glycan ; id=HexNAc4.Hex3.NeuNAc1+17amu_N-Glycan	0.7	8	17.4164	1	0	150	3	545.273	1633.8	0.09	38.53	88731.8	0	0	0	0	0	13484	0	1983.63	0	10088	10088	MS2	6/132	20180123_Lumos_RSLC3_Stadlmann_Penninger_IMBA_mESC_intact_PNGaseF_HILIC_16.raw
Laminin subunit gamma-1 OS=Mus musculus GN=Lamc1 PE=1 SV=1 - [F8VQJ3_MOUSE]|Laminin subunit gamma-1 OS=Mus musculus GN=Lamc1 PE=1 SV=2 - [LAMC1_MOUSE]	F8VQJ3;P02468	VNDNKTAAEEALR	2	N4(HexNA)	N4(HexNAc): 99.32	HCD	1	1622.58	id=HexNAc4.Hex5_N-Glycan	0.86	29	0.149651	1	0	150	3	545.273	1633.8	0.93	36.01	109392	0	0	0	0	0	10225.4	0	0	0	9366	9366	MS2	8/132	20180123_Lumos_RSLC3_Stadlmann_Penninger_IMBA_mESC_intact_PNGaseF_HILIC_16.raw
Laminin subunit gamma-1 OS=Mus musculus GN=Lamc1 PE=1 SV=1 - [F8VQJ3_MOUSE]|Laminin subunit gamma-1 OS=Mus musculus GN=Lamc1 PE=1 SV=2 - [LAMC1_MOUSE]	F8VQJ3;P02468	VNDNKTAAEEALR	2	T6(HexNA)	N2(HexNAc): 33.33; N4(HexNAc): 33.33; T6(HexNAc): 33.33	HCD	1	1622.58	id=HexNAc4.Hex5_N-Glycan	0.79	6	27.3158	1	54	150	3	545.275	1633.81	3.84	35.65	61967.6	0	0	0	0	0	4087.9	0	1363.49	0	9383	9383	MS2	4/132	20180123_Lumos_RSLC3_Stadlmann_Penninger_IMBA_mESC_intact_PNGaseF_HILIC_17.raw
Laminin subunit gamma-1 OS=Mus musculus GN=Lamc1 PE=1 SV=1 - [F8VQJ3_MOUSE]|Laminin subunit gamma-1 OS=Mus musculus GN=Lamc1 PE=1 SV=2 - [LAMC1_MOUSE]	F8VQJ3;P02468	VNDNKTAAEEALR	2	N4(HexNA)	N4(HexNAc): 50; T6(HexNAc): 50	HCD	1	1647.61	id=HexNAc5.Hex3.dHex1_N-Glycan ; id=HexNAc5.Hex2.NeuNAc1+17amu_O-Glycan	0.86	39	0.0161167	1	39	150	3	545.273	1633.81	1.48	40.08	261911	0	0	0	0	0	18127.4	0	2312.4	0	10528	10528	MS2	7/132	20180123_Lumos_RSLC3_Stadlmann_Penninger_IMBA_mESC_intact_PNGaseF_HILIC_16.raw
Laminin subunit gamma-1 OS=Mus musculus GN=Lamc1 PE=1 SV=1 - [F8VQJ3_MOUSE]|Laminin subunit gamma-1 OS=Mus musculus GN=Lamc1 PE=1 SV=2 - [LAMC1_MOUSE]	F8VQJ3;P02468	VNDNKTAAEEALR	2	N4(HexNA)	N4(HexNAc): 49.92; T6(HexNAc): 49.92	HCD	1	1647.61	id=HexNAc5.Hex3.dHex1_N-Glycan ; id=HexNAc5.Hex2.NeuNAc1+17amu_O-Glycan	0.67	10	11.4001	1	16	150	3	545.273	1633.8	0.8	38.64	116741	0	695.809	0	0	0	12182.3	0	2754.94	0	10119	10119	MS2	8/132	20180123_Lumos_RSLC3_Stadlmann_Penninger_IMBA_mESC_intact_PNGaseF_HILIC_16.raw
Laminin subunit gamma-1 OS=Mus musculus GN=Lamc1 PE=1 SV=1 - [F8VQJ3_MOUSE]|Laminin subunit gamma-1 OS=Mus musculus GN=Lamc1 PE=1 SV=2 - [LAMC1_MOUSE]	F8VQJ3;P02468	VNDNKTAAEEALR	2	N4(HexNA)	N4(HexNAc): 99.11	HCD	1	1663.61	id=HexNAc5.Hex4_NO-Glycan	0.9	5	30.2846	1	41	150	3	545.275	1633.81	4.21	38.29	57733.4	0	0	0	0	0	15538.9	0	977.143	0	10020	10020	MS2	6/132	20180123_Lumos_RSLC3_Stadlmann_Penninger_IMBA_mESC_intact_PNGaseF_HILIC_16.raw
Laminin subunit gamma-1 OS=Mus musculus GN=Lamc1 PE=1 SV=1 - [F8VQJ3_MOUSE]|Laminin subunit gamma-1 OS=Mus musculus GN=Lamc1 PE=1 SV=2 - [LAMC1_MOUSE]	F8VQJ3;P02468	VNDNKTAAEEALR	2	T6(HexNA)	T6(HexNAc): 99.83	HCD	1	1702.58	id=HexNAc2.Hex8_N-Glycan	1.06	104	4.39595e-09	1	0	4	3	545.276	1633.81	5.62	34.25	18723932	0	0	0	0	0	4.54026e+06	0	1.26572e+06	0	9097	9097	MS2	11/132	20180123_Lumos_RSLC3_Stadlmann_Penninger_IMBA_mESC_intact_PNGaseF_HILIC_18.raw
Laminin subunit gamma-1 OS=Mus musculus GN=Lamc1 PE=1 SV=1 - [F8VQJ3_MOUSE]|Laminin subunit gamma-1 OS=Mus musculus GN=Lamc1 PE=1 SV=2 - [LAMC1_MOUSE]	F8VQJ3;P02468	VNDNKTAAEEALR	2	T6(HexNA)	N4(HexNAc): 50; T6(HexNAc): 50	HCD	1	1702.58	id=HexNAc2.Hex8_N-Glycan	1.01	78	1.84855e-06	1	9	150	3	545.273	1633.81	1.81	34.65	498239	0	1848.39	0	0	0	110166	0	34360.7	0	9154	9154	MS2	10/132	20180123_Lumos_RSLC3_Stadlmann_Penninger_IMBA_mESC_intact_PNGaseF_HILIC_19.raw
Laminin subunit gamma-1 OS=Mus musculus GN=Lamc1 PE=1 SV=1 - [F8VQJ3_MOUSE]|Laminin subunit gamma-1 OS=Mus musculus GN=Lamc1 PE=1 SV=2 - [LAMC1_MOUSE]	F8VQJ3;P02468	VNDNKTAAEEALR	2	T6(HexNA)	N4(HexNAc): 99.64	HCD	1	1702.58	id=HexNAc2.Hex8_N-Glycan	0.98	65	3.39264e-05	1	0	150	3	545.273	1633.8	0.69	40.36	95970.1	0	1225.35	0	0	0	23741.7	0	5694.71	0	10830	10830	MS2	10/132	20180123_Lumos_RSLC3_Stadlmann_Penninger_IMBA_mESC_intact_PNGaseF_HILIC_18.raw
Laminin subunit gamma-1 OS=Mus musculus GN=Lamc1 PE=1 SV=1 - [F8VQJ3_MOUSE]|Laminin subunit gamma-1 OS=Mus musculus GN=Lamc1 PE=1 SV=2 - [LAMC1_MOUSE]	F8VQJ3;P02468	VNDNKTAAEEALR	2	N4(HexNA)	N4(HexNAc): 99.79	HCD	1	1702.58	id=HexNAc2.Hex8_N-Glycan	0.96	44	0.00477403	1	16	150	3	545.272	1633.8	-1.11	37.06	80113.2	0	0	0	0	0	19804.3	0	3965.69	0	9906	9906	MS2	10/132	20180123_Lumos_RSLC3_Stadlmann_Penninger_IMBA_mESC_intact_PNGaseF_HILIC_18.raw
Laminin subunit gamma-1 OS=Mus musculus GN=Lamc1 PE=1 SV=1 - [F8VQJ3_MOUSE]|Laminin subunit gamma-1 OS=Mus musculus GN=Lamc1 PE=1 SV=2 - [LAMC1_MOUSE]	F8VQJ3;P02468	VNDNKTAAEEALR	2	N4(HexNA)	N4(HexNAc): 99.51	HCD	1	1702.58	id=HexNAc2.Hex8_N-Glycan	0.77	29	0.152134	1	0	150	3	545.27	1633.8	-4.69	39.93	94041.6	0	5702.53	1190.88	0	0	18237.7	0	3884.22	0	10706	10706	MS2	8/132	20180123_Lumos_RSLC3_Stadlmann_Penninger_IMBA_mESC_intact_PNGaseF_HILIC_18.raw
Laminin subunit gamma-1 OS=Mus musculus GN=Lamc1 PE=1 SV=1 - [F8VQJ3_MOUSE]|Laminin subunit gamma-1 OS=Mus musculus GN=Lamc1 PE=1 SV=2 - [LAMC1_MOUSE]	F8VQJ3;P02468	VNDNKTAAEEALR	2	N4(HexNA)	N4(HexNAc): 99.79	HCD	1	1702.58	id=HexNAc2.Hex8_N-Glycan	1.06	26	0.262319	1	7	150	3	545.272	1633.8	-0.21	34.62	57137.5	0	1870.53	0	0	0	12388	0	4494.96	0	8608	8608	MS2	6/132	20180123_Lumos_RSLC3_Stadlmann_Penninger_IMBA_mESC_intact_PNGaseF_HILIC_20.raw
Laminin subunit gamma-1 OS=Mus musculus GN=Lamc1 PE=1 SV=1 - [F8VQJ3_MOUSE]|Laminin subunit gamma-1 OS=Mus musculus GN=Lamc1 PE=1 SV=2 - [LAMC1_MOUSE]	F8VQJ3;P02468	VNDNKTAAEEALR	2	N4(HexNA)	N4(HexNAc): 99.38	HCD	1	1768.64	id=HexNAc4.Hex5.dHex1_N-Glycan ; id=HexNAc4.Hex4.NeuNAc1+17amu_N-Glycan	0.78	24	0.401206	1	0	150	3	545.274	1633.81	3.4	37.47	67243.9	0	0	0	0	0	42635.6	0	3649.04	0	9907	9907	MS2	8/132	20180123_Lumos_RSLC3_Stadlmann_Penninger_IMBA_mESC_intact_PNGaseF_HILIC_17.raw
Laminin subunit gamma-1 OS=Mus musculus GN=Lamc1 PE=1 SV=1 - [F8VQJ3_MOUSE]|Laminin subunit gamma-1 OS=Mus musculus GN=Lamc1 PE=1 SV=2 - [LAMC1_MOUSE]	F8VQJ3;P02468	VNDNKTAAEEALR	2	T6(HexNA)	N4(HexNAc): 99.81	HCD	1	1809.67	id=HexNAc5.Hex4.dHex1_N-Glycan ; id=HexNAc5.Hex3.NeuNAc1+17amu_O-Glycan	0.76	58	0.000173313	1	0	150	3	545.273	1633.81	1.87	39.85	540171	0	0	0	0	0	146500	1040.15	6098.78	0	10463	10463	MS2	9/132	20180123_Lumos_RSLC3_Stadlmann_Penninger_IMBA_mESC_intact_PNGaseF_HILIC_16.raw
Laminin subunit gamma-1 OS=Mus musculus GN=Lamc1 PE=1 SV=1 - [F8VQJ3_MOUSE]|Laminin subunit gamma-1 OS=Mus musculus GN=Lamc1 PE=1 SV=2 - [LAMC1_MOUSE]	F8VQJ3;P02468	VNDNKTAAEEALR	2	T6(HexNA)	N2(HexNAc): 49.86; N4(HexNAc): 49.86	HCD	1	1809.67	id=HexNAc5.Hex4.dHex1_N-Glycan ; id=HexNAc5.Hex3.NeuNAc1+17amu_O-Glycan	0.6	4	40.2474	1	100	150	3	545.272	1633.8	-0.82	39.49	57427.1	0	0	0	0	0	16615.6	0	0	0	10502	10502	MS2	4/132	20180123_Lumos_RSLC3_Stadlmann_Penninger_IMBA_mESC_intact_PNGaseF_HILIC_17.raw
Laminin subunit gamma-1 OS=Mus musculus GN=Lamc1 PE=1 SV=1 - [F8VQJ3_MOUSE]|Laminin subunit gamma-1 OS=Mus musculus GN=Lamc1 PE=1 SV=2 - [LAMC1_MOUSE]	F8VQJ3;P02468	VNDNKTAAEEALR	2	N4(HexNA)	N4(HexNAc): 49.9; T6(HexNAc): 49.9	HCD	1	1850.69	id=HexNAc6.Hex3.dHex1_N-Glycan	0.64	8	15.9784	1	0	150	3	545.272	1633.8	-0.78	38.59	110401	0	0	0	0	0	5678.57	0	1789.77	0	10103	10103	MS2	7/132	20180123_Lumos_RSLC3_Stadlmann_Penninger_IMBA_mESC_intact_PNGaseF_HILIC_16.raw
Laminin subunit gamma-1 OS=Mus musculus GN=Lamc1 PE=1 SV=1 - [F8VQJ3_MOUSE]|Laminin subunit gamma-1 OS=Mus musculus GN=Lamc1 PE=1 SV=2 - [LAMC1_MOUSE]	F8VQJ3;P02468	VNDNKTAAEEALR	2	T6(HexNA)	N4(HexNAc): 50; T6(HexNAc): 50	HCD	1	1864.63	id=HexNAc2.Hex9_N-Glycan	1.02	93	5.56788e-08	1	0	40	3	545.272	1633.8	-0.94	34.14	2058358	0	0	0	0	0	506055	0	159890	0	9068	9068	MS2	11/132	20180123_Lumos_RSLC3_Stadlmann_Penninger_IMBA_mESC_intact_PNGaseF_HILIC_18.raw
Laminin subunit gamma-1 OS=Mus musculus GN=Lamc1 PE=1 SV=1 - [F8VQJ3_MOUSE]|Laminin subunit gamma-1 OS=Mus musculus GN=Lamc1 PE=1 SV=2 - [LAMC1_MOUSE]	F8VQJ3;P02468	VNDNKTAAEEALR	2	T6(HexNA)	T6(HexNAc): 99.81	HCD	1	1864.63	id=HexNAc2.Hex9_N-Glycan	1.01	93	6.13693e-08	1	0	150	3	545.274	1633.81	2.87	34.45	287038	0	717.263	0	0	0	69390.3	0	20697.6	0	9091	9091	MS2	11/132	20180123_Lumos_RSLC3_Stadlmann_Penninger_IMBA_mESC_intact_PNGaseF_HILIC_19.raw
Laminin subunit gamma-1 OS=Mus musculus GN=Lamc1 PE=1 SV=1 - [F8VQJ3_MOUSE]|Laminin subunit gamma-1 OS=Mus musculus GN=Lamc1 PE=1 SV=2 - [LAMC1_MOUSE]	F8VQJ3;P02468	VNDNKTAAEEALR	2	T6(HexNA)	T6(HexNAc): 99.7	HCD	1	1955.72	id=HexNAc5.Hex4.dHex2_N-Glycan	0.71	30	0.122132	1	0	150	3	545.272	1633.8	-0.25	37.42	645492	0	0	0	0	0	138523	10932	5792.04	0	9892	9892	MS2	7/132	20180123_Lumos_RSLC3_Stadlmann_Penninger_IMBA_mESC_intact_PNGaseF_HILIC_17.raw
Laminin subunit gamma-1 OS=Mus musculus GN=Lamc1 PE=1 SV=1 - [F8VQJ3_MOUSE]|Laminin subunit gamma-1 OS=Mus musculus GN=Lamc1 PE=1 SV=2 - [LAMC1_MOUSE]	F8VQJ3;P02468	VNDNKTAAEEALR	2	T6(HexNA)	T6(HexNAc): 99.8	HCD	1	1971.72	id=HexNAc5.Hex5.dHex1_N-Glycan ; id=HexNAc5.Hex4.NeuNAc1+17amu_O-Glycan ; id=HexNAc5.Hex4.NeuNAc1+17amu_N-Glycan	0.73	53	0.000517881	1	2	150	3	545.272	1633.8	-0.65	39.17	275974	0	0	0	0	0	156740	1160.12	8462.32	0	10407	10407	MS2	9/132	20180123_Lumos_RSLC3_Stadlmann_Penninger_IMBA_mESC_intact_PNGaseF_HILIC_17.raw
Laminin subunit gamma-1 OS=Mus musculus GN=Lamc1 PE=1 SV=1 - [F8VQJ3_MOUSE]|Laminin subunit gamma-1 OS=Mus musculus GN=Lamc1 PE=1 SV=2 - [LAMC1_MOUSE]	F8VQJ3;P02468	VNDNKTAAEEALR	2	N4(HexNA)	N4(HexNAc): 49.89; T6(HexNAc): 49.89	HCD	1	1985.63	id=HexNAc3.Hex8.PO41_N-Glycan	0.79	4	37.9224	1	4	150	3	545.275	1633.81	3.94	46.89	114846	34471.7	11886.9	4096.39	0	0	22475.9	0	3439.54	0	12764	12764	MS2	5/132	20180123_Lumos_RSLC3_Stadlmann_Penninger_IMBA_mESC_intact_PNGaseF_HILIC_19.raw
Laminin subunit gamma-1 OS=Mus musculus GN=Lamc1 PE=1 SV=1 - [F8VQJ3_MOUSE]|Laminin subunit gamma-1 OS=Mus musculus GN=Lamc1 PE=1 SV=2 - [LAMC1_MOUSE]	F8VQJ3;P02468	VNDNKTAAEEALR	2	T6(HexNA)	N2(HexNAc): 49.91; N4(HexNAc): 49.91	HCD	1	2205.79	id=HexNAc4.Hex5.dHex2.NeuNAc1_N-Glycan ; id=HexNAc4.Hex4.dHex1.NeuNAc2+17amu_N-Glycan	0.62	7	23.4221	1	0	150	3	545.273	1633.81	1.38	46.88	89384.5	0	20178.4	4753.01	0	0	40756	1622.26	2349.96	1641.86	12692	12692	MS2	4/132	20180123_Lumos_RSLC3_Stadlmann_Penninger_IMBA_mESC_intact_PNGaseF_HILIC_18.raw
Laminin subunit gamma-1 OS=Mus musculus GN=Lamc1 PE=1 SV=1 - [F8VQJ3_MOUSE]|Laminin subunit gamma-1 OS=Mus musculus GN=Lamc1 PE=1 SV=2 - [LAMC1_MOUSE]	F8VQJ3;P02468	VNDNKTAAEEALR	2	T6(HexNA)	N2(HexNAc): 33.33; N4(HexNAc): 33.33; T6(HexNAc): 33.33	HCD	1	2263.83	id=HexNAc5.Hex5.dHex3_N-Glycan ; id=HexNAc5.Hex4.dHex2.NeuNAc1+17amu_N-Glycan	0.64	8	17.5155	1	0	150	3	545.272	1633.8	-1.53	36.14	122827	0	0	0	0	0	44938.7	4013.75	1655.63	0	9640	9640	MS2	4/132	20180123_Lumos_RSLC3_Stadlmann_Penninger_IMBA_mESC_intact_PNGaseF_HILIC_18.raw
Laminin subunit gamma-1 OS=Mus musculus GN=Lamc1 PE=1 SV=1 - [F8VQJ3_MOUSE]|Laminin subunit gamma-1 OS=Mus musculus GN=Lamc1 PE=1 SV=2 - [LAMC1_MOUSE]	F8VQJ3;P02468	VNDNKTAAEEALRR	2	T6(HexNA)	N2(HexNAc): 50; N4(HexNAc): 50	HCD	1	1054.37	id=HexNAc2.Hex4_N-Glycan	1.31	19	1.74548	2	7	150	3	597.306	1789.9	-0.74	32.32	80223	1011.49	856.908	0	0	0	12073.3	0	1184.32	0	8525	8525	MS2	5/142	20180123_Lumos_RSLC3_Stadlmann_Penninger_IMBA_mESC_intact_PNGaseF_HILIC_18.raw
Laminin subunit gamma-1 OS=Mus musculus GN=Lamc1 PE=1 SV=1 - [F8VQJ3_MOUSE]|Laminin subunit gamma-1 OS=Mus musculus GN=Lamc1 PE=1 SV=2 - [LAMC1_MOUSE]	F8VQJ3;P02468	VNDNKTAAEEALRR	2	T6(HexNA)	N4(HexNAc): 99.71	HCD	1	1216.42	id=HexNAc2.Hex5_N-Glycan	0.81	42	0.00852447	2	16	150	3	597.306	1789.9	-0.07	32.24	51756.8	0	983.337	0	0	0	8362.12	0	1001.66	0	8383	8383	MS2	7/142	20180123_Lumos_RSLC3_Stadlmann_Penninger_IMBA_mESC_intact_PNGaseF_HILIC_17.raw
Laminin subunit gamma-1 OS=Mus musculus GN=Lamc1 PE=1 SV=1 - [F8VQJ3_MOUSE]|Laminin subunit gamma-1 OS=Mus musculus GN=Lamc1 PE=1 SV=2 - [LAMC1_MOUSE]	F8VQJ3;P02468	VNDNKTAAEEALRR	2	T6(HexNA)	N4(HexNAc): 99.73	HCD	1	1378.48	id=HexNAc2.Hex6_N-Glycan	1.38	40	0.0143955	2	2	150	3	597.306	1789.9	-0.84	32.28	111182	0	0	0	0	0	16650.8	0	2780.99	0	8513	8513	MS2	8/142	20180123_Lumos_RSLC3_Stadlmann_Penninger_IMBA_mESC_intact_PNGaseF_HILIC_18.raw
Laminin subunit gamma-1 OS=Mus musculus GN=Lamc1 PE=1 SV=1 - [F8VQJ3_MOUSE]|Laminin subunit gamma-1 OS=Mus musculus GN=Lamc1 PE=1 SV=2 - [LAMC1_MOUSE]	F8VQJ3;P02468	VNDNKTAAEEALRR	2	T6(HexNA)	N4(HexNAc): 98.8	HCD	1	1378.48	id=HexNAc2.Hex6_N-Glycan	0.5	4	51.332	2	0	150	3	597.308	1789.91	3.26	32.11	34478.1	0	0	0	0	0	6181.42	0	2313.53	0	8342	8342	MS2	5/142	20180123_Lumos_RSLC3_Stadlmann_Penninger_IMBA_mESC_intact_PNGaseF_HILIC_17.raw
Laminin subunit gamma-1 OS=Mus musculus GN=Lamc1 PE=1 SV=1 - [F8VQJ3_MOUSE]|Laminin subunit gamma-1 OS=Mus musculus GN=Lamc1 PE=1 SV=2 - [LAMC1_MOUSE]	F8VQJ3;P02468	VNDNKTAAEEALRR	2	T6(HexNA)	N4(HexNAc): 99.8	HCD	1	1540.53	id=HexNAc2.Hex7_N-Glycan	0.63	48	0.00209033	2	0	150	4	448.232	1789.9	0.48	32.41	174095	0	0	0	0	0	38088.2	0	7087.6	0	8426	8426	MS2	7/142	20180123_Lumos_RSLC3_Stadlmann_Penninger_IMBA_mESC_intact_PNGaseF_HILIC_17.raw
Laminin subunit gamma-1 OS=Mus musculus GN=Lamc1 PE=1 SV=1 - [F8VQJ3_MOUSE]|Laminin subunit gamma-1 OS=Mus musculus GN=Lamc1 PE=1 SV=2 - [LAMC1_MOUSE]	F8VQJ3;P02468	VNDNKTAAEEALRR	2	T6(HexNA)	N2(HexNAc): 33.33; N4(HexNAc): 33.33; T6(HexNAc): 33.33	HCD	1	1540.53	id=HexNAc2.Hex7_N-Glycan	0.82	26	0.317113	2	0	150	3	597.308	1789.91	3.1	32.43	85987.3	0	0	0	0	0	15766.1	0	2648.34	0	8435	8435	MS2	7/142	20180123_Lumos_RSLC3_Stadlmann_Penninger_IMBA_mESC_intact_PNGaseF_HILIC_17.raw
Laminin subunit gamma-1 OS=Mus musculus GN=Lamc1 PE=1 SV=1 - [F8VQJ3_MOUSE]|Laminin subunit gamma-1 OS=Mus musculus GN=Lamc1 PE=1 SV=2 - [LAMC1_MOUSE]	F8VQJ3;P02468	VNDNKTAAEEALRR	2	T6(HexNA)	N4(HexNAc): 99.33	HCD	1	1540.53	id=HexNAc2.Hex7_N-Glycan	0.81	10	13.9068	2	8	150	4	448.231	1789.9	-0.89	32.29	64599.1	0	0	0	0	0	9983.69	0	1673.02	0	8516	8516	MS2	5/142	20180123_Lumos_RSLC3_Stadlmann_Penninger_IMBA_mESC_intact_PNGaseF_HILIC_18.raw
Laminin subunit gamma-1 OS=Mus musculus GN=Lamc1 PE=1 SV=1 - [F8VQJ3_MOUSE]|Laminin subunit gamma-1 OS=Mus musculus GN=Lamc1 PE=1 SV=2 - [LAMC1_MOUSE]	F8VQJ3;P02468	VNDNKTAAEEALRR	2	T6(HexNA)	N4(HexNAc): 50; T6(HexNAc): 50	HCD	1	1702.58	id=HexNAc2.Hex8_N-Glycan	0.79	38	0.0187011	2	0	150	3	597.307	1789.91	1.83	32.18	114415	0	0	0	0	0	20463.9	0	5296.87	0	8365	8365	MS2	7/142	20180123_Lumos_RSLC3_Stadlmann_Penninger_IMBA_mESC_intact_PNGaseF_HILIC_17.raw
Laminin subunit gamma-1 OS=Mus musculus GN=Lamc1 PE=1 SV=1 - [F8VQJ3_MOUSE]|Laminin subunit gamma-1 OS=Mus musculus GN=Lamc1 PE=1 SV=2 - [LAMC1_MOUSE]	F8VQJ3;P02468	VNDNKTAAEEALRR	2	T6(HexNA)	T6(HexNAc): 99.79	HCD	1	1702.58	id=HexNAc2.Hex8_N-Glycan	0.81	37	0.0237088	2	0	104	3	597.306	1789.9	-0.01	32.3	303953	0	0	0	0	0	55493.8	0	14274.6	0	8519	8519	MS2	6/142	20180123_Lumos_RSLC3_Stadlmann_Penninger_IMBA_mESC_intact_PNGaseF_HILIC_18.raw
Laminin subunit gamma-1 OS=Mus musculus GN=Lamc1 PE=1 SV=1 - [F8VQJ3_MOUSE]|Laminin subunit gamma-1 OS=Mus musculus GN=Lamc1 PE=1 SV=2 - [LAMC1_MOUSE]	F8VQJ3;P02468	VNDNKTAAEEALRR	2	T6(HexNA)	T6(HexNAc): 99.81	HCD	1	1702.58	id=HexNAc2.Hex8_N-Glycan	0.72	28	0.185872	2	3	32	4	448.233	1789.91	3.15	32.29	966590	0	0	0	0	0	188811	0	45833.8	0	8515	8515	MS2	6/142	20180123_Lumos_RSLC3_Stadlmann_Penninger_IMBA_mESC_intact_PNGaseF_HILIC_18.raw
Laminin subunit gamma-1 OS=Mus musculus GN=Lamc1 PE=1 SV=1 - [F8VQJ3_MOUSE]|Laminin subunit gamma-1 OS=Mus musculus GN=Lamc1 PE=1 SV=2 - [LAMC1_MOUSE]	F8VQJ3;P02468	VNDNKTAAEEALRR	2	T6(HexNA)	N4(HexNAc): 50; T6(HexNAc): 50	HCD	1	1864.63	id=HexNAc2.Hex9_N-Glycan	0.69	32	0.071071	2	4	150	4	448.232	1789.9	0.51	32.18	175366	0	0	0	0	0	39398.2	0	9884.54	0	8479	8479	MS2	6/142	20180123_Lumos_RSLC3_Stadlmann_Penninger_IMBA_mESC_intact_PNGaseF_HILIC_18.raw
Laminin subunit gamma-1 OS=Mus musculus GN=Lamc1 PE=1 SV=1 - [F8VQJ3_MOUSE]|Laminin subunit gamma-1 OS=Mus musculus GN=Lamc1 PE=1 SV=2 - [LAMC1_MOUSE]	F8VQJ3;P02468	VNDNKTAAEEALRR	2	T6(HexNA)	N4(HexNAc): 99.74	HCD	1	1864.63	id=HexNAc2.Hex9_N-Glycan	0.75	24	0.50993	2	0	150	3	597.307	1789.91	0.96	32.2	61799.4	0	0	0	0	0	15534.4	0	1756.62	0	8485	8485	MS2	5/142	20180123_Lumos_RSLC3_Stadlmann_Penninger_IMBA_mESC_intact_PNGaseF_HILIC_18.raw
Laminin subunit gamma-1 OS=Mus musculus GN=Lamc1 PE=1 SV=1 - [F8VQJ3_MOUSE]|Laminin subunit gamma-1 OS=Mus musculus GN=Lamc1 PE=1 SV=2 - [LAMC1_MOUSE]	F8VQJ3;P02468	YEQAKNISQDLEK	2	S8(HexNA)	N6(HexNAc): 100	HCD	1	1216.42	id=HexNAc2.Hex5_N-Glycan	0.86	45	0.00452538	1	0	150	3	590.291	1768.86	-1.1	49.86	74490.8	0	0	0	0	0	15104.2	0	4138.05	0	13361	13361	MS2	9/136	20180123_Lumos_RSLC3_Stadlmann_Penninger_IMBA_mESC_intact_PNGaseF_HILIC_16.raw
Laminin subunit gamma-1 OS=Mus musculus GN=Lamc1 PE=1 SV=1 - [F8VQJ3_MOUSE]|Laminin subunit gamma-1 OS=Mus musculus GN=Lamc1 PE=1 SV=2 - [LAMC1_MOUSE]	F8VQJ3;P02468	YEQAKNISQDLEK	2	N6(HexNA)	N6(HexNAc): 100	HCD	1	1540.53	id=HexNAc2.Hex7_N-Glycan	0.91	62	9.46367e-05	1	3	150	3	590.292	1768.86	1.08	48.33	304478	0	2053.07	0	0	0	74130.6	0	16497.8	0	13111	13111	MS2	18/136	20180123_Lumos_RSLC3_Stadlmann_Penninger_IMBA_mESC_intact_PNGaseF_HILIC_18.raw
Laminin subunit gamma-1 OS=Mus musculus GN=Lamc1 PE=1 SV=1 - [F8VQJ3_MOUSE]|Laminin subunit gamma-1 OS=Mus musculus GN=Lamc1 PE=1 SV=2 - [LAMC1_MOUSE]	F8VQJ3;P02468	YEQAKNISQDLEK	2	S8(HexNA)	N6(HexNAc): 99.82	HCD	1	1540.53	id=HexNAc2.Hex7_N-Glycan	0.87	36	0.0291233	1	0	150	3	590.29	1768.86	-1.82	48.15	160638	0	2452.6	1295.53	0	0	38784.7	0	7199.52	0	13064	13064	MS2	8/136	20180123_Lumos_RSLC3_Stadlmann_Penninger_IMBA_mESC_intact_PNGaseF_HILIC_18.raw
Laminin subunit gamma-1 OS=Mus musculus GN=Lamc1 PE=1 SV=1 - [F8VQJ3_MOUSE]|Laminin subunit gamma-1 OS=Mus musculus GN=Lamc1 PE=1 SV=2 - [LAMC1_MOUSE]	F8VQJ3;P02468	YEQAKNISQDLEK	2	N6(HexNA)	N6(HexNAc): 100	HCD	1	1549.58	id=HexNAc3.Hex3.dHex1.NeuNAc1+17amu_N-Glycan ; id=HexNAc3.Hex2.NeuNAc2+34amu_O-Glycan	0.38	8	20.3896	1	23	150	3	590.293	1768.86	1.92	65.28	103038	0	3089.12	0	0	0	22043.9	0	5273.99	0	17918	17918	MS2	9/136	20180123_Lumos_RSLC3_Stadlmann_Penninger_IMBA_mESC_intact_PNGaseF_HILIC_17.raw
Laminin subunit gamma-1 OS=Mus musculus GN=Lamc1 PE=1 SV=1 - [F8VQJ3_MOUSE]|Laminin subunit gamma-1 OS=Mus musculus GN=Lamc1 PE=1 SV=2 - [LAMC1_MOUSE]	F8VQJ3;P02468	YEQAKNISQDLEK	2	N6(HexNA)	N6(HexNAc): 100	HCD	1	1702.58	id=HexNAc2.Hex8_N-Glycan	0.91	76	3.37367e-06	1	0	37	3	590.292	1768.86	1.44	48.02	2.17518e+06	0	0	0	0	0	494907	0	150014	0	13023	13023	MS2	11/136	20180123_Lumos_RSLC3_Stadlmann_Penninger_IMBA_mESC_intact_PNGaseF_HILIC_18.raw
Laminin subunit gamma-1 OS=Mus musculus GN=Lamc1 PE=1 SV=1 - [F8VQJ3_MOUSE]|Laminin subunit gamma-1 OS=Mus musculus GN=Lamc1 PE=1 SV=2 - [LAMC1_MOUSE]	F8VQJ3;P02468	YEQAKNISQDLEK	2	N6(HexNA)	N6(HexNAc): 100	HCD	1	1702.58	id=HexNAc2.Hex8_N-Glycan	0.91	56	0.000340264	1	0	150	3	590.291	1768.86	-1.04	48.55	296722	0	1230.02	0	0	0	70652.4	0	21523.5	0	13246	13246	MS2	17/136	20180123_Lumos_RSLC3_Stadlmann_Penninger_IMBA_mESC_intact_PNGaseF_HILIC_19.raw
Laminin subunit gamma-1 OS=Mus musculus GN=Lamc1 PE=1 SV=1 - [F8VQJ3_MOUSE]|Laminin subunit gamma-1 OS=Mus musculus GN=Lamc1 PE=1 SV=2 - [LAMC1_MOUSE]	F8VQJ3;P02468	YEQAKNISQDLEK	2	S8(HexNA)	N6(HexNAc): 99.74	HCD	1	1809.67	id=HexNAc5.Hex4.dHex1_N-Glycan ; id=HexNAc5.Hex3.NeuNAc1+17amu_O-Glycan	0	25	0.438591	1	6	150	3	590.292	1768.86	1.09	50.15	227910	0	0	0	0	0	56076.8	0	2155.6	0	13534	13534	MS2	10/136	20180123_Lumos_RSLC3_Stadlmann_Penninger_IMBA_mESC_intact_PNGaseF_HILIC_17.raw
Laminin subunit gamma-1 OS=Mus musculus GN=Lamc1 PE=1 SV=1 - [F8VQJ3_MOUSE]|Laminin subunit gamma-1 OS=Mus musculus GN=Lamc1 PE=1 SV=2 - [LAMC1_MOUSE]	F8VQJ3;P02468	YEQAKNISQDLEK	2	S8(HexNA)	N6(HexNAc): 50; S8(HexNAc): 50	HCD	1	1873.67	id=HexNAc3.Hex6.dHex2_N-Glycan ; id=HexNAc3.Hex5.dHex1.NeuNAc1+17amu_N-Glycan	0.4	44	0.00556002	1	1	86	3	590.296	1768.87	7.75	64.53	859140	0	0	0	0	0	180706	0	55667.5	0	17804	17804	MS2	10/136	20180123_Lumos_RSLC3_Stadlmann_Penninger_IMBA_mESC_intact_PNGaseF_HILIC_18.raw
Laminin subunit gamma-1 OS=Mus musculus GN=Lamc1 PE=1 SV=1 - [F8VQJ3_MOUSE]|Laminin subunit gamma-1 OS=Mus musculus GN=Lamc1 PE=1 SV=2 - [LAMC1_MOUSE]	F8VQJ3;P02468	YEQAKNISQDLEK	2	N6(HexNA)	N6(HexNAc): 100	HCD	1	2035.73	id=HexNAc3.Hex6.dHex1.NeuNAc1+17amu_N-Glycan	0.4	35	0.0432916	1	0	150	3	590.29	1768.86	-2.57	64.35	130038	0	5137.24	826.77	1974.99	0	28774	0	7174.74	0	17753	17753	MS2	9/136	20180123_Lumos_RSLC3_Stadlmann_Penninger_IMBA_mESC_intact_PNGaseF_HILIC_18.raw
Laminin subunit gamma-1 OS=Mus musculus GN=Lamc1 PE=1 SV=1 - [F8VQJ3_MOUSE]|Laminin subunit gamma-1 OS=Mus musculus GN=Lamc1 PE=1 SV=2 - [LAMC1_MOUSE]	F8VQJ3;P02468	YEQAKNISQDLEK	2	N6(HexNA)	N6(HexNAc): 100	HCD	1	2035.73	id=HexNAc3.Hex6.dHex1.NeuNAc1+17amu_N-Glycan	0.38	31	0.102353	1	0	150	3	590.292	1768.86	1.36	65.16	112861	0	2751.23	0	0	0	26586.8	0	6510.13	0	18037	18037	MS2	7/136	20180123_Lumos_RSLC3_Stadlmann_Penninger_IMBA_mESC_intact_PNGaseF_HILIC_19.raw
Laminin subunit gamma-1 OS=Mus musculus GN=Lamc1 PE=1 SV=1 - [F8VQJ3_MOUSE]|Laminin subunit gamma-1 OS=Mus musculus GN=Lamc1 PE=1 SV=2 - [LAMC1_MOUSE]|Laminin subunit gamma-1 (Fragment) OS=Mus musculus GN=Lamc1 PE=1 SV=1 - [F6TLW1_MOUSE]	F8VQJ3;P02468;F6TLW1	LQRVNSSLHSQISR	3	N5(HexNA)	N5(HexNAc): 99.6	HCD	1	1540.53	id=HexNAc2.Hex7_N-Glycan	0.63	31	0.0577411	1	3	150	4	457.747	1827.97	-0.61	33.33	67898	0	0	0	0	0	11452	0	3040.5	0	8707	8707	MS2	12/142	20180123_Lumos_RSLC3_Stadlmann_Penninger_IMBA_mESC_intact_PNGaseF_HILIC_17.raw
Laminin subunit gamma-1 OS=Mus musculus GN=Lamc1 PE=1 SV=1 - [F8VQJ3_MOUSE]|Laminin subunit gamma-1 OS=Mus musculus GN=Lamc1 PE=1 SV=2 - [LAMC1_MOUSE]|Laminin subunit gamma-1 (Fragment) OS=Mus musculus GN=Lamc1 PE=1 SV=1 - [F6TLW1_MOUSE]	F8VQJ3;P02468;F6TLW1	LQRVNSSLHSQISR	3	N5(HexNA)	N5(HexNAc): 99.87	HCD	1	1702.58	id=HexNAc2.Hex8_N-Glycan	0.62	42	0.00462401	1	3	90	4	457.747	1827.97	-0.92	33.25	223253	0	0	0	0	0	43630.3	0	12012.2	0	8806	8806	MS2	9/142	20180123_Lumos_RSLC3_Stadlmann_Penninger_IMBA_mESC_intact_PNGaseF_HILIC_18.raw
Laminin subunit gamma-1 OS=Mus musculus GN=Lamc1 PE=1 SV=1 - [F8VQJ3_MOUSE]|Laminin subunit gamma-1 OS=Mus musculus GN=Lamc1 PE=1 SV=2 - [LAMC1_MOUSE]|Laminin subunit gamma-1 (Fragment) OS=Mus musculus GN=Lamc1 PE=1 SV=1 - [F6TLW1_MOUSE]	F8VQJ3;P02468;F6TLW1	LQRVNSSLHSQISR	3	N5(HexNA)	N5(HexNAc): 99.69	HCD	1	1702.58	id=HexNAc2.Hex8_N-Glycan	0.76	35	0.0258079	1	0	150	3	609.993	1827.97	-0.82	33.25	79743.1	0	0	0	0	0	15678.3	0	3212.8	0	8809	8809	MS2	12/142	20180123_Lumos_RSLC3_Stadlmann_Penninger_IMBA_mESC_intact_PNGaseF_HILIC_18.raw
Laminin subunit gamma-1 OS=Mus musculus GN=Lamc1 PE=1 SV=1 - [F8VQJ3_MOUSE]|Laminin subunit gamma-1 OS=Mus musculus GN=Lamc1 PE=1 SV=2 - [LAMC1_MOUSE]|Laminin subunit gamma-1 (Fragment) OS=Mus musculus GN=Lamc1 PE=1 SV=1 - [F6TLW1_MOUSE]	F8VQJ3;P02468;F6TLW1	LQRVNSSLHSQISR	3	N5(HexNA)	N5(HexNAc): 99.79	HCD	1	1864.63	id=HexNAc2.Hex9_N-Glycan	1.22	49	0.000963219	1	0	150	3	609.994	1827.97	0.94	33.01	43863.6	0	1144.77	0	0	0	8804.33	0	2197.31	0	8731	8731	MS2	8/142	20180123_Lumos_RSLC3_Stadlmann_Penninger_IMBA_mESC_intact_PNGaseF_HILIC_18.raw
Laminin subunit gamma-1 OS=Mus musculus GN=Lamc1 PE=1 SV=1 - [F8VQJ3_MOUSE]|Laminin subunit gamma-1 OS=Mus musculus GN=Lamc1 PE=1 SV=2 - [LAMC1_MOUSE]|Laminin subunit gamma-1 (Fragment) OS=Mus musculus GN=Lamc1 PE=1 SV=1 - [F6TLW1_MOUSE]	F8VQJ3;P02468;F6TLW1	LQRVNSSLHSQISR	3	N5(HexNA)	N5(HexNAc): 99.82	HCD	1	1864.63	id=HexNAc2.Hex9_N-Glycan	0.69	41	0.00621766	1	6	150	4	457.747	1827.97	0.5	33.04	92143.3	0	2424.46	0	0	0	21275.4	0	4622.57	0	8743	8743	MS2	9/142	20180123_Lumos_RSLC3_Stadlmann_Penninger_IMBA_mESC_intact_PNGaseF_HILIC_18.raw
Laminin subunit gamma-1 OS=Mus musculus GN=Lamc1 PE=1 SV=1 - [F8VQJ3_MOUSE]|Laminin subunit gamma-1 OS=Mus musculus GN=Lamc1 PE=1 SV=2 - [LAMC1_MOUSE]|Laminin subunit gamma-1 (Fragment) OS=Mus musculus GN=Lamc1 PE=1 SV=1 - [F6TLW1_MOUSE]	F8VQJ3;P02468;F6TLW1	VNSSLHSQISR	3	N2(HexNA)	N2(HexNAc): 99.64	HCD	1	1216.42	id=HexNAc2.Hex5_N-Glycan	1.18	92	5.44349e-08	0	2	63	3	477.579	1430.72	-0.14	27.45	1.35337e+06	0	0	0	0	0	190512	0	43866	0	6920	6920	MS2	10/112	20180123_Lumos_RSLC3_Stadlmann_Penninger_IMBA_mESC_intact_PNGaseF_HILIC_16.raw
Laminin subunit gamma-1 OS=Mus musculus GN=Lamc1 PE=1 SV=1 - [F8VQJ3_MOUSE]|Laminin subunit gamma-1 OS=Mus musculus GN=Lamc1 PE=1 SV=2 - [LAMC1_MOUSE]|Laminin subunit gamma-1 (Fragment) OS=Mus musculus GN=Lamc1 PE=1 SV=1 - [F6TLW1_MOUSE]	F8VQJ3;P02468;F6TLW1	VNSSLHSQISR	3	S7(HexNA)	N2(HexNAc): 100	HCD	1	1216.42	id=HexNAc2.Hex5_N-Glycan	0.96	35	0.0287263	0	58	150	3	477.579	1430.72	-1.42	27.14	44629.5	0	0	0	0	0	9589.82	0	1456.62	0	6903	6903	MS2	10/112	20180123_Lumos_RSLC3_Stadlmann_Penninger_IMBA_mESC_intact_PNGaseF_HILIC_17.raw
Laminin subunit gamma-1 OS=Mus musculus GN=Lamc1 PE=1 SV=1 - [F8VQJ3_MOUSE]|Laminin subunit gamma-1 OS=Mus musculus GN=Lamc1 PE=1 SV=2 - [LAMC1_MOUSE]|Laminin subunit gamma-1 (Fragment) OS=Mus musculus GN=Lamc1 PE=1 SV=1 - [F6TLW1_MOUSE]	F8VQJ3;P02468;F6TLW1	VNSSLHSQISR	3	N2(HexNA)	N2(HexNAc): 100	HCD	1	1216.42	id=HexNAc2.Hex5_N-Glycan	1.13	33	0.0449653	0	23	150	3	477.579	1430.72	-0.01	26.55	77795.6	0	0	0	0	0	13047.6	0	2254.47	0	6733	6733	MS2	10/112	20180123_Lumos_RSLC3_Stadlmann_Penninger_IMBA_mESC_intact_PNGaseF_HILIC_17.raw
Laminin subunit gamma-1 OS=Mus musculus GN=Lamc1 PE=1 SV=1 - [F8VQJ3_MOUSE]|Laminin subunit gamma-1 OS=Mus musculus GN=Lamc1 PE=1 SV=2 - [LAMC1_MOUSE]|Laminin subunit gamma-1 (Fragment) OS=Mus musculus GN=Lamc1 PE=1 SV=1 - [F6TLW1_MOUSE]	F8VQJ3;P02468;F6TLW1	VNSSLHSQISR	3	S10(HexNA)	N2(HexNAc): 99.66	HCD	1	1378.48	id=HexNAc2.Hex6_N-Glycan	1.25	89	1.08646e-07	0	0	23	3	477.58	1430.73	1.46	26.54	3.78545e+06	0	0	0	0	0	717438	0	129420	0	6732	6732	MS2	9/112	20180123_Lumos_RSLC3_Stadlmann_Penninger_IMBA_mESC_intact_PNGaseF_HILIC_17.raw
Laminin subunit gamma-1 OS=Mus musculus GN=Lamc1 PE=1 SV=1 - [F8VQJ3_MOUSE]|Laminin subunit gamma-1 OS=Mus musculus GN=Lamc1 PE=1 SV=2 - [LAMC1_MOUSE]|Laminin subunit gamma-1 (Fragment) OS=Mus musculus GN=Lamc1 PE=1 SV=1 - [F6TLW1_MOUSE]	F8VQJ3;P02468;F6TLW1	VNSSLHSQISR	3	N2(HexNA)	N2(HexNAc): 99.86	HCD	1	1540.53	id=HexNAc2.Hex7_N-Glycan	1.23	84	3.7563e-07	0	9	95	3	477.58	1430.73	1.66	25.94	1.30636e+06	0	0	1852.22	0	0	226774	0	44603.4	0	6545	6545	MS2	10/112	20180123_Lumos_RSLC3_Stadlmann_Penninger_IMBA_mESC_intact_PNGaseF_HILIC_17.raw
Laminin subunit gamma-1 OS=Mus musculus GN=Lamc1 PE=1 SV=1 - [F8VQJ3_MOUSE]|Laminin subunit gamma-1 OS=Mus musculus GN=Lamc1 PE=1 SV=2 - [LAMC1_MOUSE]|Laminin subunit gamma-1 (Fragment) OS=Mus musculus GN=Lamc1 PE=1 SV=1 - [F6TLW1_MOUSE]	F8VQJ3;P02468;F6TLW1	VNSSLHSQISR	3	N2(HexNA)	N2(HexNAc): 99.69	HCD	1	1540.53	id=HexNAc2.Hex7_N-Glycan	0.7	83	3.82528e-07	0	0	28	3	477.581	1430.73	4.47	26.09	3048163	0	0	0	0	0	576560	0	123074	0	6705	6705	MS2	10/112	20180123_Lumos_RSLC3_Stadlmann_Penninger_IMBA_mESC_intact_PNGaseF_HILIC_18.raw
Laminin subunit gamma-1 OS=Mus musculus GN=Lamc1 PE=1 SV=1 - [F8VQJ3_MOUSE]|Laminin subunit gamma-1 OS=Mus musculus GN=Lamc1 PE=1 SV=2 - [LAMC1_MOUSE]|Laminin subunit gamma-1 (Fragment) OS=Mus musculus GN=Lamc1 PE=1 SV=1 - [F6TLW1_MOUSE]	F8VQJ3;P02468;F6TLW1	VNSSLHSQISR	3	N2(HexNA)	N2(HexNAc): 100	HCD	1	1581.56	id=HexNAc3.Hex6_N-Glycan	1.17	43	0.00418724	0	9	150	3	477.58	1430.72	1.06	26.95	235640	0	0	0	0	0	92804.4	0	8991.36	0	6856	6856	MS2	9/112	20180123_Lumos_RSLC3_Stadlmann_Penninger_IMBA_mESC_intact_PNGaseF_HILIC_17.raw
Laminin subunit gamma-1 OS=Mus musculus GN=Lamc1 PE=1 SV=1 - [F8VQJ3_MOUSE]|Laminin subunit gamma-1 OS=Mus musculus GN=Lamc1 PE=1 SV=2 - [LAMC1_MOUSE]|Laminin subunit gamma-1 (Fragment) OS=Mus musculus GN=Lamc1 PE=1 SV=1 - [F6TLW1_MOUSE]	F8VQJ3;P02468;F6TLW1	VNSSLHSQISR	3	N2(HexNA)	N2(HexNAc): 100	HCD	1	1622.58	id=HexNAc4.Hex5_N-Glycan	1.16	50	0.000798021	0	2	150	3	477.58	1430.73	1.36	27.08	425455	0	0	0	0	0	34380.2	0	5455.07	0	6889	6889	MS2	9/112	20180123_Lumos_RSLC3_Stadlmann_Penninger_IMBA_mESC_intact_PNGaseF_HILIC_17.raw
Laminin subunit gamma-1 OS=Mus musculus GN=Lamc1 PE=1 SV=1 - [F8VQJ3_MOUSE]|Laminin subunit gamma-1 OS=Mus musculus GN=Lamc1 PE=1 SV=2 - [LAMC1_MOUSE]|Laminin subunit gamma-1 (Fragment) OS=Mus musculus GN=Lamc1 PE=1 SV=1 - [F6TLW1_MOUSE]	F8VQJ3;P02468;F6TLW1	VNSSLHSQISR	3	S4(HexNA)	N2(HexNAc): 99.79	HCD	1	1622.58	id=HexNAc4.Hex5_N-Glycan	1.05	37	0.0161216	0	0	150	3	477.58	1430.72	0.85	27.67	293478	0	0	0	0	0	195685	0	8730.49	0	7063	7063	MS2	7/112	20180123_Lumos_RSLC3_Stadlmann_Penninger_IMBA_mESC_intact_PNGaseF_HILIC_17.raw
Laminin subunit gamma-1 OS=Mus musculus GN=Lamc1 PE=1 SV=1 - [F8VQJ3_MOUSE]|Laminin subunit gamma-1 OS=Mus musculus GN=Lamc1 PE=1 SV=2 - [LAMC1_MOUSE]|Laminin subunit gamma-1 (Fragment) OS=Mus musculus GN=Lamc1 PE=1 SV=1 - [F6TLW1_MOUSE]	F8VQJ3;P02468;F6TLW1	VNSSLHSQISR	3	S10(HexNA)	N2(HexNAc): 99.56	HCD	1	1663.61	id=HexNAc5.Hex4_NO-Glycan	1.03	4	31.4946	0	11	150	3	477.58	1430.73	1.27	29.15	193361	0	0	0	0	0	55109.4	0	2410.01	0	7407	7407	MS2	7/112	20180123_Lumos_RSLC3_Stadlmann_Penninger_IMBA_mESC_intact_PNGaseF_HILIC_16.raw
Laminin subunit gamma-1 OS=Mus musculus GN=Lamc1 PE=1 SV=1 - [F8VQJ3_MOUSE]|Laminin subunit gamma-1 OS=Mus musculus GN=Lamc1 PE=1 SV=2 - [LAMC1_MOUSE]|Laminin subunit gamma-1 (Fragment) OS=Mus musculus GN=Lamc1 PE=1 SV=1 - [F6TLW1_MOUSE]	F8VQJ3;P02468;F6TLW1	VNSSLHSQISR	3	N2(HexNA)	N2(HexNAc): 99.76	HCD	1	1702.58	id=HexNAc2.Hex8_N-Glycan	0.65	89	1.18633e-07	0	0	77	3	477.579	1430.72	0.32	26.24	1.11827e+06	0	1842.69	0	0	0	240408	0	60523.4	0	6666	6666	MS2	10/112	20180123_Lumos_RSLC3_Stadlmann_Penninger_IMBA_mESC_intact_PNGaseF_HILIC_19.raw
Laminin subunit gamma-1 OS=Mus musculus GN=Lamc1 PE=1 SV=1 - [F8VQJ3_MOUSE]|Laminin subunit gamma-1 OS=Mus musculus GN=Lamc1 PE=1 SV=2 - [LAMC1_MOUSE]|Laminin subunit gamma-1 (Fragment) OS=Mus musculus GN=Lamc1 PE=1 SV=1 - [F6TLW1_MOUSE]	F8VQJ3;P02468;F6TLW1	VNSSLHSQISR	3	N2(HexNA)	N2(HexNAc): 100	HCD	1	1702.58	id=HexNAc2.Hex8_N-Glycan	1.33	84	3.49674e-07	0	0	5	3	477.581	1430.73	4.41	25.92	14615481	0	0	0	0	0	3.08929e+06	0	749604	0	6650	6650	MS2	10/112	20180123_Lumos_RSLC3_Stadlmann_Penninger_IMBA_mESC_intact_PNGaseF_HILIC_18.raw
Laminin subunit gamma-1 OS=Mus musculus GN=Lamc1 PE=1 SV=1 - [F8VQJ3_MOUSE]|Laminin subunit gamma-1 OS=Mus musculus GN=Lamc1 PE=1 SV=2 - [LAMC1_MOUSE]|Laminin subunit gamma-1 (Fragment) OS=Mus musculus GN=Lamc1 PE=1 SV=1 - [F6TLW1_MOUSE]	F8VQJ3;P02468;F6TLW1	VNSSLHSQISR	3	N2(HexNA)	N2(HexNAc): 100	HCD	1	1702.58	id=HexNAc2.Hex8_N-Glycan	1.06	60	8.99117e-05	0	0	150	3	477.578	1430.72	-3.14	29.69	139168	0	2382.11	1091.37	0	0	32027.3	0	8315.45	0	7777	7777	MS2	10/112	20180123_Lumos_RSLC3_Stadlmann_Penninger_IMBA_mESC_intact_PNGaseF_HILIC_18.raw
Laminin subunit gamma-1 OS=Mus musculus GN=Lamc1 PE=1 SV=1 - [F8VQJ3_MOUSE]|Laminin subunit gamma-1 OS=Mus musculus GN=Lamc1 PE=1 SV=2 - [LAMC1_MOUSE]|Laminin subunit gamma-1 (Fragment) OS=Mus musculus GN=Lamc1 PE=1 SV=1 - [F6TLW1_MOUSE]	F8VQJ3;P02468;F6TLW1	VNSSLHSQISR	3	N2(HexNA)	N2(HexNAc): 99.67	HCD	1	1702.58	id=HexNAc2.Hex8_N-Glycan	1.21	57	0.000170156	0	0	150	3	477.58	1430.72	0.83	28.26	154542	0	1985.53	0	0	0	31815.9	0	6204.74	0	7355	7355	MS2	10/112	20180123_Lumos_RSLC3_Stadlmann_Penninger_IMBA_mESC_intact_PNGaseF_HILIC_18.raw
Laminin subunit gamma-1 OS=Mus musculus GN=Lamc1 PE=1 SV=1 - [F8VQJ3_MOUSE]|Laminin subunit gamma-1 OS=Mus musculus GN=Lamc1 PE=1 SV=2 - [LAMC1_MOUSE]|Laminin subunit gamma-1 (Fragment) OS=Mus musculus GN=Lamc1 PE=1 SV=1 - [F6TLW1_MOUSE]	F8VQJ3;P02468;F6TLW1	VNSSLHSQISR	3	S10(HexNA)	N2(HexNAc): 100	HCD	1	1702.58	id=HexNAc2.Hex8_N-Glycan	1.16	47	0.00151861	0	10	150	3	477.581	1430.73	3.13	26.17	76922.6	0	0	0	0	0	19859.4	0	3876.5	0	6174	6174	MS2	7/112	20180123_Lumos_RSLC3_Stadlmann_Penninger_IMBA_mESC_intact_PNGaseF_HILIC_20.raw
Laminin subunit gamma-1 OS=Mus musculus GN=Lamc1 PE=1 SV=1 - [F8VQJ3_MOUSE]|Laminin subunit gamma-1 OS=Mus musculus GN=Lamc1 PE=1 SV=2 - [LAMC1_MOUSE]|Laminin subunit gamma-1 (Fragment) OS=Mus musculus GN=Lamc1 PE=1 SV=1 - [F6TLW1_MOUSE]	F8VQJ3;P02468;F6TLW1	VNSSLHSQISR	3	S10(HexNA)	N2(HexNAc): 99.47	HCD	1	1702.58	id=HexNAc2.Hex8_N-Glycan	1.11	22	0.610965	0	41	150	3	477.58	1430.73	2.11	31.73	63335.9	0	0	0	0	0	13633.1	0	2556.79	0	8358	8358	MS2	5/112	20180123_Lumos_RSLC3_Stadlmann_Penninger_IMBA_mESC_intact_PNGaseF_HILIC_18.raw
Laminin subunit gamma-1 OS=Mus musculus GN=Lamc1 PE=1 SV=1 - [F8VQJ3_MOUSE]|Laminin subunit gamma-1 OS=Mus musculus GN=Lamc1 PE=1 SV=2 - [LAMC1_MOUSE]|Laminin subunit gamma-1 (Fragment) OS=Mus musculus GN=Lamc1 PE=1 SV=1 - [F6TLW1_MOUSE]	F8VQJ3;P02468;F6TLW1	VNSSLHSQISR	3	S10(HexNA)	N2(HexNAc): 99.3	HCD	1	1702.58	id=HexNAc2.Hex8_N-Glycan	0.92	9	10.5115	0	20	150	3	477.582	1430.73	4.8	60.32	45210.9	0	1213.51	0	0	0	9931.61	0	1277.31	0	16584	16584	MS2	4/112	20180123_Lumos_RSLC3_Stadlmann_Penninger_IMBA_mESC_intact_PNGaseF_HILIC_18.raw
Laminin subunit gamma-1 OS=Mus musculus GN=Lamc1 PE=1 SV=1 - [F8VQJ3_MOUSE]|Laminin subunit gamma-1 OS=Mus musculus GN=Lamc1 PE=1 SV=2 - [LAMC1_MOUSE]|Laminin subunit gamma-1 (Fragment) OS=Mus musculus GN=Lamc1 PE=1 SV=1 - [F6TLW1_MOUSE]	F8VQJ3;P02468;F6TLW1	VNSSLHSQISR	3	S10(HexNA)	N2(HexNAc): 99.21	HCD	1	1768.64	id=HexNAc4.Hex5.dHex1_N-Glycan ; id=HexNAc4.Hex4.NeuNAc1+17amu_N-Glycan	0.8	8	11.6687	0	12	150	3	477.581	1430.73	2.78	28.44	80061.9	0	0	0	0	0	49685.4	0	2465.2	0	7290	7290	MS2	5/112	20180123_Lumos_RSLC3_Stadlmann_Penninger_IMBA_mESC_intact_PNGaseF_HILIC_17.raw
Laminin subunit gamma-1 OS=Mus musculus GN=Lamc1 PE=1 SV=1 - [F8VQJ3_MOUSE]|Laminin subunit gamma-1 OS=Mus musculus GN=Lamc1 PE=1 SV=2 - [LAMC1_MOUSE]|Laminin subunit gamma-1 (Fragment) OS=Mus musculus GN=Lamc1 PE=1 SV=1 - [F6TLW1_MOUSE]	F8VQJ3;P02468;F6TLW1	VNSSLHSQISR	3	S10(HexNA)	N2(HexNAc): 100	HCD	1	1809.67	id=HexNAc5.Hex4.dHex1_N-Glycan ; id=HexNAc5.Hex3.NeuNAc1+17amu_O-Glycan	0.79	17	1.6583	0	9	150	3	477.579	1430.72	-0.38	29.79	385462	0	0	0	0	0	103402	1207.55	7019.38	0	7674	7674	MS2	8/112	20180123_Lumos_RSLC3_Stadlmann_Penninger_IMBA_mESC_intact_PNGaseF_HILIC_17.raw
Laminin subunit gamma-1 OS=Mus musculus GN=Lamc1 PE=1 SV=1 - [F8VQJ3_MOUSE]|Laminin subunit gamma-1 OS=Mus musculus GN=Lamc1 PE=1 SV=2 - [LAMC1_MOUSE]|Laminin subunit gamma-1 (Fragment) OS=Mus musculus GN=Lamc1 PE=1 SV=1 - [F6TLW1_MOUSE]	F8VQJ3;P02468;F6TLW1	VNSSLHSQISR	3	S10(HexNA)	N2(HexNAc): 33.33; S3(HexNAc): 33.33; S4(HexNAc): 33.33	HCD	1	1809.67	id=HexNAc5.Hex4.dHex1_N-Glycan ; id=HexNAc5.Hex3.NeuNAc1+17amu_O-Glycan	0.94	8	13.159	0	0	150	3	477.581	1430.73	3.46	27.49	108343	0	0	0	0	0	24552.4	0	806.393	0	7007	7007	MS2	4/112	20180123_Lumos_RSLC3_Stadlmann_Penninger_IMBA_mESC_intact_PNGaseF_HILIC_17.raw
Laminin subunit gamma-1 OS=Mus musculus GN=Lamc1 PE=1 SV=1 - [F8VQJ3_MOUSE]|Laminin subunit gamma-1 OS=Mus musculus GN=Lamc1 PE=1 SV=2 - [LAMC1_MOUSE]|Laminin subunit gamma-1 (Fragment) OS=Mus musculus GN=Lamc1 PE=1 SV=1 - [F6TLW1_MOUSE]	F8VQJ3;P02468;F6TLW1	VNSSLHSQISR	3	N2(HexNA)	N2(HexNAc): 100	HCD	1	1809.67	id=HexNAc5.Hex4.dHex1_N-Glycan ; id=HexNAc5.Hex3.NeuNAc1+17amu_O-Glycan	0.69	6	22.7446	0	41	150	3	477.579	1430.72	0.13	29.58	401173	0	0	0	0	0	94921.3	0	6966.21	0	7617	7617	MS2	8/112	20180123_Lumos_RSLC3_Stadlmann_Penninger_IMBA_mESC_intact_PNGaseF_HILIC_17.raw
Laminin subunit gamma-1 OS=Mus musculus GN=Lamc1 PE=1 SV=1 - [F8VQJ3_MOUSE]|Laminin subunit gamma-1 OS=Mus musculus GN=Lamc1 PE=1 SV=2 - [LAMC1_MOUSE]|Laminin subunit gamma-1 (Fragment) OS=Mus musculus GN=Lamc1 PE=1 SV=1 - [F6TLW1_MOUSE]	F8VQJ3;P02468;F6TLW1	VNSSLHSQISR	3	N2(HexNA)	N2(HexNAc): 99.88	HCD	1	1864.63	id=HexNAc2.Hex9_N-Glycan	0.71	84	3.41763e-07	0	0	9	3	477.582	1430.73	5.12	26.08	9881499	0	0	0	0	0	2258089	0	605618	0	6614	6614	MS2	10/112	20180123_Lumos_RSLC3_Stadlmann_Penninger_IMBA_mESC_intact_PNGaseF_HILIC_19.raw
Laminin subunit gamma-1 OS=Mus musculus GN=Lamc1 PE=1 SV=1 - [F8VQJ3_MOUSE]|Laminin subunit gamma-1 OS=Mus musculus GN=Lamc1 PE=1 SV=2 - [LAMC1_MOUSE]|Laminin subunit gamma-1 (Fragment) OS=Mus musculus GN=Lamc1 PE=1 SV=1 - [F6TLW1_MOUSE]	F8VQJ3;P02468;F6TLW1	VNSSLHSQISR	3	N2(HexNA)	N2(HexNAc): 99.91	HCD	1	1864.63	id=HexNAc2.Hex9_N-Glycan	1.28	66	2.30269e-05	0	0	150	3	477.58	1430.73	1.28	26.01	265394	0	1732.28	0	0	0	58398.2	0	17264.8	0	6129	6129	MS2	10/112	20180123_Lumos_RSLC3_Stadlmann_Penninger_IMBA_mESC_intact_PNGaseF_HILIC_20.raw
S1 RNA-binding domain-containing protein 1 OS=Mus musculus GN=Srbd1 PE=1 SV=1 - [F8WGW3_MOUSE]	F8WGW3	TFCSQHTDSSGQSQETAMVTNEK	1	C3(Carbamidomethyl)		HCD	1				11	2.30087	0	100	150	3	858.366	2573.08	-1.3	57.21	90886.2	0	1933.25	0	0	0	16442.1	0	3942.79	0	15578	15578	MS2	15/254	20180123_Lumos_RSLC3_Stadlmann_Penninger_IMBA_mESC_intact_PNGaseF_HILIC_17.raw
WD repeat-containing protein 26 (Fragment) OS=Mus musculus GN=Wdr26 PE=1 SV=1 - [F8WH48_MOUSE]	F8WH48	XGAGGGGGGGGGGQGQTPELACLSAQNGESSPSATSAGDLAHANGLLPAAPSAAGNNSNSLSVNNGVPGGAAAASATAAAAQATPELGSSLK	1	X1(S); C22(Carbamidomethyl); S89(HexNA); S90(HexNA)	T17(HexNAc): 11.11; S24(HexNAc): 11.11; N27(HexNAc): 11.11; S30(HexNAc): 11.11; S31(HexNAc): 11.11; S33(HexNAc): 11.11; T35(HexNAc): 11.11; S36(HexNAc): 11.11; N44(HexNAc): 11.11; S52(HexNAc): 11.11; N56(HexNAc): 11.11; N57(HexNAc): 11.11; S58(HexNAc): 11.11; N59(HexNAc): 11.11; S60(HexNAc): 11.11; S62(HexNAc): 11.11; N64(HexNAc): 11.11; N65(HexNAc): 11.11	HCD	1				32	0.0408212	0	16	150	5	1704	8515.97	-2.35	172.01	3472.77	0	0	0	0	0	0	0	0	0	45895	45895	MS2	12/1030	20180123_Lumos_RSLC3_Stadlmann_Penninger_IMBA_mESC_intact_PNGaseF_HILIC_16.raw
WD repeat-containing protein 26 (Fragment) OS=Mus musculus GN=Wdr26 PE=1 SV=1 - [F8WH48_MOUSE]	F8WH48	XGAGGGGGGGGGGQGQTPELACLSAQNGESSPSATSAGDLAHANGLLPAAPSAAGNNSNSLSVNNGVPGGAAAASATAAAAQATPELGSSLKK	1	X1(111.0); X1(V); C22(Carbamidomethyl); S52(HexNA); N56(HexNA)	T17(HexNAc): 13.31; S24(HexNAc): 13.31; N27(HexNAc): 13.31; S30(HexNAc): 13.31; S31(HexNAc): 13.31; S33(HexNAc): 13.31; T35(HexNAc): 13.31; S36(HexNAc): 13.31; N44(HexNAc): 13.31; S52(HexNAc): 13.31; N56(HexNAc): 13.31; N57(HexNAc): 13.31; S58(HexNAc): 13.31; N59(HexNAc): 13.31; S60(HexNAc): 13.31	HCD	1				80	7.0112e-07	1	100	150	5	1732.03	8656.1	-12826.1	157.55	4902.65	0	0	0	0	0	1528.13	0	0	0	42689	42689	MS2	16/1040	20180123_Lumos_RSLC3_Stadlmann_Penninger_IMBA_mESC_intact_PNGaseF_HILIC_17.raw
WD repeat-containing protein 26 (Fragment) OS=Mus musculus GN=Wdr26 PE=1 SV=1 - [F8WH48_MOUSE]	F8WH48	XGAGGGGGGGGGGQGQTPELACLSAQNGESSPSATSAGDLAHANGLLPAAPSAAGNNSNSLSVNNGVPGGAAAASATAAAAQATPELGSSLKK	1	X1(111.0); X1(D); C22(Carbamidomethyl); S89(HexNA); S90(HexNA)	T17(HexNAc): 12.47; S24(HexNAc): 12.47; N27(HexNAc): 12.47; S30(HexNAc): 12.47; S31(HexNAc): 12.47; S33(HexNAc): 12.47; T35(HexNAc): 12.47; S36(HexNAc): 12.47; N44(HexNAc): 12.47; S52(HexNAc): 12.47; N56(HexNAc): 12.47; N57(HexNAc): 12.47; S58(HexNAc): 12.47; N59(HexNAc): 12.47; S60(HexNAc): 12.47; S62(HexNAc): 12.47	HCD	1				9	8.70606	1	18	150	5	1735.23	8672.13	-12793.6	157.54	4051.04	0	0	0	0	0	1305.46	0	0	0	42688	42688	MS2	9/1040	20180123_Lumos_RSLC3_Stadlmann_Penninger_IMBA_mESC_intact_PNGaseF_HILIC_17.raw
Protein PRRC2A OS=Mus musculus GN=Prrc2a PE=1 SV=1 - [G3UX48_MOUSE]|Protein PRRC2A OS=Mus musculus GN=Prrc2a PE=1 SV=1 - [PRC2A_MOUSE]	G3UX48;Q7TSC1	QQQQQQQWQQQQQGTAPPAPVPPSPPQPVTLGAVPAPQAPPPPPK	2			HCD	1				58	9.95206e-05	0	4	130	4	1188.37	4750.44	-1.99	129.72	44445.4	0	2454.68	0	0	0	3315.32	0	0	0	35546	35546	MS2	26/470	20180123_Lumos_RSLC3_Stadlmann_Penninger_IMBA_mESC_intact_PNGaseF_HILIC_17.raw
Probable JmjC domain-containing histone demethylation protein 2C OS=Mus musculus GN=Jmjd1c PE=1 SV=1 - [G3UZM1_MOUSE]|Probable JmjC domain-containing histone demethylation protein 2C OS=Mus musculus GN=Jmjd1c PE=1 SV=3 - [JHD2C_MOUSE]|Probable JmjC domain-containing histone demethylation protein 2C OS=Mus musculus GN=Jmjd1c PE=1 SV=1 - [A0A0A0MQ98_MOUSE]|Probable JmjC domain-containing histone de…	G3UZM1;Q69ZK6;A0A0A0MQ98;G3UZX8	EIKEDGDQDASDSPNGSTSPPASQSNEQGSTLR	4	T31(HexNA)	S19(HexNAc): 98.91	HCD	1				149	9.80612e-14	1	0	150	3	1203.2	3607.58	0.88	57.15	291207	0	0	0	0	0	4914.03	0	0	0	15453	15453	MS2	19/376	20180123_Lumos_RSLC3_Stadlmann_Penninger_IMBA_mESC_intact_PNGaseF_HILIC_16.raw
Probable JmjC domain-containing histone demethylation protein 2C OS=Mus musculus GN=Jmjd1c PE=1 SV=1 - [G3UZM1_MOUSE]|Probable JmjC domain-containing histone demethylation protein 2C OS=Mus musculus GN=Jmjd1c PE=1 SV=3 - [JHD2C_MOUSE]|Probable JmjC domain-containing histone demethylation protein 2C OS=Mus musculus GN=Jmjd1c PE=1 SV=1 - [A0A0A0MQ98_MOUSE]|Probable JmjC domain-containing histone de…	G3UZM1;Q69ZK6;A0A0A0MQ98;G3UZX8	EIKEDGDQDASDSPNGSTSPPASQSNEQGSTLR	4	T31(HexNA)	S19(HexNAc): 98.93	HCD	1				113	3.53359e-10	1	1	150	3	1203.2	3607.58	1.08	57.34	327790	0	0	0	0	0	3009.58	0	0	0	15505	15505	MS2	17/376	20180123_Lumos_RSLC3_Stadlmann_Penninger_IMBA_mESC_intact_PNGaseF_HILIC_16.raw
Probable JmjC domain-containing histone demethylation protein 2C OS=Mus musculus GN=Jmjd1c PE=1 SV=1 - [G3UZM1_MOUSE]|Probable JmjC domain-containing histone demethylation protein 2C OS=Mus musculus GN=Jmjd1c PE=1 SV=3 - [JHD2C_MOUSE]|Probable JmjC domain-containing histone demethylation protein 2C OS=Mus musculus GN=Jmjd1c PE=1 SV=1 - [A0A0A0MQ98_MOUSE]|Probable JmjC domain-containing histone de…	G3UZM1;Q69ZK6;A0A0A0MQ98;G3UZX8	EIKEDGDQDASDSPNGSTSPPASQSNEQGSTLR	4	T31(HexNA)	S17(HexNAc): 99.06	HCD	1				52	0.000453822	1	0	139	4	902.649	3607.57	-0.5	57.28	237275	0	1765.05	0	0	0	8613.46	0	0	0	15488	15488	MS2	14/376	20180123_Lumos_RSLC3_Stadlmann_Penninger_IMBA_mESC_intact_PNGaseF_HILIC_16.raw
Probable JmjC domain-containing histone demethylation protein 2C OS=Mus musculus GN=Jmjd1c PE=1 SV=1 - [G3UZM1_MOUSE]|Probable JmjC domain-containing histone demethylation protein 2C OS=Mus musculus GN=Jmjd1c PE=1 SV=3 - [JHD2C_MOUSE]|Probable JmjC domain-containing histone demethylation protein 2C OS=Mus musculus GN=Jmjd1c PE=1 SV=1 - [A0A0A0MQ98_MOUSE]|Probable JmjC domain-containing histone de…	G3UZM1;Q69ZK6;A0A0A0MQ98;G3UZX8	EIKEDGDQDASDSPNGSTSPPASQSNEQGSTLRDLLTTTAGK	4	T39(HexNA)	S19(HexNAc): 99.16	HCD	1				167	2.91219e-15	2	12	74	4	1127.77	4508.07	-0.07	107.18	249230	0	0	0	0	0	0	0	0	0	29878	29878	MS2	27/482	20180123_Lumos_RSLC3_Stadlmann_Penninger_IMBA_mESC_intact_PNGaseF_HILIC_15.raw
Trans-acting transcription factor 1 OS=Mus musculus GN=Sp1 PE=1 SV=1 - [G3X8Q0_MOUSE]|Transcription factor Sp1 (Fragment) OS=Mus musculus GN=Sp1 PE=1 SV=1 - [E9Q113_MOUSE]	G3X8Q0;E9Q113	IESPNENSNNSQGPSQSGGTGELDLTAAQLSQGANGWQIISSSSGATPTSK	2	S50(HexNA)	S31(HexNAc): 99.6	HCD	1				129	1.88427e-11	0	9	150	4	1316.61	5263.43	-1.62	157.55	220412	0	0	0	0	0	3249.43	0	0	0	42368	42368	MS2	20/588	20180123_Lumos_RSLC3_Stadlmann_Penninger_IMBA_mESC_intact_PNGaseF_HILIC_16.raw
Trans-acting transcription factor 1 OS=Mus musculus GN=Sp1 PE=1 SV=1 - [G3X8Q0_MOUSE]|Transcription factor Sp1 (Fragment) OS=Mus musculus GN=Sp1 PE=1 SV=1 - [E9Q113_MOUSE]	G3X8Q0;E9Q113	IESPNENSNNSQGPSQSGGTGELDLTAAQLSQGANGWQIISSSSGATPTSK	2	S50(HexNA)	T20(HexNAc): 49.91; T26(HexNAc): 49.91	HCD	1				114	5.93474e-10	0	85	150	4	1316.62	5263.47	5.99	153.63	166326	0	1205.15	0	0	0	3171.93	0	0	0	41701	41701	MS2	30/588	20180123_Lumos_RSLC3_Stadlmann_Penninger_IMBA_mESC_intact_PNGaseF_HILIC_17.raw
Trans-acting transcription factor 1 OS=Mus musculus GN=Sp1 PE=1 SV=1 - [G3X8Q0_MOUSE]|Transcription factor Sp1 (Fragment) OS=Mus musculus GN=Sp1 PE=1 SV=1 - [E9Q113_MOUSE]	G3X8Q0;E9Q113	IESPNENSNNSQGPSQSGGTGELDLTAAQLSQGANGWQIISSSSGATPTSK	2	S31(HexNA)	S31(HexNAc): 100	HCD	1				94	5.78955e-08	0	5	67	4	1316.62	5263.45	2.56	154.31	707115	0	0	0	0	0	0	0	0	0	41548	41548	MS2	18/588	20180123_Lumos_RSLC3_Stadlmann_Penninger_IMBA_mESC_intact_PNGaseF_HILIC_16.raw
Trans-acting transcription factor 1 OS=Mus musculus GN=Sp1 PE=1 SV=1 - [G3X8Q0_MOUSE]|Transcription factor Sp1 (Fragment) OS=Mus musculus GN=Sp1 PE=1 SV=1 - [E9Q113_MOUSE]	G3X8Q0;E9Q113	IESPNENSNNSQGPSQSGGTGELDLTAAQLSQGANGWQIISSSSGATPTSK	2			HCD	1				84	6.85865e-07	0	0	150	4	1265.85	5060.37	1.65	158.61	4714.18	0	1916.05	0	0	0	1466.27	0	0	0	40457	40457	MS2	23/588	20180123_Lumos_RSLC3_Stadlmann_Penninger_IMBA_mESC_intact_PNGaseF_HILIC_20.raw
Trans-acting transcription factor 1 OS=Mus musculus GN=Sp1 PE=1 SV=1 - [G3X8Q0_MOUSE]|Transcription factor Sp1 (Fragment) OS=Mus musculus GN=Sp1 PE=1 SV=1 - [E9Q113_MOUSE]	G3X8Q0;E9Q113	IESPNENSNNSQGPSQSGGTGELDLTAAQLSQGANGWQIISSSSGATPTSK	2			HCD	1				83	7.84787e-07	0	59	150	3	1687.46	5060.38	4	160	5445	0	0	0	0	0	1604.22	0	0	0	44662	44662	MS2	12/588	20180123_Lumos_RSLC3_Stadlmann_Penninger_IMBA_mESC_intact_PNGaseF_HILIC_15.raw
Trans-acting transcription factor 1 OS=Mus musculus GN=Sp1 PE=1 SV=1 - [G3X8Q0_MOUSE]|Transcription factor Sp1 (Fragment) OS=Mus musculus GN=Sp1 PE=1 SV=1 - [E9Q113_MOUSE]	G3X8Q0;E9Q113	IESPNENSNNSQGPSQSGGTGELDLTAAQLSQGANGWQIISSSSGATPTSK	2			HCD	1				70	1.6378e-05	0	100	150	3	1687.47	5060.4	7.33	158.59	4788.85	0	0	0	0	0	1268.68	0	0	0	42970	42970	MS2	12/588	20180123_Lumos_RSLC3_Stadlmann_Penninger_IMBA_mESC_intact_PNGaseF_HILIC_17.raw
Trans-acting transcription factor 1 OS=Mus musculus GN=Sp1 PE=1 SV=1 - [G3X8Q0_MOUSE]|Transcription factor Sp1 (Fragment) OS=Mus musculus GN=Sp1 PE=1 SV=1 - [E9Q113_MOUSE]	G3X8Q0;E9Q113	IESPNENSNNSQGPSQSGGTGELDLTAAQLSQGANGWQIISSSSGATPTSKEQSGNSTNGSESSK	2	S64(HexNA)	T26(HexNAc): 99.53	HCD	1				82	5.89295e-07	1	100	150	4	1664.77	6656.07	8.01	140.28	110877	0	0	0	0	0	1991.39	0	0	0	37282	37282	MS2	21/756	20180123_Lumos_RSLC3_Stadlmann_Penninger_IMBA_mESC_intact_PNGaseF_HILIC_19.raw
Trans-acting transcription factor 1 OS=Mus musculus GN=Sp1 PE=1 SV=1 - [G3X8Q0_MOUSE]|Transcription factor Sp1 (Fragment) OS=Mus musculus GN=Sp1 PE=1 SV=1 - [E9Q113_MOUSE]	G3X8Q0;E9Q113	IESPNENSNNSQGPSQSGGTGELDLTAAQLSQGANGWQIISSSSGATPTSKEQSGNSTNGSESSK	2	T49(HexNA); S50(HexNA)	T49(HexNAc): 96.99; S50(HexNAc): 96.99	HCD	1				20	0.915918	1	0	150	4	1715.53	6859.12	3.39	136.6	39773.8	0	0	0	0	0	1768.13	0	0	0	36425	36425	MS2	9/756	20180123_Lumos_RSLC3_Stadlmann_Penninger_IMBA_mESC_intact_PNGaseF_HILIC_19.raw
Protein Sec24c OS=Mus musculus GN=Sec24c PE=1 SV=1 - [G3X972_MOUSE]	G3X972	APPSSGAPPASAAQVPCGQTTYGQFGQGDIQNGPSSTAQMQR	1	C17(Carbamidomethyl)		HCD	1				94	6.03026e-08	0	21	100	4	1051.49	4202.92	-0.4	110.45	55503.6	0	18309.9	4692.12	10427.1	1279.88	16488.6	0	4132.3	0	30475	30475	MS2	31/450	20180123_Lumos_RSLC3_Stadlmann_Penninger_IMBA_mESC_intact_PNGaseF_HILIC_17.raw
Protein Sec24c OS=Mus musculus GN=Sec24c PE=1 SV=1 - [G3X972_MOUSE]	G3X972	APPSSGAPPASAAQVPCGQTTYGQFGQGDIQNGPSSTAQMQR	1	C17(Carbamidomethyl); T37(HexNA)	T20(HexNAc): 49.9; T21(HexNAc): 49.9	HCD	1				87	2.75754e-07	0	0	150	3	1469.34	4406.02	2.49	109.13	44884.6	0	0	0	0	0	914.335	0	0	0	29606	29606	MS2	25/450	20180123_Lumos_RSLC3_Stadlmann_Penninger_IMBA_mESC_intact_PNGaseF_HILIC_16.raw
Protein Sec24c OS=Mus musculus GN=Sec24c PE=1 SV=1 - [G3X972_MOUSE]	G3X972	APPSSGAPPASAAQVPCGQTTYGQFGQGDIQNGPSSTAQMQR	1	C17(Carbamidomethyl); S36(HexNA); T37(HexNA)	T20(HexNAc): 100; T21(HexNAc): 100	HCD	1				66	3.26214e-05	0	18	150	4	1153.03	4609.09	1.32	106.35	200694	0	0	0	0	0	11020.8	0	0	0	29380	29380	MS2	18/450	20180123_Lumos_RSLC3_Stadlmann_Penninger_IMBA_mESC_intact_PNGaseF_HILIC_17.raw
Protein Sec24c OS=Mus musculus GN=Sec24c PE=1 SV=1 - [G3X972_MOUSE]	G3X972	APPSSGAPPASAAQVPCGQTTYGQFGQGDIQNGPSSTAQMQR	1	C17(Carbamidomethyl); T37(HexNA)	T20(HexNAc): 50; T21(HexNAc): 50	HCD	1				41	0.0113877	0	37	150	4	1102.26	4406	-0.44	107.74	248006	0	1258.49	0	0	0	0	0	0	0	29733	29733	MS2	16/450	20180123_Lumos_RSLC3_Stadlmann_Penninger_IMBA_mESC_intact_PNGaseF_HILIC_17.raw
Protein Sec24c OS=Mus musculus GN=Sec24c PE=1 SV=1 - [G3X972_MOUSE]	G3X972	APPSSGAPPASAAQVPCGQTTYGQFGQGDIQNGPSSTAQMQR	1	C17(Carbamidomethyl); M40(Oxidation)	M40(Oxidation): 100	HCD	1				25	0.464891	0	26	75	4	1055.49	4218.93	1.16	105.99	15989.7	0	0	0	0	0	0	0	0	0	29520	29520	MS2	25/450	20180123_Lumos_RSLC3_Stadlmann_Penninger_IMBA_mESC_intact_PNGaseF_HILIC_15.raw
Integrin alpha 7 OS=Mus musculus GN=Itga7 PE=1 SV=1 - [G3X9Q1_MOUSE]	G3X9Q1	NVTLDCAQGTAK	1	C6(Carbamidomethyl); T10(HexNA)	N1(HexNAc): 100	HCD	1	1702.58	id=HexNAc2.Hex8_N-Glycan	0.85	50	0.00090593	0	17	150	3	494.236	1480.69	-1.62	40.81	138002	0	2007.8	0	0	0	31017.1	0	7484.9	0	10962	10962	MS2	7/124	20180123_Lumos_RSLC3_Stadlmann_Penninger_IMBA_mESC_intact_PNGaseF_HILIC_19.raw
Integrin alpha 7 OS=Mus musculus GN=Itga7 PE=1 SV=1 - [G3X9Q1_MOUSE]	G3X9Q1	NVTLDCAQGTAK	1	C6(Carbamidomethyl); T10(HexNA)	N1(HexNAc): 99.71	HCD	1	1864.63	id=HexNAc2.Hex9_N-Glycan	0.86	69	1.26231e-05	0	10	150	3	494.238	1480.7	3.14	40.69	75795.9	0	0	0	0	0	16684.3	0	4888.11	0	10924	10924	MS2	8/124	20180123_Lumos_RSLC3_Stadlmann_Penninger_IMBA_mESC_intact_PNGaseF_HILIC_19.raw
Phosphatidic acid phosphatase type 2c, isoform CRA_a OS=Mus musculus GN=Plpp2 PE=1 SV=1 - [G3XA61_MOUSE]|Phospholipid phosphatase 2 OS=Mus musculus GN=Plpp2 PE=1 SV=1 - [PLPP2_MOUSE]	G3XA61;Q9DAX2	GSPANVTEAR	2	T7(HexNA)	N5(HexNAc): 99.38	HCD	1	1540.53	id=HexNAc2.Hex7_N-Glycan	1.49	9	7.86666	0	20	150	3	402.199	1204.58	1.07	25.71	46062.7	0	0	0	0	0	12033.3	0	1543.08	0	6589	6589	MS2	1994-05-01	20180123_Lumos_RSLC3_Stadlmann_Penninger_IMBA_mESC_intact_PNGaseF_HILIC_18.raw
Phosphatidic acid phosphatase type 2c, isoform CRA_a OS=Mus musculus GN=Plpp2 PE=1 SV=1 - [G3XA61_MOUSE]|Phospholipid phosphatase 2 OS=Mus musculus GN=Plpp2 PE=1 SV=1 - [PLPP2_MOUSE]	G3XA61;Q9DAX2	GSPANVTEAR	2	T7(HexNA)	S2(HexNAc): 99.72	HCD	1	1702.58	id=HexNAc2.Hex8_N-Glycan	1.59	16	1.69101	0	7	150	3	402.199	1204.58	0.54	25.66	85437.4	0	0	0	0	0	20946.7	0	5792.3	0	6504	6504	MS2	1994-05-01	20180123_Lumos_RSLC3_Stadlmann_Penninger_IMBA_mESC_intact_PNGaseF_HILIC_19.raw
Splicing factor 3B subunit 1 OS=Mus musculus GN=Sf3b1 PE=1 SV=1 - [G5E866_MOUSE]|Splicing factor 3B subunit 1 OS=Mus musculus GN=Sf3b1 PE=1 SV=1 - [SF3B1_MOUSE]|Splicing factor 3B subunit 1 OS=Mus musculus GN=Sf3b1 PE=1 SV=1 - [A0A087WNS2_MOUSE]	G5E866;Q99NB9;A0A087WNS2	AALDEAQGVGLDSTGYYDQEIYGGSDSR	3			HCD	1				52	0.00053785	0	47	150	3	979.769	2937.29	-3.02	138.05	1788.74	0	0	0	0	0	0	0	0	0	36749	36749	MS2	9/304	20180123_Lumos_RSLC3_Stadlmann_Penninger_IMBA_mESC_intact_PNGaseF_HILIC_19.raw
E3 ubiquitin-protein ligase TRIP12 OS=Mus musculus GN=Trip12 PE=1 SV=1 - [TRIPC_MOUSE]|E3 ubiquitin-protein ligase TRIP12 (Fragment) OS=Mus musculus GN=Trip12 PE=1 SV=4 - [A0A0B4J1N9_MOUSE]|E3 ubiquitin-protein ligase TRIP12 (Fragment) OS=Mus musculus GN=Trip12 PE=1 SV=1 - [A0A087WP92_MOUSE]|E3 ubiquitin-protein ligase TRIP12 OS=Mus musculus GN=Trip12 PE=1 SV=1 - [A0A087WNZ7_MOUSE]|E3 ubiquitin-p…	G5E870;A0A0B4J1N9;A0A087WP92;A0A087WNZ7;A0A087WQ02	AGCSTITDSSSAASTSSSSSAIASASSTVPAGAR	5	C3(Carbamidomethyl)		HCD	1				99	1.66503e-08	0	15	150	3	1030.81	3090.42	1.71	93.56	18680.3	0	3126.38	1001.46	0	0	4936.82	0	0	0	25860	25860	MS2	28/312	20180123_Lumos_RSLC3_Stadlmann_Penninger_IMBA_mESC_intact_PNGaseF_HILIC_18.raw
[truncated: 7,180 more rows]
