# Supplementary material for: Analysis of PNGase F‐Resistant N‐Glycopeptides Using SugarQb for Proteome Discoverer 2.1 Reveals Cryptic Substrate Specificities
Source: Proteomics. 2018 Jun 10;18(13):1700436. doi: 10.1002/pmic.201700436 (PMC6055662; doi:10.1002/pmic.201700436)
Supplement: Supplementary file 5 — Supporting information. [file PMIC-18-na-s005.xlsx]

## Sheet: mESC_control_nonPNGaseFdigested
Supplementary Table 5.: Glycoproteomic analysis of mESC glycopeptides (untreated control) using MS Amanda.
																								Oxonium Ion Intensities [m/z]
Protein Descriptions	Protein Accessions	Annotated Sequence	# Proteins	Modifications (MS Amanda)	ptmRS [9]: Best Site Probabilities	Activation Type	Search Engine Rank	SugarQb Glycan Mass	SugarQb Glycan ID	SugarQb-Score	Amanda Score	E-Value	P-Value	Precursor m/z	Precursor Charge	# Missed Cleavages	Isolation Interference [%]	Ion Inject Time [ms]	Charge	m/z [Da]	MH+ [Da]	DeltaM [ppm]	RT [min]	204.087	243.026	274.092	292.103	290.087	308.098	366.139	512.197	528.192	657.235	First Scan	Last Scan	MS Order	Ions Matched	Spectrum File
Prothymosin alpha OS=Mus musculus GN=Ptma PE=1 SV=1 - [A0A087WP98_MOUSE]	A0A087WP98	EVVEEAENGRDAPANGNAVRR	1	N15(Deamidated); N17(HexNAc)	N15(Deamidated): 99.51; N17(HexNAc): 99.51	HCD	1				188.89	1.29128e-19	1.29128e-19	0	819.72	3	2		150	3	819.721	2457.15	-4.77	63.73	6403.5	0	0	0	0	0	2082.04	0	0	0	17584	17584	MS2	19/414	20180123_Lumos_RSLC3_Stadlmann_Penninger_IMBA_mESC_intact_PNGaseF_HILIC_18.raw
UBX domain-containing protein 4 (Fragment) OS=Mus musculus GN=Ubxn4 PE=1 SV=1 - [A0A087WSK5_MOUSE]	A0A087WSK5	NTELCETPATSDTKSDTATGGECTGHDSHSQEPHGCSNQRPAEDLTVR	1	C5(Carbamidomethyl); C23(Carbamidomethyl); C36(Carbamidomethyl)		HCD	1				917.73	1.685e-92	1.685e-92	254645	874.38	6	1	5	150	6	874.38	5241.25	0.8	56.61	37999.9	0	11809.2	1742.3	0	0	14375.5	0	0	0	15517	15517	MS2	51/532	20180123_Lumos_RSLC3_Stadlmann_Penninger_IMBA_mESC_intact_PNGaseF_HILIC_18.raw
UBX domain-containing protein 4 (Fragment) OS=Mus musculus GN=Ubxn4 PE=1 SV=1 - [A0A087WSK5_MOUSE]	A0A087WSK5	NTELCETPATSDTKSDTATGGECTGHDSHSQEPHGCSNQRPAEDLTVR	1	C5(Carbamidomethyl); C23(Carbamidomethyl); C36(Carbamidomethyl)		HCD	1				820.29	9.36077e-83	9.36077e-83	789669	1049.06	5	1	2	132	5	1049.06	5241.25	0.93	56.33	46042.7	0	0	0	0	0	14746.9	0	3624.01	0	15311	15311	MS2	55/550	20180123_Lumos_RSLC3_Stadlmann_Penninger_IMBA_mESC_intact_PNGaseF_HILIC_17.raw
UBX domain-containing protein 4 (Fragment) OS=Mus musculus GN=Ubxn4 PE=1 SV=1 - [A0A087WSK5_MOUSE]	A0A087WSK5	NTELCETPATSDTKSDTATGGECTGHDSHSQEPHGCSNQRPAEDLTVR	1	N1(Deamidated); C5(Carbamidomethyl); C23(Carbamidomethyl); C36(Carbamidomethyl)	N1(Deamidated): 100	HCD	1				373.48	4.48628e-38	4.48628e-38	0	874.55	6	1	17	150	6	874.547	5242.25	4.16	57.21	15427.8	0	4583.46	1131.06	0	0	5352.49	0	0	0	15732	15732	MS2	24/532	20180123_Lumos_RSLC3_Stadlmann_Penninger_IMBA_mESC_intact_PNGaseF_HILIC_19.raw
UBX domain-containing protein 4 (Fragment) OS=Mus musculus GN=Ubxn4 PE=1 SV=1 - [A0A087WSK5_MOUSE]	A0A087WSK5	NTELCETPATSDTKSDTATGGECTGHDSHSQEPHGCSNQRPAEDLTVR	1	C5(Carbamidomethyl); C23(Carbamidomethyl); C36(Carbamidomethyl); N38(Deamidated)	N1(Deamidated): 99.99	HCD	1				258.07	1.55963e-26	1.55963e-26	0	1049.26	5	1	22	150	5	1049.26	5242.25	4.98	57.06	15323.3	0	2373.08	0	0	0	6239.61	0	0	0	14868	14868	MS2	20/544	20180123_Lumos_RSLC3_Stadlmann_Penninger_IMBA_mESC_intact_PNGaseF_HILIC_20.raw
Microtubule-associated protein 4 OS=Mus musculus GN=Map4 PE=4 SV=1 - [A0A0G2JDN7_MOUSE]|Microtubule-associated protein OS=Mus musculus GN=Map4 PE=1 SV=2 - [A0A0B4J1M9_MOUSE]	A0A0G2JDN7;A0A0B4J1M9	TEGGGSEALPCPGPPAGEEPVIPEAAPDAGAPTSASGLSGHTTLSGGGDQREPQTLDSQIQETN	2	C11(Carbamidomethyl); N64(Deamidated)	N64(Deamidated): 100	HCD	1				186.68	2.14984e-19	2.14984e-19	0	1251.18	5	1	0	150	5	1251.18	6251.88	1.7	133.8	16953.1	0	5321.69	1612.01	0	0	7703.05	0	0	0	36585	36585	MS2	20/615	20180123_Lumos_RSLC3_Stadlmann_Penninger_IMBA_mESC_intact_PNGaseF_HILIC_17.raw
Protein Atp11b (Fragment) OS=Mus musculus GN=Atp11b PE=4 SV=1 - [A0A0G2JE89_MOUSE]|Phospholipid-transporting ATPase OS=Mus musculus GN=Atp11b PE=1 SV=1 - [Q6DFW5_MOUSE]|Protein Atp11b (Fragment) OS=Mus musculus GN=Atp11b PE=4 SV=1 - [A0A0G2JF19_MOUSE]	A0A0G2JE89;Q6DFW5;A0A0G2JF19	KVFDRQLHPTSTEK	3	S11(HexNAc)	S11(HexNAc): 98.99	HCD	1	1540.53	id=HexNAc2.Hex7_N-Glycan	0.7	184.26	3.74885e-19	3.74885e-19	3.54017e+06	630.33	3	2	10	141	3	630.328	1888.97	-4.38	138.06	554462	0	1510.3	1076.3	0	0	107526	0	23700.6	0	38718	38718	MS2	12/219	20180123_Lumos_RSLC3_Stadlmann_Penninger_IMBA_mESC_intact_PNGaseF_HILIC_15.raw
Protein Traj5 (Fragment) OS=Mus musculus GN=Traj5 PE=4 SV=1 - [A0A0G2JFC2_MOUSE]	A0A0G2JFC2	VGTQVVGQLTFGR	1	T10(HexNAc)	T10(HexNAc): 100	HCD	1	1702.58	id=HexNAc2.Hex8_N-Glycan	0.93	213.11	4.88462e-22	4.88462e-22	2.82484e+06	522.28	3	0	2	150	3	522.278	1564.82	-8.15	55.23	409569	0	6659.48	1653.24	0	0	97886.9	0	27610.1	0	15115	15115	MS2	15/194	20180123_Lumos_RSLC3_Stadlmann_Penninger_IMBA_mESC_intact_PNGaseF_HILIC_18.raw
Cullin-4B OS=Mus musculus GN=Cul4b PE=1 SV=1 - [CUL4B_MOUSE]|Cullin-4B OS=Mus musculus GN=Cul4b PE=1 SV=2 - [E9PXY1_MOUSE]|Cullin-4B OS=Mus musculus GN=Cul4b PE=1 SV=1 - [J3QJX0_MOUSE]	A2A432;E9PXY1;J3QJX0	LNSSSSSSNSSNEREDFDSTSSSSTPPQPR	3			HCD	1				870.24	9.4693e-88	9.4693e-88	717037	1058.79	3	1	4	150	3	1058.79	3174.36	-1.38	56.1	16829.3	0	0	0	0	0	2932.22	0	0	0	15368	15368	MS2	55/327	20180123_Lumos_RSLC3_Stadlmann_Penninger_IMBA_mESC_intact_PNGaseF_HILIC_18.raw
Cullin-4B OS=Mus musculus GN=Cul4b PE=1 SV=1 - [CUL4B_MOUSE]|Cullin-4B OS=Mus musculus GN=Cul4b PE=1 SV=2 - [E9PXY1_MOUSE]|Cullin-4B OS=Mus musculus GN=Cul4b PE=1 SV=1 - [J3QJX0_MOUSE]	A2A432;E9PXY1;J3QJX0	LNSSSSSSNSSNEREDFDSTSSSSTPPQPR	3			HCD	1				774.22	3.78657e-78	3.78657e-78	0	1058.79	3	1	24	150	3	1058.79	3174.37	0.35	78.46	18138.7	0	969.966	0	0	0	2711.01	0	0	0	21148	21148	MS2	42/327	20180123_Lumos_RSLC3_Stadlmann_Penninger_IMBA_mESC_intact_PNGaseF_HILIC_16.raw
Cullin-4B OS=Mus musculus GN=Cul4b PE=1 SV=1 - [CUL4B_MOUSE]|Cullin-4B OS=Mus musculus GN=Cul4b PE=1 SV=2 - [E9PXY1_MOUSE]|Cullin-4B OS=Mus musculus GN=Cul4b PE=1 SV=1 - [J3QJX0_MOUSE]	A2A432;E9PXY1;J3QJX0	LNSSSSSSNSSNEREDFDSTSSSSTPPQPR	3			HCD	1				766.93	2.02762e-77	2.02762e-77	0	1058.79	3	1	11	150	3	1058.79	3174.37	0.23	75.33	22122.5	0	1023.41	0	0	0	2036.41	0	0	0	20278	20278	MS2	44/327	20180123_Lumos_RSLC3_Stadlmann_Penninger_IMBA_mESC_intact_PNGaseF_HILIC_16.raw
Cullin-4B OS=Mus musculus GN=Cul4b PE=1 SV=1 - [CUL4B_MOUSE]|Cullin-4B OS=Mus musculus GN=Cul4b PE=1 SV=2 - [E9PXY1_MOUSE]|Cullin-4B OS=Mus musculus GN=Cul4b PE=1 SV=1 - [J3QJX0_MOUSE]	A2A432;E9PXY1;J3QJX0	LNSSSSSSNSSNEREDFDSTSSSSTPPQPR	3			HCD	1				677.02	1.98638e-68	1.98638e-68	181488	1058.79	3	1	0	150	3	1058.79	3174.37	0.12	56.25	10135	0	1701.06	0	0	0	3761.83	0	0	0	14663	14663	MS2	34/327	20180123_Lumos_RSLC3_Stadlmann_Penninger_IMBA_mESC_intact_PNGaseF_HILIC_20.raw
Cullin-4B OS=Mus musculus GN=Cul4b PE=1 SV=1 - [CUL4B_MOUSE]|Cullin-4B OS=Mus musculus GN=Cul4b PE=1 SV=2 - [E9PXY1_MOUSE]|Cullin-4B OS=Mus musculus GN=Cul4b PE=1 SV=1 - [J3QJX0_MOUSE]	A2A432;E9PXY1;J3QJX0	LNSSSSSSNSSNEREDFDSTSSSSTPPQPR	3			HCD	1				645.38	2.89474e-65	2.89474e-65	832147	1058.79	3	1	7	150	3	1058.79	3174.37	-0.92	75.71	12242.1	0	1506.1	0	0	0	1013.83	0	0	0	20391	20391	MS2	37/327	20180123_Lumos_RSLC3_Stadlmann_Penninger_IMBA_mESC_intact_PNGaseF_HILIC_16.raw
Cullin-4B OS=Mus musculus GN=Cul4b PE=1 SV=1 - [CUL4B_MOUSE]|Cullin-4B OS=Mus musculus GN=Cul4b PE=1 SV=2 - [E9PXY1_MOUSE]|Cullin-4B OS=Mus musculus GN=Cul4b PE=1 SV=1 - [J3QJX0_MOUSE]	A2A432;E9PXY1;J3QJX0	LNSSSSSSNSSNEREDFDSTSSSSTPPQPR	3			HCD	1				543.81	4.15534e-55	4.15534e-55	198525	1058.8	3	1	5	150	3	1058.8	3174.37	1.39	56.43	11753.9	0	1259.25	0	0	0	2494.84	0	0	0	14708	14708	MS2	36/327	20180123_Lumos_RSLC3_Stadlmann_Penninger_IMBA_mESC_intact_PNGaseF_HILIC_20.raw
Cullin-4B OS=Mus musculus GN=Cul4b PE=1 SV=1 - [CUL4B_MOUSE]|Cullin-4B OS=Mus musculus GN=Cul4b PE=1 SV=2 - [E9PXY1_MOUSE]|Cullin-4B OS=Mus musculus GN=Cul4b PE=1 SV=1 - [J3QJX0_MOUSE]	A2A432;E9PXY1;J3QJX0	LNSSSSSSNSSNEREDFDSTSSSSTPPQPR	3	N12(Deamidated)	N9(Deamidated): 50; N12(Deamidated): 50	HCD	1				173.56	4.40644e-18	4.40644e-18	0	794.6	4	1	59	150	4	794.599	3175.37	6.48	56.15	4229.47	0	0	0	0	0	1114.8	0	0	0	15385	15385	MS2	15/327	20180123_Lumos_RSLC3_Stadlmann_Penninger_IMBA_mESC_intact_PNGaseF_HILIC_18.raw
Cullin-4B OS=Mus musculus GN=Cul4b PE=1 SV=1 - [CUL4B_MOUSE]|Cullin-4B OS=Mus musculus GN=Cul4b PE=1 SV=2 - [E9PXY1_MOUSE]|Cullin-4B OS=Mus musculus GN=Cul4b PE=1 SV=1 - [J3QJX0_MOUSE]	A2A432;E9PXY1;J3QJX0	MAEESSSSSSSSSPTAATSQQQQQQQLK	3	T15(HexNAc)	S9(HexNAc): 49.87; S10(HexNAc): 49.87	HCD	1				729.76	1.05796e-73	1.05796e-73	0	1044.47	3	0	0	150	3	1044.47	3131.39	0.43	49.86	188114	0	0	0	0	0	1493.87	0	0	0	13360	13360	MS2	44/411	20180123_Lumos_RSLC3_Stadlmann_Penninger_IMBA_mESC_intact_PNGaseF_HILIC_16.raw
Cullin-4B OS=Mus musculus GN=Cul4b PE=1 SV=1 - [CUL4B_MOUSE]|Cullin-4B OS=Mus musculus GN=Cul4b PE=1 SV=2 - [E9PXY1_MOUSE]|Cullin-4B OS=Mus musculus GN=Cul4b PE=1 SV=1 - [J3QJX0_MOUSE]	A2A432;E9PXY1;J3QJX0	MAEESSSSSSSSSPTAATSQQQQQQQLK	3	M1(Oxidation)	M1(Oxidation): 100	HCD	1				579.81	1.04464e-58	1.04464e-58	638328	982.11	3	0	100	150	3	982.107	2944.31	-0.19	47.9	13265.9	0	0	0	0	0	2092.68	0	0	0	12800	12800	MS2	41/377	20180123_Lumos_RSLC3_Stadlmann_Penninger_IMBA_mESC_intact_PNGaseF_HILIC_16.raw
Cullin-4B OS=Mus musculus GN=Cul4b PE=1 SV=1 - [CUL4B_MOUSE]|Cullin-4B OS=Mus musculus GN=Cul4b PE=1 SV=2 - [E9PXY1_MOUSE]|Cullin-4B OS=Mus musculus GN=Cul4b PE=1 SV=1 - [J3QJX0_MOUSE]	A2A432;E9PXY1;J3QJX0	MAEESSSSSSSSSPTAATSQQQQQQQLK	3	T15(HexNAc)	S9(HexNAc): 49.79; S10(HexNAc): 49.79	HCD	1				551.49	7.1038e-56	7.1038e-56	0	1044.47	3	0	0	150	3	1044.47	3131.39	-0.85	51.42	45882.6	0	0	0	0	0	1630.28	0	0	0	13798	13798	MS2	35/405	20180123_Lumos_RSLC3_Stadlmann_Penninger_IMBA_mESC_intact_PNGaseF_HILIC_16.raw
Protein Zmynd8 OS=Mus musculus GN=Zmynd8 PE=1 SV=1 - [A2A482_MOUSE]|Protein Zmynd8 OS=Mus musculus GN=Zmynd8 PE=1 SV=1 - [A2A484_MOUSE]|Protein Zmynd8 OS=Mus musculus GN=Zmynd8 PE=1 SV=1 - [A2A483_MOUSE]|Protein Zmynd8 OS=Mus musculus GN=Zmynd8 PE=1 SV=1 - [A2A485_MOUSE]|Protein Zmynd8 OS=Mus musculus GN=Zmynd8 PE=1 SV=2 - [E9Q8D1_MOUSE]|Protein Zmynd8 OS=Mus musculus GN=Zmynd8 PE=1 SV=1 - [Q3U1M…	A2A482;A2A484;A2A483;A2A485;E9Q8D1;Q3U1M7;Q3UH28	SCTQSATAPQQEADAEASTETGNKSSQGNSSNTQSAPSEPASAPK	7	C2(Carbamidomethyl)		HCD	1				705.46	2.84321e-71	2.84321e-71	625936	1124.5	4	1	7	150	4	1124.5	4494.97	1.69	62.16	29279.3	0	3348.95	1135.98	0	0	0	0	2879.01	0	17159	17159	MS2	47/510	20180123_Lumos_RSLC3_Stadlmann_Penninger_IMBA_mESC_intact_PNGaseF_HILIC_19.raw
Protein Zmynd8 OS=Mus musculus GN=Zmynd8 PE=1 SV=1 - [A2A482_MOUSE]|Protein Zmynd8 OS=Mus musculus GN=Zmynd8 PE=1 SV=1 - [A2A484_MOUSE]|Protein Zmynd8 OS=Mus musculus GN=Zmynd8 PE=1 SV=1 - [A2A483_MOUSE]|Protein Zmynd8 OS=Mus musculus GN=Zmynd8 PE=1 SV=1 - [A2A485_MOUSE]|Protein Zmynd8 OS=Mus musculus GN=Zmynd8 PE=1 SV=2 - [E9Q8D1_MOUSE]|Protein Zmynd8 OS=Mus musculus GN=Zmynd8 PE=1 SV=1 - [Q3U1M…	A2A482;A2A484;A2A483;A2A485;E9Q8D1;Q3U1M7;Q3UH28	SCTQSATAPQQEADAEASTETGNKSSQGNSSNTQSAPSEPASAPK	7	C2(Carbamidomethyl); N23(Deamidated); N29(Deamidated)	N23(Deamidated): 99.58; N29(Deamidated): 99.58	HCD	1				343.4	4.56791e-35	4.56791e-35	130471	1499.66	3	1	47	150	3	1499.66	4496.95	4.39	63.23	4002.7	0	0	0	0	0	0	0	0	0	17440	17440	MS2	24/477	20180123_Lumos_RSLC3_Stadlmann_Penninger_IMBA_mESC_intact_PNGaseF_HILIC_18.raw
Protein Zmynd8 OS=Mus musculus GN=Zmynd8 PE=1 SV=1 - [A2A482_MOUSE]|Protein Zmynd8 OS=Mus musculus GN=Zmynd8 PE=1 SV=1 - [A2A484_MOUSE]|Protein Zmynd8 OS=Mus musculus GN=Zmynd8 PE=1 SV=1 - [A2A483_MOUSE]|Protein Zmynd8 OS=Mus musculus GN=Zmynd8 PE=1 SV=1 - [A2A485_MOUSE]|Protein Zmynd8 OS=Mus musculus GN=Zmynd8 PE=1 SV=2 - [E9Q8D1_MOUSE]|Protein Zmynd8 OS=Mus musculus GN=Zmynd8 PE=1 SV=1 - [Q3U1M…	A2A482;A2A484;A2A483;A2A485;E9Q8D1;Q3U1M7;Q3UH28	SCTQSATAPQQEADAEASTETGNKSSQGNSSNTQSAPSEPASAPK	7	C2(Carbamidomethyl)		HCD	1				297.42	1.81285e-30	1.81285e-30	0	1498.99	3	1	0	150	3	1498.99	4494.97	0.57	62.15	6041.12	0	1128.74	0	0	0	2560.88	0	0	0	17156	17156	MS2	22/477	20180123_Lumos_RSLC3_Stadlmann_Penninger_IMBA_mESC_intact_PNGaseF_HILIC_19.raw
Protein Zmynd8 OS=Mus musculus GN=Zmynd8 PE=1 SV=1 - [A2A482_MOUSE]|Protein Zmynd8 OS=Mus musculus GN=Zmynd8 PE=1 SV=1 - [A2A484_MOUSE]|Protein Zmynd8 OS=Mus musculus GN=Zmynd8 PE=1 SV=1 - [A2A483_MOUSE]|Protein Zmynd8 OS=Mus musculus GN=Zmynd8 PE=1 SV=1 - [A2A485_MOUSE]|Protein Zmynd8 OS=Mus musculus GN=Zmynd8 PE=1 SV=2 - [E9Q8D1_MOUSE]|Protein Zmynd8 OS=Mus musculus GN=Zmynd8 PE=1 SV=1 - [Q3U1M…	A2A482;A2A484;A2A483;A2A485;E9Q8D1;Q3U1M7;Q3UH28	SCTQSATAPQQEADAEASTETGNKSSQGNSSNTQSAPSEPASAPK	7	C2(Carbamidomethyl); N32(Deamidated)	N29(Deamidated): 50; N32(Deamidated): 50	HCD	1				295.92	2.56152e-30	2.56152e-30	0	1499.33	3	1	0	150	3	1499.33	4495.97	3.5	62.12	9350.34	0	1103.47	0	0	0	3519.35	0	1009.87	0	17147	17147	MS2	22/471	20180123_Lumos_RSLC3_Stadlmann_Penninger_IMBA_mESC_intact_PNGaseF_HILIC_19.raw
Protein Zmynd8 OS=Mus musculus GN=Zmynd8 PE=1 SV=1 - [A2A482_MOUSE]|Protein Zmynd8 OS=Mus musculus GN=Zmynd8 PE=1 SV=1 - [A2A484_MOUSE]|Protein Zmynd8 OS=Mus musculus GN=Zmynd8 PE=1 SV=1 - [A2A483_MOUSE]|Protein Zmynd8 OS=Mus musculus GN=Zmynd8 PE=1 SV=1 - [A2A485_MOUSE]|Protein Zmynd8 OS=Mus musculus GN=Zmynd8 PE=1 SV=2 - [E9Q8D1_MOUSE]|Protein Zmynd8 OS=Mus musculus GN=Zmynd8 PE=1 SV=1 - [Q3U1M…	A2A482;A2A484;A2A483;A2A485;E9Q8D1;Q3U1M7;Q3UH28	SCTQSATAPQQEADAEASTETGNKSSQGNSSNTQSAPSEPASAPK	7	C2(Carbamidomethyl); N29(Deamidated); N32(Deamidated)	N23(Deamidated): 66.67; N29(Deamidated): 66.67; N32(Deamidated): 66.67	HCD	1				258.25	1.49695e-26	1.49695e-26	0	1499.66	3	1	0	150	3	1499.66	4496.98	9.6	62.17	8023.4	0	0	0	0	0	3530.4	0	0	0	17160	17160	MS2	17/465	20180123_Lumos_RSLC3_Stadlmann_Penninger_IMBA_mESC_intact_PNGaseF_HILIC_19.raw
Protein Zmynd8 OS=Mus musculus GN=Zmynd8 PE=1 SV=1 - [A2A482_MOUSE]|Protein Zmynd8 OS=Mus musculus GN=Zmynd8 PE=1 SV=1 - [A2A484_MOUSE]|Protein Zmynd8 OS=Mus musculus GN=Zmynd8 PE=1 SV=1 - [A2A483_MOUSE]|Protein Zmynd8 OS=Mus musculus GN=Zmynd8 PE=1 SV=1 - [A2A485_MOUSE]|Protein Zmynd8 OS=Mus musculus GN=Zmynd8 PE=1 SV=2 - [E9Q8D1_MOUSE]|Protein Zmynd8 OS=Mus musculus GN=Zmynd8 PE=1 SV=1 - [Q3U1M…	A2A482;A2A484;A2A483;A2A485;E9Q8D1;Q3U1M7;Q3UH28	SCTQSATAPQQEADAEASTETGNKSSQGNSSNTQSAPSEPASAPK	7	C2(Carbamidomethyl); N23(Deamidated); N29(Deamidated); N32(Deamidated)	N23(Deamidated): 100; N29(Deamidated): 100; N32(Deamidated): 100	HCD	1				187.83	1.64785e-19	1.64785e-19	171051	1499.99	3	1	51	150	3	1499.99	4497.96	8.13	63.12	10196.9	0	0	0	0	0	2942.35	0	0	0	17406	17406	MS2	14/465	20180123_Lumos_RSLC3_Stadlmann_Penninger_IMBA_mESC_intact_PNGaseF_HILIC_18.raw
Protein Zmynd8 OS=Mus musculus GN=Zmynd8 PE=1 SV=1 - [A2A482_MOUSE]|Protein Zmynd8 OS=Mus musculus GN=Zmynd8 PE=1 SV=1 - [A2A484_MOUSE]|Protein Zmynd8 OS=Mus musculus GN=Zmynd8 PE=1 SV=1 - [A2A483_MOUSE]|Protein Zmynd8 OS=Mus musculus GN=Zmynd8 PE=1 SV=1 - [A2A485_MOUSE]|Protein Zmynd8 OS=Mus musculus GN=Zmynd8 PE=1 SV=2 - [E9Q8D1_MOUSE]|Protein Zmynd8 OS=Mus musculus GN=Zmynd8 PE=1 SV=1 - [Q3U1M…	A2A482;A2A484;A2A483;A2A485;E9Q8D1;Q3U1M7;Q3UH28	SCTQSATAPQQEADAEASTETGNKSSQGNSSNTQSAPSEPASAPK	7	C2(Carbamidomethyl); N23(Deamidated); N29(Deamidated); N32(Deamidated)	N23(Deamidated): 100; N29(Deamidated): 100; N32(Deamidated): 100	HCD	1				177.48	1.78557e-18	1.78557e-18	0	1499.99	3	1	0	150	3	1499.99	4497.96	8.46	64.22	8648.82	0	0	0	0	0	1643.46	0	0	0	17716	17716	MS2	13/465	20180123_Lumos_RSLC3_Stadlmann_Penninger_IMBA_mESC_intact_PNGaseF_HILIC_18.raw
Protein Zmynd8 OS=Mus musculus GN=Zmynd8 PE=1 SV=1 - [A2A482_MOUSE]|Protein Zmynd8 OS=Mus musculus GN=Zmynd8 PE=1 SV=1 - [A2A484_MOUSE]|Protein Zmynd8 OS=Mus musculus GN=Zmynd8 PE=1 SV=1 - [A2A483_MOUSE]|Protein Zmynd8 OS=Mus musculus GN=Zmynd8 PE=1 SV=1 - [A2A485_MOUSE]|Protein Zmynd8 OS=Mus musculus GN=Zmynd8 PE=1 SV=2 - [E9Q8D1_MOUSE]|Protein Zmynd8 OS=Mus musculus GN=Zmynd8 PE=1 SV=1 - [Q3U1M…	A2A482;A2A484;A2A483;A2A485;E9Q8D1;Q3U1M7;Q3UH28	SCTQSATAPQQEADAEASTETGNKSSQGNSSNTQSAPSEPASAPKEK	7	C2(Carbamidomethyl); N23(Deamidated)	N23(Deamidated): 99.03	HCD	1				386.46	2.26187e-39	2.26187e-39	0	1189.03	4	2	20	150	4	1189.03	4753.11	3.75	55.5	34246	0	2131.01	0	0	0	7284.75	0	2640.88	0	15248	15248	MS2	30/532	20180123_Lumos_RSLC3_Stadlmann_Penninger_IMBA_mESC_intact_PNGaseF_HILIC_19.raw
Protein Zmynd8 OS=Mus musculus GN=Zmynd8 PE=1 SV=1 - [A2A482_MOUSE]|Protein Zmynd8 OS=Mus musculus GN=Zmynd8 PE=1 SV=1 - [A2A484_MOUSE]|Protein Zmynd8 OS=Mus musculus GN=Zmynd8 PE=1 SV=1 - [A2A483_MOUSE]|Protein Zmynd8 OS=Mus musculus GN=Zmynd8 PE=1 SV=1 - [A2A485_MOUSE]|Protein Zmynd8 OS=Mus musculus GN=Zmynd8 PE=1 SV=2 - [E9Q8D1_MOUSE]|Protein Zmynd8 OS=Mus musculus GN=Zmynd8 PE=1 SV=1 - [Q3U1M…	A2A482;A2A484;A2A483;A2A485;E9Q8D1;Q3U1M7;Q3UH28	SCTQSATAPQQEADAEASTETGNKSSQGNSSNTQSAPSEPASAPKEK	7	C2(Carbamidomethyl); N23(Deamidated); N32(Deamidated)	N23(Deamidated): 99.52; N32(Deamidated): 99.52	HCD	1				339.79	1.04935e-34	1.04935e-34	0	1189.28	4	2	31	150	4	1189.28	4754.1	6.71	55.55	21833.7	0	2803.92	0	0	0	7946.63	0	0	0	15259	15259	MS2	26/520	20180123_Lumos_RSLC3_Stadlmann_Penninger_IMBA_mESC_intact_PNGaseF_HILIC_19.raw
Post-GPI attachment to proteins factor 3 OS=Mus musculus GN=Pgap3 PE=2 SV=1 - [PGAP3_MOUSE]	A2A559	CEERNCSGDALK	1	C1(Carbamidomethyl); N5(HexNAc); C6(Carbamidomethyl)	N5(HexNAc): 100	HCD	1	1378.48	id=HexNAc2.Hex6_N-Glycan	0.93	830.88	8.16846e-84	8.16846e-84	8.22244e+06	547.9	3	1	0	73	3	547.901	1641.69	1.94	18.45	953816	0	0	0	0	0	190331	0	47983.9	0	4495	4495	MS2	42/246	20180123_Lumos_RSLC3_Stadlmann_Penninger_IMBA_mESC_intact_PNGaseF_HILIC_18.raw
Post-GPI attachment to proteins factor 3 OS=Mus musculus GN=Pgap3 PE=2 SV=1 - [PGAP3_MOUSE]	A2A559	CEERNCSGDALK	1	C1(Carbamidomethyl); C6(Carbamidomethyl); S7(HexNAc)	N5(HexNAc): 100	HCD	1	1702.58	id=HexNAc2.Hex8_N-Glycan	0.9	316.26	2.36738e-32	2.36738e-32	525093	547.9	3	1	1	150	3	547.9	1641.68	0.27	17.45	120950	0	2281.42	0	0	0	23728.9	0	7238.77	0	4086	4086	MS2	18/180	20180123_Lumos_RSLC3_Stadlmann_Penninger_IMBA_mESC_intact_PNGaseF_HILIC_19.raw
Post-GPI attachment to proteins factor 3 OS=Mus musculus GN=Pgap3 PE=2 SV=1 - [PGAP3_MOUSE]	A2A559	CEERNCSGDALKHFR	1	C1(Carbamidomethyl); C6(Carbamidomethyl); S7(HexNAc)	N5(HexNAc): 99.83	HCD	1	1216.42	id=HexNAc2.Hex5_N-Glycan	0.85	504.48	3.56112e-51	3.56112e-51	795484	521.23	4	2	6	150	4	521.234	2081.92	1.39	32.86	139849	0	0	0	0	0	24582.2	0	4248.42	0	8560	8560	MS2	33/228	20180123_Lumos_RSLC3_Stadlmann_Penninger_IMBA_mESC_intact_PNGaseF_HILIC_17.raw
Post-GPI attachment to proteins factor 3 OS=Mus musculus GN=Pgap3 PE=2 SV=1 - [PGAP3_MOUSE]	A2A559	CEERNCSGDALKHFR	1	C1(Carbamidomethyl); N5(HexNAc); C6(Carbamidomethyl)	N5(HexNAc): 100	HCD	1	1378.48	id=HexNAc2.Hex6_N-Glycan	0.91	746.63	2.17366e-75	2.17366e-75	1.15845e+06	417.19	5	2	6	150	5	417.188	2081.91	0	32.88	236586	0	0	0	0	0	39792	0	5652.96	0	8564	8564	MS2	48/312	20180123_Lumos_RSLC3_Stadlmann_Penninger_IMBA_mESC_intact_PNGaseF_HILIC_17.raw
Post-GPI attachment to proteins factor 3 OS=Mus musculus GN=Pgap3 PE=2 SV=1 - [PGAP3_MOUSE]	A2A559	CEERNCSGDALKHFR	1	C1(Carbamidomethyl); N5(HexNAc); C6(Carbamidomethyl)	N5(HexNAc): 100	HCD	1	1378.48	id=HexNAc2.Hex6_N-Glycan	0.8	746.04	2.49108e-75	2.49108e-75	5916803	521.23	4	2	0	53	4	521.234	2081.92	1.59	32.85	740630	0	0	0	0	0	147305	0	24572.3	0	8555	8555	MS2	47/312	20180123_Lumos_RSLC3_Stadlmann_Penninger_IMBA_mESC_intact_PNGaseF_HILIC_17.raw
Post-GPI attachment to proteins factor 3 OS=Mus musculus GN=Pgap3 PE=2 SV=1 - [PGAP3_MOUSE]	A2A559	NCSGDALKHFR	1	C2(Carbamidomethyl); S3(HexNAc)	N1(HexNAc): 50; S3(HexNAc): 50	HCD	1	1378.48	id=HexNAc2.Hex6_N-Glycan	1.14	477.52	1.77122e-48	1.77122e-48	1.18727e+06	503.24	3	1	2	150	3	503.237	1507.7	0.53	34.53	266154	0	0	0	0	0	49346.1	0	10404.8	0	8923	8923	MS2	27/158	20180123_Lumos_RSLC3_Stadlmann_Penninger_IMBA_mESC_intact_PNGaseF_HILIC_16.raw
Post-GPI attachment to proteins factor 3 OS=Mus musculus GN=Pgap3 PE=2 SV=1 - [PGAP3_MOUSE]	A2A559	NCSGDALKHFR	1	C2(Carbamidomethyl); S3(HexNAc)	N1(HexNAc): 99.77	HCD	1	1378.48	id=HexNAc2.Hex6_N-Glycan	1.14	327.17	1.92085e-33	1.92085e-33	735600	377.68	4	1	19	150	4	377.679	1507.69	-0.61	34.55	176174	0	0	0	0	0	21591	0	2858.71	0	8931	8931	MS2	20/158	20180123_Lumos_RSLC3_Stadlmann_Penninger_IMBA_mESC_intact_PNGaseF_HILIC_16.raw
Post-GPI attachment to proteins factor 3 OS=Mus musculus GN=Pgap3 PE=2 SV=1 - [PGAP3_MOUSE]	A2A559	NCSGDALKHFR	1	C2(Carbamidomethyl); S3(HexNAc)	N1(HexNAc): 99.81	HCD	1	1378.48	id=HexNAc2.Hex6_N-Glycan	0.95	177.88	1.62895e-18	1.62895e-18	158618	503.24	3	1	0	150	3	503.239	1507.7	3.81	34.3	57043	0	0	0	0	0	9098.32	0	2042.29	0	8988	8988	MS2	11/158	20180123_Lumos_RSLC3_Stadlmann_Penninger_IMBA_mESC_intact_PNGaseF_HILIC_17.raw
Peptidase inhibitor R3HDML OS=Mus musculus GN=R3hdml PE=3 SV=1 - [CRSPL_MOUSE]	A2A5I3	YVGQNLSIHSGR	1	N5(HexNAc)	N5(HexNAc): 100	HCD	1	1864.63	id=HexNAc2.Hex9_N-Glycan	1.13	332.23	5.97952e-34	5.97952e-34	557773	511.93	3	0	38	150	3	511.928	1533.77	1.69	47.06	144097	0	20189	0	0	0	31376.5	0	8195.45	0	12744	12744	MS2	24/229	20180123_Lumos_RSLC3_Stadlmann_Penninger_IMBA_mESC_intact_PNGaseF_HILIC_18.raw
Peptidase inhibitor R3HDML OS=Mus musculus GN=R3hdml PE=3 SV=1 - [CRSPL_MOUSE]	A2A5I3	YVGQNLSIHSGR	1	S7(HexNAc)	S7(HexNAc): 99.74	HCD	1	2026.69	id=HexNAc2.Hex10_N-Glycan	1.02	249.47	1.12957e-25	1.12957e-25	530224	511.93	3	0	0	150	3	511.928	1533.77	3.31	47.48	117987	0	1432.81	0	0	0	32165.9	0	7570.23	0	12943	12943	MS2	15/171	20180123_Lumos_RSLC3_Stadlmann_Penninger_IMBA_mESC_intact_PNGaseF_HILIC_19.raw
Protein Enpp7 OS=Mus musculus GN=Enpp7 PE=1 SV=1 - [A2A5N7_MOUSE]|Protein Enpp7 OS=Mus musculus GN=Enpp7 PE=1 SV=1 - [D3Z6V6_MOUSE]	A2A5N7;D3Z6V6	TVGYLRDSIKR	2	T1(HexNAc)	T1(HexNAc): 50; S8(HexNAc): 50	HCD	1	1378.48	id=HexNAc2.Hex6_N-Glycan	0.92	173.81	4.1611e-18	4.1611e-18	35897928	504.28	3	2	0	18	3	504.283	1510.84	8.62	51.03	3.35991e+06	0	0	0	0	0	687049	0	141110	0	13521	13521	MS2	15/142	20180123_Lumos_RSLC3_Stadlmann_Penninger_IMBA_mESC_intact_PNGaseF_HILIC_15.raw
Protein Bptf OS=Mus musculus GN=Bptf PE=1 SV=1 - [A2A654_MOUSE]|Protein Bptf OS=Mus musculus GN=Bptf PE=1 SV=1 - [A2A655_MOUSE]	A2A654;A2A655	TCDSSNTSATTASSQPNLETCSSSELTSSQSDSAK	2	C2(Carbamidomethyl); C21(Carbamidomethyl)		HCD	1				1039.69	1.0739e-104	1.0739e-104	0	1209.51	3	0	0	150	3	1209.51	3626.53	2.07	83.81	20221.4	0	2136.71	0	0	0	3111.24	0	0	0	22576	22576	MS2	58/387	20180123_Lumos_RSLC3_Stadlmann_Penninger_IMBA_mESC_intact_PNGaseF_HILIC_16.raw
Protein Bptf OS=Mus musculus GN=Bptf PE=1 SV=1 - [A2A654_MOUSE]|Protein Bptf OS=Mus musculus GN=Bptf PE=1 SV=1 - [A2A655_MOUSE]	A2A654;A2A655	TCDSSNTSATTASSQPNLETCSSSELTSSQSDSAK	2	C2(Carbamidomethyl); N6(Deamidated); C21(Carbamidomethyl)	N17(Deamidated): 99.47	HCD	1				243.34	4.63948e-25	4.63948e-25	369221	1209.84	3	0	75	150	3	1209.84	3627.52	4.09	83.44	67476.9	0	2770.64	0	0	0	12725	0	2974.9	0	23030	23030	MS2	22/387	20180123_Lumos_RSLC3_Stadlmann_Penninger_IMBA_mESC_intact_PNGaseF_HILIC_17.raw
Protein Bptf OS=Mus musculus GN=Bptf PE=1 SV=1 - [A2A654_MOUSE]|Protein Bptf OS=Mus musculus GN=Bptf PE=1 SV=1 - [A2A655_MOUSE]|Protein Bptf OS=Mus musculus GN=Bptf PE=1 SV=1 - [E9Q6A7_MOUSE]	A2A654;A2A655;E9Q6A7	CAPAPPPPPPPPPPPPPPPPPPPPASGPIGGLR	3	C1(Carbamidomethyl)		HCD	1				774.59	3.47472e-78	3.47472e-78	53556.8	1056.57	3	0	16	150	3	1056.57	3167.69	-0.23	139.15	1917.76	0	0	0	0	0	0	0	0	0	36001	36001	MS2	32/208	20180123_Lumos_RSLC3_Stadlmann_Penninger_IMBA_mESC_intact_PNGaseF_HILIC_20.raw
Protein Bptf OS=Mus musculus GN=Bptf PE=1 SV=1 - [A2A654_MOUSE]|Protein Bptf OS=Mus musculus GN=Bptf PE=1 SV=1 - [A2A655_MOUSE]|Protein Bptf OS=Mus musculus GN=Bptf PE=1 SV=1 - [E9Q6A7_MOUSE]	A2A654;A2A655;E9Q6A7	CAPAPPPPPPPPPPPPPPPPPPPPASGPIGGLR	3	C1(Carbamidomethyl)		HCD	1				773.53	4.43247e-78	4.43247e-78	53383.4	1056.57	3	0	17	150	3	1056.57	3167.7	4.51	139.34	1755.19	0	980.57	0	0	0	0	0	0	0	36045	36045	MS2	28/216	20180123_Lumos_RSLC3_Stadlmann_Penninger_IMBA_mESC_intact_PNGaseF_HILIC_20.raw
Protein Bptf OS=Mus musculus GN=Bptf PE=1 SV=1 - [A2A654_MOUSE]|Protein Bptf OS=Mus musculus GN=Bptf PE=1 SV=1 - [A2A655_MOUSE]|Protein Bptf OS=Mus musculus GN=Bptf PE=1 SV=1 - [E9Q6A7_MOUSE]	A2A654;A2A655;E9Q6A7	CAPAPPPPPPPPPPPPPPPPPPPPASGPIGGLR	3	C1(Carbamidomethyl)		HCD	1				648.51	1.41005e-65	1.41005e-65	44438.3	1056.57	3	0	9	150	3	1056.57	3167.68	-1.27	142.16	1317.32	0	0	0	0	0	0	0	0	0	36695	36695	MS2	24/227	20180123_Lumos_RSLC3_Stadlmann_Penninger_IMBA_mESC_intact_PNGaseF_HILIC_20.raw
Protein Bptf OS=Mus musculus GN=Bptf PE=1 SV=1 - [A2A654_MOUSE]|Protein Bptf OS=Mus musculus GN=Bptf PE=1 SV=1 - [A2A655_MOUSE]|Protein Bptf OS=Mus musculus GN=Bptf PE=1 SV=1 - [E9Q6A7_MOUSE]	A2A654;A2A655;E9Q6A7	CAPAPPPPPPPPPPPPPPPPPPPPASGPIGGLR	3	C1(Carbamidomethyl)		HCD	1				550.83	8.25539e-56	8.25539e-56	0	1056.57	3	0	39	150	3	1056.57	3167.69	0.69	146.25	1602.15	0	0	0	0	0	0	0	0	0	37706	37706	MS2	23/232	20180123_Lumos_RSLC3_Stadlmann_Penninger_IMBA_mESC_intact_PNGaseF_HILIC_20.raw
Protein Bptf OS=Mus musculus GN=Bptf PE=1 SV=1 - [A2A654_MOUSE]|Protein Bptf OS=Mus musculus GN=Bptf PE=1 SV=1 - [A2A655_MOUSE]|Protein Bptf OS=Mus musculus GN=Bptf PE=1 SV=1 - [E9Q6A7_MOUSE]	A2A654;A2A655;E9Q6A7	CAPAPPPPPPPPPPPPPPPPPPPPASGPIGGLR	3	C1(Carbamidomethyl)		HCD	1				380.24	9.4544e-39	9.4544e-39	0	1056.57	3	0	32	150	3	1056.57	3167.69	-0.35	147.05	1318.64	0	0	0	0	0	0	0	0	0	37875	37875	MS2	18/196	20180123_Lumos_RSLC3_Stadlmann_Penninger_IMBA_mESC_intact_PNGaseF_HILIC_20.raw
Protein 2610305D13Rik OS=Mus musculus GN=2610305D13Rik PE=4 SV=1 - [A2A799_MOUSE]|Protein Gm13145 (Fragment) OS=Mus musculus GN=Gm13145 PE=1 SV=5 - [A2A7I1_MOUSE]|Protein Zfp600 OS=Mus musculus GN=Zfp600 PE=4 SV=1 - [A2A7V0_MOUSE]|Protein Rex2 OS=Mus musculus GN=Rex2 PE=1 SV=1 - [A2AWF2_MOUSE]	A2A799;A2A7I1;A2A7V0;A2AWF2	QNNSEMNTYTCGEFDKCFTQSDNLQSQQR	4	C11(Carbamidomethyl); C17(Carbamidomethyl)		HCD	1				628.71	1.347e-63	1.347e-63	239334	1177.49	3	1	4	150	3	1177.49	3530.47	1.74	106.24	11741.8	0	958.409	1033.74	0	0	3399.75	0	0	0	27677	27677	MS2	38/318	20180123_Lumos_RSLC3_Stadlmann_Penninger_IMBA_mESC_intact_PNGaseF_HILIC_20.raw
MCG122876 OS=Mus musculus GN=Rlf PE=1 SV=1 - [A2A7F4_MOUSE]|Ral guanine nucleotide dissociation stimulator-like 2 OS=Mus musculus GN=Rlf PE=1 SV=1 - [E9Q532_MOUSE]	A2A7F4;E9Q532	EESTSCESVHTENGAPGDSSVPLPNTDSTCPAEQDVGQK	2	C6(Carbamidomethyl); C30(Carbamidomethyl)		HCD	1				192.72	5.34649e-20	5.34649e-20	561659	1029.94	4	0	100	150	4	1029.94	4116.74	-3.14	91.4	9556.04	0	0	0	0	0	1205.65	0	0	0	25182	25182	MS2	14/418	20180123_Lumos_RSLC3_Stadlmann_Penninger_IMBA_mESC_intact_PNGaseF_HILIC_15.raw
MCG122876 OS=Mus musculus GN=Rlf PE=1 SV=1 - [A2A7F4_MOUSE]|Ral guanine nucleotide dissociation stimulator-like 2 OS=Mus musculus GN=Rlf PE=1 SV=1 - [E9Q532_MOUSE]	A2A7F4;E9Q532	EESTSCESVHTENGAPGDSSVPLPNTDSTCPAEQDVGQKGCSER	2	C6(Carbamidomethyl); N25(Deamidated); C30(Carbamidomethyl); C41(Carbamidomethyl)	N25(Deamidated): 100	HCD	1				252.98	5.0334e-26	5.0334e-26	0	1177.5	4	1	33	150	4	1177.5	4706.98	4	82.93	34625.6	0	8269.78	2161.16	0	0	15708	987.131	1131.63	0	22329	22329	MS2	21/484	20180123_Lumos_RSLC3_Stadlmann_Penninger_IMBA_mESC_intact_PNGaseF_HILIC_16.raw
MCG122876 OS=Mus musculus GN=Rlf PE=1 SV=1 - [A2A7F4_MOUSE]|Ral guanine nucleotide dissociation stimulator-like 2 OS=Mus musculus GN=Rlf PE=1 SV=1 - [E9Q532_MOUSE]	A2A7F4;E9Q532	SEKVCQTTQAQGLTQTQGQTQGQTQGQEQQAAK	2	C5(Carbamidomethyl)		HCD	1				821.87	6.50117e-83	6.50117e-83	583679	894.93	4	1	21	150	4	894.929	3576.7	0.35	50.51	33190.5	0	1062.86	0	0	0	6337.2	0	0	0	13637	13637	MS2	46/362	20180123_Lumos_RSLC3_Stadlmann_Penninger_IMBA_mESC_intact_PNGaseF_HILIC_17.raw
MCG122876 OS=Mus musculus GN=Rlf PE=1 SV=1 - [A2A7F4_MOUSE]|Ral guanine nucleotide dissociation stimulator-like 2 OS=Mus musculus GN=Rlf PE=1 SV=1 - [E9Q532_MOUSE]	A2A7F4;E9Q532	SEKVCQTTQAQGLTQTQGQTQGQTQGQEQQAAK	2	C5(Carbamidomethyl)		HCD	1				693.24	4.74237e-70	4.74237e-70	1.94586e+06	1192.9	3	1	0	150	3	1192.9	3576.7	0.78	50.49	12221.8	0	0	0	0	0	3327.96	0	0	0	13632	13632	MS2	44/362	20180123_Lumos_RSLC3_Stadlmann_Penninger_IMBA_mESC_intact_PNGaseF_HILIC_17.raw
MCG122876 OS=Mus musculus GN=Rlf PE=1 SV=1 - [A2A7F4_MOUSE]|Ral guanine nucleotide dissociation stimulator-like 2 OS=Mus musculus GN=Rlf PE=1 SV=1 - [E9Q532_MOUSE]	A2A7F4;E9Q532	VCQTTQAQGLTQTQGQTQGQTQGQEQQAAK	2	C2(Carbamidomethyl)		HCD	1				909.44	1.13674e-91	1.13674e-91	1315998	1078.18	3	0	4	150	3	1078.18	3232.53	0.92	55.34	36020.6	0	1487.55	0	0	0	7857.05	0	0	0	15147	15147	MS2	52/293	20180123_Lumos_RSLC3_Stadlmann_Penninger_IMBA_mESC_intact_PNGaseF_HILIC_18.raw
MCG122876 OS=Mus musculus GN=Rlf PE=1 SV=1 - [A2A7F4_MOUSE]|Ral guanine nucleotide dissociation stimulator-like 2 OS=Mus musculus GN=Rlf PE=1 SV=1 - [E9Q532_MOUSE]	A2A7F4;E9Q532	VCQTTQAQGLTQTQGQTQGQTQGQEQQAAK	2	C2(Carbamidomethyl)		HCD	1				723.94	4.03371e-73	4.03371e-73	334570	1078.18	3	0	76	150	3	1078.18	3232.54	3.75	59.11	10649.2	0	1506.82	0	0	0	2126.97	0	0	0	16147	16147	MS2	40/320	20180123_Lumos_RSLC3_Stadlmann_Penninger_IMBA_mESC_intact_PNGaseF_HILIC_17.raw
MCG122876 OS=Mus musculus GN=Rlf PE=1 SV=1 - [A2A7F4_MOUSE]|Ral guanine nucleotide dissociation stimulator-like 2 OS=Mus musculus GN=Rlf PE=1 SV=1 - [E9Q532_MOUSE]	A2A7F4;E9Q532	VCQTTQAQGLTQTQGQTQGQTQGQEQQAAK	2	C2(Carbamidomethyl)		HCD	1				555.26	2.98156e-56	2.98156e-56	276692	1078.18	3	0	39	150	3	1078.18	3232.53	1.15	55.59	16240	0	0	0	0	0	1758.15	0	0	0	15006	15006	MS2	38/323	20180123_Lumos_RSLC3_Stadlmann_Penninger_IMBA_mESC_intact_PNGaseF_HILIC_16.raw
MCG122876 OS=Mus musculus GN=Rlf PE=1 SV=1 - [A2A7F4_MOUSE]|Ral guanine nucleotide dissociation stimulator-like 2 OS=Mus musculus GN=Rlf PE=1 SV=1 - [E9Q532_MOUSE]	A2A7F4;E9Q532	VCQTTQAQGLTQTQGQTQGQTQGQEQQAAK	2	C2(Carbamidomethyl)		HCD	1				361.48	7.11161e-37	7.11161e-37	84497.2	1078.18	3	0	20	150	3	1078.18	3232.53	1.03	55.64	12960.1	0	1723.91	0	0	0	2925.64	0	0	0	14497	14497	MS2	25/317	20180123_Lumos_RSLC3_Stadlmann_Penninger_IMBA_mESC_intact_PNGaseF_HILIC_20.raw
MCG122876 OS=Mus musculus GN=Rlf PE=1 SV=1 - [A2A7F4_MOUSE]|Ral guanine nucleotide dissociation stimulator-like 2 OS=Mus musculus GN=Rlf PE=1 SV=1 - [E9Q532_MOUSE]	A2A7F4;E9Q532	VCQTTQAQGLTQTQGQTQGQTQGQEQQAAK	2	C2(Carbamidomethyl)		HCD	1				340.92	8.09702e-35	8.09702e-35	77342.7	1078.18	3	0	0	150	3	1078.18	3232.53	1.49	55.61	8517.46	0	1243.57	0	0	0	2857.79	0	0	0	11938	11938	MS2	23/241	20180123_Lumos_RSLC3_Stadlmann_Penninger_IMBA_mESC_intact_PNGaseF_HILIC_21.raw
Receptor-type tyrosine-protein phosphatase F OS=Mus musculus GN=Ptprf PE=1 SV=1 - [PTPRF_MOUSE]|Receptor-type tyrosine-protein phosphatase F (Fragment) OS=Mus musculus GN=Ptprf PE=1 SV=1 - [F6S1X8_MOUSE]	A2A8L5;F6S1X8	NGHITNYTVVYR	2	N6(HexNAc)	N6(HexNAc): 99.81	HCD	1	1702.58	id=HexNAc2.Hex8_N-Glycan	0.92	521.89	6.46579e-53	6.46579e-53	614866	547.28	3	0	8	150	3	547.275	1639.81	2.32	54.72	137320	0	3850.77	3716.9	0	0	27133.9	0	7728.6	0	14966	14966	MS2	33/240	20180123_Lumos_RSLC3_Stadlmann_Penninger_IMBA_mESC_intact_PNGaseF_HILIC_18.raw
Receptor-type tyrosine-protein phosphatase F OS=Mus musculus GN=Ptprf PE=1 SV=1 - [PTPRF_MOUSE]|Receptor-type tyrosine-protein phosphatase F (Fragment) OS=Mus musculus GN=Ptprf PE=1 SV=1 - [F6S1X8_MOUSE]	A2A8L5;F6S1X8	NGHITNYTVVYR	2	N6(HexNAc)	N6(HexNAc): 50; T8(HexNAc): 50	HCD	1	1864.63	id=HexNAc2.Hex9_N-Glycan	0.97	689.31	1.17277e-69	1.17277e-69	861688	547.28	3	0	3	150	3	547.275	1639.81	2.49	54.51	208431	0	5040.58	5000.29	0	0	49869.6	0	13062.2	0	14905	14905	MS2	41/240	20180123_Lumos_RSLC3_Stadlmann_Penninger_IMBA_mESC_intact_PNGaseF_HILIC_18.raw
Receptor-type tyrosine-protein phosphatase F OS=Mus musculus GN=Ptprf PE=1 SV=1 - [PTPRF_MOUSE]|Receptor-type tyrosine-protein phosphatase F (Fragment) OS=Mus musculus GN=Ptprf PE=1 SV=1 - [F6S1X8_MOUSE]	A2A8L5;F6S1X8	NGHITNYTVVYR	2	N1(HexNAc); N6(HexNAc)	N1(HexNAc): 100; T5(HexNAc): 50; N6(HexNAc): 50	HCD	1	1768.6395 ambigous: 1768.6507	id=HexNAc4.Hex5.dHex1_N-Glycan ambigous: id=HexNAc4.Hex4.NeuNAc1+17amu_N-Glycan	0	220.32	9.29037e-23	9.29037e-23	0	614.97 ambigous: 614.96	3	0	0	150	3	614.96633 ambigous: 614.96259	1842.88445 ambigous: 1842.87323	-1.31 ambigous: -7.40	55.61	183209	0	2008.58	858.548	0	0	43896.4	1134.39	11977.7	0	15110	15110	MS2	16/276	20180123_Lumos_RSLC3_Stadlmann_Penninger_IMBA_mESC_intact_PNGaseF_HILIC_17.raw
Receptor-type tyrosine-protein phosphatase F OS=Mus musculus GN=Ptprf PE=1 SV=1 - [PTPRF_MOUSE]|Receptor-type tyrosine-protein phosphatase F (Fragment) OS=Mus musculus GN=Ptprf PE=1 SV=1 - [F6S1X8_MOUSE]|Receptor-type tyrosine-protein phosphatase F (Fragment) OS=Mus musculus GN=Ptprf PE=1 SV=1 - [F6Y3V0_MOUSE]	A2A8L5;F6S1X8;F6Y3V0	KVEVEPLNSTAVHVSWK	3	S9(HexNAc)	N8(HexNAc): 99.75	HCD	1	1864.63	id=HexNAc2.Hex9_N-Glycan	0.87	510.62	8.6734e-52	8.6734e-52	660759	532.28	4	1	25	150	4	532.284	2126.11	-0.12	82.55	152737	0	6873.18	2271.89	0	0	39129.3	0	10282.6	0	22782	22782	MS2	35/273	20180123_Lumos_RSLC3_Stadlmann_Penninger_IMBA_mESC_intact_PNGaseF_HILIC_17.raw
Protein Gm13242 OS=Mus musculus GN=Gm13242 PE=4 SV=1 - [A2A9J5_MOUSE]	A2A9J5	QNNSEMSTYTCGEFDKCFTQSDNLQSQQR	1	N3(Deamidated); C11(Carbamidomethyl); C17(Carbamidomethyl)	N2(Deamidated): 50; N3(Deamidated): 50	HCD	1				578.62	1.37505e-58	1.37505e-58	0	1168.82	3	1	18	150	3	1168.82	3504.46	5.49	107.36	34821.6	0	2292.81	0	0	0	7371.7	0	0	0	29646	29646	MS2	38/318	20180123_Lumos_RSLC3_Stadlmann_Penninger_IMBA_mESC_intact_PNGaseF_HILIC_17.raw
Protein Gm13242 OS=Mus musculus GN=Gm13242 PE=4 SV=1 - [A2A9J5_MOUSE]	A2A9J5	QNNSEMSTYTCGEFDKCFTQSDNLQSQQR	1	N3(Deamidated); C11(Carbamidomethyl); C17(Carbamidomethyl)	N3(Deamidated): 99.56	HCD	1				199.58	1.10098e-20	1.10098e-20	72920.7	1168.83	3	1	64	150	3	1168.83	3504.47	8.83	108.02	10185.1	0	1155.96	1384.23	0	0	2753.95	0	0	0	28125	28125	MS2	13/318	20180123_Lumos_RSLC3_Stadlmann_Penninger_IMBA_mESC_intact_PNGaseF_HILIC_20.raw
Rab proteins geranylgeranyltransferase component A 1 OS=Mus musculus GN=Chm PE=1 SV=1 - [A2AD03_MOUSE]|Rab proteins geranylgeranyltransferase component A 1 OS=Mus musculus GN=Chm PE=1 SV=1 - [Q3UR39_MOUSE]	A2AD03;Q3UR39	SCELPAEQSQCTGPESSPQVNDAEVGEKETQSDAK	2	C2(Carbamidomethyl); C11(Carbamidomethyl)		HCD	1				707.04	1.97495e-71	1.97495e-71	0	1264.89	3	1	0	150	3	1264.89	3792.66	3.19	80.14	9528.12	0	0	0	0	0	1448.86	0	0	0	22095	22095	MS2	38/383	20180123_Lumos_RSLC3_Stadlmann_Penninger_IMBA_mESC_intact_PNGaseF_HILIC_17.raw
Rab proteins geranylgeranyltransferase component A 1 OS=Mus musculus GN=Chm PE=1 SV=1 - [A2AD03_MOUSE]|Rab proteins geranylgeranyltransferase component A 1 OS=Mus musculus GN=Chm PE=1 SV=1 - [Q3UR39_MOUSE]	A2AD03;Q3UR39	SCELPAEQSQCTGPESSPQVNDAEVGEKETQSDAK	2	C2(Carbamidomethyl); C11(Carbamidomethyl)		HCD	1				644.01	3.97454e-65	3.97454e-65	0	1264.89	3	1	0	150	3	1264.89	3792.64	-1.06	80.63	3730.51	0	0	0	0	0	0	0	0	0	21746	21746	MS2	38/368	20180123_Lumos_RSLC3_Stadlmann_Penninger_IMBA_mESC_intact_PNGaseF_HILIC_16.raw
E3 ubiquitin-protein ligase HUWE1 OS=Mus musculus GN=Huwe1 PE=1 SV=1 - [A2AFQ0_MOUSE]	A2AFQ0	QSSDFDTQSGFSLNSQVFAADGAPAETSTTGTSQGEGASTPEETR	1			HCD	1				915.03	3.14246e-92	3.14246e-92	0	1139.26	4	0	28	150	4	1139.26	4554	1.31	151.11	10555	0	0	0	0	0	1413.76	0	0	0	42368	42368	MS2	57/498	20180123_Lumos_RSLC3_Stadlmann_Penninger_IMBA_mESC_intact_PNGaseF_HILIC_15.raw
E3 ubiquitin-protein ligase HUWE1 OS=Mus musculus GN=Huwe1 PE=1 SV=1 - [A2AFQ0_MOUSE]	A2AFQ0	QSSDFDTQSGFSLNSQVFAADGAPAETSTTGTSQGEGASTPEETR	1			HCD	1				711.99	6.32082e-72	6.32082e-72	0	1139.26	4	0	38	150	4	1139.26	4554	1.09	181.48	6328.03	0	0	0	0	0	0	0	0	0	50119	50119	MS2	50/453	20180123_Lumos_RSLC3_Stadlmann_Penninger_IMBA_mESC_intact_PNGaseF_HILIC_15.raw
E3 ubiquitin-protein ligase HUWE1 OS=Mus musculus GN=Huwe1 PE=1 SV=1 - [A2AFQ0_MOUSE]	A2AFQ0	QSSDFDTQSGFSLNSQVFAADGAPAETSTTGTSQGEGASTPEETR	1	N14(Deamidated)	N14(Deamidated): 100	HCD	1				640.1	9.78148e-65	9.78148e-65	0	1139.51	4	0	0	150	4	1139.51	4555.01	7.71	150.92	14201.3	0	0	0	0	0	2733.83	0	0	0	42315	42315	MS2	46/453	20180123_Lumos_RSLC3_Stadlmann_Penninger_IMBA_mESC_intact_PNGaseF_HILIC_15.raw
E3 ubiquitin-protein ligase HUWE1 OS=Mus musculus GN=Huwe1 PE=1 SV=1 - [A2AFQ0_MOUSE]	A2AFQ0	QSSDFDTQSGFSLNSQVFAADGAPAETSTTGTSQGEGASTPEETR	1	N14(Deamidated)	N14(Deamidated): 100	HCD	1				635.4	2.88539e-64	2.88539e-64	0	1139.51	4	0	54	150	4	1139.51	4555.01	6	152.29	9604.54	0	1074.97	0	0	0	1321.3	0	0	0	42676	42676	MS2	45/516	20180123_Lumos_RSLC3_Stadlmann_Penninger_IMBA_mESC_intact_PNGaseF_HILIC_15.raw
E3 ubiquitin-protein ligase HUWE1 OS=Mus musculus GN=Huwe1 PE=1 SV=1 - [A2AFQ0_MOUSE]	A2AFQ0	QSSDFDTQSGFSLNSQVFAADGAPAETSTTGTSQGEGASTPEETR	1	N14(Deamidated)	N14(Deamidated): 100	HCD	1				462.46	5.6697e-47	5.6697e-47	0	1139.5	4	0	43	150	4	1139.5	4554.99	3.53	153.13	14074.9	0	2637.41	0	0	0	3721.76	0	0	0	42877	42877	MS2	31/516	20180123_Lumos_RSLC3_Stadlmann_Penninger_IMBA_mESC_intact_PNGaseF_HILIC_15.raw
E3 ubiquitin-protein ligase HUWE1 OS=Mus musculus GN=Huwe1 PE=1 SV=1 - [A2AFQ0_MOUSE]	A2AFQ0	QSSDFDTQSGFSLNSQVFAADGAPAETSTTGTSQGEGASTPEETR	1	N14(Deamidated)	N14(Deamidated): 100	HCD	1				413.67	4.29094e-42	4.29094e-42	0	1519	3	0	17	150	3	1519	4554.99	1.62	150.61	6331.82	0	0	0	0	0	0	0	0	0	42223	42223	MS2	27/450	20180123_Lumos_RSLC3_Stadlmann_Penninger_IMBA_mESC_intact_PNGaseF_HILIC_15.raw
E3 ubiquitin-protein ligase HUWE1 OS=Mus musculus GN=Huwe1 PE=1 SV=1 - [A2AFQ0_MOUSE]	A2AFQ0	QSSDFDTQSGFSLNSQVFAADGAPAETSTTGTSQGEGASTPEETR	1	N14(Deamidated)	N14(Deamidated): 100	HCD	1				405.27	2.97365e-41	2.97365e-41	0	1139.51	4	0	10	150	4	1139.51	4555.01	6.1	167.95	6974.85	0	2135.66	0	0	0	1480.03	0	0	0	46716	46716	MS2	30/516	20180123_Lumos_RSLC3_Stadlmann_Penninger_IMBA_mESC_intact_PNGaseF_HILIC_15.raw
E3 ubiquitin-protein ligase HUWE1 OS=Mus musculus GN=Huwe1 PE=1 SV=1 - [A2AFQ0_MOUSE]	A2AFQ0	QSSDFDTQSGFSLNSQVFAADGAPAETSTTGTSQGEGASTPEETR	1			HCD	1				361.32	7.37216e-37	7.37216e-37	0	1518.67	3	0	18	150	3	1518.67	4554	0.33	168.69	4202.92	0	0	0	0	0	1112.55	0	0	0	46917	46917	MS2	26/375	20180123_Lumos_RSLC3_Stadlmann_Penninger_IMBA_mESC_intact_PNGaseF_HILIC_15.raw
E3 ubiquitin-protein ligase HUWE1 OS=Mus musculus GN=Huwe1 PE=1 SV=1 - [A2AFQ0_MOUSE]	A2AFQ0	QSSDFDTQSGFSLNSQVFAADGAPAETSTTGTSQGEGASTPEETR	1	N14(Deamidated)	N14(Deamidated): 100	HCD	1				260.25	9.4361e-27	9.4361e-27	0	1519	3	0	0	150	3	1519	4554.99	3.39	171.99	3721.62	0	1022.64	0	0	0	2336.09	0	0	0	47725	47725	MS2	17/429	20180123_Lumos_RSLC3_Stadlmann_Penninger_IMBA_mESC_intact_PNGaseF_HILIC_15.raw
E3 ubiquitin-protein ligase HUWE1 OS=Mus musculus GN=Huwe1 PE=1 SV=1 - [A2AFQ0_MOUSE]	A2AFQ0	QSSDFDTQSGFSLNSQVFAADGAPAETSTTGTSQGEGASTPEETR	1			HCD	1				251.03	7.88755e-26	7.88755e-26	0	1518.68	3	0	81	150	3	1518.68	4554.01	4.03	170.21	3062.16	0	0	0	0	0	0	0	0	0	47291	47291	MS2	17/516	20180123_Lumos_RSLC3_Stadlmann_Penninger_IMBA_mESC_intact_PNGaseF_HILIC_15.raw
MAP7 domain-containing protein 2 OS=Mus musculus GN=Map7d2 PE=1 SV=1 - [MA7D2_MOUSE]	A2AG50	SGGNGGGGGGGGGGGGGYGGSGGGGGGAGVPSEGAAK	1			HCD	1				694.3	3.71548e-70	3.71548e-70	309394	883.71	3	0	7	150	3	883.713	2649.12	-1.52	47.62	30650	0	9705.73	2498.16	0	0	9393.86	0	0	0	12910	12910	MS2	50/407	20180123_Lumos_RSLC3_Stadlmann_Penninger_IMBA_mESC_intact_PNGaseF_HILIC_18.raw
MAP7 domain-containing protein 2 OS=Mus musculus GN=Map7d2 PE=1 SV=1 - [MA7D2_MOUSE]	A2AG50	SGGNGGGGGGGGGGGGGYGGSGGGGGGAGVPSEGAAK	1			HCD	1				392.36	5.80201e-40	5.80201e-40	100406	883.71	3	0	20	150	3	883.715	2649.13	0.76	47.95	9189.16	0	1490.33	0	0	0	1896.33	0	0	0	13071	13071	MS2	29/404	20180123_Lumos_RSLC3_Stadlmann_Penninger_IMBA_mESC_intact_PNGaseF_HILIC_19.raw
Mediator of RNA polymerase II transcription subunit 12 OS=Mus musculus GN=Med12 PE=1 SV=1 - [MED12_MOUSE]|Mediator of RNA polymerase II transcription subunit 12 OS=Mus musculus GN=Med12 PE=1 SV=1 - [A2AGH8_MOUSE]|Mediator of RNA polymerase II transcription subunit 12 OS=Mus musculus GN=Med12 PE=1 SV=1 - [A2AGH9_MOUSE]	A2AGH6;A2AGH8;A2AGH9	ATIEVFQQSAETGSSSGSTASNMPSSSK	3			HCD	1				226.95	2.02047e-23	2.02047e-23	79015.3	926.09	3	0	55	150	3	926.089	2776.25	-1.71	96.26	1492.56	0	0	0	0	0	0	0	0	0	25121	25121	MS2	17/245	20180123_Lumos_RSLC3_Stadlmann_Penninger_IMBA_mESC_intact_PNGaseF_HILIC_20.raw
Leucine zipper putative tumor suppressor 3 OS=Mus musculus GN=Lzts3 PE=2 SV=1 - [LZTS3_MOUSE]	A2AHG0	GSDHTDVCGNVVGSSGGSSSSGGSDKAPPQYREPNHPPK	1	C8(Carbamidomethyl); N10(Deamidated)	N10(Deamidated): 100	HCD	1				639.13	1.22089e-64	1.22089e-64	0	782.75	5	2	20	150	5	782.753	3909.74	0.8	48.29	38181.6	0	42580.8	11785.9	0	0	6069.61	0	0	0	12917	12917	MS2	38/418	20180123_Lumos_RSLC3_Stadlmann_Penninger_IMBA_mESC_intact_PNGaseF_HILIC_16.raw
Protein Sec16a OS=Mus musculus GN=Sec16a PE=1 SV=1 - [A2AIX1_MOUSE]|Protein Sec16a OS=Mus musculus GN=Sec16a PE=1 SV=1 - [E9QAT4_MOUSE]	A2AIX1;E9QAT4	QIDSSPVGGETDEVTGSQNCCSSLSQPSTPSPPKPTGVFQTSANSSFEPVK	2	N19(Deamidated); C20(Carbamidomethyl); C21(Carbamidomethyl); N44(Deamidated)	N19(Deamidated): 100; N44(Deamidated): 100	HCD	1				233.91	4.06119e-24	4.06119e-24	748803	1328.87	4	0	43	150	4	1328.87	5312.44	8.23	124.38	31028.1	0	1880.79	863.868	0	0	4103.48	0	0	0	33669	33669	MS2	22/584	20180123_Lumos_RSLC3_Stadlmann_Penninger_IMBA_mESC_intact_PNGaseF_HILIC_16.raw
Protein Sec16a OS=Mus musculus GN=Sec16a PE=1 SV=1 - [A2AIX1_MOUSE]|Protein Sec16a OS=Mus musculus GN=Sec16a PE=1 SV=1 - [E9QAT4_MOUSE]	A2AIX1;E9QAT4	QIDSSPVGGETDEVTGSQNCCSSLSQPSTPSPPKPTGVFQTSANSSFEPVK	2	C20(Carbamidomethyl); C21(Carbamidomethyl)		HCD	1				221.61	6.89623e-23	6.89623e-23	0	1328.36	4	0	56	150	4	1328.36	5310.44	0.65	142.23	11847.6	0	0	0	0	0	2426.86	0	0	0	39884	39884	MS2	19/560	20180123_Lumos_RSLC3_Stadlmann_Penninger_IMBA_mESC_intact_PNGaseF_HILIC_15.raw
MCG130458 OS=Mus musculus GN=Fubp3 PE=1 SV=1 - [A2AJ72_MOUSE]|Protein Fubp3 OS=Mus musculus GN=Fubp3 PE=1 SV=1 - [Q3TIX6_MOUSE]	A2AJ72;Q3TIX6	VNGNPHSTPVSGPPAFLTQGWGSTYQAWQQPTQQVPSQQSQPQNSQPDYSK	2	N2(HexNAc); N4(Deamidated)	N4(Deamidated): 99.61; S23(HexNAc): 33.33; T24(HexNAc): 33.33; T32(HexNAc): 33.33	HCD	1				799.09	1.23287e-80	1.23287e-80	842500	1443.17	4	0	7	150	4	1443.17	5769.67	-1.11	149.87	181548	0	1171.93	0	0	0	0	0	0	0	40720	40720	MS2	53/1152	20180123_Lumos_RSLC3_Stadlmann_Penninger_IMBA_mESC_intact_PNGaseF_HILIC_17.raw
MCG130458 OS=Mus musculus GN=Fubp3 PE=1 SV=1 - [A2AJ72_MOUSE]|Protein Fubp3 OS=Mus musculus GN=Fubp3 PE=1 SV=1 - [Q3TIX6_MOUSE]	A2AJ72;Q3TIX6	VNGNPHSTPVSGPPAFLTQGWGSTYQAWQQPTQQVPSQQSQPQNSQPDYSK	2	N4(Deamidated)	N4(Deamidated): 99.56	HCD	1				723.25	4.73406e-73	4.73406e-73	127069	1392.4	4	0	3	150	4	1392.4	5566.59	-0.75	155.58	10457.9	0	1741.84	0	0	0	0	0	0	0	42197	42197	MS2	44/479	20180123_Lumos_RSLC3_Stadlmann_Penninger_IMBA_mESC_intact_PNGaseF_HILIC_17.raw
MCG130458 OS=Mus musculus GN=Fubp3 PE=1 SV=1 - [A2AJ72_MOUSE]|Protein Fubp3 OS=Mus musculus GN=Fubp3 PE=1 SV=1 - [Q3TIX6_MOUSE]	A2AJ72;Q3TIX6	VNGNPHSTPVSGPPAFLTQGWGSTYQAWQQPTQQVPSQQSQPQNSQPDYSK	2	N4(HexNAc)	S23(HexNAc): 50; T24(HexNAc): 50	HCD	1				675.52	2.80316e-68	2.80316e-68	190837	1442.93	4	0	0	150	4	1442.93	5768.69	-0.58	142.04	68851	0	891.264	0	0	0	0	0	0	0	37234	37234	MS2	48/1052	20180123_Lumos_RSLC3_Stadlmann_Penninger_IMBA_mESC_intact_PNGaseF_HILIC_18.raw
MCG130458 OS=Mus musculus GN=Fubp3 PE=1 SV=1 - [A2AJ72_MOUSE]|Protein Fubp3 OS=Mus musculus GN=Fubp3 PE=1 SV=1 - [Q3TIX6_MOUSE]	A2AJ72;Q3TIX6	VNGNPHSTPVSGPPAFLTQGWGSTYQAWQQPTQQVPSQQSQPQNSQPDYSK	2	N2(HexNAc); N4(Deamidated)	N4(Deamidated): 99.64; T32(HexNAc): 99.29	HCD	1				645.03	3.13995e-65	3.13995e-65	0	1443.17	4	0		150	4	1443.17	5769.67	-0.68	149.66	133271	0	1937.05	835.101	0	0	8300.19	0	1328.02	0	40655	40655	MS2	49/1125	20180123_Lumos_RSLC3_Stadlmann_Penninger_IMBA_mESC_intact_PNGaseF_HILIC_17.raw
MCG130458 OS=Mus musculus GN=Fubp3 PE=1 SV=1 - [A2AJ72_MOUSE]|Protein Fubp3 OS=Mus musculus GN=Fubp3 PE=1 SV=1 - [Q3TIX6_MOUSE]	A2AJ72;Q3TIX6	VNGNPHSTPVSGPPAFLTQGWGSTYQAWQQPTQQVPSQQSQPQNSQPDYSK	2	N4(Deamidated)	N4(Deamidated): 99.4	HCD	1				634.1	3.89047e-64	3.89047e-64	75903.6	1392.41	4	0	0	150	4	1392.41	5566.62	5.13	149.38	9346.29	0	3450.77	0	0	0	4016.79	0	0	0	39436	39436	MS2	39/449	20180123_Lumos_RSLC3_Stadlmann_Penninger_IMBA_mESC_intact_PNGaseF_HILIC_19.raw
MCG130458 OS=Mus musculus GN=Fubp3 PE=1 SV=1 - [A2AJ72_MOUSE]|Protein Fubp3 OS=Mus musculus GN=Fubp3 PE=1 SV=1 - [Q3TIX6_MOUSE]	A2AJ72;Q3TIX6	VNGNPHSTPVSGPPAFLTQGWGSTYQAWQQPTQQVPSQQSQPQNSQPDYSK	2	N4(Deamidated)	N4(Deamidated): 99.53	HCD	1				630.05	9.89543e-64	9.89543e-64	58522.1	1392.41	4	0	0	150	4	1392.41	5566.61	2.24	153.11	5902.77	0	2180.38	0	0	0	2215.12	0	0	0	39265	39265	MS2	37/466	20180123_Lumos_RSLC3_Stadlmann_Penninger_IMBA_mESC_intact_PNGaseF_HILIC_20.raw
MCG130458 OS=Mus musculus GN=Fubp3 PE=1 SV=1 - [A2AJ72_MOUSE]|Protein Fubp3 OS=Mus musculus GN=Fubp3 PE=1 SV=1 - [Q3TIX6_MOUSE]	A2AJ72;Q3TIX6	VNGNPHSTPVSGPPAFLTQGWGSTYQAWQQPTQQVPSQQSQPQNSQPDYSK	2	N2(HexNAc)	S23(HexNAc): 33.33; T24(HexNAc): 33.33; T32(HexNAc): 33.33	HCD	1				598.96	1.27166e-60	1.27166e-60	1.92394e+06	1442.93	4	0	0	59	4	1442.93	5768.69	-0.32	142.16	442932	0	0	0	0	0	0	0	0	0	38681	38681	MS2	43/1158	20180123_Lumos_RSLC3_Stadlmann_Penninger_IMBA_mESC_intact_PNGaseF_HILIC_17.raw
MCG130458 OS=Mus musculus GN=Fubp3 PE=1 SV=1 - [A2AJ72_MOUSE]|Protein Fubp3 OS=Mus musculus GN=Fubp3 PE=1 SV=1 - [Q3TIX6_MOUSE]	A2AJ72;Q3TIX6	VNGNPHSTPVSGPPAFLTQGWGSTYQAWQQPTQQVPSQQSQPQNSQPDYSK	2	N2(HexNAc)	T18(HexNAc): 99.15	HCD	1				587.42	1.8123e-59	1.8123e-59	190604	1442.94	4	0	19	150	4	1442.94	5768.72	4.84	144.28	62594.6	0	1211.94	0	0	0	1959.71	0	0	0	39231	39231	MS2	47/1158	20180123_Lumos_RSLC3_Stadlmann_Penninger_IMBA_mESC_intact_PNGaseF_HILIC_17.raw
MCG130458 OS=Mus musculus GN=Fubp3 PE=1 SV=1 - [A2AJ72_MOUSE]|Protein Fubp3 OS=Mus musculus GN=Fubp3 PE=1 SV=1 - [Q3TIX6_MOUSE]	A2AJ72;Q3TIX6	VNGNPHSTPVSGPPAFLTQGWGSTYQAWQQPTQQVPSQQSQPQNSQPDYSK	2	N4(HexNAc)	T32(HexNAc): 100	HCD	1				587.32	1.85475e-59	1.85475e-59	1.20779e+06	1154.55	5	0	1	80	5	1154.55	5768.7	1.34	142.16	470619	0	2009.92	0	0	0	0	0	0	0	38680	38680	MS2	47/950	20180123_Lumos_RSLC3_Stadlmann_Penninger_IMBA_mESC_intact_PNGaseF_HILIC_17.raw
MCG130458 OS=Mus musculus GN=Fubp3 PE=1 SV=1 - [A2AJ72_MOUSE]|Protein Fubp3 OS=Mus musculus GN=Fubp3 PE=1 SV=1 - [Q3TIX6_MOUSE]	A2AJ72;Q3TIX6	VNGNPHSTPVSGPPAFLTQGWGSTYQAWQQPTQQVPSQQSQPQNSQPDYSK	2	N44(Deamidated)	N44(Deamidated): 100	HCD	1				543.82	4.14948e-55	4.14948e-55	1.22891e+06	1392.4	4	0	26	79	4	1392.4	5566.6	0.04	146.56	27379.6	0	9092.71	2005.46	0	0	5320.14	0	0	0	39849	39849	MS2	34/551	20180123_Lumos_RSLC3_Stadlmann_Penninger_IMBA_mESC_intact_PNGaseF_HILIC_17.raw
MCG130458 OS=Mus musculus GN=Fubp3 PE=1 SV=1 - [A2AJ72_MOUSE]|Protein Fubp3 OS=Mus musculus GN=Fubp3 PE=1 SV=1 - [Q3TIX6_MOUSE]	A2AJ72;Q3TIX6	VNGNPHSTPVSGPPAFLTQGWGSTYQAWQQPTQQVPSQQSQPQNSQPDYSK	2	N4(Deamidated); N44(Deamidated)	N4(Deamidated): 99.21; N44(Deamidated): 100	HCD	1				421.31	7.38791e-43	7.38791e-43	306701	1114.32	5	0	71	150	5	1114.32	5567.58	0.71	150.26	6093.77	0	0	0	0	0	1164.48	0	0	0	39216	39216	MS2	28/428	20180123_Lumos_RSLC3_Stadlmann_Penninger_IMBA_mESC_intact_PNGaseF_HILIC_18.raw
MCG130458 OS=Mus musculus GN=Fubp3 PE=1 SV=1 - [A2AJ72_MOUSE]|Protein Fubp3 OS=Mus musculus GN=Fubp3 PE=1 SV=1 - [Q3TIX6_MOUSE]	A2AJ72;Q3TIX6	VNGNPHSTPVSGPPAFLTQGWGSTYQAWQQPTQQVPSQQSQPQNSQPDYSK	2	N2(HexNAc); N4(Deamidated)	T32(HexNAc): 25; S37(HexNAc): 25; S40(HexNAc): 25; N44(Deamidated): 100; S45(HexNAc): 25	HCD	1				418.73	1.33984e-42	1.33984e-42	0	1443.18	4	0	13	150	4	1443.18	5769.71	5.24	142.2	62587.9	0	1193.38	861.476	0	0	5080.25	0	0	0	37271	37271	MS2	34/1089	20180123_Lumos_RSLC3_Stadlmann_Penninger_IMBA_mESC_intact_PNGaseF_HILIC_18.raw
MCG130458 OS=Mus musculus GN=Fubp3 PE=1 SV=1 - [A2AJ72_MOUSE]|Protein Fubp3 OS=Mus musculus GN=Fubp3 PE=1 SV=1 - [Q3TIX6_MOUSE]	A2AJ72;Q3TIX6	VNGNPHSTPVSGPPAFLTQGWGSTYQAWQQPTQQVPSQQSQPQNSQPDYSK	2	N2(HexNAc); N4(Deamidated)	N4(Deamidated): 98.06; S23(HexNAc): 32.69; T24(HexNAc): 32.69; T32(HexNAc): 32.69	HCD	1				405.93	2.55032e-41	2.55032e-41	0	1443.18	4	0	0	150	4	1443.18	5769.68	0.59	141.95	57730.8	0	1028.92	0	0	0	2590.63	0	0	0	37205	37205	MS2	34/1125	20180123_Lumos_RSLC3_Stadlmann_Penninger_IMBA_mESC_intact_PNGaseF_HILIC_18.raw
MCG130458 OS=Mus musculus GN=Fubp3 PE=1 SV=1 - [A2AJ72_MOUSE]|Protein Fubp3 OS=Mus musculus GN=Fubp3 PE=1 SV=1 - [Q3TIX6_MOUSE]	A2AJ72;Q3TIX6	VNGNPHSTPVSGPPAFLTQGWGSTYQAWQQPTQQVPSQQSQPQNSQPDYSK	2	N2(HexNAc); N4(Deamidated); N44(Deamidated)	N4(Deamidated): 99.39; S37(HexNAc): 49.4; S40(HexNAc): 49.4; N44(Deamidated): 100	HCD	1				403.31	4.66706e-41	4.66706e-41	0	1443.42	4	0	34	140	4	1443.42	5770.67	1.92	146.29	123371	0	32506.2	11571.5	0	0	21690.1	0	4724.43	1897.48	39781	39781	MS2	33/1128	20180123_Lumos_RSLC3_Stadlmann_Penninger_IMBA_mESC_intact_PNGaseF_HILIC_17.raw
MCG130458 OS=Mus musculus GN=Fubp3 PE=1 SV=1 - [A2AJ72_MOUSE]|Protein Fubp3 OS=Mus musculus GN=Fubp3 PE=1 SV=1 - [Q3TIX6_MOUSE]	A2AJ72;Q3TIX6	VNGNPHSTPVSGPPAFLTQGWGSTYQAWQQPTQQVPSQQSQPQNSQPDYSK	2	N2(Deamidated); N4(Deamidated); N44(HexNAc)	N2(Deamidated): 100; N4(Deamidated): 100; S7(HexNAc): 99.48	HCD	1				320.38	9.15236e-33	9.15236e-33	599945	1443.42	4	0	71	150	4	1443.42	5770.68	3.02	143.81	53059.9	0	1115.36	0	0	0	0	0	0	0	39100	39100	MS2	25/1172	20180123_Lumos_RSLC3_Stadlmann_Penninger_IMBA_mESC_intact_PNGaseF_HILIC_17.raw
MCG130458 OS=Mus musculus GN=Fubp3 PE=1 SV=1 - [A2AJ72_MOUSE]|Protein Fubp3 OS=Mus musculus GN=Fubp3 PE=1 SV=1 - [Q3TIX6_MOUSE]	A2AJ72;Q3TIX6	VNGNPHSTPVSGPPAFLTQGWGSTYQAWQQPTQQVPSQQSQPQNSQPDYSK	2	N4(Deamidated)	N4(Deamidated): 98.79	HCD	1				310.55	8.80804e-32	8.80804e-32	0	1392.41	4	0	19	150	4	1392.41	5566.61	3.29	164.87	6232.48	0	1991.75	904.291	0	0	2480.16	0	0	0	42609	42609	MS2	24/368	20180123_Lumos_RSLC3_Stadlmann_Penninger_IMBA_mESC_intact_PNGaseF_HILIC_18.raw
MCG130458 OS=Mus musculus GN=Fubp3 PE=1 SV=1 - [A2AJ72_MOUSE]|Protein Fubp3 OS=Mus musculus GN=Fubp3 PE=1 SV=1 - [Q3TIX6_MOUSE]	A2AJ72;Q3TIX6	VNGNPHSTPVSGPPAFLTQGWGSTYQAWQQPTQQVPSQQSQPQNSQPDYSK	2	N2(HexNAc); N4(Deamidated)	N4(Deamidated): 99; T18(HexNAc): 24.7; S23(HexNAc): 24.7; T24(HexNAc): 24.7; T32(HexNAc): 24.7	HCD	1				285.43	2.86499e-29	2.86499e-29	0	1443.18	4	0	0	150	4	1443.18	5769.7	4.06	142.04	31089	0	2728.27	0	0	0	3488.62	0	0	0	37707	37707	MS2	25/894	20180123_Lumos_RSLC3_Stadlmann_Penninger_IMBA_mESC_intact_PNGaseF_HILIC_19.raw
MCG130458 OS=Mus musculus GN=Fubp3 PE=1 SV=1 - [A2AJ72_MOUSE]|Protein Fubp3 OS=Mus musculus GN=Fubp3 PE=1 SV=1 - [Q3TIX6_MOUSE]	A2AJ72;Q3TIX6	VNGNPHSTPVSGPPAFLTQGWGSTYQAWQQPTQQVPSQQSQPQNSQPDYSK	2	N4(Deamidated); N44(Deamidated)	N4(Deamidated): 99.07; N44(Deamidated): 100	HCD	1				274.54	3.51321e-28	3.51321e-28	218296	1856.54	3	0	54	150	3	1856.54	5567.61	4.64	149.91	2581.94	0	0	0	0	0	0	0	0	0	40405	40405	MS2	22/368	20180123_Lumos_RSLC3_Stadlmann_Penninger_IMBA_mESC_intact_PNGaseF_HILIC_16.raw
MCG130458 OS=Mus musculus GN=Fubp3 PE=1 SV=1 - [A2AJ72_MOUSE]|Protein Fubp3 OS=Mus musculus GN=Fubp3 PE=1 SV=1 - [Q3TIX6_MOUSE]	A2AJ72;Q3TIX6	VNGNPHSTPVSGPPAFLTQGWGSTYQAWQQPTQQVPSQQSQPQNSQPDYSK	2	N2(Deamidated); N4(Deamidated); N44(HexNAc)	N2(Deamidated): 100; N4(Deamidated): 100; S7(HexNAc): 49.23; T8(HexNAc): 49.23	HCD	1				273.83	4.14244e-28	4.14244e-28	0	1443.43	4	0	11	150	4	1443.43	5770.69	4.96	144.31	59261.7	0	0	0	0	0	2293.69	0	0	0	39242	39242	MS2	25/1178	20180123_Lumos_RSLC3_Stadlmann_Penninger_IMBA_mESC_intact_PNGaseF_HILIC_17.raw
MCG130458 OS=Mus musculus GN=Fubp3 PE=1 SV=1 - [A2AJ72_MOUSE]|Protein Fubp3 OS=Mus musculus GN=Fubp3 PE=1 SV=1 - [Q3TIX6_MOUSE]	A2AJ72;Q3TIX6	VNGNPHSTPVSGPPAFLTQGWGSTYQAWQQPTQQVPSQQSQPQNSQPDYSK	2	N4(Deamidated); N44(Deamidated)	N4(Deamidated): 99.28; N44(Deamidated): 100	HCD	1				237.61	1.73348e-24	1.73348e-24	0	1114.33	5	0	26	150	5	1114.33	5567.61	6.19	149.55	3692.36	0	0	0	0	0	1080.87	0	0	0	39471	39471	MS2	14/488	20180123_Lumos_RSLC3_Stadlmann_Penninger_IMBA_mESC_intact_PNGaseF_HILIC_19.raw
MCG130458 OS=Mus musculus GN=Fubp3 PE=1 SV=1 - [A2AJ72_MOUSE]|Protein Fubp3 OS=Mus musculus GN=Fubp3 PE=1 SV=1 - [Q3TIX6_MOUSE]	A2AJ72;Q3TIX6	VNGNPHSTPVSGPPAFLTQGWGSTYQAWQQPTQQVPSQQSQPQNSQPDYSK	2	N2(Deamidated); N4(Deamidated)	N4(Deamidated): 99.23; N44(Deamidated): 99.99	HCD	1				235.97	2.53209e-24	2.53209e-24	0	1392.66	4	0	23	150	4	1392.66	5567.63	8.26	150.18	8205.13	0	2023.07	0	0	0	3300.23	0	0	0	38598	38598	MS2	17/522	20180123_Lumos_RSLC3_Stadlmann_Penninger_IMBA_mESC_intact_PNGaseF_HILIC_20.raw
MCG130458 OS=Mus musculus GN=Fubp3 PE=1 SV=1 - [A2AJ72_MOUSE]|Protein Fubp3 OS=Mus musculus GN=Fubp3 PE=1 SV=1 - [Q3TIX6_MOUSE]	A2AJ72;Q3TIX6	VNGNPHSTPVSGPPAFLTQGWGSTYQAWQQPTQQVPSQQSQPQNSQPDYSK	2	N2(Deamidated); N4(Deamidated); N44(HexNAc)	N4(Deamidated): 98.93; T32(HexNAc): 33.21; S37(HexNAc): 33.21; S40(HexNAc): 33.21; N44(Deamidated): 100	HCD	1				221.36	7.31963e-23	7.31963e-23	584533	1154.94	5	0	56	150	5	1154.94	5770.67	2.56	143.77	53106.4	0	1261.12	0	0	0	3259.24	0	0	0	39091	39091	MS2	19/962	20180123_Lumos_RSLC3_Stadlmann_Penninger_IMBA_mESC_intact_PNGaseF_HILIC_17.raw
MCG130458 OS=Mus musculus GN=Fubp3 PE=1 SV=1 - [A2AJ72_MOUSE]|Protein Fubp3 OS=Mus musculus GN=Fubp3 PE=1 SV=1 - [Q3TIX6_MOUSE]	A2AJ72;Q3TIX6	VNGNPHSTPVSGPPAFLTQGWGSTYQAWQQPTQQVPSQQSQPQNSQPDYSK	2	N2(Deamidated); N4(Deamidated); N44(HexNAc)	N2(Deamidated): 100; N4(Deamidated): 100; S7(HexNAc): 48.9; T8(HexNAc): 48.9	HCD	1				214.06	3.92795e-22	3.92795e-22	0	1443.43	4	0	12	150	4	1443.43	5770.7	7.5	142.15	33609	0	3407.44	907.097	0	0	3286.49	0	0	0	37726	37726	MS2	20/860	20180123_Lumos_RSLC3_Stadlmann_Penninger_IMBA_mESC_intact_PNGaseF_HILIC_19.raw
MCG130458 OS=Mus musculus GN=Fubp3 PE=1 SV=1 - [A2AJ72_MOUSE]|Protein Fubp3 OS=Mus musculus GN=Fubp3 PE=1 SV=1 - [Q3TIX6_MOUSE]	A2AJ72;Q3TIX6	VNGNPHSTPVSGPPAFLTQGWGSTYQAWQQPTQQVPSQQSQPQNSQPDYSK	2	N2(Deamidated); N4(Deamidated); N44(Deamidated)	N2(Deamidated): 100; N4(Deamidated): 100; N44(Deamidated): 100	HCD	1				177.2	1.90522e-18	1.90522e-18	0	1114.53	5	0	29	150	5	1114.53	5568.6	6.71	149.54	5442.47	0	0	0	0	0	1011.13	0	0	0	39467	39467	MS2	15/497	20180123_Lumos_RSLC3_Stadlmann_Penninger_IMBA_mESC_intact_PNGaseF_HILIC_19.raw
MCG130458 OS=Mus musculus GN=Fubp3 PE=1 SV=1 - [A2AJ72_MOUSE]|Protein Fubp3 OS=Mus musculus GN=Fubp3 PE=1 SV=1 - [Q3TIX6_MOUSE]	A2AJ72;Q3TIX6	VNGNPHSTPVSGPPAFLTQGWGSTYQAWQQPTQQVPSQQSQPQNSQPDYSKAWEDYYK	2	N44(Deamidated)	N44(Deamidated): 100	HCD	1				704.66	3.41722e-71	3.41722e-71	0	1631.26	4	1	5	150	4	1631.26	6522.02	2.45	155.89	6589.86	0	0	801.178	0	0	1510.99	0	0	0	42279	42279	MS2	41/556	20180123_Lumos_RSLC3_Stadlmann_Penninger_IMBA_mESC_intact_PNGaseF_HILIC_17.raw
MCG130458 OS=Mus musculus GN=Fubp3 PE=1 SV=1 - [A2AJ72_MOUSE]|Protein Fubp3 OS=Mus musculus GN=Fubp3 PE=1 SV=1 - [Q3TIX6_MOUSE]	A2AJ72;Q3TIX6	VNGNPHSTPVSGPPAFLTQGWGSTYQAWQQPTQQVPSQQSQPQNSQPDYSKAWEDYYK	2			HCD	1				685.39	2.89027e-69	2.89027e-69	179575	1631.01	4	1	0	150	4	1631.01	6521.03	1.72	155.82	7158.62	0	1342.53	751.152	0	0	1305.92	0	0	0	42257	42257	MS2	36/514	20180123_Lumos_RSLC3_Stadlmann_Penninger_IMBA_mESC_intact_PNGaseF_HILIC_17.raw
MCG130458 OS=Mus musculus GN=Fubp3 PE=1 SV=1 - [A2AJ72_MOUSE]|Protein Fubp3 OS=Mus musculus GN=Fubp3 PE=1 SV=1 - [Q3TIX6_MOUSE]	A2AJ72;Q3TIX6	VNGNPHSTPVSGPPAFLTQGWGSTYQAWQQPTQQVPSQQSQPQNSQPDYSKAWEDYYK	2			HCD	1				678.89	1.28984e-68	1.28984e-68	151599	1631.01	4	1	2	150	4	1631.01	6521.03	1.87	156.12	4814.81	0	1051.47	0	0	0	1624.42	0	0	0	40572	40572	MS2	39/517	20180123_Lumos_RSLC3_Stadlmann_Penninger_IMBA_mESC_intact_PNGaseF_HILIC_18.raw
MCG130458 OS=Mus musculus GN=Fubp3 PE=1 SV=1 - [A2AJ72_MOUSE]|Protein Fubp3 OS=Mus musculus GN=Fubp3 PE=1 SV=1 - [Q3TIX6_MOUSE]	A2AJ72;Q3TIX6	VNGNPHSTPVSGPPAFLTQGWGSTYQAWQQPTQQVPSQQSQPQNSQPDYSKAWEDYYK	2	N44(Deamidated)	N44(Deamidated): 100	HCD	1				554.64	3.43747e-56	3.43747e-56	0	1305.21	5	1	25	150	5	1305.21	6522.01	1.02	155.72	4208.6	0	1740.99	0	0	0	1642.23	0	0	0	40888	40888	MS2	32/544	20180123_Lumos_RSLC3_Stadlmann_Penninger_IMBA_mESC_intact_PNGaseF_HILIC_19.raw
MCG130458 OS=Mus musculus GN=Fubp3 PE=1 SV=1 - [A2AJ72_MOUSE]|Protein Fubp3 OS=Mus musculus GN=Fubp3 PE=1 SV=1 - [Q3TIX6_MOUSE]	A2AJ72;Q3TIX6	VNGNPHSTPVSGPPAFLTQGWGSTYQAWQQPTQQVPSQQSQPQNSQPDYSKAWEDYYK	2	N4(Deamidated); N44(Deamidated)	N4(Deamidated): 99.41; N44(Deamidated): 100	HCD	1				481.73	6.71058e-49	6.71058e-49	109313	1631.52	4	1	79	150	4	1631.52	6523.04	7.89	162.6	3175.77	0	0	0	0	0	0	0	0	0	42081	42081	MS2	30/493	20180123_Lumos_RSLC3_Stadlmann_Penninger_IMBA_mESC_intact_PNGaseF_HILIC_18.raw
MCG130458 OS=Mus musculus GN=Fubp3 PE=1 SV=1 - [A2AJ72_MOUSE]|Protein Fubp3 OS=Mus musculus GN=Fubp3 PE=1 SV=1 - [Q3TIX6_MOUSE]	A2AJ72;Q3TIX6	VNGNPHSTPVSGPPAFLTQGWGSTYQAWQQPTQQVPSQQSQPQNSQPDYSKAWEDYYKK	2	N4(Deamidated); N44(Deamidated)	N4(Deamidated): 99.02; N44(Deamidated): 100	HCD	1				217.48	1.78456e-22	1.78456e-22	0	1331.03	5	2	33	150	5	1331.03	6651.11	4.39	149.43	6172.41	0	2719.59	0	0	0	2977.32	0	0	0	38414	38414	MS2	17/560	20180123_Lumos_RSLC3_Stadlmann_Penninger_IMBA_mESC_intact_PNGaseF_HILIC_20.raw
MCG130458 OS=Mus musculus GN=Fubp3 PE=1 SV=1 - [A2AJ72_MOUSE]|Protein Fubp3 OS=Mus musculus GN=Fubp3 PE=1 SV=1 - [Q3TIX6_MOUSE]	A2AJ72;Q3TIX6	VNGNPHSTPVSGPPAFLTQGWGSTYQAWQQPTQQVPSQQSQPQNSQPDYSKAWEDYYKK	2	N4(Deamidated); N44(Deamidated)	N2(Deamidated): 99.99; N4(Deamidated): 100	HCD	1				188.4	1.44501e-19	1.44501e-19	0	1331.03	5	2	19	150	5	1331.03	6651.12	5.12	159.27	16982.3	0	8385.75	2423.33	0	0	6029.86	0	0	0	41332	41332	MS2	17/590	20180123_Lumos_RSLC3_Stadlmann_Penninger_IMBA_mESC_intact_PNGaseF_HILIC_18.raw
MCG130458 OS=Mus musculus GN=Fubp3 PE=1 SV=1 - [A2AJ72_MOUSE]|Protein Fubp3 OS=Mus musculus GN=Fubp3 PE=1 SV=1 - [Q3TIX6_MOUSE]	A2AJ72;Q3TIX6	VNGNPHSTPVSGPPAFLTQGWGSTYQAWQQPTQQVPSQQSQPQNSQPDYSKAWEDYYKK	2	N2(Deamidated); N4(Deamidated); N44(Deamidated)	N2(Deamidated): 100; N4(Deamidated): 100; N44(Deamidated): 100	HCD	1				182.81	5.23101e-19	5.23101e-19	0	1331.23	5	2	0	150	5	1331.23	6652.13	8.96	147.66	6455.24	0	0	0	0	0	0	0	0	0	41426	41426	MS2	17/584	20180123_Lumos_RSLC3_Stadlmann_Penninger_IMBA_mESC_intact_PNGaseF_HILIC_15.raw
MCG130458 OS=Mus musculus GN=Fubp3 PE=1 SV=1 - [A2AJ72_MOUSE]|Protein Fubp3 OS=Mus musculus GN=Fubp3 PE=1 SV=1 - [Q3TIX6_MOUSE]	A2AJ72;Q3TIX6	VNGNPHSTPVSGPPAFLTQGWGSTYQAWQQPTQQVPSQQSQPQNSQPDYSKAWEDYYKK	2	N4(Deamidated); N44(Deamidated)	N4(Deamidated): 99.09; N44(Deamidated): 99.99	HCD	1				174.58	3.48183e-18	3.48183e-18	184562	1109.36	6	2	74	150	6	1109.36	6651.13	6.58	146.46	2126	0	0	0	0	0	1186.03	873.737	0	0	37741	37741	MS2	16/503	20180123_Lumos_RSLC3_Stadlmann_Penninger_IMBA_mESC_intact_PNGaseF_HILIC_20.raw
Probable C-mannosyltransferase DPY19L4 OS=Mus musculus GN=Dpy19l4 PE=2 SV=1 - [D19L4_MOUSE]|Probable C-mannosyltransferase DPY19L4 (Fragment) OS=Mus musculus GN=Dpy19l4 PE=4 SV=2 - [A2AJQ1_MOUSE]|Probable C-mannosyltransferase DPY19L4 OS=Mus musculus GN=Dpy19l4 PE=4 SV=1 - [D6RI72_MOUSE]	A2AJQ3;A2AJQ1;D6RI72	GVYELTHNNK	3	N9(HexNAc)	T6(HexNAc): 33.33; N8(HexNAc): 33.33; N9(HexNAc): 33.33	HCD	1	1378.48	id=HexNAc2.Hex6_N-Glycan	1.11	661.19	7.61026e-67	7.61026e-67	8.16767e+06	459.89	3	0	0	60	3	459.893	1377.67	0.92	32.52	1.29814e+06	0	0	0	0	0	253830	0	50837.2	0	8354	8354	MS2	36/171	20180123_Lumos_RSLC3_Stadlmann_Penninger_IMBA_mESC_intact_PNGaseF_HILIC_16.raw
Probable C-mannosyltransferase DPY19L4 OS=Mus musculus GN=Dpy19l4 PE=2 SV=1 - [D19L4_MOUSE]|Probable C-mannosyltransferase DPY19L4 (Fragment) OS=Mus musculus GN=Dpy19l4 PE=4 SV=2 - [A2AJQ1_MOUSE]|Probable C-mannosyltransferase DPY19L4 OS=Mus musculus GN=Dpy19l4 PE=4 SV=1 - [D6RI72_MOUSE]	A2AJQ3;A2AJQ1;D6RI72	GVYELTHNNK	3	N9(HexNAc)	N9(HexNAc): 99.49	HCD	1	1378.48	id=HexNAc2.Hex6_N-Glycan	1.01	352.22	5.99485e-36	5.99485e-36	213254	459.89	3	0	0	150	3	459.894	1377.67	1.98	32.19	67232	0	0	0	0	0	14338.1	0	1802.32	0	8368	8368	MS2	20/171	20180123_Lumos_RSLC3_Stadlmann_Penninger_IMBA_mESC_intact_PNGaseF_HILIC_17.raw
Probable C-mannosyltransferase DPY19L4 OS=Mus musculus GN=Dpy19l4 PE=2 SV=1 - [D19L4_MOUSE]|Probable C-mannosyltransferase DPY19L4 (Fragment) OS=Mus musculus GN=Dpy19l4 PE=4 SV=2 - [A2AJQ1_MOUSE]|Probable C-mannosyltransferase DPY19L4 OS=Mus musculus GN=Dpy19l4 PE=4 SV=1 - [D6RI72_MOUSE]	A2AJQ3;A2AJQ1;D6RI72	GVYELTHNNK	3	N9(HexNAc)	N9(HexNAc): 99.85	HCD	1	1540.53	id=HexNAc2.Hex7_N-Glycan	1.3	495.35	2.91541e-50	2.91541e-50	733491	459.89	3	0	4	150	3	459.893	1377.66	-0.08	31.65	156607	0	0	0	0	0	32259.3	0	6810.5	0	8212	8212	MS2	27/171	20180123_Lumos_RSLC3_Stadlmann_Penninger_IMBA_mESC_intact_PNGaseF_HILIC_17.raw
Probable C-mannosyltransferase DPY19L4 OS=Mus musculus GN=Dpy19l4 PE=2 SV=1 - [D19L4_MOUSE]|Probable C-mannosyltransferase DPY19L4 (Fragment) OS=Mus musculus GN=Dpy19l4 PE=4 SV=2 - [A2AJQ1_MOUSE]|Probable C-mannosyltransferase DPY19L4 OS=Mus musculus GN=Dpy19l4 PE=4 SV=1 - [D6RI72_MOUSE]	A2AJQ3;A2AJQ1;D6RI72	GVYELTHNNK	3	N9(HexNAc)	N9(HexNAc): 99.83	HCD	1	1702.58	id=HexNAc2.Hex8_N-Glycan	0.98	422.37	5.79187e-43	5.79187e-43	498143	459.89	3	0	26	150	3	459.894	1377.67	1.05	31.01	130787	0	0	0	0	0	29865.1	0	7084.45	0	8145	8145	MS2	28/171	20180123_Lumos_RSLC3_Stadlmann_Penninger_IMBA_mESC_intact_PNGaseF_HILIC_18.raw
Probable C-mannosyltransferase DPY19L4 OS=Mus musculus GN=Dpy19l4 PE=2 SV=1 - [D19L4_MOUSE]|Probable C-mannosyltransferase DPY19L4 (Fragment) OS=Mus musculus GN=Dpy19l4 PE=4 SV=2 - [A2AJQ1_MOUSE]|Probable C-mannosyltransferase DPY19L4 OS=Mus musculus GN=Dpy19l4 PE=4 SV=1 - [D6RI72_MOUSE]	A2AJQ3;A2AJQ1;D6RI72	GVYELTHNNK	3	N9(HexNAc)	N9(HexNAc): 99.7	HCD	1	1864.63	id=HexNAc2.Hex9_N-Glycan	1.15	559.29	1.17785e-56	1.17785e-56	872699	459.89	3	0	0	150	3	459.893	1377.67	0.72	30.87	233228	0	955.464	0	0	0	50758.8	0	13477.2	0	8106	8106	MS2	33/171	20180123_Lumos_RSLC3_Stadlmann_Penninger_IMBA_mESC_intact_PNGaseF_HILIC_18.raw
Probable C-mannosyltransferase DPY19L4 OS=Mus musculus GN=Dpy19l4 PE=2 SV=1 - [D19L4_MOUSE]|Probable C-mannosyltransferase DPY19L4 (Fragment) OS=Mus musculus GN=Dpy19l4 PE=4 SV=2 - [A2AJQ1_MOUSE]|Probable C-mannosyltransferase DPY19L4 OS=Mus musculus GN=Dpy19l4 PE=4 SV=1 - [D6RI72_MOUSE]	A2AJQ3;A2AJQ1;D6RI72	GVYELTHNNK	3	N9(HexNAc)	N9(HexNAc): 99.78	HCD	1	2026.69	id=HexNAc2.Hex10_N-Glycan	1.1	282.06	6.22537e-29	6.22537e-29	208534	459.89	3	0	0	150	3	459.894	1377.67	1.06	31.36	88951	0	1128.96	0	0	0	19142	0	5857.1	0	8187	8187	MS2	19/171	20180123_Lumos_RSLC3_Stadlmann_Penninger_IMBA_mESC_intact_PNGaseF_HILIC_19.raw
Heterogeneous nuclear ribonucleoprotein A3 OS=Mus musculus GN=Hnrnpa3 PE=1 SV=1 - [A2AL12_MOUSE]|Uncharacterized protein OS=Mus musculus GN=Gm8991 PE=4 SV=1 - [E9Q7H5_MOUSE]	A2AL12;E9Q7H5	GGYDGYNEGGNFGGGNYGGGGNYNDFGNYSGQQQSNYGPMK	2			HCD	1				511.59	6.92898e-52	6.92898e-52	358916	1406.9	3	0	15	150	3	1406.9	4218.68	-1.44	129.34	7242.83	0	0	0	0	0	0	0	0	0	34999	34999	MS2	37/442	20180123_Lumos_RSLC3_Stadlmann_Penninger_IMBA_mESC_intact_PNGaseF_HILIC_16.raw
Heterogeneous nuclear ribonucleoprotein A3 OS=Mus musculus GN=Hnrnpa3 PE=1 SV=1 - [A2AL12_MOUSE]|Uncharacterized protein OS=Mus musculus GN=Gm8991 PE=4 SV=1 - [E9Q7H5_MOUSE]	A2AL12;E9Q7H5	GGYDGYNEGGNFGGGNYGGGGNYNDFGNYSGQQQSNYGPMK	2			HCD	1				430.33	9.26718e-44	9.26718e-44	331262	1406.9	3	0	12	150	3	1406.9	4218.68	-0.83	129.29	9405.02	0	3114.09	0	0	0	0	0	0	0	33594	33594	MS2	31/436	20180123_Lumos_RSLC3_Stadlmann_Penninger_IMBA_mESC_intact_PNGaseF_HILIC_20.raw
Aspartyl/asparaginyl beta-hydroxylase OS=Mus musculus GN=Asph PE=1 SV=1 - [A2AL78_MOUSE]|Aspartyl/asparaginyl beta-hydroxylase OS=Mus musculus GN=Asph PE=1 SV=1 - [A2AL79_MOUSE]|Aspartate-beta-hydroxylase, isoform CRA_d OS=Mus musculus GN=Asph PE=1 SV=1 - [A2AL81_MOUSE]|Aspartyl/asparaginyl beta-hydroxylase (Fragment) OS=Mus musculus GN=Asph PE=1 SV=1 - [A2AL83_MOUSE]|Aspartyl/asparaginyl beta-hy…	A2AL78;A2AL79;A2AL81;A2AL83;A2AL85;Q3TU40;Q6P8S1;Q8BSY0	GGGGNSSSSGSGSGSGSGSPSTGSSGSSSSPGAR	8	N5(Deamidated)	N5(Deamidated): 100	HCD	1				1093.19	4.7929e-110	4.7929e-110	2255138	911.71	3	0	0	150	3	911.706	2733.1	-0.81	27.13	18974.2	0	0	785.948	0	0	3867.29	0	0	0	7013	7013	MS2	59/363	20180123_Lumos_RSLC3_Stadlmann_Penninger_IMBA_mESC_intact_PNGaseF_HILIC_18.raw
Aspartyl/asparaginyl beta-hydroxylase OS=Mus musculus GN=Asph PE=1 SV=1 - [A2AL78_MOUSE]|Aspartyl/asparaginyl beta-hydroxylase OS=Mus musculus GN=Asph PE=1 SV=1 - [A2AL79_MOUSE]|Aspartate-beta-hydroxylase, isoform CRA_d OS=Mus musculus GN=Asph PE=1 SV=1 - [A2AL81_MOUSE]|Aspartyl/asparaginyl beta-hydroxylase (Fragment) OS=Mus musculus GN=Asph PE=1 SV=1 - [A2AL83_MOUSE]|Aspartyl/asparaginyl beta-hy…	A2AL78;A2AL79;A2AL81;A2AL83;A2AL85;Q3TU40;Q6P8S1;Q8BSY0	GGGGNSSSSGSGSGSGSGSPSTGSSGSSSSPGAR	8	N5(Deamidated)	N5(Deamidated): 100	HCD	1				640.13	9.71234e-65	9.71234e-65	95576.2	911.71	3	0	59	150	3	911.708	2733.11	1.6	27.39	17070.6	0	669.206	0	0	0	3406.6	0	0	0	7006	7006	MS2	41/291	20180123_Lumos_RSLC3_Stadlmann_Penninger_IMBA_mESC_intact_PNGaseF_HILIC_19.raw
Aspartyl/asparaginyl beta-hydroxylase OS=Mus musculus GN=Asph PE=1 SV=1 - [A2AL78_MOUSE]|Aspartyl/asparaginyl beta-hydroxylase OS=Mus musculus GN=Asph PE=1 SV=1 - [A2AL79_MOUSE]|Aspartate-beta-hydroxylase, isoform CRA_d OS=Mus musculus GN=Asph PE=1 SV=1 - [A2AL81_MOUSE]|Aspartyl/asparaginyl beta-hydroxylase (Fragment) OS=Mus musculus GN=Asph PE=1 SV=1 - [A2AL83_MOUSE]|Aspartyl/asparaginyl beta-hy…	A2AL78;A2AL79;A2AL81;A2AL83;A2AL85;Q3TU40;Q6P8S1;Q8BSY0	GGGGNSSSSGSGSGSGSGSPSTGSSGSSSSPGAR	8			HCD	1				544.5	3.548e-55	3.548e-55	131438	911.38	3	0	8	150	3	911.378	2732.12	-0.74	15.2	20090	0	1750.4	0	0	0	3971.75	0	0	0	3525	3525	MS2	35/363	20180123_Lumos_RSLC3_Stadlmann_Penninger_IMBA_mESC_intact_PNGaseF_HILIC_18.raw
Aspartyl/asparaginyl beta-hydroxylase OS=Mus musculus GN=Asph PE=1 SV=1 - [A2AL78_MOUSE]|Aspartyl/asparaginyl beta-hydroxylase OS=Mus musculus GN=Asph PE=1 SV=1 - [A2AL79_MOUSE]|Aspartate-beta-hydroxylase, isoform CRA_d OS=Mus musculus GN=Asph PE=1 SV=1 - [A2AL81_MOUSE]|Aspartyl/asparaginyl beta-hydroxylase (Fragment) OS=Mus musculus GN=Asph PE=1 SV=1 - [A2AL83_MOUSE]|Aspartyl/asparaginyl beta-hy…	A2AL78;A2AL79;A2AL81;A2AL83;A2AL85;Q3TU40;Q6P8S1;Q8BSY0	GGGGNSSSSGSGSGSGSGSPSTGSSGSSSSPGAR	8			HCD	1				287.76	1.6733e-29	1.6733e-29	0	911.38	3	0	12	150	3	911.379	2732.12	0.4	14.08	11224.9	0	898.619	0	0	0	1063.52	0	0	0	3194	3194	MS2	20/360	20180123_Lumos_RSLC3_Stadlmann_Penninger_IMBA_mESC_intact_PNGaseF_HILIC_18.raw
Aspartyl/asparaginyl beta-hydroxylase OS=Mus musculus GN=Asph PE=1 SV=1 - [A2AL78_MOUSE]|Aspartyl/asparaginyl beta-hydroxylase OS=Mus musculus GN=Asph PE=1 SV=1 - [A2AL79_MOUSE]|Aspartate-beta-hydroxylase, isoform CRA_d OS=Mus musculus GN=Asph PE=1 SV=1 - [A2AL81_MOUSE]|Aspartyl/asparaginyl beta-hydroxylase (Fragment) OS=Mus musculus GN=Asph PE=1 SV=1 - [A2AL83_MOUSE]|Aspartyl/asparaginyl beta-hy…	A2AL78;A2AL79;A2AL81;A2AL83;A2AL85;Q3TU40;Q6P8S1;Q8BSY0	GGGGNSSSSGSGSGSGSGSPSTGSSGSSSSPGAR	8			HCD	1				264.48	3.56092e-27	3.56092e-27	218470	911.38	3	0	100	150	3	911.383	2732.14	4.96	27.54	38521.1	0	854.378	0	0	0	6513.83	0	0	0	7051	7051	MS2	21/360	20180123_Lumos_RSLC3_Stadlmann_Penninger_IMBA_mESC_intact_PNGaseF_HILIC_19.raw
Aspartyl/asparaginyl beta-hydroxylase OS=Mus musculus GN=Asph PE=1 SV=1 - [A2AL78_MOUSE]|Aspartyl/asparaginyl beta-hydroxylase OS=Mus musculus GN=Asph PE=1 SV=1 - [A2AL79_MOUSE]|Aspartate-beta-hydroxylase, isoform CRA_d OS=Mus musculus GN=Asph PE=1 SV=1 - [A2AL81_MOUSE]|Aspartyl/asparaginyl beta-hydroxylase (Fragment) OS=Mus musculus GN=Asph PE=1 SV=1 - [A2AL83_MOUSE]|Aspartyl/asparaginyl beta-hy…	A2AL78;A2AL79;A2AL81;A2AL83;A2AL85;Q3TU40;Q6P8S1;Q8BSY0	GGGGNSSSSGSGSGSGSGSPSTGSSGSSSSPGARR	8			HCD	1				1199.18	1.2067e-120	1.2067e-120	1.37928e+06	963.41	3	1	1	150	3	963.413	2888.22	-0.14	18.01	16830.1	0	0	0	0	2746.6	1945.74	0	0	0	4241	4241	MS2	69/373	20180123_Lumos_RSLC3_Stadlmann_Penninger_IMBA_mESC_intact_PNGaseF_HILIC_19.raw
Aspartyl/asparaginyl beta-hydroxylase OS=Mus musculus GN=Asph PE=1 SV=1 - [A2AL78_MOUSE]|Aspartyl/asparaginyl beta-hydroxylase OS=Mus musculus GN=Asph PE=1 SV=1 - [A2AL79_MOUSE]|Aspartate-beta-hydroxylase, isoform CRA_d OS=Mus musculus GN=Asph PE=1 SV=1 - [A2AL81_MOUSE]|Aspartyl/asparaginyl beta-hydroxylase (Fragment) OS=Mus musculus GN=Asph PE=1 SV=1 - [A2AL83_MOUSE]|Aspartyl/asparaginyl beta-hy…	A2AL78;A2AL79;A2AL81;A2AL83;A2AL85;Q3TU40;Q6P8S1;Q8BSY0	GGGGNSSSSGSGSGSGSGSPSTGSSGSSSSPGARR	8			HCD	1				247.03	1.9823e-25	1.9823e-25	248363	963.41	3	1	16	150	3	963.414	2888.23	1	19.7	21179.7	0	0	0	0	0	4217.78	0	0	0	4863	4863	MS2	22/370	20180123_Lumos_RSLC3_Stadlmann_Penninger_IMBA_mESC_intact_PNGaseF_HILIC_18.raw
Aspartyl/asparaginyl beta-hydroxylase OS=Mus musculus GN=Asph PE=1 SV=1 - [A2AL85_MOUSE]|Aspartyl/asparaginyl beta-hydroxylase OS=Mus musculus GN=Asph PE=1 SV=1 - [ASPH_MOUSE]|Aspartyl/asparaginyl beta-hydroxylase OS=Mus musculus GN=Asph PE=1 SV=1 - [Q8CBM2_MOUSE]	A2AL85;Q8BSY0;Q8CBM2	CANETRTWEEGK	3	C1(Carbamidomethyl); N3(HexNAc)	N3(HexNAc): 50; T5(HexNAc): 50	HCD	1	1661.52	id=HexNAc3.Hex6.PO41_N-Glycan	0.93	387.84	1.64466e-39	1.64466e-39	1.07329e+06	561.91	3	1	1	150	3	561.915	1683.73	0.92	41.59	391032	170687	926.803	0	0	0	53208.8	0	9007.42	0	10586	10586	MS2	27/240	20180123_Lumos_RSLC3_Stadlmann_Penninger_IMBA_mESC_intact_PNGaseF_HILIC_20.raw
Aspartyl/asparaginyl beta-hydroxylase OS=Mus musculus GN=Asph PE=1 SV=1 - [A2AL85_MOUSE]|Aspartyl/asparaginyl beta-hydroxylase OS=Mus musculus GN=Asph PE=1 SV=1 - [ASPH_MOUSE]|Aspartyl/asparaginyl beta-hydroxylase OS=Mus musculus GN=Asph PE=1 SV=1 - [Q8CBM2_MOUSE]	A2AL85;Q8BSY0;Q8CBM2	CANETRTWEEGK	3	C1(Carbamidomethyl); T5(HexNAc) ambigous: C1(Carbamidomethyl); T7(HexNAc)	N3(HexNAc): 99.77	HCD	1	1661.52	id=HexNAc3.Hex6.PO41_N-Glycan	0.9	261.7	6.76129e-27	6.76129e-27	432990	561.91	3	1	0	150	3	561.914	1683.73	0.05	41.87	198803	79080.4	3358.68	1125.01	0	0	29296.3	0	3512.73	0	11274	11274	MS2	18/178	20180123_Lumos_RSLC3_Stadlmann_Penninger_IMBA_mESC_intact_PNGaseF_HILIC_19.raw
Aspartyl/asparaginyl beta-hydroxylase OS=Mus musculus GN=Asph PE=1 SV=1 - [A2AL85_MOUSE]|Aspartyl/asparaginyl beta-hydroxylase OS=Mus musculus GN=Asph PE=1 SV=1 - [ASPH_MOUSE]|Aspartyl/asparaginyl beta-hydroxylase OS=Mus musculus GN=Asph PE=1 SV=1 - [Q8CBM2_MOUSE]	A2AL85;Q8BSY0;Q8CBM2	CANETRTWEEGK	3	C1(Carbamidomethyl); N3(HexNAc)	N3(HexNAc): 50; T5(HexNAc): 50	HCD	1	1702.58	id=HexNAc2.Hex8_N-Glycan	0.9	495.09	3.09729e-50	3.09729e-50	1.62646e+06	561.91	3	1	0	150	3	561.915	1683.73	1.35	29.27	335084	1524.83	1250.82	0	0	0	81024.8	2274.67	14443.3	0	7565	7565	MS2	34/240	20180123_Lumos_RSLC3_Stadlmann_Penninger_IMBA_mESC_intact_PNGaseF_HILIC_19.raw
Protein AI481877 OS=Mus musculus GN=AI481877 PE=1 SV=1 - [A2ALV5_MOUSE]	A2ALV5	FATVNFDQTRFFLKEQEK	1	T3(HexNAc); N5(Deamidated); T9(HexNAc)	T3(HexNAc): 100; N5(Deamidated): 100; T9(HexNAc): 100	HCD	1	1702.58	id=HexNAc2.Hex8_N-Glycan	0.91	177.92	1.61519e-18	1.61519e-18	621793	664.58	4	2	0	150	4	664.578	2655.29	2.89	27.04	100729	0	2400.27	0	0	0	27267.1	0	5582.26	0	6895	6895	MS2	14/320	20180123_Lumos_RSLC3_Stadlmann_Penninger_IMBA_mESC_intact_PNGaseF_HILIC_19.raw
Protein Mdn1 OS=Mus musculus GN=Mdn1 PE=1 SV=1 - [A2ANY6_MOUSE]|Protein Mdn1 OS=Mus musculus GN=Mdn1 PE=1 SV=1 - [J3QMC5_MOUSE]	A2ANY6;J3QMC5	EHATCGQTGVDNVQSAQAVELAGAAPEKEQGKEEHGSGAADANQAEGHESNLIAR	2	C5(Carbamidomethyl); N12(Deamidated)	N12(Deamidated): 100	HCD	1				1084.39	3.6353e-109	3.6353e-109	248377	938.44	6	2	70	150	6	938.439	5625.6	3.3	78.04	18193.1	0	1433.44	0	0	0	3532.31	0	0	0	21643	21643	MS2	64/563	20180123_Lumos_RSLC3_Stadlmann_Penninger_IMBA_mESC_intact_PNGaseF_HILIC_18.raw
Protein Mdn1 OS=Mus musculus GN=Mdn1 PE=1 SV=1 - [A2ANY6_MOUSE]|Protein Mdn1 OS=Mus musculus GN=Mdn1 PE=1 SV=1 - [J3QMC5_MOUSE]	A2ANY6;J3QMC5	EHATCGQTGVDNVQSAQAVELAGAAPEKEQGKEEHGSGAADANQAEGHESNLIAR	2	C5(Carbamidomethyl); N12(Deamidated); N43(Deamidated)	N12(Deamidated): 100; N43(Deamidated): 100	HCD	1				458.27	1.48819e-46	1.48819e-46	0	938.6	6	2	0	150	6	938.605	5626.59	5.45	78.61	5985.96	0	0	0	0	0	2186.53	0	0	0	21768	21768	MS2	33/569	20180123_Lumos_RSLC3_Stadlmann_Penninger_IMBA_mESC_intact_PNGaseF_HILIC_19.raw
Protein Mdn1 OS=Mus musculus GN=Mdn1 PE=1 SV=1 - [A2ANY6_MOUSE]|Protein Mdn1 OS=Mus musculus GN=Mdn1 PE=1 SV=1 - [J3QMC5_MOUSE]	A2ANY6;J3QMC5	QGSDAYDAQTYDVASSEQQQTAK	2			HCD	1				709.18	1.20819e-71	1.20819e-71	154934	831.03	3	0	15	150	3	831.033	2491.09	-0.01	80.77	6121.3	0	0	0	0	0	1053.07	0	0	0	22440	22440	MS2	39/238	20180123_Lumos_RSLC3_Stadlmann_Penninger_IMBA_mESC_intact_PNGaseF_HILIC_18.raw
Protein Mdn1 OS=Mus musculus GN=Mdn1 PE=1 SV=1 - [A2ANY6_MOUSE]|Protein Mdn1 OS=Mus musculus GN=Mdn1 PE=1 SV=1 - [J3QMC5_MOUSE]	A2ANY6;J3QMC5	TVGTDRETEQEPTQAQVEDADAFEHVKQGSDAYDAQTYDVASSEQQQTAK	2			HCD	1				352.1	6.16558e-36	6.16558e-36	989545	1101.3	5	2	5	120	5	1101.3	5502.47	2.32	103.44	33567.9	0	0	0	0	0	0	1309.1	0	0	28775	28775	MS2	29/562	20180123_Lumos_RSLC3_Stadlmann_Penninger_IMBA_mESC_intact_PNGaseF_HILIC_15.raw
Protein Neb OS=Mus musculus GN=Neb PE=1 SV=1 - [A2AQA9_MOUSE]|Protein Neb OS=Mus musculus GN=Neb PE=1 SV=1 - [E9Q1W3_MOUSE]|Protein Neb OS=Mus musculus GN=Neb PE=1 SV=1 - [A2AQB2_MOUSE]	A2AQA9;E9Q1W3;A2AQB2	WKTKFQSPVDMLSILHSK	3	S7(HexNAc); M11(Oxidation)	S7(HexNAc): 98.68; M11(Oxidation): 100	HCD	1	1661.52	id=HexNAc3.Hex6.PO41_N-Glycan	0.58	176.32	2.33468e-18	2.33468e-18	1.25855e+06	591.81	4	2	5	150	4	591.809	2364.21	-5.69	73.75	389703	246489	1366.54	0	0	0	37369.7	0	5613.98	0	20430	20430	MS2	17/396	20180123_Lumos_RSLC3_Stadlmann_Penninger_IMBA_mESC_intact_PNGaseF_HILIC_18.raw
Peptidyl-prolyl cis-trans isomerase G OS=Mus musculus GN=Ppig PE=2 SV=1 - [PPIG_MOUSE]	A2AR02	SSSSSSSSDSDSSSDSQSSSESSDSESASEEK	1			HCD	1				404.25	3.76232e-41	3.76232e-41	146142	1050.73	3	0	29	150	3	1050.73	3150.16	1.49	27.28	22295.9	0	1879.24	0	0	0	5803.5	0	1459.49	0	6972	6972	MS2	29/330	20180123_Lumos_RSLC3_Stadlmann_Penninger_IMBA_mESC_intact_PNGaseF_HILIC_19.raw
Peptidyl-prolyl cis-trans isomerase G OS=Mus musculus GN=Ppig PE=2 SV=1 - [PPIG_MOUSE]	A2AR02	TRSPVEKENQK	1	N9(HexNAc)	N9(HexNAc): 99.57	HCD	1	1702.58	id=HexNAc2.Hex8_N-Glycan	0.84	177.25	1.88197e-18	1.88197e-18	410036	506.93	3	2	38	150	3	506.928	1518.77	-4.98	79.54	153197	0	4854.24	1633.5	0	0	26783	0	5301.41	0	22084	22084	MS2	12/222	20180123_Lumos_RSLC3_Stadlmann_Penninger_IMBA_mESC_intact_PNGaseF_HILIC_18.raw
Low-density lipoprotein receptor-related protein 2 OS=Mus musculus GN=Lrp2 PE=1 SV=1 - [LRP2_MOUSE]	A2ARV4	DGNCTSPQALCNAR	1	C4(Carbamidomethyl); T5(HexNAc); C11(Carbamidomethyl) ambigous: C4(Carbamidomethyl); S6(HexNAc); C11(Carbamidomethyl)	N3(HexNAc): 100	HCD	1	1702.58	id=HexNAc2.Hex8_N-Glycan	0.58	227.74	1.68355e-23	1.68355e-23	109048	589.59	3	0	7	150	3	589.587	1766.75	1.66	49.56	72430.6	0	3226.09	0	0	0	13146.1	0	3102.63	0	12815	12815	MS2	17/206	20180123_Lumos_RSLC3_Stadlmann_Penninger_IMBA_mESC_intact_PNGaseF_HILIC_20.raw
Low-density lipoprotein receptor-related protein 2 OS=Mus musculus GN=Lrp2 PE=1 SV=1 - [LRP2_MOUSE]	A2ARV4	DGNCTSPQALCNAR	1	C4(Carbamidomethyl); T5(HexNAc); C11(Carbamidomethyl) ambigous: C4(Carbamidomethyl); S6(HexNAc); C11(Carbamidomethyl)	N3(HexNAc): 99.71	HCD	1	1864.63	id=HexNAc2.Hex9_N-Glycan	0.78	177.94	1.6082e-18	1.6082e-18	71460.6	589.59	3	0	27	150	3	589.586	1766.74	-0.26	49.57	42420.3	0	1457.28	0	0	0	9720.72	0	2066.2	0	10445	10445	MS2	13/206	20180123_Lumos_RSLC3_Stadlmann_Penninger_IMBA_mESC_intact_PNGaseF_HILIC_21.raw
Low-density lipoprotein receptor-related protein 2 OS=Mus musculus GN=Lrp2 PE=1 SV=1 - [LRP2_MOUSE]	A2ARV4	KYNISSEK	1	N3(HexNAc)	N3(HexNAc): 99.61	HCD	1	1702.58	id=HexNAc2.Hex8_N-Glycan	0.86	257.84	1.64407e-26	1.64407e-26	487154	391.2	3	1	2	150	3	391.2	1171.59	1.5	17.91	82207	0	0	0	0	0	19069.4	0	4348.83	0	4339	4339	MS2	16/138	20180123_Lumos_RSLC3_Stadlmann_Penninger_IMBA_mESC_intact_PNGaseF_HILIC_18.raw
Low-density lipoprotein receptor-related protein 2 OS=Mus musculus GN=Lrp2 PE=1 SV=1 - [LRP2_MOUSE]	A2ARV4	TWSAFQNGTDKR	1	N7(HexNAc)	N7(HexNAc): 100	HCD	1	1540.53	id=HexNAc2.Hex7_N-Glycan	1.03	249.97	1.00593e-25	1.00593e-25	0	538.59	3	1	19	150	3	538.589	1613.75	-1.14	45.78	75000.6	0	1168.95	0	0	0	16961.8	0	4971.08	0	12379	12379	MS2	20/244	20180123_Lumos_RSLC3_Stadlmann_Penninger_IMBA_mESC_intact_PNGaseF_HILIC_18.raw
Low-density lipoprotein receptor-related protein 2 OS=Mus musculus GN=Lrp2 PE=1 SV=1 - [LRP2_MOUSE]	A2ARV4	YNQSVSNPCK	1	N2(HexNAc); C9(Carbamidomethyl)	N2(HexNAc): 100	HCD	1	1702.58	id=HexNAc2.Hex8_N-Glycan	0.7	527.39	1.82253e-53	1.82253e-53	1.07293e+06	467.21	3	0	2	150	3	467.21	1399.62	0.18	30.05	415901	0	0	0	0	0	83259.9	0	19859.7	0	7288	7288	MS2	35/188	20180123_Lumos_RSLC3_Stadlmann_Penninger_IMBA_mESC_intact_PNGaseF_HILIC_20.raw
Low-density lipoprotein receptor-related protein 2 OS=Mus musculus GN=Lrp2 PE=1 SV=1 - [LRP2_MOUSE]	A2ARV4	YNQSVSNPCK	1	N2(HexNAc); C9(Carbamidomethyl)	N2(HexNAc): 100	HCD	1	1702.58	id=HexNAc2.Hex8_N-Glycan	1.35	392.92	5.10023e-40	5.10023e-40	369303	467.21	3	0	12	150	3	467.211	1399.62	2.27	30.23	161566	0	0	0	0	0	31949.4	0	8495.42	0	7335	7335	MS2	25/188	20180123_Lumos_RSLC3_Stadlmann_Penninger_IMBA_mESC_intact_PNGaseF_HILIC_20.raw
Protein 9430015G10Rik OS=Mus musculus GN=9430015G10Rik PE=4 SV=1 - [A2ASP7_MOUSE]	A2ASP7	CWNGTLPTYNGSECR	1	C1(Carbamidomethyl); N3(Deamidated); S12(HexNAc); C14(Carbamidomethyl)	N3(Deamidated): 100; N10(HexNAc): 100	HCD	1	1702.58	id=HexNAc2.Hex8_N-Glycan	0.47	332.31	5.86839e-34	5.86839e-34	182384	673.61	3	0	100	150	3	673.613	2018.82	1.5	96.19	90799.7	0	3557.82	1063.15	0	0	21523.3	0	2944.15	0	26383	26383	MS2	21/232	20180123_Lumos_RSLC3_Stadlmann_Penninger_IMBA_mESC_intact_PNGaseF_HILIC_19.raw
RNA-binding protein Raly (Fragment) OS=Mus musculus GN=Raly PE=1 SV=1 - [A2AU62_MOUSE]|RNA-binding protein Raly OS=Mus musculus GN=Raly PE=1 SV=3 - [RALY_MOUSE]	A2AU62;Q64012	KKGDSSSGGGGGSSGGGGSSNVGGGSSGGSGSCSSSSR	2	C33(Carbamidomethyl)		HCD	1				742.89	5.13506e-75	5.13506e-75	148226	785.08	4	2	49	150	4	785.081	3137.3	0.02	9.03	4575.73	0	0	0	0	0	1566.48	0	0	0	1670	1670	MS2	43/430	20180123_Lumos_RSLC3_Stadlmann_Penninger_IMBA_mESC_intact_PNGaseF_HILIC_19.raw
Ribosome-binding protein 1 OS=Mus musculus GN=Rrbp1 PE=1 SV=1 - [A2AVJ7_MOUSE]|Ribosome-binding protein 1 OS=Mus musculus GN=Rrbp1 PE=1 SV=2 - [RRBP1_MOUSE]	A2AVJ7;Q99PL5	LREAEETQNSLQAECDQYR	2	C15(Carbamidomethyl)		HCD	1				473.94	4.03807e-48	4.03807e-48	151826	780.69	3	1	0	150	3	780.69	2340.06	1.41	70.93	5219.6	0	0	0	0	0	1338.59	0	0	0	19618	19618	MS2	26/200	20180123_Lumos_RSLC3_Stadlmann_Penninger_IMBA_mESC_intact_PNGaseF_HILIC_18.raw
Ribosome-binding protein 1 OS=Mus musculus GN=Rrbp1 PE=1 SV=1 - [A2AVJ7_MOUSE]|Ribosome-binding protein 1 OS=Mus musculus GN=Rrbp1 PE=1 SV=2 - [RRBP1_MOUSE]	A2AVJ7;Q99PL5	SIEALLEAGQAQDTQASHAEANQQQTR	2			HCD	1				1056.45	2.2671e-106	2.2671e-106	0	965.8	3	0	22	150	3	965.799	2895.38	-0.25	102.16	11246.1	0	1389.67	0	0	0	2345.43	0	0	0	28200	28200	MS2	51/278	20180123_Lumos_RSLC3_Stadlmann_Penninger_IMBA_mESC_intact_PNGaseF_HILIC_17.raw
Ribosome-binding protein 1 OS=Mus musculus GN=Rrbp1 PE=1 SV=1 - [A2AVJ7_MOUSE]|Ribosome-binding protein 1 OS=Mus musculus GN=Rrbp1 PE=1 SV=2 - [RRBP1_MOUSE]	A2AVJ7;Q99PL5	SIEALLEAGQAQDTQASHAEANQQQTR	2			HCD	1				923.73	4.23943e-93	4.23943e-93	218442	965.8	3	0	12	150	3	965.801	2895.39	2.34	103.24	3714.6	0	0	0	0	0	0	0	0	0	28175	28175	MS2	48/284	20180123_Lumos_RSLC3_Stadlmann_Penninger_IMBA_mESC_intact_PNGaseF_HILIC_19.raw
YTH domain family 1, isoform CRA_a OS=Mus musculus GN=Ythdf1 PE=1 SV=1 - [A2AWN8_MOUSE]|YTH domain-containing family protein 1 OS=Mus musculus GN=Ythdf1 PE=2 SV=1 - [YTHD1_MOUSE]	A2AWN8;P59326	ASAPQQTPSPQAAPQPQQVAQPLPVQPPPLVQPQYQSPQQPLQPR	2			HCD	1				544.82	3.29659e-55	3.29659e-55	345722	1211.63	4	0	0	150	4	1211.63	4843.52	-2.23	138.95	22357.8	6262.26	1470.84	0	0	0	6710.36	0	0	0	36958	36958	MS2	37/393	20180123_Lumos_RSLC3_Stadlmann_Penninger_IMBA_mESC_intact_PNGaseF_HILIC_19.raw
YTH domain family 1, isoform CRA_a OS=Mus musculus GN=Ythdf1 PE=1 SV=1 - [A2AWN8_MOUSE]|YTH domain-containing family protein 1 OS=Mus musculus GN=Ythdf1 PE=2 SV=1 - [YTHD1_MOUSE]	A2AWN8;P59326	ASAPQQTPSPQAAPQPQQVAQPLPVQPPPLVQPQYQSPQQPLQPR	2			HCD	1				528.83	1.30901e-53	1.30901e-53	290520	1211.64	4	0	4	150	4	1211.64	4843.53	1.4	138.66	32853.9	13595	1595.82	925.982	0	0	9279.58	0	1037.24	0	36886	36886	MS2	37/393	20180123_Lumos_RSLC3_Stadlmann_Penninger_IMBA_mESC_intact_PNGaseF_HILIC_19.raw
YTH domain family 1, isoform CRA_a OS=Mus musculus GN=Ythdf1 PE=1 SV=1 - [A2AWN8_MOUSE]|YTH domain-containing family protein 1 OS=Mus musculus GN=Ythdf1 PE=2 SV=1 - [YTHD1_MOUSE]	A2AWN8;P59326	ASAPQQTPSPQAAPQPQQVAQPLPVQPPPLVQPQYQSPQQPLQPR	2			HCD	1				472.18	6.05088e-48	6.05088e-48	66555.8	1211.64	4	0	10	150	4	1211.64	4843.53	-0.11	138.07	5928.65	0	2099.18	993.361	0	0	3594.86	0	0	0	35717	35717	MS2	32/402	20180123_Lumos_RSLC3_Stadlmann_Penninger_IMBA_mESC_intact_PNGaseF_HILIC_20.raw
YTH domain family 1, isoform CRA_a OS=Mus musculus GN=Ythdf1 PE=1 SV=1 - [A2AWN8_MOUSE]|YTH domain-containing family protein 1 OS=Mus musculus GN=Ythdf1 PE=2 SV=1 - [YTHD1_MOUSE]	A2AWN8;P59326	ASAPQQTPSPQAAPQPQQVAQPLPVQPPPLVQPQYQSPQQPLQPR	2			HCD	1				471.43	7.19088e-48	7.19088e-48	193724	1211.64	4	0	0	150	4	1211.64	4843.53	-0.41	138.47	8046.01	0	1645.78	1106.31	0	0	2002.71	0	0	0	35824	35824	MS2	32/402	20180123_Lumos_RSLC3_Stadlmann_Penninger_IMBA_mESC_intact_PNGaseF_HILIC_20.raw
YTH domain family 1, isoform CRA_a OS=Mus musculus GN=Ythdf1 PE=1 SV=1 - [A2AWN8_MOUSE]|YTH domain-containing family protein 1 OS=Mus musculus GN=Ythdf1 PE=2 SV=1 - [YTHD1_MOUSE]	A2AWN8;P59326	ASAPQQTPSPQAAPQPQQVAQPLPVQPPPLVQPQYQSPQQPLQPR	2			HCD	1				459.96	1.00977e-46	1.00977e-46	233208	1211.64	4	0	2	150	4	1211.64	4843.53	-0.51	138.33	16469.1	4314.12	0	0	0	0	5562.57	0	0	0	36805	36805	MS2	30/381	20180123_Lumos_RSLC3_Stadlmann_Penninger_IMBA_mESC_intact_PNGaseF_HILIC_19.raw
Alpha-galactosidase A (Fragment) OS=Mus musculus GN=Gla PE=1 SV=1 - [A2BDV6_MOUSE]|Alpha-galactosidase A OS=Mus musculus GN=Gla PE=1 SV=1 - [AGAL_MOUSE]|Alpha-galactosidase A OS=Mus musculus GN=Gla PE=1 SV=1 - [Q8BGZ6_MOUSE]	A2BDV6;P51569;Q8BGZ6	LGIYADVGNK	3	N9(HexNAc)	N9(HexNAc): 100	HCD	1	2026.69	id=HexNAc2.Hex10_N-Glycan	0.85	330.25	9.43477e-34	9.43477e-34	300898	418.22	3	0	9	150	3	418.219	1252.64	-0.36	64.11	141285	0	3547.66	0	0	0	32475.9	0	6839.13	0	17693	17693	MS2	24/165	20180123_Lumos_RSLC3_Stadlmann_Penninger_IMBA_mESC_intact_PNGaseF_HILIC_18.raw
AT-rich interactive domain-containing protein 1A OS=Mus musculus GN=Arid1a PE=1 SV=1 - [ARI1A_MOUSE]|AT-rich interactive domain-containing protein 1A OS=Mus musculus GN=Arid1a PE=1 SV=1 - [E9QAQ7_MOUSE]	A2BH40;E9QAQ7	HEGEMYSVPYSAGQGQPQQQQLPAAQSQPASQPQAAQPSPQQDVYNQYSNAYPASATAATDR	2	N46(Deamidated); N50(Deamidated); T57(HexNAc)	S11(HexNAc): 96.16; N46(Deamidated): 100; N50(Deamidated): 100	HCD	1				184.55	3.50691e-19	3.50691e-19	348505	1706.78	4	0	100	150	4	1706.78	6824.09	3.77	121.73	13820.7	0	0	0	0	0	1129.72	0	0	0	32410	32410	MS2	17/605	20180123_Lumos_RSLC3_Stadlmann_Penninger_IMBA_mESC_intact_PNGaseF_HILIC_18.raw
AT-rich interactive domain-containing protein 1A OS=Mus musculus GN=Arid1a PE=1 SV=1 - [ARI1A_MOUSE]|AT-rich interactive domain-containing protein 1A OS=Mus musculus GN=Arid1a PE=1 SV=1 - [E9QAQ7_MOUSE]	A2BH40;E9QAQ7	HEGEMYSVPYSAGQGQPQQQQLPAAQSQPASQPQAAQPSPQQDVYNQYSNAYPASATAATDRRPAGGPQNQFPFQFGR	2	N46(Deamidated); N50(Deamidated); T57(HexNAc) ambigous: N46(Deamidated); N50(Deamidated); T60(HexNAc)	S27(HexNAc): 25; S31(HexNAc): 25; S39(HexNAc): 25; N46(Deamidated): 100; S49(HexNAc): 25; N50(Deamidated): 100	HCD	1				325.63	2.73304e-33	2.73304e-33	0	1435.67	6	1	22	150	6	1435.67	8608.98	3.65	131.86	80837.6	0	0	0	0	0	3775.22	0	0	0	34824	34824	MS2	32/1286	20180123_Lumos_RSLC3_Stadlmann_Penninger_IMBA_mESC_intact_PNGaseF_HILIC_18.raw
AT-rich interactive domain-containing protein 1A OS=Mus musculus GN=Arid1a PE=1 SV=1 - [ARI1A_MOUSE]|AT-rich interactive domain-containing protein 1A OS=Mus musculus GN=Arid1a PE=1 SV=1 - [E9QAQ7_MOUSE]	A2BH40;E9QAQ7	HEGEMYSVPYSAGQGQPQQQQLPAAQSQPASQPQAAQPSPQQDVYNQYSNAYPASATAATDRRPAGGPQNQFPFQFGR	2	N46(Deamidated); N50(Deamidated)	N46(Deamidated): 99.39; N50(Deamidated): 99.39	HCD	1				249.55	1.10804e-25	1.10804e-25	326268	1681.98	5	1	77	150	5	1681.98	8405.87	0.23	136.53	20249.5	0	0	0	0	0	1894.71	0	0	0	37275	37275	MS2	21/728	20180123_Lumos_RSLC3_Stadlmann_Penninger_IMBA_mESC_intact_PNGaseF_HILIC_17.raw
AT-rich interactive domain-containing protein 1A OS=Mus musculus GN=Arid1a PE=1 SV=1 - [ARI1A_MOUSE]|AT-rich interactive domain-containing protein 1A OS=Mus musculus GN=Arid1a PE=1 SV=1 - [E9QAQ7_MOUSE]	A2BH40;E9QAQ7	HEGEMYSVPYSAGQGQPQQQQLPAAQSQPASQPQAAQPSPQQDVYNQYSNAYPASATAATDRRPAGGPQNQFPFQFGR	2	N46(Deamidated); N50(Deamidated); N70(Deamidated)	N46(Deamidated): 100; N50(Deamidated): 100; N70(Deamidated): 100	HCD	1				237.12	1.93943e-24	1.93943e-24	0	1682.18	5	1	32	150	5	1682.18	8406.88	2.9	134.51	9551.48	0	0	0	0	0	1787.41	0	0	0	35437	35437	MS2	21/773	20180123_Lumos_RSLC3_Stadlmann_Penninger_IMBA_mESC_intact_PNGaseF_HILIC_18.raw
AT-rich interactive domain-containing protein 1A OS=Mus musculus GN=Arid1a PE=1 SV=1 - [ARI1A_MOUSE]|AT-rich interactive domain-containing protein 1A OS=Mus musculus GN=Arid1a PE=1 SV=1 - [E9QAQ7_MOUSE]	A2BH40;E9QAQ7	HEGEMYSVPYSAGQGQPQQQQLPAAQSQPASQPQAAQPSPQQDVYNQYSNAYPASATAATDRRPAGGPQNQFPFQFGR	2	M5(Oxidation); T57(HexNAc)	M5(Oxidation): 100; S11(HexNAc): 33.23; S27(HexNAc): 33.23; S31(HexNAc): 33.23	HCD	1				205.75	2.65807e-21	2.65807e-21	0	1438.01	6	1	0	150	6	1438.01	8623.02	5.39	129.52	15260.6	0	1735.16	907.994	0	0	3206.88	0	0	0	34243	34243	MS2	19/1391	20180123_Lumos_RSLC3_Stadlmann_Penninger_IMBA_mESC_intact_PNGaseF_HILIC_18.raw
AT-rich interactive domain-containing protein 1A OS=Mus musculus GN=Arid1a PE=1 SV=1 - [ARI1A_MOUSE]|AT-rich interactive domain-containing protein 1A OS=Mus musculus GN=Arid1a PE=1 SV=1 - [E9QAQ7_MOUSE]	A2BH40;E9QAQ7	HEGEMYSVPYSAGQGQPQQQQLPAAQSQPASQPQAAQPSPQQDVYNQYSNAYPASATAATDRRPAGGPQNQFPFQFGR	2	N46(Deamidated); N50(Deamidated); N70(Deamidated)	N46(Deamidated): 100; N50(Deamidated): 100; N70(Deamidated): 100	HCD	1				184.76	3.33892e-19	3.33892e-19	174511	1682.18	5	1	71	150	5	1682.18	8406.88	3.34	133.58	4189.61	0	0	0	0	0	2410.42	0	0	0	35699	35699	MS2	15/725	20180123_Lumos_RSLC3_Stadlmann_Penninger_IMBA_mESC_intact_PNGaseF_HILIC_19.raw
AT-rich interactive domain-containing protein 1A OS=Mus musculus GN=Arid1a PE=1 SV=1 - [ARI1A_MOUSE]|AT-rich interactive domain-containing protein 1A OS=Mus musculus GN=Arid1a PE=1 SV=1 - [E9QAQ7_MOUSE]	A2BH40;E9QAQ7	RHEGEMYSVPYSAGQGQPQQQQLPAAQSQPASQPQAAQPSPQQDVYNQYSNAYPASATAATDR	2	T58(HexNAc)	S32(HexNAc): 99.66	HCD	1				832.03	6.27104e-84	6.27104e-84	0	1396.45	5	1		150	5	1396.45	6978.2	0.48	113.62	73284.7	0	0	0	0	0	0	0	0	0	30537	30537	MS2	57/993	20180123_Lumos_RSLC3_Stadlmann_Penninger_IMBA_mESC_intact_PNGaseF_HILIC_18.raw
AT-rich interactive domain-containing protein 1A OS=Mus musculus GN=Arid1a PE=1 SV=1 - [ARI1A_MOUSE]|AT-rich interactive domain-containing protein 1A OS=Mus musculus GN=Arid1a PE=1 SV=1 - [E9QAQ7_MOUSE]	A2BH40;E9QAQ7	RHEGEMYSVPYSAGQGQPQQQQLPAAQSQPASQPQAAQPSPQQDVYNQYSNAYPASATAATDR	2	N47(Deamidated); T58(HexNAc)	S40(HexNAc): 100; N47(Deamidated): 100	HCD	1				681.9	6.46125e-69	6.46125e-69	639026	1396.65	5	1	89	150	5	1396.65	6979.24	9.3	113.61	70979.8	0	0	0	0	0	0	0	0	0	30532	30532	MS2	52/849	20180123_Lumos_RSLC3_Stadlmann_Penninger_IMBA_mESC_intact_PNGaseF_HILIC_18.raw
AT-rich interactive domain-containing protein 1A OS=Mus musculus GN=Arid1a PE=1 SV=1 - [ARI1A_MOUSE]|AT-rich interactive domain-containing protein 1A OS=Mus musculus GN=Arid1a PE=1 SV=1 - [E9QAQ7_MOUSE]	A2BH40;E9QAQ7	RHEGEMYSVPYSAGQGQPQQQQLPAAQSQPASQPQAAQPSPQQDVYNQYSNAYPASATAATDR	2	N47(Deamidated); N51(Deamidated)	N47(Deamidated): 100; N51(Deamidated): 100	HCD	1				328.62	1.37532e-33	1.37532e-33	104896	1356.22	5	1	72	150	5	1356.22	6777.09	1.38	114.97	11890.3	0	2129.61	0	0	0	3944.57	0	0	0	29943	29943	MS2	23/689	20180123_Lumos_RSLC3_Stadlmann_Penninger_IMBA_mESC_intact_PNGaseF_HILIC_20.raw
AT-rich interactive domain-containing protein 1A OS=Mus musculus GN=Arid1a PE=1 SV=1 - [ARI1A_MOUSE]|AT-rich interactive domain-containing protein 1A OS=Mus musculus GN=Arid1a PE=1 SV=1 - [E9QAQ7_MOUSE]	A2BH40;E9QAQ7	RHEGEMYSVPYSAGQGQPQQQQLPAAQSQPASQPQAAQPSPQQDVYNQYSNAYPASATAATDR	2	N47(Deamidated); N51(Deamidated)	N47(Deamidated): 100; N51(Deamidated): 100	HCD	1				308.75	1.33289e-31	1.33289e-31	247428	1695.04	4	1	56	150	4	1695.04	6777.13	7.36	115.14	4567.25	0	0	0	0	0	1419.04	0	0	0	31184	31184	MS2	22/519	20180123_Lumos_RSLC3_Stadlmann_Penninger_IMBA_mESC_intact_PNGaseF_HILIC_19.raw
AT-rich interactive domain-containing protein 1A OS=Mus musculus GN=Arid1a PE=1 SV=1 - [ARI1A_MOUSE]|AT-rich interactive domain-containing protein 1A OS=Mus musculus GN=Arid1a PE=1 SV=1 - [E9QAQ7_MOUSE]	A2BH40;E9QAQ7	RHEGEMYSVPYSAGQGQPQQQQLPAAQSQPASQPQAAQPSPQQDVYNQYSNAYPASATAATDR	2	N47(Deamidated); N51(Deamidated); T58(HexNAc)	S32(HexNAc): 33.33; S40(HexNAc): 33.33; N47(Deamidated): 100; S50(HexNAc): 33.33; N51(Deamidated): 100	HCD	1				210.22	9.49974e-22	9.49974e-22	0	1396.85	5	1	35	150	5	1396.85	6980.22	8.4	114.31	41024.6	0	4519.56	1250.2	0	0	5564	0	978.914	0	30685	30685	MS2	21/1080	20180123_Lumos_RSLC3_Stadlmann_Penninger_IMBA_mESC_intact_PNGaseF_HILIC_18.raw
AT-rich interactive domain-containing protein 1A OS=Mus musculus GN=Arid1a PE=1 SV=1 - [ARI1A_MOUSE]|AT-rich interactive domain-containing protein 1A OS=Mus musculus GN=Arid1a PE=1 SV=1 - [E9QAQ7_MOUSE]	A2BH40;E9QAQ7	RHEGEMYSVPYSAGQGQPQQQQLPAAQSQPASQPQAAQPSPQQDVYNQYSNAYPASATAATDRRPAGGPQNQFPFQFGR	2	T58(HexNAc) ambigous: T61(HexNAc)	S28(HexNAc): 50; S32(HexNAc): 50	HCD	1				468.64	1.36744e-47	1.36744e-47	387374	1461.36	6	2	0	37	6	1461.36	8763.12	4.58	125.45	251934	0	0	0	0	0	3920.69	0	0	0	33262	33262	MS2	39/1228	20180123_Lumos_RSLC3_Stadlmann_Penninger_IMBA_mESC_intact_PNGaseF_HILIC_18.raw
AT-rich interactive domain-containing protein 1A OS=Mus musculus GN=Arid1a PE=1 SV=1 - [ARI1A_MOUSE]|AT-rich interactive domain-containing protein 1A OS=Mus musculus GN=Arid1a PE=1 SV=1 - [E9QAQ7_MOUSE]|AT-rich interactive domain-containing protein 1A (Fragment) OS=Mus musculus GN=Arid1a PE=4 SV=5 - [E9Q495_MOUSE]	A2BH40;E9QAQ7;E9Q495	MRPQPYGGTNPYSQQQGPPSGPQQGHGYPGQPYGSQTPQRYPMTMQGR	3	N10(Deamidated)	N10(Deamidated): 100	HCD	1				572.49	5.6349e-58	5.6349e-58	0	1056.08	5	1	0	150	5	1056.08	5276.39	0.66	88.87	18877.6	0	3664.67	1559.69	0	0	3851.78	0	0	0	24516	24516	MS2	34/509	20180123_Lumos_RSLC3_Stadlmann_Penninger_IMBA_mESC_intact_PNGaseF_HILIC_17.raw
Caprin-1 (Fragment) OS=Mus musculus GN=Caprin1 PE=1 SV=1 - [A2BH47_MOUSE]	A2BH47	QQSQYQATYNQSFSSQPHQVEQTELQQDQLQTGGYDGYRPSFSNTPNSGYSQSQFTAPR	1	N10(Deamidated); N47(Deamidated)	N10(Deamidated): 100; N47(Deamidated): 100	HCD	1				430.67	8.57813e-44	8.57813e-44	0	1681.27	4	0	29	150	4	1681.27	6722.04	7.92	123.27	5105.68	0	0	0	0	0	829.33	0	0	0	33850	33850	MS2	33/659	20180123_Lumos_RSLC3_Stadlmann_Penninger_IMBA_mESC_intact_PNGaseF_HILIC_17.raw
Caprin-1 (Fragment) OS=Mus musculus GN=Caprin1 PE=1 SV=1 - [A2BH47_MOUSE]	A2BH47	QQSQYQATYNQSFSSQPHQVEQTELQQDQLQTGGYDGYRPSFSNTPNSGYSQSQFTAPR	1	N47(Deamidated)	N47(Deamidated): 98.68	HCD	1				318.6	1.3808e-32	1.3808e-32	0	1681.02	4	0	100	150	4	1681.02	6721.05	6.93	123.36	5021.18	0	0	0	0	0	0	0	0	0	33874	33874	MS2	25/659	20180123_Lumos_RSLC3_Stadlmann_Penninger_IMBA_mESC_intact_PNGaseF_HILIC_17.raw
Protein Qser1 OS=Mus musculus GN=Qser1 PE=1 SV=2 - [A2BIE1_MOUSE]	A2BIE1	GQSLPVSTPTPSYTSMHPSPNAQTQGSSAQPQEFLPAVQSSFASSTR	1	N21(HexNAc)	S27(HexNAc): 98.78	HCD	1				451.03	7.89749e-46	7.89749e-46	443451	1270.6	4	0	15	129	4	1270.6	5079.38	-2.34	135.7	121616	0	0	0	0	0	4192.62	0	0	0	38059	38059	MS2	39/1045	20180123_Lumos_RSLC3_Stadlmann_Penninger_IMBA_mESC_intact_PNGaseF_HILIC_15.raw
Protein Qser1 OS=Mus musculus GN=Qser1 PE=1 SV=2 - [A2BIE1_MOUSE]	A2BIE1	GQSLPVSTPTPSYTSMHPSPNAQTQGSSAQPQEFLPAVQSSFASSTR	1	N21(HexNAc)	S27(HexNAc): 98.91	HCD	1				365.19	3.02796e-37	3.02796e-37	0	1270.6	4	0		114	4	1270.6	5079.4	0.73	135.51	135127	0	0	0	0	0	2469.75	0	0	0	38016	38016	MS2	33/1069	20180123_Lumos_RSLC3_Stadlmann_Penninger_IMBA_mESC_intact_PNGaseF_HILIC_15.raw
Protein Qser1 OS=Mus musculus GN=Qser1 PE=1 SV=2 - [A2BIE1_MOUSE]	A2BIE1	GQSLPVSTPTPSYTSMHPSPNAQTQGSSAQPQEFLPAVQSSFASSTR	1	N21(HexNAc)	N21(HexNAc): 33.03; T24(HexNAc): 33.03; S27(HexNAc): 33.03	HCD	1				267.5	1.77973e-27	1.77973e-27	175344	1693.79	3	0	75	150	3	1693.79	5079.35	-7.42	135.68	4639.18	0	0	0	0	0	0	0	0	0	38051	38051	MS2	19/1015	20180123_Lumos_RSLC3_Stadlmann_Penninger_IMBA_mESC_intact_PNGaseF_HILIC_15.raw
KAT8 regulatory NSL complex subunit 3 OS=Mus musculus GN=Kansl3 PE=2 SV=1 - [KANL3_MOUSE]	A2RSY1	SSSSEGGGTASTTPSVASSSATPNAIHTLQSR	1	N24(HexNAc)	S18(HexNAc): 99.24	HCD	1	406.159	id=HexNAc2_NO-Glycan	0.76	1156.54	2.2189e-116	2.2189e-116	6255205	1079.51	3	0	0	150	3	1079.51	3236.51	-0.19	76.57	346154	0	0	0	0	0	8945.59	0	0	0	20763	20763	MS2	76/688	20180123_Lumos_RSLC3_Stadlmann_Penninger_IMBA_mESC_intact_PNGaseF_HILIC_15.raw
KAT8 regulatory NSL complex subunit 3 OS=Mus musculus GN=Kansl3 PE=2 SV=1 - [KANL3_MOUSE]	A2RSY1	SSSSEGGGTASTTPSVASSSATPNAIHTLQSR	1	N24(HexNAc)	S4(HexNAc): 99.64	HCD	1	406.159	id=HexNAc2_NO-Glycan	0.53	727.75	1.67692e-73	1.67692e-73	1.07795e+06	1079.51	3	0	0	150	3	1079.51	3236.52	1.17	78.47	173710	0	0	0	0	0	4951.07	0	0	0	21323	21323	MS2	50/688	20180123_Lumos_RSLC3_Stadlmann_Penninger_IMBA_mESC_intact_PNGaseF_HILIC_15.raw
Protein Tex16 OS=Mus musculus GN=Tex16 PE=1 SV=1 - [A2RT18_MOUSE]|Protein Tex16 (Fragment) OS=Mus musculus GN=Tex16 PE=1 SV=1 - [F6WNY1_MOUSE]	A2RT18;F6WNY1	DKSDPDGSDPKDGNSENNTDSNNGSQPSGSSGPTGGPDSSNDGDSK	2			HCD	1				816.28	2.35548e-82	2.35548e-82	0	1120.95	4	2	23	150	4	1120.95	4480.79	0.41	39.19	19631.6	0	0	0	0	0	5454.85	0	0	0	9901	9901	MS2	49/526	20180123_Lumos_RSLC3_Stadlmann_Penninger_IMBA_mESC_intact_PNGaseF_HILIC_20.raw
Chromodomain-helicase-DNA-binding protein 6 OS=Mus musculus GN=Chd6 PE=1 SV=1 - [CHD6_MOUSE]	A3KFM7	GDSPTQEPASVCEKEPGSDQNCTESSATVSPER	1	C12(Carbamidomethyl); N21(Deamidated); C22(Carbamidomethyl)	N21(Deamidated): 100	HCD	1				382.28	5.91782e-39	5.91782e-39	533290	1179.84	3	1	56	150	3	1179.84	3537.51	7.07	67.12	12005.3	0	0	0	0	0	1826.4	0	1450.49	0	18069	18069	MS2	29/364	20180123_Lumos_RSLC3_Stadlmann_Penninger_IMBA_mESC_intact_PNGaseF_HILIC_15.raw
Lysine-specific histone demethylase 1A OS=Mus musculus GN=Kdm1a PE=1 SV=1 - [A3KG93_MOUSE]	A3KG93	KLPPPPPQAPPEEENESEPEEPSGQAGGLQDDSSGGYGDGQASGVEGAAFQSR	1	N15(Deamidated)	N15(Deamidated): 100	HCD	1				435.79	2.6349e-44	2.6349e-44	0	1334.6	4	1	31	150	4	1334.6	5335.38	2.49	112	22625.8	0	1710.01	0	0	0	3177.4	0	1268.4	0	30351	30351	MS2	34/594	20180123_Lumos_RSLC3_Stadlmann_Penninger_IMBA_mESC_intact_PNGaseF_HILIC_16.raw
Multimerin-2 OS=Mus musculus GN=Mmrn2 PE=2 SV=1 - [MMRN2_MOUSE]	A6H6E2	AQELPGANGSLVMASAAAAARPEPESLQAR	1	N8(HexNAc)	N8(HexNAc): 99.67	HCD	1	1702.58	id=HexNAc2.Hex8_N-Glycan	1.1	910.69	8.52836e-92	8.52836e-92	0	1056.2	3	0	0	150	3	1056.2	3166.59	4.38	114.04	175512	0	0	0	0	0	30698	0	9979.12	0	31406	31406	MS2	62/676	20180123_Lumos_RSLC3_Stadlmann_Penninger_IMBA_mESC_intact_PNGaseF_HILIC_17.raw
Multimerin-2 OS=Mus musculus GN=Mmrn2 PE=2 SV=1 - [MMRN2_MOUSE]	A6H6E2	AQELPGANGSLVMASAAAAARPEPESLQAR	1	N8(HexNAc)	N8(HexNAc): 50; S10(HexNAc): 50	HCD	1	1702.58	id=HexNAc2.Hex8_N-Glycan	0.77	722.58	5.52123e-73	5.52123e-73	1.32966e+06	792.4	4	0	16	78	4	792.402	3166.59	2.58	114.14	419396	0	3150.5	0	0	0	94443.5	0	21107.9	0	31431	31431	MS2	54/676	20180123_Lumos_RSLC3_Stadlmann_Penninger_IMBA_mESC_intact_PNGaseF_HILIC_17.raw
Protein Shroom2 OS=Mus musculus GN=Shroom2 PE=1 SV=1 - [A7TU71_MOUSE]	A7TU71	QAEDSGDHKEAILCTLQAEEGCSAPSSSVLSSAQPQDSQHVNEDTTFPQPETQLSSK	1	C14(Carbamidomethyl); C22(Carbamidomethyl); N42(Deamidated)	N42(Deamidated): 100	HCD	1				347.21	1.90107e-35	1.90107e-35	460607	1540.21	4	1	61	150	4	1540.21	6157.8	6.07	127.19	5137.78	0	0	0	0	0	0	0	0	0	35651	35651	MS2	31/613	20180123_Lumos_RSLC3_Stadlmann_Penninger_IMBA_mESC_intact_PNGaseF_HILIC_15.raw
MHC classIb protein M5 OS=Mus musculus GN=H2-M5 PE=2 SV=1 - [A7VMS3_MOUSE]|Protein H2-M5 (Fragment) OS=Mus musculus GN=H2-M5 PE=3 SV=1 - [H3BJA9_MOUSE]|Protein H2-M5 (Fragment) OS=Mus musculus GN=H2-M5 PE=3 SV=1 - [H3BK58_MOUSE]|Protein H2-M5 (Fragment) OS=Mus musculus GN=H2-M5 PE=4 SV=2 - [F6VXI7_MOUSE]	A7VMS3;H3BJA9;H3BK58;F6VXI7	IALVNLQEAMDIYNHSK	4	N14(HexNAc)	N14(HexNAc): 100	HCD	1	1864.63	id=HexNAc2.Hex9_N-Glycan	0.68	701.94	6.39206e-71	6.39206e-71	451477	721.37	3	0	8	150	3	721.367	2162.09	2.43	134.73	118227	0	5934.88	1496.14	0	0	24977.4	0	6965.12	1067.48	36410	36410	MS2	48/355	20180123_Lumos_RSLC3_Stadlmann_Penninger_IMBA_mESC_intact_PNGaseF_HILIC_16.raw
MHC classIb protein M5 OS=Mus musculus GN=H2-M5 PE=2 SV=1 - [A7VMS3_MOUSE]|Protein H2-M5 (Fragment) OS=Mus musculus GN=H2-M5 PE=3 SV=1 - [H3BJA9_MOUSE]|Protein H2-M5 (Fragment) OS=Mus musculus GN=H2-M5 PE=3 SV=1 - [H3BK58_MOUSE]|Protein H2-M5 (Fragment) OS=Mus musculus GN=H2-M5 PE=4 SV=2 - [F6VXI7_MOUSE]	A7VMS3;H3BJA9;H3BK58;F6VXI7	IALVNLQEAMDIYNHSK	4	N14(HexNAc)	N14(HexNAc): 100	HCD	1	2026.69	id=HexNAc2.Hex10_N-Glycan	0.68	564.99	3.16827e-57	3.16827e-57	565332	721.37	3	0	9	150	3	721.372	2162.1	9.5	134.43	132814	0	3376.72	894.26	0	0	27377.8	0	6610.14	0	36339	36339	MS2	37/355	20180123_Lumos_RSLC3_Stadlmann_Penninger_IMBA_mESC_intact_PNGaseF_HILIC_16.raw
MHC classIb protein M5 OS=Mus musculus GN=H2-M5 PE=2 SV=1 - [A7VMS3_MOUSE]|Protein H2-M5 (Fragment) OS=Mus musculus GN=H2-M5 PE=3 SV=1 - [H3BJA9_MOUSE]|Protein H2-M5 (Fragment) OS=Mus musculus GN=H2-M5 PE=3 SV=1 - [H3BK58_MOUSE]|Protein H2-M5 (Fragment) OS=Mus musculus GN=H2-M5 PE=4 SV=2 - [F6VXI7_MOUSE]	A7VMS3;H3BJA9;H3BK58;F6VXI7	IALVNLQEAMDIYNHSK	4	N14(HexNAc)	N14(HexNAc): 99.74	HCD	1	2142.81	id=HexNAc6.Hex3.dHex3_N-Glycan	0.6	325.45	2.84777e-33	2.84777e-33	0	721.37	3	0	10	150	3	721.366	2162.08	1.54	132.67	281551	0	0	0	0	0	16476	0	4489.69	0	37186	37186	MS2	27/355	20180123_Lumos_RSLC3_Stadlmann_Penninger_IMBA_mESC_intact_PNGaseF_HILIC_15.raw
Ubiquitin carboxyl-terminal hydrolase 36 OS=Mus musculus GN=Usp36 PE=2 SV=1 - [UBP36_MOUSE]|Ubiquitin carboxyl-terminal hydrolase 36 (Fragment) OS=Mus musculus GN=Usp36 PE=1 SV=1 - [B0QZF8_MOUSE]	B1AQJ2;B0QZF8	CSEGEGATAPKQEGQFQDQSWSSGSQKEEGTQPQVNGHQVSHILDSYHVSSR	2	C1(Carbamidomethyl); N36(Deamidated)	N36(Deamidated): 100	HCD	1				400.64	8.6213e-41	8.6213e-41	0	950.94	6	2	43	150	6	950.937	5700.58	5.05	116.52	4677	0	0	0	0	0	0	0	0	0	31572	31572	MS2	29/566	20180123_Lumos_RSLC3_Stadlmann_Penninger_IMBA_mESC_intact_PNGaseF_HILIC_16.raw
Ubiquitin carboxyl-terminal hydrolase 36 OS=Mus musculus GN=Usp36 PE=2 SV=1 - [UBP36_MOUSE]|Ubiquitin carboxyl-terminal hydrolase 36 (Fragment) OS=Mus musculus GN=Usp36 PE=1 SV=1 - [B0QZF8_MOUSE]	B1AQJ2;B0QZF8	QEGQFQDQSWSSGSQKEEGTQPQVNGHQVSHILDSYHVSSR	2			HCD	1				961.9	6.45256e-97	6.45256e-97	2.20274e+06	923.23	5	1	6	37	5	923.228	4612.11	-0.25	98.01	86755.7	0	0	0	0	0	19568.7	0	0	0	27179	27179	MS2	52/470	20180123_Lumos_RSLC3_Stadlmann_Penninger_IMBA_mESC_intact_PNGaseF_HILIC_15.raw
Ubiquitin carboxyl-terminal hydrolase 36 OS=Mus musculus GN=Usp36 PE=2 SV=1 - [UBP36_MOUSE]|Ubiquitin carboxyl-terminal hydrolase 36 (Fragment) OS=Mus musculus GN=Usp36 PE=1 SV=1 - [B0QZF8_MOUSE]	B1AQJ2;B0QZF8	QEGQFQDQSWSSGSQKEEGTQPQVNGHQVSHILDSYHVSSR	2	N25(Deamidated)	N25(Deamidated): 100	HCD	1				482.41	5.73825e-49	5.73825e-49	0	1154.03	4	1	0	150	4	1154.03	4613.11	4	98	87593.4	0	0	0	0	0	26658.9	2127.67	0	0	27177	27177	MS2	37/470	20180123_Lumos_RSLC3_Stadlmann_Penninger_IMBA_mESC_intact_PNGaseF_HILIC_15.raw
Ubiquitin carboxyl-terminal hydrolase 36 OS=Mus musculus GN=Usp36 PE=2 SV=1 - [UBP36_MOUSE]|Ubiquitin carboxyl-terminal hydrolase 36 (Fragment) OS=Mus musculus GN=Usp36 PE=1 SV=1 - [B0QZF8_MOUSE]	B1AQJ2;B0QZF8	QEGQFQDQSWSSGSQKEEGTQPQVNGHQVSHILDSYHVSSR	2	N25(Deamidated)	N25(Deamidated): 100	HCD	1				174.88	3.25222e-18	3.25222e-18	0	923.43	5	1	40	150	5	923.427	4613.11	2.7	109.45	18417.7	0	1127.51	0	0	0	3337.1	0	0	0	30510	30510	MS2	18/470	20180123_Lumos_RSLC3_Stadlmann_Penninger_IMBA_mESC_intact_PNGaseF_HILIC_15.raw
Protein Mllt6 OS=Mus musculus GN=Mllt6 PE=1 SV=1 - [B1AR10_MOUSE]|Protein Mllt6 OS=Mus musculus GN=Mllt6 PE=1 SV=1 - [B1AR09_MOUSE]	B1AR10;B1AR09	HSSGGGGGAGGGSSGGGGGGSSSASGGGGGTGGGSGNSFLSGRR	2			HCD	1				1587.87	1.6321e-159	1.6321e-159	5188666	853.62	4	1	3	54	4	853.621	3411.46	-0.27	37.17	67885.9	0	0	2800.57	0	0	10485.3	0	0	0	9814	9814	MS2	79/431	20180123_Lumos_RSLC3_Stadlmann_Penninger_IMBA_mESC_intact_PNGaseF_HILIC_17.raw
Protein Mllt6 OS=Mus musculus GN=Mllt6 PE=1 SV=1 - [B1AR10_MOUSE]|Protein Mllt6 OS=Mus musculus GN=Mllt6 PE=1 SV=1 - [B1AR09_MOUSE]	B1AR10;B1AR09	HSSGGGGGAGGGSSGGGGGGSSSASGGGGGTGGGSGNSFLSGRR	2	N37(Deamidated)	N37(Deamidated): 100	HCD	1				222.73	5.32999e-23	5.32999e-23	133472	853.87	4	1	35	150	4	853.873	3412.47	5.99	50.28	12854.6	0	1478.59	0	0	0	2129.6	0	0	0	13570	13570	MS2	20/431	20180123_Lumos_RSLC3_Stadlmann_Penninger_IMBA_mESC_intact_PNGaseF_HILIC_17.raw
Microtubule-actin cross-linking factor 1 OS=Mus musculus GN=Macf1 PE=1 SV=1 - [B1ARU1_MOUSE]|Microtubule-actin cross-linking factor 1 OS=Mus musculus GN=Macf1 PE=1 SV=1 - [B1ARU4_MOUSE]|Microtubule-actin cross-linking factor 1 OS=Mus musculus GN=Macf1 PE=1 SV=2 - [E9PVY8_MOUSE]|Microtubule-actin cross-linking factor 1 OS=Mus musculus GN=Macf1 PE=1 SV=2 - [E9QA63_MOUSE]|Microtubule-actin cross-lin…	B1ARU1;B1ARU4;E9PVY8;E9QA63;E9QNP1;F6Q750;F7ACR9;Q9QXZ0;F6RCJ3;F6RL59;F6YKN8;A0A0A0MQA6	SSSSASQSNHSCTSMPSSPATPASGTK	12	C12(Carbamidomethyl)		HCD	1				589.4	1.14852e-59	1.14852e-59	269719	880.38	3	0	0	150	3	880.383	2639.13	1.48	43.59	11436.3	0	1368.59	0	0	0	3635.14	0	0	0	11677	11677	MS2	35/287	20180123_Lumos_RSLC3_Stadlmann_Penninger_IMBA_mESC_intact_PNGaseF_HILIC_17.raw
Microtubule-actin cross-linking factor 1 OS=Mus musculus GN=Macf1 PE=1 SV=1 - [B1ARU1_MOUSE]|Microtubule-actin cross-linking factor 1 OS=Mus musculus GN=Macf1 PE=1 SV=1 - [B1ARU4_MOUSE]|Microtubule-actin cross-linking factor 1 OS=Mus musculus GN=Macf1 PE=1 SV=2 - [E9PVY8_MOUSE]|Microtubule-actin cross-linking factor 1 OS=Mus musculus GN=Macf1 PE=1 SV=2 - [E9QA63_MOUSE]|Microtubule-actin cross-lin…	B1ARU1;B1ARU4;E9PVY8;E9QA63;E9QNP1;F6Q750;F7ACR9;Q9QXZ0;F6RCJ3;F6RL59;F6YKN8;A0A0A0MQA6	SSSSASQSNHSCTSMPSSPATPASGTK	12	C12(Carbamidomethyl); T26(HexNAc)	T13(HexNAc): 99.16	HCD	1				529	1.25956e-53	1.25956e-53	190172	948.07	3	0	0	150	3	948.075	2842.21	-0.05	43.55	44809.1	0	879.26	0	0	0	3315.11	0	0	0	11528	11528	MS2	37/443	20180123_Lumos_RSLC3_Stadlmann_Penninger_IMBA_mESC_intact_PNGaseF_HILIC_16.raw
Microtubule-actin cross-linking factor 1 OS=Mus musculus GN=Macf1 PE=1 SV=1 - [B1ARU1_MOUSE]|Microtubule-actin cross-linking factor 1 OS=Mus musculus GN=Macf1 PE=1 SV=1 - [B1ARU4_MOUSE]|Microtubule-actin cross-linking factor 1 OS=Mus musculus GN=Macf1 PE=1 SV=2 - [E9PVY8_MOUSE]|Microtubule-actin cross-linking factor 1 OS=Mus musculus GN=Macf1 PE=1 SV=2 - [E9QA63_MOUSE]|Microtubule-actin cross-lin…	B1ARU1;B1ARU4;E9PVY8;E9QA63;E9QNP1;F6Q750;F7ACR9;Q9QXZ0;F6RCJ3;F6RL59;F6YKN8;A0A0A0MQA6	SSSSASQSNHSCTSMPSSPATPASGTK	12	C12(Carbamidomethyl); T26(HexNAc)	T13(HexNAc): 98.52	HCD	1				494.67	3.41578e-50	3.41578e-50	257289	948.08	3	0	0	150	3	948.078	2842.22	3.62	43.83	57988.5	0	0	0	0	0	0	0	0	0	11610	11610	MS2	36/446	20180123_Lumos_RSLC3_Stadlmann_Penninger_IMBA_mESC_intact_PNGaseF_HILIC_16.raw
Microtubule-actin cross-linking factor 1 OS=Mus musculus GN=Macf1 PE=1 SV=1 - [B1ARU1_MOUSE]|Microtubule-actin cross-linking factor 1 OS=Mus musculus GN=Macf1 PE=1 SV=1 - [B1ARU4_MOUSE]|Microtubule-actin cross-linking factor 1 OS=Mus musculus GN=Macf1 PE=1 SV=2 - [E9PVY8_MOUSE]|Microtubule-actin cross-linking factor 1 OS=Mus musculus GN=Macf1 PE=1 SV=2 - [E9QA63_MOUSE]|Microtubule-actin cross-lin…	B1ARU1;B1ARU4;E9PVY8;E9QA63;E9QNP1;F6Q750;F7ACR9;Q9QXZ0;F6RCJ3;F6RL59;F6YKN8;A0A0A0MQA6	SSSSASQSNHSCTSMPSSPATPASGTK	12	C12(Carbamidomethyl); M15(Oxidation)	M15(Oxidation): 100	HCD	1				466.37	2.30498e-47	2.30498e-47	716661	885.71	3	0	43	150	3	885.714	2655.13	0.6	40.63	14284.1	0	0	0	0	0	5667.43	0	0	0	10544	10544	MS2	35/443	20180123_Lumos_RSLC3_Stadlmann_Penninger_IMBA_mESC_intact_PNGaseF_HILIC_15.raw
Microtubule-actin cross-linking factor 1 OS=Mus musculus GN=Macf1 PE=1 SV=1 - [B1ARU1_MOUSE]|Microtubule-actin cross-linking factor 1 OS=Mus musculus GN=Macf1 PE=1 SV=1 - [B1ARU4_MOUSE]|Microtubule-actin cross-linking factor 1 OS=Mus musculus GN=Macf1 PE=1 SV=2 - [E9PVY8_MOUSE]|Microtubule-actin cross-linking factor 1 OS=Mus musculus GN=Macf1 PE=1 SV=2 - [E9QA63_MOUSE]|Microtubule-actin cross-lin…	B1ARU1;B1ARU4;E9PVY8;E9QA63;E9QNP1;F6Q750;F7ACR9;Q9QXZ0;F6RCJ3;F6RL59;F6YKN8;A0A0A0MQA6	SSSSASQSNHSCTSMPSSPATPASGTK	12	C12(Carbamidomethyl); T26(HexNAc)	S11(HexNAc): 33.15; T13(HexNAc): 33.15; S14(HexNAc): 33.15	HCD	1				203.67	4.29285e-21	4.29285e-21	107858	948.07	3	0	100	150	3	948.073	2842.21	-1.73	43.13	28803.6	0	0	0	0	0	2001.21	0	0	0	11412	11412	MS2	16/437	20180123_Lumos_RSLC3_Stadlmann_Penninger_IMBA_mESC_intact_PNGaseF_HILIC_16.raw
Glutamate receptor ionotropic, kainate 3 OS=Mus musculus GN=Grik3 PE=2 SV=1 - [GRIK3_MOUSE]	B1AS29	GRGPNVTDSLTNR	1	N5(HexNAc); N12(Deamidated)	N5(HexNAc): 100; N12(Deamidated): 100	HCD	1	1864.63	id=HexNAc2.Hex9_N-Glycan	1.04	185.86	2.59562e-19	2.59562e-19	426315	530.93	3	1	54	150	3	530.931	1590.78	3.24	44.72	72436	0	5185.95	0	0	0	13714	0	2625.96	0	12073	12073	MS2	15/256	20180123_Lumos_RSLC3_Stadlmann_Penninger_IMBA_mESC_intact_PNGaseF_HILIC_18.raw
Trinucleotide repeat-containing gene 6C protein OS=Mus musculus GN=Tnrc6c PE=1 SV=1 - [B1ATC3_MOUSE]	B1ATC3	TCSSQPQPAGTSPSTSTSTISSGSNGKR	1	C2(Carbamidomethyl); N25(HexNAc)	T1(HexNAc): 33.33; S3(HexNAc): 33.33; S4(HexNAc): 33.33	HCD	1				1005	3.1619e-101	3.1619e-101	2.55572e+06	991.12	3	1	0	150	3	991.124	2971.36	0.6	42.72	209531	0	0	0	0	0	0	0	0	0	11295	11295	MS2	60/616	20180123_Lumos_RSLC3_Stadlmann_Penninger_IMBA_mESC_intact_PNGaseF_HILIC_16.raw
Trinucleotide repeat-containing gene 6C protein OS=Mus musculus GN=Tnrc6c PE=1 SV=1 - [B1ATC3_MOUSE]	B1ATC3	TCSSQPQPAGTSPSTSTSTISSGSNGKR	1	C2(Carbamidomethyl); N25(HexNAc)	T11(HexNAc): 99.68	HCD	1				599.57	1.10362e-60	1.10362e-60	0	991.12	3	1	0	150	3	991.123	2971.35	-0.08	41.55	37112.9	0	0	0	0	0	0	0	0	0	10963	10963	MS2	42/622	20180123_Lumos_RSLC3_Stadlmann_Penninger_IMBA_mESC_intact_PNGaseF_HILIC_16.raw
Trinucleotide repeat-containing gene 6C protein OS=Mus musculus GN=Tnrc6c PE=1 SV=1 - [B1ATC3_MOUSE]	B1ATC3	TCSSQPQPAGTSPSTSTSTISSGSNGKR	1	C2(Carbamidomethyl); N25(HexNAc)	T1(HexNAc): 98.64	HCD	1				184.16	3.838e-19	3.838e-19	0	991.12	3	1	96	150	3	991.123	2971.35	-0.32	43.12	28098.1	0	0	0	0	0	0	0	1188.88	0	11410	11410	MS2	19/622	20180123_Lumos_RSLC3_Stadlmann_Penninger_IMBA_mESC_intact_PNGaseF_HILIC_16.raw
Trinucleotide repeat-containing gene 6C protein OS=Mus musculus GN=Tnrc6c PE=1 SV=1 - [B1ATC3_MOUSE]|Trinucleotide repeat-containing gene 6C protein (Fragment) OS=Mus musculus GN=Tnrc6c PE=1 SV=1 - [B7ZC94_MOUSE]|Trinucleotide repeat-containing gene 6C protein OS=Mus musculus GN=Tnrc6c PE=1 SV=2 - [TNR6C_MOUSE]	B1ATC3;B7ZC94;Q3UHC0	ATSSGTTASEGSSDGSGNHNEGSTGR	3	N18(Deamidated)	N18(Deamidated): 100	HCD	1				985.5	2.8166e-99	2.8166e-99	700638	804.66	3	0	3	150	3	804.665	2411.98	0.73	18.49	12419.6	0	0	0	0	0	0	0	0	0	4333	4333	MS2	40/253	20180123_Lumos_RSLC3_Stadlmann_Penninger_IMBA_mESC_intact_PNGaseF_HILIC_15.raw
Host cell factor 1 OS=Mus musculus GN=Hcfc1 PE=1 SV=1 - [B1AUX2_MOUSE]|Host cell factor 1 OS=Mus musculus GN=Hcfc1 PE=1 SV=2 - [HCFC1_MOUSE]	B1AUX2;Q61191	SGTVTVAQQAQVVTTVVGGVTK	2	S1(HexNAc)	T5(HexNAc): 99.15	HCD	1				659.69	1.0743e-66	1.0743e-66	127076	778.42	3	0	41	150	3	778.424	2333.26	1.05	111.79	54224.5	0	0	0	0	0	0	0	0	0	29116	29116	MS2	43/306	20180123_Lumos_RSLC3_Stadlmann_Penninger_IMBA_mESC_intact_PNGaseF_HILIC_20.raw
Host cell factor 1 OS=Mus musculus GN=Hcfc1 PE=1 SV=1 - [B1AUX2_MOUSE]|Host cell factor 1 OS=Mus musculus GN=Hcfc1 PE=1 SV=2 - [HCFC1_MOUSE]	B1AUX2;Q61191	SGTVTVAQQAQVVTTVVGGVTK	2	S1(HexNAc)	T5(HexNAc): 99.6	HCD	1				628.42	1.43719e-63	1.43719e-63	178121	778.42	3	0	49	150	3	778.423	2333.25	-0.6	112.05	63429.9	0	0	0	0	0	0	0	0	0	30404	30404	MS2	43/306	20180123_Lumos_RSLC3_Stadlmann_Penninger_IMBA_mESC_intact_PNGaseF_HILIC_19.raw
Host cell factor 1 OS=Mus musculus GN=Hcfc1 PE=1 SV=1 - [B1AUX2_MOUSE]|Host cell factor 1 OS=Mus musculus GN=Hcfc1 PE=1 SV=2 - [HCFC1_MOUSE]	B1AUX2;Q61191	VVPTSTYESLQASSPSSTMTMTALEALLCPSATVTQVCSNPPCETHETGTTNTATTSNAGSAQR	2	C29(Carbamidomethyl); C38(Carbamidomethyl); C43(Carbamidomethyl); N52(HexNAc)	S16(HexNAc): 19.96; S17(HexNAc): 19.96; T18(HexNAc): 19.96; T20(HexNAc): 19.96; T22(HexNAc): 19.96	HCD	1				514.69	3.39791e-52	3.39791e-52	422338	1724.04	4	0	0	147	4	1724.04	6893.14	0.51	175.41	75046.6	0	0	0	0	0	0	0	0	0	48621	48621	MS2	43/1232	20180123_Lumos_RSLC3_Stadlmann_Penninger_IMBA_mESC_intact_PNGaseF_HILIC_15.raw
Host cell factor 1 OS=Mus musculus GN=Hcfc1 PE=1 SV=1 - [B1AUX2_MOUSE]|Host cell factor 1 OS=Mus musculus GN=Hcfc1 PE=1 SV=2 - [HCFC1_MOUSE]	B1AUX2;Q61191	VVPTSTYESLQASSPSSTMTMTALEALLCPSATVTQVCSNPPCETHETGTTNTATTSNAGSAQR	2	C29(Carbamidomethyl); C38(Carbamidomethyl); C43(Carbamidomethyl); N52(HexNAc)	T20(HexNAc): 49.67; T22(HexNAc): 49.67	HCD	1				485.26	2.9785e-49	2.9785e-49	456277	1379.43	5	0	4	57	5	1379.43	6893.14	0.43	175.58	485062	0	7959.77	2521.36	0	0	2619.76	0	0	0	48674	48674	MS2	45/1232	20180123_Lumos_RSLC3_Stadlmann_Penninger_IMBA_mESC_intact_PNGaseF_HILIC_15.raw
Host cell factor 1 OS=Mus musculus GN=Hcfc1 PE=1 SV=1 - [B1AUX2_MOUSE]|Host cell factor 1 OS=Mus musculus GN=Hcfc1 PE=1 SV=2 - [HCFC1_MOUSE]	B1AUX2;Q61191	VVPTSTYESLQASSPSSTMTMTALEALLCPSATVTQVCSNPPCETHETGTTNTATTSNAGSAQR	2	C29(Carbamidomethyl); C38(Carbamidomethyl); N40(HexNAc); C43(Carbamidomethyl); N58(HexNAc)	T18(HexNAc): 66.34; T20(HexNAc): 66.34; T22(HexNAc): 66.34	HCD	1				470.44	9.03763e-48	9.03763e-48	50538.1	1420.05	5	0	100	150	5	1420.05	7096.24	4.26	175.21	177367	0	0	0	0	0	1264.54	0	0	0	48571	48571	MS2	45/1664	20180123_Lumos_RSLC3_Stadlmann_Penninger_IMBA_mESC_intact_PNGaseF_HILIC_15.raw
Host cell factor 1 OS=Mus musculus GN=Hcfc1 PE=1 SV=1 - [B1AUX2_MOUSE]|Host cell factor 1 OS=Mus musculus GN=Hcfc1 PE=1 SV=2 - [HCFC1_MOUSE]	B1AUX2;Q61191	VVPTSTYESLQASSPSSTMTMTALEALLCPSATVTQVCSNPPCETHETGTTNTATTSNAGSAQR	2	C29(Carbamidomethyl); C38(Carbamidomethyl); N40(HexNAc); C43(Carbamidomethyl); N58(HexNAc)	S16(HexNAc): 39.88; S17(HexNAc): 39.88; T18(HexNAc): 39.88; T20(HexNAc): 39.88; T22(HexNAc): 39.88	HCD	1				410.44	9.03023e-42	9.03023e-42	0	1774.81	4	0		150	4	1774.81	7096.21	0.18	175.12	57518	0	0	0	0	0	0	0	0	0	48544	48544	MS2	40/1217	20180123_Lumos_RSLC3_Stadlmann_Penninger_IMBA_mESC_intact_PNGaseF_HILIC_15.raw
Host cell factor 1 OS=Mus musculus GN=Hcfc1 PE=1 SV=1 - [B1AUX2_MOUSE]|Host cell factor 1 OS=Mus musculus GN=Hcfc1 PE=1 SV=2 - [HCFC1_MOUSE]	B1AUX2;Q61191	VVPTSTYESLQASSPSSTMTMTALEALLCPSATVTQVCSNPPCETHETGTTNTATTSNAGSAQR	2	C29(Carbamidomethyl); C38(Carbamidomethyl); N40(Deamidated); C43(Carbamidomethyl); N52(HexNAc)	Too many isoforms	HCD	1				402.05	6.23902e-41	6.23902e-41	0	1379.63	5	0	20	150	5	1379.63	6894.12	1.03	175.68	58199.4	0	998.921	0	0	0	0	0	0	0	46816	46816	MS2	38/1232	20180123_Lumos_RSLC3_Stadlmann_Penninger_IMBA_mESC_intact_PNGaseF_HILIC_16.raw
Host cell factor 1 OS=Mus musculus GN=Hcfc1 PE=1 SV=1 - [B1AUX2_MOUSE]|Host cell factor 1 OS=Mus musculus GN=Hcfc1 PE=1 SV=2 - [HCFC1_MOUSE]	B1AUX2;Q61191	VVPTSTYESLQASSPSSTMTMTALEALLCPSATVTQVCSNPPCETHETGTTNTATTSNAGSAQR	2	C29(Carbamidomethyl); C38(Carbamidomethyl); N40(HexNAc); C43(Carbamidomethyl); N58(HexNAc)	S14(HexNAc): 33.3; S16(HexNAc): 33.3; S17(HexNAc): 33.3; T18(HexNAc): 33.3; T20(HexNAc): 33.3; T22(HexNAc): 33.3	HCD	1				377.36	1.83839e-38	1.83839e-38	297887	1420.04	5	0	0	150	5	1420.04	7096.18	-4.42	175.03	237914	0	0	0	0	0	0	0	0	0	48521	48521	MS2	38/1400	20180123_Lumos_RSLC3_Stadlmann_Penninger_IMBA_mESC_intact_PNGaseF_HILIC_15.raw
Host cell factor 1 OS=Mus musculus GN=Hcfc1 PE=1 SV=1 - [B1AUX2_MOUSE]|Host cell factor 1 OS=Mus musculus GN=Hcfc1 PE=1 SV=2 - [HCFC1_MOUSE]	B1AUX2;Q61191	VVPTSTYESLQASSPSSTMTMTALEALLCPSATVTQVCSNPPCETHETGTTNTATTSNAGSAQR	2	C29(Carbamidomethyl); C38(Carbamidomethyl); N40(Deamidated); C43(Carbamidomethyl); N52(HexNAc); N58(HexNAc)	Too many isoforms	HCD	1				368.81	1.31654e-37	1.31654e-37	0	1775.06	4	0	0	150	4	1775.06	7097.2	0.71	175.22	44823.5	0	0	0	0	0	0	0	0	0	48572	48572	MS2	37/1145	20180123_Lumos_RSLC3_Stadlmann_Penninger_IMBA_mESC_intact_PNGaseF_HILIC_15.raw
Host cell factor 1 OS=Mus musculus GN=Hcfc1 PE=1 SV=1 - [B1AUX2_MOUSE]|Host cell factor 1 OS=Mus musculus GN=Hcfc1 PE=1 SV=2 - [HCFC1_MOUSE]	B1AUX2;Q61191	VVPTSTYESLQASSPSSTMTMTALEALLCPSATVTQVCSNPPCETHETGTTNTATTSNAGSAQR	2	C29(Carbamidomethyl); C38(Carbamidomethyl); N40(Deamidated); C43(Carbamidomethyl); N52(HexNAc); N58(HexNAc)	Too many isoforms	HCD	1				362.35	5.82009e-37	5.82009e-37	0	1775.06	4	0	0	150	4	1775.06	7097.21	1.68	175.03	60409.5	0	0	0	0	0	0	0	0	0	48522	48522	MS2	35/1145	20180123_Lumos_RSLC3_Stadlmann_Penninger_IMBA_mESC_intact_PNGaseF_HILIC_15.raw
Host cell factor 1 OS=Mus musculus GN=Hcfc1 PE=1 SV=1 - [B1AUX2_MOUSE]|Host cell factor 1 OS=Mus musculus GN=Hcfc1 PE=1 SV=2 - [HCFC1_MOUSE]	B1AUX2;Q61191	VVPTSTYESLQASSPSSTMTMTALEALLCPSATVTQVCSNPPCETHETGTTNTATTSNAGSAQR	2	C29(Carbamidomethyl); C38(Carbamidomethyl); N40(Deamidated); C43(Carbamidomethyl); N52(Deamidated); N58(HexNAc)	Too many isoforms	HCD	1				337.24	1.88858e-34	1.88858e-34	179092	1724.54	4	0	80	150	4	1724.54	6895.13	4.3	177.42	10421.2	0	0	0	0	0	0	0	0	0	49137	49137	MS2	29/1124	20180123_Lumos_RSLC3_Stadlmann_Penninger_IMBA_mESC_intact_PNGaseF_HILIC_15.raw
Host cell factor 1 OS=Mus musculus GN=Hcfc1 PE=1 SV=1 - [B1AUX2_MOUSE]|Host cell factor 1 OS=Mus musculus GN=Hcfc1 PE=1 SV=2 - [HCFC1_MOUSE]	B1AUX2;Q61191	VVPTSTYESLQASSPSSTMTMTALEALLCPSATVTQVCSNPPCETHETGTTNTATTSNAGSAQR	2	C29(Carbamidomethyl); C38(Carbamidomethyl); N40(Deamidated); C43(Carbamidomethyl); N52(Deamidated); N58(HexNAc)	Too many isoforms	HCD	1				263.68	4.2857e-27	4.2857e-27	0	1379.84	5	0	18	150	5	1379.84	6895.16	8.53	175.39	28587.5	0	1778.97	832.052	0	0	1637.58	0	0	0	46970	46970	MS2	30/1115	20180123_Lumos_RSLC3_Stadlmann_Penninger_IMBA_mESC_intact_PNGaseF_HILIC_17.raw
Host cell factor 1 OS=Mus musculus GN=Hcfc1 PE=1 SV=1 - [B1AUX2_MOUSE]|Host cell factor 1 OS=Mus musculus GN=Hcfc1 PE=1 SV=2 - [HCFC1_MOUSE]	B1AUX2;Q61191	VVPTSTYESLQASSPSSTMTMTALEALLCPSATVTQVCSNPPCETHETGTTNTATTSNAGSAQR	2	C29(Carbamidomethyl); C38(Carbamidomethyl); N40(Deamidated); C43(Carbamidomethyl); N52(HexNAc); N58(HexNAc)	Too many isoforms	HCD	1				260.68	8.55032e-27	8.55032e-27	356164	1183.71	6	0	66	150	6	1183.71	7097.23	4.75	175.12	103813	0	0	0	0	0	1051.02	0	0	0	48543	48543	MS2	25/1544	20180123_Lumos_RSLC3_Stadlmann_Penninger_IMBA_mESC_intact_PNGaseF_HILIC_15.raw
Host cell factor 1 OS=Mus musculus GN=Hcfc1 PE=1 SV=1 - [B1AUX2_MOUSE]|Host cell factor 1 OS=Mus musculus GN=Hcfc1 PE=1 SV=2 - [HCFC1_MOUSE]	B1AUX2;Q61191	VVPTSTYESLQASSPSSTMTMTALEALLCPSATVTQVCSNPPCETHETGTTNTATTSNAGSAQR	2	C29(Carbamidomethyl); C38(Carbamidomethyl); N40(Deamidated); C43(Carbamidomethyl); N52(Deamidated); N58(HexNAc)	Too many isoforms	HCD	1				250.72	8.46785e-26	8.46785e-26	0	1724.54	4	0	0	150	4	1724.54	6895.13	4.3	177.62	7589.05	0	0	0	0	0	0	0	0	0	49178	49178	MS2	25/1115	20180123_Lumos_RSLC3_Stadlmann_Penninger_IMBA_mESC_intact_PNGaseF_HILIC_15.raw
Host cell factor 1 OS=Mus musculus GN=Hcfc1 PE=1 SV=1 - [B1AUX2_MOUSE]|Host cell factor 1 OS=Mus musculus GN=Hcfc1 PE=1 SV=2 - [HCFC1_MOUSE]	B1AUX2;Q61191	VVPTSTYESLQASSPSSTMTMTALEALLCPSATVTQVCSNPPCETHETGTTNTATTSNAGSAQR	2	C29(Carbamidomethyl); C38(Carbamidomethyl); N40(Deamidated); C43(Carbamidomethyl); N52(HexNAc)	Too many isoforms	HCD	1				241.7	6.7613e-25	6.7613e-25	0	1724.29	4	0	80	150	4	1724.29	6894.14	3.82	177.61	5714.8	0	0	0	0	0	0	0	0	0	49175	49175	MS2	19/1070	20180123_Lumos_RSLC3_Stadlmann_Penninger_IMBA_mESC_intact_PNGaseF_HILIC_15.raw
Host cell factor 1 OS=Mus musculus GN=Hcfc1 PE=1 SV=1 - [B1AUX2_MOUSE]|Host cell factor 1 OS=Mus musculus GN=Hcfc1 PE=1 SV=2 - [HCFC1_MOUSE]	B1AUX2;Q61191	VVPTSTYESLQASSPSSTMTMTALEALLCPSATVTQVCSNPPCETHETGTTNTATTSNAGSAQR	2	C29(Carbamidomethyl); C38(Carbamidomethyl); N40(Deamidated); C43(Carbamidomethyl); N52(Deamidated); N58(HexNAc)	Too many isoforms	HCD	1				182.34	5.83858e-19	5.83858e-19	0	1724.54	4	0	0	150	4	1724.54	6895.14	6.35	175.45	7443.39	0	0	0	0	0	0	0	0	0	46980	46980	MS2	17/1103	20180123_Lumos_RSLC3_Stadlmann_Penninger_IMBA_mESC_intact_PNGaseF_HILIC_17.raw
Host cell factor 1 OS=Mus musculus GN=Hcfc1 PE=1 SV=1 - [B1AUX2_MOUSE]|Host cell factor 1 OS=Mus musculus GN=Hcfc1 PE=1 SV=2 - [HCFC1_MOUSE]	B1AUX2;Q61191	VVPTSTYESLQASSPSSTMTMTALEALLCPSATVTQVCSNPPCETHETGTTNTATTSNAGSAQR	2	C29(Carbamidomethyl); C38(Carbamidomethyl); N40(Deamidated); C43(Carbamidomethyl); N52(Deamidated); N58(HexNAc)	Too many isoforms	HCD	1				170.33	9.27417e-18	9.27417e-18	0	1150.03	6	0	17	150	6	1150.03	6895.13	4.84	177.6	29182.6	0	1341.33	0	0	0	0	0	0	0	49173	49173	MS2	19/1442	20180123_Lumos_RSLC3_Stadlmann_Penninger_IMBA_mESC_intact_PNGaseF_HILIC_15.raw
Protein Zfp462 OS=Mus musculus GN=Zfp462 PE=1 SV=1 - [B1AWL2_MOUSE]	B1AWL2	QQEGPNVSEAQNDNEPSPTSNSTYLSMNAASR	1	M27(Oxidation)	M27(Oxidation): 100	HCD	1				701.74	6.69143e-71	6.69143e-71	1.02949e+06	1147.17	3	0	36	150	3	1147.17	3439.49	0.24	88.85	17633.8	0	1137.77	0	0	0	2897.06	0	0	0	24412	24412	MS2	48/546	20180123_Lumos_RSLC3_Stadlmann_Penninger_IMBA_mESC_intact_PNGaseF_HILIC_15.raw
Transmembrane protein 245 OS=Mus musculus GN=Tmem245 PE=1 SV=1 - [TM245_MOUSE]|Transmembrane protein 245 (Fragment) OS=Mus musculus GN=Tmem245 PE=1 SV=1 - [B1AZA8_MOUSE]|Transmembrane protein 245 OS=Mus musculus GN=Tmem245 PE=1 SV=1 - [D3YWD3_MOUSE]	B1AZA5;B1AZA8;D3YWD3	ILGDKVNNTAVIEK	3	N8(HexNAc)	N7(HexNAc): 99.87	HCD	1	1702.58	id=HexNAc2.Hex8_N-Glycan	0.92	1006.32	2.332e-101	2.332e-101	13668647	572.98	3	1	0	38	3	572.984	1716.94	-0.22	56.01	1.9065e+06	0	0	0	0	0	451977	0	131334	0	15218	15218	MS2	55/292	20180123_Lumos_RSLC3_Stadlmann_Penninger_IMBA_mESC_intact_PNGaseF_HILIC_17.raw
Transmembrane protein 245 OS=Mus musculus GN=Tmem245 PE=1 SV=1 - [TM245_MOUSE]|Transmembrane protein 245 (Fragment) OS=Mus musculus GN=Tmem245 PE=1 SV=1 - [B1AZA8_MOUSE]|Transmembrane protein 245 OS=Mus musculus GN=Tmem245 PE=1 SV=1 - [D3YWD3_MOUSE]	B1AZA5;B1AZA8;D3YWD3	ILGDKVNNTAVIEK	3	T9(HexNAc)	N7(HexNAc): 33.33; N8(HexNAc): 33.33; T9(HexNAc): 33.33	HCD	1	1702.58	id=HexNAc2.Hex8_N-Glycan	0.77	303.62	4.34356e-31	4.34356e-31	132058	572.99	3	1	0	150	3	572.988	1716.95	7.03	56.01	58183.2	0	2326	0	0	0	16346.7	0	2759.07	0	15343	15343	MS2	21/214	20180123_Lumos_RSLC3_Stadlmann_Penninger_IMBA_mESC_intact_PNGaseF_HILIC_18.raw
Transmembrane protein 245 OS=Mus musculus GN=Tmem245 PE=1 SV=1 - [TM245_MOUSE]|Transmembrane protein 245 (Fragment) OS=Mus musculus GN=Tmem245 PE=1 SV=1 - [B1AZA8_MOUSE]|Transmembrane protein 245 OS=Mus musculus GN=Tmem245 PE=1 SV=1 - [D3YWD3_MOUSE]	B1AZA5;B1AZA8;D3YWD3	ILGDKVNNTAVIEK	3	N8(HexNAc)	N7(HexNAc): 50; N8(HexNAc): 50	HCD	1	1864.63	id=HexNAc2.Hex9_N-Glycan	0.89	966.64	2.16598e-97	2.16598e-97	12347141	572.99	3	1	0	42	3	572.986	1716.94	2.5	55.86	1.67847e+06	0	0	0	0	0	382853	0	119249	0	15173	15173	MS2	53/292	20180123_Lumos_RSLC3_Stadlmann_Penninger_IMBA_mESC_intact_PNGaseF_HILIC_17.raw
Transmembrane protein 245 OS=Mus musculus GN=Tmem245 PE=1 SV=1 - [TM245_MOUSE]|Transmembrane protein 245 (Fragment) OS=Mus musculus GN=Tmem245 PE=1 SV=1 - [B1AZA8_MOUSE]|Transmembrane protein 245 OS=Mus musculus GN=Tmem245 PE=1 SV=1 - [D3YWD3_MOUSE]	B1AZA5;B1AZA8;D3YWD3	LYHSWFVKNVTHSGR	3	N9(HexNAc)	N9(HexNAc): 50; T11(HexNAc): 50	HCD	1	1864.63	id=HexNAc2.Hex9_N-Glycan	0.44	693	5.01149e-70	5.01149e-70	1.27336e+06	407.61	5	1	3	135	5	407.61	2034.02	0.25	52.08	182946	0	1108.08	0	0	0	39300.2	0	9724.42	0	14108	14108	MS2	42/307	20180123_Lumos_RSLC3_Stadlmann_Penninger_IMBA_mESC_intact_PNGaseF_HILIC_17.raw
Transmembrane protein 245 OS=Mus musculus GN=Tmem245 PE=1 SV=1 - [TM245_MOUSE]|Transmembrane protein 245 (Fragment) OS=Mus musculus GN=Tmem245 PE=1 SV=1 - [B1AZA8_MOUSE]|Transmembrane protein 245 OS=Mus musculus GN=Tmem245 PE=1 SV=1 - [D3YWD3_MOUSE]	B1AZA5;B1AZA8;D3YWD3	LYHSWFVKNVTHSGR	3	N9(HexNAc)	N9(HexNAc): 100	HCD	1	1864.63	id=HexNAc2.Hex9_N-Glycan	0.87	642.85	5.19011e-65	5.19011e-65	2.39617e+06	509.26	4	1	16	134	4	509.261	2034.02	1.15	52.08	477539	0	99714.3	24589.4	0	0	214428	0	19408	5354.16	14109	14109	MS2	38/307	20180123_Lumos_RSLC3_Stadlmann_Penninger_IMBA_mESC_intact_PNGaseF_HILIC_17.raw
Transmembrane protein 245 OS=Mus musculus GN=Tmem245 PE=1 SV=1 - [TM245_MOUSE]|Transmembrane protein 245 (Fragment) OS=Mus musculus GN=Tmem245 PE=1 SV=1 - [B1AZA8_MOUSE]|Transmembrane protein 245 OS=Mus musculus GN=Tmem245 PE=1 SV=1 - [D3YWD3_MOUSE]	B1AZA5;B1AZA8;D3YWD3	LYHSWFVKNVTHSGR	3	N9(HexNAc)	N9(HexNAc): 50; T11(HexNAc): 50	HCD	1	1864.63	id=HexNAc2.Hex9_N-Glycan	1.13	554.61	3.45975e-56	3.45975e-56	0	678.68	3	1	0	150	3	678.678	2034.02	-0.31	52.01	66010.7	0	0	0	0	0	14825.2	0	3717.13	0	14092	14092	MS2	35/307	20180123_Lumos_RSLC3_Stadlmann_Penninger_IMBA_mESC_intact_PNGaseF_HILIC_17.raw
THO complex subunit 2 OS=Mus musculus GN=Thoc2 PE=1 SV=1 - [THOC2_MOUSE]	B1AZI6	NAVASVQNGPGGGTSSSSIGNASKSDESGAEETDK	1			HCD	1				1058.3	1.4808e-106	1.4808e-106	5.79074e+06	1099.17	3	1	2	103	3	1099.17	3295.48	0.57	60.34	76710.8	0	0	0	0	0	20807.9	0	0	0	16175	16175	MS2	58/390	20180123_Lumos_RSLC3_Stadlmann_Penninger_IMBA_mESC_intact_PNGaseF_HILIC_15.raw
Basement membrane-specific heparan sulfate proteoglycan core protein OS=Mus musculus GN=Hspg2 PE=1 SV=1 - [B1B0C7_MOUSE]|Basement membrane-specific heparan sulfate proteoglycan core protein OS=Mus musculus GN=Hspg2 PE=1 SV=1 - [E9PZ16_MOUSE]	B1B0C7;E9PZ16	IRDQELEDNVHISPNGSIITIVGTRPSNHGAYR	2	N15(HexNAc)	N15(HexNAc): 99.74	HCD	1	1702.58	id=HexNAc2.Hex8_N-Glycan	0.84	754.19	3.81103e-76	3.81103e-76	1.96487e+06	773.2	5	1	3	32	5	773.196	3861.95	1.3	95.44	1.16621e+06	0	0	0	0	0	221766	0	64890.1	0	26307	26307	MS2	49/746	20180123_Lumos_RSLC3_Stadlmann_Penninger_IMBA_mESC_intact_PNGaseF_HILIC_17.raw
Zinc finger and SCAN domain-containing protein 20 OS=Mus musculus GN=Zscan20 PE=2 SV=2 - [ZSC20_MOUSE]	B2KFW1	KEPCQDPAGGDRGDSACLGVPASKPSATSQQEQGPEIWGLSLINSGNGSAADDSLDSAQDKPVQAVAQADSR	1	C4(Carbamidomethyl); C17(Carbamidomethyl); N44(Deamidated); N47(Deamidated)	N44(Deamidated): 100; N47(Deamidated): 100	HCD	1				341.02	7.8978e-35	7.8978e-35	289184	1471.1	5	2	65	150	5	1471.1	7351.45	8.14	133.27	7381.22	0	0	0	0	0	0	0	0	0	37359	37359	MS2	28/842	20180123_Lumos_RSLC3_Stadlmann_Penninger_IMBA_mESC_intact_PNGaseF_HILIC_15.raw
PHD finger protein 3 OS=Mus musculus GN=Phf3 PE=1 SV=1 - [B2RQG2_MOUSE]	B2RQG2	DAGGKPDQESEEVKFPCEGDQTAEEPESSDVSSDSACANK	1	C17(Carbamidomethyl); C37(Carbamidomethyl)		HCD	1				776.81	2.08315e-78	2.08315e-78	1.75675e+06	1072.45	4	1	11	100	4	1072.45	4286.78	1.18	86.52	67600	0	0	0	0	0	0	0	4151.95	0	23888	23888	MS2	54/442	20180123_Lumos_RSLC3_Stadlmann_Penninger_IMBA_mESC_intact_PNGaseF_HILIC_17.raw
PHD finger protein 3 OS=Mus musculus GN=Phf3 PE=1 SV=1 - [B2RQG2_MOUSE]	B2RQG2	DAGGKPDQESEEVKFPCEGDQTAEEPESSDVSSDSACANK	1	C17(Carbamidomethyl); C37(Carbamidomethyl)		HCD	1				481.53	7.02496e-49	7.02496e-49	0	1072.45	4	1	20	150	4	1072.45	4286.77	0.15	86.61	8109.95	0	1900.93	0	0	0	2323.19	0	0	0	22646	22646	MS2	28/442	20180123_Lumos_RSLC3_Stadlmann_Penninger_IMBA_mESC_intact_PNGaseF_HILIC_20.raw
PHD finger protein 3 OS=Mus musculus GN=Phf3 PE=1 SV=1 - [B2RQG2_MOUSE]	B2RQG2	EDEQSDLVSGELNDTIEGKDAGGKPDQESEEVKFPCEGDQTAEEPESSDVSSDSACANK	1	N13(Deamidated); C36(Carbamidomethyl); C56(Carbamidomethyl)	N13(Deamidated): 100	HCD	1				414.64	3.43491e-42	3.43491e-42	0	1270.15	5	2	10	150	5	1270.15	6346.7	2.93	119.59	11355.4	0	2805.98	0	0	0	0	0	0	0	32403	32403	MS2	35/605	20180123_Lumos_RSLC3_Stadlmann_Penninger_IMBA_mESC_intact_PNGaseF_HILIC_16.raw
Zinc finger protein 518A OS=Mus musculus GN=Znf518a PE=2 SV=1 - [Z518A_MOUSE]	B2RRF6	SEDQSQEQVNGEKGEKQHCENGDKPVESESEK	1	C19(Carbamidomethyl)		HCD	1				676.08	2.4633e-68	2.4633e-68	540235	912.15	4	2	0	150	4	912.152	3645.59	0.82	24.83	7672.32	0	0	0	0	0	3435.96	0	0	0	6110	6110	MS2	39/357	20180123_Lumos_RSLC3_Stadlmann_Penninger_IMBA_mESC_intact_PNGaseF_HILIC_15.raw
Zinc finger protein 518A OS=Mus musculus GN=Znf518a PE=2 SV=1 - [Z518A_MOUSE]	B2RRF6	SEDQSQEQVNGEKGEKQHCENGDKPVESESEK	1	N10(Deamidated); C19(Carbamidomethyl); N21(Deamidated)	N10(Deamidated): 100; N21(Deamidated): 100	HCD	1				302.69	5.38209e-31	5.38209e-31	0	730.32	5	2	0	150	5	730.323	3647.59	9.2	24.83	5781.95	0	0	0	0	0	0	0	0	0	6112	6112	MS2	22/357	20180123_Lumos_RSLC3_Stadlmann_Penninger_IMBA_mESC_intact_PNGaseF_HILIC_15.raw
Transmembrane protein 158 OS=Mus musculus GN=Tmem158 PE=2 SV=1 - [B2RTM1_MOUSE]	B2RTM1	AGPEEAPAAPCNISVQR	1	C11(Carbamidomethyl); S14(HexNAc)	N12(HexNAc): 99.81	HCD	1	1702.58	id=HexNAc2.Hex8_N-Glycan	0.6	432.35	5.82745e-44	5.82745e-44	0	657.32	3	0	19	150	3	657.317	1969.94	4.09	71.52	66735	0	3839.1	1383.57	0	0	15240	0	4101.73	0	19841	19841	MS2	27/249	20180123_Lumos_RSLC3_Stadlmann_Penninger_IMBA_mESC_intact_PNGaseF_HILIC_19.raw
Dimethylaniline monooxygenase [N-oxide-forming] OS=Mus musculus GN=Gm4846 PE=2 SV=1 - [B2RWH8_MOUSE]	B2RWH8	LNLRFNHANYGLQAKHR	1	N2(HexNAc)	N2(HexNAc): 49.86; N6(HexNAc): 49.86	HCD	1	1864.63	id=HexNAc2.Hex9_N-Glycan	0.67	208.13	1.53873e-21	1.53873e-21	1.05519e+06	752.4	3	2	7	150	3	752.404	2255.2	7.78	114.6	128336	0	0	0	0	0	27008.5	0	6512.7	0	31999	31999	MS2	13/249	20180123_Lumos_RSLC3_Stadlmann_Penninger_IMBA_mESC_intact_PNGaseF_HILIC_15.raw
Histone acetyltransferase p300 OS=Mus musculus GN=Ep300 PE=1 SV=2 - [EP300_MOUSE]	B2RWS6	TGVAGQQQGLPSPTPATPTTPTGQQPATPQTPQPQPTSQPQPTPPNNMTPYLPR	1			HCD	1				615.25	2.98676e-62	2.98676e-62	1.7854e+06	1396.45	4	0	0	67	4	1396.45	5582.77	0.75	130.15	32794.1	0	0	0	0	0	5627.64	0	0	0	35662	35662	MS2	44/521	20180123_Lumos_RSLC3_Stadlmann_Penninger_IMBA_mESC_intact_PNGaseF_HILIC_17.raw
Histone acetyltransferase p300 OS=Mus musculus GN=Ep300 PE=1 SV=2 - [EP300_MOUSE]	B2RWS6	TGVAGQQQGLPSPTPATPTTPTGQQPATPQTPQPQPTSQPQPTPPNNMTPYLPR	1	S12(HexNAc); N46(Deamidated)	T22(HexNAc): 98.38; N46(Deamidated): 99.19	HCD	1				352.41	5.73821e-36	5.73821e-36	0	1447.46	4	0	3	150	4	1447.46	5786.84	2.26	129.17	94570.4	0	0	0	0	0	992.218	0	0	0	35393	35393	MS2	34/761	20180123_Lumos_RSLC3_Stadlmann_Penninger_IMBA_mESC_intact_PNGaseF_HILIC_17.raw
Histone acetyltransferase p300 OS=Mus musculus GN=Ep300 PE=1 SV=2 - [EP300_MOUSE]	B2RWS6	TGVAGQQQGLPSPTPATPTTPTGQQPATPQTPQPQPTSQPQPTPPNNMTPYLPR	1	N46(Deamidated)	N46(Deamidated): 99.35	HCD	1				325.68	2.7045e-33	2.7045e-33	0	1396.7	4	0	0	150	4	1396.7	5583.76	3.35	130.76	18334	0	1210.51	0	0	0	1809.87	0	0	0	35368	35368	MS2	28/608	20180123_Lumos_RSLC3_Stadlmann_Penninger_IMBA_mESC_intact_PNGaseF_HILIC_16.raw
Histone acetyltransferase p300 OS=Mus musculus GN=Ep300 PE=1 SV=2 - [EP300_MOUSE]	B2RWS6	TGVAGQQQGLPSPTPATPTTPTGQQPATPQTPQPQPTSQPQPTPPNNMTPYLPR	1	N46(Deamidated)	N46(Deamidated): 99.23	HCD	1				287.43	1.80546e-29	1.80546e-29	462615	1396.68	4	0	74	150	4	1396.68	5583.71	-5.4	130.55	9950.81	0	0	0	0	0	2063.63	0	0	0	35321	35321	MS2	24/527	20180123_Lumos_RSLC3_Stadlmann_Penninger_IMBA_mESC_intact_PNGaseF_HILIC_16.raw
Histone acetyltransferase p300 OS=Mus musculus GN=Ep300 PE=1 SV=2 - [EP300_MOUSE]	B2RWS6	TGVAGQQQGLPSPTPATPTTPTGQQPATPQTPQPQPTSQPQPTPPNNMTPYLPR	1	N46(Deamidated); N47(Deamidated)	N46(Deamidated): 100; N47(Deamidated): 100	HCD	1				246.12	2.44078e-25	2.44078e-25	683131	1396.95	4	0	100	150	4	1396.95	5584.77	8.13	131.77	60976.6	0	0	0	0	0	5035.67	909.655	1396.86	0	36070	36070	MS2	21/605	20180123_Lumos_RSLC3_Stadlmann_Penninger_IMBA_mESC_intact_PNGaseF_HILIC_17.raw
Histone acetyltransferase p300 OS=Mus musculus GN=Ep300 PE=1 SV=2 - [EP300_MOUSE]	B2RWS6	TGVAGQQQGLPSPTPATPTTPTGQQPATPQTPQPQPTSQPQPTPPNNMTPYLPR	1	N46(Deamidated); N47(Deamidated)	N46(Deamidated): 100; N47(Deamidated): 100	HCD	1				223.23	4.75564e-23	4.75564e-23	0	1396.94	4	0	27	150	4	1396.94	5584.74	2.01	131.58	45046.3	0	0	0	0	0	14345.1	1273.27	2262.73	0	36024	36024	MS2	19/533	20180123_Lumos_RSLC3_Stadlmann_Penninger_IMBA_mESC_intact_PNGaseF_HILIC_17.raw
Histone acetyltransferase p300 OS=Mus musculus GN=Ep300 PE=1 SV=2 - [EP300_MOUSE]	B2RWS6	TGVAGQQQGLPSPTPATPTTPTGQQPATPQTPQPQPTSQPQPTPPNNMTPYLPR	1	N46(Deamidated); N47(Deamidated)	N46(Deamidated): 100; N47(Deamidated): 100	HCD	1				200.64	8.63046e-21	8.63046e-21	390358	1396.95	4	0	78	150	4	1396.95	5584.76	5.77	130.52	23245.9	0	1131.51	0	0	0	3722.05	0	1049.44	0	34484	34484	MS2	20/473	20180123_Lumos_RSLC3_Stadlmann_Penninger_IMBA_mESC_intact_PNGaseF_HILIC_18.raw
Terminal uridylyltransferase 4 OS=Mus musculus GN=Zcchc11 PE=1 SV=2 - [TUT4_MOUSE]|Terminal uridylyltransferase 4 OS=Mus musculus GN=Zcchc11 PE=1 SV=1 - [A2A8R7_MOUSE]	B2RX14;A2A8R7	QSSECSDSPSYSPQPQPFPQNSPQPSALPPPPSQPGSQPK	2	C5(Carbamidomethyl); N21(Deamidated)	N21(Deamidated): 100	HCD	1				497.85	1.64005e-50	1.64005e-50	409474	1062.24	4	0	18	150	4	1062.24	4245.94	1.63	115.63	31794.6	0	3776.03	0	0	0	0	0	0	0	31840	31840	MS2	34/452	20180123_Lumos_RSLC3_Stadlmann_Penninger_IMBA_mESC_intact_PNGaseF_HILIC_17.raw
Terminal uridylyltransferase 4 OS=Mus musculus GN=Zcchc11 PE=1 SV=2 - [TUT4_MOUSE]|Terminal uridylyltransferase 4 OS=Mus musculus GN=Zcchc11 PE=1 SV=1 - [A2A8R7_MOUSE]	B2RX14;A2A8R7	QSSECSDSPSYSPQPQPFPQNSPQPSALPPPPSQPGSQPK	2	C5(Carbamidomethyl); N21(Deamidated)	N21(Deamidated): 100	HCD	1				314.07	3.92039e-32	3.92039e-32	422755	1415.99	3	0	100	150	3	1415.99	4245.95	5.21	113.47	7510.94	0	0	0	0	0	1145.33	0	0	0	30500	30500	MS2	25/452	20180123_Lumos_RSLC3_Stadlmann_Penninger_IMBA_mESC_intact_PNGaseF_HILIC_18.raw
Terminal uridylyltransferase 4 OS=Mus musculus GN=Zcchc11 PE=1 SV=2 - [TUT4_MOUSE]|Terminal uridylyltransferase 4 OS=Mus musculus GN=Zcchc11 PE=1 SV=1 - [A2A8R7_MOUSE]	B2RX14;A2A8R7	QSSECSDSPSYSPQPQPFPQNSPQPSALPPPPSQPGSQPK	2	C5(Carbamidomethyl); N21(Deamidated)	N21(Deamidated): 100	HCD	1				186.34	2.32287e-19	2.32287e-19	0	1062.24	4	0	5	150	4	1062.24	4245.94	3.35	131.26	14066.7	0	3996.09	839.274	0	0	1698.84	0	0	0	35938	35938	MS2	14/440	20180123_Lumos_RSLC3_Stadlmann_Penninger_IMBA_mESC_intact_PNGaseF_HILIC_17.raw
Terminal uridylyltransferase 4 OS=Mus musculus GN=Zcchc11 PE=1 SV=2 - [TUT4_MOUSE]|Terminal uridylyltransferase 4 OS=Mus musculus GN=Zcchc11 PE=1 SV=1 - [A2A8R7_MOUSE]	B2RX14;A2A8R7	TRQSSECSDSPSYSPQPQPFPQNSPQPSALPPPPSQPGSQPK	2	C7(Carbamidomethyl)		HCD	1				465.62	2.74307e-47	2.74307e-47	839399	1501.38	3	1	72	150	3	1501.38	4502.13	6.9	99.98	29210.1	0	0	0	0	0	6004.27	0	0	0	27572	27572	MS2	35/415	20180123_Lumos_RSLC3_Stadlmann_Penninger_IMBA_mESC_intact_PNGaseF_HILIC_17.raw
Plexin-B2 OS=Mus musculus GN=Plxnb2 PE=1 SV=1 - [PLXB2_MOUSE]	B2RXS4	EKIEANRNACYTGAR	1	C10(Carbamidomethyl); T12(HexNAc)	N6(HexNAc): 99.78	HCD	1	1702.58	id=HexNAc2.Hex8_N-Glycan	0.72	306.67	2.15287e-31	2.15287e-31	497262	489.74	4	2	2	150	4	489.737	1955.93	0.74	27.77	66863.6	0	0	0	0	0	14007.4	0	2195.81	0	7124	7124	MS2	21/238	20180123_Lumos_RSLC3_Stadlmann_Penninger_IMBA_mESC_intact_PNGaseF_HILIC_19.raw
Plexin-B2 OS=Mus musculus GN=Plxnb2 PE=1 SV=1 - [PLXB2_MOUSE]	B2RXS4	GGLNLTAVTVTAENDHTVAFLGTSDGR	1	N4(HexNAc)	N4(HexNAc): 99.73	HCD	1	1864.63	id=HexNAc2.Hex9_N-Glycan	0.73	682.15	6.09074e-69	6.09074e-69	0	973.81	3	0	10	150	3	973.812	2919.42	-4.52	137.49	168688	0	1072.89	0	0	0	29200.1	0	6105.74	0	37502	37502	MS2	43/590	20180123_Lumos_RSLC3_Stadlmann_Penninger_IMBA_mESC_intact_PNGaseF_HILIC_17.raw
Plexin-B2 OS=Mus musculus GN=Plxnb2 PE=1 SV=1 - [PLXB2_MOUSE]	B2RXS4	GGLNLTAVTVTAENDHTVAFLGTSDGR	1	N4(Deamidated); N14(HexNAc)	N4(Deamidated): 100; T6(HexNAc): 100	HCD	1	1864.63	id=HexNAc2.Hex9_N-Glycan	0.44	439.04	1.24841e-44	1.24841e-44	0	730.86	4	0	24	150	4	730.863	2920.43	4.98	137.5	131556	0	1936.95	0	0	0	27445.8	0	6356.13	0	37505	37505	MS2	27/598	20180123_Lumos_RSLC3_Stadlmann_Penninger_IMBA_mESC_intact_PNGaseF_HILIC_17.raw
Plexin-B2 OS=Mus musculus GN=Plxnb2 PE=1 SV=1 - [PLXB2_MOUSE]	B2RXS4	LQVTLYNCSFGR	1	N7(HexNAc); C8(Carbamidomethyl)	T4(HexNAc): 33.33; N7(HexNAc): 33.33; S9(HexNAc): 33.33	HCD	1	1930.6923 ambigous: 1930.7036	id=HexNAc4.Hex6.dHex1_N-Glycan ambigous: id=HexNAc4.Hex5.NeuNAc1+17amu_N-Glycan	0.91	359.78	1.0515e-36	1.0515e-36	0	554.27	3	0	16	150	3	554.27258 ambigous: 554.26884	1660.80319 ambigous: 1660.79196	1.93 ambigous: -4.83	105.26	387388	0	2789.17	0	0	0	102964	4420.17	10874.2	0	29092	29092	MS2	26/245	20180123_Lumos_RSLC3_Stadlmann_Penninger_IMBA_mESC_intact_PNGaseF_HILIC_17.raw
Plexin-B2 OS=Mus musculus GN=Plxnb2 PE=1 SV=1 - [PLXB2_MOUSE]	B2RXS4	LQVTLYNCSFGR	1	N7(HexNAc); C8(Carbamidomethyl)	N7(HexNAc): 100	HCD	1	1930.6923 ambigous: 1930.7036	id=HexNAc4.Hex6.dHex1_N-Glycan ambigous: id=HexNAc4.Hex5.NeuNAc1+17amu_N-Glycan	0.53	267.4	1.81855e-27	1.81855e-27	376730	554.27	3	0	16	150	3	554.27246 ambigous: 554.26872	1660.80282 ambigous: 1660.79159	1.71 ambigous: -5.05	104.72	205898	0	4076.68	0	0	0	50085.1	4023.25	2654.1	0	28952	28952	MS2	21/245	20180123_Lumos_RSLC3_Stadlmann_Penninger_IMBA_mESC_intact_PNGaseF_HILIC_17.raw
Plexin-B2 OS=Mus musculus GN=Plxnb2 PE=1 SV=1 - [PLXB2_MOUSE]	B2RXS4	LSHDGNETLPLHLYVK	1	N6(HexNAc)	N6(HexNAc): 99.81	HCD	1	1378.48	id=HexNAc2.Hex6_N-Glycan	0.99	809.46	1.13282e-81	1.13282e-81	3.40582e+06	510.52	4	0	13	59	4	510.517	2039.04	0.05	80.31	301223	0	0	0	0	0	60374.5	0	9777.09	0	21857	21857	MS2	49/326	20180123_Lumos_RSLC3_Stadlmann_Penninger_IMBA_mESC_intact_PNGaseF_HILIC_15.raw
Plexin-B2 OS=Mus musculus GN=Plxnb2 PE=1 SV=1 - [PLXB2_MOUSE]	B2RXS4	LSHDGNETLPLHLYVK	1	N6(HexNAc)	N6(HexNAc): 99.83	HCD	1	1710.6	id=HexNAc3.Hex5.NeuNAc1_N-Glycan	0.64	839.38	1.15325e-84	1.15325e-84	0	510.52	4	0	8	59	4	510.516	2039.04	-0.26	95.22	552650	0	449704	91611.6	0	0	166780	0	27333.3	0	26324	26324	MS2	47/326	20180123_Lumos_RSLC3_Stadlmann_Penninger_IMBA_mESC_intact_PNGaseF_HILIC_15.raw
Plexin-B2 OS=Mus musculus GN=Plxnb2 PE=1 SV=1 - [PLXB2_MOUSE]	B2RXS4	LSHDGNETLPLHLYVK	1	S2(HexNAc)	S2(HexNAc): 100	HCD	1	1710.6	id=HexNAc3.Hex5.NeuNAc1_N-Glycan	0.87	302.92	5.10249e-31	5.10249e-31	1.48153e+06	510.52	4	0	66	86	4	510.517	2039.05	1.18	94.75	198655	0	102201	22629.1	0	0	63553.1	0	6631.85	2021.78	26177	26177	MS2	21/228	20180123_Lumos_RSLC3_Stadlmann_Penninger_IMBA_mESC_intact_PNGaseF_HILIC_15.raw
Plexin-B2 OS=Mus musculus GN=Plxnb2 PE=1 SV=1 - [PLXB2_MOUSE]	B2RXS4	LSHDGNETLPLHLYVK	1	N6(HexNAc)	N6(HexNAc): 49.96; T8(HexNAc): 49.96	HCD	1	1856.66	id=HexNAc3.Hex5.dHex1.NeuNAc1_N-Glycan	0.83	734	3.98374e-74	3.98374e-74	0	510.52	4	0	7	56	4	510.518	2039.05	2.35	95.1	939856	0	745119	143001	0	0	259090	0	46230.9	6659.05	26291	26291	MS2	46/326	20180123_Lumos_RSLC3_Stadlmann_Penninger_IMBA_mESC_intact_PNGaseF_HILIC_15.raw
Plexin-B2 OS=Mus musculus GN=Plxnb2 PE=1 SV=1 - [PLXB2_MOUSE]	B2RXS4	LSHDGNETLPLHLYVK	1	N6(HexNAc)	S2(HexNAc): 33.33; N6(HexNAc): 33.33; T8(HexNAc): 33.33	HCD	1	1856.66	id=HexNAc3.Hex5.dHex1.NeuNAc1_N-Glycan	0.76	646.72	2.12912e-65	2.12912e-65	0	680.35	3	0	10	150	3	680.353	2039.05	0.71	95.12	210934	0	177908	42848.2	0	0	59070.6	0	9999.96	3713.65	26297	26297	MS2	43/326	20180123_Lumos_RSLC3_Stadlmann_Penninger_IMBA_mESC_intact_PNGaseF_HILIC_15.raw
Plexin-B2 OS=Mus musculus GN=Plxnb2 PE=1 SV=1 - [PLXB2_MOUSE]	B2RXS4	LSHDGNETLPLHLYVK	1	N6(HexNAc)	N6(HexNAc): 49.96; T8(HexNAc): 49.96	HCD	1	1864.63	id=HexNAc2.Hex9_N-Glycan	0.53	1015.23	2.9985e-102	2.9985e-102	4201838	510.52	4	0	0	111	4	510.517	2039.05	1.12	79.54	658853	0	8168.15	2873.68	0	0	151448	0	43893.7	0	21934	21934	MS2	59/326	20180123_Lumos_RSLC3_Stadlmann_Penninger_IMBA_mESC_intact_PNGaseF_HILIC_17.raw
Plexin-B2 OS=Mus musculus GN=Plxnb2 PE=1 SV=1 - [PLXB2_MOUSE]	B2RXS4	LSHDGNETLPLHLYVK	1	T8(HexNAc)	N6(HexNAc): 49.95; T8(HexNAc): 49.95	HCD	1	1864.63	id=HexNAc2.Hex9_N-Glycan	1.02	754.46	3.57719e-76	3.57719e-76	1.97257e+06	510.52	4	0	9	63	4	510.518	2039.05	3.27	79.55	463375	0	0	0	0	0	106228	0	28744.9	0	21460	21460	MS2	42/236	20180123_Lumos_RSLC3_Stadlmann_Penninger_IMBA_mESC_intact_PNGaseF_HILIC_16.raw
Plexin-B2 OS=Mus musculus GN=Plxnb2 PE=1 SV=1 - [PLXB2_MOUSE]	B2RXS4	LSHDGNETLPLHLYVK	1	N6(HexNAc)	N6(HexNAc): 49.95; T8(HexNAc): 49.95	HCD	1	1872.65	id=HexNAc3.Hex6.NeuNAc1_N-Glycan	0.79	980.3	9.3409e-99	9.3409e-99	632406	680.35	3	0	0	150	3	680.355	2039.05	2.54	94.84	288677	0	220268	56664.6	2978.68	0	81893.6	0	13223.6	4312.59	25637	25637	MS2	52/326	20180123_Lumos_RSLC3_Stadlmann_Penninger_IMBA_mESC_intact_PNGaseF_HILIC_16.raw
Plexin-B2 OS=Mus musculus GN=Plxnb2 PE=1 SV=1 - [PLXB2_MOUSE]	B2RXS4	LSHDGNETLPLHLYVK	1	N6(HexNAc)	N6(HexNAc): 50; T8(HexNAc): 50	HCD	1	1872.65	id=HexNAc3.Hex6.NeuNAc1_N-Glycan	0.9	950.86	8.20506e-96	8.20506e-96	0	510.52	4	0	12	150	4	510.518	2039.05	2.57	94.41	510804	0	266036	55529.9	4570.14	0	165388	0	18508.3	4361.42	25508	25508	MS2	54/326	20180123_Lumos_RSLC3_Stadlmann_Penninger_IMBA_mESC_intact_PNGaseF_HILIC_16.raw
Plexin-B2 OS=Mus musculus GN=Plxnb2 PE=1 SV=1 - [PLXB2_MOUSE]	B2RXS4	LSHDGNETLPLHLYVK	1	N6(HexNAc)	N6(HexNAc): 99.83	HCD	1	1872.65	id=HexNAc3.Hex6.NeuNAc1_N-Glycan	0.48	862.23	5.97731e-87	5.97731e-87	4367285	510.52	4	0	1	92	4	510.517	2039.04	0.18	94.79	1.42928e+06	0	1.00665e+06	202260	11934.5	0	404178	0	61000.5	7963.93	25618	25618	MS2	53/326	20180123_Lumos_RSLC3_Stadlmann_Penninger_IMBA_mESC_intact_PNGaseF_HILIC_16.raw
Plexin-B2 OS=Mus musculus GN=Plxnb2 PE=1 SV=1 - [PLXB2_MOUSE]	B2RXS4	LSHDGNETLPLHLYVK	1	N6(HexNAc)	T8(HexNAc): 99.76	HCD	1	1872.65	id=HexNAc3.Hex6.NeuNAc1_N-Glycan	0.49	742.22	6.00296e-75	6.00296e-75	1.88167e+06	510.52	4	0	11	150	4	510.518	2039.05	2.69	94.21	708558	0	362374	78011.4	4043.34	0	233663	0	28111.3	6961.19	25456	25456	MS2	45/326	20180123_Lumos_RSLC3_Stadlmann_Penninger_IMBA_mESC_intact_PNGaseF_HILIC_16.raw
Plexin-B2 OS=Mus musculus GN=Plxnb2 PE=1 SV=1 - [PLXB2_MOUSE]	B2RXS4	LSHDGNETLPLHLYVK	1	N6(HexNAc)	N6(HexNAc): 50; T8(HexNAc): 50	HCD	1	1872.65	id=HexNAc3.Hex6.NeuNAc1_N-Glycan	0.74	733.98	4.00129e-74	4.00129e-74	3373859	510.52	4	0	3	81	4	510.517	2039.05	1.37	95	1.11358e+06	0	814370	165370	16657.7	0	311713	0	45082.2	5887.21	25671	25671	MS2	45/326	20180123_Lumos_RSLC3_Stadlmann_Penninger_IMBA_mESC_intact_PNGaseF_HILIC_16.raw
Plexin-B2 OS=Mus musculus GN=Plxnb2 PE=1 SV=1 - [PLXB2_MOUSE]	B2RXS4	LSHDGNETLPLHLYVK	1	S2(HexNAc)	N6(HexNAc): 99.73	HCD	1	1872.65	id=HexNAc3.Hex6.NeuNAc1_N-Glycan	0.74	314.25	3.76214e-32	3.76214e-32	0	680.36	3	0	0	150	3	680.356	2039.05	4.7	94.38	82858.6	0	27592.6	7584.98	865.637	0	30422.1	0	2840.74	1082.58	25501	25501	MS2	22/228	20180123_Lumos_RSLC3_Stadlmann_Penninger_IMBA_mESC_intact_PNGaseF_HILIC_16.raw
Plexin-B2 OS=Mus musculus GN=Plxnb2 PE=1 SV=1 - [PLXB2_MOUSE]	B2RXS4	LSHDGNETLPLHLYVK	1	N6(HexNAc)	T8(HexNAc): 99.6	HCD	1	1872.65	id=HexNAc3.Hex6.NeuNAc1_N-Glycan	0.53	170.78	8.35293e-18	8.35293e-18	426529	680.36	3	0	0	150	3	680.357	2039.06	6.31	94.16	122649	0	41306.7	12000.2	0	0	40313.7	0	3111.31	1100.35	25440	25440	MS2	16/326	20180123_Lumos_RSLC3_Stadlmann_Penninger_IMBA_mESC_intact_PNGaseF_HILIC_16.raw
Plexin-B2 OS=Mus musculus GN=Plxnb2 PE=1 SV=1 - [PLXB2_MOUSE]	B2RXS4	LSHDGNETLPLHLYVK	1	N6(HexNAc)	N6(HexNAc): 99.82	HCD	1	2018.71	id=HexNAc3.Hex6.dHex1.NeuNAc1_N-Glycan	0.75	716.64	2.16527e-72	2.16527e-72	2.64759e+06	510.52	4	0	4	101	4	510.518	2039.05	3.03	94.74	732422	0	511575	103384	0	0	210066	0	32203.3	4772.65	25601	25601	MS2	46/326	20180123_Lumos_RSLC3_Stadlmann_Penninger_IMBA_mESC_intact_PNGaseF_HILIC_16.raw
Plexin-B2 OS=Mus musculus GN=Plxnb2 PE=1 SV=1 - [PLXB2_MOUSE]	B2RXS4	LSHDGNETLPLHLYVK	1	T8(HexNAc)	T8(HexNAc): 99.84	HCD	1	2075.73	id=HexNAc4.Hex6.NeuNAc1_N-Glycan	0.78	607.08	1.96062e-61	1.96062e-61	0	510.52	4	0	6	150	4	510.517	2039.05	0.64	94.52	289705	0	146909	35442.3	903.04	0	74253.8	0	11592.3	2236.61	25546	25546	MS2	36/236	20180123_Lumos_RSLC3_Stadlmann_Penninger_IMBA_mESC_intact_PNGaseF_HILIC_16.raw
Plexin-B2 OS=Mus musculus GN=Plxnb2 PE=1 SV=1 - [PLXB2_MOUSE]	B2RXS4	LSHDGNETLPLHLYVK	1	N6(HexNAc)	N6(HexNAc): 99.83	HCD	1	2204.77	id=HexNAc4.Hex5.NeuNAc2_N-Glycan	0.76	863.6	4.36871e-87	4.36871e-87	0	510.52	4	0	19	150	4	510.519	2039.05	3.82	110.92	346104	0	316623	81548.6	0	0	166008	0	17848.8	13183.1	30081	30081	MS2	49/326	20180123_Lumos_RSLC3_Stadlmann_Penninger_IMBA_mESC_intact_PNGaseF_HILIC_16.raw
Plexin-B2 OS=Mus musculus GN=Plxnb2 PE=1 SV=1 - [PLXB2_MOUSE]	B2RXS4	LSHDGNETLPLHLYVK	1	T8(HexNAc)	N6(HexNAc): 49.94; T8(HexNAc): 49.94	HCD	1	2204.77	id=HexNAc4.Hex5.NeuNAc2_N-Glycan	0.7	597.39	1.82479e-60	1.82479e-60	1.59303e+06	510.52	4	0	5	104	4	510.519	2039.05	3.82	111.65	580015	0	712364	172907	0	0	260835	0	25085.6	17531.1	30274	30274	MS2	36/236	20180123_Lumos_RSLC3_Stadlmann_Penninger_IMBA_mESC_intact_PNGaseF_HILIC_16.raw
Plexin-B2 OS=Mus musculus GN=Plxnb2 PE=1 SV=1 - [PLXB2_MOUSE]	B2RXS4	LSHDGNETLPLHLYVK	1	N6(HexNAc)	N6(HexNAc): 99.82	HCD	1	2350.83	id=HexNAc4.Hex5.dHex1.NeuNAc2_N-Glycan	0.66	732.39	5.76291e-74	5.76291e-74	2.50588e+06	510.52	4	0	11	83	4	510.517	2039.05	1.28	111.2	913555	0	1148434	282625	0	0	431716	0	39613.9	31094.9	30158	30158	MS2	45/326	20180123_Lumos_RSLC3_Stadlmann_Penninger_IMBA_mESC_intact_PNGaseF_HILIC_16.raw
Plexin-B2 OS=Mus musculus GN=Plxnb2 PE=1 SV=1 - [PLXB2_MOUSE]	B2RXS4	LSHDGNETLPLHLYVK	1	N6(HexNAc)	N6(HexNAc): 50; T8(HexNAc): 50	HCD	1	2350.83	id=HexNAc4.Hex5.dHex1.NeuNAc2_N-Glycan	0.71	584.85	3.27587e-59	3.27587e-59	654816	510.52	4	0	8	150	4	510.516	2039.04	-0.4	111.38	467732	0	570136	132316	0	0	213541	0	22198.3	15397.9	30204	30204	MS2	37/326	20180123_Lumos_RSLC3_Stadlmann_Penninger_IMBA_mESC_intact_PNGaseF_HILIC_16.raw
Plexin-B2 OS=Mus musculus GN=Plxnb2 PE=1 SV=1 - [PLXB2_MOUSE]	B2RXS4	LSHDGNETLPLHLYVK	1	N6(HexNAc)	N6(HexNAc): 100	HCD	1	2350.83	id=HexNAc4.Hex5.dHex1.NeuNAc2_N-Glycan	0.6	449.08	1.23659e-45	1.23659e-45	980428	510.52	4	0	8	150	4	510.519	2039.05	4.39	110.32	354764	0	330701	83481.3	0	0	176838	0	15939.3	11906.1	29924	29924	MS2	33/326	20180123_Lumos_RSLC3_Stadlmann_Penninger_IMBA_mESC_intact_PNGaseF_HILIC_16.raw
Plexin-B2 OS=Mus musculus GN=Plxnb2 PE=1 SV=1 - [PLXB2_MOUSE]	B2RXS4	LSHDGNETLPLHLYVK	1	T8(HexNAc)	N6(HexNAc): 50; T8(HexNAc): 50	HCD	1	2351.85	id=HexNAc4.Hex5.dHex3.NeuNAc1_N-Glycan	0.66	453.35	4.61928e-46	4.61928e-46	0	680.35	3	0	0	150	3	680.349	2039.03	-6.48	111.2	157108	0	138850	41430.3	0	0	76140.5	0	6799.71	5695.98	30156	30156	MS2	31/236	20180123_Lumos_RSLC3_Stadlmann_Penninger_IMBA_mESC_intact_PNGaseF_HILIC_16.raw
Plexin-B2 OS=Mus musculus GN=Plxnb2 PE=1 SV=1 - [PLXB2_MOUSE]	B2RXS4	LSHDGNETLPLHLYVK	1	N6(HexNAc)	T8(HexNAc): 99.8	HCD	1	1873.6709 ambigous: 1873.6821	id=HexNAc3.Hex6.dHex2_N-Glycan ambigous: id=HexNAc3.Hex5.dHex1.NeuNAc1+17amu_N-Glycan	0.7	540.7	8.51389e-55	8.51389e-55	0	680.35	3	0	0	150	3	680.35285 ambigous: 680.34911	2039.04401 ambigous: 2039.03278	-0.22 ambigous: -5.72	94.28	152539	0	56467.1	16579.6	0	0	58847.5	0	6002.2	3200.45	25480	25480	MS2	36/326	20180123_Lumos_RSLC3_Stadlmann_Penninger_IMBA_mESC_intact_PNGaseF_HILIC_16.raw
Plexin-B2 OS=Mus musculus GN=Plxnb2 PE=1 SV=1 - [PLXB2_MOUSE]	B2RXS4	LSHDGNETLPLHLYVK	1	S2(HexNAc)	S2(HexNAc): 50; N6(HexNAc): 50	HCD	1	2351.8508 ambigous: 2351.8620	id=HexNAc4.Hex5.dHex3.NeuNAc1_N-Glycan ambigous: id=HexNAc4.Hex4.dHex2.NeuNAc2+17amu_N-Glycan	0.68	251.44	7.17476e-26	7.17476e-26	785356	680.36 ambigous: 680.35	3	0	43	150	3	680.35690 ambigous: 680.35316	2039.05615 ambigous: 2039.04493	5.74 ambigous: 0.23	110.41	97236.6	0	55992.9	16242.8	0	0	50346.3	0	3778.96	3537.47	29943	29943	MS2	19/228	20180123_Lumos_RSLC3_Stadlmann_Penninger_IMBA_mESC_intact_PNGaseF_HILIC_16.raw
Plexin-B2 OS=Mus musculus GN=Plxnb2 PE=1 SV=1 - [PLXB2_MOUSE]	B2RXS4	SINVTGQGFSLIQK	1	S1(HexNAc)	N3(HexNAc): 99.78	HCD	1	1864.63	id=HexNAc2.Hex9_N-Glycan	0.91	667.43	1.80583e-67	1.80583e-67	0	565.64	3	0	4	150	3	565.638	1694.9	1.89	107.78	438797	0	1225.51	0	0	0	94216.2	0	23507.3	0	29222	29222	MS2	44/206	20180123_Lumos_RSLC3_Stadlmann_Penninger_IMBA_mESC_intact_PNGaseF_HILIC_18.raw
Ppfia1 protein OS=Mus musculus GN=Ppfia1 PE=1 SV=1 - [B2RXW8_MOUSE]|Ppfia1 protein OS=Mus musculus GN=Ppfia1 PE=1 SV=1 - [B2RXQ2_MOUSE]|Protein Ppfia1 (Fragment) OS=Mus musculus GN=Ppfia1 PE=1 SV=1 - [S4R1D4_MOUSE]	B2RXW8;B2RXQ2;S4R1D4	NSTGSQDGPVSNPSSSNSSQDSLHK	3			HCD	1				485.74	2.66615e-49	2.66615e-49	1572419	839.71	3	0	40	150	3	839.711	2517.12	3.37	43.08	41474.5	0	20893.5	4643.79	0	0	14084.6	0	0	0	11235	11235	MS2	33/271	20180123_Lumos_RSLC3_Stadlmann_Penninger_IMBA_mESC_intact_PNGaseF_HILIC_15.raw
Lysosomal acid phosphatase (Fragment) OS=Mus musculus GN=Acp2 PE=1 SV=1 - [B7ZCF5_MOUSE]|Lysosomal acid phosphatase OS=Mus musculus GN=Acp2 PE=2 SV=2 - [PPAL_MOUSE]|Lysosomal acid phosphatase (Fragment) OS=Mus musculus GN=Acp2 PE=1 SV=1 - [B7ZCF4_MOUSE]	B7ZCF5;P24638;B7ZCF4	YHGFLNTSYHR	3	T7(HexNAc); S8(HexNAc)	N6(HexNAc): 99.77; T7(HexNAc): 99.77	HCD	1	1914.6974 ambigous: 1914.7087	id=HexNAc4.Hex5.dHex2_N-Glycan ambigous: id=HexNAc4.Hex4.dHex1.NeuNAc1+17amu_N-Glycan	0	200.76	8.38527e-21	8.38527e-21	376971	450.96	4	0	7	150	4	450.96140 ambigous: 450.95860	1800.82379 ambigous: 1800.81256	2.79 ambigous: -3.45	46.82	316043	0	1088.84	0	0	0	117059	4889.46	3603.89	0	12591	12591	MS2	16/154	20180123_Lumos_RSLC3_Stadlmann_Penninger_IMBA_mESC_intact_PNGaseF_HILIC_17.raw
Wapal protein OS=Mus musculus GN=Wapal PE=1 SV=1 - [B7ZP47_MOUSE]	B7ZP47	TAPSPSQQPPPESSDNSQDSQSSTNNAEDLPGVPESVKKPISK	1	N16(Deamidated)	N16(Deamidated): 100	HCD	1				651.92	6.42857e-66	6.42857e-66	0	1116.53	4	1	0	150	4	1116.53	4463.12	4.44	83.29	35438.4	912.051	3575.25	1251.89	0	0	7780.16	0	0	0	22991	22991	MS2	40/482	20180123_Lumos_RSLC3_Stadlmann_Penninger_IMBA_mESC_intact_PNGaseF_HILIC_17.raw
Wapal protein OS=Mus musculus GN=Wapal PE=1 SV=1 - [B7ZP47_MOUSE]	B7ZP47	TAPSPSQQPPPESSDNSQDSQSSTNNAEDLPGVPESVKKPISK	1	N16(Deamidated)	N16(Deamidated): 100	HCD	1				589.38	1.1538e-59	1.1538e-59	1.70422e+06	1116.53	4	1	48	150	4	1116.53	4463.11	2.91	83.55	35794.3	0	1973.14	0	0	0	8650.17	0	0	0	23064	23064	MS2	39/482	20180123_Lumos_RSLC3_Stadlmann_Penninger_IMBA_mESC_intact_PNGaseF_HILIC_17.raw
Wapal protein OS=Mus musculus GN=Wapal PE=1 SV=1 - [B7ZP47_MOUSE]	B7ZP47	TKTAPSPSQQPPPESSDNSQDSQSSTNNAEDLPGVPESVKKPISK	1	N18(Deamidated)	N18(Deamidated): 100	HCD	1				550.58	8.74642e-56	8.74642e-56	0	939.26	5	2	35	150	5	939.258	4692.26	4.97	74.45	55178.2	0	0	0	0	0	7712.7	0	0	0	20473	20473	MS2	37/516	20180123_Lumos_RSLC3_Stadlmann_Penninger_IMBA_mESC_intact_PNGaseF_HILIC_17.raw
CCR4-NOT transcription complex subunit 1 OS=Mus musculus GN=Cnot1 PE=1 SV=1 - [B7ZWL1_MOUSE]|CCR4-NOT transcription complex subunit 1 OS=Mus musculus GN=Cnot1 PE=1 SV=2 - [CNOT1_MOUSE]	B7ZWL1;Q6ZQ08	EMMDQAAAQLAQDNCELACCFIQK	2	C15(Carbamidomethyl); C19(Carbamidomethyl); C20(Carbamidomethyl)		HCD	1				386.96	2.01599e-39	2.01599e-39	0	949.07	3	0	0	150	3	949.075	2845.21	0.68	167.78	2026.02	0	0	0	0	0	0	0	0	0	46677	46677	MS2	21/195	20180123_Lumos_RSLC3_Stadlmann_Penninger_IMBA_mESC_intact_PNGaseF_HILIC_15.raw
JNK1/MAPK8-associated membrane protein (Fragment) OS=Mus musculus GN=Jkamp PE=4 SV=1 - [B8JJ81_MOUSE]|JNK1/MAPK8-associated membrane protein OS=Mus musculus GN=Jkamp PE=1 SV=2 - [JKAMP_MOUSE]	B8JJ81;Q8BI36	NGSSEIYGECGVCPR	2	S3(HexNAc); C10(Carbamidomethyl); C13(Carbamidomethyl) ambigous: S4(HexNAc); C10(Carbamidomethyl); C13(Carbamidomethyl)	N1(HexNAc): 99.5	HCD	1	1702.58	id=HexNAc2.Hex8_N-Glycan	0.75	465.68	2.70504e-47	2.70504e-47	337055	629.93	3	0	7	150	3	629.934	1887.79	1.93	62.87	142127	0	5291.11	1733.12	0	0	34595.2	0	8039.06	0	17371	17371	MS2	30/228	20180123_Lumos_RSLC3_Stadlmann_Penninger_IMBA_mESC_intact_PNGaseF_HILIC_19.raw
JNK1/MAPK8-associated membrane protein (Fragment) OS=Mus musculus GN=Jkamp PE=4 SV=1 - [B8JJ81_MOUSE]|JNK1/MAPK8-associated membrane protein OS=Mus musculus GN=Jkamp PE=1 SV=2 - [JKAMP_MOUSE]	B8JJ81;Q8BI36	NGSSEIYGECGVCPR	2	S3(HexNAc); C10(Carbamidomethyl); C13(Carbamidomethyl)	N1(HexNAc): 99.86	HCD	1	1864.63	id=HexNAc2.Hex9_N-Glycan	0.64	528.37	1.45651e-53	1.45651e-53	464212	629.93	3	0	3	150	3	629.935	1887.79	2.85	62.25	189685	0	4110.23	1545.88	0	0	43710.8	0	9967.71	0	16309	16309	MS2	32/228	20180123_Lumos_RSLC3_Stadlmann_Penninger_IMBA_mESC_intact_PNGaseF_HILIC_20.raw
JNK1/MAPK8-associated membrane protein (Fragment) OS=Mus musculus GN=Jkamp PE=4 SV=1 - [B8JJ81_MOUSE]|JNK1/MAPK8-associated membrane protein OS=Mus musculus GN=Jkamp PE=1 SV=2 - [JKAMP_MOUSE]	B8JJ81;Q8BI36	NGSSEIYGECGVCPR	2	S3(HexNAc); C10(Carbamidomethyl); C13(Carbamidomethyl) ambigous: S4(HexNAc); C10(Carbamidomethyl); C13(Carbamidomethyl)	N1(HexNAc): 49.91; S3(HexNAc): 49.91	HCD	1	1864.63	id=HexNAc2.Hex9_N-Glycan	0.64	194.29	3.71988e-20	3.71988e-20	99356.5	629.93	3	0	63	150	3	629.931	1887.78	-3.16	62.05	48220.8	0	1415.51	0	0	0	12651.7	0	2991.77	0	16247	16247	MS2	10/228	20180123_Lumos_RSLC3_Stadlmann_Penninger_IMBA_mESC_intact_PNGaseF_HILIC_20.raw
JNK1/MAPK8-associated membrane protein (Fragment) OS=Mus musculus GN=Jkamp PE=4 SV=1 - [B8JJ81_MOUSE]|JNK1/MAPK8-associated membrane protein OS=Mus musculus GN=Jkamp PE=1 SV=2 - [JKAMP_MOUSE]	B8JJ81;Q8BI36	NGSSEIYGECGVCPR	2	S3(HexNAc); C10(Carbamidomethyl); C13(Carbamidomethyl) ambigous: S4(HexNAc); C10(Carbamidomethyl); C13(Carbamidomethyl)	N1(HexNAc): 33.33; S3(HexNAc): 33.33; S4(HexNAc): 33.33	HCD	1	1881.66	id=HexNAc2.Hex9+17amu_N-Glycan	0.61	183.63	4.33382e-19	4.33382e-19	81943.8	629.93	3	0	0	150	3	629.933	1887.78	-0.99	62.3	67192.9	0	2155.45	0	0	0	18595.4	0	4861.75	0	16320	16320	MS2	15/228	20180123_Lumos_RSLC3_Stadlmann_Penninger_IMBA_mESC_intact_PNGaseF_HILIC_20.raw
JNK1/MAPK8-associated membrane protein (Fragment) OS=Mus musculus GN=Jkamp PE=4 SV=1 - [B8JJ81_MOUSE]|JNK1/MAPK8-associated membrane protein OS=Mus musculus GN=Jkamp PE=1 SV=2 - [JKAMP_MOUSE]	B8JJ81;Q8BI36	NGSSEIYGECGVCPR	2	N1(HexNAc); C10(Carbamidomethyl); C13(Carbamidomethyl)	N1(HexNAc): 33.33; S3(HexNAc): 33.33; S4(HexNAc): 33.33	HCD	1	2026.69	id=HexNAc2.Hex10_N-Glycan	0.67	356.8	2.08913e-36	2.08913e-36	288222	629.93	3	0	16	150	3	629.934	1887.79	1.06	62.05	119336	0	3307.23	749.304	0	0	28989	0	8003.33	0	16246	16246	MS2	26/296	20180123_Lumos_RSLC3_Stadlmann_Penninger_IMBA_mESC_intact_PNGaseF_HILIC_20.raw
Integrin alpha-9 OS=Mus musculus GN=Itga9 PE=1 SV=1 - [ITA9_MOUSE]	B8JK39	VLNLTDNTYFK	1	N3(HexNAc)	N3(HexNAc): 100	HCD	1	1540.53	id=HexNAc2.Hex7_N-Glycan	1.1	399.09	1.2326e-40	1.2326e-40	2.28223e+06	510.93	3	0	29	150	3	510.929	1530.77	1.51	107.02	239082	0	0	0	0	0	43810.4	0	8663.59	0	29832	29832	MS2	29/209	20180123_Lumos_RSLC3_Stadlmann_Penninger_IMBA_mESC_intact_PNGaseF_HILIC_15.raw
Integrin alpha-9 OS=Mus musculus GN=Itga9 PE=1 SV=1 - [ITA9_MOUSE]|Integrin alpha-9 OS=Mus musculus GN=Itga9 PE=1 SV=1 - [E9QAP0_MOUSE]	B8JK39;E9QAP0	ISQKNQTVFER	2	N5(HexNAc)	S2(HexNAc): 99.77	HCD	1	1702.58	id=HexNAc2.Hex8_N-Glycan	1.13	520.31	9.3048e-53	9.3048e-53	715056	518.27	3	1	0	150	3	518.273	1552.8	4.97	31.73	218298	0	0	0	0	0	51235.3	1150.27	13908.3	0	8357	8357	MS2	33/226	20180123_Lumos_RSLC3_Stadlmann_Penninger_IMBA_mESC_intact_PNGaseF_HILIC_18.raw
Integrin alpha-9 OS=Mus musculus GN=Itga9 PE=1 SV=1 - [ITA9_MOUSE]|Integrin alpha-9 OS=Mus musculus GN=Itga9 PE=1 SV=1 - [E9QAP0_MOUSE]	B8JK39;E9QAP0	ISQKNQTVFER	2	N5(HexNAc)	N5(HexNAc): 49.95; T7(HexNAc): 49.95	HCD	1	1825.66	id=HexNAc5.Hex5_N-Glycan	0.91	414.81	3.30044e-42	3.30044e-42	1.33345e+06	518.27	3	1	0	150	3	518.271	1552.8	2.02	35.07	516315	0	0	0	0	0	312863	0	6870.9	0	9215	9215	MS2	29/226	20180123_Lumos_RSLC3_Stadlmann_Penninger_IMBA_mESC_intact_PNGaseF_HILIC_17.raw
Integrin alpha-9 OS=Mus musculus GN=Itga9 PE=1 SV=1 - [ITA9_MOUSE]|Integrin alpha-9 OS=Mus musculus GN=Itga9 PE=1 SV=1 - [E9QAP0_MOUSE]	B8JK39;E9QAP0	ISQKNQTVFER	2	T7(HexNAc)	N5(HexNAc): 99.79	HCD	1	1864.63	id=HexNAc2.Hex9_N-Glycan	1.14	409.77	1.05359e-41	1.05359e-41	483434	518.27	3	1	4	150	3	518.272	1552.8	2.32	31.99	149481	0	1048.98	0	0	0	35167.8	0	10299.1	0	8370	8370	MS2	25/166	20180123_Lumos_RSLC3_Stadlmann_Penninger_IMBA_mESC_intact_PNGaseF_HILIC_19.raw
Cortactin-binding protein 2 OS=Mus musculus GN=Cttnbp2 PE=1 SV=2 - [CTTB2_MOUSE]	B9EJA2	FQGNANDPDQNGNNTQSPPSRDVSPTSR	1			HCD	1				627.41	1.81548e-63	1.81548e-63	621828	1000.78	3	1	40	150	3	1000.78	3000.34	-2.15	52.9	8564.67	0	1673.62	0	0	0	1137.24	0	0	0	14228	14228	MS2	39/304	20180123_Lumos_RSLC3_Stadlmann_Penninger_IMBA_mESC_intact_PNGaseF_HILIC_16.raw
Cell cycle control protein 50A OS=Mus musculus GN=Tmem30a PE=1 SV=1 - [D3YVV1_MOUSE]|Cell cycle control protein 50A OS=Mus musculus GN=Tmem30a PE=1 SV=1 - [CC50A_MOUSE]	D3YVV1;Q8VEK0	RDDLHPTLPAGQYFLNITYNYPVHSFDGR	2	T18(HexNAc)	N16(HexNAc): 100	HCD	1	1540.53	id=HexNAc2.Hex7_N-Glycan	0.36	1329.67	1.0799e-133	1.0799e-133	0	722.76	5	1	32	150	5	722.755	3609.75	1.84	140.32	150805	0	986.857	0	0	0	19763.6	0	5043.88	0	39352	39352	MS2	57/491	20180123_Lumos_RSLC3_Stadlmann_Penninger_IMBA_mESC_intact_PNGaseF_HILIC_15.raw
Coiled-coil domain-containing protein 6 OS=Mus musculus GN=Ccdc6 PE=1 SV=1 - [CCDC6_MOUSE]	D3YZP9	FKRPTPPPSPNTQSPVQPPPPPPPPPMQPAVPSAAPTQPAPTQPQHPVHPSSQP	1	N11(Deamidated)	N11(Deamidated): 100	HCD	1				224.38	3.6484e-23	3.6484e-23	0	1124.18	5	1	28	150	5	1124.18	5616.87	4.53	101.61	41564.4	0	10252.3	3135.48	0	0	11592.2	0	1208.5	0	28043	28043	MS2	20/617	20180123_Lumos_RSLC3_Stadlmann_Penninger_IMBA_mESC_intact_PNGaseF_HILIC_17.raw
SUN domain-containing protein 1 OS=Mus musculus GN=Sun1 PE=1 SV=1 - [D3Z0V9_MOUSE]|SUN domain-containing protein 1 OS=Mus musculus GN=Sun1 PE=1 SV=2 - [SUN1_MOUSE]	D3Z0V9;Q9D666	TLSPTGNISSAPK	2	N7(HexNAc)	T5(HexNAc): 24.98; N7(HexNAc): 24.98; S9(HexNAc): 24.98; S10(HexNAc): 24.98	HCD	1	1216.42	id=HexNAc2.Hex5_N-Glycan	1	674.14	3.85339e-68	3.85339e-68	474647	492.59	3	0	34	150	3	492.592	1475.76	1.07	53.19	211846	0	0	0	0	0	41828.4	0	7682.46	0	14430	14430	MS2	39/262	20180123_Lumos_RSLC3_Stadlmann_Penninger_IMBA_mESC_intact_PNGaseF_HILIC_17.raw
SUN domain-containing protein 1 OS=Mus musculus GN=Sun1 PE=1 SV=1 - [D3Z0V9_MOUSE]|SUN domain-containing protein 1 OS=Mus musculus GN=Sun1 PE=1 SV=2 - [SUN1_MOUSE]	D3Z0V9;Q9D666	TLSPTGNISSAPK	2	N7(HexNAc)	N7(HexNAc): 98.99	HCD	1	1216.42	id=HexNAc2.Hex5_N-Glycan	0.97	315.34	2.92627e-32	2.92627e-32	0	492.59	3	0	0	150	3	492.592	1475.76	1.44	53.6	60072.4	0	1039.86	0	0	0	12374.6	0	2075.66	0	14434	14434	MS2	23/262	20180123_Lumos_RSLC3_Stadlmann_Penninger_IMBA_mESC_intact_PNGaseF_HILIC_16.raw
SUN domain-containing protein 1 OS=Mus musculus GN=Sun1 PE=1 SV=1 - [D3Z0V9_MOUSE]|SUN domain-containing protein 1 OS=Mus musculus GN=Sun1 PE=1 SV=2 - [SUN1_MOUSE]	D3Z0V9;Q9D666	TLSPTGNISSAPK	2	N7(HexNAc)	N7(HexNAc): 49.88; S9(HexNAc): 49.88	HCD	1	1540.53	id=HexNAc2.Hex7_N-Glycan	1.03	570.14	9.67451e-58	9.67451e-58	1466270	492.59	3	0	8	150	3	492.591	1475.76	-0.05	52.63	321752	0	3522.61	0	0	0	75235.6	0	18007.6	0	14267	14267	MS2	33/262	20180123_Lumos_RSLC3_Stadlmann_Penninger_IMBA_mESC_intact_PNGaseF_HILIC_17.raw
SUN domain-containing protein 1 OS=Mus musculus GN=Sun1 PE=1 SV=1 - [D3Z0V9_MOUSE]|SUN domain-containing protein 1 OS=Mus musculus GN=Sun1 PE=1 SV=2 - [SUN1_MOUSE]	D3Z0V9;Q9D666	TLSPTGNISSAPK	2	N7(HexNAc)	N7(HexNAc): 49.81; S9(HexNAc): 49.81	HCD	1	1702.58	id=HexNAc2.Hex8_N-Glycan	0.64	789.44	1.13744e-79	1.13744e-79	6.55285e+06	492.59	3	0	0	82	3	492.591	1475.76	0.76	52.23	1.48285e+06	0	3882.41	1994.34	0	0	361739	0	82570	0	14245	14245	MS2	42/262	20180123_Lumos_RSLC3_Stadlmann_Penninger_IMBA_mESC_intact_PNGaseF_HILIC_18.raw
SUN domain-containing protein 1 OS=Mus musculus GN=Sun1 PE=1 SV=1 - [D3Z0V9_MOUSE]|SUN domain-containing protein 1 OS=Mus musculus GN=Sun1 PE=1 SV=2 - [SUN1_MOUSE]	D3Z0V9;Q9D666	TLSPTGNISSAPK	2	N7(HexNAc)	N7(HexNAc): 33.3; S9(HexNAc): 33.3; S10(HexNAc): 33.3	HCD	1	1702.58	id=HexNAc2.Hex8_N-Glycan	1.07	645.1	3.09314e-65	3.09314e-65	3.60735e+06	492.59	3	0	10	150	3	492.591	1475.76	0.64	52.44	542698	0	3653.73	0	0	0	128103	0	31745.4	0	14303	14303	MS2	38/262	20180123_Lumos_RSLC3_Stadlmann_Penninger_IMBA_mESC_intact_PNGaseF_HILIC_18.raw
SUN domain-containing protein 1 OS=Mus musculus GN=Sun1 PE=1 SV=1 - [D3Z0V9_MOUSE]|SUN domain-containing protein 1 OS=Mus musculus GN=Sun1 PE=1 SV=2 - [SUN1_MOUSE]	D3Z0V9;Q9D666	TLSPTGNISSAPK	2	S9(HexNAc)	N7(HexNAc): 99.42	HCD	1	1719.61	id=HexNAc2.Hex8+17amu_N-Glycan	0.86	279.13	1.22254e-28	1.22254e-28	653722	492.59	3	0	24	150	3	492.592	1475.76	1.55	52.16	226197	0	1203.9	767.353	0	0	56624.4	0	15718.4	0	14227	14227	MS2	16/190	20180123_Lumos_RSLC3_Stadlmann_Penninger_IMBA_mESC_intact_PNGaseF_HILIC_18.raw
SUN domain-containing protein 1 OS=Mus musculus GN=Sun1 PE=1 SV=1 - [D3Z0V9_MOUSE]|SUN domain-containing protein 1 OS=Mus musculus GN=Sun1 PE=1 SV=2 - [SUN1_MOUSE]	D3Z0V9;Q9D666	TLSPTGNISSAPK	2	N7(HexNAc)	N7(HexNAc): 33.3; S9(HexNAc): 33.3; S10(HexNAc): 33.3	HCD	1	1864.63	id=HexNAc2.Hex9_N-Glycan	1.21	861.59	6.92928e-87	6.92928e-87	1.9505e+06	492.59	3	0	8	150	3	492.59	1475.76	-1.41	52.57	453609	0	11788.6	2956.27	0	0	106958	0	28984.2	0	14411	14411	MS2	48/262	20180123_Lumos_RSLC3_Stadlmann_Penninger_IMBA_mESC_intact_PNGaseF_HILIC_19.raw
SUN domain-containing protein 1 OS=Mus musculus GN=Sun1 PE=1 SV=1 - [D3Z0V9_MOUSE]|SUN domain-containing protein 1 OS=Mus musculus GN=Sun1 PE=1 SV=2 - [SUN1_MOUSE]	D3Z0V9;Q9D666	TLSPTGNISSAPK	2	N7(HexNAc)	T5(HexNAc): 49.87; N7(HexNAc): 49.87	HCD	1	1864.63	id=HexNAc2.Hex9_N-Glycan	1	534.81	3.30362e-54	3.30362e-54	1505082	492.59	3	0	3	150	3	492.592	1475.76	1.07	52.1	314605	0	13868.2	3366.73	0	0	79733.3	0	16398.1	0	14214	14214	MS2	32/262	20180123_Lumos_RSLC3_Stadlmann_Penninger_IMBA_mESC_intact_PNGaseF_HILIC_18.raw
SUN domain-containing protein 1 OS=Mus musculus GN=Sun1 PE=1 SV=1 - [D3Z0V9_MOUSE]|SUN domain-containing protein 1 OS=Mus musculus GN=Sun1 PE=1 SV=2 - [SUN1_MOUSE]	D3Z0V9;Q9D666	TLSPTGNISSAPK	2	S9(HexNAc)	T5(HexNAc): 49.93; N7(HexNAc): 49.93	HCD	1	1881.66	id=HexNAc2.Hex9+17amu_N-Glycan	1.15	379.35	1.16266e-38	1.16266e-38	0	492.59	3	0	0	150	3	492.591	1475.76	-0.12	52	107000	0	3150.4	0	0	0	29294.1	0	6768.16	0	14185	14185	MS2	23/190	20180123_Lumos_RSLC3_Stadlmann_Penninger_IMBA_mESC_intact_PNGaseF_HILIC_18.raw
SUN domain-containing protein 1 OS=Mus musculus GN=Sun1 PE=1 SV=1 - [D3Z0V9_MOUSE]|SUN domain-containing protein 1 OS=Mus musculus GN=Sun1 PE=1 SV=2 - [SUN1_MOUSE]	D3Z0V9;Q9D666	TLSPTGNISSAPK	2	N7(HexNAc)	T5(HexNAc): 99.16	HCD	1	1985.63	id=HexNAc3.Hex8.PO41_N-Glycan	0.65	327.82	1.65211e-33	1.65211e-33	0	492.59	3	0	15	150	3	492.591	1475.76	-0.97	69.98	208053	61884.2	11052.7	2632.86	0	0	36351.4	0	7117.77	0	19422	19422	MS2	22/262	20180123_Lumos_RSLC3_Stadlmann_Penninger_IMBA_mESC_intact_PNGaseF_HILIC_19.raw
SUN domain-containing protein 1 OS=Mus musculus GN=Sun1 PE=1 SV=1 - [D3Z0V9_MOUSE]|SUN domain-containing protein 1 OS=Mus musculus GN=Sun1 PE=1 SV=2 - [SUN1_MOUSE]	D3Z0V9;Q9D666	TLSPTGNISSAPK	2	N7(HexNAc)	S3(HexNAc): 33.27; T5(HexNAc): 33.27; N7(HexNAc): 33.27	HCD	1	1985.63	id=HexNAc3.Hex8.PO41_N-Glycan	0.91	298.86	1.30084e-30	1.30084e-30	328322	492.59	3	0	3	150	3	492.593	1475.77	4.74	69.83	169367	53103.4	3109.94	0	0	0	23474	0	6786.41	0	18372	18372	MS2	20/262	20180123_Lumos_RSLC3_Stadlmann_Penninger_IMBA_mESC_intact_PNGaseF_HILIC_20.raw
SUN domain-containing protein 1 OS=Mus musculus GN=Sun1 PE=1 SV=1 - [D3Z0V9_MOUSE]|SUN domain-containing protein 1 OS=Mus musculus GN=Sun1 PE=1 SV=2 - [SUN1_MOUSE]	D3Z0V9;Q9D666	TLSPTGNISSAPKDFAVYGLETEYQEEGQPLGR	2	T5(HexNAc)	S10(HexNAc): 99.77	HCD	1	1378.48	id=HexNAc2.Hex6_N-Glycan	0.35	802.82	5.22247e-81	5.22247e-81	1451756	940.21	4	1	4	94	4	940.209	3757.81	1.54	138.21	717811	0	0	0	0	0	144700	0	34876.9	0	38759	38759	MS2	54/539	20180123_Lumos_RSLC3_Stadlmann_Penninger_IMBA_mESC_intact_PNGaseF_HILIC_15.raw
SUN domain-containing protein 1 OS=Mus musculus GN=Sun1 PE=1 SV=1 - [D3Z0V9_MOUSE]|SUN domain-containing protein 1 OS=Mus musculus GN=Sun1 PE=1 SV=2 - [SUN1_MOUSE]	D3Z0V9;Q9D666	TLSPTGNISSAPKDFAVYGLETEYQEEGQPLGR	2	T1(HexNAc)	S9(HexNAc): 49.91; S10(HexNAc): 49.91	HCD	1	1378.48	id=HexNAc2.Hex6_N-Glycan	0.4	451.13	7.713e-46	7.713e-46	599820	1253.29	3	1	100	150	3	1253.27	3757.81	0.52	138.27	184623	0	2571.8	0	0	0	23588.6	0	5750.81	0	38776	38776	MS2	34/527	20180123_Lumos_RSLC3_Stadlmann_Penninger_IMBA_mESC_intact_PNGaseF_HILIC_15.raw
SUN domain-containing protein 1 OS=Mus musculus GN=Sun1 PE=1 SV=1 - [D3Z0V9_MOUSE]|SUN domain-containing protein 1 OS=Mus musculus GN=Sun1 PE=1 SV=2 - [SUN1_MOUSE]	D3Z0V9;Q9D666	TLSPTGNISSAPKDFAVYGLETEYQEEGQPLGR	2	S3(HexNAc); N7(Deamidated)	S3(HexNAc): 33.29; T5(HexNAc): 33.29; N7(Deamidated): 100; S9(HexNAc): 33.29	HCD	1	1702.58	id=HexNAc2.Hex8_N-Glycan	0.48	199.79	1.04987e-20	1.04987e-20	0	1253.61	3	1	19	150	3	1253.61	3758.81	4.56	137.44	102201	1096.71	0	0	0	0	20378.8	0	4563.65	0	37485	37485	MS2	18/535	20180123_Lumos_RSLC3_Stadlmann_Penninger_IMBA_mESC_intact_PNGaseF_HILIC_17.raw
SUN domain-containing protein 1 OS=Mus musculus GN=Sun1 PE=1 SV=1 - [D3Z0V9_MOUSE]|SUN domain-containing protein 1 OS=Mus musculus GN=Sun1 PE=1 SV=2 - [SUN1_MOUSE]	D3Z0V9;Q9D666	TLSPTGNISSAPKDFAVYGLETEYQEEGQPLGR	2	T1(HexNAc)	S9(HexNAc): 49.76; S10(HexNAc): 49.76	HCD	1	1985.63	id=HexNAc3.Hex8.PO41_N-Glycan	0.48	314.08	3.9108e-32	3.9108e-32	0	940.21	4	1	15	150	4	940.205	3757.8	-2.36	152.27	110110	60439.1	2618.45	0	0	0	27350.2	0	4486.66	0	39687	39687	MS2	24/527	20180123_Lumos_RSLC3_Stadlmann_Penninger_IMBA_mESC_intact_PNGaseF_HILIC_18.raw
SUN domain-containing protein 1 OS=Mus musculus GN=Sun1 PE=1 SV=1 - [D3Z0V9_MOUSE]|SUN domain-containing protein 1 OS=Mus musculus GN=Sun1 PE=1 SV=2 - [SUN1_MOUSE]|SUN domain-containing protein 1 OS=Mus musculus GN=Sun1 PE=1 SV=1 - [Q3TSM1_MOUSE]|SUN domain-containing protein 1 (Fragment) OS=Mus musculus GN=Sun1 PE=1 SV=1 - [D3Z1X3_MOUSE]|SUN domain-containing protein 1 (Fragment) OS=Mus musculus…	D3Z0V9;Q9D666;Q3TSM1;D3Z1X3;D3YUW9;D3Z3N5;D3Z5Q2	LVTTASYSSGDSQAIDSHISTSR	7			HCD	1				382.74	5.32058e-39	5.32058e-39	143104	795.05	3	0	53	150	3	795.05	2383.14	-0.55	80.91	2105.8	0	0	0	0	0	0	0	0	0	22471	22471	MS2	27/217	20180123_Lumos_RSLC3_Stadlmann_Penninger_IMBA_mESC_intact_PNGaseF_HILIC_18.raw
Heat shock 70 kDa protein 13 OS=Mus musculus GN=Hspa13 PE=1 SV=1 - [D3Z0Y0_MOUSE]|Heat shock 70 kDa protein 13 OS=Mus musculus GN=Hspa13 PE=2 SV=1 - [HSP13_MOUSE]	D3Z0Y0;Q8BM72	NSTIQAANLAGLK	2	S2(HexNAc)	N1(HexNAc): 99.74	HCD	1	1540.53	id=HexNAc2.Hex7_N-Glycan	0.85	493.89	4.0869e-50	4.0869e-50	2.08067e+06	501.94	3	0	12	150	3	501.939	1503.8	1.21	76.16	503991	0	4702.14	1436.36	0	0	98905.9	0	22214.1	0	20969	20969	MS2	32/185	20180123_Lumos_RSLC3_Stadlmann_Penninger_IMBA_mESC_intact_PNGaseF_HILIC_17.raw
Heat shock 70 kDa protein 13 OS=Mus musculus GN=Hspa13 PE=1 SV=1 - [D3Z0Y0_MOUSE]|Heat shock 70 kDa protein 13 OS=Mus musculus GN=Hspa13 PE=2 SV=1 - [HSP13_MOUSE]	D3Z0Y0;Q8BM72	NSTIQAANLAGLK	2	S2(HexNAc)	N1(HexNAc): 100	HCD	1	1557.56	id=HexNAc2.Hex7+17amu_N-Glycan	0.84	366.5	2.24104e-37	2.24104e-37	567853	501.94	3	0	29	150	3	501.94	1503.8	2.23	76.2	145089	0	2154.52	0	0	0	32768	0	6854.44	0	20981	20981	MS2	26/185	20180123_Lumos_RSLC3_Stadlmann_Penninger_IMBA_mESC_intact_PNGaseF_HILIC_17.raw
Heat shock 70 kDa protein 13 OS=Mus musculus GN=Hspa13 PE=1 SV=1 - [D3Z0Y0_MOUSE]|Heat shock 70 kDa protein 13 OS=Mus musculus GN=Hspa13 PE=2 SV=1 - [HSP13_MOUSE]	D3Z0Y0;Q8BM72	NSTIQAANLAGLK	2	N1(HexNAc)	N1(HexNAc): 33.33; S2(HexNAc): 33.33; T3(HexNAc): 33.33	HCD	1	1702.58	id=HexNAc2.Hex8_N-Glycan	1.02	699.21	1.1984e-70	1.1984e-70	1.31226e+06	501.94	3	0	13	150	3	501.939	1503.8	1.4	75.5	428037	0	15982.3	4044.86	0	0	95042.8	0	19271.6	0	20934	20934	MS2	44/245	20180123_Lumos_RSLC3_Stadlmann_Penninger_IMBA_mESC_intact_PNGaseF_HILIC_18.raw
Heat shock 70 kDa protein 13 OS=Mus musculus GN=Hspa13 PE=1 SV=1 - [D3Z0Y0_MOUSE]|Heat shock 70 kDa protein 13 OS=Mus musculus GN=Hspa13 PE=2 SV=1 - [HSP13_MOUSE]	D3Z0Y0;Q8BM72	NSTIQAANLAGLK	2	N1(HexNAc)	N1(HexNAc): 99.35	HCD	1	1719.61	id=HexNAc2.Hex8+17amu_N-Glycan	0.84	183.82	4.15127e-19	4.15127e-19	265929	501.94	3	0	100	150	3	501.941	1503.81	3.76	75.62	126964	0	5578.67	2169.98	0	0	27381.4	1896.86	4555.98	0	20968	20968	MS2	15/245	20180123_Lumos_RSLC3_Stadlmann_Penninger_IMBA_mESC_intact_PNGaseF_HILIC_18.raw
Heat shock 70 kDa protein 13 OS=Mus musculus GN=Hspa13 PE=1 SV=1 - [D3Z0Y0_MOUSE]|Heat shock 70 kDa protein 13 OS=Mus musculus GN=Hspa13 PE=2 SV=1 - [HSP13_MOUSE]	D3Z0Y0;Q8BM72	NSTIQAANLAGLK	2	S2(HexNAc)	N1(HexNAc): 99.8	HCD	1	1864.63	id=HexNAc2.Hex9_N-Glycan	0.91	476.43	2.27512e-48	2.27512e-48	558049	501.94	3	0	17	150	3	501.94	1503.8	2.07	75.21	376993	0	2910.53	0	0	0	88630.9	0	18682	0	20857	20857	MS2	30/185	20180123_Lumos_RSLC3_Stadlmann_Penninger_IMBA_mESC_intact_PNGaseF_HILIC_18.raw
Heat shock 70 kDa protein 13 OS=Mus musculus GN=Hspa13 PE=1 SV=1 - [D3Z0Y0_MOUSE]|Heat shock 70 kDa protein 13 OS=Mus musculus GN=Hspa13 PE=2 SV=1 - [HSP13_MOUSE]	D3Z0Y0;Q8BM72	NSTIQAANLAGLK	2	T3(HexNAc) ambigous: S2(HexNAc)	N1(HexNAc): 99.4	HCD	1	1985.63	id=HexNAc3.Hex8.PO41_N-Glycan	0.96	385.29	2.95849e-39	2.95849e-39	607949	501.94	3	0	10	150	3	501.939	1503.8	0.55	97.33	298410	110906	2999.09	0	0	0	45601.2	0	8547.25	0	26685	26685	MS2	25/185	20180123_Lumos_RSLC3_Stadlmann_Penninger_IMBA_mESC_intact_PNGaseF_HILIC_19.raw
Heat shock 70 kDa protein 13 OS=Mus musculus GN=Hspa13 PE=1 SV=1 - [D3Z0Y0_MOUSE]|Heat shock 70 kDa protein 13 OS=Mus musculus GN=Hspa13 PE=2 SV=1 - [HSP13_MOUSE]	D3Z0Y0;Q8BM72	NSTIQAANLAGLK	2	T3(HexNAc) ambigous: S2(HexNAc)	N1(HexNAc): 99.28	HCD	1	2106.62	id=HexNAc4.Hex7.PO42_N-Glycan	0.97	255.65	2.72328e-26	2.72328e-26	346927	501.94	3	0	4	150	3	501.94	1503.81	2.45	125.57	178018	121176	1057.41	0	0	0	30763.5	0	3795.51	0	32614	32614	MS2	20/185	20180123_Lumos_RSLC3_Stadlmann_Penninger_IMBA_mESC_intact_PNGaseF_HILIC_20.raw
Major facilitator superfamily domain-containing protein 6 OS=Mus musculus GN=Mfsd6 PE=1 SV=1 - [D3Z183_MOUSE]	D3Z183	NQPSPDTAASQTQSSPAHPSATPHGQESGEK	1			HCD	1				446.27	2.36109e-45	2.36109e-45	223272	1043.81	3	0	41	150	3	1043.81	3129.41	0.81	38.82	2479.85	0	0	0	0	0	0	0	0	0	10022	10022	MS2	23/346	20180123_Lumos_RSLC3_Stadlmann_Penninger_IMBA_mESC_intact_PNGaseF_HILIC_15.raw
Gamma-glutamyltranspeptidase 1 (Fragment) OS=Mus musculus GN=Ggt1 PE=1 SV=1 - [D3Z4Q6_MOUSE]	D3Z4Q6	AFYNGSLTAQ	1	N4(HexNAc); S6(HexNAc); T8(HexNAc)	N4(HexNAc): 100; S6(HexNAc): 100; T8(HexNAc): 100	HCD	1	1792.65	id=HexNAc5.Hex3.NeuNAc1_O-Glycan	0	189.61	1.09344e-19	1.09344e-19	2.40513e+06	560.92	3	0	0	150	3	560.924	1680.76	4.59	24.09	1.19687e+06	0	322426	95287.2	0	0	53808.3	0	15662.9	0	6134	6134	MS2	13/207	20180123_Lumos_RSLC3_Stadlmann_Penninger_IMBA_mESC_intact_PNGaseF_HILIC_18.raw
Zinc finger RNA-binding protein (Fragment) OS=Mus musculus GN=Zfr PE=1 SV=1 - [D3Z5G4_MOUSE]|Zinc finger RNA-binding protein OS=Mus musculus GN=Zfr PE=1 SV=2 - [ZFR_MOUSE]|Zinc finger RNA-binding protein (Fragment) OS=Mus musculus GN=Zfr PE=1 SV=1 - [D3Z7V6_MOUSE]	D3Z5G4;O88532;D3Z7V6	QQEAPPPPPPATTQNYQDSYSYVR	3	T12(HexNAc); T13(HexNAc)	T12(HexNAc): 100; T13(HexNAc): 100	HCD	1				664.85	3.27294e-67	3.27294e-67	25951116	1047.48	3	0	2	20	3	1047.48	3140.43	0.44	89.95	5.64662e+06	0	0	0	0	0	0	0	0	0	24765	24765	MS2	48/404	20180123_Lumos_RSLC3_Stadlmann_Penninger_IMBA_mESC_intact_PNGaseF_HILIC_15.raw
Zinc finger RNA-binding protein (Fragment) OS=Mus musculus GN=Zfr PE=1 SV=1 - [D3Z5G4_MOUSE]|Zinc finger RNA-binding protein OS=Mus musculus GN=Zfr PE=1 SV=2 - [ZFR_MOUSE]|Zinc finger RNA-binding protein (Fragment) OS=Mus musculus GN=Zfr PE=1 SV=1 - [D3Z7V6_MOUSE]	D3Z5G4;O88532;D3Z7V6	QQEAPPPPPPATTQNYQDSYSYVR	3	T12(HexNAc); T13(HexNAc)	T12(HexNAc): 100; T13(HexNAc): 100	HCD	1				663.92	4.05238e-67	4.05238e-67	21723540	1047.48	3	0	1	15	3	1047.48	3140.44	0.67	90.14	5.37167e+06	0	0	0	0	0	0	0	0	0	24815	24815	MS2	47/398	20180123_Lumos_RSLC3_Stadlmann_Penninger_IMBA_mESC_intact_PNGaseF_HILIC_15.raw
Zinc finger RNA-binding protein (Fragment) OS=Mus musculus GN=Zfr PE=1 SV=1 - [D3Z5G4_MOUSE]|Zinc finger RNA-binding protein OS=Mus musculus GN=Zfr PE=1 SV=2 - [ZFR_MOUSE]|Zinc finger RNA-binding protein (Fragment) OS=Mus musculus GN=Zfr PE=1 SV=1 - [D3Z7V6_MOUSE]	D3Z5G4;O88532;D3Z7V6	QQEAPPPPPPATTQNYQDSYSYVR	3	T12(HexNAc); S19(HexNAc)	T12(HexNAc): 100; T13(HexNAc): 99.66	HCD	1				626.2	2.39866e-63	2.39866e-63	12573700	1047.48	3	0	4	37	3	1047.48	3140.43	-0.38	89.7	2386616	0	0	0	0	0	0	0	0	0	24687	24687	MS2	45/434	20180123_Lumos_RSLC3_Stadlmann_Penninger_IMBA_mESC_intact_PNGaseF_HILIC_15.raw
Zinc finger RNA-binding protein (Fragment) OS=Mus musculus GN=Zfr PE=1 SV=1 - [D3Z5G4_MOUSE]|Zinc finger RNA-binding protein OS=Mus musculus GN=Zfr PE=1 SV=2 - [ZFR_MOUSE]|Zinc finger RNA-binding protein (Fragment) OS=Mus musculus GN=Zfr PE=1 SV=1 - [D3Z7V6_MOUSE]	D3Z5G4;O88532;D3Z7V6	QQEAPPPPPPATTQNYQDSYSYVR	3	T12(HexNAc); S21(HexNAc)	T12(HexNAc): 100; T13(HexNAc): 100	HCD	1				448.61	1.37867e-45	1.37867e-45	626689	785.86	4	0	21	136	4	785.864	3140.43	-0.29	89.94	366923	0	1762.73	0	0	0	1747.69	0	0	0	24760	24760	MS2	35/452	20180123_Lumos_RSLC3_Stadlmann_Penninger_IMBA_mESC_intact_PNGaseF_HILIC_15.raw
Zinc finger RNA-binding protein (Fragment) OS=Mus musculus GN=Zfr PE=1 SV=1 - [D3Z5G4_MOUSE]|Zinc finger RNA-binding protein OS=Mus musculus GN=Zfr PE=1 SV=2 - [ZFR_MOUSE]|Zinc finger RNA-binding protein (Fragment) OS=Mus musculus GN=Zfr PE=1 SV=1 - [D3Z7V6_MOUSE]	D3Z5G4;O88532;D3Z7V6	QQEAPPPPPPATTQNYQDSYSYVR	3	T13(HexNAc); N15(Deamidated); S21(HexNAc)	T12(HexNAc): 100; T13(HexNAc): 100; N15(Deamidated): 100	HCD	1				343.76	4.20849e-35	4.20849e-35	0	786.11	4	0	8	150	4	786.114	3141.44	5.74	89.84	296044	0	3824.98	988.63	0	0	1963.89	0	0	0	24731	24731	MS2	28/446	20180123_Lumos_RSLC3_Stadlmann_Penninger_IMBA_mESC_intact_PNGaseF_HILIC_15.raw
Protein 4930407I10Rik OS=Mus musculus GN=4930407I10Rik PE=4 SV=2 - [D3Z5T8_MOUSE]	D3Z5T8	ASSSPGGCNHLK	1	S2(HexNAc); C8(Carbamidomethyl); N9(Deamidated)	S2(HexNAc): 33.33; S3(HexNAc): 33.33; S4(HexNAc): 33.33; N9(Deamidated): 100	HCD	1	1881.66	id=HexNAc2.Hex9+17amu_N-Glycan	1.34	198.14	1.5338e-20	1.5338e-20	1.70249e+06	473.54	3	0	6	150	3	473.542	1418.61	-7.22	59.03	731859	0	2608.93	0	0	0	164841	0	44041.5	0	16247	16247	MS2	14/144	20180123_Lumos_RSLC3_Stadlmann_Penninger_IMBA_mESC_intact_PNGaseF_HILIC_19.raw
Protein Cilp2 OS=Mus musculus GN=Cilp2 PE=4 SV=1 - [D3Z7H8_MOUSE]	D3Z7H8	VREAGQNVTFCCK	1	N7(HexNAc); C11(Carbamidomethyl); C12(Carbamidomethyl)	N7(HexNAc): 99.84	HCD	1	1702.58	id=HexNAc2.Hex8_N-Glycan	0.77	438.3	1.48031e-44	1.48031e-44	785182	591.27	3	1	10	150	3	591.275	1771.81	-0.66	40.51	189305	0	2308.88	1455.05	0	0	33712.9	0	10350.1	0	10872	10872	MS2	32/270	20180123_Lumos_RSLC3_Stadlmann_Penninger_IMBA_mESC_intact_PNGaseF_HILIC_19.raw
Protein Cilp2 OS=Mus musculus GN=Cilp2 PE=4 SV=1 - [D3Z7H8_MOUSE]	D3Z7H8	VREAGQNVTFCCK	1	N7(HexNAc); C11(Carbamidomethyl); C12(Carbamidomethyl)	N7(HexNAc): 99.79	HCD	1	1864.63	id=HexNAc2.Hex9_N-Glycan	0.75	193.23	4.75328e-20	4.75328e-20	257646	591.27	3	1	5	150	3	591.275	1771.81	-0.29	40.41	68835.6	0	2082.37	0	0	0	15671.9	0	3781.3	0	10838	10838	MS2	14/270	20180123_Lumos_RSLC3_Stadlmann_Penninger_IMBA_mESC_intact_PNGaseF_HILIC_19.raw
Glutaminase kidney isoform, mitochondrial OS=Mus musculus GN=Gls PE=1 SV=1 - [GLSK_MOUSE]	D3Z7P3	GGTPPQQQQQQQQQPGASPPAAPGPK	1			HCD	1				609.22	1.19701e-61	1.19701e-61	551320	870.1	3	0	0	150	3	870.1	2608.29	-0.17	52.37	15975.5	0	3880.87	1385.9	0	0	3504.79	0	0	0	14192	14192	MS2	35/261	20180123_Lumos_RSLC3_Stadlmann_Penninger_IMBA_mESC_intact_PNGaseF_HILIC_17.raw
Glutaminase kidney isoform, mitochondrial OS=Mus musculus GN=Gls PE=1 SV=1 - [GLSK_MOUSE]	D3Z7P3	GGTPPQQQQQQQQQPGASPPAAPGPKDSPGETDAFGNSEGK	1	N37(Deamidated)	N37(Deamidated): 100	HCD	1				186.48	2.24817e-19	2.24817e-19	0	1025.98	4	1	8	150	4	1025.98	4100.91	5.87	75.73	25932.6	0	1880.15	0	0	0	5235	0	1069.72	0	20849	20849	MS2	19/451	20180123_Lumos_RSLC3_Stadlmann_Penninger_IMBA_mESC_intact_PNGaseF_HILIC_17.raw
Glutaminase kidney isoform, mitochondrial OS=Mus musculus GN=Gls PE=1 SV=1 - [GLSK_MOUSE]	D3Z7P3	GGTPPQQQQQQQQQPGASPPAAPGPKDSPGETDAFGNSEGKEMVAAGDNK	1	M43(Oxidation)	M43(Oxidation): 100	HCD	1				1042.58	5.5269e-105	5.5269e-105	0	1258.58	4	2	0	150	4	1258.58	5031.31	0.29	73.31	14873.9	0	0	0	0	0	4625.23	0	1265.94	0	20156	20156	MS2	68/858	20180123_Lumos_RSLC3_Stadlmann_Penninger_IMBA_mESC_intact_PNGaseF_HILIC_17.raw
Glutaminase kidney isoform, mitochondrial OS=Mus musculus GN=Gls PE=1 SV=1 - [GLSK_MOUSE]	D3Z7P3	GGTPPQQQQQQQQQPGASPPAAPGPKDSPGETDAFGNSEGKEMVAAGDNK	1	M43(Oxidation)	M43(Oxidation): 100	HCD	1				672.01	6.29084e-68	6.29084e-68	0	1258.58	4	2	0	150	4	1258.58	5031.31	0.78	81.94	9205.87	0	0	0	0	0	2462.25	0	0	0	22607	22607	MS2	46/855	20180123_Lumos_RSLC3_Stadlmann_Penninger_IMBA_mESC_intact_PNGaseF_HILIC_17.raw
Glutaminase kidney isoform, mitochondrial OS=Mus musculus GN=Gls PE=1 SV=1 - [GLSK_MOUSE]	D3Z7P3	GGTPPQQQQQQQQQPGASPPAAPGPKDSPGETDAFGNSEGKEMVAAGDNK	1	N37(Deamidated); M43(Oxidation)	N37(Deamidated): 100; M43(Oxidation): 100	HCD	1				586.54	2.21981e-59	2.21981e-59	0	1258.83	4	2	0	150	4	1258.83	5032.31	3.95	72.68	30462.2	0	0	0	0	0	8519.52	0	1134.59	0	19978	19978	MS2	47/858	20180123_Lumos_RSLC3_Stadlmann_Penninger_IMBA_mESC_intact_PNGaseF_HILIC_17.raw
Glutaminase kidney isoform, mitochondrial OS=Mus musculus GN=Gls PE=1 SV=1 - [GLSK_MOUSE]	D3Z7P3	GGTPPQQQQQQQQQPGASPPAAPGPKDSPGETDAFGNSEGKEMVAAGDNK	1	N37(Deamidated); M43(Oxidation)	N37(Deamidated): 100; M43(Oxidation): 100	HCD	1				562.48	5.65045e-57	5.65045e-57	0	1258.83	4	2	7	150	4	1258.83	5032.31	4.73	73.28	12619.9	0	0	0	0	0	2136.98	0	0	0	20147	20147	MS2	47/855	20180123_Lumos_RSLC3_Stadlmann_Penninger_IMBA_mESC_intact_PNGaseF_HILIC_17.raw
Glutaminase kidney isoform, mitochondrial OS=Mus musculus GN=Gls PE=1 SV=1 - [GLSK_MOUSE]	D3Z7P3	GGTPPQQQQQQQQQPGASPPAAPGPKDSPGETDAFGNSEGKEMVAAGDNK	1	N37(Deamidated); M43(Oxidation)	N37(Deamidated): 100; M43(Oxidation): 100	HCD	1				488.6	1.37886e-49	1.37886e-49	0	1258.83	4	2	0	150	4	1258.83	5032.31	4.73	72.94	11074.6	0	1127.22	0	0	0	4268.72	0	0	0	20049	20049	MS2	43/858	20180123_Lumos_RSLC3_Stadlmann_Penninger_IMBA_mESC_intact_PNGaseF_HILIC_17.raw
Glutaminase kidney isoform, mitochondrial OS=Mus musculus GN=Gls PE=1 SV=1 - [GLSK_MOUSE]	D3Z7P3	GGTPPQQQQQQQQQPGASPPAAPGPKDSPGETDAFGNSEGKEMVAAGDNK	1	N37(Deamidated); M43(Oxidation)	N37(Deamidated): 100; M43(Oxidation): 100	HCD	1				473.9	4.07567e-48	4.07567e-48	0	1258.83	4	2	0	150	4	1258.83	5032.31	4.92	82.24	7897.35	0	1120.66	0	0	0	2612.23	0	0	0	22693	22693	MS2	42/857	20180123_Lumos_RSLC3_Stadlmann_Penninger_IMBA_mESC_intact_PNGaseF_HILIC_17.raw
Glutaminase kidney isoform, mitochondrial OS=Mus musculus GN=Gls PE=1 SV=1 - [GLSK_MOUSE]	D3Z7P3	GGTPPQQQQQQQQQPGASPPAAPGPKDSPGETDAFGNSEGKEMVAAGDNK	1	N37(Deamidated); M43(Oxidation)	N37(Deamidated): 100; M43(Oxidation): 100	HCD	1				356.42	2.28186e-36	2.28186e-36	0	1258.83	4	2	18	150	4	1258.83	5032.31	4.15	72.41	72382.6	0	0	0	0	0	11040.9	0	7795.89	0	19903	19903	MS2	34/857	20180123_Lumos_RSLC3_Stadlmann_Penninger_IMBA_mESC_intact_PNGaseF_HILIC_17.raw
Glutaminase kidney isoform, mitochondrial OS=Mus musculus GN=Gls PE=1 SV=1 - [GLSK_MOUSE]	D3Z7P3	GGTPPQQQQQQQQQPGASPPAAPGPKDSPGETDAFGNSEGKEMVAAGDNK	1	N37(Deamidated); M43(Oxidation)	N37(Deamidated): 100; M43(Oxidation): 100	HCD	1				352.78	5.27016e-36	5.27016e-36	0	1258.84	4	2	0	150	4	1258.84	5032.32	6.38	81.92	10052.9	0	0	0	0	0	1997.62	0	0	0	22600	22600	MS2	34/858	20180123_Lumos_RSLC3_Stadlmann_Penninger_IMBA_mESC_intact_PNGaseF_HILIC_17.raw
Glutaminase kidney isoform, mitochondrial OS=Mus musculus GN=Gls PE=1 SV=1 - [GLSK_MOUSE]	D3Z7P3	GGTPPQQQQQQQQQPGASPPAAPGPKDSPGETDAFGNSEGKEMVAAGDNK	1	N37(Deamidated)	N37(Deamidated): 100	HCD	1				217.23	1.89363e-22	1.89363e-22	0	1672.77	3	2	0	150	3	1672.77	5016.31	2.5	82.11	1949.57	0	0	0	0	0	911.114	0	0	0	22654	22654	MS2	15/563	20180123_Lumos_RSLC3_Stadlmann_Penninger_IMBA_mESC_intact_PNGaseF_HILIC_17.raw
Glutaminase kidney isoform, mitochondrial OS=Mus musculus GN=Gls PE=1 SV=1 - [GLSK_MOUSE]	D3Z7P3	GGTPPQQQQQQQQQPGASPPAAPGPKDSPGETDAFGNSEGKEMVAAGDNK	1	N37(Deamidated); M43(Oxidation); N49(Deamidated)	N37(Deamidated): 100; M43(Oxidation): 100; N49(Deamidated): 100	HCD	1				213.91	4.06863e-22	4.06863e-22	0	1259.08	4	2	0	150	4	1259.08	5033.31	7.03	72.44	43046.5	0	0	0	0	0	8359.03	0	3381.99	0	19914	19914	MS2	23/858	20180123_Lumos_RSLC3_Stadlmann_Penninger_IMBA_mESC_intact_PNGaseF_HILIC_17.raw
Glutaminase kidney isoform, mitochondrial OS=Mus musculus GN=Gls PE=1 SV=1 - [GLSK_MOUSE]	D3Z7P3	GGTPPQQQQQQQQQPGASPPAAPGPKDSPGETDAFGNSEGKEMVAAGDNK	1	N37(Deamidated); M43(Oxidation); N49(Deamidated)	N37(Deamidated): 100; M43(Oxidation): 100; N49(Deamidated): 100	HCD	1				171.25	7.49377e-18	7.49377e-18	0	1259.08	4	2	26	150	4	1259.08	5033.31	6.84	74.25	9028.47	0	0	0	0	0	2512.39	0	915.234	0	20419	20419	MS2	20/858	20180123_Lumos_RSLC3_Stadlmann_Penninger_IMBA_mESC_intact_PNGaseF_HILIC_17.raw
Putative Polycomb group protein ASXL2 OS=Mus musculus GN=Asxl2 PE=1 SV=2 - [D6REV1_MOUSE]|Putative Polycomb group protein ASXL2 OS=Mus musculus GN=Asxl2 PE=1 SV=1 - [F6WV21_MOUSE]|Putative Polycomb group protein ASXL2 OS=Mus musculus GN=Asxl2 PE=1 SV=2 - [D3Z112_MOUSE]|Putative Polycomb group protein ASXL2 (Fragment) OS=Mus musculus GN=Asxl2 PE=1 SV=5 - [D6RI62_MOUSE]	D6REV1;F6WV21;D3Z112;D6RI62	ELSEGSEESSDGQSDSQSSENSSSSDGGSNKEGR	4			HCD	1				490.66	8.59556e-50	8.59556e-50	218904	1146.13	3	1	0	150	3	1146.13	3436.37	3.51	34.65	15556.4	7886.73	0	0	0	0	5232.88	0	0	0	9216	9216	MS2	28/352	20180123_Lumos_RSLC3_Stadlmann_Penninger_IMBA_mESC_intact_PNGaseF_HILIC_18.raw
Beta-mannosidase OS=Mus musculus GN=Manba PE=1 SV=1 - [D6RGR1_MOUSE]|Beta-mannosidase OS=Mus musculus GN=Manba PE=2 SV=1 - [MANBA_MOUSE]	D6RGR1;Q8K2I4	VSNGNGSLELPATVPGYVHSALHQHGLIQDPYYR	2	N3(Deamidated); T13(HexNAc)	S2(HexNAc): 33.33; N3(HexNAc): 16.67; N3(Deamidated): 50; N5(HexNAc): 16.67; N5(Deamidated): 50; S7(HexNAc): 33.33	HCD	1	1864.63	id=HexNAc2.Hex9_N-Glycan	0.41	327.28	1.87227e-33	1.87227e-33	0	779.59	5	0	10	150	5	779.595	3893.95	9.29	124.21	214427	0	105214	23806	0	0	66246.1	0	7044.19	3289.76	34087	34087	MS2	23/574	20180123_Lumos_RSLC3_Stadlmann_Penninger_IMBA_mESC_intact_PNGaseF_HILIC_17.raw
Beta-mannosidase OS=Mus musculus GN=Manba PE=1 SV=1 - [D6RGR1_MOUSE]|Beta-mannosidase OS=Mus musculus GN=Manba PE=2 SV=1 - [MANBA_MOUSE]	D6RGR1;Q8K2I4	WISLDNWTYSTEFK	2	T8(HexNAc) ambigous: T11(HexNAc) ambigous: S10(HexNAc)	S3(HexNAc): 33.33; N6(HexNAc): 33.33; T8(HexNAc): 33.33	HCD	1	1702.58	id=HexNAc2.Hex8_N-Glycan	0.62	290.22	9.50152e-30	9.50152e-30	125540	664.98	3	0	22	150	3	664.979	1992.92	0.31	149.29	85981.2	0	1754.59	0	0	0	17900	0	4304.21	0	40234	40234	MS2	22/212	20180123_Lumos_RSLC3_Stadlmann_Penninger_IMBA_mESC_intact_PNGaseF_HILIC_16.raw
Protein SOGA1 OS=Mus musculus GN=Soga1 PE=1 SV=3 - [SOGA1_MOUSE]|Protein SOGA1 OS=Mus musculus GN=Soga1 PE=1 SV=1 - [A2ACV6_MOUSE]	E1U8D0;A2ACV6	KEEADSFNQKMVQLK	2	S6(HexNAc); N8(HexNAc)	S6(HexNAc): 100; N8(HexNAc): 100	HCD	1	1378.48	id=HexNAc2.Hex6_N-Glycan	1.1	325.97	2.53027e-33	2.53027e-33	2.02591e+06	734.36	3	2	2	150	3	734.357	2201.06	-3.89	71.14	510822	0	1948.79	0	0	0	90708.1	0	20541.6	0	19682	19682	MS2	22/314	20180123_Lumos_RSLC3_Stadlmann_Penninger_IMBA_mESC_intact_PNGaseF_HILIC_18.raw
Protein SOGA1 OS=Mus musculus GN=Soga1 PE=1 SV=3 - [SOGA1_MOUSE]|Protein SOGA1 OS=Mus musculus GN=Soga1 PE=1 SV=1 - [A2ACV6_MOUSE]	E1U8D0;A2ACV6	KEEADSFNQKMVQLK	2	S6(HexNAc); N8(HexNAc)	S6(HexNAc): 100; N8(HexNAc): 100	HCD	1	1378.48	id=HexNAc2.Hex6_N-Glycan	0.79	234.62	3.45129e-24	3.45129e-24	1.45092e+06	734.36	3	2	7	150	3	734.359	2201.06	-1.23	71.33	385874	0	2055.13	822.113	0	0	61750.7	0	13371.4	0	19598	19598	MS2	18/314	20180123_Lumos_RSLC3_Stadlmann_Penninger_IMBA_mESC_intact_PNGaseF_HILIC_17.raw
Protein SOGA1 OS=Mus musculus GN=Soga1 PE=1 SV=3 - [SOGA1_MOUSE]|Protein SOGA1 OS=Mus musculus GN=Soga1 PE=1 SV=1 - [A2ACV6_MOUSE]	E1U8D0;A2ACV6	KEEADSFNQKMVQLK	2	S6(HexNAc); N8(HexNAc)	S6(HexNAc): 100; N8(HexNAc): 100	HCD	1	1702.58	id=HexNAc2.Hex8_N-Glycan	0.84	176.88	2.05333e-18	2.05333e-18	888420	734.36	3	2	11	150	3	734.358	2201.06	-1.64	70.71	356231	0	0	0	0	0	79164.5	2123.82	20821.6	0	19622	19622	MS2	17/314	20180123_Lumos_RSLC3_Stadlmann_Penninger_IMBA_mESC_intact_PNGaseF_HILIC_19.raw
Piezo-type mechanosensitive ion channel component 1 OS=Mus musculus GN=Piezo1 PE=1 SV=1 - [PIEZ1_MOUSE]|Piezo-type mechanosensitive ion channel component OS=Mus musculus GN=Piezo1 PE=1 SV=1 - [E9PUQ9_MOUSE]|Piezo-type mechanosensitive ion channel component (Fragment) OS=Mus musculus GN=Piezo1 PE=1 SV=1 - [F7AC58_MOUSE]	E2JF22;E9PUQ9;F7AC58	AQMKQELYNGTADITLR	3	N9(HexNAc)	N9(HexNAc): 100	HCD	1	1702.58	id=HexNAc2.Hex8_N-Glycan	0.86	862.41	5.74297e-87	5.74297e-87	2.82466e+06	719.03	3	1	0	127	3	719.029	2155.07	1.04	83.91	478274	0	0	0	0	0	86624.1	0	23070.4	0	23163	23163	MS2	54/362	20180123_Lumos_RSLC3_Stadlmann_Penninger_IMBA_mESC_intact_PNGaseF_HILIC_17.raw
Piezo-type mechanosensitive ion channel component 1 OS=Mus musculus GN=Piezo1 PE=1 SV=1 - [PIEZ1_MOUSE]|Piezo-type mechanosensitive ion channel component OS=Mus musculus GN=Piezo1 PE=1 SV=1 - [E9PUQ9_MOUSE]|Piezo-type mechanosensitive ion channel component (Fragment) OS=Mus musculus GN=Piezo1 PE=1 SV=1 - [F7AC58_MOUSE]	E2JF22;E9PUQ9;F7AC58	AQMKQELYNGTADITLR	3	N9(HexNAc)	N9(HexNAc): 99.84	HCD	1	1864.63	id=HexNAc2.Hex9_N-Glycan	1.06	933.73	4.24115e-94	4.24115e-94	1.14271e+06	719.03	3	1	3	150	3	719.03	2155.08	2.35	83.76	260940	0	1188.72	0	0	0	62246.8	0	14321.5	0	23258	23258	MS2	59/362	20180123_Lumos_RSLC3_Stadlmann_Penninger_IMBA_mESC_intact_PNGaseF_HILIC_18.raw
Piezo-type mechanosensitive ion channel component 1 OS=Mus musculus GN=Piezo1 PE=1 SV=1 - [PIEZ1_MOUSE]|Piezo-type mechanosensitive ion channel component OS=Mus musculus GN=Piezo1 PE=1 SV=1 - [E9PUQ9_MOUSE]|Piezo-type mechanosensitive ion channel component (Fragment) OS=Mus musculus GN=Piezo1 PE=1 SV=1 - [F7AC58_MOUSE]	E2JF22;E9PUQ9;F7AC58	AQMKQELYNGTADITLR	3	T15(HexNAc)	N9(HexNAc): 99.73	HCD	1	1864.63	id=HexNAc2.Hex9_N-Glycan	0.94	219.48	1.1263e-22	1.1263e-22	280472	719.03	3	1	43	150	3	719.03	2155.08	3.2	84.88	59826.4	0	0	0	0	0	12483.5	0	4406.24	0	23581	23581	MS2	17/266	20180123_Lumos_RSLC3_Stadlmann_Penninger_IMBA_mESC_intact_PNGaseF_HILIC_18.raw
Piezo-type mechanosensitive ion channel component 1 OS=Mus musculus GN=Piezo1 PE=1 SV=1 - [PIEZ1_MOUSE]|Piezo-type mechanosensitive ion channel component OS=Mus musculus GN=Piezo1 PE=1 SV=1 - [E9PUQ9_MOUSE]|Piezo-type mechanosensitive ion channel component (Fragment) OS=Mus musculus GN=Piezo1 PE=1 SV=1 - [F7AC58_MOUSE]	E2JF22;E9PUQ9;F7AC58	GGTVEYTNEKHTLELAPNSTAR	3	N18(HexNAc)	N18(HexNAc): 100	HCD	1	1378.48	id=HexNAc2.Hex6_N-Glycan	0.93	976.36	2.31299e-98	2.31299e-98	801638	864.42	3	1	0	150	3	864.425	2591.26	0.2	61.19	114156	0	1068.98	0	0	0	19225.6	0	3806.83	0	16756	16756	MS2	63/476	20180123_Lumos_RSLC3_Stadlmann_Penninger_IMBA_mESC_intact_PNGaseF_HILIC_17.raw
Piezo-type mechanosensitive ion channel component 1 OS=Mus musculus GN=Piezo1 PE=1 SV=1 - [PIEZ1_MOUSE]|Piezo-type mechanosensitive ion channel component OS=Mus musculus GN=Piezo1 PE=1 SV=1 - [E9PUQ9_MOUSE]|Piezo-type mechanosensitive ion channel component (Fragment) OS=Mus musculus GN=Piezo1 PE=1 SV=1 - [F7AC58_MOUSE]	E2JF22;E9PUQ9;F7AC58	GGTVEYTNEKHTLELAPNSTAR	3	N18(HexNAc)	N18(HexNAc): 99.69	HCD	1	1378.48	id=HexNAc2.Hex6_N-Glycan	0.67	954.68	3.40198e-96	3.40198e-96	7.12287e+06	648.57	4	1	1	36	4	648.571	2591.26	0.93	61.17	1.36179e+06	0	8538.53	4081.44	0	0	233372	0	42096.6	0	16752	16752	MS2	59/476	20180123_Lumos_RSLC3_Stadlmann_Penninger_IMBA_mESC_intact_PNGaseF_HILIC_17.raw
Piezo-type mechanosensitive ion channel component 1 OS=Mus musculus GN=Piezo1 PE=1 SV=1 - [PIEZ1_MOUSE]|Piezo-type mechanosensitive ion channel component OS=Mus musculus GN=Piezo1 PE=1 SV=1 - [E9PUQ9_MOUSE]|Piezo-type mechanosensitive ion channel component (Fragment) OS=Mus musculus GN=Piezo1 PE=1 SV=1 - [F7AC58_MOUSE]	E2JF22;E9PUQ9;F7AC58	GGTVEYTNEKHTLELAPNSTAR	3	N18(HexNAc)	N18(HexNAc): 99.63	HCD	1	1540.53	id=HexNAc2.Hex7_N-Glycan	0.49	328.91	1.28511e-33	1.28511e-33	284325	864.43	3	1	0	150	3	864.432	2591.28	8.36	60.63	57102.5	0	1951.64	0	0	0	9532.87	0	2835.64	0	16669	16669	MS2	29/476	20180123_Lumos_RSLC3_Stadlmann_Penninger_IMBA_mESC_intact_PNGaseF_HILIC_18.raw
Piezo-type mechanosensitive ion channel component 1 OS=Mus musculus GN=Piezo1 PE=1 SV=1 - [PIEZ1_MOUSE]|Piezo-type mechanosensitive ion channel component OS=Mus musculus GN=Piezo1 PE=1 SV=1 - [E9PUQ9_MOUSE]|Piezo-type mechanosensitive ion channel component (Fragment) OS=Mus musculus GN=Piezo1 PE=1 SV=1 - [F7AC58_MOUSE]	E2JF22;E9PUQ9;F7AC58	GGTVEYTNEKHTLELAPNSTAR	3	S19(HexNAc)	N18(HexNAc): 100	HCD	1	1702.58	id=HexNAc2.Hex8_N-Glycan	0.77	538.58	1.38686e-54	1.38686e-54	300967	864.43	3	1	0	150	3	864.425	2591.26	1.26	60.49	45771.4	0	0	0	0	0	6173.21	0	1361.7	0	16637	16637	MS2	34/350	20180123_Lumos_RSLC3_Stadlmann_Penninger_IMBA_mESC_intact_PNGaseF_HILIC_18.raw
Piezo-type mechanosensitive ion channel component 1 OS=Mus musculus GN=Piezo1 PE=1 SV=1 - [PIEZ1_MOUSE]|Piezo-type mechanosensitive ion channel component OS=Mus musculus GN=Piezo1 PE=1 SV=1 - [E9PUQ9_MOUSE]|Piezo-type mechanosensitive ion channel component (Fragment) OS=Mus musculus GN=Piezo1 PE=1 SV=1 - [F7AC58_MOUSE]	E2JF22;E9PUQ9;F7AC58	GGTVEYTNEKHTLELAPNSTAR	3	N18(HexNAc)	N18(HexNAc): 99.4	HCD	1	1702.58	id=HexNAc2.Hex8_N-Glycan	0.67	405.33	2.93375e-41	2.93375e-41	219990	648.57	4	1	36	150	4	648.574	2591.28	6.51	61.09	121587	0	1954.67	0	0	0	26821	0	4849.62	0	16855	16855	MS2	32/476	20180123_Lumos_RSLC3_Stadlmann_Penninger_IMBA_mESC_intact_PNGaseF_HILIC_19.raw
Piezo-type mechanosensitive ion channel component 1 OS=Mus musculus GN=Piezo1 PE=1 SV=1 - [PIEZ1_MOUSE]|Piezo-type mechanosensitive ion channel component OS=Mus musculus GN=Piezo1 PE=1 SV=1 - [E9PUQ9_MOUSE]|Piezo-type mechanosensitive ion channel component (Fragment) OS=Mus musculus GN=Piezo1 PE=1 SV=1 - [F7AC58_MOUSE]	E2JF22;E9PUQ9;F7AC58	GGTVEYTNEKHTLELAPNSTAR	3	N18(HexNAc)	N18(HexNAc): 33.33; S19(HexNAc): 33.33; T20(HexNAc): 33.33	HCD	1	1702.58	id=HexNAc2.Hex8_N-Glycan	0.69	305.87	2.591e-31	2.591e-31	0	648.57	4	1	28	150	4	648.57	2591.26	0.48	62.69	54559	0	3720.25	1323.14	0	0	12334.5	0	2540.63	0	17283	17283	MS2	27/476	20180123_Lumos_RSLC3_Stadlmann_Penninger_IMBA_mESC_intact_PNGaseF_HILIC_18.raw
Piezo-type mechanosensitive ion channel component 1 OS=Mus musculus GN=Piezo1 PE=1 SV=1 - [PIEZ1_MOUSE]|Piezo-type mechanosensitive ion channel component OS=Mus musculus GN=Piezo1 PE=1 SV=1 - [E9PUQ9_MOUSE]|Piezo-type mechanosensitive ion channel component (Fragment) OS=Mus musculus GN=Piezo1 PE=1 SV=1 - [F7AC58_MOUSE]	E2JF22;E9PUQ9;F7AC58	HTLELAPNSTAR	3	N8(HexNAc)	N8(HexNAc): 99.63	HCD	1	1216.42	id=HexNAc2.Hex5_N-Glycan	0.71	468.43	1.43594e-47	1.43594e-47	388424	504.93	3	0	23	150	3	504.928	1512.77	2.16	41.96	94863.3	0	3951.14	0	0	0	14724.9	0	2751.22	0	11073	11073	MS2	32/240	20180123_Lumos_RSLC3_Stadlmann_Penninger_IMBA_mESC_intact_PNGaseF_HILIC_16.raw
Piezo-type mechanosensitive ion channel component 1 OS=Mus musculus GN=Piezo1 PE=1 SV=1 - [PIEZ1_MOUSE]|Piezo-type mechanosensitive ion channel component OS=Mus musculus GN=Piezo1 PE=1 SV=1 - [E9PUQ9_MOUSE]|Piezo-type mechanosensitive ion channel component (Fragment) OS=Mus musculus GN=Piezo1 PE=1 SV=1 - [F7AC58_MOUSE]	E2JF22;E9PUQ9;F7AC58	HTLELAPNSTAR	3	N8(HexNAc)	N8(HexNAc): 33.33; S9(HexNAc): 33.33; T10(HexNAc): 33.33	HCD	1	1216.42	id=HexNAc2.Hex5_N-Glycan	0.92	216.35	2.31621e-22	2.31621e-22	242654	504.93	3	0	68	150	3	504.928	1512.77	2.89	41.22	45588.5	0	1020.99	0	0	0	7109.51	0	0	0	10867	10867	MS2	14/240	20180123_Lumos_RSLC3_Stadlmann_Penninger_IMBA_mESC_intact_PNGaseF_HILIC_16.raw
Piezo-type mechanosensitive ion channel component 1 OS=Mus musculus GN=Piezo1 PE=1 SV=1 - [PIEZ1_MOUSE]|Piezo-type mechanosensitive ion channel component OS=Mus musculus GN=Piezo1 PE=1 SV=1 - [E9PUQ9_MOUSE]|Piezo-type mechanosensitive ion channel component (Fragment) OS=Mus musculus GN=Piezo1 PE=1 SV=1 - [F7AC58_MOUSE]	E2JF22;E9PUQ9;F7AC58	HTLELAPNSTAR	3	N8(HexNAc)	N8(HexNAc): 49.94; S9(HexNAc): 49.94	HCD	1	1378.48	id=HexNAc2.Hex6_N-Glycan	0.81	414.76	3.34132e-42	3.34132e-42	5.09184e+06	504.93	3	0	1	61	3	504.928	1512.77	1.86	41.16	761516	0	0	0	0	0	150874	0	30117.3	0	10847	10847	MS2	31/240	20180123_Lumos_RSLC3_Stadlmann_Penninger_IMBA_mESC_intact_PNGaseF_HILIC_16.raw
Piezo-type mechanosensitive ion channel component 1 OS=Mus musculus GN=Piezo1 PE=1 SV=1 - [PIEZ1_MOUSE]|Piezo-type mechanosensitive ion channel component OS=Mus musculus GN=Piezo1 PE=1 SV=1 - [E9PUQ9_MOUSE]|Piezo-type mechanosensitive ion channel component (Fragment) OS=Mus musculus GN=Piezo1 PE=1 SV=1 - [F7AC58_MOUSE]	E2JF22;E9PUQ9;F7AC58	HTLELAPNSTAR	3	S9(HexNAc); T10(HexNAc)	N8(HexNAc): 99.69; S9(HexNAc): 99.69	HCD	1	1378.48	id=HexNAc2.Hex6_N-Glycan	0.54	231.84	6.54897e-24	6.54897e-24	0	572.62	3	0	0	150	3	572.619	1715.84	-1.36	41.21	116736	0	0	0	0	0	41073.1	0	2884.58	0	10998	10998	MS2	16/180	20180123_Lumos_RSLC3_Stadlmann_Penninger_IMBA_mESC_intact_PNGaseF_HILIC_17.raw
Piezo-type mechanosensitive ion channel component 1 OS=Mus musculus GN=Piezo1 PE=1 SV=1 - [PIEZ1_MOUSE]|Piezo-type mechanosensitive ion channel component OS=Mus musculus GN=Piezo1 PE=1 SV=1 - [E9PUQ9_MOUSE]|Piezo-type mechanosensitive ion channel component (Fragment) OS=Mus musculus GN=Piezo1 PE=1 SV=1 - [F7AC58_MOUSE]	E2JF22;E9PUQ9;F7AC58	HTLELAPNSTAR	3	N8(HexNAc)	N8(HexNAc): 99.79	HCD	1	1540.53	id=HexNAc2.Hex7_N-Glycan	0.89	596.99	1.999e-60	1.999e-60	4.89775e+06	504.93	3	0	0	89	3	504.927	1512.77	0.96	40.05	823278	0	0	0	0	0	162773	0	38674.3	0	10668	10668	MS2	40/240	20180123_Lumos_RSLC3_Stadlmann_Penninger_IMBA_mESC_intact_PNGaseF_HILIC_17.raw
Piezo-type mechanosensitive ion channel component 1 OS=Mus musculus GN=Piezo1 PE=1 SV=1 - [PIEZ1_MOUSE]|Piezo-type mechanosensitive ion channel component OS=Mus musculus GN=Piezo1 PE=1 SV=1 - [E9PUQ9_MOUSE]|Piezo-type mechanosensitive ion channel component (Fragment) OS=Mus musculus GN=Piezo1 PE=1 SV=1 - [F7AC58_MOUSE]	E2JF22;E9PUQ9;F7AC58	HTLELAPNSTAR	3	N8(HexNAc)	N8(HexNAc): 99.83	HCD	1	1702.58	id=HexNAc2.Hex8_N-Glycan	0.93	581.79	6.61566e-59	6.61566e-59	12321307	504.93	3	0	0	54	3	504.927	1512.77	0.41	39.94	1.52924e+06	0	0	0	0	0	335629	0	85478.5	0	10709	10709	MS2	39/240	20180123_Lumos_RSLC3_Stadlmann_Penninger_IMBA_mESC_intact_PNGaseF_HILIC_18.raw
Piezo-type mechanosensitive ion channel component 1 OS=Mus musculus GN=Piezo1 PE=1 SV=1 - [PIEZ1_MOUSE]|Piezo-type mechanosensitive ion channel component OS=Mus musculus GN=Piezo1 PE=1 SV=1 - [E9PUQ9_MOUSE]|Piezo-type mechanosensitive ion channel component (Fragment) OS=Mus musculus GN=Piezo1 PE=1 SV=1 - [F7AC58_MOUSE]	E2JF22;E9PUQ9;F7AC58	HTLELAPNSTAR	3	N8(HexNAc)	N8(HexNAc): 50; S9(HexNAc): 50	HCD	1	1864.63	id=HexNAc2.Hex9_N-Glycan	0.85	635.55	2.78808e-64	2.78808e-64	2.8446e+06	504.93	3	0	0	134	3	504.928	1512.77	2.41	39.88	395063	0	0	0	0	0	89666.9	0	24152.9	0	10697	10697	MS2	40/240	20180123_Lumos_RSLC3_Stadlmann_Penninger_IMBA_mESC_intact_PNGaseF_HILIC_18.raw
Piezo-type mechanosensitive ion channel component 1 OS=Mus musculus GN=Piezo1 PE=1 SV=1 - [PIEZ1_MOUSE]|Piezo-type mechanosensitive ion channel component OS=Mus musculus GN=Piezo1 PE=1 SV=1 - [E9PUQ9_MOUSE]|Piezo-type mechanosensitive ion channel component (Fragment) OS=Mus musculus GN=Piezo1 PE=1 SV=1 - [F7AC58_MOUSE]	E2JF22;E9PUQ9;F7AC58	HTLELAPNSTARR	3	N8(HexNAc)	N8(HexNAc): 99.32	HCD	1	1378.48	id=HexNAc2.Hex6_N-Glycan	0.86	182.85	5.18934e-19	5.18934e-19	0	556.96	3	1	9	150	3	556.962	1668.87	3.75	31.62	49032.3	0	0	0	0	0	12856.2	0	2433.66	0	8102	8102	MS2	16/262	20180123_Lumos_RSLC3_Stadlmann_Penninger_IMBA_mESC_intact_PNGaseF_HILIC_16.raw
Protein Zscan18 OS=Mus musculus GN=Zscan18 PE=1 SV=1 - [E9PUD6_MOUSE]	E9PUD6	AQPYQQEEPSQQQEPSQKDQPSQQEEPSQQQEPSQK	1			HCD	1				522.71	5.3592e-53	5.3592e-53	120101	1403.64	3	1	100	150	3	1403.64	4208.92	6.59	56.91	5222.66	0	0	0	0	0	2586.2	0	0	0	15648	15648	MS2	33/396	20180123_Lumos_RSLC3_Stadlmann_Penninger_IMBA_mESC_intact_PNGaseF_HILIC_19.raw
Protein Zscan18 OS=Mus musculus GN=Zscan18 PE=1 SV=1 - [E9PUD6_MOUSE]	E9PUD6	DQPSQQEELSQQEEPSQKDQCNQQEEPSQQQEPSQK	1	C21(Carbamidomethyl)		HCD	1				314.7	3.39151e-32	3.39151e-32	369214	1071.72	4	1	15	150	4	1071.72	4283.86	2.49	61.43	28806.9	0	1076.17	0	0	0	0	0	1491.74	0	16949	16949	MS2	26/408	20180123_Lumos_RSLC3_Stadlmann_Penninger_IMBA_mESC_intact_PNGaseF_HILIC_19.raw
Protein Zscan18 OS=Mus musculus GN=Zscan18 PE=1 SV=1 - [E9PUD6_MOUSE]	E9PUD6	DQPSQQEELSQQEEPSQKDQCNQQEEPSQQQEPSQK	1	C21(Carbamidomethyl); N22(Deamidated)	N22(Deamidated): 100	HCD	1				288.5	1.41099e-29	1.41099e-29	0	1428.96	3	1	0	150	3	1428.96	4284.85	3.9	61.41	4800.12	0	0	0	0	0	994.293	0	0	0	16942	16942	MS2	19/402	20180123_Lumos_RSLC3_Stadlmann_Penninger_IMBA_mESC_intact_PNGaseF_HILIC_19.raw
Protein Zscan18 OS=Mus musculus GN=Zscan18 PE=1 SV=1 - [E9PUD6_MOUSE]	E9PUD6	DQPSQQEELSQQEEPSQKDQCNQQEEPSQQQEPSQKDQPNQQAELSQQEEPSQK	1	C21(Carbamidomethyl); N22(Deamidated)	N22(Deamidated): 100	HCD	1				391.76	6.66176e-40	6.66176e-40	0	1270.76	5	2	0	150	5	1270.76	6349.77	-0.12	71.62	16484.5	0	2147.32	0	0	0	5986.64	0	1352.94	0	18848	18848	MS2	28/600	20180123_Lumos_RSLC3_Stadlmann_Penninger_IMBA_mESC_intact_PNGaseF_HILIC_20.raw
Protein Zscan18 OS=Mus musculus GN=Zscan18 PE=1 SV=1 - [E9PUD6_MOUSE]	E9PUD6	DQPSQQEEPSQQQEPSQKDQPSQQEELSQQEEPSQK	1			HCD	1				389.61	1.09514e-39	1.09514e-39	0	1049.22	4	1	0	150	4	1049.22	4193.85	-1.87	63.08	26240.1	0	2674.03	0	0	0	3878.74	0	1219.21	0	17397	17397	MS2	30/408	20180123_Lumos_RSLC3_Stadlmann_Penninger_IMBA_mESC_intact_PNGaseF_HILIC_18.raw
Protein Zscan18 OS=Mus musculus GN=Zscan18 PE=1 SV=1 - [E9PUD6_MOUSE]	E9PUD6	DQPSQQEEPSQQQEPSQKDQPSQQEELSQQEEPSQK	1			HCD	1				244.75	3.34609e-25	3.34609e-25	0	1049.22	4	1	58	150	4	1049.22	4193.86	-0.48	63.42	108677	0	6324.09	1133.49	0	0	26224.7	2143.1	1373.18	0	17497	17497	MS2	21/408	20180123_Lumos_RSLC3_Stadlmann_Penninger_IMBA_mESC_intact_PNGaseF_HILIC_18.raw
Erlin-1 (Fragment) OS=Mus musculus GN=Erlin1 PE=1 SV=1 - [E9PUH5_MOUSE]|Erlin-1 OS=Mus musculus GN=Erlin1 PE=1 SV=1 - [ERLN1_MOUSE]	E9PUH5;Q91X78	NYTADYDKTLIFNK	2	N1(HexNAc)	N1(HexNAc): 100	HCD	1	1702.58	id=HexNAc2.Hex8_N-Glycan	0.65	755.99	2.51756e-76	2.51756e-76	2.10737e+06	636.98	3	1	3	150	3	636.981	1908.93	2.44	89	426149	0	1486.82	0	0	0	76782.6	0	16748.1	0	24552	24552	MS2	43/276	20180123_Lumos_RSLC3_Stadlmann_Penninger_IMBA_mESC_intact_PNGaseF_HILIC_17.raw
Erlin-1 (Fragment) OS=Mus musculus GN=Erlin1 PE=1 SV=1 - [E9PUH5_MOUSE]|Erlin-1 OS=Mus musculus GN=Erlin1 PE=1 SV=1 - [ERLN1_MOUSE]	E9PUH5;Q91X78	NYTADYDKTLIFNK	2	N1(HexNAc)	N1(HexNAc): 49.95; T3(HexNAc): 49.95	HCD	1	1864.63	id=HexNAc2.Hex9_N-Glycan	0.72	887.99	1.59032e-89	1.59032e-89	9667730	636.98	3	1	10	39	3	636.979	1908.92	0.48	89.09	1.47682e+06	0	0	0	0	0	290872	0	74276.8	0	24707	24707	MS2	50/276	20180123_Lumos_RSLC3_Stadlmann_Penninger_IMBA_mESC_intact_PNGaseF_HILIC_18.raw
Protein Ankhd1 OS=Mus musculus GN=Ankhd1 PE=1 SV=1 - [E9PUR0_MOUSE]|Protein Ankhd1 OS=Mus musculus GN=Ankhd1 PE=1 SV=1 - [E9Q1M6_MOUSE]	E9PUR0;E9Q1M6	ENSEQPEGEDEENDEDVEQEIPIEPPSATTTTTIGISATSTTFTNVFGKK	2	N2(HexNAc); N13(Deamidated); N45(HexNAc)	Too many isoforms	HCD	1				421.69	6.78305e-43	6.78305e-43	0	1455.66	4	1	26	150	4	1455.66	5819.62	0	154.69	35084.9	0	0	0	0	0	0	0	5850.05	1918.34	43304	43304	MS2	43/1638	20180123_Lumos_RSLC3_Stadlmann_Penninger_IMBA_mESC_intact_PNGaseF_HILIC_15.raw
Protein Ankhd1 OS=Mus musculus GN=Ankhd1 PE=1 SV=1 - [E9PUR0_MOUSE]|Protein Ankhd1 OS=Mus musculus GN=Ankhd1 PE=1 SV=1 - [E9Q1M6_MOUSE]|Protein Ankhd1 (Fragment) OS=Mus musculus GN=Ankhd1 PE=1 SV=1 - [F7DE17_MOUSE]	E9PUR0;E9Q1M6;F7DE17	GGGAGGNSDSDNIDSTDCNSESSSGGK	3	C18(Carbamidomethyl)		HCD	1				900.41	9.10654e-91	9.10654e-91	1.41535e+06	844.66	3	0	6	150	3	844.662	2531.97	2.27	37.74	17090.8	0	0	0	0	0	2623.3	0	3640.21	0	9987	9987	MS2	52/266	20180123_Lumos_RSLC3_Stadlmann_Penninger_IMBA_mESC_intact_PNGaseF_HILIC_17.raw
Protein Ankhd1 OS=Mus musculus GN=Ankhd1 PE=1 SV=1 - [E9PUR0_MOUSE]|Protein Ankhd1 OS=Mus musculus GN=Ankhd1 PE=1 SV=1 - [E9Q1M6_MOUSE]|Protein Ankhd1 (Fragment) OS=Mus musculus GN=Ankhd1 PE=1 SV=1 - [F7DE17_MOUSE]	E9PUR0;E9Q1M6;F7DE17	GGGAGGNSDSDNIDSTDCNSESSSGGK	3	N7(Deamidated); C18(Carbamidomethyl)	N7(Deamidated): 100	HCD	1				745.26	2.97585e-75	2.97585e-75	1.26064e+06	844.99	3	0	13	150	3	844.989	2532.95	0.97	44.53	15681.6	0	2089.32	0	0	0	2188.28	0	3755.27	0	11818	11818	MS2	48/266	20180123_Lumos_RSLC3_Stadlmann_Penninger_IMBA_mESC_intact_PNGaseF_HILIC_16.raw
Glucocorticoid receptor OS=Mus musculus GN=Nr3c1 PE=1 SV=1 - [E9PUR6_MOUSE]|Glucocorticoid receptor OS=Mus musculus GN=Nr3c1 PE=1 SV=1 - [E9PYV1_MOUSE]|Glucocorticoid receptor (Fragment) OS=Mus musculus GN=Nr3c1 PE=1 SV=1 - [E9Q310_MOUSE]|Glucocorticoid receptor (Fragment) OS=Mus musculus GN=Nr3c1 PE=1 SV=5 - [E9Q8A6_MOUSE]	E9PUR6;E9PYV1;E9Q310;E9Q8A6	GSASNAQQQQQQQQQQQQQQQQQPQPDLSK	4			HCD	1				527.94	1.60637e-53	1.60637e-53	0	1150.21	3	0	0	150	3	1150.21	3448.62	-0.4	48.3	21087.5	0	1711.5	0	0	0	4723.21	0	0	0	13105	13105	MS2	38/248	20180123_Lumos_RSLC3_Stadlmann_Penninger_IMBA_mESC_intact_PNGaseF_HILIC_18.raw
Glucocorticoid receptor OS=Mus musculus GN=Nr3c1 PE=1 SV=1 - [E9PUR6_MOUSE]|Glucocorticoid receptor OS=Mus musculus GN=Nr3c1 PE=1 SV=1 - [E9PYV1_MOUSE]|Glucocorticoid receptor (Fragment) OS=Mus musculus GN=Nr3c1 PE=1 SV=1 - [E9Q310_MOUSE]|Glucocorticoid receptor (Fragment) OS=Mus musculus GN=Nr3c1 PE=1 SV=5 - [E9Q8A6_MOUSE]	E9PUR6;E9PYV1;E9Q310;E9Q8A6	GSASNAQQQQQQQQQQQQQQQQQPQPDLSK	4	N5(Deamidated)	N5(Deamidated): 100	HCD	1				451.55	6.99988e-46	6.99988e-46	876781	1150.54	3	0	4	150	3	1150.54	3449.6	0.55	51.56	31548.7	0	3359.02	1155.87	0	0	9544.22	0	0	0	14127	14127	MS2	31/287	20180123_Lumos_RSLC3_Stadlmann_Penninger_IMBA_mESC_intact_PNGaseF_HILIC_19.raw
Glucocorticoid receptor OS=Mus musculus GN=Nr3c1 PE=1 SV=1 - [E9PUR6_MOUSE]|Glucocorticoid receptor OS=Mus musculus GN=Nr3c1 PE=1 SV=1 - [E9PYV1_MOUSE]|Glucocorticoid receptor (Fragment) OS=Mus musculus GN=Nr3c1 PE=1 SV=1 - [E9Q310_MOUSE]|Glucocorticoid receptor (Fragment) OS=Mus musculus GN=Nr3c1 PE=1 SV=5 - [E9Q8A6_MOUSE]	E9PUR6;E9PYV1;E9Q310;E9Q8A6	GSASNAQQQQQQQQQQQQQQQQQPQPDLSK	4			HCD	1				416.59	2.19502e-42	2.19502e-42	182299	1150.21	3	0	5	150	3	1150.21	3448.62	1.19	48.62	24302.5	0	2995.3	865.912	0	0	9573.42	0	1976.1	0	12555	12555	MS2	31/251	20180123_Lumos_RSLC3_Stadlmann_Penninger_IMBA_mESC_intact_PNGaseF_HILIC_20.raw
Glucocorticoid receptor OS=Mus musculus GN=Nr3c1 PE=1 SV=1 - [E9PUR6_MOUSE]|Glucocorticoid receptor OS=Mus musculus GN=Nr3c1 PE=1 SV=1 - [E9PYV1_MOUSE]|Glucocorticoid receptor (Fragment) OS=Mus musculus GN=Nr3c1 PE=1 SV=1 - [E9Q310_MOUSE]|Glucocorticoid receptor (Fragment) OS=Mus musculus GN=Nr3c1 PE=1 SV=5 - [E9Q8A6_MOUSE]	E9PUR6;E9PYV1;E9Q310;E9Q8A6	GSASNAQQQQQQQQQQQQQQQQQPQPDLSK	4	N5(Deamidated)	N5(Deamidated): 100	HCD	1				318.28	1.48622e-32	1.48622e-32	0	863.16	4	0	0	150	4	863.158	3449.61	2.37	53.93	12273.2	0	1422.83	0	0	0	4070.78	0	0	0	14807	14807	MS2	21/320	20180123_Lumos_RSLC3_Stadlmann_Penninger_IMBA_mESC_intact_PNGaseF_HILIC_19.raw
Glucocorticoid receptor OS=Mus musculus GN=Nr3c1 PE=1 SV=1 - [E9PUR6_MOUSE]|Glucocorticoid receptor OS=Mus musculus GN=Nr3c1 PE=1 SV=1 - [E9PYV1_MOUSE]|Glucocorticoid receptor (Fragment) OS=Mus musculus GN=Nr3c1 PE=1 SV=1 - [E9Q310_MOUSE]|Glucocorticoid receptor (Fragment) OS=Mus musculus GN=Nr3c1 PE=1 SV=5 - [E9Q8A6_MOUSE]	E9PUR6;E9PYV1;E9Q310;E9Q8A6	GSASNAQQQQQQQQQQQQQQQQQPQPDLSK	4	N5(Deamidated)	N5(Deamidated): 100	HCD	1				308.64	1.36913e-31	1.36913e-31	396155	1150.54	3	0	14	150	3	1150.54	3449.61	1.3	52.05	50771.4	0	5116.78	0	0	0	19185.8	0	943.897	0	14258	14258	MS2	24/326	20180123_Lumos_RSLC3_Stadlmann_Penninger_IMBA_mESC_intact_PNGaseF_HILIC_19.raw
Glucocorticoid receptor OS=Mus musculus GN=Nr3c1 PE=1 SV=1 - [E9PUR6_MOUSE]|Glucocorticoid receptor OS=Mus musculus GN=Nr3c1 PE=1 SV=1 - [E9PYV1_MOUSE]|Glucocorticoid receptor (Fragment) OS=Mus musculus GN=Nr3c1 PE=1 SV=1 - [E9Q310_MOUSE]|Glucocorticoid receptor (Fragment) OS=Mus musculus GN=Nr3c1 PE=1 SV=5 - [E9Q8A6_MOUSE]	E9PUR6;E9PYV1;E9Q310;E9Q8A6	GSASNAQQQQQQQQQQQQQQQQQPQPDLSK	4	N5(Deamidated)	N5(Deamidated): 100	HCD	1				297.64	1.72022e-30	1.72022e-30	292839	863.16	4	0	6	150	4	863.156	3449.6	0.46	52.09	10951.5	0	1067.45	0	0	0	3984.36	0	0	0	14271	14271	MS2	20/326	20180123_Lumos_RSLC3_Stadlmann_Penninger_IMBA_mESC_intact_PNGaseF_HILIC_19.raw
Glucocorticoid receptor OS=Mus musculus GN=Nr3c1 PE=1 SV=1 - [E9PUR6_MOUSE]|Glucocorticoid receptor OS=Mus musculus GN=Nr3c1 PE=1 SV=1 - [E9PYV1_MOUSE]|Glucocorticoid receptor (Fragment) OS=Mus musculus GN=Nr3c1 PE=1 SV=1 - [E9Q310_MOUSE]|Glucocorticoid receptor (Fragment) OS=Mus musculus GN=Nr3c1 PE=1 SV=5 - [E9Q8A6_MOUSE]	E9PUR6;E9PYV1;E9Q310;E9Q8A6	GSASNAQQQQQQQQQQQQQQQQQPQPDLSK	4	N5(Deamidated)	N5(Deamidated): 100	HCD	1				260.52	8.87634e-27	8.87634e-27	143791	1150.54	3	0	0	150	3	1150.54	3449.6	-0.61	53.96	21683.7	0	2551.4	0	0	0	5446.34	0	0	0	14817	14817	MS2	22/245	20180123_Lumos_RSLC3_Stadlmann_Penninger_IMBA_mESC_intact_PNGaseF_HILIC_19.raw
Glucocorticoid receptor OS=Mus musculus GN=Nr3c1 PE=1 SV=1 - [E9PUR6_MOUSE]|Glucocorticoid receptor OS=Mus musculus GN=Nr3c1 PE=1 SV=1 - [E9PYV1_MOUSE]|Glucocorticoid receptor (Fragment) OS=Mus musculus GN=Nr3c1 PE=1 SV=1 - [E9Q310_MOUSE]|Glucocorticoid receptor (Fragment) OS=Mus musculus GN=Nr3c1 PE=1 SV=5 - [E9Q8A6_MOUSE]	E9PUR6;E9PYV1;E9Q310;E9Q8A6	GSASNAQQQQQQQQQQQQQQQQQPQPDLSK	4	N5(Deamidated)	N5(Deamidated): 100	HCD	1				203.23	4.75329e-21	4.75329e-21	325772	1150.54	3	0	41	150	3	1150.54	3449.6	-0.08	51.04	119877	0	18599.2	4776.27	0	0	38200.2	1573.78	2435.98	0	13970	13970	MS2	18/305	20180123_Lumos_RSLC3_Stadlmann_Penninger_IMBA_mESC_intact_PNGaseF_HILIC_19.raw
Tetratricopeptide repeat protein 17 OS=Mus musculus GN=Ttc17 PE=2 SV=1 - [TTC17_MOUSE]|Tetratricopeptide repeat protein 17 OS=Mus musculus GN=Ttc17 PE=1 SV=1 - [A2AFY7_MOUSE]|Tetratricopeptide repeat protein 17 OS=Mus musculus GN=Ttc17 PE=1 SV=1 - [A2AGG1_MOUSE]	E9PVB5;A2AFY7;A2AGG1	LESTVVEESNGSDEVEKSDETK	3	T21(HexNAc)	S9(HexNAc): 99.69	HCD	1	1378.48	id=HexNAc2.Hex6_N-Glycan	0.74	243.74	4.22624e-25	4.22624e-25	239697	872.06	3	1	100	150	3	872.06	2614.16	-3.63	56.39	48322.2	0	0	0	0	0	9064.93	0	1473.6	0	15451	15451	MS2	19/352	20180123_Lumos_RSLC3_Stadlmann_Penninger_IMBA_mESC_intact_PNGaseF_HILIC_18.raw
Tetratricopeptide repeat protein 17 OS=Mus musculus GN=Ttc17 PE=2 SV=1 - [TTC17_MOUSE]|Tetratricopeptide repeat protein 17 OS=Mus musculus GN=Ttc17 PE=1 SV=1 - [A2AFY7_MOUSE]|Tetratricopeptide repeat protein 17 OS=Mus musculus GN=Ttc17 PE=1 SV=1 - [A2AGG1_MOUSE]	E9PVB5;A2AFY7;A2AGG1	LESTVVEESNGSDEVEKSDETK	3	T21(HexNAc)	S9(HexNAc): 49.93; N10(HexNAc): 49.93	HCD	1	1702.58	id=HexNAc2.Hex8_N-Glycan	1.02	368.45	1.42833e-37	1.42833e-37	0	872.07	3	1	0	150	3	872.068	2614.19	6.11	56.21	53877	0	0	0	0	0	10531.1	0	2194.79	0	15445	15445	MS2	25/352	20180123_Lumos_RSLC3_Stadlmann_Penninger_IMBA_mESC_intact_PNGaseF_HILIC_19.raw
Protein Zfp282 OS=Mus musculus GN=Zfp282 PE=4 SV=1 - [E9PVC2_MOUSE]	E9PVC2	STGGEAQPTGEGSAGGGGGGGSGGGGGTGAGSGNSTGAGAGSGCGSCCPGGLRR	1	C44(Carbamidomethyl); C47(Carbamidomethyl); C48(Carbamidomethyl)		HCD	1				1556.36	2.3105e-156	2.3105e-156	327039	1118.22	4	1	6	150	4	1118.22	4469.85	0.7	52.02	17357.5	0	2542.07	0	0	0	6084.66	0	0	0	14253	14253	MS2	88/600	20180123_Lumos_RSLC3_Stadlmann_Penninger_IMBA_mESC_intact_PNGaseF_HILIC_19.raw
Protein Zfp282 OS=Mus musculus GN=Zfp282 PE=4 SV=1 - [E9PVC2_MOUSE]	E9PVC2	STGGEAQPTGEGSAGGGGGGGSGGGGGTGAGSGNSTGAGAGSGCGSCCPGGLRR	1	N34(Deamidated); C44(Carbamidomethyl); C47(Carbamidomethyl); C48(Carbamidomethyl)	N34(Deamidated): 100	HCD	1				648.64	1.36748e-65	1.36748e-65	212438	1490.95	3	1	59	150	3	1490.95	4470.84	2.49	52.01	35397.9	0	0	0	0	0	13107.6	0	4227.94	0	14250	14250	MS2	40/600	20180123_Lumos_RSLC3_Stadlmann_Penninger_IMBA_mESC_intact_PNGaseF_HILIC_19.raw
Eukaryotic translation initiation factor 4 gamma 1 OS=Mus musculus GN=Eif4g1 PE=1 SV=1 - [E9PVC5_MOUSE]|Eukaryotic translation initiation factor 4 gamma 1 OS=Mus musculus GN=Eif4g1 PE=1 SV=1 - [E9PVC6_MOUSE]|Eukaryotic translation initiation factor 4 gamma 1 OS=Mus musculus GN=Eif4g1 PE=1 SV=1 - [E9Q9E1_MOUSE]|Eukaryotic translation initiation factor 4 gamma 1 OS=Mus musculus GN=Eif4g1 PE=1 SV=1 …	E9PVC5;E9PVC6;E9Q9E1;Q6NZJ6	GSSGGSGAKPSDTASEATRPATLNR	4			HCD	1				343.31	4.66752e-35	4.66752e-35	441855	594.54	4	0	28	150	4	594.542	2375.15	-2.88	40.14	15663.4	0	0	1069.13	0	0	4044.56	0	0	0	10394	10394	MS2	23/256	20180123_Lumos_RSLC3_Stadlmann_Penninger_IMBA_mESC_intact_PNGaseF_HILIC_15.raw
Protein Armcx4 OS=Mus musculus GN=Armcx4 PE=1 SV=1 - [E9PWM3_MOUSE]	E9PWM3	GNPNPTPKTEAGTATTSSAQTNVTSSQGETTPGAK	1	N22(HexNAc)	S17(HexNAc): 49.81; S18(HexNAc): 49.81	HCD	1	406.159	id=HexNAc2_NO-Glycan	0.53	488.98	1.26528e-49	1.26528e-49	644215	1197.89	3	1	68	150	3	1197.89	3591.66	-8.81	52.03	148229	0	0	0	0	0	17555.9	0	4447.38	0	14098	14098	MS2	42/787	20180123_Lumos_RSLC3_Stadlmann_Penninger_IMBA_mESC_intact_PNGaseF_HILIC_17.raw
Protein Armcx4 OS=Mus musculus GN=Armcx4 PE=1 SV=1 - [E9PWM3_MOUSE]	E9PWM3	GNPNPTPKTEAGTATTSSAQTNVTSSQGETTPGAK	1	N2(HexNAc)	N22(HexNAc): 99.17	HCD	1				699.26	1.18638e-70	1.18638e-70	2535247	1197.9	3	1	7	139	3	1197.9	3591.69	-0.47	53.03	206445	0	0	0	0	0	19049	0	0	0	14268	14268	MS2	58/773	20180123_Lumos_RSLC3_Stadlmann_Penninger_IMBA_mESC_intact_PNGaseF_HILIC_16.raw
Protein Armcx4 OS=Mus musculus GN=Armcx4 PE=1 SV=1 - [E9PWM3_MOUSE]	E9PWM3	SWTGTGDQSDGAAKPGFENQTSDEGSWAGTIGQPSGGSK	1			HCD	1				599.03	1.25049e-60	1.25049e-60	12026619	1285.9	3	0	8	22	3	1285.9	3855.7	0.43	111.4	295611	0	0	0	0	0	0	0	0	0	31081	31081	MS2	45/433	20180123_Lumos_RSLC3_Stadlmann_Penninger_IMBA_mESC_intact_PNGaseF_HILIC_15.raw
Protein Armcx4 OS=Mus musculus GN=Armcx4 PE=1 SV=1 - [E9PWM3_MOUSE]	E9PWM3	VKGNPNPTPKTEAGTATTSSAQTNVTSSQGETTPGAK	1	N4(HexNAc)	T18(HexNAc): 33.3; S19(HexNAc): 33.3; S20(HexNAc): 33.3	HCD	1				1140.58	8.7551e-115	8.7551e-115	0	1273.62	3	2	0	150	3	1273.62	3818.85	0.47	46.51	36083	0	0	0	0	0	1252.03	0	0	0	12405	12405	MS2	80/818	20180123_Lumos_RSLC3_Stadlmann_Penninger_IMBA_mESC_intact_PNGaseF_HILIC_16.raw
Protein Armcx4 OS=Mus musculus GN=Armcx4 PE=1 SV=1 - [E9PWM3_MOUSE]	E9PWM3	VKGNPNPTPKTEAGTATTSSAQTNVTSSQGETTPGAK	1	N4(HexNAc)	T23(HexNAc): 99.57	HCD	1				1091.71	6.7519e-110	6.7519e-110	6.57729e+06	955.47	4	2	3	82	4	955.468	3818.85	-0.41	46.51	787116	0	0	0	0	0	16179.3	0	0	0	12404	12404	MS2	74/818	20180123_Lumos_RSLC3_Stadlmann_Penninger_IMBA_mESC_intact_PNGaseF_HILIC_16.raw
Protein Armcx4 OS=Mus musculus GN=Armcx4 PE=1 SV=1 - [E9PWM3_MOUSE]	E9PWM3	VKGNPNPTPKTEAGTATTSSAQTNVTSSQGETTPGAK	1	N6(HexNAc); N24(Deamidated)	T23(HexNAc): 100; N24(Deamidated): 100	HCD	1				813.62	4.34814e-82	4.34814e-82	874905	1273.96	3	2	44	150	3	1273.96	3819.86	6.6	46.49	33006.8	0	0	0	0	0	0	0	0	0	12400	12400	MS2	57/826	20180123_Lumos_RSLC3_Stadlmann_Penninger_IMBA_mESC_intact_PNGaseF_HILIC_16.raw
Protein Armcx4 OS=Mus musculus GN=Armcx4 PE=1 SV=1 - [E9PWM3_MOUSE]	E9PWM3	VKGNPNPTPKTEAGTATTSSAQTNVTSSQGETTPGAK	1	N4(HexNAc); N24(Deamidated)	T23(HexNAc): 99.61; N24(Deamidated): 100	HCD	1				536.77	2.10487e-54	2.10487e-54	0	955.72	4	2	31	150	4	955.721	3819.86	6.39	46.2	93012	0	906.713	0	0	0	9663.29	0	807.972	0	12413	12413	MS2	42/818	20180123_Lumos_RSLC3_Stadlmann_Penninger_IMBA_mESC_intact_PNGaseF_HILIC_17.raw
Cell cycle checkpoint protein RAD1 OS=Mus musculus GN=Rad1 PE=4 SV=1 - [E9PY19_MOUSE]	E9PY19	VTVENAKCVQANAFIQGL	1	N5(Deamidated); C8(Carbamidomethyl); N12(HexNAc)	N5(HexNAc): 49.77; N5(Deamidated): 49.77; N12(HexNAc): 49.77; N12(Deamidated): 50.23	HCD	1	1386.49	id=HexNAc3.Hex3.NeuNAc1_N-Glycan	0.33	252.5	5.62583e-26	5.62583e-26	3.22052e+06	722.7	3	1	6	54	3	722.701	2166.09	5.98	129	1.13754e+06	0	0	0	0	0	145317	0	32502	0	36174	36174	MS2	18/328	20180123_Lumos_RSLC3_Stadlmann_Penninger_IMBA_mESC_intact_PNGaseF_HILIC_15.raw
Cell cycle checkpoint protein RAD1 OS=Mus musculus GN=Rad1 PE=4 SV=1 - [E9PY19_MOUSE]	E9PY19	VTVENAKCVQANAFIQGL	1	N5(Deamidated); C8(Carbamidomethyl); N12(HexNAc)	N5(Deamidated): 98.04; N12(HexNAc): 97.06	HCD	1	2043.74	id=HexNAc4.Hex4.dHex2.NeuNAc1_N-Glycan	0.31	224.46	3.58122e-23	3.58122e-23	1.90026e+06	542.28	4	1	5	150	4	542.277	2166.08	4.66	127.72	830555	0	1045.56	0	0	0	255599	20455.3	34888	0	35001	35001	MS2	16/328	20180123_Lumos_RSLC3_Stadlmann_Penninger_IMBA_mESC_intact_PNGaseF_HILIC_17.raw
Disintegrin and metalloproteinase domain-containing protein 10 OS=Mus musculus GN=Adam10 PE=1 SV=1 - [E9PYF2_MOUSE]|Disintegrin and metalloproteinase domain-containing protein 10 OS=Mus musculus GN=Adam10 PE=1 SV=2 - [ADA10_MOUSE]	E9PYF2;O35598	FSLCSIRNISQVLEK	2	C4(Carbamidomethyl); N8(HexNAc)	S2(HexNAc): 50; N8(HexNAc): 50	HCD	1	1540.53	id=HexNAc2.Hex7_N-Glycan	0.95	311.01	7.91756e-32	7.91756e-32	0	666.35	3	1	38	150	3	666.352	1997.04	2.78	124.35	92320	0	0	0	0	0	18503.4	0	2479.93	0	34821	34821	MS2	25/316	20180123_Lumos_RSLC3_Stadlmann_Penninger_IMBA_mESC_intact_PNGaseF_HILIC_15.raw
Disintegrin and metalloproteinase domain-containing protein 10 OS=Mus musculus GN=Adam10 PE=1 SV=1 - [E9PYF2_MOUSE]|Disintegrin and metalloproteinase domain-containing protein 10 OS=Mus musculus GN=Adam10 PE=1 SV=2 - [ADA10_MOUSE]	E9PYF2;O35598	INTTSDEKDPTNPFR	2	N2(HexNAc)	N2(HexNAc): 100	HCD	1	1864.63	id=HexNAc2.Hex9_N-Glycan	0.74	804.72	3.37123e-81	3.37123e-81	1.72244e+06	646.64	3	1	0	150	3	646.638	1937.9	-4.93	60.75	219791	0	1342.72	0	0	0	39581.1	0	9996.76	0	16709	16709	MS2	47/313	20180123_Lumos_RSLC3_Stadlmann_Penninger_IMBA_mESC_intact_PNGaseF_HILIC_18.raw
Disintegrin and metalloproteinase domain-containing protein 10 OS=Mus musculus GN=Adam10 PE=1 SV=1 - [E9PYF2_MOUSE]|Disintegrin and metalloproteinase domain-containing protein 10 OS=Mus musculus GN=Adam10 PE=1 SV=2 - [ADA10_MOUSE]	E9PYF2;O35598	INTTSDEKDPTNPFR	2	N2(HexNAc)	N2(HexNAc): 100	HCD	1	1864.63	id=HexNAc2.Hex9_N-Glycan	0.81	685.3	2.95343e-69	2.95343e-69	1319154	646.64	3	1	0	150	3	646.642	1937.91	1.5	61.42	250275	0	4466.11	1546.01	0	0	54380	0	14232.9	0	16947	16947	MS2	45/313	20180123_Lumos_RSLC3_Stadlmann_Penninger_IMBA_mESC_intact_PNGaseF_HILIC_19.raw
Disintegrin and metalloproteinase domain-containing protein 10 OS=Mus musculus GN=Adam10 PE=1 SV=1 - [E9PYF2_MOUSE]|Disintegrin and metalloproteinase domain-containing protein 10 OS=Mus musculus GN=Adam10 PE=1 SV=2 - [ADA10_MOUSE]	E9PYF2;O35598	INTTSDEKDPTNPFRFPNIGVEK	2	N2(HexNAc)	N2(HexNAc): 100	HCD	1	1702.58	id=HexNAc2.Hex8_N-Glycan	0.74	709.72	1.06759e-71	1.06759e-71	974415	706.35	4	2	4	103	4	706.353	2822.39	1.4	103.94	347888	0	0	0	0	0	65737.9	0	12857.7	0	28721	28721	MS2	48/511	20180123_Lumos_RSLC3_Stadlmann_Penninger_IMBA_mESC_intact_PNGaseF_HILIC_17.raw
Disintegrin and metalloproteinase domain-containing protein 10 OS=Mus musculus GN=Adam10 PE=1 SV=1 - [E9PYF2_MOUSE]|Disintegrin and metalloproteinase domain-containing protein 10 OS=Mus musculus GN=Adam10 PE=1 SV=2 - [ADA10_MOUSE]	E9PYF2;O35598	INTTSDEKDPTNPFRFPNIGVEK	2	N2(HexNAc)	N2(HexNAc): 100	HCD	1	1864.63	id=HexNAc2.Hex9_N-Glycan	0.75	839.38	1.15455e-84	1.15455e-84	2.40189e+06	706.35	4	2	1	77	4	706.353	2822.39	1.72	104.91	658732	0	0	0	0	0	127139	0	25257.4	0	28561	28561	MS2	56/511	20180123_Lumos_RSLC3_Stadlmann_Penninger_IMBA_mESC_intact_PNGaseF_HILIC_18.raw
Disintegrin and metalloproteinase domain-containing protein 10 OS=Mus musculus GN=Adam10 PE=1 SV=1 - [E9PYF2_MOUSE]|Disintegrin and metalloproteinase domain-containing protein 10 OS=Mus musculus GN=Adam10 PE=1 SV=2 - [ADA10_MOUSE]	E9PYF2;O35598	INTTSDEKDPTNPFRFPNIGVEK	2	N2(HexNAc)	N2(HexNAc): 100	HCD	1	1864.63	id=HexNAc2.Hex9_N-Glycan	0.93	780.59	8.72354e-79	8.72354e-79	2.25568e+06	706.35	4	2	10	73	4	706.354	2822.39	3.1	103.84	719290	0	8253.39	1947.82	0	0	136748	0	32031.8	0	28686	28686	MS2	53/511	20180123_Lumos_RSLC3_Stadlmann_Penninger_IMBA_mESC_intact_PNGaseF_HILIC_17.raw
Disintegrin and metalloproteinase domain-containing protein 10 OS=Mus musculus GN=Adam10 PE=1 SV=1 - [E9PYF2_MOUSE]|Disintegrin and metalloproteinase domain-containing protein 10 OS=Mus musculus GN=Adam10 PE=1 SV=2 - [ADA10_MOUSE]	E9PYF2;O35598	INTTSDEKDPTNPFRFPNIGVEK	2	S5(HexNAc)	N2(HexNAc): 99.65	HCD	1	1864.63	id=HexNAc2.Hex9_N-Glycan	0.84	364.93	3.21431e-37	3.21431e-37	0	706.35	4	2	30	150	4	706.346	2822.36	-8.32	105.02	81314	0	1984.49	0	0	0	17190.9	0	4150.73	0	28645	28645	MS2	26/383	20180123_Lumos_RSLC3_Stadlmann_Penninger_IMBA_mESC_intact_PNGaseF_HILIC_19.raw
Disintegrin and metalloproteinase domain-containing protein 10 OS=Mus musculus GN=Adam10 PE=1 SV=1 - [E9PYF2_MOUSE]|Disintegrin and metalloproteinase domain-containing protein 10 OS=Mus musculus GN=Adam10 PE=1 SV=2 - [ADA10_MOUSE]	E9PYF2;O35598	IRINTTSDEKDPTNPFR	2	N4(HexNAc)	N4(HexNAc): 99.72	HCD	1	1864.63	id=HexNAc2.Hex9_N-Glycan	0.53	389.72	1.06597e-39	1.06597e-39	2.86346e+06	552.53	4	2	18	92	4	552.53	2207.1	1.61	66.59	650824	0	120536	28241	0	0	90492.9	0	33657	0	18416	18416	MS2	29/358	20180123_Lumos_RSLC3_Stadlmann_Penninger_IMBA_mESC_intact_PNGaseF_HILIC_18.raw
Disintegrin and metalloproteinase domain-containing protein 10 OS=Mus musculus GN=Adam10 PE=1 SV=1 - [E9PYF2_MOUSE]|Disintegrin and metalloproteinase domain-containing protein 10 OS=Mus musculus GN=Adam10 PE=1 SV=2 - [ADA10_MOUSE]	E9PYF2;O35598	IRINTTSDEKDPTNPFR	2	N4(HexNAc)	N4(HexNAc): 98.8	HCD	1	1864.63	id=HexNAc2.Hex9_N-Glycan	0.59	204.9	3.23674e-21	3.23674e-21	350027	736.37	3	2	0	150	3	736.371	2207.1	1.48	66.58	50040.6	0	2578.63	0	0	0	15125.9	1466.69	1585.23	0	18414	18414	MS2	15/358	20180123_Lumos_RSLC3_Stadlmann_Penninger_IMBA_mESC_intact_PNGaseF_HILIC_18.raw
Disintegrin and metalloproteinase domain-containing protein 10 OS=Mus musculus GN=Adam10 PE=1 SV=1 - [E9PYF2_MOUSE]|Disintegrin and metalloproteinase domain-containing protein 10 OS=Mus musculus GN=Adam10 PE=1 SV=2 - [ADA10_MOUSE]	E9PYF2;O35598	NISQVLEK	2	N1(HexNAc)	N1(HexNAc): 99.84	HCD	1	1864.63	id=HexNAc2.Hex9_N-Glycan	1.5	383.16	4.83422e-39	4.83422e-39	414741	378.54	3	0	13	150	3	378.54	1133.61	0.39	53.21	179616	0	1552.29	0	0	0	35214.9	0	8172.66	0	14526	14526	MS2	24/139	20180123_Lumos_RSLC3_Stadlmann_Penninger_IMBA_mESC_intact_PNGaseF_HILIC_18.raw
Disintegrin and metalloproteinase domain-containing protein 10 OS=Mus musculus GN=Adam10 PE=1 SV=1 - [E9PYF2_MOUSE]|Disintegrin and metalloproteinase domain-containing protein 10 OS=Mus musculus GN=Adam10 PE=1 SV=2 - [ADA10_MOUSE]	E9PYF2;O35598	NISQVLEKK	2	S3(HexNAc)	N1(HexNAc): 99.81	HCD	1	1702.58	id=HexNAc2.Hex8_N-Glycan	1.32	389.71	1.06966e-39	1.06966e-39	442775	421.24	3	1	4	150	3	421.239	1261.7	1.25	39.24	160633	0	17036.4	3683.74	0	0	34990.4	0	9543.27	0	10426	10426	MS2	24/129	20180123_Lumos_RSLC3_Stadlmann_Penninger_IMBA_mESC_intact_PNGaseF_HILIC_17.raw
Protein Lmo7 OS=Mus musculus GN=Lmo7 PE=1 SV=1 - [E9PYF4_MOUSE]|Protein Lmo7 OS=Mus musculus GN=Lmo7 PE=1 SV=1 - [E9PYI7_MOUSE]|Protein Lmo7 (Fragment) OS=Mus musculus GN=Lmo7 PE=1 SV=1 - [F6TFN2_MOUSE]|Protein Lmo7 (Fragment) OS=Mus musculus GN=Lmo7 PE=1 SV=1 - [F6VG99_MOUSE]	E9PYF4;E9PYI7;F6TFN2;F6VG99	STTELNDPLIEKNGSSK	4	N13(HexNAc)	N13(HexNAc): 100	HCD	1	1702.58	id=HexNAc2.Hex8_N-Glycan	0.81	455.47	2.83618e-46	2.83618e-46	362375	679.34	3	1	8	150	3	679.341	2036.01	3.3	56.3	84945.7	0	1123.51	0	0	0	19271.2	0	3609.58	0	15428	15428	MS2	30/364	20180123_Lumos_RSLC3_Stadlmann_Penninger_IMBA_mESC_intact_PNGaseF_HILIC_18.raw
Protein Setd1a OS=Mus musculus GN=Setd1a PE=1 SV=1 - [E9PYH6_MOUSE]	E9PYH6	HFSTSSAPATTATATSATAAATAASSSSSSSSSSSSSSSSSSSASQFR	1			HCD	1				957.09	1.9564e-96	1.9564e-96	0	1470.32	3	0	0	150	3	1470.32	4408.93	-1.08	86.02	4056.47	0	0	0	0	0	1003.28	0	0	0	23751	23751	MS2	53/365	20180123_Lumos_RSLC3_Stadlmann_Penninger_IMBA_mESC_intact_PNGaseF_HILIC_17.raw
Protein Setd1a OS=Mus musculus GN=Setd1a PE=1 SV=1 - [E9PYH6_MOUSE]	E9PYH6	RHFSTSSAPATTATATSATAAATAASSSSSSSSSSSSSSSSSSSASQFR	1			HCD	1				990.75	8.4195e-100	8.4195e-100	0	1142.01	4	1	9	150	4	1142.01	4565.04	-0.59	75.62	15371.3	0	1120.18	0	0	0	4431.28	0	0	0	20814	20814	MS2	60/556	20180123_Lumos_RSLC3_Stadlmann_Penninger_IMBA_mESC_intact_PNGaseF_HILIC_17.raw
Protein Setd1a OS=Mus musculus GN=Setd1a PE=1 SV=1 - [E9PYH6_MOUSE]	E9PYH6	SSSDTAAYPAGTTVGGTPGNGTPCSQDTNFSSSR	1	N20(Deamidated); C24(Carbamidomethyl)	N20(Deamidated): 100	HCD	1				282.41	5.7347e-29	5.7347e-29	510583	1112.81	3	0	67	150	3	1112.81	3336.42	1.05	92.79	14476.3	0	2002.21	0	0	0	0	0	0	0	25059	25059	MS2	22/345	20180123_Lumos_RSLC3_Stadlmann_Penninger_IMBA_mESC_intact_PNGaseF_HILIC_16.raw
Protein Setd1a OS=Mus musculus GN=Setd1a PE=1 SV=1 - [E9PYH6_MOUSE]	E9PYH6	SSSDTAAYPAGTTVGGTPGNGTPCSQDTNFSSSRQDTPSSFGQFTPQSSQGTPYTSR	1	N20(Deamidated); C24(Carbamidomethyl)	N20(Deamidated): 99.26	HCD	1				429.63	1.09016e-43	1.09016e-43	0	1165.12	5	1	0	150	5	1165.12	5821.56	4.11	119.73	29253.4	0	2953.44	0	0	0	0	0	973.621	0	32941	32941	MS2	34/558	20180123_Lumos_RSLC3_Stadlmann_Penninger_IMBA_mESC_intact_PNGaseF_HILIC_17.raw
Protein Setd1a OS=Mus musculus GN=Setd1a PE=1 SV=1 - [E9PYH6_MOUSE]	E9PYH6	SSSDTAAYPAGTTVGGTPGNGTPCSQDTNFSSSRQDTPSSFGQFTPQSSQGTPYTSR	1	N20(Deamidated); C24(Carbamidomethyl); N29(Deamidated)	N20(Deamidated): 100; N29(Deamidated): 100	HCD	1				420.82	8.27825e-43	8.27825e-43	0	1165.32	5	1	13	150	5	1165.32	5822.56	6.5	119.64	35159.7	0	2900.68	0	0	0	11719.5	0	0	0	32918	32918	MS2	35/558	20180123_Lumos_RSLC3_Stadlmann_Penninger_IMBA_mESC_intact_PNGaseF_HILIC_17.raw
Protein Setd1a OS=Mus musculus GN=Setd1a PE=1 SV=1 - [E9PYH6_MOUSE]	E9PYH6	SSSDTAAYPAGTTVGGTPGNGTPCSQDTNFSSSRQDTPSSFGQFTPQSSQGTPYTSR	1	N20(Deamidated); C24(Carbamidomethyl); N29(Deamidated)	N20(Deamidated): 100; N29(Deamidated): 100	HCD	1				313.97	4.00655e-32	4.00655e-32	252117	1165.32	5	1	100	150	5	1165.32	5822.56	7.86	124.13	37359.2	0	4836.34	1795.18	0	0	0	0	1098.83	0	34069	34069	MS2	21/537	20180123_Lumos_RSLC3_Stadlmann_Penninger_IMBA_mESC_intact_PNGaseF_HILIC_17.raw
Protein Prr12 OS=Mus musculus GN=Prr12 PE=1 SV=1 - [E9PYL2_MOUSE]	E9PYL2	ASGTGPETPGLGLDHNKPPELPSTVNAEPLGLIQSGPHQSAPPPPPPPPPPPPVSEPK	1	T24(HexNAc)	S40(HexNAc): 99.34	HCD	1				548.39	1.44809e-55	1.44809e-55	561363	1196.61	5	0	0	67	5	1196.61	5979.03	-3.29	129.03	80092.5	0	6210.51	0	0	0	7448.19	0	0	0	34915	34915	MS2	38/836	20180123_Lumos_RSLC3_Stadlmann_Penninger_IMBA_mESC_intact_PNGaseF_HILIC_16.raw
Protein Prr12 OS=Mus musculus GN=Prr12 PE=1 SV=1 - [E9PYL2_MOUSE]	E9PYL2	ASGTGPETPGLGLDHNKPPELPSTVNAEPLGLIQSGPHQSAPPPPPPPPPPPPVSEPK	1	T24(HexNAc)	S40(HexNAc): 99.43	HCD	1				537.63	1.72415e-54	1.72415e-54	1.64976e+06	1196.62	5	0	2	38	5	1196.62	5979.05	0.9	128.43	223580	0	17203.1	5338.8	0	0	0	0	0	0	36008	36008	MS2	43/968	20180123_Lumos_RSLC3_Stadlmann_Penninger_IMBA_mESC_intact_PNGaseF_HILIC_15.raw
Protein Prr12 OS=Mus musculus GN=Prr12 PE=1 SV=1 - [E9PYL2_MOUSE]	E9PYL2	ASGTGPETPGLGLDHNKPPELPSTVNAEPLGLIQSGPHQSAPPPPPPPPPPPPVSEPK	1	N26(Deamidated)	N26(Deamidated): 100	HCD	1				422.71	5.35182e-43	5.35182e-43	0	1156.2	5	0	0	150	5	1156.2	5776.97	3.68	130.69	17240	0	1509.18	0	0	0	0	0	0	0	35347	35347	MS2	31/611	20180123_Lumos_RSLC3_Stadlmann_Penninger_IMBA_mESC_intact_PNGaseF_HILIC_16.raw
Protein Prr12 OS=Mus musculus GN=Prr12 PE=1 SV=1 - [E9PYL2_MOUSE]	E9PYL2	ASGTGPETPGLGLDHNKPPELPSTVNAEPLGLIQSGPHQSAPPPPPPPPPPPPVSEPK	1	T8(HexNAc)	S55(HexNAc): 100	HCD	1				390.47	8.9686e-40	8.9686e-40	3.08947e+06	1196.62	5	0	1	29	5	1196.62	5979.06	2.12	128.61	169239	0	7665.29	0	0	0	0	0	0	0	36057	36057	MS2	39/904	20180123_Lumos_RSLC3_Stadlmann_Penninger_IMBA_mESC_intact_PNGaseF_HILIC_15.raw
Protein Prr12 OS=Mus musculus GN=Prr12 PE=1 SV=1 - [E9PYL2_MOUSE]	E9PYL2	ASGTGPETPGLGLDHNKPPELPSTVNAEPLGLIQSGPHQSAPPPPPPPPPPPPVSEPK	1	T8(HexNAc); N16(Deamidated); N26(Deamidated)	N16(Deamidated): 100; N26(Deamidated): 100; S40(HexNAc): 99.99	HCD	1				329.16	1.21382e-33	1.21382e-33	0	1496.02	4	0	0	150	4	1496.02	5981.07	8.64	128.52	12110.3	0	0	0	0	0	0	0	0	0	36036	36036	MS2	25/847	20180123_Lumos_RSLC3_Stadlmann_Penninger_IMBA_mESC_intact_PNGaseF_HILIC_15.raw
Protein Prr12 OS=Mus musculus GN=Prr12 PE=1 SV=1 - [E9PYL2_MOUSE]	E9PYL2	ASGTGPETPGLGLDHNKPPELPSTVNAEPLGLIQSGPHQSAPPPPPPPPPPPPVSEPK	1	T4(HexNAc); N16(Deamidated)	N16(Deamidated): 99.31; S35(HexNAc): 97.25	HCD	1				291.23	7.53423e-30	7.53423e-30	0	997.51	6	0	8	98	6	997.513	5980.04	2.11	128.58	35466	0	4513.01	1450.66	0	0	2952.68	0	0	0	36050	36050	MS2	24/935	20180123_Lumos_RSLC3_Stadlmann_Penninger_IMBA_mESC_intact_PNGaseF_HILIC_15.raw
Protein Prr12 OS=Mus musculus GN=Prr12 PE=1 SV=1 - [E9PYL2_MOUSE]	E9PYL2	ASGTGPETPGLGLDHNKPPELPSTVNAEPLGLIQSGPHQSAPPPPPPPPPPPPVSEPK	1	T24(HexNAc); N26(Deamidated)	N26(Deamidated): 100; S35(HexNAc): 96.95	HCD	1				283.63	4.33535e-29	4.33535e-29	0	997.51	6	0	22	150	6	997.513	5980.04	1.98	129.04	18147.2	0	1299.51	0	0	0	1522.91	0	0	0	34918	34918	MS2	26/770	20180123_Lumos_RSLC3_Stadlmann_Penninger_IMBA_mESC_intact_PNGaseF_HILIC_16.raw
Protein Prr12 OS=Mus musculus GN=Prr12 PE=1 SV=1 - [E9PYL2_MOUSE]	E9PYL2	ASGTGPETPGLGLDHNKPPELPSTVNAEPLGLIQSGPHQSAPPPPPPPPPPPPVSEPK	1	T24(HexNAc); N26(Deamidated)	N26(Deamidated): 99.99; S35(HexNAc): 50; S40(HexNAc): 50	HCD	1				279.44	1.1388e-28	1.1388e-28	0	1196.82	5	0	9	150	5	1196.82	5980.06	5.57	128.62	27620.4	0	1546.69	0	0	0	3583.19	0	0	0	35246	35246	MS2	26/827	20180123_Lumos_RSLC3_Stadlmann_Penninger_IMBA_mESC_intact_PNGaseF_HILIC_17.raw
Protein Prr12 OS=Mus musculus GN=Prr12 PE=1 SV=1 - [E9PYL2_MOUSE]	E9PYL2	ASGTGPETPGLGLDHNKPPELPSTVNAEPLGLIQSGPHQSAPPPPPPPPPPPPVSEPK	1	N16(Deamidated); T24(HexNAc); N26(Deamidated)	N16(Deamidated): 100; N26(Deamidated): 100; S55(HexNAc): 100	HCD	1				239.34	1.16297e-24	1.16297e-24	0	997.68	6	0	7	150	6	997.683	5981.06	7.68	128.73	27191.6	0	1169.65	1033.65	0	0	1646.47	0	0	0	36091	36091	MS2	23/851	20180123_Lumos_RSLC3_Stadlmann_Penninger_IMBA_mESC_intact_PNGaseF_HILIC_15.raw
Protein Prr12 OS=Mus musculus GN=Prr12 PE=1 SV=1 - [E9PYL2_MOUSE]	E9PYL2	ASGTGPETPGLGLDHNKPPELPSTVNAEPLGLIQSGPHQSAPPPPPPPPPPPPVSEPK	1	N16(Deamidated); T24(HexNAc); N26(Deamidated)	N16(Deamidated): 100; T24(HexNAc): 24.91; N26(Deamidated): 100; S35(HexNAc): 24.91; S40(HexNAc): 24.91; S55(HexNAc): 24.91	HCD	1				174.66	3.41915e-18	3.41915e-18	0	1197.02	5	0	54	150	5	1197.02	5981.06	8.3	128.28	21128.8	0	2072.11	0	0	0	0	0	1402.35	0	35158	35158	MS2	17/812	20180123_Lumos_RSLC3_Stadlmann_Penninger_IMBA_mESC_intact_PNGaseF_HILIC_17.raw
Prosaposin OS=Mus musculus GN=Psap PE=1 SV=1 - [E9PZ00_MOUSE]|Prosaposin OS=Mus musculus GN=Psap PE=1 SV=1 - [J3QPG5_MOUSE]|Prosaposin OS=Mus musculus GN=Psap PE=1 SV=2 - [SAP_MOUSE]|Prosaposin OS=Mus musculus GN=Psap PE=1 SV=1 - [Q8BFQ1_MOUSE]|Prosaposin OS=Mus musculus GN=Psap PE=1 SV=1 - [K3W4L3_MOUSE]	E9PZ00;J3QPG5;Q61207;Q8BFQ1;K3W4L3	DNATQEEILHYLEK	5	N2(HexNAc)	N2(HexNAc): 100	HCD	1	1378.48	id=HexNAc2.Hex6_N-Glycan	0.71	1225.83	2.6123e-123	2.6123e-123	8613034	635.97	3	0	8	45	3	635.975	1905.91	0.75	115.3	1.96748e+06	0	0	0	0	0	317578	0	62370.9	0	32214	32214	MS2	67/300	20180123_Lumos_RSLC3_Stadlmann_Penninger_IMBA_mESC_intact_PNGaseF_HILIC_15.raw
Prosaposin OS=Mus musculus GN=Psap PE=1 SV=1 - [E9PZ00_MOUSE]|Prosaposin OS=Mus musculus GN=Psap PE=1 SV=1 - [J3QPG5_MOUSE]|Prosaposin OS=Mus musculus GN=Psap PE=1 SV=2 - [SAP_MOUSE]|Prosaposin OS=Mus musculus GN=Psap PE=1 SV=1 - [Q8BFQ1_MOUSE]|Prosaposin OS=Mus musculus GN=Psap PE=1 SV=1 - [K3W4L3_MOUSE]	E9PZ00;J3QPG5;Q61207;Q8BFQ1;K3W4L3	DNATQEEILHYLEK	5	N2(HexNAc)	N2(HexNAc): 100	HCD	1	1540.53	id=HexNAc2.Hex7_N-Glycan	0.67	1061.01	7.9228e-107	7.9228e-107	1.68815e+06	635.98	3	0	16	150	3	635.976	1905.91	3.4	114.73	395035	0	8572.15	2329.74	0	0	63763.5	0	13341.3	0	31102	31102	MS2	59/300	20180123_Lumos_RSLC3_Stadlmann_Penninger_IMBA_mESC_intact_PNGaseF_HILIC_16.raw
Prosaposin OS=Mus musculus GN=Psap PE=1 SV=1 - [E9PZ00_MOUSE]|Prosaposin OS=Mus musculus GN=Psap PE=1 SV=1 - [J3QPG5_MOUSE]|Prosaposin OS=Mus musculus GN=Psap PE=1 SV=2 - [SAP_MOUSE]|Prosaposin OS=Mus musculus GN=Psap PE=1 SV=1 - [Q8BFQ1_MOUSE]|Prosaposin OS=Mus musculus GN=Psap PE=1 SV=1 - [K3W4L3_MOUSE]	E9PZ00;J3QPG5;Q61207;Q8BFQ1;K3W4L3	DNATQEEILHYLEK	5	T4(HexNAc)	N2(HexNAc): 99.8	HCD	1	1661.52	id=HexNAc3.Hex6.PO41_N-Glycan	0.68	577.73	1.68849e-58	1.68849e-58	0	635.97	3	0	25	150	3	635.973	1905.9	-2.03	135.45	256069	114800	1712.47	0	0	0	36751.1	0	10110.4	0	37002	37002	MS2	39/222	20180123_Lumos_RSLC3_Stadlmann_Penninger_IMBA_mESC_intact_PNGaseF_HILIC_17.raw
Prosaposin OS=Mus musculus GN=Psap PE=1 SV=1 - [E9PZ00_MOUSE]|Prosaposin OS=Mus musculus GN=Psap PE=1 SV=1 - [J3QPG5_MOUSE]|Prosaposin OS=Mus musculus GN=Psap PE=1 SV=2 - [SAP_MOUSE]|Prosaposin OS=Mus musculus GN=Psap PE=1 SV=1 - [Q8BFQ1_MOUSE]|Prosaposin OS=Mus musculus GN=Psap PE=1 SV=1 - [K3W4L3_MOUSE]	E9PZ00;J3QPG5;Q61207;Q8BFQ1;K3W4L3	DNATQEEILHYLEK	5	N2(HexNAc)	N2(HexNAc): 100	HCD	1	1702.58	id=HexNAc2.Hex8_N-Glycan	0.68	818.96	1.27139e-82	1.27139e-82	0	635.97	3	0	16	89	3	635.975	1905.91	0.66	114	300111	0	6484.42	1963.16	0	0	59202.3	0	13391.3	0	31392	31392	MS2	48/300	20180123_Lumos_RSLC3_Stadlmann_Penninger_IMBA_mESC_intact_PNGaseF_HILIC_17.raw
Prosaposin OS=Mus musculus GN=Psap PE=1 SV=1 - [E9PZ00_MOUSE]|Prosaposin OS=Mus musculus GN=Psap PE=1 SV=1 - [J3QPG5_MOUSE]|Prosaposin OS=Mus musculus GN=Psap PE=1 SV=2 - [SAP_MOUSE]|Prosaposin OS=Mus musculus GN=Psap PE=1 SV=1 - [Q8BFQ1_MOUSE]|Prosaposin OS=Mus musculus GN=Psap PE=1 SV=1 - [K3W4L3_MOUSE]	E9PZ00;J3QPG5;Q61207;Q8BFQ1;K3W4L3	DNATQEEILHYLEK	5	N2(HexNAc)	N2(HexNAc): 100	HCD	1	1864.63	id=HexNAc2.Hex9_N-Glycan	0.67	974.76	3.33992e-98	3.33992e-98	3.28542e+06	635.98	3	0	3	110	3	635.975	1905.91	1.96	113.72	613210	0	3855.54	0	0	0	114174	0	22740.2	0	31319	31319	MS2	54/300	20180123_Lumos_RSLC3_Stadlmann_Penninger_IMBA_mESC_intact_PNGaseF_HILIC_17.raw
Prosaposin OS=Mus musculus GN=Psap PE=1 SV=1 - [E9PZ00_MOUSE]|Prosaposin OS=Mus musculus GN=Psap PE=1 SV=1 - [J3QPG5_MOUSE]|Prosaposin OS=Mus musculus GN=Psap PE=1 SV=2 - [SAP_MOUSE]|Prosaposin OS=Mus musculus GN=Psap PE=1 SV=1 - [Q8BFQ1_MOUSE]|Prosaposin OS=Mus musculus GN=Psap PE=1 SV=1 - [K3W4L3_MOUSE]	E9PZ00;J3QPG5;Q61207;Q8BFQ1;K3W4L3	NSTKEEILAALEK	5	T3(HexNAc) ambigous: S2(HexNAc)	N1(HexNAc): 33.33; S2(HexNAc): 33.33; T3(HexNAc): 33.33	HCD	1	1378.48	id=HexNAc2.Hex6_N-Glycan	0.92	587	1.99507e-59	1.99507e-59	2.81964e+06	550.3	3	1	19	81	3	550.294	1648.87	2.09	87.61	481143	0	0	0	0	0	95670.4	0	21858	0	24025	24025	MS2	37/203	20180123_Lumos_RSLC3_Stadlmann_Penninger_IMBA_mESC_intact_PNGaseF_HILIC_15.raw
Prosaposin OS=Mus musculus GN=Psap PE=1 SV=1 - [E9PZ00_MOUSE]|Prosaposin OS=Mus musculus GN=Psap PE=1 SV=1 - [J3QPG5_MOUSE]|Prosaposin OS=Mus musculus GN=Psap PE=1 SV=2 - [SAP_MOUSE]|Prosaposin OS=Mus musculus GN=Psap PE=1 SV=1 - [Q8BFQ1_MOUSE]|Prosaposin OS=Mus musculus GN=Psap PE=1 SV=1 - [K3W4L3_MOUSE]	E9PZ00;J3QPG5;Q61207;Q8BFQ1;K3W4L3	TVVTEAGNLLKDNATQEEILHYLEK	5	T15(HexNAc)	N13(HexNAc): 100	HCD	1	1661.52	id=HexNAc3.Hex6.PO41_N-Glycan	0.55	472.23	5.97921e-48	5.97921e-48	258488	1011.19	3	1	26	150	3	1011.19	3031.56	3.19	154.65	121922	87638.3	0	0	0	0	28108.7	0	6274.96	0	43296	43296	MS2	36/408	20180123_Lumos_RSLC3_Stadlmann_Penninger_IMBA_mESC_intact_PNGaseF_HILIC_15.raw
Prosaposin OS=Mus musculus GN=Psap PE=1 SV=1 - [E9PZ00_MOUSE]|Prosaposin OS=Mus musculus GN=Psap PE=1 SV=1 - [J3QPG5_MOUSE]|Prosaposin OS=Mus musculus GN=Psap PE=1 SV=2 - [SAP_MOUSE]|Prosaposin OS=Mus musculus GN=Psap PE=1 SV=1 - [Q8BFQ1_MOUSE]|Prosaposin OS=Mus musculus GN=Psap PE=1 SV=1 - [K3W4L3_MOUSE]	E9PZ00;J3QPG5;Q61207;Q8BFQ1;K3W4L3	TVVTEAGNLLKDNATQEEILHYLEK	5	N13(HexNAc)	N13(HexNAc): 100	HCD	1	1702.58	id=HexNAc2.Hex8_N-Glycan	0.66	1086.72	2.127e-109	2.127e-109	2.66455e+06	758.64	4	1	3	79	4	758.644	3031.55	1.92	141.43	867519	0	0	0	0	0	183636	0	48832	0	39660	39660	MS2	71/552	20180123_Lumos_RSLC3_Stadlmann_Penninger_IMBA_mESC_intact_PNGaseF_HILIC_15.raw
Prosaposin OS=Mus musculus GN=Psap PE=1 SV=1 - [E9PZ00_MOUSE]|Prosaposin OS=Mus musculus GN=Psap PE=1 SV=1 - [J3QPG5_MOUSE]|Prosaposin OS=Mus musculus GN=Psap PE=1 SV=2 - [SAP_MOUSE]|Prosaposin OS=Mus musculus GN=Psap PE=1 SV=1 - [Q8BFQ1_MOUSE]|Prosaposin OS=Mus musculus GN=Psap PE=1 SV=1 - [K3W4L3_MOUSE]	E9PZ00;J3QPG5;Q61207;Q8BFQ1;K3W4L3	TVVTEAGNLLKDNATQEEILHYLEK	5	N13(HexNAc)	N13(HexNAc): 100	HCD	1	1864.63	id=HexNAc2.Hex9_N-Glycan	0.84	1001.13	7.7157e-101	7.7157e-101	798121	758.64	4	1	0	150	4	758.643	3031.55	0.76	142.27	344378	0	0	0	0	0	78532	0	22162.8	0	38380	38380	MS2	67/552	20180123_Lumos_RSLC3_Stadlmann_Penninger_IMBA_mESC_intact_PNGaseF_HILIC_16.raw
Prosaposin OS=Mus musculus GN=Psap PE=1 SV=1 - [E9PZ00_MOUSE]|Prosaposin OS=Mus musculus GN=Psap PE=1 SV=1 - [J3QPG5_MOUSE]|Prosaposin OS=Mus musculus GN=Psap PE=1 SV=2 - [SAP_MOUSE]|Prosaposin OS=Mus musculus GN=Psap PE=1 SV=1 - [Q8BFQ1_MOUSE]|Prosaposin OS=Mus musculus GN=Psap PE=1 SV=1 - [K3W4L3_MOUSE]	E9PZ00;J3QPG5;Q61207;Q8BFQ1;K3W4L3	TVVTEAGNLLKDNATQEEILHYLEK	5	T1(HexNAc); N13(Deamidated); T15(HexNAc)	N8(Deamidated): 99.05; N13(HexNAc): 99.05; T15(HexNAc): 99.52	HCD	1	2059.75	id=HexNAc4.Hex4.NeuNAc2+17amu_N-Glycan	0.39	243.38	4.59556e-25	4.59556e-25	0	809.66	4	1	100	150	4	809.663	3235.63	6.26	143.11	324121	0	995.927	0	0	0	121729	12260.5	4432.34	0	38606	38606	MS2	22/473	20180123_Lumos_RSLC3_Stadlmann_Penninger_IMBA_mESC_intact_PNGaseF_HILIC_16.raw
Prosaposin OS=Mus musculus GN=Psap PE=1 SV=1 - [E9PZ00_MOUSE]|Prosaposin OS=Mus musculus GN=Psap PE=1 SV=1 - [J3QPG5_MOUSE]|Prosaposin OS=Mus musculus GN=Psap PE=1 SV=2 - [SAP_MOUSE]|Prosaposin OS=Mus musculus GN=Psap PE=1 SV=1 - [Q8BFQ1_MOUSE]|Prosaposin OS=Mus musculus GN=Psap PE=1 SV=1 - [K3W4L3_MOUSE]	E9PZ00;J3QPG5;Q61207;Q8BFQ1;K3W4L3	TVVTEAGNLLKDNATQEEILHYLEK	5	T15(HexNAc)	N8(HexNAc): 50; N13(HexNAc): 50	HCD	1	2206.82	id=HexNAc4.Hex4.dHex3.NeuNAc1+17amu_N-Glycan	0.72	185.1	3.09317e-19	3.09317e-19	0	758.64	4	1	19	150	4	758.636	3031.52	-8.87	154.49	166177	0	52546.5	13164.4	0	0	82862	3503.21	4352.24	2785.06	41605	41605	MS2	16/408	20180123_Lumos_RSLC3_Stadlmann_Penninger_IMBA_mESC_intact_PNGaseF_HILIC_16.raw
Protein Scaf11 OS=Mus musculus GN=Scaf11 PE=1 SV=1 - [E9PZM7_MOUSE]	E9PZM7	QNENTRNEKNDITADSNDPSSTDK	1			HCD	1				655.23	3.00056e-66	3.00056e-66	401835	898.4	3	2	0	150	3	898.399	2693.18	-1.75	30.12	4575.04	0	0	0	0	0	0	0	0	0	7563	7563	MS2	41/264	20180123_Lumos_RSLC3_Stadlmann_Penninger_IMBA_mESC_intact_PNGaseF_HILIC_15.raw
Protein Scaf11 OS=Mus musculus GN=Scaf11 PE=1 SV=1 - [E9PZM7_MOUSE]	E9PZM7	QVQGLSSASHVSNNMNTQVLPAPSAAPANTGSVQGPSSGNTSSSSHVQASNAAVK	1			HCD	1				970.98	7.98243e-98	7.98243e-98	0	886.93	6	0	17	118	6	886.933	5316.56	1.69	89.86	17951.8	956.927	4072.47	0	0	0	3122.58	0	0	0	24791	24791	MS2	55/621	20180123_Lumos_RSLC3_Stadlmann_Penninger_IMBA_mESC_intact_PNGaseF_HILIC_17.raw
Protein Ddx60 OS=Mus musculus GN=Ddx60 PE=1 SV=1 - [E9PZQ1_MOUSE]|MCG11385 OS=Mus musculus GN=Ddx60 PE=1 SV=1 - [G3X9F7_MOUSE]	E9PZQ1;G3X9F7	YWKQVDSTMEER	2	T8(HexNAc); M9(Oxidation)	S7(HexNAc): 50; T8(HexNAc): 50; M9(Oxidation): 100	HCD	1	1768.64	id=HexNAc4.Hex5.dHex1_N-Glycan	0	181.35	7.32253e-19	7.32253e-19	164226	597.6	3	1	21	150	3	597.598	1790.78	-5.93	42.73	182774	0	1139.78	0	0	0	88242.5	5425.62	4456.88	0	11529	11529	MS2	13/244	20180123_Lumos_RSLC3_Stadlmann_Penninger_IMBA_mESC_intact_PNGaseF_HILIC_19.raw
Alpha/beta hydrolase domain-containing protein 14A OS=Mus musculus GN=Abhd14a PE=1 SV=1 - [E9Q136_MOUSE]|Alpha/beta hydrolase domain-containing protein 14A OS=Mus musculus GN=Abhd14a PE=1 SV=1 - [E9PW22_MOUSE]	E9Q136;E9PW22	HLPNHSVVK	2	N4(HexNAc)	N4(HexNAc): 100	HCD	1	1702.58	id=HexNAc2.Hex8_N-Glycan	1.13	345.65	2.72554e-35	2.72554e-35	457129	411.89	3	0	2	150	3	411.892	1233.66	1.78	16.76	93965.1	0	0	0	0	0	22475.7	0	6422.76	0	3940	3940	MS2	21/158	20180123_Lumos_RSLC3_Stadlmann_Penninger_IMBA_mESC_intact_PNGaseF_HILIC_17.raw
Alpha/beta hydrolase domain-containing protein 14A OS=Mus musculus GN=Abhd14a PE=1 SV=1 - [E9Q136_MOUSE]|Alpha/beta hydrolase domain-containing protein 14A OS=Mus musculus GN=Abhd14a PE=1 SV=1 - [E9PW22_MOUSE]	E9Q136;E9PW22	HLPNHSVVK	2	N4(HexNAc)	N4(HexNAc): 100	HCD	1	2026.69	id=HexNAc2.Hex10_N-Glycan	1.1	260.98	7.98041e-27	7.98041e-27	329154	411.89	3	0	0	150	3	411.892	1233.66	2.67	16.98	62828.3	0	0	0	0	0	17357.1	0	5518.12	0	4060	4060	MS2	17/158	20180123_Lumos_RSLC3_Stadlmann_Penninger_IMBA_mESC_intact_PNGaseF_HILIC_18.raw
Protein Cep350 OS=Mus musculus GN=Cep350 PE=1 SV=1 - [E9Q309_MOUSE]	E9Q309	RVYKQAVFDLTK	1	T11(HexNAc)	T11(HexNAc): 100	HCD	1	1702.58	id=HexNAc2.Hex8_N-Glycan	0.93	200.03	9.93313e-21	9.93313e-21	0	557.64	3	2	11	150	3	557.64	1670.91	-3.65	145.35	165014	0	863.753	0	0	0	35372.5	0	9275.17	0	40801	40801	MS2	13/174	20180123_Lumos_RSLC3_Stadlmann_Penninger_IMBA_mESC_intact_PNGaseF_HILIC_15.raw
Protein Nup153 OS=Mus musculus GN=Nup153 PE=1 SV=1 - [E9Q3G8_MOUSE]	E9Q3G8	TEFSGSNSSSETVLSSSAQDITAVNSSSYK	1			HCD	1				904.14	3.85867e-91	3.85867e-91	0	1024.14	3	0	6	150	3	1024.14	3070.4	0.31	122.77	19496.8	0	1820.65	0	0	0	3638.76	0	0	0	33721	33721	MS2	49/319	20180123_Lumos_RSLC3_Stadlmann_Penninger_IMBA_mESC_intact_PNGaseF_HILIC_17.raw
Protein Nup153 OS=Mus musculus GN=Nup153 PE=1 SV=1 - [E9Q3G8_MOUSE]	E9Q3G8	TEFSGSNSSSETVLSSSAQDITAVNSSSYK	1			HCD	1				872.24	5.96505e-88	5.96505e-88	0	1024.14	3	0	12	150	3	1024.14	3070.4	0.08	122.94	19179.3	0	1478.64	0	0	0	2985.92	0	0	0	33762	33762	MS2	49/319	20180123_Lumos_RSLC3_Stadlmann_Penninger_IMBA_mESC_intact_PNGaseF_HILIC_17.raw
Protein Nup153 OS=Mus musculus GN=Nup153 PE=1 SV=1 - [E9Q3G8_MOUSE]	E9Q3G8	TEFSGSNSSSETVLSSSAQDITAVNSSSYK	1			HCD	1				862.97	5.04106e-87	5.04106e-87	0	1024.14	3	0	50	150	3	1024.14	3070.4	0.91	123	28411.7	0	2539.16	0	0	0	3266.61	0	0	0	33307	33307	MS2	52/322	20180123_Lumos_RSLC3_Stadlmann_Penninger_IMBA_mESC_intact_PNGaseF_HILIC_16.raw
Protein Nup153 OS=Mus musculus GN=Nup153 PE=1 SV=1 - [E9Q3G8_MOUSE]	E9Q3G8	TEFSGSNSSSETVLSSSAQDITAVNSSSYK	1			HCD	1				852.98	5.03948e-86	5.03948e-86	1.26629e+06	1024.14	3	0	17	150	3	1024.14	3070.4	0.91	123.1	18323.2	0	1453	0	0	0	2978.29	0	0	0	34460	34460	MS2	49/325	20180123_Lumos_RSLC3_Stadlmann_Penninger_IMBA_mESC_intact_PNGaseF_HILIC_15.raw
Protein Nup153 OS=Mus musculus GN=Nup153 PE=1 SV=1 - [E9Q3G8_MOUSE]	E9Q3G8	TEFSGSNSSSETVLSSSAQDITAVNSSSYK	1			HCD	1				686.42	2.28174e-69	2.28174e-69	469819	1024.14	3	0	23	150	3	1024.14	3070.39	-1.12	123.33	6801.69	0	0	0	0	0	1296.76	0	0	0	33219	33219	MS2	38/256	20180123_Lumos_RSLC3_Stadlmann_Penninger_IMBA_mESC_intact_PNGaseF_HILIC_19.raw
Protein Nup153 OS=Mus musculus GN=Nup153 PE=1 SV=1 - [E9Q3G8_MOUSE]	E9Q3G8	TEFSGSNSSSETVLSSSAQDITAVNSSSYK	1	N7(Deamidated)	N7(Deamidated): 100	HCD	1				514.25	3.7547e-52	3.7547e-52	0	1024.47	3	0	19	150	3	1024.47	3071.4	6.04	122.88	18214.5	0	1951.65	0	0	0	3433.4	0	0	0	33747	33747	MS2	34/319	20180123_Lumos_RSLC3_Stadlmann_Penninger_IMBA_mESC_intact_PNGaseF_HILIC_17.raw
Uncharacterized protein OS=Mus musculus GN=Gm10073 PE=1 SV=1 - [E9Q3T0_MOUSE]	E9Q3T0	ALANVNIGSLICNVGAGGPAPAAGAAPAGGAALSTAAAPAEEK	1	C12(Carbamidomethyl); N13(Deamidated)	N13(Deamidated): 100	HCD	1				262.52	5.59908e-27	5.59908e-27	0	1267.32	3	0	18	150	3	1267.32	3799.94	1.99	149.81	12551.4	0	1405.61	0	0	0	0	0	0	0	40703	40703	MS2	25/472	20180123_Lumos_RSLC3_Stadlmann_Penninger_IMBA_mESC_intact_PNGaseF_HILIC_17.raw
Uncharacterized protein OS=Mus musculus GN=Gm10073 PE=1 SV=1 - [E9Q3T0_MOUSE]	E9Q3T0	ALANVNIGSLICNVGAGGPAPAAGAAPAGGAALSTAAAPAEEK	1	C12(Carbamidomethyl); N13(Deamidated)	N13(Deamidated): 100	HCD	1				213.02	4.98403e-22	4.98403e-22	0	1267.32	3	0	71	150	3	1267.32	3799.95	4.59	149.84	12466.5	0	3386.62	1074.62	0	0	4429.76	0	989.124	0	39539	39539	MS2	21/397	20180123_Lumos_RSLC3_Stadlmann_Penninger_IMBA_mESC_intact_PNGaseF_HILIC_19.raw
Plectin OS=Mus musculus GN=Plec PE=1 SV=1 - [E9Q3W4_MOUSE]|Plectin OS=Mus musculus GN=Plec PE=1 SV=3 - [PLEC_MOUSE]	E9Q3W4;Q9QXS1	TEVVETTQVYTEEETRR	2			HCD	1				313.58	4.38343e-32	4.38343e-32	118202	690.67	3	1	66	150	3	690.672	2070	1.26	72.74	4351.01	0	0	0	0	0	0	0	0	0	19997	19997	MS2	19/163	20180123_Lumos_RSLC3_Stadlmann_Penninger_IMBA_mESC_intact_PNGaseF_HILIC_17.raw
Homer protein homolog 2 OS=Mus musculus GN=Homer2 PE=1 SV=1 - [E9Q4F9_MOUSE]|Homer protein homolog 2 OS=Mus musculus GN=Homer2 PE=1 SV=1 - [HOME2_MOUSE]	E9Q4F9;Q9QWW1	DKSQEKTETSSNHSQESGCETPSSTQASSVNGTDDEK	2	C19(Carbamidomethyl); N31(Deamidated)	N31(Deamidated): 100	HCD	1				328.06	1.56202e-33	1.56202e-33	0	795.54	5	2	19	150	5	795.541	3973.68	4.48	32.66	6364.83	0	0	0	0	0	1545.26	0	0	0	8496	8496	MS2	21/383	20180123_Lumos_RSLC3_Stadlmann_Penninger_IMBA_mESC_intact_PNGaseF_HILIC_17.raw
Homer protein homolog 2 OS=Mus musculus GN=Homer2 PE=1 SV=1 - [E9Q4F9_MOUSE]|Homer protein homolog 2 OS=Mus musculus GN=Homer2 PE=1 SV=1 - [HOME2_MOUSE]	E9Q4F9;Q9QWW1	DKSQEKTETSSNHSQESGCETPSSTQASSVNGTDDEK	2	C19(Carbamidomethyl)		HCD	1				300.47	8.96709e-31	8.96709e-31	96927.5	795.34	5	2	100	150	5	795.344	3972.69	3.9	32.64	5320.5	0	0	0	0	0	835.913	0	0	0	8491	8491	MS2	19/401	20180123_Lumos_RSLC3_Stadlmann_Penninger_IMBA_mESC_intact_PNGaseF_HILIC_17.raw
Homer protein homolog 2 OS=Mus musculus GN=Homer2 PE=1 SV=1 - [E9Q4F9_MOUSE]|Homer protein homolog 2 OS=Mus musculus GN=Homer2 PE=1 SV=1 - [HOME2_MOUSE]	E9Q4F9;Q9QWW1	TETSSNHSQESGCETPSSTQASSVNGTDDEK	2	C13(Carbamidomethyl)		HCD	1				764.62	3.45215e-77	3.45215e-77	165029	1086.45	3	0	9	150	3	1086.45	3257.33	0.51	39.31	34512.8	0	817.981	0	0	0	7675.66	0	0	0	10443	10443	MS2	45/335	20180123_Lumos_RSLC3_Stadlmann_Penninger_IMBA_mESC_intact_PNGaseF_HILIC_17.raw
Homer protein homolog 2 OS=Mus musculus GN=Homer2 PE=1 SV=1 - [E9Q4F9_MOUSE]|Homer protein homolog 2 OS=Mus musculus GN=Homer2 PE=1 SV=1 - [HOME2_MOUSE]	E9Q4F9;Q9QWW1	TETSSNHSQESGCETPSSTQASSVNGTDDEKASHASPADTHLK	2	C13(Carbamidomethyl); N25(Deamidated)	N6(Deamidated): 100	HCD	1				491.98	6.34466e-50	6.34466e-50	486891	895.59	5	1	51	150	5	895.593	4473.93	5.63	44.73	5373.15	0	781.564	0	0	0	1492.73	0	0	0	11878	11878	MS2	32/460	20180123_Lumos_RSLC3_Stadlmann_Penninger_IMBA_mESC_intact_PNGaseF_HILIC_16.raw
Protein Arid1b OS=Mus musculus GN=Arid1b PE=1 SV=1 - [E9Q4N7_MOUSE]|Protein Arid1b OS=Mus musculus GN=Arid1b PE=1 SV=1 - [E9Q6R4_MOUSE]	E9Q4N7;E9Q6R4	SYGGSYPDYSSSSAPPPPSQPQSQAAAGAAAGGQQAAAGMGLGK	2			HCD	1				490.48	8.94598e-50	8.94598e-50	6.19364e+06	1020.97	4	0	10	45	4	1020.97	4080.86	-1.33	114.82	175346	0	0	0	0	0	0	0	0	0	32065	32065	MS2	38/416	20180123_Lumos_RSLC3_Stadlmann_Penninger_IMBA_mESC_intact_PNGaseF_HILIC_15.raw
E3 ubiquitin-protein ligase RNF213 OS=Mus musculus GN=Rnf213 PE=2 SV=1 - [RN213_MOUSE]|E3 ubiquitin-protein ligase RNF213 OS=Mus musculus GN=Rnf213 PE=1 SV=2 - [F7A6H4_MOUSE]	E9Q555;F7A6H4	KDHNSNTEVEK	2	N6(HexNAc)	S5(HexNAc): 33.3; N6(HexNAc): 33.3; T7(HexNAc): 33.3	HCD	1	1864.63	id=HexNAc2.Hex9_N-Glycan	1	240.64	8.62542e-25	8.62542e-25	1.50374e+06	501.91	3	1	0	150	3	501.906	1503.7	8.18	19.68	266709	0	3984.48	0	0	0	64291.1	0	17460.7	0	4745	4745	MS2	17/224	20180123_Lumos_RSLC3_Stadlmann_Penninger_IMBA_mESC_intact_PNGaseF_HILIC_19.raw
E3 ubiquitin-protein ligase RNF213 OS=Mus musculus GN=Rnf213 PE=2 SV=1 - [RN213_MOUSE]|E3 ubiquitin-protein ligase RNF213 OS=Mus musculus GN=Rnf213 PE=1 SV=2 - [F7A6H4_MOUSE]	E9Q555;F7A6H4	QGTISSSEAPSSGLWSLDMPPSPGSHNSALPQNQAQQGGAASQPGHPLDTENMPMEDGFVHTEGSGSPLQGQAAER	2	N27(Deamidated); N33(Deamidated)	N27(Deamidated): 66.67; N33(Deamidated): 66.67; N52(Deamidated): 66.67	HCD	1				475.34	2.92494e-48	2.92494e-48	0	1548.31	5	0	5	150	5	1548.31	7737.53	7.37	137.5	8477.11	0	0	0	0	0	4215.6	0	0	0	38561	38561	MS2	37/805	20180123_Lumos_RSLC3_Stadlmann_Penninger_IMBA_mESC_intact_PNGaseF_HILIC_15.raw
Desmoplakin OS=Mus musculus GN=Dsp PE=1 SV=1 - [DESP_MOUSE]|Desmoplakin OS=Mus musculus GN=Dsp PE=1 SV=1 - [E9PZW0_MOUSE]	E9Q557;E9PZW0	TVEDRFDQQKNDYDQLQK	2	T1(HexNAc)	T1(HexNAc): 100	HCD	1	1702.58	id=HexNAc2.Hex8_N-Glycan	0.83	176.46	2.25779e-18	2.25779e-18	907551	619.04	4	2	3	150	4	619.042	2473.15	-0.37	43.09	200724	0	0	0	0	0	50857.2	0	13316.3	0	11008	11008	MS2	14/270	20180123_Lumos_RSLC3_Stadlmann_Penninger_IMBA_mESC_intact_PNGaseF_HILIC_20.raw
Disintegrin and metalloproteinase domain-containing protein 9 OS=Mus musculus GN=Adam9 PE=1 SV=1 - [E9Q638_MOUSE]|Disintegrin and metalloproteinase domain-containing protein 9 OS=Mus musculus GN=Adam9 PE=1 SV=2 - [ADAM9_MOUSE]	E9Q638;Q61072	NQTAVREEMIR	2	N1(HexNAc)	N1(HexNAc): 50; T3(HexNAc): 50	HCD	1	1216.42	id=HexNAc2.Hex5_N-Glycan	0.88	576.77	2.10301e-58	2.10301e-58	2.49187e+06	517.26	3	1	2	150	3	517.259	1549.76	-0.71	39.13	377567	0	0	0	0	0	45383.1	0	9601.77	0	10107	10107	MS2	40/208	20180123_Lumos_RSLC3_Stadlmann_Penninger_IMBA_mESC_intact_PNGaseF_HILIC_15.raw
Disintegrin and metalloproteinase domain-containing protein 9 OS=Mus musculus GN=Adam9 PE=1 SV=1 - [E9Q638_MOUSE]|Disintegrin and metalloproteinase domain-containing protein 9 OS=Mus musculus GN=Adam9 PE=1 SV=2 - [ADAM9_MOUSE]	E9Q638;Q61072	NQTAVREEMIR	2	N1(HexNAc)	N1(HexNAc): 99.76	HCD	1	1378.48	id=HexNAc2.Hex6_N-Glycan	1.79	256.69	2.14393e-26	2.14393e-26	610145	517.26	3	1	9	150	3	517.26	1549.77	0.77	38.39	142032	0	0	0	0	0	22914.3	0	3181.33	0	10045	10045	MS2	21/208	20180123_Lumos_RSLC3_Stadlmann_Penninger_IMBA_mESC_intact_PNGaseF_HILIC_16.raw
Disintegrin and metalloproteinase domain-containing protein 9 OS=Mus musculus GN=Adam9 PE=1 SV=1 - [E9Q638_MOUSE]|Disintegrin and metalloproteinase domain-containing protein 9 OS=Mus musculus GN=Adam9 PE=1 SV=2 - [ADAM9_MOUSE]	E9Q638;Q61072	NQTAVREEMIR	2	N1(HexNAc)	N1(HexNAc): 50; T3(HexNAc): 50	HCD	1	1540.53	id=HexNAc2.Hex7_N-Glycan	0.61	249.64	1.08663e-25	1.08663e-25	734663	517.26	3	1	11	150	3	517.26	1549.77	1.18	37.19	123858	0	0	0	0	0	21357	0	4870.1	0	9819	9819	MS2	21/208	20180123_Lumos_RSLC3_Stadlmann_Penninger_IMBA_mESC_intact_PNGaseF_HILIC_17.raw
Disintegrin and metalloproteinase domain-containing protein 9 OS=Mus musculus GN=Adam9 PE=1 SV=1 - [E9Q638_MOUSE]|Disintegrin and metalloproteinase domain-containing protein 9 OS=Mus musculus GN=Adam9 PE=1 SV=2 - [ADAM9_MOUSE]	E9Q638;Q61072	SCIMNSGASGSRNFSSCSAEDFEK	2	C2(Carbamidomethyl); N13(HexNAc); C17(Carbamidomethyl)	S11(HexNAc): 33.27; N13(HexNAc): 33.27; S15(HexNAc): 33.27	HCD	1	1378.48	id=HexNAc2.Hex6_N-Glycan	0.82	212.53	5.58687e-22	5.58687e-22	221644	944.39	3	1	0	150	3	944.392	2831.16	2.43	78.35	92470.8	0	6297.78	2184.96	0	0	20559.2	0	2517.28	0	21738	21738	MS2	18/536	20180123_Lumos_RSLC3_Stadlmann_Penninger_IMBA_mESC_intact_PNGaseF_HILIC_18.raw
Disintegrin and metalloproteinase domain-containing protein 9 OS=Mus musculus GN=Adam9 PE=1 SV=1 - [E9Q638_MOUSE]|Disintegrin and metalloproteinase domain-containing protein 9 OS=Mus musculus GN=Adam9 PE=1 SV=2 - [ADAM9_MOUSE]	E9Q638;Q61072	SCIMNSGASGSRNFSSCSAEDFEK	2	C2(Carbamidomethyl); N13(HexNAc); C17(Carbamidomethyl)	N5(HexNAc): 19.98; S6(HexNAc): 19.98; S9(HexNAc): 19.98; S11(HexNAc): 19.98; N13(HexNAc): 19.98	HCD	1	1702.58	id=HexNAc2.Hex8_N-Glycan	1.12	208.32	1.47077e-21	1.47077e-21	0	944.39	3	1	0	150	3	944.387	2831.15	-3.58	78.16	39443.1	0	0	0	0	0	7883.32	0	2037.64	0	21664	21664	MS2	16/536	20180123_Lumos_RSLC3_Stadlmann_Penninger_IMBA_mESC_intact_PNGaseF_HILIC_19.raw
Transmembrane protein 194A OS=Mus musculus GN=Tmem194 PE=1 SV=1 - [E9Q6Z3_MOUSE]|Nuclear envelope integral membrane protein 1 OS=Mus musculus GN=Nemp1 PE=1 SV=2 - [NEMP1_MOUSE]|Transmembrane protein 194 OS=Mus musculus GN=Tmem194 PE=2 SV=1 - [Q8K2N3_MOUSE]	E9Q6Z3;Q6ZQE4;Q8K2N3	EKLNDTYVNVGLYSTK	3	N4(HexNAc)	N4(HexNAc): 50; T6(HexNAc): 50	HCD	1	1864.63	id=HexNAc2.Hex9_N-Glycan	0.99	1065.42	2.8693e-107	2.8693e-107	9533584	683.01	3	1	0	38	3	683.015	2047.03	3.08	85.57	1.8562e+06	0	0	0	0	0	393948	0	111663	0	23768	23768	MS2	63/350	20180123_Lumos_RSLC3_Stadlmann_Penninger_IMBA_mESC_intact_PNGaseF_HILIC_18.raw
Transmembrane protein 194A OS=Mus musculus GN=Tmem194 PE=1 SV=1 - [E9Q6Z3_MOUSE]|Nuclear envelope integral membrane protein 1 OS=Mus musculus GN=Nemp1 PE=1 SV=2 - [NEMP1_MOUSE]|Transmembrane protein 194 OS=Mus musculus GN=Tmem194 PE=2 SV=1 - [Q8K2N3_MOUSE]	E9Q6Z3;Q6ZQE4;Q8K2N3	EKLNDTYVNVGLYSTK	3	N4(HexNAc)	N4(HexNAc): 99.86	HCD	1	1864.63	id=HexNAc2.Hex9_N-Glycan	1.01	910.23	9.49024e-92	9.49024e-92	3.68887e+06	683.01	3	1	3	146	3	683.014	2047.03	2.18	85.54	512129	0	1340.14	0	0	0	113611	0	33144.1	0	23614	23614	MS2	57/350	20180123_Lumos_RSLC3_Stadlmann_Penninger_IMBA_mESC_intact_PNGaseF_HILIC_17.raw
Transmembrane protein 194A OS=Mus musculus GN=Tmem194 PE=1 SV=1 - [E9Q6Z3_MOUSE]|Nuclear envelope integral membrane protein 1 OS=Mus musculus GN=Nemp1 PE=1 SV=2 - [NEMP1_MOUSE]|Transmembrane protein 194 OS=Mus musculus GN=Tmem194 PE=2 SV=1 - [Q8K2N3_MOUSE]	E9Q6Z3;Q6ZQE4;Q8K2N3	EKLNDTYVNVGLYSTK	3	T6(HexNAc)	N4(HexNAc): 100	HCD	1	1864.63	id=HexNAc2.Hex9_N-Glycan	0.81	288.97	1.26683e-29	1.26683e-29	174970	683.01	3	1	6	150	3	683.013	2047.02	0.39	86.06	78272.8	0	2275.11	0	0	0	15271.2	0	3780.51	0	23750	23750	MS2	20/260	20180123_Lumos_RSLC3_Stadlmann_Penninger_IMBA_mESC_intact_PNGaseF_HILIC_19.raw
Protein Arid2 OS=Mus musculus GN=Arid2 PE=1 SV=1 - [E9Q7E2_MOUSE]	E9Q7E2	QQHPPTYMQSVAPQNTPMPPSPAVQVQGQPSSSQPSPVSASSQHADPVR	1	N15(Deamidated)	N15(Deamidated): 100	HCD	1				600.93	8.07996e-61	8.07996e-61	0	1030.1	5	0	16	150	5	1030.1	5146.45	2.03	103.18	15948.8	1097.39	2067.91	0	0	0	0	0	0	0	27993	27993	MS2	38/530	20180123_Lumos_RSLC3_Stadlmann_Penninger_IMBA_mESC_intact_PNGaseF_HILIC_16.raw
Protein Arid2 OS=Mus musculus GN=Arid2 PE=1 SV=1 - [E9Q7E2_MOUSE]	E9Q7E2	QQHPPTYMQSVAPQNTPMPPSPAVQVQGQPSSSQPSPVSASSQHADPVRKPGQNFMCLWQSCK	1	C57(Carbamidomethyl); C62(Carbamidomethyl)		HCD	1				451.93	6.40849e-46	6.40849e-46	1.65305e+06	1152.55	6	1	100	122	6	1152.55	6910.26	2.52	120.75	28501.1	0	0	0	0	0	0	0	2207.02	0	32718	32718	MS2	30/691	20180123_Lumos_RSLC3_Stadlmann_Penninger_IMBA_mESC_intact_PNGaseF_HILIC_16.raw
Protein Arid2 OS=Mus musculus GN=Arid2 PE=1 SV=1 - [E9Q7E2_MOUSE]	E9Q7E2	QQQQQHSPAAPAQQVQVQVQQPQQVQVQVQPQQPSAGVGQPAPNESSLIK	1	N44(Deamidated)	N44(Deamidated): 100	HCD	1				597.9	1.62299e-60	1.62299e-60	0	1345.19	4	0	10	150	4	1345.19	5377.74	2.23	110.6	11849.4	0	0	0	0	0	1375.45	0	0	0	29839	29839	MS2	38/527	20180123_Lumos_RSLC3_Stadlmann_Penninger_IMBA_mESC_intact_PNGaseF_HILIC_18.raw
Protein Arid2 OS=Mus musculus GN=Arid2 PE=1 SV=1 - [E9Q7E2_MOUSE]	E9Q7E2	QQQQQHSPAAPAQQVQVQVQQPQQVQVQVQPQQPSAGVGQPAPNESSLIK	1	N44(Deamidated)	N44(Deamidated): 100	HCD	1				523.35	4.62797e-53	4.62797e-53	324819	1345.19	4	0	9	150	4	1345.19	5377.73	0.78	111.87	37318.3	0	1004.13	0	0	0	8199.75	0	0	0	30846	30846	MS2	34/563	20180123_Lumos_RSLC3_Stadlmann_Penninger_IMBA_mESC_intact_PNGaseF_HILIC_17.raw
Protein Arid2 OS=Mus musculus GN=Arid2 PE=1 SV=1 - [E9Q7E2_MOUSE]	E9Q7E2	QQQQQHSPAAPAQQVQVQVQQPQQVQVQVQPQQPSAGVGQPAPNESSLIK	1	N44(Deamidated)	N44(Deamidated): 100	HCD	1				464.19	3.81283e-47	3.81283e-47	0	1345.19	4	0	0	150	4	1345.19	5377.75	3.68	110.61	21245.2	2858.93	2260.45	0	0	0	6989.63	0	913.161	0	30048	30048	MS2	31/533	20180123_Lumos_RSLC3_Stadlmann_Penninger_IMBA_mESC_intact_PNGaseF_HILIC_19.raw
Protein Arid2 OS=Mus musculus GN=Arid2 PE=1 SV=1 - [E9Q7E2_MOUSE]	E9Q7E2	QQQQQHSPAAPAQQVQVQVQQPQQVQVQVQPQQPSAGVGQPAPNESSLIK	1			HCD	1				268.21	1.50967e-27	1.50967e-27	0	1792.92	3	0	27	150	3	1792.92	5376.74	0.13	109.95	4458.81	0	0	0	0	0	1365.51	0	0	0	30337	30337	MS2	23/437	20180123_Lumos_RSLC3_Stadlmann_Penninger_IMBA_mESC_intact_PNGaseF_HILIC_17.raw
Protein Arid2 OS=Mus musculus GN=Arid2 PE=1 SV=1 - [E9Q7E2_MOUSE]	E9Q7E2	RQQQQQHSPAAPAQQVQVQVQQPQQVQVQVQPQQPSAGVGQPAPNESSLIK	1			HCD	1				722.79	5.26113e-73	5.26113e-73	0	922.98	6	1	13	150	6	922.983	5532.86	3.52	101.63	10491.4	0	1755.74	0	1309.79	0	2756.24	0	0	0	28050	28050	MS2	37/490	20180123_Lumos_RSLC3_Stadlmann_Penninger_IMBA_mESC_intact_PNGaseF_HILIC_17.raw
Protein Tsc22d2 OS=Mus musculus GN=Tsc22d2 PE=1 SV=1 - [E9Q7M2_MOUSE]|MCG8104 OS=Mus musculus GN=Tsc22d2 PE=4 SV=1 - [A0A0G2JFZ4_MOUSE]	E9Q7M2;A0A0G2JFZ4	SLSNNDQLSQLPAQQANPGSTSQQQAMIAQPPQPTQPPQQPNVSSA	2	T35(HexNAc)	S20(HexNAc): 33.33; T21(HexNAc): 33.33; S22(HexNAc): 33.33	HCD	1				437.11	1.94709e-44	1.94709e-44	2650198	1253.85	4	0	3	83	4	1253.85	5012.39	-0.02	131	871791	0	3109.86	0	0	0	0	0	0	0	34614	34614	MS2	38/652	20180123_Lumos_RSLC3_Stadlmann_Penninger_IMBA_mESC_intact_PNGaseF_HILIC_18.raw
Protein Tsc22d2 OS=Mus musculus GN=Tsc22d2 PE=1 SV=1 - [E9Q7M2_MOUSE]|MCG8104 OS=Mus musculus GN=Tsc22d2 PE=4 SV=1 - [A0A0G2JFZ4_MOUSE]	E9Q7M2;A0A0G2JFZ4	SLSNNDQLSQLPAQQANPGSTSQQQAMIAQPPQPTQPPQQPNVSSA	2	T35(HexNAc)	S20(HexNAc): 33.28; T21(HexNAc): 33.28; S22(HexNAc): 33.28	HCD	1				407.56	1.75341e-41	1.75341e-41	1.13992e+06	1253.85	4	0	7	150	4	1253.85	5012.39	-1.29	130.66	350790	0	1450.17	0	0	0	0	0	0	0	34528	34528	MS2	33/784	20180123_Lumos_RSLC3_Stadlmann_Penninger_IMBA_mESC_intact_PNGaseF_HILIC_18.raw
Protein Tsc22d2 OS=Mus musculus GN=Tsc22d2 PE=1 SV=1 - [E9Q7M2_MOUSE]|MCG8104 OS=Mus musculus GN=Tsc22d2 PE=4 SV=1 - [A0A0G2JFZ4_MOUSE]	E9Q7M2;A0A0G2JFZ4	SLSNNDQLSQLPAQQANPGSTSQQQAMIAQPPQPTQPPQQPNVSSA	2	T35(HexNAc)	S20(HexNAc): 33.33; T21(HexNAc): 33.33; S22(HexNAc): 33.33	HCD	1				355.83	2.6093e-36	2.6093e-36	2.74363e+06	1253.85	4	0	6	59	4	1253.85	5012.39	-0.22	131.19	879670	0	0	0	0	0	2783.65	0	0	0	34663	34663	MS2	32/568	20180123_Lumos_RSLC3_Stadlmann_Penninger_IMBA_mESC_intact_PNGaseF_HILIC_18.raw
Protein Vmn1r55 OS=Mus musculus GN=Vmn1r55 PE=4 SV=1 - [E9Q8I6_MOUSE]	E9Q8I6	MHYIHNPNQSNR	1	M1(Oxidation); N8(Deamidated); N11(HexNAc)	M1(Oxidation): 100; N6(HexNAc): 66.29; N8(Deamidated): 66.43; N11(HexNAc): 33.29; N11(Deamidated): 33.43	HCD	1	2384.8722 ambigous: 2384.8834	id=HexNAc4.Hex6.dHex2.NeuNAc1+17amu_N-Glycan ambigous: id=HexNAc4.Hex5.dHex1.NeuNAc2+34amu_N-Glycan	0.36	240.7	8.51608e-25	8.51608e-25	522932	433.44	4	0	0	150	4	433.44414 ambigous: 433.44133	1730.75472 ambigous: 1730.74350	-0.25 ambigous: -6.73	166.72	217130	0	0	0	0	0	42327.5	0	9109.09	0	44915	44915	MS2	18/260	20180123_Lumos_RSLC3_Stadlmann_Penninger_IMBA_mESC_intact_PNGaseF_HILIC_17.raw
Protein Zbtb10 OS=Mus musculus GN=Zbtb10 PE=1 SV=1 - [E9Q8X5_MOUSE]	E9Q8X5	YGVCMDCVDKSQPGGQEVVNQGQDTEFPRDEEYEENEGGEPDEELAEDGQDENDAPR	1	C4(Carbamidomethyl); C7(Carbamidomethyl)		HCD	1				524.56	3.49666e-53	3.49666e-53	0	1616.17	4	2		146	4	1616.17	6461.65	2.87	120.05	6298.67	0	0	0	0	0	1893.82	0	0	0	32529	32529	MS2	37/634	20180123_Lumos_RSLC3_Stadlmann_Penninger_IMBA_mESC_intact_PNGaseF_HILIC_16.raw
Rho GTPase-activating protein 17 OS=Mus musculus GN=Arhgap17 PE=1 SV=1 - [E9QAJ9_MOUSE]|Rho GTPase-activating protein 17 OS=Mus musculus GN=Arhgap17 PE=2 SV=1 - [RHG17_MOUSE]	E9QAJ9;Q3UIA2	SPSPPQQQQQQQQQQQQQQQQQTPGMR	2	M26(Oxidation)	M26(Oxidation): 100	HCD	1				940.89	8.14853e-95	8.14853e-95	176112	1073.84	3	0	36	150	3	1073.84	3219.5	2.56	41.58	29497.7	0	850.389	0	0	0	5853.96	0	0	0	11183	11183	MS2	54/433	20180123_Lumos_RSLC3_Stadlmann_Penninger_IMBA_mESC_intact_PNGaseF_HILIC_18.raw
Rho GTPase-activating protein 17 OS=Mus musculus GN=Arhgap17 PE=1 SV=1 - [E9QAJ9_MOUSE]|Rho GTPase-activating protein 17 OS=Mus musculus GN=Arhgap17 PE=2 SV=1 - [RHG17_MOUSE]	E9QAJ9;Q3UIA2	SPSPPQQQQQQQQQQQQQQQQQTPGMR	2	M26(Oxidation)	M26(Oxidation): 100	HCD	1				717.07	1.96236e-72	1.96236e-72	220502	1073.84	3	0	0	150	3	1073.84	3219.5	1.31	49.95	19670.1	0	1190.26	1117.35	0	0	3969.99	0	0	0	13583	13583	MS2	43/385	20180123_Lumos_RSLC3_Stadlmann_Penninger_IMBA_mESC_intact_PNGaseF_HILIC_18.raw
Rho GTPase-activating protein 17 OS=Mus musculus GN=Arhgap17 PE=1 SV=1 - [E9QAJ9_MOUSE]|Rho GTPase-activating protein 17 OS=Mus musculus GN=Arhgap17 PE=2 SV=1 - [RHG17_MOUSE]	E9QAJ9;Q3UIA2	SPSPPQQQQQQQQQQQQQQQQQTPGMR	2			HCD	1				447.47	1.79007e-45	1.79007e-45	135373	1068.5	3	0	21	150	3	1068.5	3203.5	-0.76	49.13	32149.7	0	2114.94	0	0	0	6991.84	0	929.658	0	13345	13345	MS2	33/229	20180123_Lumos_RSLC3_Stadlmann_Penninger_IMBA_mESC_intact_PNGaseF_HILIC_18.raw
Rho GTPase-activating protein 17 OS=Mus musculus GN=Arhgap17 PE=1 SV=1 - [E9QAJ9_MOUSE]|Rho GTPase-activating protein 17 OS=Mus musculus GN=Arhgap17 PE=2 SV=1 - [RHG17_MOUSE]	E9QAJ9;Q3UIA2	SPSPPQQQQQQQQQQQQQQQQQTPGMRR	2	M26(Oxidation)	M26(Oxidation): 100	HCD	1				597.8	1.65912e-60	1.65912e-60	123489	844.65	4	1	40	150	4	844.654	3375.59	-0.37	33.75	9968.61	0	0	0	0	0	2773.7	0	0	0	8948	8948	MS2	41/449	20180123_Lumos_RSLC3_Stadlmann_Penninger_IMBA_mESC_intact_PNGaseF_HILIC_18.raw
Rho GTPase-activating protein 17 OS=Mus musculus GN=Arhgap17 PE=1 SV=1 - [E9QAJ9_MOUSE]|Rho GTPase-activating protein 17 OS=Mus musculus GN=Arhgap17 PE=2 SV=1 - [RHG17_MOUSE]	E9QAJ9;Q3UIA2	SPSPPQQQQQQQQQQQQQQQQQTPGMRR	2	M26(Oxidation)	M26(Oxidation): 100	HCD	1				499.78	1.05197e-50	1.05197e-50	88774.3	844.65	4	1	86	150	4	844.655	3375.6	0.35	34.48	9283.08	0	1033.2	0	0	0	1670.8	0	0	0	9166	9166	MS2	37/452	20180123_Lumos_RSLC3_Stadlmann_Penninger_IMBA_mESC_intact_PNGaseF_HILIC_18.raw
Rho GTPase-activating protein 17 OS=Mus musculus GN=Arhgap17 PE=1 SV=1 - [E9QAJ9_MOUSE]|Rho GTPase-activating protein 17 OS=Mus musculus GN=Arhgap17 PE=2 SV=1 - [RHG17_MOUSE]	E9QAJ9;Q3UIA2	SPSPPQQQQQQQQQQQQQQQQQTPGMRR	2			HCD	1				234.54	3.51833e-24	3.51833e-24	0	1120.54	3	1	42	150	3	1120.54	3359.6	0.68	41.21	40508	0	1265.98	0	0	0	8747.89	0	1023.43	0	11070	11070	MS2	19/296	20180123_Lumos_RSLC3_Stadlmann_Penninger_IMBA_mESC_intact_PNGaseF_HILIC_18.raw
AT-rich interactive domain-containing protein 1A OS=Mus musculus GN=Arid1a PE=1 SV=1 - [E9QAQ7_MOUSE]	E9QAQ7	HDSYGNQFSTQGTPSSSPFPSQQTTMYQQQQQNYK	1			HCD	1				714.54	3.51778e-72	3.51778e-72	964185	1007.2	4	0	4	150	4	1007.2	4025.77	0.94	103.57	21295.2	960.619	3062.23	3293.23	0	0	5480.12	0	0	0	28604	28604	MS2	37/372	20180123_Lumos_RSLC3_Stadlmann_Penninger_IMBA_mESC_intact_PNGaseF_HILIC_17.raw
AT-rich interactive domain-containing protein 1A OS=Mus musculus GN=Arid1a PE=1 SV=1 - [E9QAQ7_MOUSE]	E9QAQ7	HDSYGNQFSTQGTPSSSPFPSQQTTMYQQQQQNYK	1	M26(Oxidation)	M26(Oxidation): 100	HCD	1				649.39	1.15051e-65	1.15051e-65	470039	1347.92	3	0	0	150	3	1347.92	4041.74	-3.28	96.8	5393.02	0	0	0	0	0	1583.09	0	0	0	26194	26194	MS2	43/574	20180123_Lumos_RSLC3_Stadlmann_Penninger_IMBA_mESC_intact_PNGaseF_HILIC_16.raw
AT-rich interactive domain-containing protein 1A OS=Mus musculus GN=Arid1a PE=1 SV=1 - [E9QAQ7_MOUSE]	E9QAQ7	HDSYGNQFSTQGTPSSSPFPSQQTTMYQQQQQNYK	1			HCD	1				647.4	1.82113e-65	1.82113e-65	0	1342.6	3	0	48	150	3	1342.6	4025.77	1.87	103.56	19431.9	0	0	2705.25	0	0	5453.44	0	0	0	28601	28601	MS2	45/372	20180123_Lumos_RSLC3_Stadlmann_Penninger_IMBA_mESC_intact_PNGaseF_HILIC_17.raw
AT-rich interactive domain-containing protein 1A OS=Mus musculus GN=Arid1a PE=1 SV=1 - [E9QAQ7_MOUSE]	E9QAQ7	HDSYGNQFSTQGTPSSSPFPSQQTTMYQQQQQNYK	1			HCD	1				547.27	1.8762e-55	1.8762e-55	0	1007.2	4	0	0	150	4	1007.2	4025.77	0.88	104.68	11484	4682.73	0	0	0	0	2071.98	0	0	0	28556	28556	MS2	35/315	20180123_Lumos_RSLC3_Stadlmann_Penninger_IMBA_mESC_intact_PNGaseF_HILIC_19.raw
AT-rich interactive domain-containing protein 1A OS=Mus musculus GN=Arid1a PE=1 SV=1 - [E9QAQ7_MOUSE]	E9QAQ7	HDSYGNQFSTQGTPSSSPFPSQQTTMYQQQQQNYK	1	N33(Deamidated)	N6(Deamidated): 99.52	HCD	1				327.88	1.6285e-33	1.6285e-33	213668	1007.45	4	0	34	150	4	1007.45	4026.77	5.15	104.7	10786.6	3726.39	0	0	0	0	1672.46	0	0	0	28564	28564	MS2	21/306	20180123_Lumos_RSLC3_Stadlmann_Penninger_IMBA_mESC_intact_PNGaseF_HILIC_19.raw
AT-rich interactive domain-containing protein 1A OS=Mus musculus GN=Arid1a PE=1 SV=1 - [E9QAQ7_MOUSE]	E9QAQ7	HDSYGNQFSTQGTPSSSPFPSQQTTMYQQQQQNYK	1	N33(Deamidated)	N33(Deamidated): 100	HCD	1				320.65	8.61849e-33	8.61849e-33	750334	1007.44	4	0	100	150	4	1007.44	4026.75	1.45	106.34	14410.2	0	1615.57	0	0	0	1734.37	0	0	0	28861	28861	MS2	24/372	20180123_Lumos_RSLC3_Stadlmann_Penninger_IMBA_mESC_intact_PNGaseF_HILIC_16.raw
AT-rich interactive domain-containing protein 1A OS=Mus musculus GN=Arid1a PE=1 SV=1 - [E9QAQ7_MOUSE]	E9QAQ7	HDSYGNQFSTQGTPSSSPFPSQQTTMYQQQQQNYK	1	N6(Deamidated)	N6(Deamidated): 50; N33(Deamidated): 50	HCD	1				309.94	1.01395e-31	1.01395e-31	0	1007.45	4	0	26	150	4	1007.45	4026.77	6	104.2	3203.77	0	0	0	0	0	925.168	0	0	0	27153	27153	MS2	22/306	20180123_Lumos_RSLC3_Stadlmann_Penninger_IMBA_mESC_intact_PNGaseF_HILIC_20.raw
AT-rich interactive domain-containing protein 1A OS=Mus musculus GN=Arid1a PE=1 SV=1 - [E9QAQ7_MOUSE]	E9QAQ7	HDSYGNQFSTQGTPSSSPFPSQQTTMYQQQQQNYK	1	N6(Deamidated)	N33(Deamidated): 99.99	HCD	1				245.45	2.8541e-25	2.8541e-25	234415	1342.93	3	0	38	150	3	1342.93	4026.77	5.69	104.69	14336.6	0	1601.56	0	0	0	5606.99	0	0	0	28558	28558	MS2	17/306	20180123_Lumos_RSLC3_Stadlmann_Penninger_IMBA_mESC_intact_PNGaseF_HILIC_19.raw
AT-rich interactive domain-containing protein 1A OS=Mus musculus GN=Arid1a PE=1 SV=1 - [E9QAQ7_MOUSE]	E9QAQ7	HDSYGNQFSTQGTPSSSPFPSQQTTMYQQQQQNYK	1	N33(Deamidated)	N6(Deamidated): 50; N33(Deamidated): 50	HCD	1				177.44	1.80459e-18	1.80459e-18	1136288	1007.45	4	0	30	119	4	1007.45	4026.76	4.06	105.45	20247.3	0	0	0	0	0	0	0	0	0	29361	29361	MS2	16/372	20180123_Lumos_RSLC3_Stadlmann_Penninger_IMBA_mESC_intact_PNGaseF_HILIC_15.raw
AT-rich interactive domain-containing protein 1A OS=Mus musculus GN=Arid1a PE=1 SV=1 - [E9QAQ7_MOUSE]	E9QAQ7	HDSYGNQFSTQGTPSSSPFPSQQTTMYQQQQQNYKRPMDGTYGPPAK	1	N6(Deamidated)	N6(Deamidated): 100	HCD	1				633.23	4.75714e-64	4.75714e-64	0	1325.1	4	1	4	150	4	1325.1	5297.38	3.85	100.35	8597.41	0	0	3139.26	0	0	2469.83	0	0	0	27187	27187	MS2	40/481	20180123_Lumos_RSLC3_Stadlmann_Penninger_IMBA_mESC_intact_PNGaseF_HILIC_16.raw
AT-rich interactive domain-containing protein 1A OS=Mus musculus GN=Arid1a PE=1 SV=1 - [E9QAQ7_MOUSE]	E9QAQ7	HDSYGNQFSTQGTPSSSPFPSQQTTMYQQQQQNYKRPMDGTYGPPAK	1	M38(Oxidation)	M38(Oxidation): 100	HCD	1				554.89	3.24118e-56	3.24118e-56	954473	1063.28	5	1	33	77	5	1063.28	5312.37	-0.69	95.55	26573.2	0	0	0	0	0	32462.3	0	0	0	26431	26431	MS2	47/799	20180123_Lumos_RSLC3_Stadlmann_Penninger_IMBA_mESC_intact_PNGaseF_HILIC_15.raw
AT-rich interactive domain-containing protein 1A OS=Mus musculus GN=Arid1a PE=1 SV=1 - [E9QAQ7_MOUSE]	E9QAQ7	HDSYGNQFSTQGTPSSSPFPSQQTTMYQQQQQNYKRPMDGTYGPPAK	1	N33(Deamidated)	N33(Deamidated): 100	HCD	1				392.16	6.075e-40	6.075e-40	131637	1060.27	5	1	73	150	5	1060.27	5297.34	-3.36	100.55	4949.65	0	1453.29	907.751	0	0	1388.57	0	0	0	26199	26199	MS2	27/448	20180123_Lumos_RSLC3_Stadlmann_Penninger_IMBA_mESC_intact_PNGaseF_HILIC_20.raw
AT-rich interactive domain-containing protein 1A OS=Mus musculus GN=Arid1a PE=1 SV=1 - [E9QAQ7_MOUSE]	E9QAQ7	HDSYGNQFSTQGTPSSSPFPSQQTTMYQQQQQNYKRPMDGTYGPPAKR	1	N6(Deamidated); M26(Oxidation)	N6(Deamidated): 100; M26(Oxidation): 100	HCD	1				240.53	8.85529e-25	8.85529e-25	0	1094.69	5	2	25	150	5	1094.69	5469.44	-2.37	88.25	27942.8	0	1115.74	1096.32	0	0	5052.81	0	0	0	23811	23811	MS2	21/816	20180123_Lumos_RSLC3_Stadlmann_Penninger_IMBA_mESC_intact_PNGaseF_HILIC_16.raw
AT-rich interactive domain-containing protein 1A OS=Mus musculus GN=Arid1a PE=1 SV=1 - [E9QAQ7_MOUSE]	E9QAQ7	HDSYGNQFSTQGTPSSSPFPSQQTTMYQQQQQNYKRPMDGTYGPPAKR	1	M26(Oxidation)	M26(Oxidation): 50; M38(Oxidation): 50	HCD	1				220.61	8.67963e-23	8.67963e-23	0	1094.49	5	2	13	150	5	1094.49	5468.45	-4.81	88.27	29871.4	0	3482.02	2030.84	0	0	5139.32	0	0	0	23817	23817	MS2	21/813	20180123_Lumos_RSLC3_Stadlmann_Penninger_IMBA_mESC_intact_PNGaseF_HILIC_16.raw
AT-rich interactive domain-containing protein 1A OS=Mus musculus GN=Arid1a PE=1 SV=1 - [E9QAQ7_MOUSE]	E9QAQ7	TEPGIGPEGNMGTGAPQPNLMPSTPDSGMYSPSRYPPQQQQQQQQQQQQQR	1	N19(Deamidated); M21(Oxidation)	M11(Oxidation): 50; N19(Deamidated): 100; M21(Oxidation): 50	HCD	1				686.24	2.37565e-69	2.37565e-69	0	1407.15	4	1	0	150	4	1407.15	5625.56	2.97	112.57	10266.9	0	0	0	0	0	1103.75	0	1305.51	0	31017	31017	MS2	50/794	20180123_Lumos_RSLC3_Stadlmann_Penninger_IMBA_mESC_intact_PNGaseF_HILIC_17.raw
AT-rich interactive domain-containing protein 1A OS=Mus musculus GN=Arid1a PE=1 SV=1 - [E9QAQ7_MOUSE]	E9QAQ7	TEPGIGPEGNMGTGAPQPNLMPSTPDSGMYSPSRYPPQQQQQQQQQQQQQR	1	M29(Oxidation)	M29(Oxidation): 100	HCD	1				505.55	2.78476e-51	2.78476e-51	0	1406.9	4	1		150	4	1406.9	5624.57	0.91	112.94	9048.02	0	1978.4	0	0	0	1938.75	0	0	0	31115	31115	MS2	41/839	20180123_Lumos_RSLC3_Stadlmann_Penninger_IMBA_mESC_intact_PNGaseF_HILIC_17.raw
AT-rich interactive domain-containing protein 1A OS=Mus musculus GN=Arid1a PE=1 SV=1 - [E9QAQ7_MOUSE]	E9QAQ7	TEPGIGPEGNMGTGAPQPNLMPSTPDSGMYSPSRYPPQQQQQQQQQQQQQR	1	N19(Deamidated)	N19(Deamidated): 100	HCD	1				505.21	3.01084e-51	3.01084e-51	631322	1870.53	3	1	53	150	3	1870.53	5609.58	5.37	119.56	3567.12	0	0	0	0	0	1104.86	0	0	0	32893	32893	MS2	33/533	20180123_Lumos_RSLC3_Stadlmann_Penninger_IMBA_mESC_intact_PNGaseF_HILIC_17.raw
AT-rich interactive domain-containing protein 1A OS=Mus musculus GN=Arid1a PE=1 SV=1 - [E9QAQ7_MOUSE]	E9QAQ7	TEPGIGPEGNMGTGAPQPNLMPSTPDSGMYSPSRYPPQQQQQQQQQQQQQR	1	M21(Oxidation)	M21(Oxidation): 100	HCD	1				504.2	3.79952e-51	3.79952e-51	0	1406.9	4	1	19	150	4	1406.9	5624.57	1.52	111.69	66913.2	0	1925.24	0	0	0	17362.1	1257.16	0	0	30806	30806	MS2	42/839	20180123_Lumos_RSLC3_Stadlmann_Penninger_IMBA_mESC_intact_PNGaseF_HILIC_17.raw
AT-rich interactive domain-containing protein 1A OS=Mus musculus GN=Arid1a PE=1 SV=1 - [E9QAQ7_MOUSE]	E9QAQ7	TEPGIGPEGNMGTGAPQPNLMPSTPDSGMYSPSRYPPQQQQQQQQQQQQQR	1	N19(Deamidated)	N19(Deamidated): 100	HCD	1				414.24	3.76733e-42	3.76733e-42	0	1870.53	3	1	0	150	3	1870.53	5609.58	4.52	118.95	1772.19	0	0	0	0	0	0	0	0	0	32728	32728	MS2	27/533	20180123_Lumos_RSLC3_Stadlmann_Penninger_IMBA_mESC_intact_PNGaseF_HILIC_17.raw
AT-rich interactive domain-containing protein 1A OS=Mus musculus GN=Arid1a PE=1 SV=1 - [E9QAQ7_MOUSE]	E9QAQ7	TEPGIGPEGNMGTGAPQPNLMPSTPDSGMYSPSRYPPQQQQQQQQQQQQQR	1	M11(Oxidation)	M11(Oxidation): 49.86; M21(Oxidation): 49.86	HCD	1				361.04	7.87362e-37	7.87362e-37	0	1406.9	4	1		150	4	1406.9	5624.57	0.65	111.95	65327.6	0	930.077	0	0	0	14930	1777.64	901.681	0	30870	30870	MS2	30/839	20180123_Lumos_RSLC3_Stadlmann_Penninger_IMBA_mESC_intact_PNGaseF_HILIC_17.raw
AT-rich interactive domain-containing protein 1A OS=Mus musculus GN=Arid1a PE=1 SV=1 - [E9QAQ7_MOUSE]	E9QAQ7	TEPGIGPEGNMGTGAPQPNLMPSTPDSGMYSPSRYPPQQQQQQQQQQQQQR	1	N10(Deamidated); N19(Deamidated); M29(Oxidation)	N10(Deamidated): 100; N19(Deamidated): 100; M21(Oxidation): 99.99	HCD	1				345.75	2.66175e-35	2.66175e-35	0	1126.12	5	1	53	150	5	1126.12	5626.57	7.47	115.06	48016	0	4042.55	1727.89	0	0	15902.6	0	1569.52	0	31684	31684	MS2	29/749	20180123_Lumos_RSLC3_Stadlmann_Penninger_IMBA_mESC_intact_PNGaseF_HILIC_17.raw
AT-rich interactive domain-containing protein 1A OS=Mus musculus GN=Arid1a PE=1 SV=1 - [E9QAQ7_MOUSE]	E9QAQ7	TEPGIGPEGNMGTGAPQPNLMPSTPDSGMYSPSRYPPQQQQQQQQQQQQQR	1	N10(Deamidated); N19(Deamidated); M21(Oxidation)	N10(Deamidated): 100; N19(Deamidated): 100; M21(Oxidation): 99.51	HCD	1				342.18	6.05791e-35	6.05791e-35	0	1126.12	5	1	22	150	5	1126.12	5626.57	7.03	112.92	30148.2	0	7137.34	1373.28	0	0	9326.56	0	0	0	31108	31108	MS2	28/812	20180123_Lumos_RSLC3_Stadlmann_Penninger_IMBA_mESC_intact_PNGaseF_HILIC_17.raw
AT-rich interactive domain-containing protein 1A OS=Mus musculus GN=Arid1a PE=1 SV=1 - [E9QAQ7_MOUSE]	E9QAQ7	TEPGIGPEGNMGTGAPQPNLMPSTPDSGMYSPSRYPPQQQQQQQQQQQQQR	1	N19(Deamidated); M21(Oxidation)	N19(Deamidated): 100; M21(Oxidation): 100	HCD	1				304.7	3.39015e-31	3.39015e-31	0	1407.15	4	1	36	150	4	1407.15	5625.57	3.84	109.4	22014.4	0	7010.1	2339.57	1312.89	0	10258.4	0	1088.73	0	30193	30193	MS2	27/839	20180123_Lumos_RSLC3_Stadlmann_Penninger_IMBA_mESC_intact_PNGaseF_HILIC_17.raw
AT-rich interactive domain-containing protein 1A OS=Mus musculus GN=Arid1a PE=1 SV=1 - [E9QAQ7_MOUSE]	E9QAQ7	TEPGIGPEGNMGTGAPQPNLMPSTPDSGMYSPSRYPPQQQQQQQQQQQQQR	1	N10(Deamidated); N19(Deamidated)	N10(Deamidated): 100; N19(Deamidated): 100	HCD	1				288.02	1.57814e-29	1.57814e-29	457758	1870.85	3	1	53	150	3	1870.85	5610.55	2.04	118.91	1647.21	0	0	0	0	0	0	0	0	0	32718	32718	MS2	21/533	20180123_Lumos_RSLC3_Stadlmann_Penninger_IMBA_mESC_intact_PNGaseF_HILIC_17.raw
AT-rich interactive domain-containing protein 1A OS=Mus musculus GN=Arid1a PE=1 SV=1 - [E9QAQ7_MOUSE]	E9QAQ7	VRTEPGIGPEGNMGTGAPQPNLMPSTPDSGMYSPSRYPPQQQQQQQQQQQQQR	1	M13(Oxidation); N21(Deamidated)	M13(Oxidation): 100; N21(Deamidated): 100	HCD	1				697.92	1.61519e-70	1.61519e-70	0	1470.94	4	2	0	150	4	1470.94	5880.74	4.15	103.65	8165.48	0	917.908	0	0	0	1073.94	0	1112.26	0	28630	28630	MS2	53/890	20180123_Lumos_RSLC3_Stadlmann_Penninger_IMBA_mESC_intact_PNGaseF_HILIC_17.raw
AT-rich interactive domain-containing protein 1A OS=Mus musculus GN=Arid1a PE=1 SV=1 - [E9QAQ7_MOUSE]	E9QAQ7	VRTEPGIGPEGNMGTGAPQPNLMPSTPDSGMYSPSRYPPQQQQQQQQQQQQQR	1	M13(Oxidation)	M13(Oxidation): 99.6	HCD	1				697.3	1.86255e-70	1.86255e-70	0	1176.75	5	2	36	79	5	1176.75	5879.73	0.57	102.43	20066.5	0	1986.32	0	0	0	3851.15	0	0	0	28277	28277	MS2	53/833	20180123_Lumos_RSLC3_Stadlmann_Penninger_IMBA_mESC_intact_PNGaseF_HILIC_17.raw
AT-rich interactive domain-containing protein 1A OS=Mus musculus GN=Arid1a PE=1 SV=1 - [E9QAQ7_MOUSE]	E9QAQ7	VRTEPGIGPEGNMGTGAPQPNLMPSTPDSGMYSPSRYPPQQQQQQQQQQQQQR	1	N21(Deamidated); M31(Oxidation)	N21(Deamidated): 100; M31(Oxidation): 99.57	HCD	1				684.55	3.50406e-69	3.50406e-69	0	1470.94	4	2	0	150	4	1470.94	5880.75	5.89	104.81	6727.18	0	0	0	0	0	1965.04	0	0	0	28982	28982	MS2	50/890	20180123_Lumos_RSLC3_Stadlmann_Penninger_IMBA_mESC_intact_PNGaseF_HILIC_17.raw
AT-rich interactive domain-containing protein 1A OS=Mus musculus GN=Arid1a PE=1 SV=1 - [E9QAQ7_MOUSE]	E9QAQ7	VRTEPGIGPEGNMGTGAPQPNLMPSTPDSGMYSPSRYPPQQQQQQQQQQQQQR	1	M13(Oxidation)	M13(Oxidation): 100	HCD	1				611.95	6.38632e-62	6.38632e-62	593910	1176.76	5	2	17	104	5	1176.76	5879.75	3.27	104.13	28396	0	2922.36	0	0	0	7672.39	0	0	0	28768	28768	MS2	47/881	20180123_Lumos_RSLC3_Stadlmann_Penninger_IMBA_mESC_intact_PNGaseF_HILIC_17.raw
AT-rich interactive domain-containing protein 1A OS=Mus musculus GN=Arid1a PE=1 SV=1 - [E9QAQ7_MOUSE]	E9QAQ7	VRTEPGIGPEGNMGTGAPQPNLMPSTPDSGMYSPSRYPPQQQQQQQQQQQQQR	1	M13(Oxidation)	M23(Oxidation): 99.4	HCD	1				518.69	1.35054e-52	1.35054e-52	431440	1176.75	5	2	3	118	5	1176.75	5879.73	0.36	102.74	67950.5	0	1637.96	0	0	0	0	0	3122.48	0	28351	28351	MS2	42/737	20180123_Lumos_RSLC3_Stadlmann_Penninger_IMBA_mESC_intact_PNGaseF_HILIC_17.raw
AT-rich interactive domain-containing protein 1A OS=Mus musculus GN=Arid1a PE=1 SV=1 - [E9QAQ7_MOUSE]	E9QAQ7	VRTEPGIGPEGNMGTGAPQPNLMPSTPDSGMYSPSRYPPQQQQQQQQQQQQQR	1	N12(Deamidated); N21(Deamidated); M31(Oxidation)	N12(Deamidated): 100; N21(Deamidated): 100; M23(Oxidation): 99.53	HCD	1				456.17	2.41507e-46	2.41507e-46	0	1471.19	4	2	0	150	4	1471.19	5881.74	6.78	104.75	6870.82	0	0	0	0	0	1298.75	0	0	0	28962	28962	MS2	39/857	20180123_Lumos_RSLC3_Stadlmann_Penninger_IMBA_mESC_intact_PNGaseF_HILIC_17.raw
AT-rich interactive domain-containing protein 1A OS=Mus musculus GN=Arid1a PE=1 SV=1 - [E9QAQ7_MOUSE]	E9QAQ7	VRTEPGIGPEGNMGTGAPQPNLMPSTPDSGMYSPSRYPPQQQQQQQQQQQQQR	1	N21(Deamidated); M31(Oxidation)	N21(Deamidated): 100; M23(Oxidation): 100	HCD	1				434.85	3.27107e-44	3.27107e-44	0	1176.95	5	2	21	112	5	1176.95	5880.74	3.97	104.14	26167.6	0	2732.76	0	0	0	0	0	1854.75	0	28773	28773	MS2	41/809	20180123_Lumos_RSLC3_Stadlmann_Penninger_IMBA_mESC_intact_PNGaseF_HILIC_17.raw
AT-rich interactive domain-containing protein 1A OS=Mus musculus GN=Arid1a PE=1 SV=1 - [E9QAQ7_MOUSE]	E9QAQ7	VRTEPGIGPEGNMGTGAPQPNLMPSTPDSGMYSPSRYPPQQQQQQQQQQQQQR	1	N12(Deamidated); N21(Deamidated); M23(Oxidation)	N12(Deamidated): 100; M13(Oxidation): 99.45; N21(Deamidated): 100	HCD	1				392.42	5.72855e-40	5.72855e-40	0	1177.15	5	2	29	150	5	1177.15	5881.73	5.3	101.45	20604.7	927.797	3329.05	1112.53	0	0	3503.78	0	2301.35	0	27998	27998	MS2	31/833	20180123_Lumos_RSLC3_Stadlmann_Penninger_IMBA_mESC_intact_PNGaseF_HILIC_17.raw
AT-rich interactive domain-containing protein 1A OS=Mus musculus GN=Arid1a PE=1 SV=1 - [E9QAQ7_MOUSE]	E9QAQ7	VRTEPGIGPEGNMGTGAPQPNLMPSTPDSGMYSPSRYPPQQQQQQQQQQQQQR	1	N21(Deamidated); M23(Oxidation)	N21(Deamidated): 100; M23(Oxidation): 99.47	HCD	1				390.5	8.9081e-40	8.9081e-40	0	1470.94	4	2	0	150	4	1470.94	5880.74	4.57	108.14	10618.6	0	0	0	0	0	2814.64	0	0	0	29842	29842	MS2	33/743	20180123_Lumos_RSLC3_Stadlmann_Penninger_IMBA_mESC_intact_PNGaseF_HILIC_17.raw
AT-rich interactive domain-containing protein 1A OS=Mus musculus GN=Arid1a PE=1 SV=1 - [E9QAQ7_MOUSE]	E9QAQ7	VRTEPGIGPEGNMGTGAPQPNLMPSTPDSGMYSPSRYPPQQQQQQQQQQQQQR	1	N12(Deamidated); M13(Oxidation); N21(Deamidated)	N12(Deamidated): 100; M13(Oxidation): 99.53; N21(Deamidated): 100	HCD	1				331.61	6.90041e-34	6.90041e-34	0	1471.19	4	2	0	150	4	1471.19	5881.74	6.37	108.11	10058.6	0	0	0	0	0	2214.58	0	0	0	29833	29833	MS2	30/890	20180123_Lumos_RSLC3_Stadlmann_Penninger_IMBA_mESC_intact_PNGaseF_HILIC_17.raw
Non-canonical poly(A) RNA polymerase PAPD5 OS=Mus musculus GN=Papd5 PE=1 SV=1 - [E9QJT6_MOUSE]|Non-canonical poly(A) RNA polymerase PAPD5 OS=Mus musculus GN=Papd5 PE=1 SV=1 - [F8WI26_MOUSE]|Non-canonical poly(A) RNA polymerase PAPD5 OS=Mus musculus GN=Papd5 PE=1 SV=2 - [PAPD5_MOUSE]	E9QJT6;F8WI26;Q68ED3	HSSNSSSGPVSSSSATQSSSSDVDSDATPCK	3	T16(HexNAc); T28(HexNAc); C30(Carbamidomethyl)	S18(HexNAc): 25; S19(HexNAc): 25; S20(HexNAc): 25; S21(HexNAc): 25; S25(HexNAc): 50; T28(HexNAc): 50	HCD	1				380.64	8.62914e-39	8.62914e-39	0	1150.48	3	0	0	150	3	1150.48	3449.44	3.09	49.09	18807.2	0	1594.6	0	0	0	3917.1	0	0	0	13333	13333	MS2	30/593	20180123_Lumos_RSLC3_Stadlmann_Penninger_IMBA_mESC_intact_PNGaseF_HILIC_18.raw
Non-canonical poly(A) RNA polymerase PAPD5 OS=Mus musculus GN=Papd5 PE=1 SV=1 - [E9QJT6_MOUSE]|Non-canonical poly(A) RNA polymerase PAPD5 OS=Mus musculus GN=Papd5 PE=1 SV=1 - [F8WI26_MOUSE]|Non-canonical poly(A) RNA polymerase PAPD5 OS=Mus musculus GN=Papd5 PE=1 SV=2 - [PAPD5_MOUSE]	E9QJT6;F8WI26;Q68ED3	HSSNSSSGPVSSSSATQSSSSDVDSDATPCKTPK	3	C30(Carbamidomethyl)		HCD	1				1355.32	2.9381e-136	2.9381e-136	925722	843.12	4	1	12	150	4	843.121	3369.46	-0.06	42.67	26157.1	0	0	0	0	0	10825.3	0	0	0	11412	11412	MS2	60/379	20180123_Lumos_RSLC3_Stadlmann_Penninger_IMBA_mESC_intact_PNGaseF_HILIC_17.raw
Non-canonical poly(A) RNA polymerase PAPD5 OS=Mus musculus GN=Papd5 PE=1 SV=1 - [E9QJT6_MOUSE]|Non-canonical poly(A) RNA polymerase PAPD5 OS=Mus musculus GN=Papd5 PE=1 SV=1 - [F8WI26_MOUSE]|Non-canonical poly(A) RNA polymerase PAPD5 OS=Mus musculus GN=Papd5 PE=1 SV=2 - [PAPD5_MOUSE]	E9QJT6;F8WI26;Q68ED3	HSSNSSSGPVSSSSATQSSSSDVDSDATPCKTPK	3	C30(Carbamidomethyl)		HCD	1				933.23	4.75825e-94	4.75825e-94	179281	1123.83	3	1	0	150	3	1123.83	3369.47	3.62	42.72	36419.9	0	0	0	0	0	3097.03	0	970.788	0	11426	11426	MS2	52/379	20180123_Lumos_RSLC3_Stadlmann_Penninger_IMBA_mESC_intact_PNGaseF_HILIC_17.raw
Non-canonical poly(A) RNA polymerase PAPD5 OS=Mus musculus GN=Papd5 PE=1 SV=1 - [E9QJT6_MOUSE]|Non-canonical poly(A) RNA polymerase PAPD5 OS=Mus musculus GN=Papd5 PE=1 SV=1 - [F8WI26_MOUSE]|Non-canonical poly(A) RNA polymerase PAPD5 OS=Mus musculus GN=Papd5 PE=1 SV=2 - [PAPD5_MOUSE]	E9QJT6;F8WI26;Q68ED3	HSSNSSSGPVSSSSATQSSSSDVDSDATPCKTPK	3	N4(Deamidated); C30(Carbamidomethyl)	N4(Deamidated): 100	HCD	1				295.45	2.84999e-30	2.84999e-30	0	1124.16	3	1	0	150	3	1124.16	3370.48	9.26	42.75	38227.4	0	0	0	0	0	3051.53	0	0	0	11432	11432	MS2	20/379	20180123_Lumos_RSLC3_Stadlmann_Penninger_IMBA_mESC_intact_PNGaseF_HILIC_17.raw
Ankyrin repeat domain-containing protein 17 OS=Mus musculus GN=Ankrd17 PE=1 SV=1 - [E9QKG6_MOUSE]|Ankyrin repeat domain-containing protein 17 OS=Mus musculus GN=Ankrd17 PE=1 SV=2 - [ANR17_MOUSE]|Ankyrin repeat domain-containing protein 17 OS=Mus musculus GN=Ankrd17 PE=4 SV=1 - [A0A0G2JDZ9_MOUSE]	E9QKG6;Q99NH0;A0A0G2JDZ9	GASASEQEASSPPVVEPANSRPPHSSSSSGSSSGHSTQQQPPGSVPQEPRPPLQQSQVPSPDVR	3			HCD	1				442.33	5.84314e-45	5.84314e-45	99299.3	1083.2	6	0	100	150	6	1083.2	6494.14	8.08	79.93	48019	0	15891.6	4389.76	0	0	15765.9	0	0	1356.75	22198	22198	MS2	36/712	20180123_Lumos_RSLC3_Stadlmann_Penninger_IMBA_mESC_intact_PNGaseF_HILIC_18.raw
Ankyrin repeat domain-containing protein 17 OS=Mus musculus GN=Ankrd17 PE=1 SV=1 - [E9QKG6_MOUSE]|Ankyrin repeat domain-containing protein 17 OS=Mus musculus GN=Ankrd17 PE=1 SV=2 - [ANR17_MOUSE]|Ankyrin repeat domain-containing protein 17 OS=Mus musculus GN=Ankrd17 PE=4 SV=1 - [A0A0G2JDZ9_MOUSE]	E9QKG6;Q99NH0;A0A0G2JDZ9	NSPLDCGSASPNKGASASEQEASSPPVVEPANSRPPHSSSSSGSSSGHSTQQQPPGSVPQEPRPPLQQSQVPSPDVR	3	C6(Carbamidomethyl); N12(Deamidated); N32(Deamidated); T50(HexNAc)	Too many isoforms	HCD	1				238	1.58637e-24	1.58637e-24	0	1338.62	6	1	58	150	6	1338.62	8026.71	-1.31	83.44	27257.9	0	0	0	0	0	7361.27	0	1248.62	0	23167	23167	MS2	27/1110	20180123_Lumos_RSLC3_Stadlmann_Penninger_IMBA_mESC_intact_PNGaseF_HILIC_18.raw
Ankyrin repeat domain-containing protein 17 OS=Mus musculus GN=Ankrd17 PE=1 SV=1 - [E9QKG6_MOUSE]|Ankyrin repeat domain-containing protein 17 OS=Mus musculus GN=Ankrd17 PE=1 SV=2 - [ANR17_MOUSE]|Ankyrin repeat domain-containing protein 17 OS=Mus musculus GN=Ankrd17 PE=4 SV=1 - [A0A0G2JDZ9_MOUSE]	E9QKG6;Q99NH0;A0A0G2JDZ9	NSPLDCGSASPNKGASASEQEASSPPVVEPANSRPPHSSSSSGSSSGHSTQQQPPGSVPQEPRPPLQQSQVPSPDVR	3	C6(Carbamidomethyl); N12(Deamidated); N32(Deamidated); T50(HexNAc)	Too many isoforms	HCD	1				228.04	1.56868e-23	1.56868e-23	0	1338.63	6	1	9	150	6	1338.63	8026.76	5.72	83.84	21519.8	0	0	0	0	0	3732.87	0	0	0	23168	23168	MS2	24/1200	20180123_Lumos_RSLC3_Stadlmann_Penninger_IMBA_mESC_intact_PNGaseF_HILIC_19.raw
Ankyrin repeat domain-containing protein 17 OS=Mus musculus GN=Ankrd17 PE=1 SV=1 - [E9QKG6_MOUSE]|Ankyrin repeat domain-containing protein 17 OS=Mus musculus GN=Ankrd17 PE=1 SV=2 - [ANR17_MOUSE]|Ankyrin repeat domain-containing protein 17 OS=Mus musculus GN=Ankrd17 PE=4 SV=1 - [A0A0G2JDZ9_MOUSE]	E9QKG6;Q99NH0;A0A0G2JDZ9	NSPLDCGSASPNKGASASEQEASSPPVVEPANSRPPHSSSSSGSSSGHSTQQQPPGSVPQEPRPPLQQSQVPSPDVR	3	C6(Carbamidomethyl); N12(Deamidated); N32(Deamidated)	N12(Deamidated): 100; N32(Deamidated): 100	HCD	1				214.56	3.50005e-22	3.50005e-22	0	1304.79	6	1	30	150	6	1304.79	7823.68	5.4	84.53	16007.3	1993.09	1812.2	0	0	0	5670.36	0	1099.29	0	23351	23351	MS2	20/777	20180123_Lumos_RSLC3_Stadlmann_Penninger_IMBA_mESC_intact_PNGaseF_HILIC_19.raw
Ankyrin repeat domain-containing protein 17 OS=Mus musculus GN=Ankrd17 PE=1 SV=1 - [E9QKG6_MOUSE]|Ankyrin repeat domain-containing protein 17 OS=Mus musculus GN=Ankrd17 PE=1 SV=2 - [ANR17_MOUSE]|Ankyrin repeat domain-containing protein 17 OS=Mus musculus GN=Ankrd17 PE=4 SV=1 - [A0A0G2JDZ9_MOUSE]	E9QKG6;Q99NH0;A0A0G2JDZ9	TSNATTTTVTTTASNNSTAPTNATYPMPTAK	3	S17(HexNAc)	T12(HexNAc): 97.94	HCD	1				645.85	2.59789e-65	2.59789e-65	4568968	1107.19	3	0	0	82	3	1107.19	3319.55	-0.66	87.79	347645	0	0	0	0	0	3701.04	0	0	0	24081	24081	MS2	47/511	20180123_Lumos_RSLC3_Stadlmann_Penninger_IMBA_mESC_intact_PNGaseF_HILIC_15.raw
Ankyrin repeat domain-containing protein 17 OS=Mus musculus GN=Ankrd17 PE=1 SV=1 - [E9QKG6_MOUSE]|Ankyrin repeat domain-containing protein 17 OS=Mus musculus GN=Ankrd17 PE=1 SV=2 - [ANR17_MOUSE]|Ankyrin repeat domain-containing protein 17 OS=Mus musculus GN=Ankrd17 PE=4 SV=1 - [A0A0G2JDZ9_MOUSE]	E9QKG6;Q99NH0;A0A0G2JDZ9	TSNATTTTVTTTASNNSTAPTNATYPMPTAK	3	S17(HexNAc)	T5(HexNAc): 14.29; T6(HexNAc): 14.29; T7(HexNAc): 14.29; T8(HexNAc): 14.29; T10(HexNAc): 14.29; T11(HexNAc): 14.29; T12(HexNAc): 14.29	HCD	1				493.32	4.65767e-50	4.65767e-50	3.33117e+06	1107.19	3	0	3	75	3	1107.19	3319.55	-0.33	87.98	316825	0	0	0	0	0	2644.84	0	0	0	24137	24137	MS2	39/523	20180123_Lumos_RSLC3_Stadlmann_Penninger_IMBA_mESC_intact_PNGaseF_HILIC_15.raw
Ankyrin repeat domain-containing protein 17 OS=Mus musculus GN=Ankrd17 PE=1 SV=1 - [E9QKG6_MOUSE]|Ankyrin repeat domain-containing protein 17 OS=Mus musculus GN=Ankrd17 PE=1 SV=2 - [ANR17_MOUSE]|Ankyrin repeat domain-containing protein 17 OS=Mus musculus GN=Ankrd17 PE=4 SV=1 - [A0A0G2JDZ9_MOUSE]	E9QKG6;Q99NH0;A0A0G2JDZ9	TSNATTTTVTTTASNNSTAPTNATYPMPTAK	3	S2(HexNAc); S17(HexNAc)	T6(HexNAc): 49.75; T7(HexNAc): 49.75; T8(HexNAc): 25.07; T10(HexNAc): 25.07; T11(HexNAc): 25.07; T12(HexNAc): 25.07	HCD	1				451.1	7.76899e-46	7.76899e-46	762010	1174.89	3	0	5	150	3	1174.89	3522.64	3.74	84.15	285606	0	0	0	0	0	1260.87	0	0	0	23000	23000	MS2	37/596	20180123_Lumos_RSLC3_Stadlmann_Penninger_IMBA_mESC_intact_PNGaseF_HILIC_15.raw
Ankyrin repeat domain-containing protein 17 OS=Mus musculus GN=Ankrd17 PE=1 SV=1 - [E9QKG6_MOUSE]|Ankyrin repeat domain-containing protein 17 OS=Mus musculus GN=Ankrd17 PE=1 SV=2 - [ANR17_MOUSE]|Ankyrin repeat domain-containing protein 17 OS=Mus musculus GN=Ankrd17 PE=4 SV=1 - [A0A0G2JDZ9_MOUSE]	E9QKG6;Q99NH0;A0A0G2JDZ9	TSNATTTTVTTTASNNSTAPTNATYPMPTAK	3	S2(HexNAc); S17(HexNAc)	T8(HexNAc): 49.8; T10(HexNAc): 49.8; T11(HexNAc): 50; T12(HexNAc): 50	HCD	1				427.87	1.63242e-43	1.63242e-43	1.65349e+06	1174.88	3	0	0	150	3	1174.88	3522.64	3.32	83.93	379524	0	0	0	0	0	953.743	0	0	0	22933	22933	MS2	36/611	20180123_Lumos_RSLC3_Stadlmann_Penninger_IMBA_mESC_intact_PNGaseF_HILIC_15.raw
Ankyrin repeat domain-containing protein 17 OS=Mus musculus GN=Ankrd17 PE=1 SV=1 - [E9QKG6_MOUSE]|Ankyrin repeat domain-containing protein 17 OS=Mus musculus GN=Ankrd17 PE=1 SV=2 - [ANR17_MOUSE]|Ankyrin repeat domain-containing protein 17 OS=Mus musculus GN=Ankrd17 PE=4 SV=1 - [A0A0G2JDZ9_MOUSE]	E9QKG6;Q99NH0;A0A0G2JDZ9	TSNATTTTVTTTASNNSTAPTNATYPMPTAK	3	S2(HexNAc); S17(HexNAc)	T8(HexNAc): 66.52; T10(HexNAc): 66.52; T11(HexNAc): 66.52	HCD	1				411.41	7.22779e-42	7.22779e-42	0	1174.88	3	0	0	150	3	1174.88	3522.63	0.93	81.53	161022	0	0	0	0	0	894.482	0	0	0	22215	22215	MS2	35/611	20180123_Lumos_RSLC3_Stadlmann_Penninger_IMBA_mESC_intact_PNGaseF_HILIC_15.raw
Ankyrin repeat domain-containing protein 17 OS=Mus musculus GN=Ankrd17 PE=1 SV=1 - [E9QKG6_MOUSE]|Ankyrin repeat domain-containing protein 17 OS=Mus musculus GN=Ankrd17 PE=1 SV=2 - [ANR17_MOUSE]|Ankyrin repeat domain-containing protein 17 OS=Mus musculus GN=Ankrd17 PE=4 SV=1 - [A0A0G2JDZ9_MOUSE]	E9QKG6;Q99NH0;A0A0G2JDZ9	TSNATTTTVTTTASNNSTAPTNATYPMPTAK	3	S2(HexNAc); S14(HexNAc); S17(HexNAc)	Too many isoforms	HCD	1				373.91	4.0664e-38	4.0664e-38	0	1242.57	3	0	22	150	3	1242.57	3725.71	-0.01	82.54	174139	0	0	0	0	0	985.879	0	0	0	22217	22217	MS2	30/611	20180123_Lumos_RSLC3_Stadlmann_Penninger_IMBA_mESC_intact_PNGaseF_HILIC_16.raw
Ankyrin repeat domain-containing protein 17 OS=Mus musculus GN=Ankrd17 PE=1 SV=1 - [E9QKG6_MOUSE]|Ankyrin repeat domain-containing protein 17 OS=Mus musculus GN=Ankrd17 PE=1 SV=2 - [ANR17_MOUSE]|Ankyrin repeat domain-containing protein 17 OS=Mus musculus GN=Ankrd17 PE=4 SV=1 - [A0A0G2JDZ9_MOUSE]	E9QKG6;Q99NH0;A0A0G2JDZ9	TSNATTTTVTTTASNNSTAPTNATYPMPTAK	3	S2(HexNAc); S14(HexNAc)	T8(HexNAc): 49.81; T10(HexNAc): 49.81; T11(HexNAc): 49.81; T12(HexNAc): 49.81	HCD	1				342.76	5.30042e-35	5.30042e-35	606646	1174.89	3	0	12	150	3	1174.89	3522.64	4.46	83.63	227819	0	0	0	0	0	875.423	0	0	0	22842	22842	MS2	33/593	20180123_Lumos_RSLC3_Stadlmann_Penninger_IMBA_mESC_intact_PNGaseF_HILIC_15.raw
Ankyrin repeat domain-containing protein 17 OS=Mus musculus GN=Ankrd17 PE=1 SV=1 - [E9QKG6_MOUSE]|Ankyrin repeat domain-containing protein 17 OS=Mus musculus GN=Ankrd17 PE=1 SV=2 - [ANR17_MOUSE]|Ankyrin repeat domain-containing protein 17 OS=Mus musculus GN=Ankrd17 PE=4 SV=1 - [A0A0G2JDZ9_MOUSE]	E9QKG6;Q99NH0;A0A0G2JDZ9	TSNATTTTVTTTASNNSTAPTNATYPMPTAK	3	S2(HexNAc); S14(HexNAc); S17(HexNAc)	Too many isoforms	HCD	1				308.66	1.36157e-31	1.36157e-31	651921	1242.58	3	0	70	150	3	1242.58	3725.74	8.15	80.5	137025	0	0	0	0	0	1505.74	0	0	0	21706	21706	MS2	26/596	20180123_Lumos_RSLC3_Stadlmann_Penninger_IMBA_mESC_intact_PNGaseF_HILIC_16.raw
MCG8382, isoform CRA_c OS=Mus musculus GN=Rbm14 PE=1 SV=2 - [E9QL13_MOUSE]|RNA-binding protein 14 OS=Mus musculus GN=Rbm14 PE=1 SV=1 - [RBM14_MOUSE]	E9QL13;Q8C2Q3	AQPSVSLGAPYRGQLASPSSQSAAASSLGPYGGVQPSASALSTYGGQAAAASSLNSYGAQGSSLASYGNQPSSYGAQAASSYGVR	2			HCD	1				535.17	3.03888e-54	3.03888e-54	0	1351.48	6	1		150	6	1351.48	8103.87	2.34	154.33	7125.76	0	0	1225.31	0	0	0	0	0	0	40150	40150	MS2	39/908	20180123_Lumos_RSLC3_Stadlmann_Penninger_IMBA_mESC_intact_PNGaseF_HILIC_18.raw
MCG8382, isoform CRA_c OS=Mus musculus GN=Rbm14 PE=1 SV=2 - [E9QL13_MOUSE]|RNA-binding protein 14 OS=Mus musculus GN=Rbm14 PE=1 SV=1 - [RBM14_MOUSE]	E9QL13;Q8C2Q3	GQLASPSSQSAAASSLGPYGGVQPSASALSTYGGQAAAASSLNSYGAQGSSLASYGNQPSSYGAQAASSYGVR	2	N57(Deamidated)	N57(Deamidated): 99.54	HCD	1				589.98	1.00435e-59	1.00435e-59	0	1720.31	4	0	0	150	4	1720.31	6878.22	3	160.6	2403.08	0	0	0	0	0	0	0	0	0	44820	44820	MS2	39/660	20180123_Lumos_RSLC3_Stadlmann_Penninger_IMBA_mESC_intact_PNGaseF_HILIC_15.raw
MCG8382, isoform CRA_c OS=Mus musculus GN=Rbm14 PE=1 SV=2 - [E9QL13_MOUSE]|RNA-binding protein 14 OS=Mus musculus GN=Rbm14 PE=1 SV=1 - [RBM14_MOUSE]	E9QL13;Q8C2Q3	GQLASPSSQSAAASSLGPYGGVQPSASALSTYGGQAAAASSLNSYGAQGSSLASYGNQPSSYGAQAASSYGVR	2	N43(Deamidated); N57(Deamidated)	N43(Deamidated): 100; N57(Deamidated): 100	HCD	1				578	1.58659e-58	1.58659e-58	398406	1376.66	5	0	72	150	5	1376.66	6879.25	9.55	162.11	6390.26	0	0	0	0	0	1564.58	0	0	0	45210	45210	MS2	39/741	20180123_Lumos_RSLC3_Stadlmann_Penninger_IMBA_mESC_intact_PNGaseF_HILIC_15.raw
MCG8382, isoform CRA_c OS=Mus musculus GN=Rbm14 PE=1 SV=2 - [E9QL13_MOUSE]|RNA-binding protein 14 OS=Mus musculus GN=Rbm14 PE=1 SV=1 - [RBM14_MOUSE]	E9QL13;Q8C2Q3	GQLASPSSQSAAASSLGPYGGVQPSASALSTYGGQAAAASSLNSYGAQGSSLASYGNQPSSYGAQAASSYGVR	2	N43(Deamidated); N57(Deamidated)	N43(Deamidated): 100; N57(Deamidated): 100	HCD	1				474.56	3.49737e-48	3.49737e-48	0	1376.65	5	0	0	150	5	1376.65	6879.23	7.16	156.92	14729.9	0	4554.42	1059.72	0	0	6525.77	0	0	0	41159	41159	MS2	30/468	20180123_Lumos_RSLC3_Stadlmann_Penninger_IMBA_mESC_intact_PNGaseF_HILIC_19.raw
MCG8382, isoform CRA_c OS=Mus musculus GN=Rbm14 PE=1 SV=2 - [E9QL13_MOUSE]|RNA-binding protein 14 OS=Mus musculus GN=Rbm14 PE=1 SV=1 - [RBM14_MOUSE]	E9QL13;Q8C2Q3	GQLASPSSQSAAASSLGPYGGVQPSASALSTYGGQAAAASSLNSYGAQGSSLASYGNQPSSYGAQAASSYGVR	2	N43(Deamidated); N57(Deamidated)	N43(Deamidated): 100; N57(Deamidated): 100	HCD	1				335.24	2.99279e-34	2.99279e-34	0	1720.56	4	0	0	150	4	1720.56	6879.22	5.54	156.72	6552.02	0	1580.24	821.065	0	0	3795.91	0	0	0	41123	41123	MS2	25/342	20180123_Lumos_RSLC3_Stadlmann_Penninger_IMBA_mESC_intact_PNGaseF_HILIC_19.raw
MCG8382, isoform CRA_c OS=Mus musculus GN=Rbm14 PE=1 SV=2 - [E9QL13_MOUSE]|RNA-binding protein 14 OS=Mus musculus GN=Rbm14 PE=1 SV=1 - [RBM14_MOUSE]	E9QL13;Q8C2Q3	GQLASPSSQSAAASSLGPYGGVQPSASALSTYGGQAAAASSLNSYGAQGSSLASYGNQPSSYGAQAASSYGVR	2	N57(Deamidated)	N43(Deamidated): 50; N57(Deamidated): 50	HCD	1				236.71	2.13107e-24	2.13107e-24	128146	1720.31	4	0	100	150	4	1720.31	6878.21	2.08	156.69	5087.58	0	1057.38	0	0	0	2352.21	0	0	0	41114	41114	MS2	14/348	20180123_Lumos_RSLC3_Stadlmann_Penninger_IMBA_mESC_intact_PNGaseF_HILIC_19.raw
E3 ubiquitin-protein ligase TRIM33 OS=Mus musculus GN=Trim33 PE=1 SV=1 - [E9QME5_MOUSE]|E3 ubiquitin-protein ligase TRIM33 OS=Mus musculus GN=Trim33 PE=1 SV=1 - [E9QP19_MOUSE]|E3 ubiquitin-protein ligase TRIM33 OS=Mus musculus GN=Trim33 PE=1 SV=2 - [TRI33_MOUSE]|E3 ubiquitin-protein ligase TRIM33 (Fragment) OS=Mus musculus GN=Trim33 PE=4 SV=1 - [A0A0G2JE09_MOUSE]	E9QME5;E9QP19;Q99PP7;A0A0G2JE09	YISGSHLPPQPTSTMNPSPGPSALSPGSSGLSNSHTPVRPPSTSSTGSR	4	N33(HexNAc)	N33(HexNAc): 98.11	HCD	1				1054.39	3.6364e-106	3.6364e-106	0	1012.89	5	0	0	150	5	1012.89	5060.44	1.26	90.41	56129.3	0	0	0	0	0	2087.01	0	0	0	24900	24900	MS2	63/1124	20180123_Lumos_RSLC3_Stadlmann_Penninger_IMBA_mESC_intact_PNGaseF_HILIC_15.raw
E3 ubiquitin-protein ligase TRIM33 OS=Mus musculus GN=Trim33 PE=1 SV=1 - [E9QME5_MOUSE]|E3 ubiquitin-protein ligase TRIM33 OS=Mus musculus GN=Trim33 PE=1 SV=1 - [E9QP19_MOUSE]|E3 ubiquitin-protein ligase TRIM33 OS=Mus musculus GN=Trim33 PE=1 SV=2 - [TRI33_MOUSE]|E3 ubiquitin-protein ligase TRIM33 (Fragment) OS=Mus musculus GN=Trim33 PE=4 SV=1 - [A0A0G2JE09_MOUSE]	E9QME5;E9QP19;Q99PP7;A0A0G2JE09	YISGSHLPPQPTSTMNPSPGPSALSPGSSGLSNSHTPVRPPSTSSTGSR	4	N16(Deamidated); N33(HexNAc)	N16(Deamidated): 100; S32(HexNAc): 99.05	HCD	1				991.16	7.6643e-100	7.6643e-100	2.92193e+06	1013.09	5	0	59	135	5	1013.09	5061.43	2.62	90.25	43030.3	0	0	0	0	0	2160.07	0	0	0	24849	24849	MS2	62/1121	20180123_Lumos_RSLC3_Stadlmann_Penninger_IMBA_mESC_intact_PNGaseF_HILIC_15.raw
Protein Fat1 OS=Mus musculus GN=Fat1 PE=1 SV=1 - [F2Z4A3_MOUSE]	F2Z4A3	ATDSDSEPNRGISYQLIGNHSK	1	N19(HexNAc)	N19(HexNAc): 99.72	HCD	1	1702.58	id=HexNAc2.Hex8_N-Glycan	0.73	620.2	9.54599e-63	9.54599e-63	592533	648.81	4	1	18	150	4	648.81	2592.22	0.15	63.17	141530	0	2058.85	1444.04	0	0	29620.2	0	7656.14	0	17460	17460	MS2	46/478	20180123_Lumos_RSLC3_Stadlmann_Penninger_IMBA_mESC_intact_PNGaseF_HILIC_19.raw
Protein Fat1 OS=Mus musculus GN=Fat1 PE=1 SV=1 - [F2Z4A3_MOUSE]	F2Z4A3	ATDSDSEPNRGISYQLIGNHSK	1	N19(HexNAc)	N19(HexNAc): 99.62	HCD	1	1864.63	id=HexNAc2.Hex9_N-Glycan	0.99	358.53	1.40313e-36	1.40313e-36	579464	648.81	4	1	33	150	4	648.81	2592.22	-0.16	63	131452	0	2196.79	0	0	0	31715	0	6239.85	0	17410	17410	MS2	31/478	20180123_Lumos_RSLC3_Stadlmann_Penninger_IMBA_mESC_intact_PNGaseF_HILIC_19.raw
Protein Fat1 OS=Mus musculus GN=Fat1 PE=1 SV=1 - [F2Z4A3_MOUSE]	F2Z4A3	AVGAVDWDSHPYGYNLTLQAK	1	T17(HexNAc)	N15(HexNAc): 100	HCD	1	1702.58	id=HexNAc2.Hex8_N-Glycan	0.81	336.11	2.44696e-34	2.44696e-34	607480	836.73	3	0	81	150	3	836.733	2508.18	-7.69	114.84	64131.7	0	0	0	0	0	11641.6	0	2315.55	0	31139	31139	MS2	27/308	20180123_Lumos_RSLC3_Stadlmann_Penninger_IMBA_mESC_intact_PNGaseF_HILIC_16.raw
Protein Fat1 OS=Mus musculus GN=Fat1 PE=1 SV=1 - [F2Z4A3_MOUSE]	F2Z4A3	AVGAVDWDSHPYGYNLTLQAK	1	N15(HexNAc)	N15(HexNAc): 50; T17(HexNAc): 50	HCD	1	1864.63	id=HexNAc2.Hex9_N-Glycan	0.86	1052.46	5.6788e-106	5.6788e-106	1.80266e+06	836.74	3	0	5	143	3	836.742	2508.21	2.35	114.15	253618	0	0	0	0	0	47594	0	10193.6	0	31436	31436	MS2	61/428	20180123_Lumos_RSLC3_Stadlmann_Penninger_IMBA_mESC_intact_PNGaseF_HILIC_17.raw
Protein Fat1 OS=Mus musculus GN=Fat1 PE=1 SV=1 - [F2Z4A3_MOUSE]	F2Z4A3	FTQDAYSAVVKENSTEAR	1	T15(HexNAc)	N13(HexNAc): 100	HCD	1	1702.58	id=HexNAc2.Hex8_N-Glycan	0.8	320.37	9.19156e-33	9.19156e-33	172199	740.36	3	1	50	150	3	740.358	2219.06	5.31	65.73	77129.9	0	5423.86	1425.62	0	0	16613.9	0	3773.67	0	18203	18203	MS2	23/292	20180123_Lumos_RSLC3_Stadlmann_Penninger_IMBA_mESC_intact_PNGaseF_HILIC_19.raw
Protein Fat1 OS=Mus musculus GN=Fat1 PE=1 SV=1 - [F2Z4A3_MOUSE]	F2Z4A3	FTQDAYSAVVKENSTEAR	1	N13(HexNAc)	N13(HexNAc): 99.83	HCD	1	1864.63	id=HexNAc2.Hex9_N-Glycan	0.91	834.36	3.66388e-84	3.66388e-84	920253	740.35	3	1	13	150	3	740.354	2219.05	0.32	65.73	179430	0	2705.72	0	0	0	30019.3	0	6293.65	0	18202	18202	MS2	52/394	20180123_Lumos_RSLC3_Stadlmann_Penninger_IMBA_mESC_intact_PNGaseF_HILIC_19.raw
Protein Fat1 OS=Mus musculus GN=Fat1 PE=1 SV=1 - [F2Z4A3_MOUSE]	F2Z4A3	GISYQLIGNHSK	1	S11(HexNAc)	N9(HexNAc): 99.69	HCD	1	1864.63	id=HexNAc2.Hex9_N-Glycan	0.64	213.78	4.19274e-22	4.19274e-22	621634	507.26	3	0	29	150	3	507.264	1519.78	2.29	57.27	144644	0	1559.72	1292.67	0	0	29521.9	0	6835.9	0	15706	15706	MS2	17/179	20180123_Lumos_RSLC3_Stadlmann_Penninger_IMBA_mESC_intact_PNGaseF_HILIC_18.raw
Protein Fat1 OS=Mus musculus GN=Fat1 PE=1 SV=1 - [F2Z4A3_MOUSE]	F2Z4A3	GVNVITVNATDADSK	1	T10(HexNAc)	N8(HexNAc): 99.81	HCD	1	1622.58	id=HexNAc4.Hex5_N-Glycan	0.58	541.19	7.60103e-55	7.60103e-55	828540	569.62	3	0	0	150	3	569.62	1706.85	1.19	71.57	619557	0	3172.82	0	0	0	58943.5	0	14630.7	0	19658	19658	MS2	37/231	20180123_Lumos_RSLC3_Stadlmann_Penninger_IMBA_mESC_intact_PNGaseF_HILIC_17.raw
Protein Fat1 OS=Mus musculus GN=Fat1 PE=1 SV=1 - [F2Z4A3_MOUSE]	F2Z4A3	GVNVITVNATDADSK	1	N8(HexNAc)	N8(HexNAc): 100	HCD	1	1864.63	id=HexNAc2.Hex9_N-Glycan	0.96	657.44	1.80267e-66	1.80267e-66	0	569.62	3	0	3	150	3	569.622	1706.85	3.81	70.37	199365	885.008	4410.02	1211.3	0	0	46090.1	0	11909.9	0	19532	19532	MS2	41/315	20180123_Lumos_RSLC3_Stadlmann_Penninger_IMBA_mESC_intact_PNGaseF_HILIC_19.raw
Protein Fat1 OS=Mus musculus GN=Fat1 PE=1 SV=1 - [F2Z4A3_MOUSE]	F2Z4A3	KQLYNLTVR	1	T7(HexNAc)	N5(HexNAc): 100	HCD	1	1702.58	id=HexNAc2.Hex8_N-Glycan	1.25	198.58	1.38612e-20	1.38612e-20	0	446.59	3	1	26	150	3	446.587	1337.75	3.7	51.43	64899.4	0	1284.26	0	0	0	14603.8	0	4051.83	0	13914	13914	MS2	13/122	20180123_Lumos_RSLC3_Stadlmann_Penninger_IMBA_mESC_intact_PNGaseF_HILIC_17.raw
Protein Fat1 OS=Mus musculus GN=Fat1 PE=1 SV=1 - [F2Z4A3_MOUSE]	F2Z4A3	TGTIAIQNTTQLR	1	N8(HexNAc)	N8(HexNAc): 49.95; T9(HexNAc): 49.95	HCD	1	1378.48	id=HexNAc2.Hex6_N-Glycan	1.1	730.57	8.77016e-74	8.77016e-74	2.78798e+06	540.63	3	0	9	150	3	540.626	1619.86	1.35	68.95	588042	0	0	0	0	0	119372	0	25218.8	0	18508	18508	MS2	47/262	20180123_Lumos_RSLC3_Stadlmann_Penninger_IMBA_mESC_intact_PNGaseF_HILIC_16.raw
Protein Fat1 OS=Mus musculus GN=Fat1 PE=1 SV=1 - [F2Z4A3_MOUSE]	F2Z4A3	TGTIAIQNTTQLR	1	N8(HexNAc)	N8(HexNAc): 99.59	HCD	1	1378.48	id=HexNAc2.Hex6_N-Glycan	1.02	627.25	1.88349e-63	1.88349e-63	1.45124e+06	540.62	3	0	20	150	3	540.624	1619.86	-0.69	68.74	327323	2160.89	4964.69	1322.59	0	0	72322.6	0	14872.4	0	18891	18891	MS2	43/262	20180123_Lumos_RSLC3_Stadlmann_Penninger_IMBA_mESC_intact_PNGaseF_HILIC_17.raw
Protein Fat1 OS=Mus musculus GN=Fat1 PE=1 SV=1 - [F2Z4A3_MOUSE]	F2Z4A3	TGTIAIQNTTQLR	1	N8(HexNAc)	N8(HexNAc): 99.64	HCD	1	1540.53	id=HexNAc2.Hex7_N-Glycan	1.05	622.81	5.23247e-63	5.23247e-63	822195	540.63	3	0	17	150	3	540.626	1619.86	1.29	68.48	206039	0	1791.26	0	0	0	44833.3	0	11911.5	0	18823	18823	MS2	41/262	20180123_Lumos_RSLC3_Stadlmann_Penninger_IMBA_mESC_intact_PNGaseF_HILIC_17.raw
Protein Fat1 OS=Mus musculus GN=Fat1 PE=1 SV=1 - [F2Z4A3_MOUSE]	F2Z4A3	TGTIAIQNTTQLR	1	N8(HexNAc)	N8(HexNAc): 49.96; T9(HexNAc): 49.96	HCD	1	1702.58	id=HexNAc2.Hex8_N-Glycan	1.23	1023.14	4.8551e-103	4.8551e-103	2415984	540.63	3	0	9	150	3	540.627	1619.87	4.63	67.65	544529	0	1333.53	0	0	0	129421	0	33858.3	0	18722	18722	MS2	58/262	20180123_Lumos_RSLC3_Stadlmann_Penninger_IMBA_mESC_intact_PNGaseF_HILIC_18.raw
Protein Fat1 OS=Mus musculus GN=Fat1 PE=1 SV=1 - [F2Z4A3_MOUSE]	F2Z4A3	TGTIAIQNTTQLR	1	N8(HexNAc)	N8(HexNAc): 33.33; T9(HexNAc): 33.33; T10(HexNAc): 33.33	HCD	1	1702.58	id=HexNAc2.Hex8_N-Glycan	1.15	762.1	6.1671e-77	6.1671e-77	837096	540.63	3	0	8	150	3	540.626	1619.86	1.69	67.82	271090	0	2478.71	0	0	0	63085.3	0	16585.8	0	18767	18767	MS2	45/262	20180123_Lumos_RSLC3_Stadlmann_Penninger_IMBA_mESC_intact_PNGaseF_HILIC_18.raw
Protein Fat1 OS=Mus musculus GN=Fat1 PE=1 SV=1 - [F2Z4A3_MOUSE]	F2Z4A3	TGTIAIQNTTQLR	1	N8(HexNAc)	N8(HexNAc): 49.97; T9(HexNAc): 49.97	HCD	1	1864.63	id=HexNAc2.Hex9_N-Glycan	1.27	934.64	3.43608e-94	3.43608e-94	2.53945e+06	540.63	3	0	2	150	3	540.625	1619.86	0.5	67.36	639698	0	0	0	0	0	161850	0	43335.6	0	18645	18645	MS2	55/262	20180123_Lumos_RSLC3_Stadlmann_Penninger_IMBA_mESC_intact_PNGaseF_HILIC_18.raw
Protein Fat1 OS=Mus musculus GN=Fat1 PE=1 SV=1 - [F2Z4A3_MOUSE]	F2Z4A3	TGTIAIQNTTQLR	1	N8(HexNAc)	N8(HexNAc): 49.95; T9(HexNAc): 49.95	HCD	1	1864.63	id=HexNAc2.Hex9_N-Glycan	1.18	762.12	6.13162e-77	6.13162e-77	888470	540.63	3	0	13	150	3	540.626	1619.86	1.41	67.53	276982	0	1035.72	0	0	0	71172.8	0	18150.4	0	18683	18683	MS2	48/262	20180123_Lumos_RSLC3_Stadlmann_Penninger_IMBA_mESC_intact_PNGaseF_HILIC_18.raw
Protein Fat1 OS=Mus musculus GN=Fat1 PE=1 SV=1 - [F2Z4A3_MOUSE]	F2Z4A3	TGTIAIQNTTQLR	1	N8(HexNAc)	N8(HexNAc): 99.7	HCD	1	1864.63	id=HexNAc2.Hex9_N-Glycan	1.22	761.2	7.58882e-77	7.58882e-77	588926	540.63	3	0	12	150	3	540.626	1619.86	1.86	67.96	247587	2561.43	2980.39	1192.18	0	0	53953.5	0	13968.2	0	18845	18845	MS2	41/262	20180123_Lumos_RSLC3_Stadlmann_Penninger_IMBA_mESC_intact_PNGaseF_HILIC_19.raw
Protein Fat1 OS=Mus musculus GN=Fat1 PE=1 SV=1 - [F2Z4A3_MOUSE]|Protein Fat1 (Fragment) OS=Mus musculus GN=Fat1 PE=1 SV=1 - [A0A087WRT4_MOUSE]	F2Z4A3;A0A087WRT4	INSSVTDVEEIIGVR	2	N2(HexNAc)	N2(HexNAc): 99.33	HCD	1	1864.63	id=HexNAc2.Hex9_N-Glycan	0.76	319.64	1.08738e-32	1.08738e-32	481418	611.98	3	0	72	150	3	611.983	1833.93	-5.04	129.23	148213	0	2652.61	1164.48	0	0	30856.5	0	6651.08	0	35411	35411	MS2	28/311	20180123_Lumos_RSLC3_Stadlmann_Penninger_IMBA_mESC_intact_PNGaseF_HILIC_17.raw
Protein disulfide-isomerase A3 (Fragment) OS=Mus musculus GN=Pdia3 PE=1 SV=1 - [F6Q404_MOUSE]|Protein disulfide-isomerase A3 OS=Mus musculus GN=Pdia3 PE=1 SV=2 - [PDIA3_MOUSE]	F6Q404;P27773	VDCTANTNTCNK	2	C3(Carbamidomethyl); T9(HexNAc); C10(Carbamidomethyl)	N8(HexNAc): 99.44	HCD	1	1054.37	id=HexNAc2.Hex4_N-Glycan	0.99	277.01	1.98863e-28	1.98863e-28	79661.8	534.22	3	0	51	150	3	534.224	1600.66	-1.02	18.55	36801.1	0	912.982	0	0	0	7083.97	0	0	0	4407	4407	MS2	18/174	20180123_Lumos_RSLC3_Stadlmann_Penninger_IMBA_mESC_intact_PNGaseF_HILIC_19.raw
Protein disulfide-isomerase A3 (Fragment) OS=Mus musculus GN=Pdia3 PE=1 SV=1 - [F6Q404_MOUSE]|Protein disulfide-isomerase A3 OS=Mus musculus GN=Pdia3 PE=1 SV=2 - [PDIA3_MOUSE]	F6Q404;P27773	VDCTANTNTCNK	2	C3(Carbamidomethyl); N8(HexNAc); C10(Carbamidomethyl)	N8(HexNAc): 99.85	HCD	1	1216.42	id=HexNAc2.Hex5_N-Glycan	0.93	879.84	1.03845e-88	1.03845e-88	550650	534.22	3	0	0	150	3	534.225	1600.66	0.76	18.55	207010	0	0	0	0	0	35856.3	0	7613.49	0	4408	4408	MS2	53/240	20180123_Lumos_RSLC3_Stadlmann_Penninger_IMBA_mESC_intact_PNGaseF_HILIC_19.raw
Protein disulfide-isomerase A3 (Fragment) OS=Mus musculus GN=Pdia3 PE=1 SV=1 - [F6Q404_MOUSE]|Protein disulfide-isomerase A3 OS=Mus musculus GN=Pdia3 PE=1 SV=2 - [PDIA3_MOUSE]	F6Q404;P27773	VDCTANTNTCNK	2	C3(Carbamidomethyl); T9(HexNAc); C10(Carbamidomethyl)	N6(HexNAc): 33.3; T7(HexNAc): 33.3; N8(HexNAc): 33.3	HCD	1	1216.42	id=HexNAc2.Hex5_N-Glycan	0.74	282.98	5.03732e-29	5.03732e-29	126882	534.22	3	0	34	150	3	534.225	1600.66	1.22	18.65	70086.2	0	0	0	0	0	11888.6	0	2249.04	0	4556	4556	MS2	20/174	20180123_Lumos_RSLC3_Stadlmann_Penninger_IMBA_mESC_intact_PNGaseF_HILIC_18.raw
Protein disulfide-isomerase A3 (Fragment) OS=Mus musculus GN=Pdia3 PE=1 SV=1 - [F6Q404_MOUSE]|Protein disulfide-isomerase A3 OS=Mus musculus GN=Pdia3 PE=1 SV=2 - [PDIA3_MOUSE]	F6Q404;P27773	VDCTANTNTCNK	2	C3(Carbamidomethyl); N8(HexNAc); C10(Carbamidomethyl)	N8(HexNAc): 99.79	HCD	1	1378.48	id=HexNAc2.Hex6_N-Glycan	1.19	775.46	2.84645e-78	2.84645e-78	1.01801e+06	534.22	3	0	1	150	3	534.224	1600.66	0.59	17.75	332743	0	0	0	0	0	68946.2	0	11618.4	0	4174	4174	MS2	48/240	20180123_Lumos_RSLC3_Stadlmann_Penninger_IMBA_mESC_intact_PNGaseF_HILIC_19.raw
Protein disulfide-isomerase A3 (Fragment) OS=Mus musculus GN=Pdia3 PE=1 SV=1 - [F6Q404_MOUSE]|Protein disulfide-isomerase A3 OS=Mus musculus GN=Pdia3 PE=1 SV=2 - [PDIA3_MOUSE]	F6Q404;P27773	VDCTANTNTCNK	2	C3(Carbamidomethyl); T9(HexNAc); C10(Carbamidomethyl)	N6(HexNAc): 33.32; T7(HexNAc): 33.32; N8(HexNAc): 33.32	HCD	1	1540.53	id=HexNAc2.Hex7_N-Glycan	0.84	402.6	5.48917e-41	5.48917e-41	124088	534.23	3	0	10	150	3	534.225	1600.66	2.14	18.05	68147.1	0	0	0	0	0	12505	0	2137.64	0	3895	3895	MS2	21/174	20180123_Lumos_RSLC3_Stadlmann_Penninger_IMBA_mESC_intact_PNGaseF_HILIC_20.raw
Protein disulfide-isomerase A3 (Fragment) OS=Mus musculus GN=Pdia3 PE=1 SV=1 - [F6Q404_MOUSE]|Protein disulfide-isomerase A3 OS=Mus musculus GN=Pdia3 PE=1 SV=2 - [PDIA3_MOUSE]	F6Q404;P27773	VDCTANTNTCNK	2	C3(Carbamidomethyl); T9(HexNAc); C10(Carbamidomethyl)	N8(HexNAc): 99.68	HCD	1	1702.58	id=HexNAc2.Hex8_N-Glycan	1.06	347.27	1.87697e-35	1.87697e-35	212373	534.22	3	0	4	150	3	534.225	1600.66	1.17	16.99	98991.8	0	4327.82	830.12	0	0	24370.8	0	5123.86	0	2945	2945	MS2	21/174	20180123_Lumos_RSLC3_Stadlmann_Penninger_IMBA_mESC_intact_PNGaseF_HILIC_21.raw
Protein disulfide-isomerase A3 (Fragment) OS=Mus musculus GN=Pdia3 PE=1 SV=1 - [F6Q404_MOUSE]|Protein disulfide-isomerase A3 OS=Mus musculus GN=Pdia3 PE=1 SV=2 - [PDIA3_MOUSE]	F6Q404;P27773	VDCTANTNTCNK	2	C3(Carbamidomethyl); T9(HexNAc); C10(Carbamidomethyl)	N6(HexNAc): 33.32; T7(HexNAc): 33.32; N8(HexNAc): 33.32	HCD	1	1702.58	id=HexNAc2.Hex8_N-Glycan	0.59	342.17	6.06615e-35	6.06615e-35	187708	534.22	3	0	0	150	3	534.224	1600.66	-0.21	16.96	78417.4	0	949.268	0	0	0	16607.2	0	3269.76	0	3593	3593	MS2	18/174	20180123_Lumos_RSLC3_Stadlmann_Penninger_IMBA_mESC_intact_PNGaseF_HILIC_20.raw
Protein disulfide-isomerase A3 (Fragment) OS=Mus musculus GN=Pdia3 PE=1 SV=1 - [F6Q404_MOUSE]|Protein disulfide-isomerase A3 OS=Mus musculus GN=Pdia3 PE=1 SV=2 - [PDIA3_MOUSE]	F6Q404;P27773	VDCTANTNTCNK	2	C3(Carbamidomethyl); C10(Carbamidomethyl); N11(HexNAc)	N8(HexNAc): 99.48	HCD	1	1864.63	id=HexNAc2.Hex9_N-Glycan	1.04	844.65	3.42695e-85	3.42695e-85	1.17709e+06	534.22	3	0	0	150	3	534.224	1600.66	-0.26	17.21	339215	0	0	0	0	0	75891.8	913.309	17354.6	0	2992	2992	MS2	49/232	20180123_Lumos_RSLC3_Stadlmann_Penninger_IMBA_mESC_intact_PNGaseF_HILIC_21.raw
Protein disulfide-isomerase A3 (Fragment) OS=Mus musculus GN=Pdia3 PE=1 SV=1 - [F6Q404_MOUSE]|Protein disulfide-isomerase A3 OS=Mus musculus GN=Pdia3 PE=1 SV=2 - [PDIA3_MOUSE]	F6Q404;P27773	VDCTANTNTCNK	2	C3(Carbamidomethyl); T9(HexNAc); C10(Carbamidomethyl)	T4(HexNAc): 33.27; N6(HexNAc): 33.27; N8(HexNAc): 33.27	HCD	1	1864.63	id=HexNAc2.Hex9_N-Glycan	1.06	459.75	1.05883e-46	1.05883e-46	146654	534.22	3	0	8	150	3	534.224	1600.66	-0.49	16.95	124078	0	0	0	0	0	30299.1	825.789	7229.19	0	2935	2935	MS2	28/174	20180123_Lumos_RSLC3_Stadlmann_Penninger_IMBA_mESC_intact_PNGaseF_HILIC_21.raw
Protein disulfide-isomerase A3 (Fragment) OS=Mus musculus GN=Pdia3 PE=1 SV=1 - [F6Q404_MOUSE]|Protein disulfide-isomerase A3 OS=Mus musculus GN=Pdia3 PE=1 SV=2 - [PDIA3_MOUSE]	F6Q404;P27773	VDCTANTNTCNK	2	C3(Carbamidomethyl); N8(HexNAc); C10(Carbamidomethyl)	N8(HexNAc): 99.5	HCD	1	2026.69	id=HexNAc2.Hex10_N-Glycan	1.13	946.4	2.28898e-95	2.28898e-95	1.24541e+06	534.22	3	0	2	150	3	534.224	1600.66	0.6	17.19	479024	0	0	0	0	0	125419	3235.34	34159.3	0	2986	2986	MS2	55/240	20180123_Lumos_RSLC3_Stadlmann_Penninger_IMBA_mESC_intact_PNGaseF_HILIC_21.raw
Protein disulfide-isomerase A3 (Fragment) OS=Mus musculus GN=Pdia3 PE=1 SV=1 - [F6Q404_MOUSE]|Protein disulfide-isomerase A3 OS=Mus musculus GN=Pdia3 PE=1 SV=2 - [PDIA3_MOUSE]	F6Q404;P27773	VDCTANTNTCNKYGVSGYPTLK	2	C3(Carbamidomethyl); N6(HexNAc); C10(Carbamidomethyl)	N8(HexNAc): 99.2	HCD	1	1378.48	id=HexNAc2.Hex6_N-Glycan	0.74	403.26	4.71784e-41	4.71784e-41	712224	889.41	3	1	0	150	3	889.407	2666.21	-0.68	74.11	143389	0	994.884	0	0	0	23965.7	0	5747.15	0	20532	20532	MS2	35/482	20180123_Lumos_RSLC3_Stadlmann_Penninger_IMBA_mESC_intact_PNGaseF_HILIC_18.raw
Protein disulfide-isomerase A3 (Fragment) OS=Mus musculus GN=Pdia3 PE=1 SV=1 - [F6Q404_MOUSE]|Protein disulfide-isomerase A3 OS=Mus musculus GN=Pdia3 PE=1 SV=2 - [PDIA3_MOUSE]	F6Q404;P27773	VDCTANTNTCNKYGVSGYPTLK	2	C3(Carbamidomethyl); N8(HexNAc); C10(Carbamidomethyl); S16(HexNAc)	T4(HexNAc): 100; N6(HexNAc): 33.3; T7(HexNAc): 33.3; N8(HexNAc): 33.3	HCD	1	1501.56	id=HexNAc5.Hex3_NO-Glycan	0	280.83	8.26189e-29	8.26189e-29	0	957.09	3	1	0	150	3	957.093	2869.26	-7.98	73.93	98598	951.634	1801.43	0	0	0	20770.3	0	3879.88	0	20487	20487	MS2	23/530	20180123_Lumos_RSLC3_Stadlmann_Penninger_IMBA_mESC_intact_PNGaseF_HILIC_19.raw
Protein disulfide-isomerase A3 (Fragment) OS=Mus musculus GN=Pdia3 PE=1 SV=1 - [F6Q404_MOUSE]|Protein disulfide-isomerase A3 OS=Mus musculus GN=Pdia3 PE=1 SV=2 - [PDIA3_MOUSE]	F6Q404;P27773	VDCTANTNTCNKYGVSGYPTLK	2	C3(Carbamidomethyl); N6(HexNAc); C10(Carbamidomethyl)	N8(HexNAc): 99.44	HCD	1	1702.58	id=HexNAc2.Hex8_N-Glycan	0.87	413.03	4.9763e-42	4.9763e-42	199952	889.4	3	1	0	150	3	889.409	2666.21	1.45	73.83	111853	0	1892.97	745.814	0	0	20557.7	0	4560	0	20461	20461	MS2	31/482	20180123_Lumos_RSLC3_Stadlmann_Penninger_IMBA_mESC_intact_PNGaseF_HILIC_19.raw
Protein disulfide-isomerase A3 (Fragment) OS=Mus musculus GN=Pdia3 PE=1 SV=1 - [F6Q404_MOUSE]|Protein disulfide-isomerase A3 OS=Mus musculus GN=Pdia3 PE=1 SV=2 - [PDIA3_MOUSE]	F6Q404;P27773	VDCTANTNTCNKYGVSGYPTLK	2	C3(Carbamidomethyl); N8(HexNAc); C10(Carbamidomethyl)	N8(HexNAc): 33.31; T9(HexNAc): 33.31; N11(HexNAc): 33.31	HCD	1	1864.63	id=HexNAc2.Hex9_N-Glycan	0.94	675.64	2.7313e-68	2.7313e-68	438816	889.41	3	1	0	150	3	889.408	2666.21	0.32	73.62	196661	0	0	0	0	0	32625.9	0	7915	0	20401	20401	MS2	48/482	20180123_Lumos_RSLC3_Stadlmann_Penninger_IMBA_mESC_intact_PNGaseF_HILIC_19.raw
Protein disulfide-isomerase A3 (Fragment) OS=Mus musculus GN=Pdia3 PE=1 SV=1 - [F6Q404_MOUSE]|Protein disulfide-isomerase A3 OS=Mus musculus GN=Pdia3 PE=1 SV=2 - [PDIA3_MOUSE]	F6Q404;P27773	VDCTANTNTCNKYGVSGYPTLK	2	C3(Carbamidomethyl); N6(HexNAc); C10(Carbamidomethyl)	N8(HexNAc): 49.89; T9(HexNAc): 49.89	HCD	1	2026.69	id=HexNAc2.Hex10_N-Glycan	0.88	387.67	1.71112e-39	1.71112e-39	145925	889.41	3	1	3	150	3	889.408	2666.21	0.97	73.35	108508	0	1507.29	0	0	0	20196.7	0	4031.88	0	19291	19291	MS2	29/482	20180123_Lumos_RSLC3_Stadlmann_Penninger_IMBA_mESC_intact_PNGaseF_HILIC_20.raw
Protein disulfide-isomerase A3 (Fragment) OS=Mus musculus GN=Pdia3 PE=1 SV=1 - [F6Q404_MOUSE]|Protein disulfide-isomerase A3 OS=Mus musculus GN=Pdia3 PE=1 SV=2 - [PDIA3_MOUSE]	F6Q404;P27773	VDCTANTNTCNKYGVSGYPTLK	2	C3(Carbamidomethyl); C10(Carbamidomethyl); S16(HexNAc)	N8(HexNAc): 49.88; T9(HexNAc): 49.88	HCD	1	2026.69	id=HexNAc2.Hex10_N-Glycan	0.94	387.54	1.76361e-39	1.76361e-39	0	889.4	3	1	0	150	3	889.405	2666.2	-2.74	73.67	74837.4	0	0	0	0	0	14572.8	0	2562.58	0	20413	20413	MS2	25/356	20180123_Lumos_RSLC3_Stadlmann_Penninger_IMBA_mESC_intact_PNGaseF_HILIC_19.raw
Protein disulfide-isomerase A3 (Fragment) OS=Mus musculus GN=Pdia3 PE=1 SV=1 - [F6Q404_MOUSE]|Protein disulfide-isomerase A3 OS=Mus musculus GN=Pdia3 PE=1 SV=2 - [PDIA3_MOUSE]	F6Q404;P27773	VDCTANTNTCNKYGVSGYPTLK	2	C3(Carbamidomethyl); N6(HexNAc); C10(Carbamidomethyl)	N8(HexNAc): 49.88; T9(HexNAc): 49.88	HCD	1	2026.69	id=HexNAc2.Hex10_N-Glycan	0.68	369.77	1.0536e-37	1.0536e-37	380272	889.41	3	1	0	150	3	889.409	2666.21	1.79	73.48	114685	0	0	0	0	0	22951.9	0	4634.88	0	20367	20367	MS2	27/482	20180123_Lumos_RSLC3_Stadlmann_Penninger_IMBA_mESC_intact_PNGaseF_HILIC_19.raw
Serine/threonine-protein kinase 31 (Fragment) OS=Mus musculus GN=Stk31 PE=1 SV=1 - [F6QH34_MOUSE]	F6QH34	TEFKKQMIDCLNK	1	T1(HexNAc); C10(Carbamidomethyl)	T1(HexNAc): 100	HCD	1	1702.58	id=HexNAc2.Hex8_N-Glycan	0.71	202.01	6.29126e-21	6.29126e-21	2.71895e+06	619.97	3	2	0	150	3	619.97	1857.89	-7.49	59.21	512898	0	0	0	0	0	111189	0	30522.2	0	16301	16301	MS2	17/185	20180123_Lumos_RSLC3_Stadlmann_Penninger_IMBA_mESC_intact_PNGaseF_HILIC_19.raw
Protein 2610002J02Rik (Fragment) OS=Mus musculus GN=2610002J02Rik PE=4 SV=1 - [F6QQ55_MOUSE]	F6QQ55	AESIYPSNKSEPWAALLR	1	S7(HexNAc); N8(HexNAc)	S3(HexNAc): 50; S7(HexNAc): 50; N8(HexNAc): 50; S10(HexNAc): 50	HCD	1	1378.48	id=HexNAc2.Hex6_N-Glycan	1.11	174.06	3.92214e-18	3.92214e-18	1.64533e+06	813.4	3	1	6	115	3	813.402	2438.19	-7.14	128.02	461839	0	3181.5	0	0	0	64765	0	15603.1	2565.34	35888	35888	MS2	15/376	20180123_Lumos_RSLC3_Stadlmann_Penninger_IMBA_mESC_intact_PNGaseF_HILIC_15.raw
Protein 2610002J02Rik (Fragment) OS=Mus musculus GN=2610002J02Rik PE=4 SV=1 - [F6QQ55_MOUSE]	F6QQ55	AESIYPSNKSEPWAALLR	1	S7(HexNAc); N8(HexNAc)	S3(HexNAc): 50; S7(HexNAc): 50; N8(HexNAc): 50; S10(HexNAc): 50	HCD	1	1702.58	id=HexNAc2.Hex8_N-Glycan	0.98	186.41	2.28622e-19	2.28622e-19	3.06208e+06	813.4	3	1	5	68	3	813.402	2438.19	-7.37	126.83	588844	0	0	0	0	0	93076.1	0	19373.3	0	34304	34304	MS2	16/376	20180123_Lumos_RSLC3_Stadlmann_Penninger_IMBA_mESC_intact_PNGaseF_HILIC_16.raw
Sulfatase-modifying factor 2 (Fragment) OS=Mus musculus GN=Sumf2 PE=1 SV=1 - [F6R8U9_MOUSE]|Sulfatase-modifying factor 2 OS=Mus musculus GN=Sumf2 PE=2 SV=2 - [SUMF2_MOUSE]	F6R8U9;Q8BPG6	FQPNRTNLWQGK	2	T6(HexNAc)	T6(HexNAc): 49.9; N7(HexNAc): 49.9	HCD	1	1216.42	id=HexNAc2.Hex5_N-Glycan	0.7	190.55	8.80896e-20	8.80896e-20	739094	564.62	3	1	27	82	3	564.622	1691.85	1.67	60.9	115386	0	2459.12	0	0	0	23748.5	0	5134.54	0	16458	16458	MS2	14/168	20180123_Lumos_RSLC3_Stadlmann_Penninger_IMBA_mESC_intact_PNGaseF_HILIC_16.raw
Sulfatase-modifying factor 2 (Fragment) OS=Mus musculus GN=Sumf2 PE=1 SV=1 - [F6R8U9_MOUSE]|Sulfatase-modifying factor 2 OS=Mus musculus GN=Sumf2 PE=2 SV=2 - [SUMF2_MOUSE]	F6R8U9;Q8BPG6	FQPNRTNLWQGK	2	N4(HexNAc)	N4(HexNAc): 49.93; T6(HexNAc): 49.93	HCD	1	1378.48	id=HexNAc2.Hex6_N-Glycan	0.88	384.8	3.31506e-39	3.31506e-39	529940	564.63	3	1	15	150	3	564.622	1691.85	0.42	59.84	212895	0	1008.68	0	0	0	40465	0	7142.8	0	16362	16362	MS2	25/226	20180123_Lumos_RSLC3_Stadlmann_Penninger_IMBA_mESC_intact_PNGaseF_HILIC_17.raw
Sulfatase-modifying factor 2 (Fragment) OS=Mus musculus GN=Sumf2 PE=1 SV=1 - [F6R8U9_MOUSE]|Sulfatase-modifying factor 2 OS=Mus musculus GN=Sumf2 PE=2 SV=2 - [SUMF2_MOUSE]	F6R8U9;Q8BPG6	FQPNRTNLWQGK	2	N4(HexNAc)	N4(HexNAc): 49.94; T6(HexNAc): 49.94	HCD	1	1661.52	id=HexNAc3.Hex6.PO41_N-Glycan	0.88	425.13	3.06953e-43	3.06953e-43	863172	564.62	3	1	6	150	3	564.622	1691.85	1.62	76.8	376006	176071	3492.15	0	0	0	58413.6	0	9212.26	0	21276	21276	MS2	28/226	20180123_Lumos_RSLC3_Stadlmann_Penninger_IMBA_mESC_intact_PNGaseF_HILIC_19.raw
Sulfatase-modifying factor 2 (Fragment) OS=Mus musculus GN=Sumf2 PE=1 SV=1 - [F6R8U9_MOUSE]|Sulfatase-modifying factor 2 OS=Mus musculus GN=Sumf2 PE=2 SV=2 - [SUMF2_MOUSE]	F6R8U9;Q8BPG6	FQPNRTNLWQGK	2	N4(HexNAc)	N4(HexNAc): 49.94; T6(HexNAc): 49.94	HCD	1	1661.52	id=HexNAc3.Hex6.PO41_N-Glycan	0.77	394.55	3.50759e-40	3.50759e-40	3.00235e+06	564.62	3	1	4	93	3	564.623	1691.86	3.35	76.31	781823	358473	2317.8	0	0	0	112379	0	15732.2	0	21154	21154	MS2	26/226	20180123_Lumos_RSLC3_Stadlmann_Penninger_IMBA_mESC_intact_PNGaseF_HILIC_18.raw
Sulfatase-modifying factor 2 (Fragment) OS=Mus musculus GN=Sumf2 PE=1 SV=1 - [F6R8U9_MOUSE]|Sulfatase-modifying factor 2 OS=Mus musculus GN=Sumf2 PE=2 SV=2 - [SUMF2_MOUSE]	F6R8U9;Q8BPG6	FQPNRTNLWQGK	2	N4(HexNAc)	N4(HexNAc): 49.92; T6(HexNAc): 49.92	HCD	1	1661.52	id=HexNAc3.Hex6.PO41_N-Glycan	0.91	382.89	5.14049e-39	5.14049e-39	3.64927e+06	564.62	3	1	5	112	3	564.623	1691.85	1.84	76.75	893374	415155	0	0	0	0	130840	0	22986	0	21279	21279	MS2	26/226	20180123_Lumos_RSLC3_Stadlmann_Penninger_IMBA_mESC_intact_PNGaseF_HILIC_18.raw
Sulfatase-modifying factor 2 (Fragment) OS=Mus musculus GN=Sumf2 PE=1 SV=1 - [F6R8U9_MOUSE]|Sulfatase-modifying factor 2 OS=Mus musculus GN=Sumf2 PE=2 SV=2 - [SUMF2_MOUSE]	F6R8U9;Q8BPG6	FQPNRTNLWQGK	2	N4(HexNAc)	T6(HexNAc): 99.55	HCD	1	1661.52	id=HexNAc3.Hex6.PO41_N-Glycan	0.78	381.28	7.45572e-39	7.45572e-39	1689279	564.62	3	1	0	150	3	564.623	1691.85	2.27	77.05	422690	195255	3373.37	0	0	0	57734.3	0	9809.98	0	21349	21349	MS2	25/226	20180123_Lumos_RSLC3_Stadlmann_Penninger_IMBA_mESC_intact_PNGaseF_HILIC_19.raw
Sulfatase-modifying factor 2 (Fragment) OS=Mus musculus GN=Sumf2 PE=1 SV=1 - [F6R8U9_MOUSE]|Sulfatase-modifying factor 2 OS=Mus musculus GN=Sumf2 PE=2 SV=2 - [SUMF2_MOUSE]	F6R8U9;Q8BPG6	FQPNRTNLWQGK	2	T6(HexNAc)	N4(HexNAc): 49.95; T6(HexNAc): 49.95	HCD	1	1702.58	id=HexNAc2.Hex8_N-Glycan	0.91	511.75	6.68435e-52	6.68435e-52	1.00874e+06	564.62	3	1	0	150	3	564.622	1691.85	1.62	59.04	216322	0	1044.43	0	0	0	49269.9	0	12261.8	0	16199	16199	MS2	29/168	20180123_Lumos_RSLC3_Stadlmann_Penninger_IMBA_mESC_intact_PNGaseF_HILIC_18.raw
Sulfatase-modifying factor 2 (Fragment) OS=Mus musculus GN=Sumf2 PE=1 SV=1 - [F6R8U9_MOUSE]|Sulfatase-modifying factor 2 OS=Mus musculus GN=Sumf2 PE=2 SV=2 - [SUMF2_MOUSE]	F6R8U9;Q8BPG6	FQPNRTNLWQGKFPK	2	N4(HexNAc)	N4(HexNAc): 100	HCD	1	1378.48	id=HexNAc2.Hex6_N-Glycan	0.56	697.92	1.6156e-70	1.6156e-70	3.39796e+06	516.77	4	2	4	54	4	516.772	2064.07	0.51	73.75	574182	0	0	0	0	0	127536	0	18077.4	0	19847	19847	MS2	39/294	20180123_Lumos_RSLC3_Stadlmann_Penninger_IMBA_mESC_intact_PNGaseF_HILIC_16.raw
Sulfatase-modifying factor 2 (Fragment) OS=Mus musculus GN=Sumf2 PE=1 SV=1 - [F6R8U9_MOUSE]|Sulfatase-modifying factor 2 OS=Mus musculus GN=Sumf2 PE=2 SV=2 - [SUMF2_MOUSE]	F6R8U9;Q8BPG6	FQPNRTNLWQGKFPK	2	N4(HexNAc)	N4(HexNAc): 99.81	HCD	1	1378.48	id=HexNAc2.Hex6_N-Glycan	1.15	645.25	2.98373e-65	2.98373e-65	7.45836e+06	516.77	4	2	100	77	4	516.772	2064.07	0.15	73.47	421516	0	0	0	0	0	90018.7	0	10488.7	0	19777	19777	MS2	37/294	20180123_Lumos_RSLC3_Stadlmann_Penninger_IMBA_mESC_intact_PNGaseF_HILIC_16.raw
Sulfatase-modifying factor 2 (Fragment) OS=Mus musculus GN=Sumf2 PE=1 SV=1 - [F6R8U9_MOUSE]|Sulfatase-modifying factor 2 OS=Mus musculus GN=Sumf2 PE=2 SV=2 - [SUMF2_MOUSE]	F6R8U9;Q8BPG6	FQPNRTNLWQGKFPK	2	N4(HexNAc)	N4(HexNAc): 99.8	HCD	1	1458.44	id=HexNAc2.Hex6.PO41_N-Glycan	1.15	615.81	2.62327e-62	2.62327e-62	2.84214e+06	688.69	3	2	3	110	3	688.695	2064.07	1.83	87.06	435087	814480	1898.13	0	0	0	106425	0	13346.1	0	24033	24033	MS2	40/294	20180123_Lumos_RSLC3_Stadlmann_Penninger_IMBA_mESC_intact_PNGaseF_HILIC_17.raw
Sulfatase-modifying factor 2 (Fragment) OS=Mus musculus GN=Sumf2 PE=1 SV=1 - [F6R8U9_MOUSE]|Sulfatase-modifying factor 2 OS=Mus musculus GN=Sumf2 PE=2 SV=2 - [SUMF2_MOUSE]	F6R8U9;Q8BPG6	FQPNRTNLWQGKFPK	2	T6(HexNAc)	N4(HexNAc): 49.95; T6(HexNAc): 49.95	HCD	1	1458.44	id=HexNAc2.Hex6.PO41_N-Glycan	0.61	539.97	1.00785e-54	1.00785e-54	475428	516.77	4	2	13	149	4	516.772	2064.07	0.61	87.41	130636	242644	1035.9	0	0	0	31949.8	0	2812.91	0	24123	24123	MS2	30/218	20180123_Lumos_RSLC3_Stadlmann_Penninger_IMBA_mESC_intact_PNGaseF_HILIC_17.raw
Sulfatase-modifying factor 2 (Fragment) OS=Mus musculus GN=Sumf2 PE=1 SV=1 - [F6R8U9_MOUSE]|Sulfatase-modifying factor 2 OS=Mus musculus GN=Sumf2 PE=2 SV=2 - [SUMF2_MOUSE]	F6R8U9;Q8BPG6	FQPNRTNLWQGKFPK	2	T6(HexNAc)	N4(HexNAc): 99.8	HCD	1	1458.44	id=HexNAc2.Hex6.PO41_N-Glycan	1.52	491.27	7.46321e-50	7.46321e-50	1.02469e+06	516.77	4	2	59	150	4	516.772	2064.07	-0.1	87.22	110712	205519	0	0	0	0	26913.7	0	2637.03	0	24075	24075	MS2	29/218	20180123_Lumos_RSLC3_Stadlmann_Penninger_IMBA_mESC_intact_PNGaseF_HILIC_17.raw
Sulfatase-modifying factor 2 (Fragment) OS=Mus musculus GN=Sumf2 PE=1 SV=1 - [F6R8U9_MOUSE]|Sulfatase-modifying factor 2 OS=Mus musculus GN=Sumf2 PE=2 SV=2 - [SUMF2_MOUSE]	F6R8U9;Q8BPG6	FQPNRTNLWQGKFPK	2	N4(HexNAc)	N4(HexNAc): 100	HCD	1	1458.44	id=HexNAc2.Hex6.PO41_N-Glycan	0.96	468.34	1.46405e-47	1.46405e-47	2981211	688.69	3	2	2	98	3	688.695	2064.07	2.72	87.45	408468	766045	0	0	0	0	97235.2	0	10843	0	24136	24136	MS2	31/294	20180123_Lumos_RSLC3_Stadlmann_Penninger_IMBA_mESC_intact_PNGaseF_HILIC_17.raw
Sulfatase-modifying factor 2 (Fragment) OS=Mus musculus GN=Sumf2 PE=1 SV=1 - [F6R8U9_MOUSE]|Sulfatase-modifying factor 2 OS=Mus musculus GN=Sumf2 PE=2 SV=2 - [SUMF2_MOUSE]	F6R8U9;Q8BPG6	FQPNRTNLWQGKFPK	2	T6(HexNAc)	N4(HexNAc): 99.23	HCD	1	1540.53	id=HexNAc2.Hex7_N-Glycan	0.44	292.8	5.24381e-30	5.24381e-30	2.6166e+06	516.77	4	2	33	137	4	516.772	2064.06	-0.6	73.18	245472	0	0	0	0	0	50809.2	0	12893.2	0	19704	19704	MS2	20/218	20180123_Lumos_RSLC3_Stadlmann_Penninger_IMBA_mESC_intact_PNGaseF_HILIC_16.raw
Sulfatase-modifying factor 2 (Fragment) OS=Mus musculus GN=Sumf2 PE=1 SV=1 - [F6R8U9_MOUSE]|Sulfatase-modifying factor 2 OS=Mus musculus GN=Sumf2 PE=2 SV=2 - [SUMF2_MOUSE]	F6R8U9;Q8BPG6	FQPNRTNLWQGKFPK	2	T6(HexNAc)	N4(HexNAc): 33.33; T6(HexNAc): 33.33; N7(HexNAc): 33.33	HCD	1	1620.49	id=HexNAc2.Hex7.PO41_N-Glycan	1.03	374.28	3.73082e-38	3.73082e-38	367379	688.69	3	2	70	150	3	688.69	2064.06	-4.6	87.05	107574	106717	3915.67	0	0	0	32459.9	918.049	3475.29	0	24170	24170	MS2	22/218	20180123_Lumos_RSLC3_Stadlmann_Penninger_IMBA_mESC_intact_PNGaseF_HILIC_18.raw
Sulfatase-modifying factor 2 (Fragment) OS=Mus musculus GN=Sumf2 PE=1 SV=1 - [F6R8U9_MOUSE]|Sulfatase-modifying factor 2 OS=Mus musculus GN=Sumf2 PE=2 SV=2 - [SUMF2_MOUSE]	F6R8U9;Q8BPG6	FQPNRTNLWQGKFPK	2	N4(HexNAc)	N4(HexNAc): 99.45	HCD	1	1620.49	id=HexNAc2.Hex7.PO41_N-Glycan	0.96	334.48	3.56042e-34	3.56042e-34	585101	688.69	3	2	71	150	3	688.691	2064.06	-4.07	87.24	89909.1	89139.8	3269.9	0	0	0	28808.1	0	3455.33	0	24225	24225	MS2	23/294	20180123_Lumos_RSLC3_Stadlmann_Penninger_IMBA_mESC_intact_PNGaseF_HILIC_18.raw
Sulfatase-modifying factor 2 (Fragment) OS=Mus musculus GN=Sumf2 PE=1 SV=1 - [F6R8U9_MOUSE]|Sulfatase-modifying factor 2 OS=Mus musculus GN=Sumf2 PE=2 SV=2 - [SUMF2_MOUSE]	F6R8U9;Q8BPG6	FQPNRTNLWQGKFPK	2	N4(HexNAc)	N4(HexNAc): 99.74	HCD	1	1661.52	id=HexNAc3.Hex6.PO41_N-Glycan	0.5	580.14	9.6818e-59	9.6818e-59	19344680	688.69	3	2	1	21	3	688.695	2064.07	1.82	87.2	3.36335e+06	2.42411e+06	0	0	0	0	509524	0	67314	0	24069	24069	MS2	40/294	20180123_Lumos_RSLC3_Stadlmann_Penninger_IMBA_mESC_intact_PNGaseF_HILIC_17.raw
Sulfatase-modifying factor 2 (Fragment) OS=Mus musculus GN=Sumf2 PE=1 SV=1 - [F6R8U9_MOUSE]|Sulfatase-modifying factor 2 OS=Mus musculus GN=Sumf2 PE=2 SV=2 - [SUMF2_MOUSE]	F6R8U9;Q8BPG6	FQPNRTNLWQGKFPK	2	N4(HexNAc)	N4(HexNAc): 100	HCD	1	1661.52	id=HexNAc3.Hex6.PO41_N-Glycan	1.11	575.12	3.07329e-58	3.07329e-58	10548294	516.77	4	2	0	30	4	516.772	2064.06	-0.82	87.46	2.52604e+06	1.931e+06	0	0	0	0	262916	0	27001.2	0	24142	24142	MS2	35/294	20180123_Lumos_RSLC3_Stadlmann_Penninger_IMBA_mESC_intact_PNGaseF_HILIC_17.raw
Sulfatase-modifying factor 2 (Fragment) OS=Mus musculus GN=Sumf2 PE=1 SV=1 - [F6R8U9_MOUSE]|Sulfatase-modifying factor 2 OS=Mus musculus GN=Sumf2 PE=2 SV=2 - [SUMF2_MOUSE]	F6R8U9;Q8BPG6	FQPNRTNLWQGKFPK	2	T6(HexNAc)	N4(HexNAc): 49.94; T6(HexNAc): 49.94	HCD	1	1661.52	id=HexNAc3.Hex6.PO41_N-Glycan	0.91	560.34	9.24801e-57	9.24801e-57	7145949	516.77	4	2	0	50	4	516.773	2064.07	2.02	87.01	1979611	1.49329e+06	0	0	0	0	203693	0	24948.1	0	24018	24018	MS2	30/218	20180123_Lumos_RSLC3_Stadlmann_Penninger_IMBA_mESC_intact_PNGaseF_HILIC_17.raw
Sulfatase-modifying factor 2 (Fragment) OS=Mus musculus GN=Sumf2 PE=1 SV=1 - [F6R8U9_MOUSE]|Sulfatase-modifying factor 2 OS=Mus musculus GN=Sumf2 PE=2 SV=2 - [SUMF2_MOUSE]	F6R8U9;Q8BPG6	FQPNRTNLWQGKFPK	2	T6(HexNAc)	N4(HexNAc): 33.33; T6(HexNAc): 33.33; N7(HexNAc): 33.33	HCD	1	1661.52	id=HexNAc3.Hex6.PO41_N-Glycan	0.93	556.06	2.47666e-56	2.47666e-56	10845352	516.77	4	2	0	21	4	516.773	2064.07	1.07	87.2	3.2668e+06	2435202	0	0	0	0	327183	0	44921.9	0	24068	24068	MS2	32/218	20180123_Lumos_RSLC3_Stadlmann_Penninger_IMBA_mESC_intact_PNGaseF_HILIC_17.raw
Sulfatase-modifying factor 2 (Fragment) OS=Mus musculus GN=Sumf2 PE=1 SV=1 - [F6R8U9_MOUSE]|Sulfatase-modifying factor 2 OS=Mus musculus GN=Sumf2 PE=2 SV=2 - [SUMF2_MOUSE]	F6R8U9;Q8BPG6	FQPNRTNLWQGKFPK	2	N4(HexNAc)	N4(HexNAc): 100	HCD	1	1661.52	id=HexNAc3.Hex6.PO41_N-Glycan	0.83	525.84	2.60787e-53	2.60787e-53	14595976	688.69	3	2	0	30	3	688.694	2064.07	1.11	87.44	2.39899e+06	1.87227e+06	0	0	0	0	331832	0	57235.4	0	24133	24133	MS2	33/294	20180123_Lumos_RSLC3_Stadlmann_Penninger_IMBA_mESC_intact_PNGaseF_HILIC_17.raw
Sulfatase-modifying factor 2 (Fragment) OS=Mus musculus GN=Sumf2 PE=1 SV=1 - [F6R8U9_MOUSE]|Sulfatase-modifying factor 2 OS=Mus musculus GN=Sumf2 PE=2 SV=2 - [SUMF2_MOUSE]	F6R8U9;Q8BPG6	FQPNRTNLWQGKFPK	2	N4(HexNAc)	N4(HexNAc): 99.76	HCD	1	1661.52	id=HexNAc3.Hex6.PO41_N-Glycan	0.82	489.84	1.03804e-49	1.03804e-49	10602579	688.7	3	2	2	46	3	688.696	2064.07	3.94	87.01	1.88859e+06	1.47106e+06	0	0	0	0	270242	0	39909.4	0	24021	24021	MS2	33/294	20180123_Lumos_RSLC3_Stadlmann_Penninger_IMBA_mESC_intact_PNGaseF_HILIC_17.raw
Sulfatase-modifying factor 2 (Fragment) OS=Mus musculus GN=Sumf2 PE=1 SV=1 - [F6R8U9_MOUSE]|Sulfatase-modifying factor 2 OS=Mus musculus GN=Sumf2 PE=2 SV=2 - [SUMF2_MOUSE]	F6R8U9;Q8BPG6	FQPNRTNLWQGKFPK	2	T6(HexNAc)	N4(HexNAc): 99.79	HCD	1	1661.52	id=HexNAc3.Hex6.PO41_N-Glycan	0.82	471.55	6.99234e-48	6.99234e-48	935231	688.69	3	2	0	150	3	688.694	2064.07	0.04	87.34	364721	275380	1181.29	0	0	0	54078.9	0	5995.69	0	24248	24248	MS2	28/218	20180123_Lumos_RSLC3_Stadlmann_Penninger_IMBA_mESC_intact_PNGaseF_HILIC_18.raw
Sulfatase-modifying factor 2 (Fragment) OS=Mus musculus GN=Sumf2 PE=1 SV=1 - [F6R8U9_MOUSE]|Sulfatase-modifying factor 2 OS=Mus musculus GN=Sumf2 PE=2 SV=2 - [SUMF2_MOUSE]	F6R8U9;Q8BPG6	FQPNRTNLWQGKFPK	2	N4(HexNAc)	N4(HexNAc): 99.79	HCD	1	1702.58	id=HexNAc2.Hex8_N-Glycan	1.11	565.51	2.80976e-57	2.80976e-57	7932130	516.77	4	2	2	36	4	516.773	2064.07	1.01	73.26	972040	0	0	0	0	0	204953	0	43773.7	0	20142	20142	MS2	34/294	20180123_Lumos_RSLC3_Stadlmann_Penninger_IMBA_mESC_intact_PNGaseF_HILIC_17.raw
Sulfatase-modifying factor 2 (Fragment) OS=Mus musculus GN=Sumf2 PE=1 SV=1 - [F6R8U9_MOUSE]|Sulfatase-modifying factor 2 OS=Mus musculus GN=Sumf2 PE=2 SV=2 - [SUMF2_MOUSE]	F6R8U9;Q8BPG6	FQPNRTNLWQGKFPK	2	N4(HexNAc)	N4(HexNAc): 100	HCD	1	1702.58	id=HexNAc2.Hex8_N-Glycan	1.13	563.24	4.73889e-57	4.73889e-57	6.4193e+06	516.77	4	2	1	51	4	516.772	2064.07	0.54	73.09	770844	0	0	0	0	0	153716	0	43886.4	0	20095	20095	MS2	35/294	20180123_Lumos_RSLC3_Stadlmann_Penninger_IMBA_mESC_intact_PNGaseF_HILIC_17.raw
Sulfatase-modifying factor 2 (Fragment) OS=Mus musculus GN=Sumf2 PE=1 SV=1 - [F6R8U9_MOUSE]|Sulfatase-modifying factor 2 OS=Mus musculus GN=Sumf2 PE=2 SV=2 - [SUMF2_MOUSE]	F6R8U9;Q8BPG6	FQPNRTNLWQGKFPK	2	T6(HexNAc)	N4(HexNAc): 33.33; T6(HexNAc): 33.33; N7(HexNAc): 33.33	HCD	1	1702.58	id=HexNAc2.Hex8_N-Glycan	0.56	283.2	4.78273e-29	4.78273e-29	122626	516.77	4	2	11	150	4	516.773	2064.07	1.6	73.01	51535.5	0	1236.46	0	0	0	10161.7	0	2022.05	0	20218	20218	MS2	19/218	20180123_Lumos_RSLC3_Stadlmann_Penninger_IMBA_mESC_intact_PNGaseF_HILIC_18.raw
Sulfatase-modifying factor 2 (Fragment) OS=Mus musculus GN=Sumf2 PE=1 SV=1 - [F6R8U9_MOUSE]|Sulfatase-modifying factor 2 OS=Mus musculus GN=Sumf2 PE=2 SV=2 - [SUMF2_MOUSE]	F6R8U9;Q8BPG6	FQPNRTNLWQGKFPK	2	T6(HexNAc)	N4(HexNAc): 33.33; T6(HexNAc): 33.33; N7(HexNAc): 33.33	HCD	1	1702.58	id=HexNAc2.Hex8_N-Glycan	1.25	229.3	1.17607e-23	1.17607e-23	0	516.77	4	2	40	150	4	516.773	2064.07	2.08	73.4	45237.8	0	1786.41	0	0	0	9710.14	0	2448.4	0	20327	20327	MS2	15/218	20180123_Lumos_RSLC3_Stadlmann_Penninger_IMBA_mESC_intact_PNGaseF_HILIC_18.raw
Sulfatase-modifying factor 2 (Fragment) OS=Mus musculus GN=Sumf2 PE=1 SV=1 - [F6R8U9_MOUSE]|Sulfatase-modifying factor 2 OS=Mus musculus GN=Sumf2 PE=2 SV=2 - [SUMF2_MOUSE]	F6R8U9;Q8BPG6	FQPNRTNLWQGKFPK	2	T6(HexNAc); N7(HexNAc)	N4(HexNAc): 66.67; T6(HexNAc): 66.67; N7(HexNAc): 66.67	HCD	1	1782.55	id=HexNAc2.Hex8.PO41_N-Glycan	0.68	250.74	8.42947e-26	8.42947e-26	0	567.54	4	2	15	150	4	567.542	2267.15	0.14	86.58	157731	112241	2850.81	0	0	0	18004.4	0	5188.45	0	24055	24055	MS2	18/304	20180123_Lumos_RSLC3_Stadlmann_Penninger_IMBA_mESC_intact_PNGaseF_HILIC_18.raw
Sulfatase-modifying factor 2 (Fragment) OS=Mus musculus GN=Sumf2 PE=1 SV=1 - [F6R8U9_MOUSE]|Sulfatase-modifying factor 2 OS=Mus musculus GN=Sumf2 PE=2 SV=2 - [SUMF2_MOUSE]	F6R8U9;Q8BPG6	FQPNRTNLWQGKFPK	2	T6(HexNAc); N7(HexNAc)	N4(HexNAc): 66.67; T6(HexNAc): 66.67; N7(HexNAc): 66.67	HCD	1	1782.55	id=HexNAc2.Hex8.PO41_N-Glycan	0.46	197.37	1.83034e-20	1.83034e-20	297837	756.39	3	2	11	150	3	756.391	2267.16	5.29	86.62	106430	64545.2	13584.8	3856.42	0	0	19328	0	3083.18	0	24064	24064	MS2	16/304	20180123_Lumos_RSLC3_Stadlmann_Penninger_IMBA_mESC_intact_PNGaseF_HILIC_18.raw
Sulfatase-modifying factor 2 (Fragment) OS=Mus musculus GN=Sumf2 PE=1 SV=1 - [F6R8U9_MOUSE]|Sulfatase-modifying factor 2 OS=Mus musculus GN=Sumf2 PE=2 SV=2 - [SUMF2_MOUSE]	F6R8U9;Q8BPG6	FQPNRTNLWQGKFPK	2	N4(HexNAc)	N4(HexNAc): 100	HCD	1	1823.57	id=HexNAc3.Hex7.PO41_N-Glycan	0.93	525.12	3.07633e-53	3.07633e-53	792558	516.77	4	2	10	150	4	516.771	2064.06	-1.1	86.89	296144	210675	0	0	0	0	28431.2	0	4139.88	0	24136	24136	MS2	32/294	20180123_Lumos_RSLC3_Stadlmann_Penninger_IMBA_mESC_intact_PNGaseF_HILIC_18.raw
Sulfatase-modifying factor 2 (Fragment) OS=Mus musculus GN=Sumf2 PE=1 SV=1 - [F6R8U9_MOUSE]|Sulfatase-modifying factor 2 OS=Mus musculus GN=Sumf2 PE=2 SV=2 - [SUMF2_MOUSE]	F6R8U9;Q8BPG6	FQPNRTNLWQGKFPK	2	N4(HexNAc)	N4(HexNAc): 99.52	HCD	1	1823.57	id=HexNAc3.Hex7.PO41_N-Glycan	0.4	466.49	2.24557e-47	2.24557e-47	1.31504e+06	516.77	4	2	5	150	4	516.772	2064.07	0.2	87.06	412854	306170	0	0	0	0	41474.2	0	6339.12	0	24172	24172	MS2	31/294	20180123_Lumos_RSLC3_Stadlmann_Penninger_IMBA_mESC_intact_PNGaseF_HILIC_18.raw
Sulfatase-modifying factor 2 (Fragment) OS=Mus musculus GN=Sumf2 PE=1 SV=1 - [F6R8U9_MOUSE]|Sulfatase-modifying factor 2 OS=Mus musculus GN=Sumf2 PE=2 SV=2 - [SUMF2_MOUSE]	F6R8U9;Q8BPG6	FQPNRTNLWQGKFPK	2	N4(HexNAc)	N4(HexNAc): 100	HCD	1	1823.57	id=HexNAc3.Hex7.PO41_N-Glycan	0.77	441.32	7.37889e-45	7.37889e-45	1.40699e+06	688.69	3	2	12	150	3	688.694	2064.07	1.24	87.12	274173	203910	1151.82	0	0	0	42826.8	0	8044.53	0	24189	24189	MS2	30/294	20180123_Lumos_RSLC3_Stadlmann_Penninger_IMBA_mESC_intact_PNGaseF_HILIC_18.raw
Sulfatase-modifying factor 2 (Fragment) OS=Mus musculus GN=Sumf2 PE=1 SV=1 - [F6R8U9_MOUSE]|Sulfatase-modifying factor 2 OS=Mus musculus GN=Sumf2 PE=2 SV=2 - [SUMF2_MOUSE]	F6R8U9;Q8BPG6	FQPNRTNLWQGKFPK	2	T6(HexNAc)	N4(HexNAc): 99.76	HCD	1	1864.63	id=HexNAc2.Hex9_N-Glycan	1.03	425.68	2.70352e-43	2.70352e-43	524595	516.77	4	2	3	150	4	516.773	2064.07	1.09	72.75	127305	0	0	0	0	0	28683.8	0	5962.52	0	20145	20145	MS2	24/218	20180123_Lumos_RSLC3_Stadlmann_Penninger_IMBA_mESC_intact_PNGaseF_HILIC_18.raw
Sulfatase-modifying factor 2 (Fragment) OS=Mus musculus GN=Sumf2 PE=1 SV=1 - [F6R8U9_MOUSE]|Sulfatase-modifying factor 2 OS=Mus musculus GN=Sumf2 PE=2 SV=2 - [SUMF2_MOUSE]	F6R8U9;Q8BPG6	FQPNRTNLWQGKFPK	2	N4(HexNAc)	N4(HexNAc): 99.55	HCD	1	1864.63	id=HexNAc2.Hex9_N-Glycan	1.11	393.97	4.00909e-40	4.00909e-40	852336	516.77	4	2	5	150	4	516.771	2064.06	-1.16	73.08	124243	0	0	0	0	0	26912.9	0	5502.17	0	20239	20239	MS2	25/294	20180123_Lumos_RSLC3_Stadlmann_Penninger_IMBA_mESC_intact_PNGaseF_HILIC_18.raw
Sulfatase-modifying factor 2 (Fragment) OS=Mus musculus GN=Sumf2 PE=1 SV=1 - [F6R8U9_MOUSE]|Sulfatase-modifying factor 2 OS=Mus musculus GN=Sumf2 PE=2 SV=2 - [SUMF2_MOUSE]	F6R8U9;Q8BPG6	FQPNRTNLWQGKFPK	2	N4(HexNAc)	N4(HexNAc): 99.53	HCD	1	1985.63	id=HexNAc3.Hex8.PO41_N-Glycan	0.88	326.71	2.13425e-33	2.13425e-33	462117	516.77	4	2	2	150	4	516.772	2064.07	0.4	87.33	180534	141984	985.198	0	0	0	17196.6	0	3288.77	0	24076	24076	MS2	22/294	20180123_Lumos_RSLC3_Stadlmann_Penninger_IMBA_mESC_intact_PNGaseF_HILIC_19.raw
Sulfatase-modifying factor 2 (Fragment) OS=Mus musculus GN=Sumf2 PE=1 SV=1 - [F6R8U9_MOUSE]|Sulfatase-modifying factor 2 OS=Mus musculus GN=Sumf2 PE=2 SV=2 - [SUMF2_MOUSE]	F6R8U9;Q8BPG6	FQPNRTNLWQGKFPK	2	T6(HexNAc)	N4(HexNAc): 33.33; T6(HexNAc): 33.33; N7(HexNAc): 33.33	HCD	1	1985.63	id=HexNAc3.Hex8.PO41_N-Glycan	0.82	277.97	1.5972e-28	1.5972e-28	197067	516.77	4	2	6	150	4	516.772	2064.07	-0.08	87.03	141824	113454	918.683	0	0	0	12283.7	0	4570.01	0	23997	23997	MS2	18/218	20180123_Lumos_RSLC3_Stadlmann_Penninger_IMBA_mESC_intact_PNGaseF_HILIC_19.raw
Sulfatase-modifying factor 2 (Fragment) OS=Mus musculus GN=Sumf2 PE=1 SV=1 - [F6R8U9_MOUSE]|Sulfatase-modifying factor 2 OS=Mus musculus GN=Sumf2 PE=2 SV=2 - [SUMF2_MOUSE]	F6R8U9;Q8BPG6	FQPNRTNLWQGKFPK	2	T6(HexNAc)	N4(HexNAc): 33.33; T6(HexNAc): 33.33; N7(HexNAc): 33.33	HCD	1	2106.62	id=HexNAc4.Hex7.PO42_N-Glycan	0.71	170.38	9.16846e-18	9.16846e-18	402581	516.77	4	2	7	150	4	516.77	2064.06	-3.37	103.96	194119	137999	842.599	0	0	0	19097.9	0	2475.41	0	28362	28362	MS2	15/218	20180123_Lumos_RSLC3_Stadlmann_Penninger_IMBA_mESC_intact_PNGaseF_HILIC_19.raw
Nucleoprotein TPR (Fragment) OS=Mus musculus GN=Tpr PE=1 SV=1 - [F6RX08_MOUSE]|Nucleoprotein TPR OS=Mus musculus GN=Tpr PE=1 SV=1 - [TPR_MOUSE]|Nuclear pore complex-associated intranuclear coiled-coil protein TPR OS=Mus musculus GN=Tpr PE=1 SV=1 - [Q7M739_MOUSE]	F6RX08;F6ZDS4;Q7M739	STSPNVQPSISQPILTVQQQTQATAFVQPTQQSHPQIEPTNQELSPNIVEVVQSSPVERPSTSTAVFGTVSATPSSSLPK	3	N47(Deamidated)	N47(Deamidated): 99.47	HCD	1				519.46	1.13135e-52	1.13135e-52	0	1691.07	5	0	21	150	5	1691.07	8451.34	7.55	161.84	3865.39	0	0	0	0	0	1277.35	0	0	0	43741	43741	MS2	39/782	20180123_Lumos_RSLC3_Stadlmann_Penninger_IMBA_mESC_intact_PNGaseF_HILIC_17.raw
Nucleoprotein TPR (Fragment) OS=Mus musculus GN=Tpr PE=1 SV=1 - [F6RX08_MOUSE]|Nucleoprotein TPR OS=Mus musculus GN=Tpr PE=1 SV=1 - [TPR_MOUSE]|Nuclear pore complex-associated intranuclear coiled-coil protein TPR OS=Mus musculus GN=Tpr PE=1 SV=1 - [Q7M739_MOUSE]	F6RX08;F6ZDS4;Q7M739	STSPNVQPSISQPILTVQQQTQATAFVQPTQQSHPQIEPTNQELSPNIVEVVQSSPVERPSTSTAVFGTVSATPSSSLPKR	3	N41(Deamidated); N47(Deamidated)	N41(Deamidated): 99.99; N47(Deamidated): 99.13	HCD	1				350.34	9.24387e-36	9.24387e-36	0	1435.57	6	1	6	150	6	1435.57	8608.4	4.64	154.6	8872.21	0	0	0	0	0	0	0	0	0	41628	41628	MS2	32/780	20180123_Lumos_RSLC3_Stadlmann_Penninger_IMBA_mESC_intact_PNGaseF_HILIC_16.raw
Nucleoprotein TPR (Fragment) OS=Mus musculus GN=Tpr PE=1 SV=1 - [F6RX08_MOUSE]|Nucleoprotein TPR OS=Mus musculus GN=Tpr PE=1 SV=1 - [TPR_MOUSE]|Nuclear pore complex-associated intranuclear coiled-coil protein TPR OS=Mus musculus GN=Tpr PE=1 SV=1 - [Q7M739_MOUSE]	F6RX08;F6ZDS4;Q7M739	STSPNVQPSISQPILTVQQQTQATAFVQPTQQSHPQIEPTNQELSPNIVEVVQSSPVERPSTSTAVFGTVSATPSSSLPKR	3	N5(Deamidated); N41(Deamidated); N47(Deamidated)	N5(Deamidated): 100; N41(Deamidated): 100; N47(Deamidated): 100	HCD	1				192.25	5.95963e-20	5.95963e-20	476544	1722.68	5	1	52	150	5	1722.68	8609.39	5.11	154.05	1839.39	0	0	0	0	0	1194.68	0	0	0	41817	41817	MS2	19/783	20180123_Lumos_RSLC3_Stadlmann_Penninger_IMBA_mESC_intact_PNGaseF_HILIC_17.raw
Nucleoprotein TPR (Fragment) OS=Mus musculus GN=Tpr PE=1 SV=1 - [F6RX08_MOUSE]|Nucleoprotein TPR OS=Mus musculus GN=Tpr PE=1 SV=1 - [TPR_MOUSE]|Nuclear pore complex-associated intranuclear coiled-coil protein TPR OS=Mus musculus GN=Tpr PE=1 SV=1 - [Q7M739_MOUSE]	F6RX08;F6ZDS4;Q7M739	TREEEEDSTMEAGDQVSEDTVEMPLPK	3			HCD	1				599.94	1.0148e-60	1.0148e-60	0	1018.11	3	1	19	150	3	1018.11	3052.33	0.25	112.79	2860.48	0	0	0	0	0	1117.79	0	0	0	29385	29385	MS2	37/246	20180123_Lumos_RSLC3_Stadlmann_Penninger_IMBA_mESC_intact_PNGaseF_HILIC_20.raw
Protein BC067074 (Fragment) OS=Mus musculus GN=BC067074 PE=4 SV=1 - [F6RXI4_MOUSE]	F6RXI4	GLQQENVTDHFK	1	T8(HexNAc)	N6(HexNAc): 100	HCD	1	1864.63	id=HexNAc2.Hex9_N-Glycan	1.09	738.86	1.30121e-74	1.30121e-74	831641	540.26	3	0	3	150	3	540.263	1618.77	2.56	54.52	194304	0	1321.71	0	0	0	51242.3	0	14585.7	0	14908	14908	MS2	43/175	20180123_Lumos_RSLC3_Stadlmann_Penninger_IMBA_mESC_intact_PNGaseF_HILIC_18.raw
Protein BC067074 (Fragment) OS=Mus musculus GN=BC067074 PE=4 SV=1 - [F6RXI4_MOUSE]	F6RXI4	IVNNTGLLVHR	1	T5(HexNAc)	N3(HexNAc): 99.82	HCD	1	1702.58	id=HexNAc2.Hex8_N-Glycan	1.25	359.03	1.25141e-36	1.25141e-36	785015	480.27	3	0	15	150	3	480.273	1438.8	1.59	52.29	143838	0	0	0	0	0	29053.7	0	7168.58	0	14056	14056	MS2	22/151	20180123_Lumos_RSLC3_Stadlmann_Penninger_IMBA_mESC_intact_PNGaseF_HILIC_16.raw
Protein BC067074 (Fragment) OS=Mus musculus GN=BC067074 PE=4 SV=1 - [F6RXI4_MOUSE]	F6RXI4	IVNNTGLLVHR	1	N3(HexNAc)	N3(HexNAc): 33.33; N4(HexNAc): 33.33; T5(HexNAc): 33.33	HCD	1	1864.63	id=HexNAc2.Hex9_N-Glycan	1.17	565.12	3.07395e-57	3.07395e-57	3.47362e+06	480.27	3	0	0	150	3	480.272	1438.8	0.26	51.75	326176	0	1976.92	896.794	0	0	77027.6	0	19208.8	0	14018	14018	MS2	35/203	20180123_Lumos_RSLC3_Stadlmann_Penninger_IMBA_mESC_intact_PNGaseF_HILIC_17.raw
Protein BC067074 (Fragment) OS=Mus musculus GN=BC067074 PE=4 SV=1 - [F6RXI4_MOUSE]|Protein BC067074 OS=Mus musculus GN=BC067074 PE=4 SV=1 - [F6ZML1_MOUSE]	F6RXI4;F6ZML1	KQTETPGNLTQGR	2	T10(HexNAc)	N8(HexNAc): 99.86	HCD	1	1702.58	id=HexNAc2.Hex8_N-Glycan	0.82	311.87	6.50446e-32	6.50446e-32	0	544.95	3	1	0	150	3	544.945	1632.82	1.6	28.75	49978.2	0	2751.04	0	0	0	13698.5	0	2694.95	0	7410	7410	MS2	19/199	20180123_Lumos_RSLC3_Stadlmann_Penninger_IMBA_mESC_intact_PNGaseF_HILIC_19.raw
Protein BC067074 (Fragment) OS=Mus musculus GN=BC067074 PE=4 SV=1 - [F6RXI4_MOUSE]|Protein BC067074 OS=Mus musculus GN=BC067074 PE=4 SV=1 - [F6ZML1_MOUSE]	F6RXI4;F6ZML1	QTETPGNLTQGR	2	T9(HexNAc)	T4(HexNAc): 50; N7(HexNAc): 50	HCD	1	1702.58	id=HexNAc2.Hex8_N-Glycan	0.55	228.57	1.38874e-23	1.38874e-23	79311.3	502.25	3	0	0	150	3	502.248	1504.73	4.33	42.6	67718.3	0	1218.83	0	0	0	20244.5	0	3632.45	0	11492	11492	MS2	16/181	20180123_Lumos_RSLC3_Stadlmann_Penninger_IMBA_mESC_intact_PNGaseF_HILIC_19.raw
Protein BC067074 (Fragment) OS=Mus musculus GN=BC067074 PE=4 SV=1 - [F6RXI4_MOUSE]|Protein BC067074 OS=Mus musculus GN=BC067074 PE=4 SV=1 - [F6ZML1_MOUSE]|Protein BC067074 (Fragment) OS=Mus musculus GN=BC067074 PE=4 SV=1 - [F6Z6Y0_MOUSE]	F6RXI4;F6ZML1;F6Z6Y0	AVTNDDKAGNR	3	N10(HexNAc)	N10(HexNAc): 100	HCD	1	1864.63	id=HexNAc2.Hex9_N-Glycan	1.18	277.81	1.65663e-28	1.65663e-28	312480	455.22	3	1	0	150	3	455.221	1363.65	1.93	9.23	81491.3	0	0	0	0	0	19449.6	0	3840.34	0	1549	1549	MS2	17/199	20180123_Lumos_RSLC3_Stadlmann_Penninger_IMBA_mESC_intact_PNGaseF_HILIC_20.raw
Myotubularin-related protein 2 (Fragment) OS=Mus musculus GN=Mtmr2 PE=1 SV=1 - [F6T2Q0_MOUSE]	F6T2Q0	HSLSSASTSHSENSVHTK	1	N13(Deamidated); T17(HexNAc)	S11(HexNAc): 98.58; N13(Deamidated): 100	HCD	1	1458.44	id=HexNAc2.Hex6.PO41_N-Glycan	0.46	220.91	8.11383e-23	8.11383e-23	213349	700.65	3	0	31	150	3	700.651	2099.94	-3.82	79.86	94273.6	37557	5171.37	1228.91	0	0	11543.3	0	3786.55	0	22090	22090	MS2	14/273	20180123_Lumos_RSLC3_Stadlmann_Penninger_IMBA_mESC_intact_PNGaseF_HILIC_19.raw
Cyclic AMP-dependent transcription factor ATF-6 alpha OS=Mus musculus GN=Atf6 PE=1 SV=2 - [ATF6A_MOUSE]	F6VAN0	DHLLLPATTHNK	1	N11(HexNAc)	T8(HexNAc): 49.95; N11(HexNAc): 49.95	HCD	1	1540.53	id=HexNAc2.Hex7_N-Glycan	0.82	644.93	3.21032e-65	3.21032e-65	393595	521.61	3	0	0	150	3	521.609	1562.81	-2.45	37.95	101170	0	0	0	0	0	20426.3	0	5419.37	0	10048	10048	MS2	40/224	20180123_Lumos_RSLC3_Stadlmann_Penninger_IMBA_mESC_intact_PNGaseF_HILIC_17.raw
Cyclic AMP-dependent transcription factor ATF-6 alpha OS=Mus musculus GN=Atf6 PE=1 SV=2 - [ATF6A_MOUSE]	F6VAN0	DHLLLPATTHNK	1	N11(HexNAc)	N11(HexNAc): 99.78	HCD	1	1702.58	id=HexNAc2.Hex8_N-Glycan	0.82	678.86	1.30085e-68	1.30085e-68	437796	521.61	3	0	10	150	3	521.611	1562.82	0.66	38.09	145416	0	0	0	0	0	28236.2	0	6031.03	0	10090	10090	MS2	42/224	20180123_Lumos_RSLC3_Stadlmann_Penninger_IMBA_mESC_intact_PNGaseF_HILIC_17.raw
Cyclic AMP-dependent transcription factor ATF-6 alpha OS=Mus musculus GN=Atf6 PE=1 SV=2 - [ATF6A_MOUSE]	F6VAN0	DHLLLPATTHNK	1	N11(HexNAc)	N11(HexNAc): 99.87	HCD	1	1864.63	id=HexNAc2.Hex9_N-Glycan	0.59	831.78	6.63934e-84	6.63934e-84	1.48448e+06	521.61	3	0	0	150	3	521.612	1562.82	2.47	37.89	215993	0	0	0	0	0	49874.4	0	14476.8	0	10032	10032	MS2	47/224	20180123_Lumos_RSLC3_Stadlmann_Penninger_IMBA_mESC_intact_PNGaseF_HILIC_17.raw
Cyclic AMP-dependent transcription factor ATF-6 alpha OS=Mus musculus GN=Atf6 PE=1 SV=2 - [ATF6A_MOUSE]	F6VAN0	DHLLLPATTHNK	1	N11(HexNAc)	T9(HexNAc): 50; N11(HexNAc): 50	HCD	1	1864.63	id=HexNAc2.Hex9_N-Glycan	0.78	776.21	2.39097e-78	2.39097e-78	849793	391.46	4	0	4	150	4	391.46	1562.82	-0.23	37.92	199569	0	0	0	0	0	49773.9	0	14033	0	10038	10038	MS2	44/224	20180123_Lumos_RSLC3_Stadlmann_Penninger_IMBA_mESC_intact_PNGaseF_HILIC_17.raw
Cyclic AMP-dependent transcription factor ATF-6 alpha OS=Mus musculus GN=Atf6 PE=1 SV=2 - [ATF6A_MOUSE]	F6VAN0	DHLLLPATTHNK	1	N11(HexNAc)	N11(HexNAc): 99.57	HCD	1	2026.69	id=HexNAc2.Hex10_N-Glycan	0.53	275.4	2.88393e-28	2.88393e-28	0	391.46	4	0	19	150	4	391.46	1562.82	0.5	38.33	60693.5	0	0	0	0	0	16871.5	0	5599.92	0	10282	10282	MS2	19/224	20180123_Lumos_RSLC3_Stadlmann_Penninger_IMBA_mESC_intact_PNGaseF_HILIC_18.raw
Cyclic AMP-dependent transcription factor ATF-6 alpha OS=Mus musculus GN=Atf6 PE=1 SV=2 - [ATF6A_MOUSE]	F6VAN0	DHLLLPATTHNK	1	N11(HexNAc)	N11(HexNAc): 99.47	HCD	1	2026.69	id=HexNAc2.Hex10_N-Glycan	0.69	191.36	7.3189e-20	7.3189e-20	0	391.46	4	0	39	150	4	391.461	1562.82	3.47	38.53	38255	0	0	0	0	0	8984.25	0	2308.6	0	10328	10328	MS2	14/224	20180123_Lumos_RSLC3_Stadlmann_Penninger_IMBA_mESC_intact_PNGaseF_HILIC_18.raw
Cyclic AMP-dependent transcription factor ATF-6 alpha OS=Mus musculus GN=Atf6 PE=1 SV=2 - [ATF6A_MOUSE]	F6VAN0	DHLLLPATTHNKTTRPK	1	N11(HexNAc)	N11(HexNAc): 99.75	HCD	1	1864.63	id=HexNAc2.Hex9_N-Glycan	0.81	601.56	6.9754e-61	6.9754e-61	1.08144e+06	537.3	4	1	6	150	4	537.296	2146.16	0.98	28.25	118377	0	0	0	0	0	32175.4	0	8629.17	0	7233	7233	MS2	38/352	20180123_Lumos_RSLC3_Stadlmann_Penninger_IMBA_mESC_intact_PNGaseF_HILIC_17.raw
Cyclic AMP-dependent transcription factor ATF-6 alpha OS=Mus musculus GN=Atf6 PE=1 SV=2 - [ATF6A_MOUSE]	F6VAN0	DHLLLPATTHNKTTRPK	1	N11(HexNAc)	N11(HexNAc): 99.73	HCD	1	1864.63	id=HexNAc2.Hex9_N-Glycan	0.55	511.44	7.17169e-52	7.17169e-52	1.0727e+06	430.04	5	1	0	150	5	430.038	2146.16	-0.33	28.29	103562	0	0	0	0	0	23745.1	0	5878.75	0	7243	7243	MS2	35/352	20180123_Lumos_RSLC3_Stadlmann_Penninger_IMBA_mESC_intact_PNGaseF_HILIC_17.raw
Cyclic AMP-dependent transcription factor ATF-6 alpha OS=Mus musculus GN=Atf6 PE=1 SV=2 - [ATF6A_MOUSE]	F6VAN0	DHLLLPATTHNKTTRPK	1	N11(HexNAc)	T8(HexNAc): 33.33; T9(HexNAc): 33.33; N11(HexNAc): 33.33	HCD	1	2026.69	id=HexNAc2.Hex10_N-Glycan	0.86	314.09	3.8966e-32	3.8966e-32	0	537.3	4	1	0	150	4	537.296	2146.16	0.83	28.39	32955.5	0	0	0	0	0	9071.89	0	1959.4	0	7276	7276	MS2	21/352	20180123_Lumos_RSLC3_Stadlmann_Penninger_IMBA_mESC_intact_PNGaseF_HILIC_17.raw
Cyclic AMP-dependent transcription factor ATF-6 alpha OS=Mus musculus GN=Atf6 PE=1 SV=2 - [ATF6A_MOUSE]	F6VAN0	DHLLLPATTHNKTTRPK	1	N11(HexNAc)	T8(HexNAc): 33.3; T9(HexNAc): 33.3; N11(HexNAc): 33.3	HCD	1	2026.69	id=HexNAc2.Hex10_N-Glycan	0.76	296.63	2.17026e-30	2.17026e-30	0	430.04	5	1	0	150	5	430.038	2146.16	-1.28	28.33	35032.9	0	0	0	1053.82	0	10496.7	0	1782.53	0	7258	7258	MS2	19/352	20180123_Lumos_RSLC3_Stadlmann_Penninger_IMBA_mESC_intact_PNGaseF_HILIC_17.raw
Protein Sec24b (Fragment) OS=Mus musculus GN=Sec24b PE=1 SV=1 - [F6VJC5_MOUSE]|Protein Sec24b (Fragment) OS=Mus musculus GN=Sec24b PE=1 SV=1 - [F6YIN5_MOUSE]	F6VJC5;F6YIN5	GVDSSSTTSSASPLPNSYDALEGGSYPDMHSSSASSPVPDHALEPSPTLAQALSAAPTPPAAQPAK	2	N16(HexNAc)	S25(HexNAc): 16.56; S31(HexNAc): 16.56; S32(HexNAc): 16.56; S33(HexNAc): 16.56; S35(HexNAc): 16.56; S36(HexNAc): 16.56	HCD	1				281.06	7.84169e-29	7.84169e-29	213341	1333.43	5	0	0	114	5	1333.43	6663.13	2.23	144.01	227430	0	0	0	0	0	0	0	0	0	40414	40414	MS2	34/1288	20180123_Lumos_RSLC3_Stadlmann_Penninger_IMBA_mESC_intact_PNGaseF_HILIC_15.raw
Protein Fubp3 (Fragment) OS=Mus musculus GN=Fubp3 PE=1 SV=1 - [F6W2V3_MOUSE]	F6W2V3	MQPPAAPHQNGPPAFLTQGWGSTYQAWQQPTQQVPSQQSQPQNSQPDYSK	1	N10(Deamidated)	N10(Deamidated): 100	HCD	1				635.01	3.15784e-64	3.15784e-64	75897.2	1387.9	4	0	3	150	4	1387.9	5548.6	5.41	164.59	8867.57	0	3514.6	1222.99	0	0	5700.08	0	1436.08	0	42883	42883	MS2	38/346	20180123_Lumos_RSLC3_Stadlmann_Penninger_IMBA_mESC_intact_PNGaseF_HILIC_19.raw
Protein Fubp3 (Fragment) OS=Mus musculus GN=Fubp3 PE=1 SV=1 - [F6W2V3_MOUSE]	F6W2V3	MQPPAAPHQNGPPAFLTQGWGSTYQAWQQPTQQVPSQQSQPQNSQPDYSK	1	N10(Deamidated); N43(Deamidated)	N10(Deamidated): 100; N43(Deamidated): 100	HCD	1				361.15	7.66736e-37	7.66736e-37	0	1388.15	4	0	0	150	4	1388.15	5549.59	6.79	164.56	7370.16	0	2558.09	0	0	0	4222.6	0	0	0	42876	42876	MS2	27/437	20180123_Lumos_RSLC3_Stadlmann_Penninger_IMBA_mESC_intact_PNGaseF_HILIC_19.raw
Protein Fubp3 (Fragment) OS=Mus musculus GN=Fubp3 PE=1 SV=1 - [F6W2V3_MOUSE]	F6W2V3	MQPPAAPHQNGPPAFLTQGWGSTYQAWQQPTQQVPSQQSQPQNSQPDYSKAWEDYYKK	1	N10(Deamidated); N43(Deamidated)	N10(Deamidated): 100; N43(Deamidated): 100	HCD	1				394.15	3.84357e-40	3.84357e-40	210149	1659.02	4	2	100	150	4	1659.02	6633.07	2.79	159.51	4778.44	0	0	0	0	0	989.376	0	0	0	41389	41389	MS2	24/602	20180123_Lumos_RSLC3_Stadlmann_Penninger_IMBA_mESC_intact_PNGaseF_HILIC_18.raw
Protein Fubp3 (Fragment) OS=Mus musculus GN=Fubp3 PE=1 SV=1 - [F6W2V3_MOUSE]	F6W2V3	MQPPAAPHQNGPPAFLTQGWGSTYQAWQQPTQQVPSQQSQPQNSQPDYSKAWEDYYKK	1	N10(Deamidated)	N10(Deamidated): 100	HCD	1				351.5	7.08163e-36	7.08163e-36	0	1658.78	4	2		150	4	1658.78	6632.11	5.61	159.42	4824.05	0	0	0	0	0	1092.02	0	0	0	41367	41367	MS2	23/602	20180123_Lumos_RSLC3_Stadlmann_Penninger_IMBA_mESC_intact_PNGaseF_HILIC_18.raw
Protein Fubp3 (Fragment) OS=Mus musculus GN=Fubp3 PE=1 SV=1 - [F6W2V3_MOUSE]	F6W2V3	MQPPAAPHQNGPPAFLTQGWGSTYQAWQQPTQQVPSQQSQPQNSQPDYSKAWEDYYKK	1	N10(Deamidated); N43(Deamidated)	N10(Deamidated): 100; N43(Deamidated): 100	HCD	1				345.28	2.9654e-35	2.9654e-35	0	1659.03	4	2	10	150	4	1659.03	6633.1	7.21	159.34	6868.71	0	0	0	0	0	0	0	0	0	41350	41350	MS2	23/602	20180123_Lumos_RSLC3_Stadlmann_Penninger_IMBA_mESC_intact_PNGaseF_HILIC_18.raw
Protein Fubp3 (Fragment) OS=Mus musculus GN=Fubp3 PE=1 SV=1 - [F6W2V3_MOUSE]	F6W2V3	MQPPAAPHQNGPPAFLTQGWGSTYQAWQQPTQQVPSQQSQPQNSQPDYSKAWEDYYKK	1	N10(Deamidated); N43(Deamidated)	N10(Deamidated): 100; N43(Deamidated): 100	HCD	1				331.42	7.21686e-34	7.21686e-34	0	1327.42	5	2	11	150	5	1327.42	6633.08	4.46	159.32	5789.39	0	2302.86	0	0	0	1715.31	0	0	0	41700	41700	MS2	19/569	20180123_Lumos_RSLC3_Stadlmann_Penninger_IMBA_mESC_intact_PNGaseF_HILIC_19.raw
Protein Fubp3 (Fragment) OS=Mus musculus GN=Fubp3 PE=1 SV=1 - [F6W2V3_MOUSE]	F6W2V3	MQPPAAPHQNGPPAFLTQGWGSTYQAWQQPTQQVPSQQSQPQNSQPDYSKAWEDYYKK	1	N10(Deamidated); N43(Deamidated)	N10(Deamidated): 100; N43(Deamidated): 100	HCD	1				275.25	2.98602e-28	2.98602e-28	0	1327.43	5	2	4	150	5	1327.43	6633.1	6.94	159.5	3181.78	0	1667.52	0	0	0	0	0	0	0	40659	40659	MS2	18/545	20180123_Lumos_RSLC3_Stadlmann_Penninger_IMBA_mESC_intact_PNGaseF_HILIC_20.raw
Protein Crocc2 OS=Mus musculus GN=Crocc2 PE=1 SV=2 - [F6XLV1_MOUSE]	F6XLV1	ANDTLARELTR	1			HCD	1	1881.69	id=HexNAc4.Hex3.dHex2.NeuNAc1_N-Glycan	0	192.2	6.02172e-20	6.02172e-20	0	420.56	3	1	18	150	3	420.561	1259.67	-2.06	86.8	12787	0	0	0	0	0	1155.5	0	0	0	23768	23768	MS2	11/106	20180123_Lumos_RSLC3_Stadlmann_Penninger_IMBA_mESC_intact_PNGaseF_HILIC_15.raw
Myotubularin-related protein 14 (Fragment) OS=Mus musculus GN=Mtmr14 PE=1 SV=1 - [F6YA17_MOUSE]	F6YA17	ADTWASTEDVTEEDFVLR	1	S6(HexNAc); T7(HexNAc)	S6(HexNAc): 99.06; T7(HexNAc): 50; T11(HexNAc): 50	HCD	1	1150.4	id=HexNAc2.Hex1.NeuNAc2_O-Glycan	0.63	170.21	9.53569e-18	9.53569e-18	1108659	830.71	3	0	17	150	3	830.711	2490.12	5.71	128.17	90507.8	0	275093	63057.3	0	0	16621.5	0	0	2670.18	35933	35933	MS2	14/238	20180123_Lumos_RSLC3_Stadlmann_Penninger_IMBA_mESC_intact_PNGaseF_HILIC_15.raw
Nucleoprotein TPR OS=Mus musculus GN=Tpr PE=1 SV=1 - [TPR_MOUSE]|Nuclear pore complex-associated intranuclear coiled-coil protein TPR OS=Mus musculus GN=Tpr PE=1 SV=1 - [Q7M739_MOUSE]	F6ZDS4;Q7M739	GNHVIRDEEVSSADISSSSEVISQHLVSYR	2	N2(Deamidated)	N2(Deamidated): 100	HCD	1				347.22	1.89694e-35	1.89694e-35	0	826.16	4	1	18	150	4	826.159	3301.62	6.93	108.01	4601.41	0	1100.87	2920.12	0	0	0	0	0	0	29809	29809	MS2	22/324	20180123_Lumos_RSLC3_Stadlmann_Penninger_IMBA_mESC_intact_PNGaseF_HILIC_17.raw
Trinucleotide repeat-containing gene 6A protein OS=Mus musculus GN=Tnrc6a PE=1 SV=2 - [F6ZMJ4_MOUSE]|Trinucleotide repeat-containing gene 6A protein OS=Mus musculus GN=Tnrc6a PE=2 SV=1 - [TNR6A_MOUSE]	F6ZMJ4;Q3UHK8	ATASNQQPPPPQQQQPQQEQQQQQPQALPR	2	N5(Deamidated)	N5(Deamidated): 100	HCD	1				353.71	4.25887e-36	4.25887e-36	0	1135.9	3	0	11	150	3	1135.9	3405.68	6.71	64.67	15581.5	0	0	0	0	0	3756.79	0	0	0	17749	17749	MS2	20/301	20180123_Lumos_RSLC3_Stadlmann_Penninger_IMBA_mESC_intact_PNGaseF_HILIC_17.raw
Trinucleotide repeat-containing gene 6A protein OS=Mus musculus GN=Tnrc6a PE=1 SV=2 - [F6ZMJ4_MOUSE]|Trinucleotide repeat-containing gene 6A protein OS=Mus musculus GN=Tnrc6a PE=2 SV=1 - [TNR6A_MOUSE]	F6ZMJ4;Q3UHK8	ATASNQQPPPPQQQQPQQEQQQQQPQALPR	2	N5(Deamidated)	N5(Deamidated): 100	HCD	1				316.07	2.47355e-32	2.47355e-32	264478	1135.89	3	0	56	150	3	1135.89	3405.66	1.87	66.92	21468.9	0	2846.09	0	0	0	3948.85	0	0	0	18510	18510	MS2	22/307	20180123_Lumos_RSLC3_Stadlmann_Penninger_IMBA_mESC_intact_PNGaseF_HILIC_18.raw
Trinucleotide repeat-containing gene 6A protein OS=Mus musculus GN=Tnrc6a PE=1 SV=2 - [F6ZMJ4_MOUSE]|Trinucleotide repeat-containing gene 6A protein OS=Mus musculus GN=Tnrc6a PE=2 SV=1 - [TNR6A_MOUSE]	F6ZMJ4;Q3UHK8	ATASNQQPPPPQQQQPQQEQQQQQPQALPR	2			HCD	1				300.47	8.98049e-31	8.98049e-31	176149	1135.56	3	0	14	150	3	1135.56	3404.67	0.26	64.6	12209.7	0	0	0	0	0	2927.5	0	0	0	17726	17726	MS2	21/301	20180123_Lumos_RSLC3_Stadlmann_Penninger_IMBA_mESC_intact_PNGaseF_HILIC_17.raw
Trinucleotide repeat-containing gene 6A protein OS=Mus musculus GN=Tnrc6a PE=1 SV=2 - [F6ZMJ4_MOUSE]|Trinucleotide repeat-containing gene 6A protein OS=Mus musculus GN=Tnrc6a PE=2 SV=1 - [TNR6A_MOUSE]	F6ZMJ4;Q3UHK8	ATASNQQPPPPQQQQPQQEQQQQQPQALPR	2	N5(Deamidated)	N5(Deamidated): 100	HCD	1				295.58	2.76526e-30	2.76526e-30	0	1135.9	3	0	16	150	3	1135.9	3405.68	6.81	64.85	35315.8	0	0	0	0	0	11814.4	0	1195.6	0	17793	17793	MS2	18/310	20180123_Lumos_RSLC3_Stadlmann_Penninger_IMBA_mESC_intact_PNGaseF_HILIC_17.raw
Trinucleotide repeat-containing gene 6A protein OS=Mus musculus GN=Tnrc6a PE=1 SV=2 - [F6ZMJ4_MOUSE]|Trinucleotide repeat-containing gene 6A protein OS=Mus musculus GN=Tnrc6a PE=2 SV=1 - [TNR6A_MOUSE]	F6ZMJ4;Q3UHK8	ATASNQQPPPPQQQQPQQEQQQQQPQALPR	2	N5(Deamidated)	N5(Deamidated): 100	HCD	1				225.49	2.82165e-23	2.82165e-23	236451	1135.89	3	0	26	150	3	1135.89	3405.66	1.55	67.3	27592.5	0	3789.73	1479.47	0	0	7918.04	0	0	0	18627	18627	MS2	19/301	20180123_Lumos_RSLC3_Stadlmann_Penninger_IMBA_mESC_intact_PNGaseF_HILIC_18.raw
Trinucleotide repeat-containing gene 6A protein OS=Mus musculus GN=Tnrc6a PE=1 SV=2 - [F6ZMJ4_MOUSE]|Trinucleotide repeat-containing gene 6A protein OS=Mus musculus GN=Tnrc6a PE=2 SV=1 - [TNR6A_MOUSE]	F6ZMJ4;Q3UHK8	RATASNQQPPPPQQQQPQQEQQQQQPQALPR	2			HCD	1				913.17	4.81399e-92	4.81399e-92	1.57901e+06	1187.6	3	1	2	150	3	1187.6	3560.77	0.23	54.44	48674.9	0	0	0	0	0	9600.35	0	3023.86	0	14773	14773	MS2	52/325	20180123_Lumos_RSLC3_Stadlmann_Penninger_IMBA_mESC_intact_PNGaseF_HILIC_17.raw
Trinucleotide repeat-containing gene 6A protein OS=Mus musculus GN=Tnrc6a PE=1 SV=2 - [F6ZMJ4_MOUSE]|Trinucleotide repeat-containing gene 6A protein OS=Mus musculus GN=Tnrc6a PE=2 SV=1 - [TNR6A_MOUSE]	F6ZMJ4;Q3UHK8	RATASNQQPPPPQQQQPQQEQQQQQPQALPR	2			HCD	1				892.55	5.56102e-90	5.56102e-90	452367	1187.59	3	1	0	150	3	1187.59	3560.77	-0.59	54.2	24085.8	0	0	0	0	0	6549.4	0	0	0	14822	14822	MS2	46/317	20180123_Lumos_RSLC3_Stadlmann_Penninger_IMBA_mESC_intact_PNGaseF_HILIC_18.raw
Trinucleotide repeat-containing gene 6A protein OS=Mus musculus GN=Tnrc6a PE=1 SV=2 - [F6ZMJ4_MOUSE]|Trinucleotide repeat-containing gene 6A protein OS=Mus musculus GN=Tnrc6a PE=2 SV=1 - [TNR6A_MOUSE]	F6ZMJ4;Q3UHK8	RATASNQQPPPPQQQQPQQEQQQQQPQALPR	2	N6(Deamidated)	N6(Deamidated): 100	HCD	1				249.79	1.04925e-25	1.04925e-25	146860	1187.92	3	1	0	150	3	1187.92	3561.76	0.44	56.62	9012.62	0	0	0	0	0	1435.52	0	0	0	15399	15399	MS2	18/290	20180123_Lumos_RSLC3_Stadlmann_Penninger_IMBA_mESC_intact_PNGaseF_HILIC_17.raw
Protein 1700011I03Rik (Fragment) OS=Mus musculus GN=1700011I03Rik PE=4 SV=1 - [F7AIZ1_MOUSE]	F7AIZ1	TSFLIVGVDQKQLSSR	1	S14(HexNAc) ambigous: S15(HexNAc)	S14(HexNAc): 50; S15(HexNAc): 50	HCD	1	1702.58	id=HexNAc2.Hex8_N-Glycan	0.71	248.73	1.34073e-25	1.34073e-25	2.56962e+06	661.02	3	1	5	147	3	661.021	1981.05	-6.62	77.42	326703	0	2583.83	0	0	0	70658.6	0	19394.7	0	21326	21326	MS2	18/242	20180123_Lumos_RSLC3_Stadlmann_Penninger_IMBA_mESC_intact_PNGaseF_HILIC_17.raw
Protein 1700011I03Rik (Fragment) OS=Mus musculus GN=1700011I03Rik PE=4 SV=1 - [F7AIZ1_MOUSE]	F7AIZ1	TSFLIVGVDQKQLSSR	1	S14(HexNAc) ambigous: S15(HexNAc)	S14(HexNAc): 50; S15(HexNAc): 50	HCD	1	1864.63	id=HexNAc2.Hex9_N-Glycan	0.73	176.1	2.4557e-18	2.4557e-18	647321	661.02	3	1	81	150	3	661.024	1981.06	-0.75	77.17	116561	0	933.848	0	0	0	25961.5	0	5269.43	0	21257	21257	MS2	15/242	20180123_Lumos_RSLC3_Stadlmann_Penninger_IMBA_mESC_intact_PNGaseF_HILIC_17.raw
Protein 1700011I03Rik (Fragment) OS=Mus musculus GN=1700011I03Rik PE=4 SV=1 - [F7AIZ1_MOUSE]	F7AIZ1	TSFLIVGVDQKQLSSR	1	S14(HexNAc) ambigous: S15(HexNAc)	S14(HexNAc): 50; S15(HexNAc): 50	HCD	1	2026.69	id=HexNAc2.Hex10_N-Glycan	0.59	202.2	6.02618e-21	6.02618e-21	731219	661.02	3	1	0	150	3	661.022	1981.05	-4.49	76.79	167607	0	0	0	0	0	32600.9	0	9417	0	21290	21290	MS2	15/242	20180123_Lumos_RSLC3_Stadlmann_Penninger_IMBA_mESC_intact_PNGaseF_HILIC_18.raw
Protein PRRC2B (Fragment) OS=Mus musculus GN=Prrc2b PE=1 SV=1 - [F7AYW2_MOUSE]|Protein PRRC2B OS=Mus musculus GN=Prrc2b PE=1 SV=1 - [F8WHT3_MOUSE]	F7AYW2;F8WHT3	QNVPTGGSAPSPQAYRPSSASPSGKPSGSAVNMGSVQGHYVQQAK	2			HCD	1				387.12	1.94143e-39	1.94143e-39	0	891.64	5	0	37	150	5	891.637	4454.15	0.09	75.89	38040.5	0	0	0	0	0	0	0	1772.16	0	20894	20894	MS2	28/493	20180123_Lumos_RSLC3_Stadlmann_Penninger_IMBA_mESC_intact_PNGaseF_HILIC_17.raw
Protein PRRC2B (Fragment) OS=Mus musculus GN=Prrc2b PE=1 SV=1 - [F7AYW2_MOUSE]|Protein PRRC2B OS=Mus musculus GN=Prrc2b PE=1 SV=1 - [F8WHT3_MOUSE]	F7AYW2;F8WHT3	QNVPTGGSAPSPQAYRPSSASPSGKPSGSAVNMGSVQGHYVQQAK	2			HCD	1				338.66	1.36172e-34	1.36172e-34	0	891.64	5	0	59	150	5	891.635	4454.15	-1.89	75.71	8978.88	0	1088.44	0	0	0	4193.12	0	0	0	20989	20989	MS2	22/493	20180123_Lumos_RSLC3_Stadlmann_Penninger_IMBA_mESC_intact_PNGaseF_HILIC_18.raw
Fascin (Fragment) OS=Mus musculus GN=Fscn1 PE=1 SV=1 - [F7BDR1_MOUSE]	F7BDR1	YSVHIAMHPQVVLQAANER	1	M7(Oxidation)	M7(Oxidation): 100	HCD	1	1460.53	id=HexNAc4.Hex4_N-Glycan	0	203.06	4.94377e-21	4.94377e-21	1.23169e+06	727.04	3	0	6	150	3	727.038	2179.1	-3.38	55.82	463753	0	0	0	0	0	127272	932.785	4993.07	0	15160	15160	MS2	11/292	20180123_Lumos_RSLC3_Stadlmann_Penninger_IMBA_mESC_intact_PNGaseF_HILIC_17.raw
Protein Morc3 OS=Mus musculus GN=Morc3 PE=1 SV=1 - [F7BJB9_MOUSE]	F7BJB9	SECSQASCTESKSEVDEMAVQLDDVFR	1	C3(Carbamidomethyl); C8(Carbamidomethyl)		HCD	1				425.14	3.06336e-43	3.06336e-43	173841	1036.45	3	1	67	150	3	1036.45	3107.33	2.82	143.89	7943.74	0	0	0	0	0	0	0	0	0	39126	39126	MS2	22/279	20180123_Lumos_RSLC3_Stadlmann_Penninger_IMBA_mESC_intact_PNGaseF_HILIC_17.raw
Endoplasmin (Fragment) OS=Mus musculus GN=Hsp90b1 PE=1 SV=1 - [F7C312_MOUSE]|Endoplasmin OS=Mus musculus GN=Hsp90b1 PE=1 SV=2 - [ENPL_MOUSE]	F7C312;P08113	AQAYQTGKDISTNYYASQKK	2			HCD	1				721.51	7.06099e-73	7.06099e-73	612421	755.71	3	2	43	150	3	755.709	2265.11	-1.07	54.28	4655.66	0	0	0	0	0	0	0	0	0	14726	14726	MS2	37/204	20180123_Lumos_RSLC3_Stadlmann_Penninger_IMBA_mESC_intact_PNGaseF_HILIC_17.raw
Endoplasmin (Fragment) OS=Mus musculus GN=Hsp90b1 PE=1 SV=1 - [F7C312_MOUSE]|Endoplasmin OS=Mus musculus GN=Hsp90b1 PE=1 SV=2 - [ENPL_MOUSE]	F7C312;P08113	AQAYQTGKDISTNYYASQKK	2			HCD	1				394.85	3.27452e-40	3.27452e-40	205262	755.71	3	2	0	150	3	755.709	2265.11	-1.32	54.34	5274.31	0	0	0	0	0	1052.18	0	0	0	14856	14856	MS2	22/204	20180123_Lumos_RSLC3_Stadlmann_Penninger_IMBA_mESC_intact_PNGaseF_HILIC_18.raw
Endoplasmin (Fragment) OS=Mus musculus GN=Hsp90b1 PE=1 SV=1 - [F7C312_MOUSE]|Endoplasmin OS=Mus musculus GN=Hsp90b1 PE=1 SV=2 - [ENPL_MOUSE]	F7C312;P08113	GVVDSDDLPLNVSR	2	N11(HexNAc)	N11(HexNAc): 99.83	HCD	1	1702.58	id=HexNAc2.Hex8_N-Glycan	0.98	650.93	8.07734e-66	8.07734e-66	2.22612e+06	563.61	3	0	9	106	3	563.614	1688.83	-3.07	99.93	448493	0	2873.77	0	0	0	92193.1	0	27602.2	0	27558	27558	MS2	41/279	20180123_Lumos_RSLC3_Stadlmann_Penninger_IMBA_mESC_intact_PNGaseF_HILIC_17.raw
Endoplasmin (Fragment) OS=Mus musculus GN=Hsp90b1 PE=1 SV=1 - [F7C312_MOUSE]|Endoplasmin OS=Mus musculus GN=Hsp90b1 PE=1 SV=2 - [ENPL_MOUSE]	F7C312;P08113	GVVDSDDLPLNVSR	2	N11(HexNAc)	N11(HexNAc): 50; S13(HexNAc): 50	HCD	1	1864.63	id=HexNAc2.Hex9_N-Glycan	0.93	462.56	5.54457e-47	5.54457e-47	1.32091e+06	563.62	3	0	40	150	3	563.618	1688.84	3.38	100.07	175785	0	1489.63	0	0	0	37631.5	0	11162.3	0	27452	27452	MS2	34/279	20180123_Lumos_RSLC3_Stadlmann_Penninger_IMBA_mESC_intact_PNGaseF_HILIC_18.raw
Endoplasmin (Fragment) OS=Mus musculus GN=Hsp90b1 PE=1 SV=1 - [F7C312_MOUSE]|Endoplasmin OS=Mus musculus GN=Hsp90b1 PE=1 SV=2 - [ENPL_MOUSE]	F7C312;P08113	GVVDSDDLPLNVSR	2	S13(HexNAc)	N11(HexNAc): 100	HCD	1	1881.66	id=HexNAc2.Hex9+17amu_N-Glycan	0.83	332.66	5.41957e-34	5.41957e-34	0	563.61	3	0	0	150	3	563.614	1688.83	-3.3	100.12	102993	0	1516.94	0	0	0	20942.6	0	5487.73	0	27460	27460	MS2	20/201	20180123_Lumos_RSLC3_Stadlmann_Penninger_IMBA_mESC_intact_PNGaseF_HILIC_18.raw
Endoplasmin (Fragment) OS=Mus musculus GN=Hsp90b1 PE=1 SV=1 - [F7C312_MOUSE]|Endoplasmin OS=Mus musculus GN=Hsp90b1 PE=1 SV=2 - [ENPL_MOUSE]	F7C312;P08113	GVVDSDDLPLNVSRETLQQHK	2	T16(HexNAc)	N11(HexNAc): 49.88; S13(HexNAc): 49.88	HCD	1	1864.63	id=HexNAc2.Hex9_N-Glycan	0.79	208.45	1.4282e-21	1.4282e-21	0	639.08	4	1	29	150	4	639.076	2553.28	1.41	92.18	78386.3	0	1733.7	0	0	0	14989.5	0	2675.1	0	25491	25491	MS2	18/319	20180123_Lumos_RSLC3_Stadlmann_Penninger_IMBA_mESC_intact_PNGaseF_HILIC_18.raw
Endoplasmin (Fragment) OS=Mus musculus GN=Hsp90b1 PE=1 SV=1 - [F7C312_MOUSE]|Endoplasmin OS=Mus musculus GN=Hsp90b1 PE=1 SV=2 - [ENPL_MOUSE]	F7C312;P08113	IADEKYNDTFWK	2	N7(HexNAc)	N7(HexNAc): 100	HCD	1	1864.63	id=HexNAc2.Hex9_N-Glycan	0.96	731.75	6.68156e-74	6.68156e-74	1.65362e+06	578.27	3	1	2	150	3	578.275	1732.81	1.65	75.74	366802	0	2149.81	0	0	0	81249.1	0	23373	0	20998	20998	MS2	44/241	20180123_Lumos_RSLC3_Stadlmann_Penninger_IMBA_mESC_intact_PNGaseF_HILIC_18.raw
Endoplasmin (Fragment) OS=Mus musculus GN=Hsp90b1 PE=1 SV=1 - [F7C312_MOUSE]|Endoplasmin OS=Mus musculus GN=Hsp90b1 PE=1 SV=2 - [ENPL_MOUSE]	F7C312;P08113	IADEKYNDTFWK	2	T9(HexNAc)	N7(HexNAc): 100	HCD	1	1864.63	id=HexNAc2.Hex9_N-Glycan	0.72	314.57	3.49124e-32	3.49124e-32	546395	578.27	3	1	19	150	3	578.273	1732.8	-1.31	75.92	138886	0	817.204	0	0	0	28973.6	0	7947.14	0	20904	20904	MS2	22/175	20180123_Lumos_RSLC3_Stadlmann_Penninger_IMBA_mESC_intact_PNGaseF_HILIC_17.raw
Endoplasmin (Fragment) OS=Mus musculus GN=Hsp90b1 PE=1 SV=1 - [F7C312_MOUSE]|Endoplasmin OS=Mus musculus GN=Hsp90b1 PE=1 SV=2 - [ENPL_MOUSE]	F7C312;P08113	IADEKYNDTFWKEFGTNIK	2	T9(HexNAc)	N7(HexNAc): 99.87	HCD	1	1702.58	id=HexNAc2.Hex8_N-Glycan	0.69	960.26	9.42653e-97	9.42653e-97	392970	631.31	4	2	0	150	4	631.309	2522.21	2.14	108.88	140996	0	1752.53	0	0	0	32371.4	0	7595.59	0	30050	30050	MS2	57/301	20180123_Lumos_RSLC3_Stadlmann_Penninger_IMBA_mESC_intact_PNGaseF_HILIC_17.raw
Endoplasmin (Fragment) OS=Mus musculus GN=Hsp90b1 PE=1 SV=1 - [F7C312_MOUSE]|Endoplasmin OS=Mus musculus GN=Hsp90b1 PE=1 SV=2 - [ENPL_MOUSE]	F7C312;P08113	IADEKYNDTFWKEFGTNIK	2	T9(HexNAc)	N7(HexNAc): 100	HCD	1	1702.58	id=HexNAc2.Hex8_N-Glycan	0.94	841.51	7.07105e-85	7.07105e-85	1.22056e+06	631.31	4	2	7	139	4	631.309	2522.22	2.62	109.4	277741	0	1006.56	0	0	0	56339	0	14274.8	0	29677	29677	MS2	50/301	20180123_Lumos_RSLC3_Stadlmann_Penninger_IMBA_mESC_intact_PNGaseF_HILIC_16.raw
Endoplasmin (Fragment) OS=Mus musculus GN=Hsp90b1 PE=1 SV=1 - [F7C312_MOUSE]|Endoplasmin OS=Mus musculus GN=Hsp90b1 PE=1 SV=2 - [ENPL_MOUSE]	F7C312;P08113	IADEKYNDTFWKEFGTNIK	2	T9(HexNAc)	N7(HexNAc): 99.87	HCD	1	1864.63	id=HexNAc2.Hex9_N-Glycan	1.04	913.03	4.97355e-92	4.97355e-92	4.20059e+06	631.31	4	2	2	50	4	631.308	2522.21	0.75	108.76	1.03511e+06	0	0	0	0	0	242833	0	65582.9	0	30015	30015	MS2	52/301	20180123_Lumos_RSLC3_Stadlmann_Penninger_IMBA_mESC_intact_PNGaseF_HILIC_17.raw
Endoplasmin (Fragment) OS=Mus musculus GN=Hsp90b1 PE=1 SV=1 - [F7C312_MOUSE]|Endoplasmin OS=Mus musculus GN=Hsp90b1 PE=1 SV=2 - [ENPL_MOUSE]	F7C312;P08113	LGVIEDHSNR	2	N9(HexNAc)	N9(HexNAc): 99.83	HCD	1	1540.53	id=HexNAc2.Hex7_N-Glycan	0.88	297.38	1.82889e-30	1.82889e-30	380411	448.22	3	0	19	150	3	448.224	1342.66	-0.97	31.1	112103	0	0	0	0	0	24352.6	0	5605.83	0	8056	8056	MS2	20/179	20180123_Lumos_RSLC3_Stadlmann_Penninger_IMBA_mESC_intact_PNGaseF_HILIC_17.raw
Endoplasmin (Fragment) OS=Mus musculus GN=Hsp90b1 PE=1 SV=1 - [F7C312_MOUSE]|Endoplasmin OS=Mus musculus GN=Hsp90b1 PE=1 SV=2 - [ENPL_MOUSE]	F7C312;P08113	LGVIEDHSNR	2	N9(HexNAc)	N9(HexNAc): 100	HCD	1	1702.58	id=HexNAc2.Hex8_N-Glycan	0.92	574.31	3.70705e-58	3.70705e-58	6712320	448.22	3	0	0	64	3	448.225	1342.66	0.33	30.74	880779	0	0	0	0	0	203688	0	61324.5	0	7956	7956	MS2	35/179	20180123_Lumos_RSLC3_Stadlmann_Penninger_IMBA_mESC_intact_PNGaseF_HILIC_17.raw
Endoplasmin (Fragment) OS=Mus musculus GN=Hsp90b1 PE=1 SV=1 - [F7C312_MOUSE]|Endoplasmin OS=Mus musculus GN=Hsp90b1 PE=1 SV=2 - [ENPL_MOUSE]	F7C312;P08113	LGVIEDHSNR	2	N9(HexNAc)	N9(HexNAc): 99.87	HCD	1	1702.58	id=HexNAc2.Hex8_N-Glycan	1.32	359.58	1.10061e-36	1.10061e-36	423140	448.23	3	0	3	150	3	448.226	1342.66	2.1	30.83	118568	0	0	0	0	0	27144.7	0	5833.71	0	8095	8095	MS2	23/179	20180123_Lumos_RSLC3_Stadlmann_Penninger_IMBA_mESC_intact_PNGaseF_HILIC_18.raw
Endoplasmin (Fragment) OS=Mus musculus GN=Hsp90b1 PE=1 SV=1 - [F7C312_MOUSE]|Endoplasmin OS=Mus musculus GN=Hsp90b1 PE=1 SV=2 - [ENPL_MOUSE]	F7C312;P08113	LGVIEDHSNR	2	N9(HexNAc)	N9(HexNAc): 100	HCD	1	1864.63	id=HexNAc2.Hex9_N-Glycan	0.92	533.6	4.36292e-54	4.36292e-54	12467392	448.22	3	0	0	49	3	448.225	1342.66	0.13	30.67	1.79671e+06	0	0	0	0	0	411996	0	109921	0	8052	8052	MS2	31/179	20180123_Lumos_RSLC3_Stadlmann_Penninger_IMBA_mESC_intact_PNGaseF_HILIC_18.raw
Endoplasmin (Fragment) OS=Mus musculus GN=Hsp90b1 PE=1 SV=1 - [F7C312_MOUSE]|Endoplasmin OS=Mus musculus GN=Hsp90b1 PE=1 SV=2 - [ENPL_MOUSE]	F7C312;P08113	LGVIEDHSNRTR	2	N9(HexNAc)	N9(HexNAc): 99.78	HCD	1	1864.63	id=HexNAc2.Hex9_N-Glycan	0.54	313.36	4.61024e-32	4.61024e-32	1.45057e+06	533.94	3	1	1	150	3	533.942	1599.81	1.79	25.42	63619.2	0	0	0	0	0	13576.3	0	2284.61	0	6503	6503	MS2	21/233	20180123_Lumos_RSLC3_Stadlmann_Penninger_IMBA_mESC_intact_PNGaseF_HILIC_18.raw
Prenylcysteine oxidase (Fragment) OS=Mus musculus GN=Pcyox1 PE=1 SV=1 - [F7CIP8_MOUSE]|Prenylcysteine oxidase OS=Mus musculus GN=Pcyox1 PE=1 SV=1 - [PCYOX_MOUSE]	F7CIP8;Q9CQF9	GELNSTLFSSRPK	2	S9(HexNAc) ambigous: S10(HexNAc)	N4(HexNAc): 99.58	HCD	1	1378.48	id=HexNAc2.Hex6_N-Glycan	0.95	403.2	4.78217e-41	4.78217e-41	3498478	546.95	3	0	7	115	3	546.95	1638.84	1.51	66.18	386873	0	0	0	0	0	85612.6	0	14394.5	0	17775	17775	MS2	26/196	20180123_Lumos_RSLC3_Stadlmann_Penninger_IMBA_mESC_intact_PNGaseF_HILIC_15.raw
Prenylcysteine oxidase (Fragment) OS=Mus musculus GN=Pcyox1 PE=1 SV=1 - [F7CIP8_MOUSE]|Prenylcysteine oxidase OS=Mus musculus GN=Pcyox1 PE=1 SV=1 - [PCYOX_MOUSE]	F7CIP8;Q9CQF9	GELNSTLFSSRPK	2	N4(HexNAc)	N4(HexNAc): 100	HCD	1	1540.53	id=HexNAc2.Hex7_N-Glycan	1.07	588.04	1.56889e-59	1.56889e-59	4.46881e+06	546.95	3	0	6	150	3	546.949	1638.83	0.23	65.56	505268	0	0	0	0	0	109602	0	23482.4	0	17614	17614	MS2	36/268	20180123_Lumos_RSLC3_Stadlmann_Penninger_IMBA_mESC_intact_PNGaseF_HILIC_16.raw
Prenylcysteine oxidase (Fragment) OS=Mus musculus GN=Pcyox1 PE=1 SV=1 - [F7CIP8_MOUSE]|Prenylcysteine oxidase OS=Mus musculus GN=Pcyox1 PE=1 SV=1 - [PCYOX_MOUSE]	F7CIP8;Q9CQF9	GELNSTLFSSRPK	2	S5(HexNAc)	N4(HexNAc): 100	HCD	1	1702.58	id=HexNAc2.Hex8_N-Glycan	0.98	498.78	1.32506e-50	1.32506e-50	2.35782e+06	546.95	3	0	19	121	3	546.951	1638.84	2.52	65.12	513088	0	0	0	0	0	97300.6	0	26720.1	0	17869	17869	MS2	28/196	20180123_Lumos_RSLC3_Stadlmann_Penninger_IMBA_mESC_intact_PNGaseF_HILIC_17.raw
Prenylcysteine oxidase (Fragment) OS=Mus musculus GN=Pcyox1 PE=1 SV=1 - [F7CIP8_MOUSE]|Prenylcysteine oxidase OS=Mus musculus GN=Pcyox1 PE=1 SV=1 - [PCYOX_MOUSE]	F7CIP8;Q9CQF9	GELNSTLFSSRPK	2	N4(HexNAc)	N4(HexNAc): 100	HCD	1	1864.63	id=HexNAc2.Hex9_N-Glycan	0.59	471.05	7.85436e-48	7.85436e-48	6052075	546.95	3	0	0	89	3	546.951	1638.84	2.91	64.85	802159	0	0	0	0	0	181344	0	48137.5	0	17794	17794	MS2	32/268	20180123_Lumos_RSLC3_Stadlmann_Penninger_IMBA_mESC_intact_PNGaseF_HILIC_17.raw
Prenylcysteine oxidase (Fragment) OS=Mus musculus GN=Pcyox1 PE=1 SV=1 - [F7CIP8_MOUSE]|Prenylcysteine oxidase OS=Mus musculus GN=Pcyox1 PE=1 SV=1 - [PCYOX_MOUSE]	F7CIP8;Q9CQF9	GELNSTLFSSRPK	2	S5(HexNAc)	N4(HexNAc): 100	HCD	1	1864.63	id=HexNAc2.Hex9_N-Glycan	0.7	199.37	1.1569e-20	1.1569e-20	1.8791e+06	546.95	3	0	2	105	3	546.95	1638.84	1.35	64.62	361030	0	0	0	0	0	74725.9	0	18177.2	0	17732	17732	MS2	15/196	20180123_Lumos_RSLC3_Stadlmann_Penninger_IMBA_mESC_intact_PNGaseF_HILIC_17.raw
Prenylcysteine oxidase (Fragment) OS=Mus musculus GN=Pcyox1 PE=1 SV=1 - [F7CIP8_MOUSE]|Prenylcysteine oxidase OS=Mus musculus GN=Pcyox1 PE=1 SV=1 - [PCYOX_MOUSE]	F7CIP8;Q9CQF9	GELNSTLFSSRPK	2	S5(HexNAc)	N4(HexNAc): 99.51	HCD	1	1727.6130 ambigous: 1727.6242	id=HexNAc3.Hex6.dHex1_N-Glycan ambigous: id=HexNAc3.Hex5.NeuNAc1+17amu_N-Glycan	1.04	371.32	7.38529e-38	7.38529e-38	0	546.95 ambigous: 546.94	3	0	3	150	3	546.94837 ambigous: 546.94463	1638.83056 ambigous: 1638.81933	-1.74 ambigous: -8.59	65.46	530687	0	0	0	0	0	148600	10889.6	20665.1	0	17964	17964	MS2	24/196	20180123_Lumos_RSLC3_Stadlmann_Penninger_IMBA_mESC_intact_PNGaseF_HILIC_17.raw
Prenylcysteine oxidase (Fragment) OS=Mus musculus GN=Pcyox1 PE=1 SV=1 - [F7CIP8_MOUSE]|Prenylcysteine oxidase OS=Mus musculus GN=Pcyox1 PE=1 SV=1 - [PCYOX_MOUSE]	F7CIP8;Q9CQF9	KMSNITFR	2	N4(HexNAc)	N4(HexNAc): 99.85	HCD	1	1378.48	id=HexNAc2.Hex6_N-Glycan	1.01	256.88	2.0504e-26	2.0504e-26	2.88624e+06	400.54	3	1	3	138	3	400.542	1199.61	1.34	38.2	340774	0	0	0	0	0	73762	0	18036.1	0	9849	9849	MS2	20/154	20180123_Lumos_RSLC3_Stadlmann_Penninger_IMBA_mESC_intact_PNGaseF_HILIC_15.raw
Prenylcysteine oxidase (Fragment) OS=Mus musculus GN=Pcyox1 PE=1 SV=1 - [F7CIP8_MOUSE]|Prenylcysteine oxidase OS=Mus musculus GN=Pcyox1 PE=1 SV=1 - [PCYOX_MOUSE]	F7CIP8;Q9CQF9	KMSNITFR	2	T6(HexNAc)	S3(HexNAc): 50; N4(HexNAc): 50	HCD	1	1378.48	id=HexNAc2.Hex6_N-Glycan	0.85	191.63	6.86533e-20	6.86533e-20	3336334	400.54	3	1	12	145	3	400.542	1199.61	2.41	38.37	349993	0	0	0	0	0	81373.4	0	15259.9	0	10041	10041	MS2	16/112	20180123_Lumos_RSLC3_Stadlmann_Penninger_IMBA_mESC_intact_PNGaseF_HILIC_16.raw
Prenylcysteine oxidase (Fragment) OS=Mus musculus GN=Pcyox1 PE=1 SV=1 - [F7CIP8_MOUSE]|Prenylcysteine oxidase OS=Mus musculus GN=Pcyox1 PE=1 SV=1 - [PCYOX_MOUSE]	F7CIP8;Q9CQF9	KMSNITFR	2	N4(HexNAc)	S3(HexNAc): 50; N4(HexNAc): 50	HCD	1	1864.63	id=HexNAc2.Hex9_N-Glycan	0.89	205.81	2.62153e-21	2.62153e-21	2.33509e+06	400.54	3	1	0	150	3	400.54	1199.61	-1.94	36.88	248250	0	0	0	0	0	55807.4	0	17261.5	0	9849	9849	MS2	17/154	20180123_Lumos_RSLC3_Stadlmann_Penninger_IMBA_mESC_intact_PNGaseF_HILIC_18.raw
Prenylcysteine oxidase (Fragment) OS=Mus musculus GN=Pcyox1 PE=1 SV=1 - [F7CIP8_MOUSE]|Prenylcysteine oxidase OS=Mus musculus GN=Pcyox1 PE=1 SV=1 - [PCYOX_MOUSE]|Prenylcysteine oxidase (Fragment) OS=Mus musculus GN=Pcyox1 PE=1 SV=5 - [D3Z275_MOUSE]	F7CIP8;Q9CQF9;D3Z275	LLNQTLRENLKK	3	T5(HexNAc)	N3(HexNAc): 99.77	HCD	1	1540.53	id=HexNAc2.Hex7_N-Glycan	0.95	302.87	5.15957e-31	5.15957e-31	231237	558.33	3	2	0	150	3	558.326	1672.96	2.44	42.97	90011	0	0	0	0	0	14729.1	0	4044.94	0	11367	11367	MS2	21/174	20180123_Lumos_RSLC3_Stadlmann_Penninger_IMBA_mESC_intact_PNGaseF_HILIC_16.raw
Prenylcysteine oxidase (Fragment) OS=Mus musculus GN=Pcyox1 PE=1 SV=1 - [F7CIP8_MOUSE]|Prenylcysteine oxidase OS=Mus musculus GN=Pcyox1 PE=1 SV=1 - [PCYOX_MOUSE]|Prenylcysteine oxidase (Fragment) OS=Mus musculus GN=Pcyox1 PE=1 SV=5 - [D3Z275_MOUSE]	F7CIP8;Q9CQF9;D3Z275	LLNQTLRENLKK	3	N3(HexNAc)	N3(HexNAc): 50; T5(HexNAc): 50	HCD	1	1702.58	id=HexNAc2.Hex8_N-Glycan	0.91	505.83	2.61235e-51	2.61235e-51	1.04702e+06	558.33	3	2	0	150	3	558.327	1672.97	3.92	42.76	167910	0	0	0	0	0	34179.3	0	10547.3	0	11307	11307	MS2	34/232	20180123_Lumos_RSLC3_Stadlmann_Penninger_IMBA_mESC_intact_PNGaseF_HILIC_16.raw
Prenylcysteine oxidase (Fragment) OS=Mus musculus GN=Pcyox1 PE=1 SV=1 - [F7CIP8_MOUSE]|Prenylcysteine oxidase OS=Mus musculus GN=Pcyox1 PE=1 SV=1 - [PCYOX_MOUSE]|Prenylcysteine oxidase (Fragment) OS=Mus musculus GN=Pcyox1 PE=1 SV=5 - [D3Z275_MOUSE]	F7CIP8;Q9CQF9;D3Z275	LLNQTLRENLKK	3	T5(HexNAc)	N3(HexNAc): 50; T5(HexNAc): 50	HCD	1	1702.58	id=HexNAc2.Hex8_N-Glycan	0.51	448.44	1.43342e-45	1.43342e-45	1.87614e+06	419	4	2	14	150	4	418.996	1672.96	1.83	42.78	200066	0	0	0	0	0	44871.8	0	11788.7	0	11313	11313	MS2	27/174	20180123_Lumos_RSLC3_Stadlmann_Penninger_IMBA_mESC_intact_PNGaseF_HILIC_16.raw
Prenylcysteine oxidase (Fragment) OS=Mus musculus GN=Pcyox1 PE=1 SV=1 - [F7CIP8_MOUSE]|Prenylcysteine oxidase OS=Mus musculus GN=Pcyox1 PE=1 SV=1 - [PCYOX_MOUSE]|Prenylcysteine oxidase (Fragment) OS=Mus musculus GN=Pcyox1 PE=1 SV=5 - [D3Z275_MOUSE]	F7CIP8;Q9CQF9;D3Z275	LLNQTLRENLKK	3	T5(HexNAc)	N3(HexNAc): 50; T5(HexNAc): 50	HCD	1	1702.58	id=HexNAc2.Hex8_N-Glycan	0.55	368.68	1.35538e-37	1.35538e-37	1.01591e+06	419	4	2	18	150	4	418.995	1672.96	0.38	42.56	168926	0	0	0	0	0	35462.1	0	8050.97	0	11375	11375	MS2	23/174	20180123_Lumos_RSLC3_Stadlmann_Penninger_IMBA_mESC_intact_PNGaseF_HILIC_17.raw
Prenylcysteine oxidase (Fragment) OS=Mus musculus GN=Pcyox1 PE=1 SV=1 - [F7CIP8_MOUSE]|Prenylcysteine oxidase OS=Mus musculus GN=Pcyox1 PE=1 SV=1 - [PCYOX_MOUSE]|Prenylcysteine oxidase (Fragment) OS=Mus musculus GN=Pcyox1 PE=1 SV=5 - [D3Z275_MOUSE]	F7CIP8;Q9CQF9;D3Z275	LLNQTLRENLKK	3	N3(HexNAc)	N3(HexNAc): 50; T5(HexNAc): 50	HCD	1	1864.63	id=HexNAc2.Hex9_N-Glycan	0.52	445.93	2.55046e-45	2.55046e-45	1716765	419	4	2	8	150	4	418.995	1672.96	-0.55	42.33	210919	0	0	0	0	0	52558.8	0	15285.1	0	11318	11318	MS2	28/232	20180123_Lumos_RSLC3_Stadlmann_Penninger_IMBA_mESC_intact_PNGaseF_HILIC_17.raw
Prenylcysteine oxidase (Fragment) OS=Mus musculus GN=Pcyox1 PE=1 SV=1 - [F7CIP8_MOUSE]|Prenylcysteine oxidase OS=Mus musculus GN=Pcyox1 PE=1 SV=1 - [PCYOX_MOUSE]|Prenylcysteine oxidase (Fragment) OS=Mus musculus GN=Pcyox1 PE=1 SV=5 - [D3Z275_MOUSE]	F7CIP8;Q9CQF9;D3Z275	LLNQTLRENLKK	3	T5(HexNAc)	N3(HexNAc): 100	HCD	1	1864.63	id=HexNAc2.Hex9_N-Glycan	0.87	316.51	2.23586e-32	2.23586e-32	654602	558.33	3	2	0	150	3	558.325	1672.96	0.36	42.38	110777	0	0	0	0	0	26993.3	888.446	6118.14	0	11332	11332	MS2	21/174	20180123_Lumos_RSLC3_Stadlmann_Penninger_IMBA_mESC_intact_PNGaseF_HILIC_17.raw
Laminin subunit gamma-1 OS=Mus musculus GN=Lamc1 PE=1 SV=1 - [F8VQJ3_MOUSE]|Laminin subunit gamma-1 OS=Mus musculus GN=Lamc1 PE=1 SV=2 - [LAMC1_MOUSE]	F8VQJ3;P02468	CDQCEENYFYNR	2	C1(Carbamidomethyl); C4(Carbamidomethyl); N11(HexNAc)	N11(HexNAc): 100	HCD	1	1702.58	id=HexNAc2.Hex8_N-Glycan	0.66	854.61	3.45923e-86	3.45923e-86	640285	634.24	3	0	8	150	3	634.242	1900.71	0.01	73.32	245651	0	1499.29	0	0	0	42893.3	0	9910.07	0	19286	19286	MS2	50/222	20180123_Lumos_RSLC3_Stadlmann_Penninger_IMBA_mESC_intact_PNGaseF_HILIC_20.raw
Laminin subunit gamma-1 OS=Mus musculus GN=Lamc1 PE=1 SV=1 - [F8VQJ3_MOUSE]|Laminin subunit gamma-1 OS=Mus musculus GN=Lamc1 PE=1 SV=2 - [LAMC1_MOUSE]	F8VQJ3;P02468	CDQCEENYFYNR	2	C1(Carbamidomethyl); C4(Carbamidomethyl); N11(HexNAc)	N11(HexNAc): 100	HCD	1	1864.63	id=HexNAc2.Hex9_N-Glycan	0.63	551.48	7.12011e-56	7.12011e-56	208751	634.24	3	0	5	150	3	634.239	1900.7	-4.27	73.14	103980	0	3452.3	951.249	0	0	22476.4	0	4166.91	0	19243	19243	MS2	31/222	20180123_Lumos_RSLC3_Stadlmann_Penninger_IMBA_mESC_intact_PNGaseF_HILIC_20.raw
Laminin subunit gamma-1 OS=Mus musculus GN=Lamc1 PE=1 SV=1 - [F8VQJ3_MOUSE]|Laminin subunit gamma-1 OS=Mus musculus GN=Lamc1 PE=1 SV=2 - [LAMC1_MOUSE]	F8VQJ3;P02468	EGFVGNRCDQCEENYFYNR	2	C8(Carbamidomethyl); C11(Carbamidomethyl); N18(HexNAc)	N18(HexNAc): 100	HCD	1	1702.58	id=HexNAc2.Hex8_N-Glycan	0.73	547.6	1.73655e-55	1.73655e-55	992198	887.36	3	1	0	150	3	887.364	2660.08	0.2	86.14	190810	0	2345.74	0	0	0	25691.1	0	6379.97	0	23769	23769	MS2	38/382	20180123_Lumos_RSLC3_Stadlmann_Penninger_IMBA_mESC_intact_PNGaseF_HILIC_19.raw
Laminin subunit gamma-1 OS=Mus musculus GN=Lamc1 PE=1 SV=1 - [F8VQJ3_MOUSE]|Laminin subunit gamma-1 OS=Mus musculus GN=Lamc1 PE=1 SV=2 - [LAMC1_MOUSE]	F8VQJ3;P02468	IASAVQKNATSTK	2	N8(HexNAc)	N8(HexNAc): 100	HCD	1	1216.42	id=HexNAc2.Hex5_N-Glycan	1.05	745.4	2.8847e-75	2.8847e-75	467101	507.94	3	1	0	150	3	507.944	1521.82	4.48	18.39	84732.1	0	0	0	0	0	20130.3	0	5710.55	0	4370	4370	MS2	44/267	20180123_Lumos_RSLC3_Stadlmann_Penninger_IMBA_mESC_intact_PNGaseF_HILIC_16.raw
Laminin subunit gamma-1 OS=Mus musculus GN=Lamc1 PE=1 SV=1 - [F8VQJ3_MOUSE]|Laminin subunit gamma-1 OS=Mus musculus GN=Lamc1 PE=1 SV=2 - [LAMC1_MOUSE]	F8VQJ3;P02468	IASAVQKNATSTK	2	N8(HexNAc)	N8(HexNAc): 99.67	HCD	1	1378.48	id=HexNAc2.Hex6_N-Glycan	1.02	712.54	5.56665e-72	5.56665e-72	1.67439e+06	507.94	3	1	5	150	3	507.943	1521.81	1.9	17.42	264344	0	0	0	0	0	63696.6	0	20233.2	0	4116	4116	MS2	47/267	20180123_Lumos_RSLC3_Stadlmann_Penninger_IMBA_mESC_intact_PNGaseF_HILIC_17.raw
Laminin subunit gamma-1 OS=Mus musculus GN=Lamc1 PE=1 SV=1 - [F8VQJ3_MOUSE]|Laminin subunit gamma-1 OS=Mus musculus GN=Lamc1 PE=1 SV=2 - [LAMC1_MOUSE]	F8VQJ3;P02468	IASAVQKNATSTK	2	N8(HexNAc)	N8(HexNAc): 99.72	HCD	1	1540.53	id=HexNAc2.Hex7_N-Glycan	1.11	806.62	2.17643e-81	2.17643e-81	2.19001e+06	507.94	3	1	0	150	3	507.943	1521.82	2.56	17.04	325807	0	800.38	0	0	0	81307.5	0	22964.9	0	4077	4077	MS2	48/267	20180123_Lumos_RSLC3_Stadlmann_Penninger_IMBA_mESC_intact_PNGaseF_HILIC_18.raw
Laminin subunit gamma-1 OS=Mus musculus GN=Lamc1 PE=1 SV=1 - [F8VQJ3_MOUSE]|Laminin subunit gamma-1 OS=Mus musculus GN=Lamc1 PE=1 SV=2 - [LAMC1_MOUSE]	F8VQJ3;P02468	IASAVQKNATSTK	2	T10(HexNAc)	N8(HexNAc): 49.93; T10(HexNAc): 49.93	HCD	1	1622.58	id=HexNAc4.Hex5_N-Glycan	0.94	364.42	3.6114e-37	3.6114e-37	93797.3	507.94	3	1	0	150	3	507.945	1521.82	6.49	18.06	207338	0	0	0	0	0	19167	0	3455.59	0	4297	4297	MS2	23/195	20180123_Lumos_RSLC3_Stadlmann_Penninger_IMBA_mESC_intact_PNGaseF_HILIC_17.raw
Laminin subunit gamma-1 OS=Mus musculus GN=Lamc1 PE=1 SV=1 - [F8VQJ3_MOUSE]|Laminin subunit gamma-1 OS=Mus musculus GN=Lamc1 PE=1 SV=2 - [LAMC1_MOUSE]	F8VQJ3;P02468	IASAVQKNATSTK	2	N8(HexNAc)	N8(HexNAc): 100	HCD	1	1702.58	id=HexNAc2.Hex8_N-Glycan	1.02	858.13	1.53859e-86	1.53859e-86	19239492	507.95	3	1	0	29	3	507.945	1521.82	5.87	16.85	2.49961e+06	0	0	0	0	0	617854	0	179800	0	4023	4023	MS2	52/267	20180123_Lumos_RSLC3_Stadlmann_Penninger_IMBA_mESC_intact_PNGaseF_HILIC_18.raw
Laminin subunit gamma-1 OS=Mus musculus GN=Lamc1 PE=1 SV=1 - [F8VQJ3_MOUSE]|Laminin subunit gamma-1 OS=Mus musculus GN=Lamc1 PE=1 SV=2 - [LAMC1_MOUSE]	F8VQJ3;P02468	IASAVQKNATSTK	2	N8(HexNAc)	N8(HexNAc): 99.64	HCD	1	1702.58	id=HexNAc2.Hex8_N-Glycan	1.03	821.91	6.44463e-83	6.44463e-83	3.69641e+06	507.94	3	1	0	149	3	507.943	1521.81	0.82	16.67	465643	0	0	0	0	0	116526	0	36381.8	0	3857	3857	MS2	50/267	20180123_Lumos_RSLC3_Stadlmann_Penninger_IMBA_mESC_intact_PNGaseF_HILIC_19.raw
Laminin subunit gamma-1 OS=Mus musculus GN=Lamc1 PE=1 SV=1 - [F8VQJ3_MOUSE]|Laminin subunit gamma-1 OS=Mus musculus GN=Lamc1 PE=1 SV=2 - [LAMC1_MOUSE]	F8VQJ3;P02468	IASAVQKNATSTK	2	N8(HexNAc)	N8(HexNAc): 99.73	HCD	1	1864.63	id=HexNAc2.Hex9_N-Glycan	1.08	838.83	1.30912e-84	1.30912e-84	3.40898e+06	507.94	3	1	0	150	3	507.942	1521.81	-0.08	16.63	509702	0	0	0	0	0	141976	0	41572.7	0	3845	3845	MS2	50/267	20180123_Lumos_RSLC3_Stadlmann_Penninger_IMBA_mESC_intact_PNGaseF_HILIC_19.raw
Laminin subunit gamma-1 OS=Mus musculus GN=Lamc1 PE=1 SV=1 - [F8VQJ3_MOUSE]|Laminin subunit gamma-1 OS=Mus musculus GN=Lamc1 PE=1 SV=2 - [LAMC1_MOUSE]	F8VQJ3;P02468	IASAVQKNATSTKADAER	2	N8(HexNAc)	N8(HexNAc): 99.78	HCD	1	1216.42	id=HexNAc2.Hex5_N-Glycan	0.71	452.16	6.07872e-46	6.07872e-46	136183	688.69	3	2	40	150	3	688.691	2064.06	1.16	22.87	101722	0	0	0	0	0	19072.1	0	2532.75	0	5785	5785	MS2	32/387	20180123_Lumos_RSLC3_Stadlmann_Penninger_IMBA_mESC_intact_PNGaseF_HILIC_18.raw
Laminin subunit gamma-1 OS=Mus musculus GN=Lamc1 PE=1 SV=1 - [F8VQJ3_MOUSE]|Laminin subunit gamma-1 OS=Mus musculus GN=Lamc1 PE=1 SV=2 - [LAMC1_MOUSE]	F8VQJ3;P02468	IASAVQKNATSTKADAER	2	T10(HexNAc)	T10(HexNAc): 99.62	HCD	1	1378.48	id=HexNAc2.Hex6_N-Glycan	1.22	858.27	1.49018e-86	1.49018e-86	591740	516.77	4	2	0	150	4	516.77	2064.06	0.91	23.33	100895	0	0	0	0	0	23817.2	0	5325.46	0	5798	5798	MS2	47/285	20180123_Lumos_RSLC3_Stadlmann_Penninger_IMBA_mESC_intact_PNGaseF_HILIC_17.raw
Laminin subunit gamma-1 OS=Mus musculus GN=Lamc1 PE=1 SV=1 - [F8VQJ3_MOUSE]|Laminin subunit gamma-1 OS=Mus musculus GN=Lamc1 PE=1 SV=2 - [LAMC1_MOUSE]	F8VQJ3;P02468	IASAVQKNATSTKADAER	2	T10(HexNAc) ambigous: S11(HexNAc)	N8(HexNAc): 99.64	HCD	1	1378.48	id=HexNAc2.Hex6_N-Glycan	1.25	468.2	1.51497e-47	1.51497e-47	0	688.69	3	2	0	150	3	688.691	2064.06	1.29	23.34	53893.2	0	0	0	0	0	9959.2	0	2777.46	0	5800	5800	MS2	27/285	20180123_Lumos_RSLC3_Stadlmann_Penninger_IMBA_mESC_intact_PNGaseF_HILIC_17.raw
Laminin subunit gamma-1 OS=Mus musculus GN=Lamc1 PE=1 SV=1 - [F8VQJ3_MOUSE]|Laminin subunit gamma-1 OS=Mus musculus GN=Lamc1 PE=1 SV=2 - [LAMC1_MOUSE]	F8VQJ3;P02468	IASAVQKNATSTKADAER	2	T10(HexNAc) ambigous: S11(HexNAc)	N8(HexNAc): 49.86; T10(HexNAc): 49.86	HCD	1	1378.48	id=HexNAc2.Hex6_N-Glycan	0.89	269.36	1.15789e-27	1.15789e-27	134671	688.69	3	2	0	150	3	688.691	2064.06	0.41	22.87	43199.1	0	0	0	0	0	7317.63	0	2187.93	0	5788	5788	MS2	19/285	20180123_Lumos_RSLC3_Stadlmann_Penninger_IMBA_mESC_intact_PNGaseF_HILIC_18.raw
Laminin subunit gamma-1 OS=Mus musculus GN=Lamc1 PE=1 SV=1 - [F8VQJ3_MOUSE]|Laminin subunit gamma-1 OS=Mus musculus GN=Lamc1 PE=1 SV=2 - [LAMC1_MOUSE]	F8VQJ3;P02468	IASAVQKNATSTKADAER	2	T10(HexNAc) ambigous: S11(HexNAc)	T10(HexNAc): 99.67	HCD	1	1540.53	id=HexNAc2.Hex7_N-Glycan	1.23	654.58	3.47953e-66	3.47953e-66	375732	688.69	3	2	0	150	3	688.692	2064.06	2.31	22.99	72203.1	0	0	0	0	0	15088	0	3864.2	0	5814	5814	MS2	37/285	20180123_Lumos_RSLC3_Stadlmann_Penninger_IMBA_mESC_intact_PNGaseF_HILIC_18.raw
Laminin subunit gamma-1 OS=Mus musculus GN=Lamc1 PE=1 SV=1 - [F8VQJ3_MOUSE]|Laminin subunit gamma-1 OS=Mus musculus GN=Lamc1 PE=1 SV=2 - [LAMC1_MOUSE]	F8VQJ3;P02468	IASAVQKNATSTKADAER	2	T10(HexNAc)	T10(HexNAc): 99.77	HCD	1	1540.53	id=HexNAc2.Hex7_N-Glycan	0.74	588.07	1.56097e-59	1.56097e-59	785806	516.77	4	2	3	150	4	516.77	2064.06	0.74	23.01	109369	0	0	0	0	0	23358	0	5933.35	0	5818	5818	MS2	39/285	20180123_Lumos_RSLC3_Stadlmann_Penninger_IMBA_mESC_intact_PNGaseF_HILIC_18.raw
Laminin subunit gamma-1 OS=Mus musculus GN=Lamc1 PE=1 SV=1 - [F8VQJ3_MOUSE]|Laminin subunit gamma-1 OS=Mus musculus GN=Lamc1 PE=1 SV=2 - [LAMC1_MOUSE]	F8VQJ3;P02468	IASAVQKNATSTKADAER	2	T10(HexNAc) ambigous: S11(HexNAc)	T10(HexNAc): 99.81	HCD	1	1702.58	id=HexNAc2.Hex8_N-Glycan	0.61	968.45	1.43036e-97	1.43036e-97	6471056	516.77	4	2	0	50	4	516.77	2064.06	0.11	22.86	858220	0	0	0	0	0	191346	0	50487.7	0	5782	5782	MS2	57/285	20180123_Lumos_RSLC3_Stadlmann_Penninger_IMBA_mESC_intact_PNGaseF_HILIC_18.raw
Laminin subunit gamma-1 OS=Mus musculus GN=Lamc1 PE=1 SV=1 - [F8VQJ3_MOUSE]|Laminin subunit gamma-1 OS=Mus musculus GN=Lamc1 PE=1 SV=2 - [LAMC1_MOUSE]	F8VQJ3;P02468	IASAVQKNATSTKADAER	2	N8(HexNAc)	N8(HexNAc): 49.95; T10(HexNAc): 49.95	HCD	1	1702.58	id=HexNAc2.Hex8_N-Glycan	0.76	856.28	2.35624e-86	2.35624e-86	2.26852e+06	688.69	3	2	0	150	3	688.691	2064.06	1.38	22.86	293272	0	0	0	0	0	63028.3	0	16199.9	0	5784	5784	MS2	54/387	20180123_Lumos_RSLC3_Stadlmann_Penninger_IMBA_mESC_intact_PNGaseF_HILIC_18.raw
Laminin subunit gamma-1 OS=Mus musculus GN=Lamc1 PE=1 SV=1 - [F8VQJ3_MOUSE]|Laminin subunit gamma-1 OS=Mus musculus GN=Lamc1 PE=1 SV=2 - [LAMC1_MOUSE]	F8VQJ3;P02468	IASAVQKNATSTKADAER	2	T10(HexNAc)	T10(HexNAc): 99.82	HCD	1	1702.58	id=HexNAc2.Hex8_N-Glycan	0.54	556.38	2.29973e-56	2.29973e-56	386288	516.77	4	2	4	150	4	516.77	2064.06	1.29	23.25	89366.4	0	0	0	0	0	20422.1	0	4789.46	0	5805	5805	MS2	34/285	20180123_Lumos_RSLC3_Stadlmann_Penninger_IMBA_mESC_intact_PNGaseF_HILIC_19.raw
Laminin subunit gamma-1 OS=Mus musculus GN=Lamc1 PE=1 SV=1 - [F8VQJ3_MOUSE]|Laminin subunit gamma-1 OS=Mus musculus GN=Lamc1 PE=1 SV=2 - [LAMC1_MOUSE]	F8VQJ3;P02468	IASAVQKNATSTKADAER	2	T10(HexNAc) ambigous: S11(HexNAc)	N8(HexNAc): 99.74	HCD	1	1702.58	id=HexNAc2.Hex8_N-Glycan	1.08	276.36	2.31199e-28	2.31199e-28	161924	688.69	3	2	0	150	3	688.692	2064.06	1.74	23.26	34647.1	0	0	0	0	0	7303.63	0	1530.73	0	5807	5807	MS2	19/285	20180123_Lumos_RSLC3_Stadlmann_Penninger_IMBA_mESC_intact_PNGaseF_HILIC_19.raw
Laminin subunit gamma-1 OS=Mus musculus GN=Lamc1 PE=1 SV=1 - [F8VQJ3_MOUSE]|Laminin subunit gamma-1 OS=Mus musculus GN=Lamc1 PE=1 SV=2 - [LAMC1_MOUSE]	F8VQJ3;P02468	IASAVQKNATSTKADAER	2	T10(HexNAc)	N8(HexNAc): 49.95; T10(HexNAc): 49.95	HCD	1	1864.63	id=HexNAc2.Hex9_N-Glycan	1.08	773.06	4.93883e-78	4.93883e-78	921123	516.77	4	2	1	150	4	516.769	2064.06	-0.88	23.21	161959	0	0	0	0	0	39840.7	0	11951.8	0	5794	5794	MS2	48/285	20180123_Lumos_RSLC3_Stadlmann_Penninger_IMBA_mESC_intact_PNGaseF_HILIC_19.raw
Laminin subunit gamma-1 OS=Mus musculus GN=Lamc1 PE=1 SV=1 - [F8VQJ3_MOUSE]|Laminin subunit gamma-1 OS=Mus musculus GN=Lamc1 PE=1 SV=2 - [LAMC1_MOUSE]	F8VQJ3;P02468	IASAVQKNATSTKADAER	2	S11(HexNAc)	T10(HexNAc): 49.89; S11(HexNAc): 49.89	HCD	1	1864.63	id=HexNAc2.Hex9_N-Glycan	0.55	424.39	3.63783e-43	3.63783e-43	297693	688.69	3	2	0	150	3	688.692	2064.06	1.52	23.24	61617.4	0	0	0	0	0	14247.9	0	3303.43	0	5802	5802	MS2	27/285	20180123_Lumos_RSLC3_Stadlmann_Penninger_IMBA_mESC_intact_PNGaseF_HILIC_19.raw
Laminin subunit gamma-1 OS=Mus musculus GN=Lamc1 PE=1 SV=1 - [F8VQJ3_MOUSE]|Laminin subunit gamma-1 OS=Mus musculus GN=Lamc1 PE=1 SV=2 - [LAMC1_MOUSE]	F8VQJ3;P02468	KYEQAKNISQDLEK	2	N7(HexNAc)	N7(HexNAc): 100	HCD	1	1054.37	id=HexNAc2.Hex4_N-Glycan	0.71	991.06	7.8312e-100	7.8312e-100	325599	632.99	3	2	9	150	3	632.99	1896.95	-0.04	41.26	131272	0	0	0	0	0	26770.5	0	6152.03	0	11086	11086	MS2	53/300	20180123_Lumos_RSLC3_Stadlmann_Penninger_IMBA_mESC_intact_PNGaseF_HILIC_18.raw
Laminin subunit gamma-1 OS=Mus musculus GN=Lamc1 PE=1 SV=1 - [F8VQJ3_MOUSE]|Laminin subunit gamma-1 OS=Mus musculus GN=Lamc1 PE=1 SV=2 - [LAMC1_MOUSE]	F8VQJ3;P02468	KYEQAKNISQDLEK	2	S9(HexNAc)	N7(HexNAc): 99.85	HCD	1	1216.42	id=HexNAc2.Hex5_N-Glycan	0.73	810.63	8.6406e-82	8.6406e-82	855096	474.99	4	2	11	150	4	474.994	1896.95	-0.35	42.47	100596	0	930.716	0	0	0	19759.1	0	5171.01	0	11225	11225	MS2	43/222	20180123_Lumos_RSLC3_Stadlmann_Penninger_IMBA_mESC_intact_PNGaseF_HILIC_16.raw
Laminin subunit gamma-1 OS=Mus musculus GN=Lamc1 PE=1 SV=1 - [F8VQJ3_MOUSE]|Laminin subunit gamma-1 OS=Mus musculus GN=Lamc1 PE=1 SV=2 - [LAMC1_MOUSE]	F8VQJ3;P02468	KYEQAKNISQDLEK	2	S9(HexNAc)	N7(HexNAc): 100	HCD	1	1216.42	id=HexNAc2.Hex5_N-Glycan	0.91	578.59	1.38344e-58	1.38344e-58	617699	632.99	3	2	0	150	3	632.99	1896.96	0.3	42.47	102111	0	0	0	0	0	14856.3	0	5782.85	0	11226	11226	MS2	37/222	20180123_Lumos_RSLC3_Stadlmann_Penninger_IMBA_mESC_intact_PNGaseF_HILIC_16.raw
Laminin subunit gamma-1 OS=Mus musculus GN=Lamc1 PE=1 SV=1 - [F8VQJ3_MOUSE]|Laminin subunit gamma-1 OS=Mus musculus GN=Lamc1 PE=1 SV=2 - [LAMC1_MOUSE]	F8VQJ3;P02468	KYEQAKNISQDLEK	2	N7(HexNAc)	N7(HexNAc): 99.87	HCD	1	1378.48	id=HexNAc2.Hex6_N-Glycan	0.87	1173.95	4.0308e-118	4.0308e-118	1.74004e+06	632.99	3	2	1	150	3	632.99	1896.96	0.93	41.29	397657	0	1214.04	0	0	0	71913.4	0	28400.4	0	11096	11096	MS2	63/300	20180123_Lumos_RSLC3_Stadlmann_Penninger_IMBA_mESC_intact_PNGaseF_HILIC_18.raw
Laminin subunit gamma-1 OS=Mus musculus GN=Lamc1 PE=1 SV=1 - [F8VQJ3_MOUSE]|Laminin subunit gamma-1 OS=Mus musculus GN=Lamc1 PE=1 SV=2 - [LAMC1_MOUSE]	F8VQJ3;P02468	KYEQAKNISQDLEK	2	S9(HexNAc)	N7(HexNAc): 99.81	HCD	1	1378.48	id=HexNAc2.Hex6_N-Glycan	0.87	637.11	1.94317e-64	1.94317e-64	1571360	632.99	3	2	0	150	3	632.99	1896.96	0.93	41.79	147234	0	0	0	0	0	30733.7	0	6972.8	0	11159	11159	MS2	40/222	20180123_Lumos_RSLC3_Stadlmann_Penninger_IMBA_mESC_intact_PNGaseF_HILIC_17.raw
Laminin subunit gamma-1 OS=Mus musculus GN=Lamc1 PE=1 SV=1 - [F8VQJ3_MOUSE]|Laminin subunit gamma-1 OS=Mus musculus GN=Lamc1 PE=1 SV=2 - [LAMC1_MOUSE]	F8VQJ3;P02468	KYEQAKNISQDLEK	2	S9(HexNAc)	S9(HexNAc): 99.81	HCD	1	1378.48	id=HexNAc2.Hex6_N-Glycan	0.75	618.67	1.35834e-62	1.35834e-62	1.37328e+06	474.99	4	2	16	150	4	474.996	1896.96	4.36	41.75	231446	0	787.374	0	0	0	56110.7	0	11241.1	0	11145	11145	MS2	39/222	20180123_Lumos_RSLC3_Stadlmann_Penninger_IMBA_mESC_intact_PNGaseF_HILIC_17.raw
Laminin subunit gamma-1 OS=Mus musculus GN=Lamc1 PE=1 SV=1 - [F8VQJ3_MOUSE]|Laminin subunit gamma-1 OS=Mus musculus GN=Lamc1 PE=1 SV=2 - [LAMC1_MOUSE]	F8VQJ3;P02468	KYEQAKNISQDLEK	2	N7(HexNAc)	N7(HexNAc): 100	HCD	1	1540.53	id=HexNAc2.Hex7_N-Glycan	0.8	1406.99	2.0001e-141	2.0001e-141	1.24071e+06	632.99	3	2	0	150	3	632.99	1896.96	0.11	41.51	227923	0	0	0	0	0	49964.1	0	12734	0	11162	11162	MS2	70/300	20180123_Lumos_RSLC3_Stadlmann_Penninger_IMBA_mESC_intact_PNGaseF_HILIC_18.raw
Laminin subunit gamma-1 OS=Mus musculus GN=Lamc1 PE=1 SV=1 - [F8VQJ3_MOUSE]|Laminin subunit gamma-1 OS=Mus musculus GN=Lamc1 PE=1 SV=2 - [LAMC1_MOUSE]	F8VQJ3;P02468	KYEQAKNISQDLEK	2	N7(HexNAc)	N7(HexNAc): 100	HCD	1	1540.53	id=HexNAc2.Hex7_N-Glycan	0.68	1010.08	9.8068e-102	9.8068e-102	1.80018e+06	475	4	2	2	150	4	474.995	1896.96	1.74	41.53	241521	0	0	0	0	0	64244.3	0	17833.7	0	11169	11169	MS2	55/300	20180123_Lumos_RSLC3_Stadlmann_Penninger_IMBA_mESC_intact_PNGaseF_HILIC_18.raw
Laminin subunit gamma-1 OS=Mus musculus GN=Lamc1 PE=1 SV=1 - [F8VQJ3_MOUSE]|Laminin subunit gamma-1 OS=Mus musculus GN=Lamc1 PE=1 SV=2 - [LAMC1_MOUSE]	F8VQJ3;P02468	KYEQAKNISQDLEK	2	N7(HexNAc)	N7(HexNAc): 50; S9(HexNAc): 50	HCD	1	1540.53	id=HexNAc2.Hex7_N-Glycan	0.75	993.03	4.9775e-100	4.9775e-100	1.15265e+06	632.99	3	2	0	150	3	632.99	1896.96	0.49	41.33	248707	0	0	0	0	0	52047.2	0	14722.6	0	11110	11110	MS2	57/300	20180123_Lumos_RSLC3_Stadlmann_Penninger_IMBA_mESC_intact_PNGaseF_HILIC_18.raw
Laminin subunit gamma-1 OS=Mus musculus GN=Lamc1 PE=1 SV=1 - [F8VQJ3_MOUSE]|Laminin subunit gamma-1 OS=Mus musculus GN=Lamc1 PE=1 SV=2 - [LAMC1_MOUSE]	F8VQJ3;P02468	KYEQAKNISQDLEK	2	S9(HexNAc)	N7(HexNAc): 99.88	HCD	1	1540.53	id=HexNAc2.Hex7_N-Glycan	0.71	931.56	6.98516e-94	6.98516e-94	282691	474.99	4	2	21	150	4	474.996	1896.96	4.83	41.22	201928	0	0	0	0	0	49949.5	0	15111.6	0	11073	11073	MS2	50/222	20180123_Lumos_RSLC3_Stadlmann_Penninger_IMBA_mESC_intact_PNGaseF_HILIC_18.raw
Laminin subunit gamma-1 OS=Mus musculus GN=Lamc1 PE=1 SV=1 - [F8VQJ3_MOUSE]|Laminin subunit gamma-1 OS=Mus musculus GN=Lamc1 PE=1 SV=2 - [LAMC1_MOUSE]	F8VQJ3;P02468	KYEQAKNISQDLEK	2	S9(HexNAc)	N7(HexNAc): 100	HCD	1	1540.53	id=HexNAc2.Hex7_N-Glycan	0.57	787.03	1.98241e-79	1.98241e-79	224879	632.99	3	2	9	150	3	632.991	1896.96	2.62	41.63	111527	0	1665.42	0	0	0	24810.3	0	8668.41	0	11204	11204	MS2	40/222	20180123_Lumos_RSLC3_Stadlmann_Penninger_IMBA_mESC_intact_PNGaseF_HILIC_19.raw
Laminin subunit gamma-1 OS=Mus musculus GN=Lamc1 PE=1 SV=1 - [F8VQJ3_MOUSE]|Laminin subunit gamma-1 OS=Mus musculus GN=Lamc1 PE=1 SV=2 - [LAMC1_MOUSE]	F8VQJ3;P02468	KYEQAKNISQDLEK	2	S9(HexNAc)	N7(HexNAc): 100	HCD	1	1540.53	id=HexNAc2.Hex7_N-Glycan	0.64	758.86	1.29918e-76	1.29918e-76	509885	632.99	3	2	4	150	3	632.991	1896.96	1.46	41.2	137894	0	0	0	0	0	28235.4	0	7816.49	0	10997	10997	MS2	42/222	20180123_Lumos_RSLC3_Stadlmann_Penninger_IMBA_mESC_intact_PNGaseF_HILIC_17.raw
Laminin subunit gamma-1 OS=Mus musculus GN=Lamc1 PE=1 SV=1 - [F8VQJ3_MOUSE]|Laminin subunit gamma-1 OS=Mus musculus GN=Lamc1 PE=1 SV=2 - [LAMC1_MOUSE]	F8VQJ3;P02468	KYEQAKNISQDLEK	2	S9(HexNAc)	N7(HexNAc): 100	HCD	1	1540.53	id=HexNAc2.Hex7_N-Glycan	0.81	729.54	1.11086e-73	1.11086e-73	753606	474.99	4	2	2	150	4	474.994	1896.95	-0.32	41.24	111894	0	0	0	0	0	30349.2	0	6926	0	11007	11007	MS2	39/222	20180123_Lumos_RSLC3_Stadlmann_Penninger_IMBA_mESC_intact_PNGaseF_HILIC_17.raw
Laminin subunit gamma-1 OS=Mus musculus GN=Lamc1 PE=1 SV=1 - [F8VQJ3_MOUSE]|Laminin subunit gamma-1 OS=Mus musculus GN=Lamc1 PE=1 SV=2 - [LAMC1_MOUSE]	F8VQJ3;P02468	KYEQAKNISQDLEK	2	N7(HexNAc)	N7(HexNAc): 100	HCD	1	1702.58	id=HexNAc2.Hex8_N-Glycan	0.67	1102.57	5.5315e-111	5.5315e-111	18893910	475	4	2	0	17	4	474.997	1896.96	4.91	41.28	2.52002e+06	0	0	0	0	0	604108	0	203907	0	11093	11093	MS2	60/300	20180123_Lumos_RSLC3_Stadlmann_Penninger_IMBA_mESC_intact_PNGaseF_HILIC_18.raw
Laminin subunit gamma-1 OS=Mus musculus GN=Lamc1 PE=1 SV=1 - [F8VQJ3_MOUSE]|Laminin subunit gamma-1 OS=Mus musculus GN=Lamc1 PE=1 SV=2 - [LAMC1_MOUSE]	F8VQJ3;P02468	KYEQAKNISQDLEK	2	N7(HexNAc)	N7(HexNAc): 100	HCD	1	1702.58	id=HexNAc2.Hex8_N-Glycan	0.8	982.94	5.0774e-99	5.0774e-99	12959309	632.99	3	2	0	47	3	632.991	1896.96	1.6	41.28	1477249	0	0	0	0	0	306353	0	91762.9	0	11095	11095	MS2	55/300	20180123_Lumos_RSLC3_Stadlmann_Penninger_IMBA_mESC_intact_PNGaseF_HILIC_18.raw
Laminin subunit gamma-1 OS=Mus musculus GN=Lamc1 PE=1 SV=1 - [F8VQJ3_MOUSE]|Laminin subunit gamma-1 OS=Mus musculus GN=Lamc1 PE=1 SV=2 - [LAMC1_MOUSE]	F8VQJ3;P02468	KYEQAKNISQDLEK	2	N7(HexNAc)	N7(HexNAc): 100	HCD	1	1864.63	id=HexNAc2.Hex9_N-Glycan	0.78	988.46	1.4248e-99	1.4248e-99	3.97998e+06	474.99	4	2	0	75	4	474.995	1896.96	1.14	41.57	568420	0	0	0	0	0	156062	0	50003.5	0	11185	11185	MS2	55/300	20180123_Lumos_RSLC3_Stadlmann_Penninger_IMBA_mESC_intact_PNGaseF_HILIC_19.raw
Laminin subunit gamma-1 OS=Mus musculus GN=Lamc1 PE=1 SV=1 - [F8VQJ3_MOUSE]|Laminin subunit gamma-1 OS=Mus musculus GN=Lamc1 PE=1 SV=2 - [LAMC1_MOUSE]	F8VQJ3;P02468	KYEQAKNISQDLEK	2	N7(HexNAc)	N7(HexNAc): 100	HCD	1	1864.63	id=HexNAc2.Hex9_N-Glycan	0.8	851.19	7.5956e-86	7.5956e-86	1.52369e+06	632.99	3	2	0	150	3	632.991	1896.96	2.33	41.59	295520	0	2374.58	0	0	0	68065.3	0	20175	0	11192	11192	MS2	51/300	20180123_Lumos_RSLC3_Stadlmann_Penninger_IMBA_mESC_intact_PNGaseF_HILIC_19.raw
Laminin subunit gamma-1 OS=Mus musculus GN=Lamc1 PE=1 SV=1 - [F8VQJ3_MOUSE]|Laminin subunit gamma-1 OS=Mus musculus GN=Lamc1 PE=1 SV=2 - [LAMC1_MOUSE]	F8VQJ3;P02468	KYEQAKNISQDLEK	2	N7(HexNAc)	N7(HexNAc): 99.85	HCD	1	1864.63	id=HexNAc2.Hex9_N-Glycan	0.7	556.86	2.06e-56	2.06e-56	0	474.99	4	2	3	150	4	474.995	1896.96	0.62	41.19	87706.2	0	909.123	0	0	0	22283.1	0	6709.95	0	11064	11064	MS2	34/300	20180123_Lumos_RSLC3_Stadlmann_Penninger_IMBA_mESC_intact_PNGaseF_HILIC_18.raw
Laminin subunit gamma-1 OS=Mus musculus GN=Lamc1 PE=1 SV=1 - [F8VQJ3_MOUSE]|Laminin subunit gamma-1 OS=Mus musculus GN=Lamc1 PE=1 SV=2 - [LAMC1_MOUSE]	F8VQJ3;P02468	KYEQAKNISQDLEK	2	S9(HexNAc)	N7(HexNAc): 99.77	HCD	1	1864.63	id=HexNAc2.Hex9_N-Glycan	0.89	207.62	1.72799e-21	1.72799e-21	154600	632.99	3	2	7	150	3	632.992	1896.96	4.07	41.19	65711.2	0	0	0	0	0	13247.3	0	3903.34	0	11065	11065	MS2	15/222	20180123_Lumos_RSLC3_Stadlmann_Penninger_IMBA_mESC_intact_PNGaseF_HILIC_18.raw
Laminin subunit gamma-1 OS=Mus musculus GN=Lamc1 PE=1 SV=1 - [F8VQJ3_MOUSE]|Laminin subunit gamma-1 OS=Mus musculus GN=Lamc1 PE=1 SV=2 - [LAMC1_MOUSE]	F8VQJ3;P02468	KYEQAKNISQDLEK	2	S9(HexNAc)	N7(HexNAc): 50; S9(HexNAc): 50	HCD	1	1444.5339 ambigous: 1444.5451	id=HexNAc4.Hex3.dHex1_N-Glycan ambigous: id=HexNAc4.Hex2.NeuNAc1+17amu_O-Glycan	0.78	293.3	4.67198e-30	4.67198e-30	281874	474.99	4	2	36	150	4	474.99479 ambigous: 474.99198	1896.95731 ambigous: 1896.94611	1.23 ambigous: -4.68	43.16	179748	0	3523.75	1117.56	0	0	11893.5	0	5344.69	0	11423	11423	MS2	22/222	20180123_Lumos_RSLC3_Stadlmann_Penninger_IMBA_mESC_intact_PNGaseF_HILIC_16.raw
Laminin subunit gamma-1 OS=Mus musculus GN=Lamc1 PE=1 SV=1 - [F8VQJ3_MOUSE]|Laminin subunit gamma-1 OS=Mus musculus GN=Lamc1 PE=1 SV=2 - [LAMC1_MOUSE]	F8VQJ3;P02468	KYEQAKNISQDLEK	2	S9(HexNAc)	N7(HexNAc): 99.77	HCD	1	1647.6132 ambigous: 1647.6245	id=HexNAc5.Hex3.dHex1_N-Glycan ambigous: id=HexNAc5.Hex2.NeuNAc1+17amu_O-Glycan	0.78	311.42	7.2153e-32	7.2153e-32	0	632.99	3	2	0	150	3	632.98885 ambigous: 632.98511	1896.95198 ambigous: 1896.94078	-1.58 ambigous: -7.49	43.94	198009	0	0	0	0	0	16301	0	1848.09	0	11640	11640	MS2	22/222	20180123_Lumos_RSLC3_Stadlmann_Penninger_IMBA_mESC_intact_PNGaseF_HILIC_16.raw
Laminin subunit gamma-1 OS=Mus musculus GN=Lamc1 PE=1 SV=1 - [F8VQJ3_MOUSE]|Laminin subunit gamma-1 OS=Mus musculus GN=Lamc1 PE=1 SV=2 - [LAMC1_MOUSE]	F8VQJ3;P02468	KYEQAKNISQDLEK	2	S9(HexNAc)	N7(HexNAc): 99.73	HCD	1	1809.6661 ambigous: 1809.6773	id=HexNAc5.Hex4.dHex1_N-Glycan ambigous: id=HexNAc5.Hex3.NeuNAc1+17amu_O-Glycan	0.54	230.59	8.73044e-24	8.73044e-24	363037	632.99	3	2	0	150	3	632.99040 ambigous: 632.98667	1896.95666 ambigous: 1896.94545	0.89 ambigous: -5.02	43.57	165938	0	0	0	0	0	46930.2	0	1784.69	0	11673	11673	MS2	18/222	20180123_Lumos_RSLC3_Stadlmann_Penninger_IMBA_mESC_intact_PNGaseF_HILIC_17.raw
Laminin subunit gamma-1 OS=Mus musculus GN=Lamc1 PE=1 SV=1 - [F8VQJ3_MOUSE]|Laminin subunit gamma-1 OS=Mus musculus GN=Lamc1 PE=1 SV=2 - [LAMC1_MOUSE]	F8VQJ3;P02468	LLNNLTSIK	2	N3(HexNAc)	N4(HexNAc): 33.33; T6(HexNAc): 33.33; S7(HexNAc): 33.33	HCD	1	1702.58	id=HexNAc2.Hex8_N-Glycan	1.43	310.41	9.1031e-32	9.1031e-32	1.20711e+06	406.9	3	0	23	139	3	406.903	1218.69	0.56	74.64	253710	0	3395.41	0	0	0	53352.5	0	11301.8	0	20526	20526	MS2	22/158	20180123_Lumos_RSLC3_Stadlmann_Penninger_IMBA_mESC_intact_PNGaseF_HILIC_17.raw
Laminin subunit gamma-1 OS=Mus musculus GN=Lamc1 PE=1 SV=1 - [F8VQJ3_MOUSE]|Laminin subunit gamma-1 OS=Mus musculus GN=Lamc1 PE=1 SV=2 - [LAMC1_MOUSE]	F8VQJ3;P02468	LLNNLTSIK	2	N4(HexNAc)	N4(HexNAc): 33.33; T6(HexNAc): 33.33; S7(HexNAc): 33.33	HCD	1	1864.63	id=HexNAc2.Hex9_N-Glycan	0.6	585.37	2.90224e-59	2.90224e-59	7.70396e+06	406.9	3	0	5	50	3	406.903	1218.69	0.03	74.59	1.58253e+06	0	0	0	0	0	332962	0	88394.3	0	20512	20512	MS2	35/162	20180123_Lumos_RSLC3_Stadlmann_Penninger_IMBA_mESC_intact_PNGaseF_HILIC_17.raw
Laminin subunit gamma-1 OS=Mus musculus GN=Lamc1 PE=1 SV=1 - [F8VQJ3_MOUSE]|Laminin subunit gamma-1 OS=Mus musculus GN=Lamc1 PE=1 SV=2 - [LAMC1_MOUSE]	F8VQJ3;P02468	LLNNLTSIK	2	N3(HexNAc)	N4(HexNAc): 33.3; T6(HexNAc): 33.3; S7(HexNAc): 33.3	HCD	1	1881.66	id=HexNAc2.Hex9+17amu_N-Glycan	0.75	309.37	1.15585e-31	1.15585e-31	3479241	406.9	3	0	31	56	3	406.903	1218.69	-0.36	74.59	1.03327e+06	0	3144.14	0	0	0	249125	0	61488.3	0	20511	20511	MS2	22/158	20180123_Lumos_RSLC3_Stadlmann_Penninger_IMBA_mESC_intact_PNGaseF_HILIC_17.raw
Laminin subunit gamma-1 OS=Mus musculus GN=Lamc1 PE=1 SV=1 - [F8VQJ3_MOUSE]|Laminin subunit gamma-1 OS=Mus musculus GN=Lamc1 PE=1 SV=2 - [LAMC1_MOUSE]	F8VQJ3;P02468	NATSTKADAER	2	N1(HexNAc)	N1(HexNAc): 99.79	HCD	1	1702.58	id=HexNAc2.Hex8_N-Glycan	1.15	470.54	8.83519e-48	8.83519e-48	4.64559e+06	456.22	3	1	0	148	3	456.221	1366.65	2.37	9.41	765612	0	0	0	0	0	158057	0	41040.6	0	1764	1764	MS2	32/210	20180123_Lumos_RSLC3_Stadlmann_Penninger_IMBA_mESC_intact_PNGaseF_HILIC_19.raw
Laminin subunit gamma-1 OS=Mus musculus GN=Lamc1 PE=1 SV=1 - [F8VQJ3_MOUSE]|Laminin subunit gamma-1 OS=Mus musculus GN=Lamc1 PE=1 SV=2 - [LAMC1_MOUSE]	F8VQJ3;P02468	NATSTKADAER	2	T3(HexNAc)	N1(HexNAc): 100	HCD	1	1864.63	id=HexNAc2.Hex9_N-Glycan	1.33	253.95	4.03046e-26	4.03046e-26	448157	456.22	3	1	2	150	3	456.219	1366.64	-0.51	9.52	94597.1	0	0	0	0	0	22580	0	6481.97	0	1794	1794	MS2	16/166	20180123_Lumos_RSLC3_Stadlmann_Penninger_IMBA_mESC_intact_PNGaseF_HILIC_19.raw
Laminin subunit gamma-1 OS=Mus musculus GN=Lamc1 PE=1 SV=1 - [F8VQJ3_MOUSE]|Laminin subunit gamma-1 OS=Mus musculus GN=Lamc1 PE=1 SV=2 - [LAMC1_MOUSE]	F8VQJ3;P02468	NISQDLEK	2	S3(HexNAc)	N1(HexNAc): 50; S3(HexNAc): 50	HCD	1	1702.58	id=HexNAc2.Hex8_N-Glycan	0.98	336.68	2.14678e-34	2.14678e-34	1.22316e+06	383.86	3	0	3	150	3	383.859	1149.56	0.17	41.66	355326	0	0	0	0	0	68738.6	0	16102.7	0	11208	11208	MS2	22/113	20180123_Lumos_RSLC3_Stadlmann_Penninger_IMBA_mESC_intact_PNGaseF_HILIC_18.raw
Laminin subunit gamma-1 OS=Mus musculus GN=Lamc1 PE=1 SV=1 - [F8VQJ3_MOUSE]|Laminin subunit gamma-1 OS=Mus musculus GN=Lamc1 PE=1 SV=2 - [LAMC1_MOUSE]	F8VQJ3;P02468	NISQDLEK	2	S3(HexNAc)	N1(HexNAc): 99.74	HCD	1	1719.61	id=HexNAc2.Hex8+17amu_N-Glycan	0.94	247.7	1.69935e-25	1.69935e-25	350634	383.86	3	0	49	150	3	383.86	1149.56	1.35	41.62	123748	0	2660.37	0	0	0	29191.1	0	8092.35	0	11198	11198	MS2	17/113	20180123_Lumos_RSLC3_Stadlmann_Penninger_IMBA_mESC_intact_PNGaseF_HILIC_18.raw
Laminin subunit gamma-1 OS=Mus musculus GN=Lamc1 PE=1 SV=1 - [F8VQJ3_MOUSE]|Laminin subunit gamma-1 OS=Mus musculus GN=Lamc1 PE=1 SV=2 - [LAMC1_MOUSE]	F8VQJ3;P02468	NISQDLEK	2	N1(HexNAc)	N1(HexNAc): 100	HCD	1	1864.63	id=HexNAc2.Hex9_N-Glycan	1.53	287.94	1.60737e-29	1.60737e-29	462916	383.86	3	0	0	150	3	383.859	1149.56	-0.07	41.47	158775	0	1373.91	0	0	0	29993.1	0	7074.69	0	11150	11150	MS2	19/139	20180123_Lumos_RSLC3_Stadlmann_Penninger_IMBA_mESC_intact_PNGaseF_HILIC_18.raw
Laminin subunit gamma-1 OS=Mus musculus GN=Lamc1 PE=1 SV=1 - [F8VQJ3_MOUSE]|Laminin subunit gamma-1 OS=Mus musculus GN=Lamc1 PE=1 SV=2 - [LAMC1_MOUSE]	F8VQJ3;P02468	NISQDLEK	2	S3(HexNAc)	N1(HexNAc): 99.78	HCD	1	1864.63	id=HexNAc2.Hex9_N-Glycan	1.62	236.27	2.36244e-24	2.36244e-24	0	383.86	3	0	0	150	3	383.86	1149.56	1.21	41.29	164354	0	1622.43	0	0	0	36122.4	0	9051.15	0	11098	11098	MS2	16/113	20180123_Lumos_RSLC3_Stadlmann_Penninger_IMBA_mESC_intact_PNGaseF_HILIC_18.raw
Laminin subunit gamma-1 OS=Mus musculus GN=Lamc1 PE=1 SV=1 - [F8VQJ3_MOUSE]|Laminin subunit gamma-1 OS=Mus musculus GN=Lamc1 PE=1 SV=2 - [LAMC1_MOUSE]	F8VQJ3;P02468	RIPAINR	2	N6(HexNAc)	N6(HexNAc): 100	HCD	1	1702.58	id=HexNAc2.Hex8_N-Glycan	0.73	318.62	1.3732e-32	1.3732e-32	13202567	348.21	3	1	0	38	3	348.206	1042.6	2.05	29.72	725665	0	0	0	0	0	128486	0	38715.3	0	7652	7652	MS2	19/90	20180123_Lumos_RSLC3_Stadlmann_Penninger_IMBA_mESC_intact_PNGaseF_HILIC_17.raw
Laminin subunit gamma-1 OS=Mus musculus GN=Lamc1 PE=1 SV=1 - [F8VQJ3_MOUSE]|Laminin subunit gamma-1 OS=Mus musculus GN=Lamc1 PE=1 SV=2 - [LAMC1_MOUSE]	F8VQJ3;P02468	RIPAINR	2	N6(HexNAc)	N6(HexNAc): 100	HCD	1	1702.58	id=HexNAc2.Hex8_N-Glycan	0.74	309.28	1.17958e-31	1.17958e-31	10284716	348.21	3	1	0	58	3	348.205	1042.6	0.82	29.25	526902	0	0	0	0	0	102217	0	27599.3	0	7524	7524	MS2	19/90	20180123_Lumos_RSLC3_Stadlmann_Penninger_IMBA_mESC_intact_PNGaseF_HILIC_17.raw
Laminin subunit gamma-1 OS=Mus musculus GN=Lamc1 PE=1 SV=1 - [F8VQJ3_MOUSE]|Laminin subunit gamma-1 OS=Mus musculus GN=Lamc1 PE=1 SV=2 - [LAMC1_MOUSE]	F8VQJ3;P02468	RIPAINR	2	N6(HexNAc)	N6(HexNAc): 100	HCD	1	1702.58	id=HexNAc2.Hex8_N-Glycan	0.73	265.71	2.68322e-27	2.68322e-27	14019618	348.21	3	1	0	43	3	348.206	1042.6	3.8	29.44	713165	0	0	0	0	0	115320	0	36759.4	0	7575	7575	MS2	17/90	20180123_Lumos_RSLC3_Stadlmann_Penninger_IMBA_mESC_intact_PNGaseF_HILIC_17.raw
Laminin subunit gamma-1 OS=Mus musculus GN=Lamc1 PE=1 SV=1 - [F8VQJ3_MOUSE]|Laminin subunit gamma-1 OS=Mus musculus GN=Lamc1 PE=1 SV=2 - [LAMC1_MOUSE]	F8VQJ3;P02468	RIPAINR	2	N6(HexNAc)	N6(HexNAc): 100	HCD	1	1864.63	id=HexNAc2.Hex9_N-Glycan	0.6	240.78	8.35157e-25	8.35157e-25	2.7154e+06	348.21	3	1	9	150	3	348.206	1042.6	2.14	29.63	141604	0	0	0	0	0	29934.3	0	7568.73	0	7755	7755	MS2	17/90	20180123_Lumos_RSLC3_Stadlmann_Penninger_IMBA_mESC_intact_PNGaseF_HILIC_18.raw
Laminin subunit gamma-1 OS=Mus musculus GN=Lamc1 PE=1 SV=1 - [F8VQJ3_MOUSE]|Laminin subunit gamma-1 OS=Mus musculus GN=Lamc1 PE=1 SV=2 - [LAMC1_MOUSE]	F8VQJ3;P02468	RIPAINR	2	N6(HexNAc)	N6(HexNAc): 100	HCD	1	1864.63	id=HexNAc2.Hex9_N-Glycan	0.71	182.83	5.21695e-19	5.21695e-19	1.34198e+06	348.21	3	1	10	150	3	348.206	1042.6	3.54	29.33	114745	0	0	0	0	0	23217.8	0	4819.27	0	7669	7669	MS2	14/90	20180123_Lumos_RSLC3_Stadlmann_Penninger_IMBA_mESC_intact_PNGaseF_HILIC_18.raw
Laminin subunit gamma-1 OS=Mus musculus GN=Lamc1 PE=1 SV=1 - [F8VQJ3_MOUSE]|Laminin subunit gamma-1 OS=Mus musculus GN=Lamc1 PE=1 SV=2 - [LAMC1_MOUSE]	F8VQJ3;P02468	RVNDNKTAAEEALR	2	N5(HexNAc)	N5(HexNAc): 100	HCD	1	892.317	id=HexNAc2.Hex3_N-Glycan	1.58	279.06	1.24272e-28	1.24272e-28	202817	597.31	3	2	19	150	3	597.305	1789.9	-1.61	27.38	60005.3	0	0	0	0	0	9068.97	0	1726.86	0	7094	7094	MS2	21/288	20180123_Lumos_RSLC3_Stadlmann_Penninger_IMBA_mESC_intact_PNGaseF_HILIC_18.raw
Laminin subunit gamma-1 OS=Mus musculus GN=Lamc1 PE=1 SV=1 - [F8VQJ3_MOUSE]|Laminin subunit gamma-1 OS=Mus musculus GN=Lamc1 PE=1 SV=2 - [LAMC1_MOUSE]	F8VQJ3;P02468	RVNDNKTAAEEALR	2	N5(HexNAc)	N5(HexNAc): 100	HCD	1	1054.37	id=HexNAc2.Hex4_N-Glycan	0.78	232.8	5.24402e-24	5.24402e-24	117098	597.31	3	2	11	150	3	597.305	1789.9	-1.66	27.25	39740.6	0	0	0	0	0	6092.81	0	0	0	6938	6938	MS2	20/288	20180123_Lumos_RSLC3_Stadlmann_Penninger_IMBA_mESC_intact_PNGaseF_HILIC_17.raw
Laminin subunit gamma-1 OS=Mus musculus GN=Lamc1 PE=1 SV=1 - [F8VQJ3_MOUSE]|Laminin subunit gamma-1 OS=Mus musculus GN=Lamc1 PE=1 SV=2 - [LAMC1_MOUSE]	F8VQJ3;P02468	RVNDNKTAAEEALR	2	N5(HexNAc)	T7(HexNAc): 99.83	HCD	1	1216.42	id=HexNAc2.Hex5_N-Glycan	0.77	711.96	6.37493e-72	6.37493e-72	1.71627e+06	597.31	3	2	0	150	3	597.306	1789.9	0.03	27.34	205985	0	0	0	0	0	36089.9	0	6558.23	0	7082	7082	MS2	46/288	20180123_Lumos_RSLC3_Stadlmann_Penninger_IMBA_mESC_intact_PNGaseF_HILIC_18.raw
Laminin subunit gamma-1 OS=Mus musculus GN=Lamc1 PE=1 SV=1 - [F8VQJ3_MOUSE]|Laminin subunit gamma-1 OS=Mus musculus GN=Lamc1 PE=1 SV=2 - [LAMC1_MOUSE]	F8VQJ3;P02468	RVNDNKTAAEEALR	2	N5(HexNAc)	N5(HexNAc): 100	HCD	1	1216.42	id=HexNAc2.Hex5_N-Glycan	0.79	549.55	1.11008e-55	1.11008e-55	403158	597.31	3	2	7	150	3	597.308	1789.91	2.79	27.24	80683.9	0	0	0	0	0	13946.8	0	1476.81	0	6937	6937	MS2	36/288	20180123_Lumos_RSLC3_Stadlmann_Penninger_IMBA_mESC_intact_PNGaseF_HILIC_17.raw
Laminin subunit gamma-1 OS=Mus musculus GN=Lamc1 PE=1 SV=1 - [F8VQJ3_MOUSE]|Laminin subunit gamma-1 OS=Mus musculus GN=Lamc1 PE=1 SV=2 - [LAMC1_MOUSE]	F8VQJ3;P02468	RVNDNKTAAEEALR	2	N5(HexNAc)	N5(HexNAc): 100	HCD	1	1216.42	id=HexNAc2.Hex5_N-Glycan	0.74	384.94	3.2049e-39	3.2049e-39	578211	597.31	3	2	3	150	3	597.306	1789.9	0.44	27.47	69812.7	0	0	0	0	0	12539.2	0	2614.79	0	7000	7000	MS2	27/288	20180123_Lumos_RSLC3_Stadlmann_Penninger_IMBA_mESC_intact_PNGaseF_HILIC_17.raw
Laminin subunit gamma-1 OS=Mus musculus GN=Lamc1 PE=1 SV=1 - [F8VQJ3_MOUSE]|Laminin subunit gamma-1 OS=Mus musculus GN=Lamc1 PE=1 SV=2 - [LAMC1_MOUSE]	F8VQJ3;P02468	RVNDNKTAAEEALR	2	N5(HexNAc)	T7(HexNAc): 99.83	HCD	1	1378.48	id=HexNAc2.Hex6_N-Glycan	0.8	645.27	2.97358e-65	2.97358e-65	2.21656e+06	597.31	3	2	0	150	3	597.306	1789.9	0.29	27.34	228041	0	1979.28	0	0	0	36651.5	0	10996.2	0	7081	7081	MS2	42/288	20180123_Lumos_RSLC3_Stadlmann_Penninger_IMBA_mESC_intact_PNGaseF_HILIC_18.raw
Laminin subunit gamma-1 OS=Mus musculus GN=Lamc1 PE=1 SV=1 - [F8VQJ3_MOUSE]|Laminin subunit gamma-1 OS=Mus musculus GN=Lamc1 PE=1 SV=2 - [LAMC1_MOUSE]	F8VQJ3;P02468	RVNDNKTAAEEALR	2	N5(HexNAc)	N5(HexNAc): 50; T7(HexNAc): 50	HCD	1	1378.48	id=HexNAc2.Hex6_N-Glycan	0.77	543.27	4.71079e-55	4.71079e-55	3.50073e+06	597.31	3	2	0	150	3	597.306	1789.9	0.49	28.23	192911	0	0	0	0	0	31357.4	0	7722.19	0	7128	7128	MS2	40/288	20180123_Lumos_RSLC3_Stadlmann_Penninger_IMBA_mESC_intact_PNGaseF_HILIC_16.raw
Laminin subunit gamma-1 OS=Mus musculus GN=Lamc1 PE=1 SV=1 - [F8VQJ3_MOUSE]|Laminin subunit gamma-1 OS=Mus musculus GN=Lamc1 PE=1 SV=2 - [LAMC1_MOUSE]	F8VQJ3;P02468	RVNDNKTAAEEALR	2	N5(HexNAc)	N5(HexNAc): 100	HCD	1	1378.48	id=HexNAc2.Hex6_N-Glycan	0.81	378.47	1.42297e-38	1.42297e-38	2809628	448.23	4	2	0	150	4	448.232	1789.9	0.25	28.22	268628	0	0	0	0	0	52261.4	0	11661.3	0	7127	7127	MS2	29/288	20180123_Lumos_RSLC3_Stadlmann_Penninger_IMBA_mESC_intact_PNGaseF_HILIC_16.raw
Laminin subunit gamma-1 OS=Mus musculus GN=Lamc1 PE=1 SV=1 - [F8VQJ3_MOUSE]|Laminin subunit gamma-1 OS=Mus musculus GN=Lamc1 PE=1 SV=2 - [LAMC1_MOUSE]	F8VQJ3;P02468	RVNDNKTAAEEALR	2	N5(HexNAc)	N5(HexNAc): 99.77	HCD	1	1378.48	id=HexNAc2.Hex6_N-Glycan	0.76	258.41	1.44101e-26	1.44101e-26	242248	448.23	4	2	17	150	4	448.232	1789.91	0.66	27.37	50086.7	0	0	0	0	0	9521.96	0	2733.26	0	7089	7089	MS2	20/288	20180123_Lumos_RSLC3_Stadlmann_Penninger_IMBA_mESC_intact_PNGaseF_HILIC_18.raw
Laminin subunit gamma-1 OS=Mus musculus GN=Lamc1 PE=1 SV=1 - [F8VQJ3_MOUSE]|Laminin subunit gamma-1 OS=Mus musculus GN=Lamc1 PE=1 SV=2 - [LAMC1_MOUSE]	F8VQJ3;P02468	RVNDNKTAAEEALR	2	N5(HexNAc)	N5(HexNAc): 100	HCD	1	1378.48	id=HexNAc2.Hex6_N-Glycan	1.4	256.66	2.15755e-26	2.15755e-26	402117	597.31	3	2	0	150	3	597.308	1789.91	2.34	27.28	65801.1	0	0	0	0	0	9969.72	0	3593.17	0	6949	6949	MS2	19/288	20180123_Lumos_RSLC3_Stadlmann_Penninger_IMBA_mESC_intact_PNGaseF_HILIC_17.raw
Laminin subunit gamma-1 OS=Mus musculus GN=Lamc1 PE=1 SV=1 - [F8VQJ3_MOUSE]|Laminin subunit gamma-1 OS=Mus musculus GN=Lamc1 PE=1 SV=2 - [LAMC1_MOUSE]	F8VQJ3;P02468	RVNDNKTAAEEALR	2	N5(HexNAc)	N5(HexNAc): 99.83	HCD	1	1540.53	id=HexNAc2.Hex7_N-Glycan	0.8	717.27	1.87712e-72	1.87712e-72	3747383	597.31	3	2	0	121	3	597.307	1789.91	1.26	27.38	242085	0	0	0	0	0	42456.9	0	9883.52	0	6974	6974	MS2	45/288	20180123_Lumos_RSLC3_Stadlmann_Penninger_IMBA_mESC_intact_PNGaseF_HILIC_17.raw
Laminin subunit gamma-1 OS=Mus musculus GN=Lamc1 PE=1 SV=1 - [F8VQJ3_MOUSE]|Laminin subunit gamma-1 OS=Mus musculus GN=Lamc1 PE=1 SV=2 - [LAMC1_MOUSE]	F8VQJ3;P02468	RVNDNKTAAEEALR	2	N5(HexNAc)	N5(HexNAc): 100	HCD	1	1540.53	id=HexNAc2.Hex7_N-Glycan	0.72	597.8	1.66034e-60	1.66034e-60	3.73115e+06	448.23	4	2	1	98	4	448.231	1789.9	0.07	27.39	365996	0	0	0	0	0	72653.2	0	15071.4	0	6977	6977	MS2	41/288	20180123_Lumos_RSLC3_Stadlmann_Penninger_IMBA_mESC_intact_PNGaseF_HILIC_17.raw
Laminin subunit gamma-1 OS=Mus musculus GN=Lamc1 PE=1 SV=1 - [F8VQJ3_MOUSE]|Laminin subunit gamma-1 OS=Mus musculus GN=Lamc1 PE=1 SV=2 - [LAMC1_MOUSE]	F8VQJ3;P02468	RVNDNKTAAEEALR	2	N5(HexNAc)	N5(HexNAc): 99.84	HCD	1	1540.53	id=HexNAc2.Hex7_N-Glycan	0.72	508.62	1.37505e-51	1.37505e-51	720871	597.31	3	2	0	150	3	597.306	1789.9	-0.17	27.32	95820.5	0	0	0	0	0	17786.5	0	4091.3	0	7073	7073	MS2	35/288	20180123_Lumos_RSLC3_Stadlmann_Penninger_IMBA_mESC_intact_PNGaseF_HILIC_18.raw
Laminin subunit gamma-1 OS=Mus musculus GN=Lamc1 PE=1 SV=1 - [F8VQJ3_MOUSE]|Laminin subunit gamma-1 OS=Mus musculus GN=Lamc1 PE=1 SV=2 - [LAMC1_MOUSE]	F8VQJ3;P02468	RVNDNKTAAEEALR	2	T7(HexNAc)	N5(HexNAc): 100	HCD	1	1540.53	id=HexNAc2.Hex7_N-Glycan	0.69	491.07	7.80766e-50	7.80766e-50	908029	448.23	4	2	5	150	4	448.232	1789.91	1.02	27.37	121123	0	0	0	0	0	23949.2	0	6157.45	0	7088	7088	MS2	31/216	20180123_Lumos_RSLC3_Stadlmann_Penninger_IMBA_mESC_intact_PNGaseF_HILIC_18.raw
Laminin subunit gamma-1 OS=Mus musculus GN=Lamc1 PE=1 SV=1 - [F8VQJ3_MOUSE]|Laminin subunit gamma-1 OS=Mus musculus GN=Lamc1 PE=1 SV=2 - [LAMC1_MOUSE]	F8VQJ3;P02468	RVNDNKTAAEEALR	2	N5(HexNAc)	T7(HexNAc): 99.82	HCD	1	1702.58	id=HexNAc2.Hex8_N-Glycan	1.32	711.96	6.36675e-72	6.36675e-72	5.21292e+06	597.31	3	2	0	106	3	597.307	1789.91	0.6	27.24	230610	0	0	0	0	0	43443	0	11878.3	0	6936	6936	MS2	46/288	20180123_Lumos_RSLC3_Stadlmann_Penninger_IMBA_mESC_intact_PNGaseF_HILIC_17.raw
Laminin subunit gamma-1 OS=Mus musculus GN=Lamc1 PE=1 SV=1 - [F8VQJ3_MOUSE]|Laminin subunit gamma-1 OS=Mus musculus GN=Lamc1 PE=1 SV=2 - [LAMC1_MOUSE]	F8VQJ3;P02468	RVNDNKTAAEEALR	2	N5(HexNAc)	N5(HexNAc): 99.84	HCD	1	1702.58	id=HexNAc2.Hex8_N-Glycan	1.09	689.24	1.19083e-69	1.19083e-69	19812606	597.31	3	2	0	34	3	597.307	1789.91	1.21	27.34	851328	0	0	0	0	0	148429	0	36384	0	7080	7080	MS2	47/288	20180123_Lumos_RSLC3_Stadlmann_Penninger_IMBA_mESC_intact_PNGaseF_HILIC_18.raw
Laminin subunit gamma-1 OS=Mus musculus GN=Lamc1 PE=1 SV=1 - [F8VQJ3_MOUSE]|Laminin subunit gamma-1 OS=Mus musculus GN=Lamc1 PE=1 SV=2 - [LAMC1_MOUSE]	F8VQJ3;P02468	RVNDNKTAAEEALR	2	N5(HexNAc)	N5(HexNAc): 100	HCD	1	1702.58	id=HexNAc2.Hex8_N-Glycan	0.63	544.9	3.23836e-55	3.23836e-55	21488302	448.23	4	2	0	17	4	448.234	1789.91	5.34	27.33	1.76529e+06	0	0	0	0	0	328480	0	92690.7	0	7077	7077	MS2	36/288	20180123_Lumos_RSLC3_Stadlmann_Penninger_IMBA_mESC_intact_PNGaseF_HILIC_18.raw
Laminin subunit gamma-1 OS=Mus musculus GN=Lamc1 PE=1 SV=1 - [F8VQJ3_MOUSE]|Laminin subunit gamma-1 OS=Mus musculus GN=Lamc1 PE=1 SV=2 - [LAMC1_MOUSE]	F8VQJ3;P02468	RVNDNKTAAEEALR	2	N5(HexNAc)	N5(HexNAc): 100	HCD	1	1702.58	id=HexNAc2.Hex8_N-Glycan	0.68	459.47	1.13105e-46	1.13105e-46	5.01624e+06	448.23	4	2	1	64	4	448.232	1789.9	0.15	27.26	333778	0	0	0	0	0	72608.6	0	17334.2	0	6943	6943	MS2	33/288	20180123_Lumos_RSLC3_Stadlmann_Penninger_IMBA_mESC_intact_PNGaseF_HILIC_17.raw
Laminin subunit gamma-1 OS=Mus musculus GN=Lamc1 PE=1 SV=1 - [F8VQJ3_MOUSE]|Laminin subunit gamma-1 OS=Mus musculus GN=Lamc1 PE=1 SV=2 - [LAMC1_MOUSE]	F8VQJ3;P02468	RVNDNKTAAEEALR	2	N5(HexNAc)	N5(HexNAc): 100	HCD	1	1702.58	id=HexNAc2.Hex8_N-Glycan	1.38	194.24	3.76739e-20	3.76739e-20	463924	448.23	4	2	6	150	4	448.232	1789.91	0.97	27.79	49054.5	0	0	0	0	0	8567	0	1889.51	0	7130	7130	MS2	16/288	20180123_Lumos_RSLC3_Stadlmann_Penninger_IMBA_mESC_intact_PNGaseF_HILIC_19.raw
Laminin subunit gamma-1 OS=Mus musculus GN=Lamc1 PE=1 SV=1 - [F8VQJ3_MOUSE]|Laminin subunit gamma-1 OS=Mus musculus GN=Lamc1 PE=1 SV=2 - [LAMC1_MOUSE]	F8VQJ3;P02468	RVNDNKTAAEEALR	2	N3(Deamidated); N5(HexNAc)	N3(Deamidated): 100; N5(HexNAc): 99.72	HCD	1	1702.58	id=HexNAc2.Hex8_N-Glycan	0.67	176.72	2.12805e-18	2.12805e-18	0	597.64	3	2	0	150	3	597.635	1790.89	2.03	34.57	65882.6	0	0	0	0	0	14704.5	0	1106.82	0	9069	9069	MS2	15/294	20180123_Lumos_RSLC3_Stadlmann_Penninger_IMBA_mESC_intact_PNGaseF_HILIC_17.raw
Laminin subunit gamma-1 OS=Mus musculus GN=Lamc1 PE=1 SV=1 - [F8VQJ3_MOUSE]|Laminin subunit gamma-1 OS=Mus musculus GN=Lamc1 PE=1 SV=2 - [LAMC1_MOUSE]	F8VQJ3;P02468	RVNDNKTAAEEALR	2	N5(HexNAc)	N5(HexNAc): 99.75	HCD	1	1702.58	id=HexNAc2.Hex8_N-Glycan	1.2	175.62	2.7388e-18	2.7388e-18	370916	597.31	3	2	0	150	3	597.306	1789.9	-0.01	27.78	49739.1	0	2063.45	0	0	0	11108	0	1895.6	0	7126	7126	MS2	12/288	20180123_Lumos_RSLC3_Stadlmann_Penninger_IMBA_mESC_intact_PNGaseF_HILIC_19.raw
Laminin subunit gamma-1 OS=Mus musculus GN=Lamc1 PE=1 SV=1 - [F8VQJ3_MOUSE]|Laminin subunit gamma-1 OS=Mus musculus GN=Lamc1 PE=1 SV=2 - [LAMC1_MOUSE]	F8VQJ3;P02468	RVNDNKTAAEEALR	2	N5(HexNAc)	N5(HexNAc): 99.81	HCD	1	1864.63	id=HexNAc2.Hex9_N-Glycan	1.1	485.92	2.55585e-49	2.55585e-49	2.56218e+06	597.31	3	2	0	150	3	597.307	1789.91	1.37	27.27	142137	0	0	0	0	0	30521.9	0	10652	0	7059	7059	MS2	34/288	20180123_Lumos_RSLC3_Stadlmann_Penninger_IMBA_mESC_intact_PNGaseF_HILIC_18.raw
[truncated: 7,076 more rows]
