# Supplementary material for: Analysis of PNGase F‐Resistant N‐Glycopeptides Using SugarQb for Proteome Discoverer 2.1 Reveals Cryptic Substrate Specificities
Source: Proteomics. 2018 Jun 10;18(13):1700436. doi: 10.1002/pmic.201700436 (PMC6055662; doi:10.1002/pmic.201700436)
Supplement: Supplementary file 6 — Supporting information. [file PMIC-18-na-s006.xlsx]

## Sheet: mESC_PNGaseF-TMTexperiment_glyc
Supplemental Table .: Comparative glycoproteomic analysis (TMT-6plex) of PNGase F digested mESC glycopeptides, using MASCOT.
													TMT-Reporter Ion Intensities [m/z]						Comparative Analysis
Protein Descriptions	Protein Accessions	Annotated Sequence	# Proteins	Modifications (MASCOT)	ptmRS [9]: Best Site Probabilities	Activation Type	Search Engine Rank	SugarQb Glycan Mass	SugarQb Glycan ID	SugarQb-Score	Ions Score	E-Value	126.128	127.125	128.134	129.131	130.141	131.138	FoldChange (no PNGaseF / 0.1 U PNGaseF) Log2	p-value (t-test)	FoldChange (no PNGaseF / 1 U PNGaseF) Log2	p-value (t-test)	# Missed Cleavages	Isolation Interference [%]	Ion Inject Time [ms]	Charge	m/z [Da]	MH+ [Da]	DeltaM [ppm]	RT [min]	First Scan	Last Scan	MS Order	Ions Matched	Spectrum File
RNA-binding protein 8A OS=Mus musculus GN=RBM8 PE=1 SV=1 - [A0A023T672_MOUSE]|RNA-binding protein 8A OS=Mus musculus GN=Rbm8a PE=1 SV=1 - [A0A067XG47_MOUSE]|RNA-binding protein 8A OS=Mus musculus GN=Rbm8a PE=1 SV=3 - [RBM8A_MOUSE]|RNA-binding protein 8A OS=Mus musculus GN=Rbm8a PE=1 SV=1 - [A0A0G2JFX7_MOUSE]|RNA-binding protein 8A OS=Mus musculus GN=Rbm8a PE=1 SV=1 - [A0A0G2JEA9_MOUSE]	A0A023T672;A0A067XG47;Q9CWZ3;A0A0G2JFX7;A0A0G2JEA9	MREDYDSVEQDGDEPGPQR	5	N-Term(TMT10)		HCD	1				41	0.00270812	5014.03	5862.61	4303.83	5773.05	5733.7	5638.92	0.1102	0.6937	-0.0643	0.6631	1	61	150	3	818.034	2452.09	-0.14	78.67	19338	19338	MS2	7/200	20180116_Lumos_RSLC3_Stadlmann_Penninger_IMBA_mESC_TMT_PNGaseF_HILIC_18.raw
Pleckstrin homology domain-containing family A member 6 (Fragment) OS=Mus musculus GN=Plekha6 PE=1 SV=1 - [A0A087WP13_MOUSE]	A0A087WP13	XPDSENIPPSK	1	N-Term(TMT10); X1(N); K11(TMT10)		HCD	1				14	5.22186	6201.71	7011.38	7371.78	6520.32	6197.02	7904.98	-0.0723	0.6219	-0.0939	0.6999	0	21	150	3	552.636	1655.89	-4.3	78.03	17321	17321	MS2	4/104	20180116_Lumos_RSLC3_Stadlmann_Penninger_IMBA_mESC_TMT_PNGaseF_HILIC_19.raw
Prothymosin alpha OS=Mus musculus GN=Ptma PE=1 SV=1 - [A0A087WP98_MOUSE]	A0A087WP98	EVVEEAENGRDAPANGNAVRR	1	N-Term(TMT10); N8(HexNA); N15(Deamidated); N17(HexNA)	N8(Deamidated): 100; N15(HexNAc): 100; N17(HexNAc): 100	HCD	1	1704.63	id=HexNAc6.Hex3_NO-Glycan	0.46	34	0.0941932	13099.6	13687.3	24714.2	28770.3	20133.3	20957.9	-0.9976	0.0904	-0.6173	0.0074	2	40	150	3	963.8	2889.39	-5.46	112.36	29229	29229	MS2	12/206	20180116_Lumos_RSLC3_Stadlmann_Penninger_IMBA_mESC_TMT_PNGaseF_HILIC_17.raw
Prothymosin alpha (Fragment) OS=Mus musculus GN=Ptma PE=1 SV=1 - [A0A087WQN2_MOUSE]	A0A087WQN2	DAPANGNAQNEENGEQEADNEVDEEEEEGGEE	1	N-Term(TMT10); N20(Deamidated)	N20(Deamidated): 100	HCD	1				87	9.1929e-09	14308.1	12388.5	14536.1	15462.6	11294.8	11178.4	-0.1682	0.3053	0.2485	0.2706	0	0	150	4	920.124	3677.47	7.71	102	26384	26384	MS2	15/340	20180116_Lumos_RSLC3_Stadlmann_Penninger_IMBA_mESC_TMT_PNGaseF_HILIC_17.raw
Prothymosin alpha (Fragment) OS=Mus musculus GN=Ptma PE=1 SV=1 - [A0A087WQN2_MOUSE]	A0A087WQN2	DAPANGNAQNEENGEQEADNEVDEEEEEGGEE	1	N-Term(TMT10)		HCD	1				84	1.23163e-08	26274.3	22656.7	29085.6	29929.9	24196.9	25870	-0.2703	0.2045	-0.0331	0.8119	0	14	150	3	1226.16	3676.45	-1.93	101.98	26379	26379	MS2	16/340	20180116_Lumos_RSLC3_Stadlmann_Penninger_IMBA_mESC_TMT_PNGaseF_HILIC_17.raw
Prothymosin alpha (Fragment) OS=Mus musculus GN=Ptma PE=1 SV=1 - [A0A087WQN2_MOUSE]	A0A087WQN2	DAPANGNAQNEENGEQEADNEVDEEEEEGGEE	1	N-Term(TMT10); N13(Deamidated); N20(Deamidated)	N13(Deamidated): 100; N20(Deamidated): 100	HCD	1				80	3.00964e-08	18002.3	15981.4	13725.6	14905.9	10540	11869.4	0.2472	0.1792	0.6007	0.0541	0	13	150	3	1226.82	3678.45	5.74	103.96	26951	26951	MS2	13/340	20180116_Lumos_RSLC3_Stadlmann_Penninger_IMBA_mESC_TMT_PNGaseF_HILIC_17.raw
Prothymosin alpha (Fragment) OS=Mus musculus GN=Ptma PE=1 SV=1 - [A0A087WQN2_MOUSE]	A0A087WQN2	DAPANGNAQNEENGEQEADNEVDEEEEEGGEE	1	N-Term(TMT10); N13(Deamidated)	N13(Deamidated): 100	HCD	1				79	2.17436e-08	18631.3	17885.5	16461.6	15793.1	11000.1	12767.4	0.179	0.0521	0.6196	0.0544	0	10	150	3	1226.49	3677.44	-0.43	104.02	26965	26965	MS2	12/340	20180116_Lumos_RSLC3_Stadlmann_Penninger_IMBA_mESC_TMT_PNGaseF_HILIC_17.raw
Prothymosin alpha (Fragment) OS=Mus musculus GN=Ptma PE=1 SV=1 - [A0A087WQN2_MOUSE]	A0A087WQN2	DAPANGNAQNEENGEQEADNEVDEEEEEGGEE	1	N-Term(TMT10); N10(HexNA); N13(HexNA); N20(Deamidated)	N10(Deamidated): 99.23; N13(HexNAc): 99.62; N20(HexNAc): 99.62	HCD	1				54	1.11937e-05	7381.9	7723.81	9877.77	8563.45	8001.03	8110.66	-0.2878	0.2217	-0.093	0.1829	0	27	150	3	1361.87	4083.6	-0.76	108.51	28254	28254	MS2	10/340	20180116_Lumos_RSLC3_Stadlmann_Penninger_IMBA_mESC_TMT_PNGaseF_HILIC_15.raw
Prothymosin alpha (Fragment) OS=Mus musculus GN=Ptma PE=1 SV=1 - [A0A087WQN2_MOUSE]	A0A087WQN2	DAPANGNAQNEENGEQEADNEVDEEEEEGGEE	1	N-Term(TMT10)		HCD	1				44	0.000160067	10786.5	10747.5	14065.9	12830	12148.4	8569.41	-0.3208	0.1439	0.0557	0.8573	0	0	150	4	919.87	3676.46	-0.49	102.05	26393	26393	MS2	11/340	20180116_Lumos_RSLC3_Stadlmann_Penninger_IMBA_mESC_TMT_PNGaseF_HILIC_17.raw
Prothymosin alpha (Fragment) OS=Mus musculus GN=Ptma PE=1 SV=1 - [A0A087WQN2_MOUSE]	A0A087WQN2	EVVEEAENGRDAPANGNAQNEENGEQEADNEVDEEEEEGGEE	1	N-Term(TMT10); N20(Deamidated); N23(Deamidated); N30(Deamidated)	N15(Deamidated): 100; N23(Deamidated): 100; N30(Deamidated): 100	HCD	1				57	2.84741e-05	16110.1	16845.7	18789.3	19242.7	18496.5	13888	-0.2067	0.0418	0.0252	0.9217	1	69	150	4	1198.74	4791.94	4.46	112.06	29309	29309	MS2	15/454	20180116_Lumos_RSLC3_Stadlmann_Penninger_IMBA_mESC_TMT_PNGaseF_HILIC_15.raw
Prothymosin alpha (Fragment) OS=Mus musculus GN=Ptma PE=1 SV=1 - [A0A087WQN2_MOUSE]	A0A087WQN2	EVVEEAENGRDAPANGNAQNEENGEQEADNEVDEEEEEGGEE	1	N-Term(TMT10); N15(Deamidated); N20(Deamidated); N23(Deamidated); N30(Deamidated)	N15(Deamidated): 100; N20(Deamidated): 99.46; N23(Deamidated): 100; N30(Deamidated): 100	HCD	1				55	4.77896e-05	15959.7	16008.5	16847.2	19970.8	15934.2	16999.2	-0.2038	0.3642	-0.0429	0.5311	1	77	150	4	1198.99	4792.93	5.66	113.42	29702	29702	MS2	15/454	20180116_Lumos_RSLC3_Stadlmann_Penninger_IMBA_mESC_TMT_PNGaseF_HILIC_15.raw
Prothymosin alpha (Fragment) OS=Mus musculus GN=Ptma PE=1 SV=1 - [A0A087WQN2_MOUSE]	A0A087WQN2	EVVEEAENGRDAPANGNAQNEENGEQEADNEVDEEEEEGGEE	1	N-Term(TMT10); N15(Deamidated); N30(Deamidated)	N15(Deamidated): 100; N23(Deamidated): 50; N30(Deamidated): 50	HCD	1				49	0.000186146	15961.5	14363.2	16791.7	18256.7	16868.6	13353.9	-0.2089	0.1622	0.0049	0.9822	1	8	150	4	1198.49	4790.95	3.37	112.13	29329	29329	MS2	15/454	20180116_Lumos_RSLC3_Stadlmann_Penninger_IMBA_mESC_TMT_PNGaseF_HILIC_15.raw
Prothymosin alpha (Fragment) OS=Mus musculus GN=Ptma PE=1 SV=1 - [A0A087WQN2_MOUSE]	A0A087WQN2	EVVEEAENGRDAPANGNAQNEENGEQEADNEVDEEEEEGGEE	1	N-Term(TMT10); N15(Deamidated); N20(Deamidated)	N15(Deamidated): 100; N20(Deamidated): 49.88; N23(Deamidated): 49.88	HCD	1				45	0.000523916	16295.7	14091.3	16376.3	20116.5	17713.2	15295.7	-0.2642	0.3209	-0.1194	0.5076	1	0	150	4	1198.49	4790.94	0.42	113.45	29709	29709	MS2	15/454	20180116_Lumos_RSLC3_Stadlmann_Penninger_IMBA_mESC_TMT_PNGaseF_HILIC_15.raw
Prothymosin alpha (Fragment) OS=Mus musculus GN=Ptma PE=1 SV=1 - [A0A087WQN2_MOUSE]	A0A087WQN2	EVVEEAENGRDAPANGNAQNEENGEQEADNEVDEEEEEGGEE	1	N-Term(TMT10); N30(Deamidated)	N20(Deamidated): 98.75	HCD	1				43	0.00127458	3237.09	3870.83	3467	3459.52	2605.71	3100.84	0.0373	0.8225	0.3168	0.2308	1	47	150	3	1597.33	4789.98	4.82	107.03	27802	27802	MS2	9/454	20180116_Lumos_RSLC3_Stadlmann_Penninger_IMBA_mESC_TMT_PNGaseF_HILIC_15.raw
Prothymosin alpha (Fragment) OS=Mus musculus GN=Ptma PE=1 SV=1 - [A0A087WQN2_MOUSE]	A0A087WQN2	EVVEEAENGRDAPANGNAQNEENGEQEADNEVDEEEEEGGEE	1	N-Term(TMT10); N15(Deamidated); N30(Deamidated)	N15(Deamidated): 99.99; N30(Deamidated): 99.44	HCD	1				37	0.00350158	26608.4	28412.4	26935.8	27289.2	21137.3	20374.3	0.021	0.7358	0.4065	0.0517	1	8	150	4	1198.5	4790.96	5.1	109.89	28674	28674	MS2	15/454	20180116_Lumos_RSLC3_Stadlmann_Penninger_IMBA_mESC_TMT_PNGaseF_HILIC_15.raw
Prothymosin alpha (Fragment) OS=Mus musculus GN=Ptma PE=1 SV=1 - [A0A087WQN2_MOUSE]	A0A087WQN2	EVVEEAENGRDAPANGNAQNEENGEQEADNEVDEEEEEGGEE	1	N-Term(TMT10); N20(Deamidated); N23(Deamidated); N30(Deamidated)	N15(Deamidated): 100; N23(Deamidated): 99.58; N30(Deamidated): 100	HCD	1				34	0.00738608	18165.7	16935.4	19877	19747.1	17185.5	15922.6	-0.1749	0.1657	0.0843	0.3757	1	21	150	4	1198.74	4791.95	5.38	113.51	29728	29728	MS2	16/454	20180116_Lumos_RSLC3_Stadlmann_Penninger_IMBA_mESC_TMT_PNGaseF_HILIC_15.raw
Prothymosin alpha (Fragment) OS=Mus musculus GN=Ptma PE=1 SV=1 - [A0A087WQN2_MOUSE]	A0A087WQN2	EVVEEAENGRDAPANGNAQNEENGEQEADNEVDEEEEEGGEE	1	N-Term(TMT10); N20(Deamidated); N30(Deamidated)	N20(Deamidated): 66.67; N23(Deamidated): 66.67; N30(Deamidated): 66.67	HCD	1				31	0.00946114	20133.3	20294.1	21960.4	22643.9	19479.6	17831.3	-0.1418	0.0891	0.1157	0.3074	1	57	150	4	1198.49	4790.93	-1.83	109.5	28564	28564	MS2	11/454	20180116_Lumos_RSLC3_Stadlmann_Penninger_IMBA_mESC_TMT_PNGaseF_HILIC_15.raw
Prothymosin alpha (Fragment) OS=Mus musculus GN=Ptma PE=1 SV=1 - [A0A087WQN2_MOUSE]	A0A087WQN2	EVVEEAENGRDAPANGNAQNEENGEQEADNEVDEEEEEGGEE	1	N-Term(TMT10); N15(HexNA); N30(HexNA)	N15(HexNAc): 40; N17(HexNAc): 40; N20(HexNAc): 40; N23(HexNAc): 40; N30(HexNAc): 40	HCD	1				16	0.527823	8730.16	7393.74	10513.2	10211.4	8062.41	6503.09	-0.3621	0.1656	0.1466	0.5288	1	73	150	4	1299.54	5195.12	-0.99	114.76	29990	29990	MS2	9/454	20180116_Lumos_RSLC3_Stadlmann_Penninger_IMBA_mESC_TMT_PNGaseF_HILIC_16.raw
Prothymosin alpha (Fragment) OS=Mus musculus GN=Ptma PE=1 SV=1 - [A0A087WQN2_MOUSE]	A0A087WQN2	EVVEEAENGRDAPANGNAQNEENGEQEADNEVDEEEEEGGEE	1	N-Term(TMT10); N20(Deamidated); N23(Deamidated); N30(Deamidated)	N20(Deamidated): 99.4; N23(Deamidated): 100; N30(Deamidated): 100	HCD	1				10	2.24218	21273.6	21573.5	22040.8	23213.9	21006.8	18762.1	-0.0789	0.2737	0.1076	0.3981	1	75	150	4	1198.75	4791.97	9.66	109.52	28569	28569	MS2	13/454	20180116_Lumos_RSLC3_Stadlmann_Penninger_IMBA_mESC_TMT_PNGaseF_HILIC_15.raw
TAR DNA-binding protein 43 (Fragment) OS=Mus musculus GN=Tardbp PE=4 SV=1 - [A0A087WQT4_MOUSE]	A0A087WQT4	XAPLGWGSASNAGSGSGFNGGFGSSMDSK	1	X1(T); N-Term(TMT10); S8(HexNA); S10(HexNA); N11(HexNA); S14(HexNA); S16(HexNA); N19(HexNA); S24(HexNA); S25(HexNA); M26(Oxidation); S28(HexNA); K29(TMT10)	S8(HexNAc): 100; S10(HexNAc): 100; N11(HexNAc): 100; S14(HexNAc): 100; S16(HexNAc): 100; N19(HexNAc): 100; S24(HexNAc): 100; S25(HexNAc): 100; M26(Oxidation): 100; S28(HexNAc): 100	HCD	1				35	0.0950891	13327.7	13656.6	13769.3	13879.6	11103	10401.5	-0.0351	0.2696	0.3275	0.0447	0	65	150	4	1249.06	4993.23	4.96	115.3	30249	30249	MS2	13/300	20180116_Lumos_RSLC3_Stadlmann_Penninger_IMBA_mESC_TMT_PNGaseF_HILIC_15.raw
TAR DNA-binding protein 43 (Fragment) OS=Mus musculus GN=Tardbp PE=4 SV=1 - [A0A087WQT4_MOUSE]	A0A087WQT4	XAPLGWGSASNAGSGSGFNGGFGSSMDSK	1	X1(HexNA); X1(S); N-Term(TMT10); S8(HexNA); S10(HexNA); N11(Deamidated); S14(HexNA); S16(HexNA); N19(Deamidated); S24(HexNA); S25(HexNA); M26(Oxidation); S28(HexNA); K29(TMT10)	Too many isoforms	HCD	1				22	0.563347	13877	10897.3	13512	14916.7	12387.2	13164.4	-0.1985	0.4201	-0.0446	0.8387	0	0	150	4	1195.27	4778.06	-5.13	136.99	36218	36218	MS2	9/300	20180116_Lumos_RSLC3_Stadlmann_Penninger_IMBA_mESC_TMT_PNGaseF_HILIC_16.raw
Protein Srcap (Fragment) OS=Mus musculus GN=Srcap PE=1 SV=1 - [A0A087WQY5_MOUSE]|Protein Srcap OS=Mus musculus GN=Srcap PE=1 SV=1 - [A0A087WNL7_MOUSE]|Protein Srcap OS=Mus musculus GN=Srcap PE=1 SV=1 - [A0A087WQ44_MOUSE]	A0A087WQY5;A0A087WNL7;A0A087WQ44	LSPAPPPGSSSLLKPLTVPPGYTLSPVAATTTSSTIATVTTTAVPAPNSTPQR	3	N-Term(TMT10); K14(TMT10); T42(HexNA); N48(Deamidated); S49(HexNA); T50(HexNA)	Too many isoforms	HCD	1				26	0.958318	5075.52	2816.64	5035.78	5076.52	5889.1	3957.92	-0.3576	0.5055	-0.3193	0.5797	0	100	150	4	1567.59	6267.34	0.78	159.27	44926	44926	MS2	9/590	20180116_Lumos_RSLC3_Stadlmann_Penninger_IMBA_mESC_TMT_PNGaseF_HILIC_12.raw
UBX domain-containing protein 4 (Fragment) OS=Mus musculus GN=Ubxn4 PE=1 SV=1 - [A0A087WSK5_MOUSE]|UBX domain containing 2, isoform CRA_a OS=Mus musculus GN=Ubxn4 PE=1 SV=1 - [A0A0R4J078_MOUSE]	A0A087WSK5;A0A0R4J078	NTELCETPATSDTKSDTATGGECTGHDSHSQEPHGCSNQRPAEDLTVR	2	N1(Deamidated); N-Term(TMT10); C5(Carbamidomethyl); K14(TMT10); C23(Carbamidomethyl); C36(Carbamidomethyl)	N1(Deamidated): 99.48	HCD	1				27	0.716856	23458.8	23393.3	34227.8	41334.8	23802.2	22758.7	-0.6896	0.1545	0.009	0.8268	1	7	150	6	950.933	5700.56	2.01	69.48	17048	17048	MS2	19/558	20180116_Lumos_RSLC3_Stadlmann_Penninger_IMBA_mESC_TMT_PNGaseF_HILIC_14.raw
Ubiquitin associated protein 2-like, isoform CRA_b OS=Mus musculus GN=Ubap2l PE=1 SV=1 - [A0A0H2UH17_MOUSE]	A0A0H2UH17	QHGVNVSVNASATPFQQPSGYGSHGYNTGR	1	N-Term(TMT10); T28(HexNA)	T13(HexNAc): 99.68	HCD	1				74	1.59111e-05	45678.2	45134.6	54151.3	56703.1	56299.8	39683.5	-0.2877	0.0698	-0.0799	0.808	0	6	61	4	888.181	3549.7	2.46	86.31	22575	22575	MS2	24/332	20180116_Lumos_RSLC3_Stadlmann_Penninger_IMBA_mESC_TMT_PNGaseF_HILIC_13.raw
Ubiquitin associated protein 2-like, isoform CRA_b OS=Mus musculus GN=Ubap2l PE=1 SV=1 - [A0A0H2UH17_MOUSE]	A0A0H2UH17	QHGVNVSVNASATPFQQPSGYGSHGYNTGR	1	N-Term(TMT10); N9(Deamidated); T28(HexNA)	N9(Deamidated): 100; S11(HexNAc): 99.32	HCD	1				63	0.000232139	38567.1	43837.2	53318.9	59080.6	49661.1	42630.8	-0.4478	0.0623	-0.1635	0.3851	0	0	85	4	888.432	3550.71	7.71	86.38	22603	22603	MS2	21/332	20180116_Lumos_RSLC3_Stadlmann_Penninger_IMBA_mESC_TMT_PNGaseF_HILIC_13.raw
BRCA2-interacting transcriptional repressor EMSY OS=Mus musculus GN=Emsy PE=1 SV=1 - [A0A0U1RPK1_MOUSE]	A0A0U1RPK1	EEPQGYTDSSSSSTESSQSSQVSHR	1	N-Term(TMT10)		HCD	1				119	7.54942e-11	8425.18	8082.02	11038.8	10298.7	8643.86	8537.04	-0.3703	0.0578	-0.0577	0.2799	0	0	150	3	972.77	2916.29	0.57	55	12806	12806	MS2	26/278	20180116_Lumos_RSLC3_Stadlmann_Penninger_IMBA_mESC_TMT_PNGaseF_HILIC_14.raw
Polycomb protein EED (Fragment) OS=Mus musculus GN=Eed PE=4 SV=1 - [A0A140LIG5_MOUSE]	A0A140LIG5	LSSDENSNPDLSGDENEDHNQPLFGVQFNWHSK	1	N-Term(TMT10); S7(HexNA); N8(HexNA); S12(HexNA); N16(HexNA); N20(Deamidated); N29(Deamidated); S32(HexNA); K33(TMT10)	Too many isoforms	HCD	1				9	34.9258	16901	15080.6	17018.4	18931	15257.3	15522.5	-0.1687	0.2721	0.0553	0.628	0	3	150	4	1308.84	5232.33	-0.3	114.51	29918	29918	MS2	8/370	20180116_Lumos_RSLC3_Stadlmann_Penninger_IMBA_mESC_TMT_PNGaseF_HILIC_16.raw
Transcription factor 3 OS=Mus musculus GN=Tcf7l1 PE=2 SV=1 - [A1A549_MOUSE]|Transcription factor 3 OS=Mus musculus GN=Tcf7l1 PE=2 SV=1 - [A1A550_MOUSE]	A1A549;A1A550	GGGAGGGGGGSGAGATSGGDDLGANDELIPFQDEGGEEQEPSSDSASAQR	2	N-Term(TMT10); N25(Deamidated)	N25(Deamidated): 100	HCD	1				165	5.98909e-15	7760.06	10202.6	8474.02	9368.34	9761.52	8277.23	0.0097	0.9693	-0.0061	0.9816	0	3	150	4	1192.28	4766.09	5.02	136.02	35950	35950	MS2	35/514	20180116_Lumos_RSLC3_Stadlmann_Penninger_IMBA_mESC_TMT_PNGaseF_HILIC_16.raw
Transcription factor 3 OS=Mus musculus GN=Tcf7l1 PE=2 SV=1 - [A1A549_MOUSE]|Transcription factor 3 OS=Mus musculus GN=Tcf7l1 PE=2 SV=1 - [A1A550_MOUSE]	A1A549;A1A550	GGGAGGGGGGSGAGATSGGDDLGANDELIPFQDEGGEEQEPSSDSASAQR	2	N-Term(TMT10); N25(Deamidated)	N25(Deamidated): 100	HCD	1				74	6.73746e-06	7295.99	7823.71	9407.82	9791.42	7980.15	7129.99	-0.3446	0.0306	0.0009	0.9934	0	10	150	4	1192.28	4766.09	4.51	134.25	35675	35675	MS2	16/514	20180116_Lumos_RSLC3_Stadlmann_Penninger_IMBA_mESC_TMT_PNGaseF_HILIC_15.raw
Transcription factor 3 OS=Mus musculus GN=Tcf7l1 PE=2 SV=1 - [A1A549_MOUSE]|Transcription factor 3 OS=Mus musculus GN=Tcf7l1 PE=2 SV=1 - [A1A550_MOUSE]	A1A549;A1A550	GGGAGGGGGGSGAGATSGGDDLGANDELIPFQDEGGEEQEPSSDSASAQR	2	N-Term(TMT10); N25(Deamidated)	N25(Deamidated): 100	HCD	1				11	9.75067	2087.19	2671.6	1990.08	2542.19	1978.18	2289.29	0.0704	0.8047	0.1572	0.5553	0	0	150	3	1589.36	4766.07	1.24	134.16	35443	35443	MS2	11/514	20180116_Lumos_RSLC3_Stadlmann_Penninger_IMBA_mESC_TMT_PNGaseF_HILIC_16.raw
Cullin-4B OS=Mus musculus GN=Cul4b PE=1 SV=1 - [CUL4B_MOUSE]	A2A432	ENDTDSEDNSSETSNQER	1	N-Term(TMT10); N15(Deamidated)	N15(Deamidated): 100	HCD	1				81	1.84731e-08	4808.27	3624.94	5732.89	6400.84	4618.11	5199.63	-0.5249	0.1442	-0.2193	0.4369	0	66	150	3	762.982	2286.93	1.74	28.87	6081	6081	MS2	15/200	20180116_Lumos_RSLC3_Stadlmann_Penninger_IMBA_mESC_TMT_PNGaseF_HILIC_13.raw
Cullin-4B OS=Mus musculus GN=Cul4b PE=1 SV=1 - [CUL4B_MOUSE]	A2A432	ENDTDSEDNSSETSNQER	1	N-Term(TMT10)		HCD	1				9	0.356706	3379.5	3190.19	4238.94	3087.14	3837.8	3459.13	-0.1572	0.6294	-0.1515	0.2705	0	85	150	3	762.653	2285.94	-0.18	25.83	5301	5301	MS2	9/200	20180116_Lumos_RSLC3_Stadlmann_Penninger_IMBA_mESC_TMT_PNGaseF_HILIC_13.raw
Cullin-4B OS=Mus musculus GN=Cul4b PE=1 SV=1 - [CUL4B_MOUSE]	A2A432	RENDTDSEDNSSETSNQER	1	N-Term(TMT10); N3(Deamidated)	N3(Deamidated): 100	HCD	1				51	9.63567e-05	9189.81	7504.05	8543.71	8206.83	7302.41	6623.23	-0.0049	0.9787	0.2616	0.3245	1	62	150	3	815.015	2443.03	1.08	32.71	7086	7086	MS2	15/212	20180116_Lumos_RSLC3_Stadlmann_Penninger_IMBA_mESC_TMT_PNGaseF_HILIC_12.raw
Cullin-4B OS=Mus musculus GN=Cul4b PE=1 SV=1 - [CUL4B_MOUSE]	A2A432	RENDTDSEDNSSETSNQER	1	N-Term(TMT10); N3(Deamidated)	N10(Deamidated): 100	HCD	1				50	9.56835e-05	37921.7	36927.2	30362	31987.7	27608.3	27950.8	0.2636	0.0354	0.43	0.0187	1	8	150	3	815.013	2443.03	-1.69	33.32	7256	7256	MS2	14/212	20180116_Lumos_RSLC3_Stadlmann_Penninger_IMBA_mESC_TMT_PNGaseF_HILIC_13.raw
Cullin-4B OS=Mus musculus GN=Cul4b PE=1 SV=1 - [CUL4B_MOUSE]	A2A432	RENDTDSEDNSSETSNQER	1	N-Term(TMT10); N10(Deamidated)	N10(Deamidated): 100	HCD	1				35	0.00359572	7961.91	8004.2	8627.54	9769.29	8807.78	6493.76	-0.2044	0.2792	0.0613	0.822	1	77	150	3	815.016	2443.03	2.06	36.28	8033	8033	MS2	10/212	20180116_Lumos_RSLC3_Stadlmann_Penninger_IMBA_mESC_TMT_PNGaseF_HILIC_13.raw
Cullin-4B OS=Mus musculus GN=Cul4b PE=1 SV=1 - [CUL4B_MOUSE]	A2A432	RENDTDSEDNSSETSNQER	1	N-Term(TMT10); N16(Deamidated)	N10(Deamidated): 50; N16(Deamidated): 50	HCD	1				10	1.06906	3357.05	5815.55	7155.68	5892.73	4485.24	3871.07	-0.5085	0.3329	0.1345	0.7969	1	70	150	4	611.511	2443.02	-2.87	22.16	4381	4381	MS2	9/212	20180116_Lumos_RSLC3_Stadlmann_Penninger_IMBA_mESC_TMT_PNGaseF_HILIC_13.raw
Cullin-4B OS=Mus musculus GN=Cul4b PE=1 SV=1 - [CUL4B_MOUSE]|Cullin-4B OS=Mus musculus GN=Cul4b PE=1 SV=2 - [E9PXY1_MOUSE]|Cullin-4B OS=Mus musculus GN=Cul4b PE=1 SV=1 - [J3QJX0_MOUSE]	A2A432;E9PXY1;J3QJX0	LNSSSSSSNSSNEREDFDSTSSSSTPPQPR	3	N-Term(TMT10); N12(Deamidated)	N12(Deamidated): 100	HCD	1				103	4.96548e-09	19191.3	22791.7	24658.5	22445.6	18156.4	19001.7	-0.166	0.3701	0.1761	0.3999	1	5	150	4	851.885	3404.52	0.85	80.58	19986	19986	MS2	27/332	20180116_Lumos_RSLC3_Stadlmann_Penninger_IMBA_mESC_TMT_PNGaseF_HILIC_15.raw
Cullin-4B OS=Mus musculus GN=Cul4b PE=1 SV=1 - [CUL4B_MOUSE]|Cullin-4B OS=Mus musculus GN=Cul4b PE=1 SV=2 - [E9PXY1_MOUSE]|Cullin-4B OS=Mus musculus GN=Cul4b PE=1 SV=1 - [J3QJX0_MOUSE]	A2A432;E9PXY1;J3QJX0	LNSSSSSSNSSNEREDFDSTSSSSTPPQPR	3	N-Term(TMT10); N12(Deamidated)	N12(Deamidated): 100	HCD	1				36	0.0309906	25063.7	27931.6	29087.5	30777.9	24479.4	26481.4	-0.1759	0.2041	0.0565	0.6256	1	0	150	4	851.888	3404.53	3.65	60.92	14522	14522	MS2	20/332	20180116_Lumos_RSLC3_Stadlmann_Penninger_IMBA_mESC_TMT_PNGaseF_HILIC_14.raw
Cullin-4B OS=Mus musculus GN=Cul4b PE=1 SV=1 - [CUL4B_MOUSE]|Cullin-4B OS=Mus musculus GN=Cul4b PE=1 SV=2 - [E9PXY1_MOUSE]|Cullin-4B OS=Mus musculus GN=Cul4b PE=1 SV=1 - [J3QJX0_MOUSE]	A2A432;E9PXY1;J3QJX0	LNSSSSSSNSSNEREDFDSTSSSSTPPQPR	3	N-Term(TMT10); N12(Deamidated)	N12(Deamidated): 100	HCD	1				27	0.203653	16593.8	18379.7	19489.1	19544	19058.4	15770.7	-0.1584	0.2636	0.006	0.9736	1	0	150	4	851.886	3404.52	1.42	75.45	18432	18432	MS2	17/332	20180116_Lumos_RSLC3_Stadlmann_Penninger_IMBA_mESC_TMT_PNGaseF_HILIC_15.raw
Cullin-4B OS=Mus musculus GN=Cul4b PE=1 SV=1 - [CUL4B_MOUSE]|Cullin-4B OS=Mus musculus GN=Cul4b PE=1 SV=2 - [E9PXY1_MOUSE]|Cullin-4B OS=Mus musculus GN=Cul4b PE=1 SV=1 - [J3QJX0_MOUSE]	A2A432;E9PXY1;J3QJX0	MAEESSSSSSSSSPTAATSQQQQQQQLK	3	N-Term(TMT10); M1(Oxidation); K28(TMT10)	M1(Oxidation): 100	HCD	1				39	0.044226	28895.8	27167.1	29936.2	35175.9	28375.3	25817	-0.2159	0.3147	0.049	0.6136	0	10	150	4	851.411	3402.62	-2.8	59.4	14076	14076	MS2	11/264	20180116_Lumos_RSLC3_Stadlmann_Penninger_IMBA_mESC_TMT_PNGaseF_HILIC_14.raw
Cullin-4B OS=Mus musculus GN=Cul4b PE=1 SV=1 - [CUL4B_MOUSE]|Cullin-4B OS=Mus musculus GN=Cul4b PE=1 SV=2 - [E9PXY1_MOUSE]|Cullin-4B OS=Mus musculus GN=Cul4b PE=1 SV=1 - [J3QJX0_MOUSE]	A2A432;E9PXY1;J3QJX0	MAEESSSSSSSSSPTAATSQQQQQQQLK	3	N-Term(TMT10); M1(Oxidation); K28(TMT10)	M1(Oxidation): 100	HCD	1				32	0.296783	11884.8	12113.2	14551.9	14451.6	12830.6	10865.3	-0.2733	0.0116	0.0183	0.903	0	44	150	3	1134.89	3402.66	8.59	56.23	12863	12863	MS2	19/264	20180116_Lumos_RSLC3_Stadlmann_Penninger_IMBA_mESC_TMT_PNGaseF_HILIC_15.raw
Protein Zmynd8 OS=Mus musculus GN=Zmynd8 PE=1 SV=1 - [A2A482_MOUSE]|Protein Zmynd8 OS=Mus musculus GN=Zmynd8 PE=1 SV=1 - [A2A484_MOUSE]	A2A482;A2A484	QQQQQQQQQQSQQQSQQQQPQSSQGTR	2	N-Term(TMT10)		HCD	1				116	9.58709e-10	3706.35	3118.01	3167.57	3181.5	3837.61	100	0.1041	0.5674	0.7934	0.5801	0	5	150	3	1147.55	3440.65	0.47	34.1	5288	5288	MS2	22/290	20180116_Lumos_RSLC3_Stadlmann_Penninger_IMBA_mESC_TMT_PNGaseF_HILIC_20.raw
Protein Zmynd8 OS=Mus musculus GN=Zmynd8 PE=1 SV=1 - [A2A482_MOUSE]|Protein Zmynd8 OS=Mus musculus GN=Zmynd8 PE=1 SV=1 - [A2A484_MOUSE]	A2A482;A2A484	QQQQQQQQQQSQQQSQQQQPQSSQGTR	2	N-Term(TMT10)		HCD	1				62	0.000238758	1418.68	100	1712.77	1309.41	2716.51	1423.36	-0.9928	0.4492	-1.4468	0.2917	0	0	150	4	860.917	3440.65	0.13	34.41	6642	6642	MS2	18/290	20180116_Lumos_RSLC3_Stadlmann_Penninger_IMBA_mESC_TMT_PNGaseF_HILIC_16.raw
Protein Zmynd8 OS=Mus musculus GN=Zmynd8 PE=1 SV=1 - [A2A482_MOUSE]|Protein Zmynd8 OS=Mus musculus GN=Zmynd8 PE=1 SV=1 - [A2A484_MOUSE]	A2A482;A2A484	QQQQQQQQQQSQQQSQQQQPQSSQGTR	2	N-Term(TMT10)		HCD	1				32	0.233994	1745.61	2340.36	1860.62	1744.33	873.004	1220.39	0.1807	0.5651	0.9648	0.1297	0	22	150	4	860.917	3440.65	0.49	34.4	6436	6436	MS2	17/290	20180116_Lumos_RSLC3_Stadlmann_Penninger_IMBA_mESC_TMT_PNGaseF_HILIC_17.raw
Protein Zmynd8 OS=Mus musculus GN=Zmynd8 PE=1 SV=1 - [A2A482_MOUSE]|Protein Zmynd8 OS=Mus musculus GN=Zmynd8 PE=1 SV=1 - [A2A484_MOUSE]|Protein Zmynd8 OS=Mus musculus GN=Zmynd8 PE=1 SV=1 - [A2A483_MOUSE]|Protein Zmynd8 OS=Mus musculus GN=Zmynd8 PE=1 SV=1 - [A2A485_MOUSE]|Protein Zmynd8 OS=Mus musculus GN=Zmynd8 PE=1 SV=2 - [E9Q8D1_MOUSE]|Protein Zmynd8 OS=Mus musculus GN=Zmynd8 PE=1 SV=1 - [Q3U1M…	A2A482;A2A484;A2A483;A2A485;E9Q8D1;Q3U1M7;Q3UH28	SCTQSATAPQQEADAEASTETGNK	7	N-Term(TMT10); C2(Carbamidomethyl); K24(TMT10)		HCD	1				60	0.000225705	32068.8	31818.3	36683.9	37239.4	35392.6	31585.3	-0.2105	0.0146	-0.0682	0.5656	0	0	150	3	980.802	2940.39	0.39	61.74	15246	15246	MS2	11/264	20180116_Lumos_RSLC3_Stadlmann_Penninger_IMBA_mESC_TMT_PNGaseF_HILIC_12.raw
Protein Zmynd8 OS=Mus musculus GN=Zmynd8 PE=1 SV=1 - [A2A482_MOUSE]|Protein Zmynd8 OS=Mus musculus GN=Zmynd8 PE=1 SV=1 - [A2A484_MOUSE]|Protein Zmynd8 OS=Mus musculus GN=Zmynd8 PE=1 SV=1 - [A2A483_MOUSE]|Protein Zmynd8 OS=Mus musculus GN=Zmynd8 PE=1 SV=1 - [A2A485_MOUSE]|Protein Zmynd8 OS=Mus musculus GN=Zmynd8 PE=1 SV=2 - [E9Q8D1_MOUSE]|Protein Zmynd8 OS=Mus musculus GN=Zmynd8 PE=1 SV=1 - [Q3U1M…	A2A482;A2A484;A2A483;A2A485;E9Q8D1;Q3U1M7;Q3UH28	SSQGNSSNTQSAPSEPASAPK	7	N-Term(TMT10); K21(TMT10)		HCD	1				47	0.00426176	18285.2	18387.2	21415.7	22187.9	18717.5	19537.1	-0.2498	0.0665	-0.0609	0.3005	0	35	150	3	830.753	2490.24	-0.95	44.05	10137	10137	MS2	18/230	20180116_Lumos_RSLC3_Stadlmann_Penninger_IMBA_mESC_TMT_PNGaseF_HILIC_13.raw
Post-GPI attachment to proteins factor 3 OS=Mus musculus GN=Pgap3 PE=2 SV=1 - [PGAP3_MOUSE]	A2A559	CEERNCSGDALK	1	N-Term(TMT10); C1(Carbamidomethyl); N5(HexNA); C6(Carbamidomethyl); K12(TMT10)	N5(HexNAc): 99.85	HCD	1	1378.48	id=HexNAc2.Hex6_N-Glycan	1.2	29	0.123921	53831.1	52425.2	4024.13	4585.1	2637.89	1888.52	3.6255	0.003	4.553	0.0013	1	4	150	4	525.759	2100.01	1.92	48.22	10601	10601	MS2	8/118	20180116_Lumos_RSLC3_Stadlmann_Penninger_IMBA_mESC_TMT_PNGaseF_HILIC_16.raw
Post-GPI attachment to proteins factor 3 OS=Mus musculus GN=Pgap3 PE=2 SV=1 - [PGAP3_MOUSE]	A2A559	NCSGDALK	1	N-Term(TMT10); N1(HexNA); C2(Carbamidomethyl); K8(TMT10)	N1(HexNAc): 100	HCD	1	1216.42	id=HexNAc2.Hex5_N-Glycan	0.66	27	0.279735	69690.4	65281.8	38381.6	40619.4	5592.43	4280.1	0.7727	0.0203	3.7731	0.0137	0	58	150	3	509.27	1525.8	2.38	56.31	12936	12936	MS2	1974-07-01	20180116_Lumos_RSLC3_Stadlmann_Penninger_IMBA_mESC_TMT_PNGaseF_HILIC_16.raw
Post-GPI attachment to proteins factor 3 OS=Mus musculus GN=Pgap3 PE=2 SV=1 - [PGAP3_MOUSE]	A2A559	NCSGDALK	1	N-Term(TMT10); N1(HexNA); C2(Carbamidomethyl); K8(TMT10)	N1(HexNAc): 100	HCD	1	1216.42	id=HexNAc2.Hex5_N-Glycan	0.94	23	0.558336	46115.3	45887.2	28575.2	30443.2	13614.9	9899.67	0.6405	0.0335	1.9681	0.0339	0	0	150	3	509.267	1525.79	-3.5	56.24	12867	12867	MS2	1974-05-01	20180116_Lumos_RSLC3_Stadlmann_Penninger_IMBA_mESC_TMT_PNGaseF_HILIC_15.raw
Post-GPI attachment to proteins factor 3 OS=Mus musculus GN=Pgap3 PE=2 SV=1 - [PGAP3_MOUSE]	A2A559	NCSGDALK	1	N-Term(TMT10); N1(HexNA); C2(Carbamidomethyl); K8(TMT10)	N1(HexNAc): 100	HCD	1	1378.48	id=HexNAc2.Hex6_N-Glycan	0.71	25	0.405273	200873	186033	110826	116224	7211.96	7178.74	0.769	0.0368	4.7488	0.0253	0	0	150	3	509.27	1525.8	2.2	56.31	12887	12887	MS2	1974-06-01	20180116_Lumos_RSLC3_Stadlmann_Penninger_IMBA_mESC_TMT_PNGaseF_HILIC_15.raw
Post-GPI attachment to proteins factor 3 OS=Mus musculus GN=Pgap3 PE=2 SV=1 - [PGAP3_MOUSE]	A2A559	NCSGDALK	1	N-Term(TMT10); N1(HexNA); C2(Carbamidomethyl); K8(TMT10)	N1(HexNAc): 100	HCD	1	1395.5	id=HexNAc2.Hex6+17amu_N-Glycan	0.65	25	0.399532	67625.6	65834.5	39793.1	43288.3	7041.57	7443.73	0.6838	0.0166	3.2037	0.0066	0	35	150	3	509.27	1525.8	1.53	56.26	12919	12919	MS2	1974-06-01	20180116_Lumos_RSLC3_Stadlmann_Penninger_IMBA_mESC_TMT_PNGaseF_HILIC_16.raw
Post-GPI attachment to proteins factor 3 OS=Mus musculus GN=Pgap3 PE=2 SV=1 - [PGAP3_MOUSE]	A2A559	NCSGDALK	1	N-Term(TMT10); C2(Carbamidomethyl); S3(HexNA); K8(TMT10)	N1(HexNAc): 99.8	HCD	1	1540.53	id=HexNAc2.Hex7_N-Glycan	0.63	12	6.89207	19166.1	17851.1	11631.4	11897.4	4788.03	4820.86	0.6538	0.0532	1.9458	0.0304	0	0	150	3	509.267	1525.79	-4.09	55.41	12519	12519	MS2	1974-06-01	20180116_Lumos_RSLC3_Stadlmann_Penninger_IMBA_mESC_TMT_PNGaseF_HILIC_17.raw
Post-GPI attachment to proteins factor 3 OS=Mus musculus GN=Pgap3 PE=2 SV=1 - [PGAP3_MOUSE]	A2A559	NCSGDALK	1	N-Term(TMT10); N1(HexNA); C2(Carbamidomethyl); K8(TMT10)	N1(HexNAc): 100	HCD	1	1702.58	id=HexNAc2.Hex8_N-Glycan	0.79	13	6.84099	62909.5	67756.8	36204.4	37085.7	4287.16	4031.94	0.8342	0.047	3.9733	0.0248	0	16	150	3	509.27	1525.8	2.09	55.02	12402	12402	MS2	1974-04-01	20180116_Lumos_RSLC3_Stadlmann_Penninger_IMBA_mESC_TMT_PNGaseF_HILIC_17.raw
Post-GPI attachment to proteins factor 3 OS=Mus musculus GN=Pgap3 PE=2 SV=1 - [PGAP3_MOUSE]	A2A559	NCSGDALK	1	N-Term(TMT10); C2(Carbamidomethyl); S3(HexNA); K8(TMT10)	N1(HexNAc): 100	HCD	1	1864.63	id=HexNAc2.Hex9_N-Glycan	1.35	23	0.61195	33352.7	30824.6	13581.2	14282.4	1141.41	919.228	1.2037	0.0319	4.9609	0.0248	0	0	150	3	509.27	1525.8	1.19	54.86	12207	12207	MS2	1974-07-01	20180116_Lumos_RSLC3_Stadlmann_Penninger_IMBA_mESC_TMT_PNGaseF_HILIC_18.raw
Carboxypeptidase (Fragment) OS=Mus musculus GN=Ctsa PE=1 SV=1 - [A2A5J6_MOUSE]|Carboxypeptidase OS=Mus musculus GN=Ctsa PE=1 SV=1 - [G3X8T3_MOUSE]|Lysosomal protective protein OS=Mus musculus GN=Ctsa PE=1 SV=1 - [PPGB_MOUSE]|Lysosomal protective protein (Fragment) OS=Mus musculus GN=Ctsa PE=1 SV=7 - [A2A5J9_MOUSE]	A2A5J6;G3X8T3;P16675;A2A5J9	LWTSLQTHCCAQNK	4	N-Term(TMT10); C9(Carbamidomethyl); C10(Carbamidomethyl); N13(HexNA); K14(TMT10)	N13(HexNAc): 100	HCD	1	1378.48	id=HexNAc2.Hex6_N-Glycan	0.69	30	0.215119	49030.5	47141.1	42844.6	39477.1	15114.1	14478.8	0.2243	0.0981	1.7004	0.0092	0	22	150	3	803.41	2408.22	2.26	93.18	23718	23718	MS2	10/128	20180116_Lumos_RSLC3_Stadlmann_Penninger_IMBA_mESC_TMT_PNGaseF_HILIC_15.raw
Protein Bptf OS=Mus musculus GN=Bptf PE=1 SV=1 - [A2A654_MOUSE]|Protein Bptf OS=Mus musculus GN=Bptf PE=1 SV=1 - [A2A655_MOUSE]|Protein Bptf OS=Mus musculus GN=Bptf PE=1 SV=1 - [E9Q6A7_MOUSE]	A2A654;A2A655;E9Q6A7	FLFTPLSTSATAASSSSNSSSTTTNATAAGSGEQK	3	N-Term(TMT10); N18(Deamidated); S31(HexNA); K35(TMT10)	S15(HexNAc): 33.26; S16(HexNAc): 33.26; S17(HexNAc): 33.26; N18(Deamidated): 100	HCD	1				141	5.39648e-12	29255.9	28084	30294.9	31249.2	28796.8	26910	-0.1021	0.1135	0.0417	0.5514	0	47	150	3	1344	4029.98	4.32	141.2	39764	39764	MS2	25/364	20180116_Lumos_RSLC3_Stadlmann_Penninger_IMBA_mESC_TMT_PNGaseF_HILIC_12.raw
Protein Fam104a OS=Mus musculus GN=Fam104a PE=1 SV=1 - [A2A6P4_MOUSE]	A2A6P4	NPIFQDSWDTESSSSDSGGSSSSSSINSPDR	1	N-Term(TMT10)		HCD	1				111	3.931e-10	18998.2	18452.4	21585.2	24157.5	18909.6	18739.8	-0.2886	0.1787	-0.0076	0.7794	0	30	150	4	863.132	3449.51	-0.04	130.95	36000	36000	MS2	26/348	20180116_Lumos_RSLC3_Stadlmann_Penninger_IMBA_mESC_TMT_PNGaseF_HILIC_13.raw
MCG122876 OS=Mus musculus GN=Rlf PE=1 SV=1 - [A2A7F4_MOUSE]|Ral guanine nucleotide dissociation stimulator-like 2 OS=Mus musculus GN=Rlf PE=1 SV=1 - [E9Q532_MOUSE]	A2A7F4;E9Q532	KEESTSCESVHTENGAPGDSSVPLPNTDSTCPAEQDVGQK	2	K1(TMT10); N-Term(TMT10); C7(Carbamidomethyl); N26(Deamidated); C31(Carbamidomethyl); K40(TMT10)	N26(Deamidated): 100	HCD	1				57	0.00155464	13657.9	13416	16481.3	17846.9	12640.5	12310.6	-0.3425	0.1097	0.1178	0.0421	1	69	150	4	1234.09	4933.34	4.12	96.13	24855	24855	MS2	19/458	20180116_Lumos_RSLC3_Stadlmann_Penninger_IMBA_mESC_TMT_PNGaseF_HILIC_14.raw
MCG122876 OS=Mus musculus GN=Rlf PE=1 SV=1 - [A2A7F4_MOUSE]|Ral guanine nucleotide dissociation stimulator-like 2 OS=Mus musculus GN=Rlf PE=1 SV=1 - [E9Q532_MOUSE]	A2A7F4;E9Q532	VCQTTQAQGLTQTQGQTQGQTQGQEQQAAK	2	N-Term(TMT10); C2(Carbamidomethyl); K30(TMT10)		HCD	1				117	1.46153e-09	42337.5	48886.4	60314.5	54137.6	46687.2	44754.7	-0.3273	0.1235	-0.0034	0.9791	0	9	150	3	1230.96	3690.86	1.48	81.06	20135	20135	MS2	25/328	20180116_Lumos_RSLC3_Stadlmann_Penninger_IMBA_mESC_TMT_PNGaseF_HILIC_15.raw
Uncharacterized protein KIAA1522 OS=Mus musculus GN=Kiaa1522 PE=1 SV=1 - [K1522_MOUSE]	A2A7S8	QQPQLPRPPTAGGSSGVGAVSCPPSSAGTWGSGLSPGGSR	1	N-Term(TMT10); C22(Carbamidomethyl)		HCD	1				124	3.08437e-10	58619.1	59903.9	67010.5	69162.2	61887	58947.4	-0.2003	0.0326	-0.0279	0.5741	0	23	89	4	1005.51	4019	1.12	118.19	32255	32255	MS2	33/448	20180116_Lumos_RSLC3_Stadlmann_Penninger_IMBA_mESC_TMT_PNGaseF_HILIC_13.raw
Uncharacterized protein KIAA1522 OS=Mus musculus GN=Kiaa1522 PE=1 SV=1 - [K1522_MOUSE]	A2A7S8	QQPQLPRPPTAGGSSGVGAVSCPPSSAGTWGSGLSPGGSR	1	N-Term(TMT10); C22(Carbamidomethyl)		HCD	1				107	1.52939e-08	50755.7	51902.9	58281.5	63816.3	53937.2	47669.9	-0.2502	0.1643	0.0149	0.8946	0	6	102	4	1005.51	4019.01	3.13	117.6	32076	32076	MS2	31/448	20180116_Lumos_RSLC3_Stadlmann_Penninger_IMBA_mESC_TMT_PNGaseF_HILIC_13.raw
Calmodulin-binding transcription activator 1 OS=Mus musculus GN=Camta1 PE=2 SV=1 - [CMTA1_MOUSE]|Calmodulin-binding transcription activator 1 (Fragment) OS=Mus musculus GN=Camta1 PE=1 SV=1 - [B0QZL6_MOUSE]	A2A891;B0QZL6	QASGGGGSGSGSGSGAGGGQAQCASGAGTLGSCFESR	2	N-Term(TMT10); C23(Carbamidomethyl); C33(Carbamidomethyl)		HCD	1				136	1.71835e-12	19670.4	24018	21751.4	23932.5	20909.2	16878.6	-0.0644	0.7334	0.2093	0.425	0	100	150	3	1150.18	3448.52	3.25	87.7	22100	22100	MS2	30/426	20180116_Lumos_RSLC3_Stadlmann_Penninger_IMBA_mESC_TMT_PNGaseF_HILIC_15.raw
E3 ubiquitin-protein ligase HUWE1 OS=Mus musculus GN=Huwe1 PE=1 SV=1 - [A2AFQ0_MOUSE]	A2AFQ0	QSSDFDTQSGFSLNSQVFAADGAPAETSTTGTSQGEGASTPEETR	1	N-Term(TMT10)		HCD	1				110	2.25639e-09	9678.08	11552.8	12115.7	13049.7	10182.5	11111	-0.2453	0.2448	-0.0043	0.9797	0	100	150	4	1196.53	4783.11	-9.34	145.8	40143	40143	MS2	32/524	20180116_Lumos_RSLC3_Stadlmann_Penninger_IMBA_mESC_TMT_PNGaseF_HILIC_13.raw
E3 ubiquitin-protein ligase HUWE1 OS=Mus musculus GN=Huwe1 PE=1 SV=1 - [A2AFQ0_MOUSE]	A2AFQ0	QSSDFDTQSGFSLNSQVFAADGAPAETSTTGTSQGEGASTPEETR	1	N-Term(TMT10); N14(Deamidated)	N14(Deamidated): 100	HCD	1				85	8.06813e-07	2292.67	2095.25	3559.84	4941.37	2801.08	2822.55	-0.9541	0.2003	-0.358	0.0976	0	19	150	4	1196.79	4784.15	2.07	182.34	48519	48519	MS2	26/524	20180116_Lumos_RSLC3_Stadlmann_Penninger_IMBA_mESC_TMT_PNGaseF_HILIC_14.raw
E3 ubiquitin-protein ligase HUWE1 OS=Mus musculus GN=Huwe1 PE=1 SV=1 - [A2AFQ0_MOUSE]	A2AFQ0	QSSDFDTQSGFSLNSQVFAADGAPAETSTTGTSQGEGASTPEETR	1	N-Term(TMT10); N14(Deamidated)	N14(Deamidated): 100	HCD	1				65	0.000100336	11130.2	10005.7	10900.9	12685.7	10951	10126.6	-0.1583	0.3837	0.004	0.9708	0	0	150	4	1196.8	4784.17	5.13	130.42	34935	34935	MS2	26/524	20180116_Lumos_RSLC3_Stadlmann_Penninger_IMBA_mESC_TMT_PNGaseF_HILIC_14.raw
E3 ubiquitin-protein ligase HUWE1 OS=Mus musculus GN=Huwe1 PE=1 SV=1 - [A2AFQ0_MOUSE]	A2AFQ0	QSSDFDTQSGFSLNSQVFAADGAPAETSTTGTSQGEGASTPEETR	1	N-Term(TMT10); N14(Deamidated)	N14(Deamidated): 100	HCD	1				54	0.000936312	4364.79	6057.57	6563.28	6829.9	5587.21	5021.36	-0.3618	0.3242	-0.0255	0.9314	0	0	150	3	1595.38	4784.14	-0.27	147.59	39671	39671	MS2	20/524	20180116_Lumos_RSLC3_Stadlmann_Penninger_IMBA_mESC_TMT_PNGaseF_HILIC_14.raw
E3 ubiquitin-protein ligase HUWE1 OS=Mus musculus GN=Huwe1 PE=1 SV=1 - [A2AFQ0_MOUSE]	A2AFQ0	QSSDFDTQSGFSLNSQVFAADGAPAETSTTGTSQGEGASTPEETR	1	N-Term(TMT10)		HCD	1				47	0.00694915	11659	9189.01	13804.9	12186.6	12067.2	9570.46	-0.3181	0.2431	-0.0536	0.843	0	53	150	4	1196.55	4783.17	3.22	130.17	34863	34863	MS2	21/524	20180116_Lumos_RSLC3_Stadlmann_Penninger_IMBA_mESC_TMT_PNGaseF_HILIC_14.raw
MAP7 domain-containing protein 2 OS=Mus musculus GN=Map7d2 PE=1 SV=1 - [MA7D2_MOUSE]	A2AG50	SGGNGGGGGGGGGGGGGYGGSGGGGGGAGVPSEGAAK	1	N-Term(TMT10); K37(TMT10)		HCD	1				67	4.63496e-05	41318.1	41745.1	35743.5	34378.8	21868.1	21436.3	0.2443	0.0479	0.9397	0.0002	0	69	150	3	1036.49	3107.46	1.39	71.49	17271	17271	MS2	24/418	20180116_Lumos_RSLC3_Stadlmann_Penninger_IMBA_mESC_TMT_PNGaseF_HILIC_15.raw
MAP7 domain-containing protein 2 OS=Mus musculus GN=Map7d2 PE=1 SV=1 - [MA7D2_MOUSE]	A2AG50	SGGNGGGGGGGGGGGGGYGGSGGGGGGAGVPSEGAAK	1	N-Term(TMT10); N4(Deamidated); K37(TMT10)	N4(Deamidated): 100	HCD	1				19	2.21406	27384.9	27523.3	23921.8	21536.8	18137.9	17930.8	0.2725	0.1563	0.6063	0.0005	0	0	150	3	1036.82	3108.45	4.45	74.29	18086	18086	MS2	7/418	20180116_Lumos_RSLC3_Stadlmann_Penninger_IMBA_mESC_TMT_PNGaseF_HILIC_15.raw
Mediator of RNA polymerase II transcription subunit 12 OS=Mus musculus GN=Med12 PE=1 SV=1 - [MED12_MOUSE]|Mediator of RNA polymerase II transcription subunit 12 OS=Mus musculus GN=Med12 PE=1 SV=1 - [A2AGH8_MOUSE]|Mediator of RNA polymerase II transcription subunit 12 OS=Mus musculus GN=Med12 PE=1 SV=1 - [A2AGH9_MOUSE]	A2AGH6;A2AGH8;A2AGH9	STSILPEQQQQQQQQQQQQQQQQQQQQQQQQQQQQQQQQQYHIR	3	N-Term(TMT10)		HCD	1				46	0.0297556	1962.63	1700.67	1950.38	1494.85	1921.31	2091.53	0.0885	0.7271	-0.1315	0.3954	0		150	5	1154.96	5770.79	-1.31	83.9	18831	18831	MS2	18/428	20180116_Lumos_RSLC3_Stadlmann_Penninger_IMBA_mESC_TMT_PNGaseF_HILIC_19.raw
Mediator of RNA polymerase II transcription subunit 12 OS=Mus musculus GN=Med12 PE=1 SV=1 - [MED12_MOUSE]|Mediator of RNA polymerase II transcription subunit 12 OS=Mus musculus GN=Med12 PE=1 SV=1 - [A2AGH8_MOUSE]|Mediator of RNA polymerase II transcription subunit 12 OS=Mus musculus GN=Med12 PE=1 SV=1 - [A2AGH9_MOUSE]	A2AGH6;A2AGH8;A2AGH9	STSILPEQQQQQQQQQQQQQQQQQQQQQQQQQQQQQQQQQYHIR	3	N-Term(TMT10)		HCD	1				15	42.7849	726.16	866.414	100	100	100	100	2.9933	0.0639	2.9933	0.0639	0	0	150	4	1443.46	5770.81	2.78	82.16	18406	18406	MS2	7/428	20180116_Lumos_RSLC3_Stadlmann_Penninger_IMBA_mESC_TMT_PNGaseF_HILIC_19.raw
Activating molecule in BECN1-regulated autophagy protein 1 OS=Mus musculus GN=Ambra1 PE=1 SV=1 - [AMRA1_MOUSE]	A2AH22	ELPQPALSSSSPVPIPVPLASNEGPTMHCNVTNNSHLPEGDGSNRGEAAGPSGEPQNR	1	N-Term(TMT10); C29(Carbamidomethyl)		HCD	1				12	80.179	17593.4	20039.1	22251.8	22049	20332.2	19648.7	-0.2354	0.2218	-0.0873	0.5075	1	74	150	5	1237.61	6184.03	9.29	127.45	34081	34081	MS2	14/670	20180116_Lumos_RSLC3_Stadlmann_Penninger_IMBA_mESC_TMT_PNGaseF_HILIC_14.raw
Activating molecule in BECN1-regulated autophagy protein 1 OS=Mus musculus GN=Ambra1 PE=1 SV=1 - [AMRA1_MOUSE]	A2AH22	NPTTSVTSQGTQTLALQLQNAETQTEREEEEPGAASSGPGEGEGSEYGGSGEDALSR	1	N-Term(TMT10); N20(Deamidated)	N20(Deamidated): 100	HCD	1				107	1.8031e-08	6341.29	6938.19	6048.15	8802.62	6311.85	7289.22	-0.1613	0.6697	-0.0345	0.81	1	0	150	4	1507.2	6025.79	4.62	142.37	39201	39201	MS2	32/666	20180116_Lumos_RSLC3_Stadlmann_Penninger_IMBA_mESC_TMT_PNGaseF_HILIC_13.raw
Activating molecule in BECN1-regulated autophagy protein 1 OS=Mus musculus GN=Ambra1 PE=1 SV=1 - [AMRA1_MOUSE]	A2AH22	NPTTSVTSQGTQTLALQLQNAETQTEREEEEPGAASSGPGEGEGSEYGGSGEDALSR	1	N-Term(TMT10); N1(Deamidated); N20(Deamidated)	N1(Deamidated): 100; N20(Deamidated): 100	HCD	1				19	9.43145	19764	20164.8	21130.7	23277.6	19665.5	17165	-0.1534	0.2759	0.1165	0.4286	1	24	150	6	1005.3	6026.79	6.52	142.31	39182	39182	MS2	12/666	20180116_Lumos_RSLC3_Stadlmann_Penninger_IMBA_mESC_TMT_PNGaseF_HILIC_13.raw
Activating molecule in BECN1-regulated autophagy protein 1 OS=Mus musculus GN=Ambra1 PE=1 SV=1 - [AMRA1_MOUSE]	A2AH22	NPTTSVTSQGTQTLALQLQNAETQTEREEEEPGAASSGPGEGEGSEYGGSGEDALSR	1	N-Term(TMT10); N1(Deamidated); N20(Deamidated)	N1(Deamidated): 100; N20(Deamidated): 100	HCD	1				16	16.4324	8968.62	11390.8	13364.2	12290	11480.4	9660.27	-0.3335	0.2379	-0.0543	0.8223	1	73	150	5	1206.16	6026.76	2.05	145.12	39969	39969	MS2	10/666	20180116_Lumos_RSLC3_Stadlmann_Penninger_IMBA_mESC_TMT_PNGaseF_HILIC_13.raw
Activating molecule in BECN1-regulated autophagy protein 1 OS=Mus musculus GN=Ambra1 PE=1 SV=1 - [AMRA1_MOUSE]	A2AH22	SSTSSSSSDNQGPSVEGTDLEFEDFEDNGDR	1	N-Term(TMT10); N10(Deamidated); N28(Deamidated)	N10(Deamidated): 100; N28(Deamidated): 100	HCD	1				36	0.00368532	14951.4	15452.4	18219	21785.7	18246.6	16837	-0.3959	0.2208	-0.2065	0.1556	0	59	150	3	1176.16	3526.47	3.8	140.76	38728	38728	MS2	11/340	20180116_Lumos_RSLC3_Stadlmann_Penninger_IMBA_mESC_TMT_PNGaseF_HILIC_13.raw
Protein Sec16a OS=Mus musculus GN=Sec16a PE=1 SV=1 - [A2AIX1_MOUSE]|Protein Sec16a OS=Mus musculus GN=Sec16a PE=1 SV=1 - [E9QAT4_MOUSE]	A2AIX1;E9QAT4	AAVAPPDATSGNLEQPPDNMETPCAPQACPLPLSTTGEAGQLVSNTAGTPLDTVRPVPDK	2	N-Term(TMT10); N12(Deamidated); N19(Deamidated); M20(Oxidation); C24(Carbamidomethyl); C29(Carbamidomethyl); N45(Deamidated); K60(TMT10)	N12(Deamidated): 100; N19(Deamidated): 100; M20(Oxidation): 100; N45(Deamidated): 100	HCD	1				15	48.2377	9216.77	11288.7	11546.3	10727.5	11117.2	7495.41	-0.1193	0.546	0.1397	0.7043	0	51	150	5	1320.65	6599.24	3.74	157.03	44306	44306	MS2	13/672	20180116_Lumos_RSLC3_Stadlmann_Penninger_IMBA_mESC_TMT_PNGaseF_HILIC_12.raw
Protein Sec16a OS=Mus musculus GN=Sec16a PE=1 SV=1 - [A2AIX1_MOUSE]|Protein Sec16a OS=Mus musculus GN=Sec16a PE=1 SV=1 - [E9QAT4_MOUSE]	A2AIX1;E9QAT4	QIDSSPVGGETDEVTGSQNCCSSLSQPSTPSPPKPTGVFQTSANSSFEPVK	2	N-Term(TMT10); N19(Deamidated); C20(Carbamidomethyl); C21(Carbamidomethyl); K34(TMT10); K51(TMT10)	N19(Deamidated): 100	HCD	1				119	1.51366e-09	22524.7	22412.3	24407.4	24896.5	25556.7	22097.4	-0.1338	0.0593	-0.0847	0.5761	0	0	150	5	1200.59	5998.93	4.16	137.21	36847	36847	MS2	27/590	20180116_Lumos_RSLC3_Stadlmann_Penninger_IMBA_mESC_TMT_PNGaseF_HILIC_14.raw
Protein Sec16a OS=Mus musculus GN=Sec16a PE=1 SV=1 - [A2AIX1_MOUSE]|Protein Sec16a OS=Mus musculus GN=Sec16a PE=1 SV=1 - [E9QAT4_MOUSE]	A2AIX1;E9QAT4	QIDSSPVGGETDEVTGSQNCCSSLSQPSTPSPPKPTGVFQTSANSSFEPVK	2	N-Term(TMT10); N19(Deamidated); C20(Carbamidomethyl); C21(Carbamidomethyl); K34(TMT10); N44(Deamidated); K51(TMT10)	N19(Deamidated): 100; N44(Deamidated): 100	HCD	1				64	0.000532025	21395.9	21438.6	20876.5	20237.8	17820.1	20759.9	0.0591	0.225	0.1509	0.3849	0	65	150	5	1200.79	5999.94	8.3	137.28	36869	36869	MS2	14/590	20180116_Lumos_RSLC3_Stadlmann_Penninger_IMBA_mESC_TMT_PNGaseF_HILIC_14.raw
Endoplasmic reticulum mannosyl-oligosaccharide 1,2-alpha-mannosidase OS=Mus musculus GN=Man1b1 PE=1 SV=1 - [MA1B1_MOUSE]|Endoplasmic reticulum mannosyl-oligosaccharide 1,2-alpha-mannosidase (Fragment) OS=Mus musculus GN=Man1b1 PE=1 SV=1 - [A2AJ14_MOUSE]	A2AJ15;A2AJ14	AQQEENTQR	2	N-Term(TMT10); T7(HexNA)	N6(HexNAc): 50; T7(HexNAc): 50	HCD	1	771.291	id=HexNAc3.Hex1_O-Glycan	0.96	33	0.0222953	12899.1	8352.44	12830.8	12057.1	14396.2	11115.8	-0.2279	0.569	-0.2636	0.5334	0	0	150	3	512.588	1535.75	0	33.94	6571	6571	MS2	1984-07-01	20180116_Lumos_RSLC3_Stadlmann_Penninger_IMBA_mESC_TMT_PNGaseF_HILIC_15.raw
Endoplasmic reticulum mannosyl-oligosaccharide 1,2-alpha-mannosidase OS=Mus musculus GN=Man1b1 PE=1 SV=1 - [MA1B1_MOUSE]|Endoplasmic reticulum mannosyl-oligosaccharide 1,2-alpha-mannosidase (Fragment) OS=Mus musculus GN=Man1b1 PE=1 SV=1 - [A2AJ14_MOUSE]	A2AJ15;A2AJ14	AQQEENTQR	2	N-Term(TMT10); T7(HexNA)	N6(HexNAc): 50; T7(HexNAc): 50	HCD	1	771.291	id=HexNAc3.Hex1_O-Glycan	0.95	26	0.110203	5079.37	5622.02	4280.5	5343.27	6214.45	5257.99	0.1531	0.4885	-0.1004	0.5718	0	0	150	3	512.589	1535.75	1.43	33.84	6500	6500	MS2	1984-07-01	20180116_Lumos_RSLC3_Stadlmann_Penninger_IMBA_mESC_TMT_PNGaseF_HILIC_16.raw
Endoplasmic reticulum mannosyl-oligosaccharide 1,2-alpha-mannosidase OS=Mus musculus GN=Man1b1 PE=1 SV=1 - [MA1B1_MOUSE]|Endoplasmic reticulum mannosyl-oligosaccharide 1,2-alpha-mannosidase (Fragment) OS=Mus musculus GN=Man1b1 PE=1 SV=1 - [A2AJ14_MOUSE]	A2AJ15;A2AJ14	AQQEENTQR	2	N-Term(TMT10); T7(HexNA)	T7(HexNAc): 99.73	HCD	1	771.291	id=HexNAc3.Hex1_O-Glycan	0.93	22	0.271539	7096.32	5939.33	6731.94	7983.25	5242.08	6058.35	-0.1748	0.4288	0.2061	0.3568	0	0	150	3	512.588	1535.75	-1.2	21.95	4119	4119	MS2	1984-07-01	20180116_Lumos_RSLC3_Stadlmann_Penninger_IMBA_mESC_TMT_PNGaseF_HILIC_14.raw
Probable C-mannosyltransferase DPY19L4 OS=Mus musculus GN=Dpy19l4 PE=2 SV=1 - [D19L4_MOUSE]|Probable C-mannosyltransferase DPY19L4 (Fragment) OS=Mus musculus GN=Dpy19l4 PE=1 SV=2 - [A2AJQ1_MOUSE]|Probable C-mannosyltransferase DPY19L4 OS=Mus musculus GN=Dpy19l4 PE=1 SV=1 - [D6RI72_MOUSE]	A2AJQ3;A2AJQ1;D6RI72	GVYELTHNNK	3	N-Term(TMT10); N9(HexNA); K10(TMT10)	T6(HexNAc): 49.97; N8(HexNAc): 49.97	HCD	1	1378.48	id=HexNAc2.Hex6_N-Glycan	0.73	35	0.0418208	160836	152303	159000	158667	30598.6	41893.2	-0.0207	0.6894	2.1109	0.0047	0	8	150	3	612.668	1835.99	-0.64	67.95	16250	16250	MS2	1980-06-01	20180116_Lumos_RSLC3_Stadlmann_Penninger_IMBA_mESC_TMT_PNGaseF_HILIC_15.raw
Probable C-mannosyltransferase DPY19L4 OS=Mus musculus GN=Dpy19l4 PE=2 SV=1 - [D19L4_MOUSE]|Probable C-mannosyltransferase DPY19L4 (Fragment) OS=Mus musculus GN=Dpy19l4 PE=1 SV=2 - [A2AJQ1_MOUSE]|Probable C-mannosyltransferase DPY19L4 OS=Mus musculus GN=Dpy19l4 PE=1 SV=1 - [D6RI72_MOUSE]	A2AJQ3;A2AJQ1;D6RI72	GVYELTHNNK	3	N-Term(TMT10); N8(Deamidated); N9(HexNA); K10(TMT10)	N8(Deamidated): 100; N9(HexNAc): 100	HCD	1	1378.48	id=HexNAc2.Hex6_N-Glycan	0.59	31	0.130287	24898.1	28317	33036.7	34414	26355.9	24673.5	-0.342	0.1133	0.0605	0.6421	0	0	150	3	612.999	1836.98	3.84	74.89	18264	18264	MS2	1980-08-01	20180116_Lumos_RSLC3_Stadlmann_Penninger_IMBA_mESC_TMT_PNGaseF_HILIC_15.raw
Probable C-mannosyltransferase DPY19L4 OS=Mus musculus GN=Dpy19l4 PE=2 SV=1 - [D19L4_MOUSE]|Probable C-mannosyltransferase DPY19L4 (Fragment) OS=Mus musculus GN=Dpy19l4 PE=1 SV=2 - [A2AJQ1_MOUSE]|Probable C-mannosyltransferase DPY19L4 OS=Mus musculus GN=Dpy19l4 PE=1 SV=1 - [D6RI72_MOUSE]	A2AJQ3;A2AJQ1;D6RI72	GVYELTHNNK	3	N-Term(TMT10); N9(HexNA); K10(TMT10)	T6(HexNAc): 33.33; N8(HexNAc): 33.33; N9(HexNAc): 33.33	HCD	1	1378.48	id=HexNAc2.Hex6_N-Glycan	0.92	14	5.35568	49961	46683.2	57414.3	57427.2	32018.6	29580.9	-0.2489	0.1134	0.6498	0.0169	0	26	150	4	459.753	1835.99	-0.01	68.46	16749	16749	MS2	1980-06-01	20180116_Lumos_RSLC3_Stadlmann_Penninger_IMBA_mESC_TMT_PNGaseF_HILIC_14.raw
Probable C-mannosyltransferase DPY19L4 OS=Mus musculus GN=Dpy19l4 PE=2 SV=1 - [D19L4_MOUSE]|Probable C-mannosyltransferase DPY19L4 (Fragment) OS=Mus musculus GN=Dpy19l4 PE=1 SV=2 - [A2AJQ1_MOUSE]|Probable C-mannosyltransferase DPY19L4 OS=Mus musculus GN=Dpy19l4 PE=1 SV=1 - [D6RI72_MOUSE]	A2AJQ3;A2AJQ1;D6RI72	GVYELTHNNK	3	N-Term(TMT10); N8(Deamidated); N9(HexNA); K10(TMT10)	N8(Deamidated): 100; N9(HexNAc): 100	HCD	1	1378.48	id=HexNAc2.Hex6_N-Glycan	0.92	14	6.50353	33241.9	37452	38829.9	36988.8	26126.3	24033.4	-0.101	0.4231	0.4951	0.0823	0	59	150	3	612.996	1836.97	-0.55	73.09	18095	18095	MS2	1980-08-01	20180116_Lumos_RSLC3_Stadlmann_Penninger_IMBA_mESC_TMT_PNGaseF_HILIC_14.raw
Probable C-mannosyltransferase DPY19L4 OS=Mus musculus GN=Dpy19l4 PE=2 SV=1 - [D19L4_MOUSE]|Probable C-mannosyltransferase DPY19L4 (Fragment) OS=Mus musculus GN=Dpy19l4 PE=1 SV=2 - [A2AJQ1_MOUSE]|Probable C-mannosyltransferase DPY19L4 OS=Mus musculus GN=Dpy19l4 PE=1 SV=1 - [D6RI72_MOUSE]	A2AJQ3;A2AJQ1;D6RI72	GVYELTHNNK	3	N-Term(TMT10); N9(HexNA); K10(TMT10)	N8(HexNAc): 49.97; N9(HexNAc): 49.97	HCD	1	1540.53	id=HexNAc2.Hex7_N-Glycan	0.76	35	0.0412298	40213.8	40041.4	42545.9	41366.8	13824.4	14795.5	-0.0643	0.1922	1.4876	0.0096	0	45	150	3	612.668	1835.99	0.31	67.67	16171	16171	MS2	1980-08-01	20180116_Lumos_RSLC3_Stadlmann_Penninger_IMBA_mESC_TMT_PNGaseF_HILIC_15.raw
Probable C-mannosyltransferase DPY19L4 OS=Mus musculus GN=Dpy19l4 PE=2 SV=1 - [D19L4_MOUSE]|Probable C-mannosyltransferase DPY19L4 (Fragment) OS=Mus musculus GN=Dpy19l4 PE=1 SV=2 - [A2AJQ1_MOUSE]|Probable C-mannosyltransferase DPY19L4 OS=Mus musculus GN=Dpy19l4 PE=1 SV=1 - [D6RI72_MOUSE]	A2AJQ3;A2AJQ1;D6RI72	GVYELTHNNK	3	N-Term(TMT10); N9(HexNA); K10(TMT10)	T6(HexNAc): 99.78	HCD	1	1702.58	id=HexNAc2.Hex8_N-Glycan	1.29	41	0.0129009	33386.1	30248.8	28446.7	29467.3	6822.75	8750.21	0.1359	0.2993	2.0308	0.0114	0	51	150	3	612.668	1835.99	-0.34	67.43	16196	16196	MS2	1980-08-01	20180116_Lumos_RSLC3_Stadlmann_Penninger_IMBA_mESC_TMT_PNGaseF_HILIC_16.raw
Probable C-mannosyltransferase DPY19L4 OS=Mus musculus GN=Dpy19l4 PE=2 SV=1 - [D19L4_MOUSE]|Probable C-mannosyltransferase DPY19L4 (Fragment) OS=Mus musculus GN=Dpy19l4 PE=1 SV=2 - [A2AJQ1_MOUSE]|Probable C-mannosyltransferase DPY19L4 OS=Mus musculus GN=Dpy19l4 PE=1 SV=1 - [D6RI72_MOUSE]	A2AJQ3;A2AJQ1;D6RI72	GVYELTHNNK	3	N-Term(TMT10); N9(HexNA); K10(TMT10)	N8(HexNAc): 49.97; N9(HexNAc): 49.97	HCD	1	1864.63	id=HexNAc2.Hex9_N-Glycan	1.19	43	0.00772101	59089.7	59622.6	56163.1	50458.3	2843.51	5955.74	0.155	0.2784	3.7539	0.015	0	0	150	3	612.671	1836	4	66.71	15926	15926	MS2	1980-08-01	20180116_Lumos_RSLC3_Stadlmann_Penninger_IMBA_mESC_TMT_PNGaseF_HILIC_17.raw
Probable C-mannosyltransferase DPY19L4 OS=Mus musculus GN=Dpy19l4 PE=2 SV=1 - [D19L4_MOUSE]|Probable C-mannosyltransferase DPY19L4 (Fragment) OS=Mus musculus GN=Dpy19l4 PE=1 SV=2 - [A2AJQ1_MOUSE]|Probable C-mannosyltransferase DPY19L4 OS=Mus musculus GN=Dpy19l4 PE=1 SV=1 - [D6RI72_MOUSE]	A2AJQ3;A2AJQ1;D6RI72	GVYELTHNNK	3	N-Term(TMT10); N9(HexNA); K10(TMT10)	N9(HexNAc): 99.68	HCD	1	1864.63	id=HexNAc2.Hex9_N-Glycan	0.94	22	0.91689	32207.5	32025.3	19124.1	20815.1	4450.71	4378.47	0.6855	0.042	2.863	0.0004	0	13	150	4	459.752	1835.99	-1.62	66.73	15933	15933	MS2	1980-08-01	20180116_Lumos_RSLC3_Stadlmann_Penninger_IMBA_mESC_TMT_PNGaseF_HILIC_17.raw
Probable C-mannosyltransferase DPY19L4 OS=Mus musculus GN=Dpy19l4 PE=2 SV=1 - [D19L4_MOUSE]|Probable C-mannosyltransferase DPY19L4 (Fragment) OS=Mus musculus GN=Dpy19l4 PE=1 SV=2 - [A2AJQ1_MOUSE]|Probable C-mannosyltransferase DPY19L4 OS=Mus musculus GN=Dpy19l4 PE=1 SV=1 - [D6RI72_MOUSE]	A2AJQ3;A2AJQ1;D6RI72	GVYELTHNNK	3	N-Term(TMT10); N9(HexNA); K10(TMT10)	N9(HexNAc): 99.85	HCD	1	2026.69	id=HexNAc2.Hex10_N-Glycan	0.72	19	1.99906	27075.5	23695.4	24844.6	23986.1	1647.7	1890.24	0.0562	0.668	3.843	0.0445	0	0	150	3	612.67	1836	2.56	66.53	15869	15869	MS2	1980-05-01	20180116_Lumos_RSLC3_Stadlmann_Penninger_IMBA_mESC_TMT_PNGaseF_HILIC_17.raw
Arginine/serine-rich protein PNISR OS=Mus musculus GN=Pnisr PE=1 SV=1 - [PNISR_MOUSE]|Arginine/serine-rich protein PNISR OS=Mus musculus GN=Pnisr PE=1 SV=1 - [A2AJT5_MOUSE]	A2AJT4;A2AJT5	TSSSSSSVSSSSYSSSSGSSCTSSR	2	N-Term(TMT10); C21(Carbamidomethyl)		HCD	1				102	1.47619e-09	10610.7	11012	9666.34	9490.68	8817.34	9035.57	0.1747	0.0655	0.2764	0.0292	0	19	150	3	884.719	2652.14	1.25	50.04	11137	11137	MS2	26/238	20180116_Lumos_RSLC3_Stadlmann_Penninger_IMBA_mESC_TMT_PNGaseF_HILIC_16.raw
Arginine/serine-rich protein PNISR OS=Mus musculus GN=Pnisr PE=1 SV=1 - [PNISR_MOUSE]|Arginine/serine-rich protein PNISR OS=Mus musculus GN=Pnisr PE=1 SV=1 - [A2AJT5_MOUSE]|Arginine/serine-rich protein PNISR OS=Mus musculus GN=Pnisr PE=1 SV=1 - [A2AJT3_MOUSE]	A2AJT4;A2AJT5;A2AJT3	EASGQQSIVEQPPGMMPNGQDMSAMESGPNNHGNFQGDSNFNR	3	N-Term(TMT10); N18(Deamidated); M25(Oxidation)	M15(Oxidation): 25; M16(Oxidation): 25; N18(Deamidated): 100; M22(Oxidation): 25; M25(Oxidation): 25	HCD	1				73	5.944e-06	11601.6	10730.2	13916.1	12605.4	10710.4	10899.6	-0.2481	0.1349	0.0474	0.5571	0	0	150	4	1210.28	4838.09	1.56	125.88	33653	33653	MS2	23/488	20180116_Lumos_RSLC3_Stadlmann_Penninger_IMBA_mESC_TMT_PNGaseF_HILIC_14.raw
Arginine/serine-rich protein PNISR OS=Mus musculus GN=Pnisr PE=1 SV=1 - [PNISR_MOUSE]|Arginine/serine-rich protein PNISR OS=Mus musculus GN=Pnisr PE=1 SV=1 - [A2AJT5_MOUSE]|Arginine/serine-rich protein PNISR OS=Mus musculus GN=Pnisr PE=1 SV=1 - [A2AJT3_MOUSE]	A2AJT4;A2AJT5;A2AJT3	EASGQQSIVEQPPGMMPNGQDMSAMESGPNNHGNFQGDSNFNR	3	N-Term(TMT10); N18(Deamidated); M25(Oxidation)	M15(Oxidation): 25; M16(Oxidation): 25; N18(Deamidated): 100; M22(Oxidation): 25; M25(Oxidation): 25	HCD	1				61	0.000104031	13377.1	13706.3	16482.3	17850.3	12013.7	14062.7	-0.3422	0.1034	0.0547	0.7092	0	0	150	4	1210.28	4838.11	6.01	115.52	30669	30669	MS2	30/488	20180116_Lumos_RSLC3_Stadlmann_Penninger_IMBA_mESC_TMT_PNGaseF_HILIC_14.raw
Arginine/serine-rich protein PNISR OS=Mus musculus GN=Pnisr PE=1 SV=1 - [PNISR_MOUSE]|Arginine/serine-rich protein PNISR OS=Mus musculus GN=Pnisr PE=1 SV=1 - [A2AJT5_MOUSE]|Arginine/serine-rich protein PNISR OS=Mus musculus GN=Pnisr PE=1 SV=1 - [A2AJT3_MOUSE]	A2AJT4;A2AJT5;A2AJT3	EASGQQSIVEQPPGMMPNGQDMSAMESGPNNHGNFQGDSNFNR	3	N-Term(TMT10); M15(Oxidation); N18(Deamidated)	M15(Oxidation): 99.64; N18(Deamidated): 100	HCD	1				60	0.000125122	15474.2	14002.5	15795.2	17462.9	14937.8	15060	-0.1741	0.2331	-0.0253	0.7834	0	8	150	4	1210.28	4838.1	4.49	126.15	33735	33735	MS2	24/488	20180116_Lumos_RSLC3_Stadlmann_Penninger_IMBA_mESC_TMT_PNGaseF_HILIC_14.raw
Arginine/serine-rich protein PNISR OS=Mus musculus GN=Pnisr PE=1 SV=1 - [PNISR_MOUSE]|Arginine/serine-rich protein PNISR OS=Mus musculus GN=Pnisr PE=1 SV=1 - [A2AJT5_MOUSE]|Arginine/serine-rich protein PNISR OS=Mus musculus GN=Pnisr PE=1 SV=1 - [A2AJT3_MOUSE]	A2AJT4;A2AJT5;A2AJT3	EASGQQSIVEQPPGMMPNGQDMSAMESGPNNHGNFQGDSNFNR	3	N-Term(TMT10); M16(Oxidation); N18(Deamidated); N30(Deamidated)	M15(Oxidation): 49.83; M16(Oxidation): 49.83; N18(Deamidated): 100; N30(Deamidated): 99.65	HCD	1				51	0.00102494	11466.3	13137.5	14252.3	15009.1	14335.6	11621.6	-0.2501	0.1782	-0.0773	0.7196	0	19	150	4	1210.53	4839.09	6.58	118.39	31519	31519	MS2	22/488	20180116_Lumos_RSLC3_Stadlmann_Penninger_IMBA_mESC_TMT_PNGaseF_HILIC_14.raw
Arginine/serine-rich protein PNISR OS=Mus musculus GN=Pnisr PE=1 SV=1 - [PNISR_MOUSE]|Arginine/serine-rich protein PNISR OS=Mus musculus GN=Pnisr PE=1 SV=1 - [A2AJT5_MOUSE]|Arginine/serine-rich protein PNISR OS=Mus musculus GN=Pnisr PE=1 SV=1 - [A2AJT3_MOUSE]	A2AJT4;A2AJT5;A2AJT3	EASGQQSIVEQPPGMMPNGQDMSAMESGPNNHGNFQGDSNFNR	3	N-Term(TMT10); M16(Oxidation); N18(Deamidated); N30(Deamidated)	M15(Oxidation): 49.8; M16(Oxidation): 49.8; N18(Deamidated): 100; N30(Deamidated): 99.6	HCD	1				33	0.0613223	11842.6	10948.3	13376.6	12405.8	11115.5	9570.39	-0.1779	0.1525	0.1398	0.3842	0	84	150	4	1210.53	4839.11	9.31	130.58	34983	34983	MS2	18/488	20180116_Lumos_RSLC3_Stadlmann_Penninger_IMBA_mESC_TMT_PNGaseF_HILIC_14.raw
Arginine/serine-rich protein PNISR OS=Mus musculus GN=Pnisr PE=1 SV=1 - [PNISR_MOUSE]|Arginine/serine-rich protein PNISR OS=Mus musculus GN=Pnisr PE=1 SV=1 - [A2AJT5_MOUSE]|Arginine/serine-rich protein PNISR OS=Mus musculus GN=Pnisr PE=1 SV=1 - [A2AJT3_MOUSE]	A2AJT4;A2AJT5;A2AJT3	EASGQQSIVEQPPGMMPNGQDMSAMESGPNNHGNFQGDSNFNR	3	N-Term(TMT10); N18(Deamidated); N30(Deamidated)	N18(Deamidated): 99.35; N30(Deamidated): 99.35	HCD	1				26	0.274454	14661.7	14400.8	17484.1	17341.7	14094.3	12511.4	-0.261	0.0078	0.1274	0.3591	0	13	150	4	1206.53	4823.09	4.84	128.18	34285	34285	MS2	24/488	20180116_Lumos_RSLC3_Stadlmann_Penninger_IMBA_mESC_TMT_PNGaseF_HILIC_14.raw
Arginine/serine-rich protein PNISR OS=Mus musculus GN=Pnisr PE=1 SV=1 - [PNISR_MOUSE]|Arginine/serine-rich protein PNISR OS=Mus musculus GN=Pnisr PE=1 SV=1 - [A2AJT5_MOUSE]|Arginine/serine-rich protein PNISR OS=Mus musculus GN=Pnisr PE=1 SV=1 - [A2AJT3_MOUSE]	A2AJT4;A2AJT5;A2AJT3	EASGQQSIVEQPPGMMPNGQDMSAMESGPNNHGNFQGDSNFNR	3	N-Term(TMT10); M25(Oxidation); N31(Deamidated); N34(Deamidated)	M15(Oxidation): 49.77; M16(Oxidation): 49.77; N18(Deamidated): 100; N30(Deamidated): 50; N31(Deamidated): 50	HCD	1				24	0.389973	11161.5	11712.1	12992.6	12324.9	11500.5	9159.71	-0.1465	0.1101	0.1468	0.5138	0	100	150	4	1210.52	4839.07	1.94	122.07	32557	32557	MS2	10/488	20180116_Lumos_RSLC3_Stadlmann_Penninger_IMBA_mESC_TMT_PNGaseF_HILIC_14.raw
Arginine/serine-rich protein PNISR OS=Mus musculus GN=Pnisr PE=1 SV=1 - [PNISR_MOUSE]|Arginine/serine-rich protein PNISR OS=Mus musculus GN=Pnisr PE=1 SV=1 - [A2AJT5_MOUSE]|Arginine/serine-rich protein PNISR OS=Mus musculus GN=Pnisr PE=1 SV=1 - [A2AJT3_MOUSE]	A2AJT4;A2AJT5;A2AJT3	EASGQQSIVEQPPGMMPNGQDMSAMESGPNNHGNFQGDSNFNR	3	N-Term(TMT10); N18(Deamidated); M25(Oxidation); N30(Deamidated)	M15(Oxidation): 49.86; M16(Oxidation): 49.86; N18(Deamidated): 100; N30(Deamidated): 50; N31(Deamidated): 50	HCD	1				11	7.43793	18678.3	18361	20907.6	21757.2	21522.1	19266.4	-0.204	0.0662	-0.1391	0.3406	0	45	150	4	1210.52	4839.07	2.65	128.39	34344	34344	MS2	13/488	20180116_Lumos_RSLC3_Stadlmann_Penninger_IMBA_mESC_TMT_PNGaseF_HILIC_14.raw
Heterogeneous nuclear ribonucleoprotein A3 OS=Mus musculus GN=Hnrnpa3 PE=1 SV=1 - [A2AL12_MOUSE]	A2AL12	GGNFGGRGGYDGYNEGGNFGGGNYGGGGNYNDFGNYSGQQQSNYGPMK	1	N-Term(TMT10); N3(Deamidated); N14(Deamidated); N18(Deamidated); N23(Deamidated); N29(Deamidated); N31(Deamidated); N35(Deamidated); K48(TMT10)	N3(Deamidated): 100; N14(Deamidated): 100; N18(Deamidated): 100; N23(Deamidated): 100; N29(Deamidated): 100; N31(Deamidated): 100; N35(Deamidated): 100	HCD	1				35	0.010733	8552.53	9421.03	9253.07	9459.44	10324.4	6993.94	-0.0581	0.5482	0.0536	0.8773	1	8	150	4	1333.05	5329.19	-1.01	162.78	41926	41926	MS2	8/528	20180116_Lumos_RSLC3_Stadlmann_Penninger_IMBA_mESC_TMT_PNGaseF_HILIC_17.raw
Heterogeneous nuclear ribonucleoprotein A3 OS=Mus musculus GN=Hnrnpa3 PE=1 SV=1 - [A2AL12_MOUSE]	A2AL12	GGNFGGRGGYDGYNEGGNFGGGNYGGGGNYNDFGNYSGQQQSNYGPMK	1	N-Term(TMT10); N14(Deamidated); N18(Deamidated); N23(Deamidated); N29(Deamidated); N31(Deamidated); N35(Deamidated); K48(TMT10)	N3(Deamidated): 85.71; N14(Deamidated): 85.71; N18(Deamidated): 85.71; N23(Deamidated): 85.71; N29(Deamidated): 85.71; N31(Deamidated): 85.71; N35(Deamidated): 85.71	HCD	1				33	0.0145414	8248.59	10142.4	9521.4	11356	8847.15	7623.08	-0.1829	0.4453	0.1591	0.4968	1	14	150	4	1332.8	5328.18	-4.84	162.74	41917	41917	MS2	8/528	20180116_Lumos_RSLC3_Stadlmann_Penninger_IMBA_mESC_TMT_PNGaseF_HILIC_17.raw
Heterogeneous nuclear ribonucleoprotein A3 OS=Mus musculus GN=Hnrnpa3 PE=1 SV=1 - [A2AL12_MOUSE]	A2AL12	GGNFGGRGGYDGYNEGGNFGGGNYGGGGNYNDFGNYSGQQQSNYGPMK	1	N-Term(TMT10); N3(Deamidated); N14(Deamidated); N18(Deamidated); N23(Deamidated); N29(Deamidated); N31(Deamidated); N35(Deamidated); K48(TMT10)	N3(Deamidated): 99.95; N14(Deamidated): 99.95; N18(Deamidated): 99.95; N23(Deamidated): 99.95; N29(Deamidated): 99.95; N31(Deamidated): 99.95; N35(Deamidated): 99.95	HCD	1				29	0.0375117	5823.31	4785.57	6448.62	8001.94	5921.25	4415.94	-0.4459	0.1944	0.0374	0.897	1	58	150	4	1333.05	5329.18	-3.12	160.46	41390	41390	MS2	7/528	20180116_Lumos_RSLC3_Stadlmann_Penninger_IMBA_mESC_TMT_PNGaseF_HILIC_17.raw
Heterogeneous nuclear ribonucleoprotein A3 OS=Mus musculus GN=Hnrnpa3 PE=1 SV=1 - [A2AL12_MOUSE]	A2AL12	GGNFGGRGGYDGYNEGGNFGGGNYGGGGNYNDFGNYSGQQQSNYGPMK	1	N-Term(TMT10); N14(Deamidated); N18(Deamidated); N23(Deamidated); N29(Deamidated); N31(Deamidated); N35(Deamidated); N43(Deamidated); K48(TMT10)	N3(Deamidated): 85.76; N14(Deamidated): 85.76; N18(Deamidated): 85.76; N23(Deamidated): 85.76; N29(Deamidated): 85.76; N31(Deamidated): 85.76; N35(Deamidated): 85.76; N43(Deamidated): 99.68	HCD	1				24	0.11096	3730.73	3498.86	3616.37	4415.48	2917.99	3328.12	-0.1518	0.4924	0.211	0.2049	1	12	150	5	1066.64	5329.18	-3.41	159.8	41255	41255	MS2	6/528	20180116_Lumos_RSLC3_Stadlmann_Penninger_IMBA_mESC_TMT_PNGaseF_HILIC_17.raw
Heterogeneous nuclear ribonucleoprotein A3 OS=Mus musculus GN=Hnrnpa3 PE=1 SV=1 - [A2AL12_MOUSE]	A2AL12	GGNFGGRGGYDGYNEGGNFGGGNYGGGGNYNDFGNYSGQQQSNYGPMK	1	N-Term(TMT10); N14(Deamidated); N18(Deamidated); N23(Deamidated); N29(Deamidated); N31(Deamidated); N35(Deamidated); K48(TMT10)	N3(Deamidated): 83.38; N14(Deamidated): 83.38; N18(Deamidated): 83.38; N23(Deamidated): 83.38; N29(Deamidated): 83.38; N31(Deamidated): 83.38; N35(Deamidated): 99.71	HCD	1				18	0.571612	7535.73	7293.01	7379.46	9512.79	8067.45	6963.89	-0.188	0.5094	-0.0196	0.885	1	7	150	4	1332.81	5328.2	-1.27	160.79	41473	41473	MS2	7/528	20180116_Lumos_RSLC3_Stadlmann_Penninger_IMBA_mESC_TMT_PNGaseF_HILIC_17.raw
Heterogeneous nuclear ribonucleoprotein A3 OS=Mus musculus GN=Hnrnpa3 PE=1 SV=1 - [A2AL12_MOUSE]	A2AL12	GGNFGGRGGYDGYNEGGNFGGGNYGGGGNYNDFGNYSGQQQSNYGPMK	1	N-Term(TMT10); N18(Deamidated); N23(Deamidated); N29(Deamidated); N31(Deamidated); N35(Deamidated); N43(Deamidated); K48(TMT10)	N3(Deamidated): 75; N14(Deamidated): 75; N18(Deamidated): 75; N23(Deamidated): 75; N29(Deamidated): 75; N31(Deamidated): 75; N35(Deamidated): 75; N43(Deamidated): 75	HCD	1				14	1.20327	2983.86	2245.13	2823.09	3090.07	2655.18	2723.76	-0.1774	0.5184	-0.0408	0.8726	1	38	150	5	1066.44	5328.19	-3.04	157.06	41192	41192	MS2	5/528	20180116_Lumos_RSLC3_Stadlmann_Penninger_IMBA_mESC_TMT_PNGaseF_HILIC_16.raw
Heterogeneous nuclear ribonucleoprotein A3 OS=Mus musculus GN=Hnrnpa3 PE=1 SV=1 - [A2AL12_MOUSE]	A2AL12	GGNFGGRGGYDGYNEGGNFGGGNYGGGGNYNDFGNYSGQQQSNYGPMK	1	N-Term(TMT10); N14(Deamidated); N18(Deamidated); N23(Deamidated); N29(Deamidated); N31(Deamidated); N35(Deamidated); N43(Deamidated); K48(TMT10)	N3(Deamidated): 87.5; N14(Deamidated): 87.5; N18(Deamidated): 87.5; N23(Deamidated): 87.5; N29(Deamidated): 87.5; N31(Deamidated): 87.5; N35(Deamidated): 87.5; N43(Deamidated): 87.5	HCD	1				14	1.35301	2339	3449.24	3215.65	3932.07	2561.9	1554.71	-0.3044	0.427	0.4917	0.3817	1	12	150	5	1066.64	5329.19	-0.66	157.02	41183	41183	MS2	5/528	20180116_Lumos_RSLC3_Stadlmann_Penninger_IMBA_mESC_TMT_PNGaseF_HILIC_16.raw
Heterogeneous nuclear ribonucleoprotein A3 OS=Mus musculus GN=Hnrnpa3 PE=1 SV=1 - [A2AL12_MOUSE]	A2AL12	GGNFGGRGGYDGYNEGGNFGGGNYGGGGNYNDFGNYSGQQQSNYGPMK	1	N-Term(TMT10); N3(Deamidated); N14(Deamidated); N18(Deamidated); N23(Deamidated); N29(Deamidated); N31(Deamidated); N35(Deamidated); M47(Oxidation); K48(TMT10)	N3(Deamidated): 99.95; N14(Deamidated): 99.95; N18(Deamidated): 99.95; N23(Deamidated): 99.95; N29(Deamidated): 99.95; N31(Deamidated): 99.95; N35(Deamidated): 99.95; M47(Oxidation): 100	HCD	1				13	1.1744	5710.35	6689.92	7186.6	8751.34	7045.21	6597.64	-0.3621	0.219	-0.1378	0.4084	1	72	150	4	1337.05	5345.17	-3.99	150.67	39769	39769	MS2	5/528	20180116_Lumos_RSLC3_Stadlmann_Penninger_IMBA_mESC_TMT_PNGaseF_HILIC_16.raw
Heterogeneous nuclear ribonucleoprotein A3 OS=Mus musculus GN=Hnrnpa3 PE=1 SV=1 - [A2AL12_MOUSE]	A2AL12	GGNFGGRGGYDGYNEGGNFGGGNYGGGGNYNDFGNYSGQQQSNYGPMK	1	N-Term(TMT10); N14(Deamidated); N18(Deamidated); N23(Deamidated); N29(Deamidated); N31(Deamidated); N35(Deamidated); N43(Deamidated); K48(TMT10)	N3(Deamidated): 98.57; N14(Deamidated): 98.57; N18(Deamidated): 98.57; N23(Deamidated): 98.57; N29(Deamidated): 98.57; N31(Deamidated): 98.57; N35(Deamidated): 98.57	HCD	1				13	1.38287	3286.67	4517.12	4438.23	4401.36	3372.25	3355.02	-0.1798	0.5545	0.2142	0.5424	1	0	150	5	1066.64	5329.18	-2.49	157.29	41770	41770	MS2	5/528	20180116_Lumos_RSLC3_Stadlmann_Penninger_IMBA_mESC_TMT_PNGaseF_HILIC_15.raw
Heterogeneous nuclear ribonucleoprotein A3 OS=Mus musculus GN=Hnrnpa3 PE=1 SV=1 - [A2AL12_MOUSE]	A2AL12	GGNFGGRGGYDGYNEGGNFGGGNYGGGGNYNDFGNYSGQQQSNYGPMK	1	N-Term(TMT10); N3(Deamidated); N14(Deamidated); N18(Deamidated); N23(Deamidated); N29(Deamidated); N31(Deamidated); N35(Deamidated); N43(Deamidated); K48(TMT10)	N3(Deamidated): 100; N14(Deamidated): 100; N18(Deamidated): 100; N23(Deamidated): 100; N29(Deamidated): 100; N31(Deamidated): 100; N35(Deamidated): 100; N43(Deamidated): 100	HCD	1				13	1.89509	2909.25	2608.56	2558.33	3040.36	3668.05	2460.2	-0.021	0.902	-0.1514	0.7024	1	10	150	5	1066.84	5330.19	2.75	157.08	41196	41196	MS2	5/528	20180116_Lumos_RSLC3_Stadlmann_Penninger_IMBA_mESC_TMT_PNGaseF_HILIC_16.raw
Heterogeneous nuclear ribonucleoprotein A3 OS=Mus musculus GN=Hnrnpa3 PE=1 SV=1 - [A2AL12_MOUSE]	A2AL12	GGNFGGRGGYDGYNEGGNFGGGNYGGGGNYNDFGNYSGQQQSNYGPMK	1	N-Term(TMT10); N18(Deamidated); N23(Deamidated); N29(Deamidated); N31(Deamidated); N35(Deamidated); N43(Deamidated); K48(TMT10)	N3(Deamidated): 75; N14(Deamidated): 75; N18(Deamidated): 75; N23(Deamidated): 75; N29(Deamidated): 75; N31(Deamidated): 75; N35(Deamidated): 75; N43(Deamidated): 75	HCD	1				12	1.89302	3120.76	3106.79	4226.79	3663.1	3417.25	3464.87	-0.3413	0.2079	-0.1442	0.0323	1	0	150	5	1066.44	5328.19	-3.73	162.82	41939	41939	MS2	5/528	20180116_Lumos_RSLC3_Stadlmann_Penninger_IMBA_mESC_TMT_PNGaseF_HILIC_17.raw
Heterogeneous nuclear ribonucleoprotein A3 OS=Mus musculus GN=Hnrnpa3 PE=1 SV=1 - [A2AL12_MOUSE]	A2AL12	GGNFGGRGGYDGYNEGGNFGGGNYGGGGNYNDFGNYSGQQQSNYGPMK	1	N-Term(TMT10); N14(Deamidated); N18(Deamidated); N23(Deamidated); N29(Deamidated); N31(Deamidated); N35(Deamidated); N43(Deamidated); K48(TMT10)	N3(Deamidated): 85.74; N14(Deamidated): 85.74; N18(Deamidated): 85.74; N23(Deamidated): 85.74; N29(Deamidated): 85.74; N31(Deamidated): 85.74; N35(Deamidated): 85.74; N43(Deamidated): 99.79	HCD	1				11	2.20378	3413.43	3602.47	3318.71	4341.38	2972.61	3456.77	-0.1267	0.6415	0.1259	0.4257	1	28	150	5	1066.64	5329.18	-3.41	160.47	41393	41393	MS2	5/528	20180116_Lumos_RSLC3_Stadlmann_Penninger_IMBA_mESC_TMT_PNGaseF_HILIC_17.raw
Heterogeneous nuclear ribonucleoprotein A3 OS=Mus musculus GN=Hnrnpa3 PE=1 SV=1 - [A2AL12_MOUSE]	A2AL12	GGNFGGRGGYDGYNEGGNFGGGNYGGGGNYNDFGNYSGQQQSNYGPMK	1	N-Term(TMT10); N3(Deamidated); N14(Deamidated); N18(Deamidated); N23(Deamidated); N29(Deamidated); N31(Deamidated); N35(Deamidated); M47(Oxidation); K48(TMT10)	N3(Deamidated): 98.08; N14(Deamidated): 98.08; N18(Deamidated): 98.08; N23(Deamidated): 98.08; N29(Deamidated): 98.08; N31(Deamidated): 98.08; N35(Deamidated): 98.08; M47(Oxidation): 100	HCD	1				11	2.99851	5384.82	5221.24	7925.96	6524.74	5766.89	4007.78	-0.4463	0.2185	0.1178	0.7189	1	14	150	4	1337.06	5345.2	2.59	150.77	40053	40053	MS2	7/528	20180116_Lumos_RSLC3_Stadlmann_Penninger_IMBA_mESC_TMT_PNGaseF_HILIC_15.raw
Heterogeneous nuclear ribonucleoprotein A3 OS=Mus musculus GN=Hnrnpa3 PE=1 SV=1 - [A2AL12_MOUSE]	A2AL12	GGNFGGRGGYDGYNEGGNFGGGNYGGGGNYNDFGNYSGQQQSNYGPMK	1	N-Term(TMT10); N3(Deamidated); N14(Deamidated); N18(Deamidated); N23(Deamidated); N29(Deamidated); N31(Deamidated); N35(Deamidated); M47(Oxidation); K48(TMT10)	N3(Deamidated): 97.51; N14(Deamidated): 97.51; N18(Deamidated): 99.92; N23(Deamidated): 99.92; N29(Deamidated): 99.92; N31(Deamidated): 99.92; N35(Deamidated): 99.92; M47(Oxidation): 100	HCD	1				10	3.02373	18318.3	15130.8	17213.6	19307.3	15348.2	14264.6	-0.1268	0.5163	0.1757	0.4297	1	0	150	4	1337.05	5345.19	-0.33	150.81	40530	40530	MS2	6/528	20180116_Lumos_RSLC3_Stadlmann_Penninger_IMBA_mESC_TMT_PNGaseF_HILIC_14.raw
Heterogeneous nuclear ribonucleoprotein A3 OS=Mus musculus GN=Hnrnpa3 PE=1 SV=1 - [A2AL12_MOUSE]	A2AL12	GGNFGGRGGYDGYNEGGNFGGGNYGGGGNYNDFGNYSGQQQSNYGPMK	1	N-Term(TMT10); N3(Deamidated); N14(Deamidated); N18(Deamidated); N23(Deamidated); N29(Deamidated); N31(Deamidated); N35(Deamidated); N43(Deamidated); K48(TMT10)	N3(Deamidated): 100; N14(Deamidated): 100; N18(Deamidated): 100; N23(Deamidated): 100; N29(Deamidated): 100; N31(Deamidated): 100; N35(Deamidated): 100; N43(Deamidated): 100	HCD	1				9	4.17426	3949.71	4668.81	4967.52	4598.16	4019.46	4780.98	-0.1504	0.395	-0.0301	0.8781	1	9	150	5	1066.84	5330.2	3.21	162.79	41929	41929	MS2	5/528	20180116_Lumos_RSLC3_Stadlmann_Penninger_IMBA_mESC_TMT_PNGaseF_HILIC_17.raw
Heterogeneous nuclear ribonucleoprotein A3 OS=Mus musculus GN=Hnrnpa3 PE=1 SV=1 - [A2AL12_MOUSE]	A2AL12	GGNFGGRGGYDGYNEGGNFGGGNYGGGGNYNDFGNYSGQQQSNYGPMK	1	N-Term(TMT10); N3(Deamidated); N14(Deamidated); N18(Deamidated); N23(Deamidated); N29(Deamidated); N31(Deamidated); N35(Deamidated); M47(Oxidation); K48(TMT10)	N3(Deamidated): 99.96; N14(Deamidated): 99.96; N18(Deamidated): 99.96; N23(Deamidated): 99.96; N29(Deamidated): 99.96; N31(Deamidated): 99.96; N35(Deamidated): 99.96; M47(Oxidation): 100	HCD	1				9	3.0908	13836.8	13074.2	16550.2	16427.4	13569.9	14667	-0.2933	0.0732	-0.0694	0.4362	1	0	150	4	1337.05	5345.18	-2.25	151.04	40590	40590	MS2	6/528	20180116_Lumos_RSLC3_Stadlmann_Penninger_IMBA_mESC_TMT_PNGaseF_HILIC_14.raw
Heterogeneous nuclear ribonucleoprotein A3 OS=Mus musculus GN=Hnrnpa3 PE=1 SV=1 - [A2AL12_MOUSE]	A2AL12	GGYDGYNEGGNFGGGNYGGGGNYNDFGNYSGQQQSNYGPMK	1	N-Term(TMT10); N16(Deamidated); K41(TMT10)	N16(Deamidated): 98.83	HCD	1				46	0.00258589	12458.6	13874.5	15692.9	15379.7	10647.8	12273.1	-0.2388	0.171	0.2002	0.2565	0	0	150	4	1170.26	4678.03	7.88	138.36	37159	37159	MS2	16/450	20180116_Lumos_RSLC3_Stadlmann_Penninger_IMBA_mESC_TMT_PNGaseF_HILIC_14.raw
Aspartyl/asparaginyl beta-hydroxylase OS=Mus musculus GN=Asph PE=1 SV=1 - [A2AL78_MOUSE]|Aspartyl/asparaginyl beta-hydroxylase OS=Mus musculus GN=Asph PE=1 SV=1 - [A2AL79_MOUSE]|Aspartate-beta-hydroxylase, isoform CRA_d OS=Mus musculus GN=Asph PE=1 SV=1 - [A2AL81_MOUSE]|Aspartyl/asparaginyl beta-hydroxylase (Fragment) OS=Mus musculus GN=Asph PE=1 SV=1 - [A2AL83_MOUSE]|Aspartyl/asparaginyl beta-hy…	A2AL78;A2AL79;A2AL81;A2AL83;A2AL85;Q3TU40;Q6P8S1;Q8BSY0	GGGGNSSSSGSGSGSGSGSPSTGSSGSSSSPGAR	8	N-Term(TMT10); N5(Deamidated)	N5(Deamidated): 100	HCD	1				148	3.98695e-14	22081.1	27978.3	26042.9	27912.5	27007.3	23451.9	-0.1081	0.6274	-0.0115	0.96	0	2	150	3	988.095	2962.27	0.73	38.56	7581	7581	MS2	27/370	20180116_Lumos_RSLC3_Stadlmann_Penninger_IMBA_mESC_TMT_PNGaseF_HILIC_17.raw
Aspartyl/asparaginyl beta-hydroxylase OS=Mus musculus GN=Asph PE=1 SV=1 - [A2AL78_MOUSE]|Aspartyl/asparaginyl beta-hydroxylase OS=Mus musculus GN=Asph PE=1 SV=1 - [A2AL79_MOUSE]|Aspartate-beta-hydroxylase, isoform CRA_d OS=Mus musculus GN=Asph PE=1 SV=1 - [A2AL81_MOUSE]|Aspartyl/asparaginyl beta-hydroxylase (Fragment) OS=Mus musculus GN=Asph PE=1 SV=1 - [A2AL83_MOUSE]|Aspartyl/asparaginyl beta-hy…	A2AL78;A2AL79;A2AL81;A2AL83;A2AL85;Q3TU40;Q6P8S1;Q8BSY0	GGGGNSSSSGSGSGSGSGSPSTGSSGSSSSPGAR	8	N-Term(TMT10)		HCD	1				134	1.27036e-12	10576.4	10342	9601.35	10757.5	10139.5	9906.69	0.0391	0.7132	0.0614	0.1185	0	0	150	3	987.766	2961.28	-0.44	32.91	6239	6239	MS2	27/370	20180116_Lumos_RSLC3_Stadlmann_Penninger_IMBA_mESC_TMT_PNGaseF_HILIC_16.raw
Aspartyl/asparaginyl beta-hydroxylase OS=Mus musculus GN=Asph PE=1 SV=1 - [A2AL78_MOUSE]|Aspartyl/asparaginyl beta-hydroxylase OS=Mus musculus GN=Asph PE=1 SV=1 - [A2AL79_MOUSE]|Aspartate-beta-hydroxylase, isoform CRA_d OS=Mus musculus GN=Asph PE=1 SV=1 - [A2AL81_MOUSE]|Aspartyl/asparaginyl beta-hydroxylase (Fragment) OS=Mus musculus GN=Asph PE=1 SV=1 - [A2AL83_MOUSE]|Aspartyl/asparaginyl beta-hy…	A2AL78;A2AL79;A2AL81;A2AL83;A2AL85;Q3TU40;Q6P8S1;Q8BSY0	GGGGNSSSSGSGSGSGSGSPSTGSSGSSSSPGAR	8	N-Term(TMT10)		HCD	1				126	7.6143e-12	7437.72	7901.59	8216.75	8220.04	6742.03	7488.5	-0.0997	0.2546	0.1082	0.3548	0	0	150	3	987.766	2961.28	-0.81	35.64	6664	6664	MS2	27/370	20180116_Lumos_RSLC3_Stadlmann_Penninger_IMBA_mESC_TMT_PNGaseF_HILIC_18.raw
Aspartyl/asparaginyl beta-hydroxylase OS=Mus musculus GN=Asph PE=1 SV=1 - [A2AL78_MOUSE]|Aspartyl/asparaginyl beta-hydroxylase OS=Mus musculus GN=Asph PE=1 SV=1 - [A2AL79_MOUSE]|Aspartate-beta-hydroxylase, isoform CRA_d OS=Mus musculus GN=Asph PE=1 SV=1 - [A2AL81_MOUSE]|Aspartyl/asparaginyl beta-hydroxylase (Fragment) OS=Mus musculus GN=Asph PE=1 SV=1 - [A2AL83_MOUSE]|Aspartyl/asparaginyl beta-hy…	A2AL78;A2AL79;A2AL81;A2AL83;A2AL85;Q3TU40;Q6P8S1;Q8BSY0	GGGGNSSSSGSGSGSGSGSPSTGSSGSSSSPGAR	8	N-Term(TMT10)		HCD	1				123	1.77094e-11	7471.36	7700.08	8965.31	9735.63	8109.78	7970.44	-0.3018	0.1141	-0.0839	0.0996	0	0	150	3	987.766	2961.28	-0.13	33.1	6342	6342	MS2	24/370	20180116_Lumos_RSLC3_Stadlmann_Penninger_IMBA_mESC_TMT_PNGaseF_HILIC_15.raw
Aspartyl/asparaginyl beta-hydroxylase OS=Mus musculus GN=Asph PE=1 SV=1 - [A2AL78_MOUSE]|Aspartyl/asparaginyl beta-hydroxylase OS=Mus musculus GN=Asph PE=1 SV=1 - [A2AL79_MOUSE]|Aspartate-beta-hydroxylase, isoform CRA_d OS=Mus musculus GN=Asph PE=1 SV=1 - [A2AL81_MOUSE]|Aspartyl/asparaginyl beta-hydroxylase (Fragment) OS=Mus musculus GN=Asph PE=1 SV=1 - [A2AL83_MOUSE]|Aspartyl/asparaginyl beta-hy…	A2AL78;A2AL79;A2AL81;A2AL83;A2AL85;Q3TU40;Q6P8S1;Q8BSY0	GGGGNSSSSGSGSGSGSGSPSTGSSGSSSSPGAR	8	N-Term(TMT10)		HCD	1				121	3.05486e-11	3578.45	3719.08	4191.81	4222.41	2653.49	3702.98	-0.2054	0.0686	0.1992	0.5333	0	0	150	3	987.768	2961.29	1.47	32.99	5475	5475	MS2	25/370	20180116_Lumos_RSLC3_Stadlmann_Penninger_IMBA_mESC_TMT_PNGaseF_HILIC_19.raw
Aspartyl/asparaginyl beta-hydroxylase OS=Mus musculus GN=Asph PE=1 SV=1 - [A2AL78_MOUSE]|Aspartyl/asparaginyl beta-hydroxylase OS=Mus musculus GN=Asph PE=1 SV=1 - [A2AL79_MOUSE]|Aspartate-beta-hydroxylase, isoform CRA_d OS=Mus musculus GN=Asph PE=1 SV=1 - [A2AL81_MOUSE]|Aspartyl/asparaginyl beta-hydroxylase (Fragment) OS=Mus musculus GN=Asph PE=1 SV=1 - [A2AL83_MOUSE]|Aspartyl/asparaginyl beta-hy…	A2AL78;A2AL79;A2AL81;A2AL83;A2AL85;Q3TU40;Q6P8S1;Q8BSY0	GGGGNSSSSGSGSGSGSGSPSTGSSGSSSSPGAR	8	N-Term(TMT10)		HCD	1				118	6.00281e-11	1816.48	2075.64	2117.81	2556.6	2378.23	2287.78	-0.2642	0.2915	-0.2616	0.1764	0	2	150	3	987.768	2961.29	0.92	23.79	4014	4014	MS2	25/370	20180116_Lumos_RSLC3_Stadlmann_Penninger_IMBA_mESC_TMT_PNGaseF_HILIC_17.raw
Aspartyl/asparaginyl beta-hydroxylase OS=Mus musculus GN=Asph PE=1 SV=1 - [A2AL78_MOUSE]|Aspartyl/asparaginyl beta-hydroxylase OS=Mus musculus GN=Asph PE=1 SV=1 - [A2AL79_MOUSE]|Aspartate-beta-hydroxylase, isoform CRA_d OS=Mus musculus GN=Asph PE=1 SV=1 - [A2AL81_MOUSE]|Aspartyl/asparaginyl beta-hydroxylase (Fragment) OS=Mus musculus GN=Asph PE=1 SV=1 - [A2AL83_MOUSE]|Aspartyl/asparaginyl beta-hy…	A2AL78;A2AL79;A2AL81;A2AL83;A2AL85;Q3TU40;Q6P8S1;Q8BSY0	GGGGNSSSSGSGSGSGSGSPSTGSSGSSSSPGAR	8	N-Term(TMT10)		HCD	1				113	1.69496e-10	1685.87	1384.44	1949.25	2497.81	1699.76	2771.85	-0.5345	0.1942	-0.5424	0.4053	0	0	150	3	987.767	2961.29	0.24	22.14	3505	3505	MS2	26/370	20180116_Lumos_RSLC3_Stadlmann_Penninger_IMBA_mESC_TMT_PNGaseF_HILIC_18.raw
Aspartyl/asparaginyl beta-hydroxylase OS=Mus musculus GN=Asph PE=1 SV=1 - [A2AL78_MOUSE]|Aspartyl/asparaginyl beta-hydroxylase OS=Mus musculus GN=Asph PE=1 SV=1 - [A2AL79_MOUSE]|Aspartate-beta-hydroxylase, isoform CRA_d OS=Mus musculus GN=Asph PE=1 SV=1 - [A2AL81_MOUSE]|Aspartyl/asparaginyl beta-hydroxylase (Fragment) OS=Mus musculus GN=Asph PE=1 SV=1 - [A2AL83_MOUSE]|Aspartyl/asparaginyl beta-hy…	A2AL78;A2AL79;A2AL81;A2AL83;A2AL85;Q3TU40;Q6P8S1;Q8BSY0	GGGGNSSSSGSGSGSGSGSPSTGSSGSSSSPGAR	8	N-Term(TMT10)		HCD	1				108	6.22152e-10	2248.43	2689.25	3339.5	2839.42	2898.16	2952.16	-0.3235	0.2057	-0.2447	0.2826	0	0	150	3	987.768	2961.29	0.98	21.5	3377	3377	MS2	23/370	20180116_Lumos_RSLC3_Stadlmann_Penninger_IMBA_mESC_TMT_PNGaseF_HILIC_18.raw
Aspartyl/asparaginyl beta-hydroxylase OS=Mus musculus GN=Asph PE=1 SV=1 - [A2AL78_MOUSE]|Aspartyl/asparaginyl beta-hydroxylase OS=Mus musculus GN=Asph PE=1 SV=1 - [A2AL79_MOUSE]|Aspartate-beta-hydroxylase, isoform CRA_d OS=Mus musculus GN=Asph PE=1 SV=1 - [A2AL81_MOUSE]|Aspartyl/asparaginyl beta-hydroxylase (Fragment) OS=Mus musculus GN=Asph PE=1 SV=1 - [A2AL83_MOUSE]|Aspartyl/asparaginyl beta-hy…	A2AL78;A2AL79;A2AL81;A2AL83;A2AL85;Q3TU40;Q6P8S1;Q8BSY0	GGGGNSSSSGSGSGSGSGSPSTGSSGSSSSPGAR	8	N-Term(TMT10); N5(Deamidated)	N5(Deamidated): 100	HCD	1				107	5.96959e-10	45018.2	47481.6	38854.1	39723.2	33769.4	30120.4	0.2353	0.0831	0.5339	0.0314	0	11	145	3	988.096	2962.27	1.16	38.55	7470	7470	MS2	27/370	20180116_Lumos_RSLC3_Stadlmann_Penninger_IMBA_mESC_TMT_PNGaseF_HILIC_18.raw
Aspartyl/asparaginyl beta-hydroxylase OS=Mus musculus GN=Asph PE=1 SV=1 - [A2AL78_MOUSE]|Aspartyl/asparaginyl beta-hydroxylase OS=Mus musculus GN=Asph PE=1 SV=1 - [A2AL79_MOUSE]|Aspartate-beta-hydroxylase, isoform CRA_d OS=Mus musculus GN=Asph PE=1 SV=1 - [A2AL81_MOUSE]|Aspartyl/asparaginyl beta-hydroxylase (Fragment) OS=Mus musculus GN=Asph PE=1 SV=1 - [A2AL83_MOUSE]|Aspartyl/asparaginyl beta-hy…	A2AL78;A2AL79;A2AL81;A2AL83;A2AL85;Q3TU40;Q6P8S1;Q8BSY0	GGGGNSSSSGSGSGSGSGSPSTGSSGSSSSPGAR	8	N-Term(TMT10)		HCD	1				96	6.77262e-09	2507.77	3454.35	2692.26	2585.14	2027.5	2395.06	0.176	0.6008	0.4309	0.3285	0	9	150	3	987.763	2961.28	-3.23	34.93	6580	6580	MS2	24/370	20180116_Lumos_RSLC3_Stadlmann_Penninger_IMBA_mESC_TMT_PNGaseF_HILIC_17.raw
Aspartyl/asparaginyl beta-hydroxylase OS=Mus musculus GN=Asph PE=1 SV=1 - [A2AL78_MOUSE]|Aspartyl/asparaginyl beta-hydroxylase OS=Mus musculus GN=Asph PE=1 SV=1 - [A2AL79_MOUSE]|Aspartate-beta-hydroxylase, isoform CRA_d OS=Mus musculus GN=Asph PE=1 SV=1 - [A2AL81_MOUSE]|Aspartyl/asparaginyl beta-hydroxylase (Fragment) OS=Mus musculus GN=Asph PE=1 SV=1 - [A2AL83_MOUSE]|Aspartyl/asparaginyl beta-hy…	A2AL78;A2AL79;A2AL81;A2AL83;A2AL85;Q3TU40;Q6P8S1;Q8BSY0	GGGGNSSSSGSGSGSGSGSPSTGSSGSSSSPGAR	8	N-Term(TMT10); N5(Deamidated)	N5(Deamidated): 100	HCD	1				93	1.26805e-08	4276.1	3461.16	3557.35	3904.27	4305.07	3354.84	0.0523	0.7968	0.0145	0.9565	0	45	150	3	988.095	2962.27	0.67	35.76	7020	7020	MS2	21/370	20180116_Lumos_RSLC3_Stadlmann_Penninger_IMBA_mESC_TMT_PNGaseF_HILIC_16.raw
Aspartyl/asparaginyl beta-hydroxylase OS=Mus musculus GN=Asph PE=1 SV=1 - [A2AL78_MOUSE]|Aspartyl/asparaginyl beta-hydroxylase OS=Mus musculus GN=Asph PE=1 SV=1 - [A2AL79_MOUSE]|Aspartate-beta-hydroxylase, isoform CRA_d OS=Mus musculus GN=Asph PE=1 SV=1 - [A2AL81_MOUSE]|Aspartyl/asparaginyl beta-hydroxylase (Fragment) OS=Mus musculus GN=Asph PE=1 SV=1 - [A2AL83_MOUSE]|Aspartyl/asparaginyl beta-hy…	A2AL78;A2AL79;A2AL81;A2AL83;A2AL85;Q3TU40;Q6P8S1;Q8BSY0	GGGGNSSSSGSGSGSGSGSPSTGSSGSSSSPGAR	8	N-Term(TMT10)		HCD	1				89	5.00071e-08	5361.88	5838.61	8047.98	6617.25	7193.46	5127.07	-0.3888	0.2239	-0.1375	0.6837	0	0	150	3	987.767	2961.29	0.79	21.73	3646	3646	MS2	19/370	20180116_Lumos_RSLC3_Stadlmann_Penninger_IMBA_mESC_TMT_PNGaseF_HILIC_17.raw
Aspartyl/asparaginyl beta-hydroxylase OS=Mus musculus GN=Asph PE=1 SV=1 - [A2AL78_MOUSE]|Aspartyl/asparaginyl beta-hydroxylase OS=Mus musculus GN=Asph PE=1 SV=1 - [A2AL79_MOUSE]|Aspartate-beta-hydroxylase, isoform CRA_d OS=Mus musculus GN=Asph PE=1 SV=1 - [A2AL81_MOUSE]|Aspartyl/asparaginyl beta-hydroxylase (Fragment) OS=Mus musculus GN=Asph PE=1 SV=1 - [A2AL83_MOUSE]|Aspartyl/asparaginyl beta-hy…	A2AL78;A2AL79;A2AL81;A2AL83;A2AL85;Q3TU40;Q6P8S1;Q8BSY0	GGGGNSSSSGSGSGSGSGSPSTGSSGSSSSPGAR	8	N-Term(TMT10); N5(Deamidated)	N5(Deamidated): 100	HCD	1				88	4.41698e-08	2372.15	1820.98	1439.2	1796.02	1067.49	1641.54	0.3742	0.3011	0.6303	0.2034	0	0	150	3	988.097	2962.28	2.21	25.92	4427	4427	MS2	22/370	20180116_Lumos_RSLC3_Stadlmann_Penninger_IMBA_mESC_TMT_PNGaseF_HILIC_17.raw
Aspartyl/asparaginyl beta-hydroxylase OS=Mus musculus GN=Asph PE=1 SV=1 - [A2AL78_MOUSE]|Aspartyl/asparaginyl beta-hydroxylase OS=Mus musculus GN=Asph PE=1 SV=1 - [A2AL79_MOUSE]|Aspartate-beta-hydroxylase, isoform CRA_d OS=Mus musculus GN=Asph PE=1 SV=1 - [A2AL81_MOUSE]|Aspartyl/asparaginyl beta-hydroxylase (Fragment) OS=Mus musculus GN=Asph PE=1 SV=1 - [A2AL83_MOUSE]|Aspartyl/asparaginyl beta-hy…	A2AL78;A2AL79;A2AL81;A2AL83;A2AL85;Q3TU40;Q6P8S1;Q8BSY0	GGGGNSSSSGSGSGSGSGSPSTGSSGSSSSPGAR	8	N-Term(TMT10); N5(Deamidated)	N5(Deamidated): 100	HCD	1				75	6.86801e-07	6822.24	5218.32	3334.05	3357.09	2459.01	1854.33	0.8476	0.1854	1.481	0.0977	0	18	150	3	988.094	2962.27	-0.26	38.75	7857	7857	MS2	18/370	20180116_Lumos_RSLC3_Stadlmann_Penninger_IMBA_mESC_TMT_PNGaseF_HILIC_16.raw
Aspartyl/asparaginyl beta-hydroxylase OS=Mus musculus GN=Asph PE=1 SV=1 - [A2AL78_MOUSE]|Aspartyl/asparaginyl beta-hydroxylase OS=Mus musculus GN=Asph PE=1 SV=1 - [A2AL79_MOUSE]|Aspartate-beta-hydroxylase, isoform CRA_d OS=Mus musculus GN=Asph PE=1 SV=1 - [A2AL81_MOUSE]|Aspartyl/asparaginyl beta-hydroxylase (Fragment) OS=Mus musculus GN=Asph PE=1 SV=1 - [A2AL83_MOUSE]|Aspartyl/asparaginyl beta-hy…	A2AL78;A2AL79;A2AL81;A2AL83;A2AL85;Q3TU40;Q6P8S1;Q8BSY0	GGGGNSSSSGSGSGSGSGSPSTGSSGSSSSPGAR	8	N-Term(TMT10); N5(Deamidated)	N5(Deamidated): 100	HCD	1				73	1.21883e-06	2452.3	1440.14	2198.95	2304.91	1832.2	1692.65	-0.2105	0.6538	0.1431	0.7784	0	0	150	3	988.096	2962.27	1.22	27.37	4725	4725	MS2	20/370	20180116_Lumos_RSLC3_Stadlmann_Penninger_IMBA_mESC_TMT_PNGaseF_HILIC_17.raw
Aspartyl/asparaginyl beta-hydroxylase OS=Mus musculus GN=Asph PE=1 SV=1 - [A2AL78_MOUSE]|Aspartyl/asparaginyl beta-hydroxylase OS=Mus musculus GN=Asph PE=1 SV=1 - [A2AL79_MOUSE]|Aspartate-beta-hydroxylase, isoform CRA_d OS=Mus musculus GN=Asph PE=1 SV=1 - [A2AL81_MOUSE]|Aspartyl/asparaginyl beta-hydroxylase (Fragment) OS=Mus musculus GN=Asph PE=1 SV=1 - [A2AL83_MOUSE]|Aspartyl/asparaginyl beta-hy…	A2AL78;A2AL79;A2AL81;A2AL83;A2AL85;Q3TU40;Q6P8S1;Q8BSY0	GGGGNSSSSGSGSGSGSGSPSTGSSGSSSSPGAR	8	N-Term(TMT10); N5(Deamidated)	N5(Deamidated): 100	HCD	1				68	4.10487e-06	3553.72	3795.69	4358.36	4405.69	3022.69	3285.63	-0.254	0.0976	0.2204	0.1012	0	23	150	4	741.323	2962.27	0.54	35.69	6795	6795	MS2	18/370	20180116_Lumos_RSLC3_Stadlmann_Penninger_IMBA_mESC_TMT_PNGaseF_HILIC_17.raw
Aspartyl/asparaginyl beta-hydroxylase OS=Mus musculus GN=Asph PE=1 SV=1 - [A2AL78_MOUSE]|Aspartyl/asparaginyl beta-hydroxylase OS=Mus musculus GN=Asph PE=1 SV=1 - [A2AL79_MOUSE]|Aspartate-beta-hydroxylase, isoform CRA_d OS=Mus musculus GN=Asph PE=1 SV=1 - [A2AL81_MOUSE]|Aspartyl/asparaginyl beta-hydroxylase (Fragment) OS=Mus musculus GN=Asph PE=1 SV=1 - [A2AL83_MOUSE]|Aspartyl/asparaginyl beta-hy…	A2AL78;A2AL79;A2AL81;A2AL83;A2AL85;Q3TU40;Q6P8S1;Q8BSY0	GGGGNSSSSGSGSGSGSGSPSTGSSGSSSSPGAR	8	N-Term(TMT10); N5(Deamidated)	N5(Deamidated): 100	HCD	1				63	1.32179e-05	2052.69	1499.86	1248.26	1208.97	1100.7	2007.69	0.5318	0.2963	0.1927	0.7238	0	18	150	3	988.096	2962.27	1.53	25.18	4275	4275	MS2	18/370	20180116_Lumos_RSLC3_Stadlmann_Penninger_IMBA_mESC_TMT_PNGaseF_HILIC_17.raw
Aspartyl/asparaginyl beta-hydroxylase OS=Mus musculus GN=Asph PE=1 SV=1 - [A2AL78_MOUSE]|Aspartyl/asparaginyl beta-hydroxylase OS=Mus musculus GN=Asph PE=1 SV=1 - [A2AL79_MOUSE]|Aspartate-beta-hydroxylase, isoform CRA_d OS=Mus musculus GN=Asph PE=1 SV=1 - [A2AL81_MOUSE]|Aspartyl/asparaginyl beta-hydroxylase (Fragment) OS=Mus musculus GN=Asph PE=1 SV=1 - [A2AL83_MOUSE]|Aspartyl/asparaginyl beta-hy…	A2AL78;A2AL79;A2AL81;A2AL83;A2AL85;Q3TU40;Q6P8S1;Q8BSY0	GGGGNSSSSGSGSGSGSGSPSTGSSGSSSSPGAR	8	N-Term(TMT10); N5(Deamidated)	N5(Deamidated): 100	HCD	1				37	0.00949268	3110.13	3349.99	4352.11	3821.74	2076.82	3080.52	-0.3395	0.1485	0.3249	0.4099	0	52	150	3	988.103	2962.29	8.21	33.67	6977	6977	MS2	8/370	20180116_Lumos_RSLC3_Stadlmann_Penninger_IMBA_mESC_TMT_PNGaseF_HILIC_14.raw
Aspartyl/asparaginyl beta-hydroxylase OS=Mus musculus GN=Asph PE=1 SV=1 - [A2AL78_MOUSE]|Aspartyl/asparaginyl beta-hydroxylase OS=Mus musculus GN=Asph PE=1 SV=1 - [A2AL79_MOUSE]|Aspartate-beta-hydroxylase, isoform CRA_d OS=Mus musculus GN=Asph PE=1 SV=1 - [A2AL81_MOUSE]|Aspartyl/asparaginyl beta-hydroxylase (Fragment) OS=Mus musculus GN=Asph PE=1 SV=1 - [A2AL83_MOUSE]|Aspartyl/asparaginyl beta-hy…	A2AL78;A2AL79;A2AL81;A2AL83;A2AL85;Q3TU40;Q6P8S1;Q8BSY0	GGGGNSSSSGSGSGSGSGSPSTGSSGSSSSPGAR	8	N-Term(TMT10); N5(Deamidated)	N5(Deamidated): 100	HCD	1				34	0.0116831	2347.77	1895.41	1301.42	694.937	945.498	100	1.0878	0.1065	2.021	0.1129	0	13	150	3	988.096	2962.27	1.1	27.13	4672	4672	MS2	8/370	20180116_Lumos_RSLC3_Stadlmann_Penninger_IMBA_mESC_TMT_PNGaseF_HILIC_17.raw
Aspartyl/asparaginyl beta-hydroxylase OS=Mus musculus GN=Asph PE=1 SV=1 - [A2AL78_MOUSE]|Aspartyl/asparaginyl beta-hydroxylase OS=Mus musculus GN=Asph PE=1 SV=1 - [A2AL79_MOUSE]|Aspartate-beta-hydroxylase, isoform CRA_d OS=Mus musculus GN=Asph PE=1 SV=1 - [A2AL81_MOUSE]|Aspartyl/asparaginyl beta-hydroxylase (Fragment) OS=Mus musculus GN=Asph PE=1 SV=1 - [A2AL83_MOUSE]|Aspartyl/asparaginyl beta-hy…	A2AL78;A2AL79;A2AL81;A2AL83;A2AL85;Q3TU40;Q6P8S1;Q8BSY0	GGGGNSSSSGSGSGSGSGSPSTGSSGSSSSPGARR	8	N-Term(TMT10)		HCD	1				99	1.08759e-08	100	913.361	887.287	862.629	893.243	1071.79	-0.7881	0.5314	-0.9554	0.4444	1	0	150	4	780.102	3117.39	-0.17	26.16	4319	4319	MS2	21/380	20180116_Lumos_RSLC3_Stadlmann_Penninger_IMBA_mESC_TMT_PNGaseF_HILIC_18.raw
Protein Shroom2 OS=Mus musculus GN=Shroom2 PE=1 SV=1 - [SHRM2_MOUSE]|Protein Shroom2 OS=Mus musculus GN=Shroom2 PE=1 SV=1 - [A7TU71_MOUSE]	A2ALU4;A7TU71	VMDNNTTVK	2	N-Term(TMT10); T7(HexNA); K9(TMT10)	N4(HexNAc): 33.28; N5(HexNAc): 33.28; T6(HexNAc): 33.28	HCD	1	1864.63	id=HexNAc2.Hex9_N-Glycan	0.61	12	9.01507	115174	110505	3228.54	4292.19	1471.95	2994.97	4.9073	0.0096	5.6589	0.0067	0	0	116	3	561.644	1682.92	7.43	87.17	21855	21855	MS2	1982-04-01	20180116_Lumos_RSLC3_Stadlmann_Penninger_IMBA_mESC_TMT_PNGaseF_HILIC_18.raw
Protein Shroom2 OS=Mus musculus GN=Shroom2 PE=1 SV=1 - [SHRM2_MOUSE]|Protein Shroom2 OS=Mus musculus GN=Shroom2 PE=1 SV=1 - [A7TU71_MOUSE]	A2ALU4;A7TU71	VMDNNTTVK	2	N-Term(TMT10); T7(HexNA); K9(TMT10)	N4(HexNAc): 33.28; N5(HexNAc): 33.28; T6(HexNAc): 33.28	HCD	1	1881.69	id=HexNAc4.Hex3.dHex2.NeuNAc1_N-Glycan	0.65	11	10.5316	36011.2	36942.1	12378	11864.9	8360.92	9008.12	1.5894	0.002	2.0705	0.0008	0	9	150	3	561.637	1682.9	-3.49	87.06	22019	22019	MS2	1982-04-01	20180116_Lumos_RSLC3_Stadlmann_Penninger_IMBA_mESC_TMT_PNGaseF_HILIC_17.raw
Protein AF-9 OS=Mus musculus GN=Mllt3 PE=1 SV=1 - [AF9_MOUSE]	A2AM29	SDSEQPSPASSSSSSSSSFTPSQTR	1	N-Term(TMT10)		HCD	1				32	0.0616519	35094	39600.6	44040.3	40415.8	38336.5	34476.3	-0.1772	0.2392	0.0368	0.7818	0	16	150	3	916.425	2747.26	6.03	72.45	17901	17901	MS2	19/278	20180116_Lumos_RSLC3_Stadlmann_Penninger_IMBA_mESC_TMT_PNGaseF_HILIC_14.raw
Ubiquitin-associated protein 2 OS=Mus musculus GN=Ubap2 PE=1 SV=1 - [A2AMY5_MOUSE]|Ubiquitin-associated protein 2 OS=Mus musculus GN=Ubap2 PE=1 SV=1 - [UBAP2_MOUSE]	A2AMY5;Q91VX2	IAYQSSASPPDSAPGSVANGHGGGR	2	N-Term(TMT10); N19(HexNA)	S16(HexNAc): 99.62	HCD	1				82	1.53989e-06	87605.3	87290.6	98472.5	100011	89585	83108.6	-0.1825	0.0344	0.0183	0.7913	0	15	124	3	924.783	2772.33	-1.79	73.17	18746	18746	MS2	23/256	20180116_Lumos_RSLC3_Stadlmann_Penninger_IMBA_mESC_TMT_PNGaseF_HILIC_12.raw
Ubiquitin-associated protein 2 OS=Mus musculus GN=Ubap2 PE=1 SV=1 - [A2AMY5_MOUSE]|Ubiquitin-associated protein 2 OS=Mus musculus GN=Ubap2 PE=1 SV=1 - [UBAP2_MOUSE]	A2AMY5;Q91VX2	IAYQSSASPPDSAPGSVANGHGGGR	2	N-Term(TMT10); S16(HexNA); N19(Deamidated)	S12(HexNAc): 99.62; N19(Deamidated): 100	HCD	1				57	0.000448544	114490	112281	132381	141239	118057	116711	-0.2709	0.1026	-0.05	0.1144	0	17	150	3	925.115	2773.33	3.03	78.3	20297	20297	MS2	19/256	20180116_Lumos_RSLC3_Stadlmann_Penninger_IMBA_mESC_TMT_PNGaseF_HILIC_12.raw
E3 ubiquitin-protein ligase UBR4 OS=Mus musculus GN=Ubr4 PE=1 SV=1 - [UBR4_MOUSE]|E3 ubiquitin-protein ligase UBR4 (Fragment) OS=Mus musculus GN=Ubr4 PE=1 SV=1 - [Z4YMA7_MOUSE]	A2AN08;Z4YMA7	CSASVPANPGVCGNCGENVYQCHK	2	N-Term(TMT10); C1(Carbamidomethyl); C12(Carbamidomethyl); C15(Carbamidomethyl); C22(Carbamidomethyl); K24(TMT10)		HCD	1				34	0.059276	108622	108258	98932.3	115192	99761.5	107158	0.0185	0.8931	0.0678	0.4062	0	52	150	3	1041.82	3123.44	4.21	85.77	22695	22695	MS2	13/246	20180116_Lumos_RSLC3_Stadlmann_Penninger_IMBA_mESC_TMT_PNGaseF_HILIC_12.raw
CDKN1A interacting zinc finger protein 1, isoform CRA_d OS=Mus musculus GN=Ciz1 PE=1 SV=1 - [A2AN61_MOUSE]|Protein Ciz1 (Fragment) OS=Mus musculus GN=Ciz1 PE=1 SV=1 - [F6XWQ4_MOUSE]|Protein Ciz1 OS=Mus musculus GN=Ciz1 PE=1 SV=1 - [Q3UUV0_MOUSE]|CDKN1A interacting zinc finger protein 1 OS=Mus musculus GN=Ciz1 PE=1 SV=1 - [Q8VEH2_MOUSE]|Protein Ciz1 (Fragment) OS=Mus musculus GN=Ciz1 PE=1 SV=7 - […	A2AN61;F6XWQ4;Q3UUV0;Q8VEH2;F6S5B6	TQDQPQTWPQGSVPPPEQASGPACATEPQLSSHAAEAGSDPDKALPEPVSAQSSEDR	5	N-Term(TMT10); C24(Carbamidomethyl); K43(TMT10)		HCD	1				25	3.88685	21105.1	18666.3	19143	23991.5	20628.6	16436.4	-0.1171	0.6174	0.1017	0.6446	1	100	150	5	1276.81	6380.01	-3.65	119.23	31411	31411	MS2	18/668	20180116_Lumos_RSLC3_Stadlmann_Penninger_IMBA_mESC_TMT_PNGaseF_HILIC_15.raw
Sickle tail protein OS=Mus musculus GN=Skt PE=1 SV=1 - [SKT_MOUSE]|Sickle tail protein OS=Mus musculus GN=Etl4 PE=1 SV=2 - [D3Z781_MOUSE]|Sickle tail protein OS=Mus musculus GN=Etl4 PE=1 SV=1 - [E9QAU4_MOUSE]	A2AQ25;D3Z781;E9QAU4	AAPTTSSSSSPPSPASPTSLNQGAR	3	N-Term(TMT10); S10(HexNA)	T5(HexNAc): 16.65; S6(HexNAc): 16.65; S7(HexNAc): 16.65; S8(HexNAc): 16.65; S9(HexNAc): 16.65; S10(HexNAc): 16.65	HCD	1				96	7.65427e-08	80762.7	81120.7	104793	101910	79016.8	76485.2	-0.3526	0.0381	0.058	0.2348	0	8	111	3	930.131	2788.38	-0.16	78.05	20040	20040	MS2	15/230	20180116_Lumos_RSLC3_Stadlmann_Penninger_IMBA_mESC_TMT_PNGaseF_HILIC_13.raw
Sickle tail protein OS=Mus musculus GN=Skt PE=1 SV=1 - [SKT_MOUSE]|Sickle tail protein OS=Mus musculus GN=Etl4 PE=1 SV=2 - [D3Z781_MOUSE]|Sickle tail protein OS=Mus musculus GN=Etl4 PE=1 SV=1 - [E9QAU4_MOUSE]	A2AQ25;D3Z781;E9QAU4	AAPTTSSSSSPPSPASPTSLNQGAR	3	N-Term(TMT10); N21(HexNA)	S10(HexNAc): 99.54	HCD	1				21	2.39486	98911.1	93368	102636	113192	96266.8	93064.2	-0.1667	0.2263	0.0223	0.7	0	67	105	3	930.131	2788.38	-0.09	78.12	20244	20244	MS2	9/230	20180116_Lumos_RSLC3_Stadlmann_Penninger_IMBA_mESC_TMT_PNGaseF_HILIC_12.raw
Peptidyl-prolyl cis-trans isomerase G OS=Mus musculus GN=Ppig PE=1 SV=1 - [PPIG_MOUSE]	A2AR02	SSSSSSSSDSDSSSDSQSSSESSDSESASEEK	1	N-Term(TMT10); K32(TMT10)		HCD	1				203	7.36086e-20	24683.6	25377.9	29262.2	29250.9	27239.4	24073.3	-0.2251	0.0521	-0.0356	0.761	0	0	150	3	1203.5	3608.49	1.18	54.85	12349	12349	MS2	33/338	20180116_Lumos_RSLC3_Stadlmann_Penninger_IMBA_mESC_TMT_PNGaseF_HILIC_17.raw
Low-density lipoprotein receptor-related protein 2 OS=Mus musculus GN=Lrp2 PE=1 SV=1 - [LRP2_MOUSE]	A2ARV4	SFLDCTNR	1	N-Term(TMT10); C5(Carbamidomethyl); N7(HexNA)	N7(HexNAc): 99.84	HCD	1	1864.63	id=HexNAc2.Hex9_N-Glycan	0.69	9	4.98428	17871.7	17815.6	13565.2	12836.5	4184.77	3558.68	0.4348	0.0486	2.2044	0.0135	0	15	150	3	482.239	1444.7	5.84	75.21	18286	18286	MS2	1968-05-01	20180116_Lumos_RSLC3_Stadlmann_Penninger_IMBA_mESC_TMT_PNGaseF_HILIC_18.raw
Low-density lipoprotein receptor-related protein 2 OS=Mus musculus GN=Lrp2 PE=1 SV=1 - [LRP2_MOUSE]	A2ARV4	TWSAFQNGTDKR	1	N-Term(TMT10); N7(HexNA); K11(TMT10)	N7(HexNAc): 99.76	HCD	1	1702.58	id=HexNAc2.Hex8_N-Glycan	0.81	10	21.6779	33042.5	34135.8	9355.22	9392.38	6609.29	5116.25	1.8413	0.0143	2.5183	0.0018	1	0	150	3	691.367	2072.09	2.93	78.75	19471	19471	MS2	6/118	20180116_Lumos_RSLC3_Stadlmann_Penninger_IMBA_mESC_TMT_PNGaseF_HILIC_17.raw
Low-density lipoprotein receptor-related protein 2 OS=Mus musculus GN=Lrp2 PE=1 SV=1 - [LRP2_MOUSE]	A2ARV4	YNISSEK	1	N-Term(TMT10); S4(HexNA); K7(TMT10)	N2(HexNAc): 99.89	HCD	1	1702.58	id=HexNAc2.Hex8_N-Glycan	0.73	23	0.411584	104585	99377.8	51726	55681.9	4327.51	4811.7	0.9252	0.006	4.4801	0.0161	0	3	150	3	501.277	1501.82	1.9	72.54	17663	17663	MS2	1962-06-01	20180116_Lumos_RSLC3_Stadlmann_Penninger_IMBA_mESC_TMT_PNGaseF_HILIC_17.raw
Low-density lipoprotein receptor-related protein 2 OS=Mus musculus GN=Lrp2 PE=1 SV=1 - [LRP2_MOUSE]	A2ARV4	YNQSVSNPCK	1	N-Term(TMT10); N2(HexNA); C9(Carbamidomethyl); K10(TMT10)	N2(HexNAc): 99.86	HCD	1	1540.53	id=HexNAc2.Hex7_N-Glycan	1.27	46	0.00357226	74351.3	66694.3	7539.09	7480.87	1173.22	1446.11	3.2312	0.0386	5.7508	0.035	0	5	150	3	619.988	1857.95	3.9	64.23	14959	14959	MS2	1992-09-01	20180116_Lumos_RSLC3_Stadlmann_Penninger_IMBA_mESC_TMT_PNGaseF_HILIC_18.raw
Low-density lipoprotein receptor-related protein 2 OS=Mus musculus GN=Lrp2 PE=1 SV=1 - [LRP2_MOUSE]	A2ARV4	YNQSVSNPCK	1	N-Term(TMT10); N2(HexNA); C9(Carbamidomethyl); K10(TMT10)	N2(HexNAc): 99.86	HCD	1	1702.58	id=HexNAc2.Hex8_N-Glycan	1.23	29	0.169672	25477.6	25630.3	4870.9	3910.87	1589.32	1512.72	2.541	0.0122	4.0423	0.0002	0	2	150	4	465.241	1857.94	0.99	63.73	14818	14818	MS2	1992-06-01	20180116_Lumos_RSLC3_Stadlmann_Penninger_IMBA_mESC_TMT_PNGaseF_HILIC_18.raw
Low-density lipoprotein receptor-related protein 2 OS=Mus musculus GN=Lrp2 PE=1 SV=1 - [LRP2_MOUSE]	A2ARV4	YNQSVSNPCK	1	N-Term(TMT10); N2(HexNA); C9(Carbamidomethyl); K10(TMT10)	N2(HexNAc): 99.86	HCD	1	1864.63	id=HexNAc2.Hex9_N-Glycan	1.15	42	0.00907587	23893.4	25012.3	1180.59	2122.61	100	100	3.8881	0.0012	7.9339	0.0146	0	0	150	3	619.988	1857.95	4.19	63.22	13512	13512	MS2	1992-09-01	20180116_Lumos_RSLC3_Stadlmann_Penninger_IMBA_mESC_TMT_PNGaseF_HILIC_19.raw
RNA-binding protein Raly (Fragment) OS=Mus musculus GN=Raly PE=1 SV=1 - [A2AU62_MOUSE]|RNA-binding protein Raly OS=Mus musculus GN=Raly PE=1 SV=3 - [RALY_MOUSE]	A2AU62;Q64012	KKGDSSSGGGGGSSGGGGSSNVGGGSSGGSGSCSSSSR	2	N-Term(TMT10); K1(TMT10); K2(TMT10); N21(Deamidated); C33(Carbamidomethyl)	N21(Deamidated): 100	HCD	1				34	0.10765	6364.15	7098.31	9283.45	7699.04	6024.02	7255.69	-0.3351	0.2319	0.0197	0.9125	2	17	150	4	957.198	3825.77	-1.17	35.19	6866	6866	MS2	16/436	20180116_Lumos_RSLC3_Stadlmann_Penninger_IMBA_mESC_TMT_PNGaseF_HILIC_16.raw
RNA-binding protein Raly (Fragment) OS=Mus musculus GN=Raly PE=1 SV=1 - [A2AU62_MOUSE]|RNA-binding protein Raly OS=Mus musculus GN=Raly PE=1 SV=3 - [RALY_MOUSE]	A2AU62;Q64012	KKGDSSSGGGGGSSGGGGSSNVGGGSSGGSGSCSSSSR	2	N-Term(TMT10); K1(TMT10); K2(TMT10); N21(Deamidated); C33(Carbamidomethyl)	N21(Deamidated): 100	HCD	1				29	0.333591	6431.18	5045.16	4865.63	4541.18	4493.16	4267.34	0.2869	0.3662	0.3896	0.294	2	0	150	4	957.198	3825.77	-1.36	35.12	6630	6630	MS2	12/436	20180116_Lumos_RSLC3_Stadlmann_Penninger_IMBA_mESC_TMT_PNGaseF_HILIC_17.raw
RNA-binding protein Raly (Fragment) OS=Mus musculus GN=Raly PE=1 SV=1 - [A2AU62_MOUSE]|RNA-binding protein Raly OS=Mus musculus GN=Raly PE=1 SV=3 - [RALY_MOUSE]	A2AU62;Q64012	KKGDSSSGGGGGSSGGGGSSNVGGGSSGGSGSCSSSSR	2	N-Term(TMT10); K1(TMT10); K2(TMT10); N21(Deamidated); C33(Carbamidomethyl)	N21(Deamidated): 100	HCD	1				26	0.639866	3274.17	5159.43	4033.22	5116.88	5506.25	4005.58	-0.1176	0.7799	-0.1736	0.7003	2	39	150	4	957.195	3825.76	-4.62	34.71	6727	6727	MS2	10/436	20180116_Lumos_RSLC3_Stadlmann_Penninger_IMBA_mESC_TMT_PNGaseF_HILIC_16.raw
RNA-binding protein Raly (Fragment) OS=Mus musculus GN=Raly PE=1 SV=1 - [A2AU62_MOUSE]|RNA-binding protein Raly OS=Mus musculus GN=Raly PE=1 SV=3 - [RALY_MOUSE]	A2AU62;Q64012	KKGDSSSGGGGGSSGGGGSSNVGGGSSGGSGSCSSSSR	2	N-Term(TMT10); K1(TMT10); K2(TMT10); N21(Deamidated); C33(Carbamidomethyl)	N21(Deamidated): 100	HCD	1				9	34.0892	5832.89	6523.38	5757.91	6356.63	6070.36	5379.15	0.0285	0.8166	0.11	0.4513	2	0	150	4	957.197	3825.77	-1.94	34.9	6784	6784	MS2	13/436	20180116_Lumos_RSLC3_Stadlmann_Penninger_IMBA_mESC_TMT_PNGaseF_HILIC_16.raw
RNA-binding protein Raly (Fragment) OS=Mus musculus GN=Raly PE=1 SV=1 - [A2AU62_MOUSE]|RNA-binding protein Raly OS=Mus musculus GN=Raly PE=1 SV=3 - [RALY_MOUSE]	A2AU62;Q64012	LPAPQEDTASEAGTPQGEVQTR	2	N-Term(TMT10)		HCD	1				33	0.11896	5602.11	6588.77	3370.29	6365.48	4375.18	3979.86	0.3244	0.5593	0.5451	0.1236	0	43	150	3	837.757	2511.26	1.21	94.4	23979	23979	MS2	11/232	20180116_Lumos_RSLC3_Stadlmann_Penninger_IMBA_mESC_TMT_PNGaseF_HILIC_18.raw
YTH domain family 1, isoform CRA_a OS=Mus musculus GN=Ythdf1 PE=1 SV=1 - [A2AWN8_MOUSE]|YTH domain-containing family protein 1 OS=Mus musculus GN=Ythdf1 PE=1 SV=1 - [YTHD1_MOUSE]	A2AWN8;P59326	NAAFGQSGGANSDSNSVGNAQPTSAPSVESHPVLEK	2	N-Term(TMT10); K36(TMT10)		HCD	1				54	0.00259326	25143.2	23629.5	24286.9	26505.1	22682.5	22128.8	-0.0585	0.5394	0.1222	0.2021	0	31	150	4	993.239	3969.93	-6	102.52	26454	26454	MS2	24/406	20180116_Lumos_RSLC3_Stadlmann_Penninger_IMBA_mESC_TMT_PNGaseF_HILIC_15.raw
Alpha-galactosidase A (Fragment) OS=Mus musculus GN=Gla PE=1 SV=1 - [A2BDV6_MOUSE]|Alpha-galactosidase A OS=Mus musculus GN=Gla PE=1 SV=1 - [AGAL_MOUSE]|Alpha-galactosidase A OS=Mus musculus GN=Gla PE=1 SV=1 - [Q8BGZ6_MOUSE]	A2BDV6;P51569;Q8BGZ6	LGIYADVGNK	3	N-Term(TMT10); N9(HexNA); K10(TMT10)	N9(HexNAc): 100	HCD	1	1216.42	id=HexNAc2.Hex5_N-Glycan	1.06	27	0.25721	199767	192124	221704	227097	195859	196580	-0.1956	0.0333	-0.002	0.9545	0	11	56	3	570.994	1710.97	-0.04	109.17	29598	29598	MS2	1974-08-01	20180116_Lumos_RSLC3_Stadlmann_Penninger_IMBA_mESC_TMT_PNGaseF_HILIC_13.raw
Alpha-galactosidase A (Fragment) OS=Mus musculus GN=Gla PE=1 SV=1 - [A2BDV6_MOUSE]|Alpha-galactosidase A OS=Mus musculus GN=Gla PE=1 SV=1 - [AGAL_MOUSE]|Alpha-galactosidase A OS=Mus musculus GN=Gla PE=1 SV=1 - [Q8BGZ6_MOUSE]	A2BDV6;P51569;Q8BGZ6	LGIYADVGNK	3	N-Term(TMT10); N9(HexNA); K10(TMT10)	N9(HexNAc): 100	HCD	1	1257.45	id=HexNAc3.Hex4_N-Glycan	0.6	28	0.215645	248883	253215	303856	315092	266852	252936	-0.3018	0.0366	-0.05	0.4128	0	15	48	3	570.995	1710.97	1.82	109.43	30137	30137	MS2	1974-08-01	20180116_Lumos_RSLC3_Stadlmann_Penninger_IMBA_mESC_TMT_PNGaseF_HILIC_12.raw
Alpha-galactosidase A (Fragment) OS=Mus musculus GN=Gla PE=1 SV=1 - [A2BDV6_MOUSE]|Alpha-galactosidase A OS=Mus musculus GN=Gla PE=1 SV=1 - [AGAL_MOUSE]|Alpha-galactosidase A OS=Mus musculus GN=Gla PE=1 SV=1 - [Q8BGZ6_MOUSE]	A2BDV6;P51569;Q8BGZ6	LGIYADVGNK	3	N-Term(TMT10); N9(HexNA); K10(TMT10)	N9(HexNAc): 100	HCD	1	1376.36	id=HexNAc2.Hex5.PO42_N-Glycan	0.52	16	3.03036	47421.6	48106.5	54589	57198.8	50613.1	45457.5	-0.2268	0.0843	-0.0082	0.9334	0	100	150	3	570.994	1710.97	-1.06	108.62	28632	28632	MS2	1974-09-01	20180116_Lumos_RSLC3_Stadlmann_Penninger_IMBA_mESC_TMT_PNGaseF_HILIC_14.raw
Alpha-galactosidase A (Fragment) OS=Mus musculus GN=Gla PE=1 SV=1 - [A2BDV6_MOUSE]|Alpha-galactosidase A OS=Mus musculus GN=Gla PE=1 SV=1 - [AGAL_MOUSE]|Alpha-galactosidase A OS=Mus musculus GN=Gla PE=1 SV=1 - [Q8BGZ6_MOUSE]	A2BDV6;P51569;Q8BGZ6	LGIYADVGNK	3	N-Term(TMT10); N9(HexNA); K10(TMT10)	N9(HexNAc): 100	HCD	1	1378.48	id=HexNAc2.Hex6_N-Glycan	0.63	37	0.0297834	142540	145162	167900	169051	149931	142534	-0.228	0.0144	-0.0237	0.6356	0	11	89	3	570.995	1710.97	1.62	108.68	29906	29906	MS2	15/74	20180116_Lumos_RSLC3_Stadlmann_Penninger_IMBA_mESC_TMT_PNGaseF_HILIC_12.raw
Alpha-galactosidase A (Fragment) OS=Mus musculus GN=Gla PE=1 SV=1 - [A2BDV6_MOUSE]|Alpha-galactosidase A OS=Mus musculus GN=Gla PE=1 SV=1 - [AGAL_MOUSE]|Alpha-galactosidase A OS=Mus musculus GN=Gla PE=1 SV=1 - [Q8BGZ6_MOUSE]	A2BDV6;P51569;Q8BGZ6	LGIYADVGNK	3	N-Term(TMT10); N9(HexNA); K10(TMT10)	N9(HexNAc): 100	HCD	1	1395.5	id=HexNAc2.Hex6+17amu_N-Glycan	0.64	33	0.0658339	121543	116372	142698	156267	138378	126767	-0.3295	0.1057	-0.1563	0.2195	0	100	92	3	570.995	1710.97	1.13	108.34	29356	29356	MS2	13/74	20180116_Lumos_RSLC3_Stadlmann_Penninger_IMBA_mESC_TMT_PNGaseF_HILIC_13.raw
Alpha-galactosidase A (Fragment) OS=Mus musculus GN=Gla PE=1 SV=1 - [A2BDV6_MOUSE]|Alpha-galactosidase A OS=Mus musculus GN=Gla PE=1 SV=1 - [AGAL_MOUSE]|Alpha-galactosidase A OS=Mus musculus GN=Gla PE=1 SV=1 - [Q8BGZ6_MOUSE]	A2BDV6;P51569;Q8BGZ6	LGIYADVGNK	3	N-Term(TMT10); N9(HexNA); K10(TMT10)	N9(HexNAc): 100	HCD	1	1557.56	id=HexNAc2.Hex7+17amu_N-Glycan	0.66	24	0.557925	75414.7	76068.5	89504.1	91888.2	72225	74409.1	-0.26	0.0375	0.0469	0.2489	0	15	150	3	570.995	1710.97	0.65	108.56	28613	28613	MS2	1974-07-01	20180116_Lumos_RSLC3_Stadlmann_Penninger_IMBA_mESC_TMT_PNGaseF_HILIC_14.raw
Alpha-galactosidase A (Fragment) OS=Mus musculus GN=Gla PE=1 SV=1 - [A2BDV6_MOUSE]|Alpha-galactosidase A OS=Mus musculus GN=Gla PE=1 SV=1 - [AGAL_MOUSE]|Alpha-galactosidase A OS=Mus musculus GN=Gla PE=1 SV=1 - [Q8BGZ6_MOUSE]	A2BDV6;P51569;Q8BGZ6	LGIYADVGNK	3	N-Term(TMT10); N9(HexNA); K10(TMT10)	N9(HexNAc): 100	HCD	1	1620.49	id=HexNAc2.Hex7.PO41_N-Glycan	1.09	35	0.0457563	41068.3	42648.8	52352.4	50068.1	46071.8	43408.9	-0.2909	0.0286	-0.0961	0.2319	0	4	150	3	570.995	1710.97	1.7	130.29	34578	34578	MS2	15/74	20180116_Lumos_RSLC3_Stadlmann_Penninger_IMBA_mESC_TMT_PNGaseF_HILIC_15.raw
Alpha-galactosidase A (Fragment) OS=Mus musculus GN=Gla PE=1 SV=1 - [A2BDV6_MOUSE]|Alpha-galactosidase A OS=Mus musculus GN=Gla PE=1 SV=1 - [AGAL_MOUSE]|Alpha-galactosidase A OS=Mus musculus GN=Gla PE=1 SV=1 - [Q8BGZ6_MOUSE]	A2BDV6;P51569;Q8BGZ6	LGIYADVGNK	3	N-Term(TMT10); N9(HexNA); K10(TMT10)	N9(HexNAc): 100	HCD	1	1620.49	id=HexNAc2.Hex7.PO41_N-Glycan	0.9	34	0.0555978	23185.5	23135.3	21716.5	22398.6	19669.1	15053.4	0.0704	0.1892	0.4158	0.2411	0	11	150	3	570.995	1710.97	1.06	130.24	34410	34410	MS2	13/74	20180116_Lumos_RSLC3_Stadlmann_Penninger_IMBA_mESC_TMT_PNGaseF_HILIC_16.raw
Alpha-galactosidase A (Fragment) OS=Mus musculus GN=Gla PE=1 SV=1 - [A2BDV6_MOUSE]|Alpha-galactosidase A OS=Mus musculus GN=Gla PE=1 SV=1 - [AGAL_MOUSE]|Alpha-galactosidase A OS=Mus musculus GN=Gla PE=1 SV=1 - [Q8BGZ6_MOUSE]	A2BDV6;P51569;Q8BGZ6	LGIYADVGNK	3	N-Term(TMT10); N9(HexNA); K10(TMT10)	N9(HexNAc): 100	HCD	1	1719.61	id=HexNAc2.Hex8+17amu_N-Glycan	0.76	38	0.0208643	54326.9	56554.2	61912.7	67157.1	53143.9	53305.2	-0.2191	0.1391	0.0588	0.2951	0	12	150	3	570.994	1710.97	-0.58	107.72	28009	28009	MS2	15/74	20180116_Lumos_RSLC3_Stadlmann_Penninger_IMBA_mESC_TMT_PNGaseF_HILIC_15.raw
Alpha-galactosidase A (Fragment) OS=Mus musculus GN=Gla PE=1 SV=1 - [A2BDV6_MOUSE]|Alpha-galactosidase A OS=Mus musculus GN=Gla PE=1 SV=1 - [AGAL_MOUSE]|Alpha-galactosidase A OS=Mus musculus GN=Gla PE=1 SV=1 - [Q8BGZ6_MOUSE]	A2BDV6;P51569;Q8BGZ6	LGIYADVGNK	3	N-Term(TMT10); N9(HexNA); K10(TMT10)	N9(HexNAc): 100	HCD	1	1782.55	id=HexNAc2.Hex8.PO41_N-Glycan	0.53	11	11.339	18447	20538.7	20492.6	21382.3	17578.6	16385	-0.1031	0.3799	0.199	0.2043	0	34	150	3	570.994	1710.97	0.58	129.66	34263	34263	MS2	1974-06-01	20180116_Lumos_RSLC3_Stadlmann_Penninger_IMBA_mESC_TMT_PNGaseF_HILIC_16.raw
Alpha-galactosidase A (Fragment) OS=Mus musculus GN=Gla PE=1 SV=1 - [A2BDV6_MOUSE]|Alpha-galactosidase A OS=Mus musculus GN=Gla PE=1 SV=1 - [AGAL_MOUSE]|Alpha-galactosidase A OS=Mus musculus GN=Gla PE=1 SV=1 - [Q8BGZ6_MOUSE]	A2BDV6;P51569;Q8BGZ6	LGIYADVGNK	3	N-Term(TMT10); N9(HexNA); K10(TMT10)	N9(HexNAc): 100	HCD	1	1782.55	id=HexNAc2.Hex8.PO41_N-Glycan	0.76	10	12.9403	19724.9	18242.3	20722.7	21211	18940.3	16758.5	-0.1434	0.2017	0.0889	0.4908	0	38	150	3	570.998	1710.98	6.14	129.36	33472	33472	MS2	1974-11-01	20180116_Lumos_RSLC3_Stadlmann_Penninger_IMBA_mESC_TMT_PNGaseF_HILIC_17.raw
Alpha-galactosidase A (Fragment) OS=Mus musculus GN=Gla PE=1 SV=1 - [A2BDV6_MOUSE]|Alpha-galactosidase A OS=Mus musculus GN=Gla PE=1 SV=1 - [AGAL_MOUSE]|Alpha-galactosidase A OS=Mus musculus GN=Gla PE=1 SV=1 - [Q8BGZ6_MOUSE]	A2BDV6;P51569;Q8BGZ6	LGIYADVGNK	3	N-Term(TMT10); N9(HexNA); K10(TMT10)	N9(HexNAc): 100	HCD	1	1825.66	id=HexNAc5.Hex5_N-Glycan	0.59	18	2.22704	27927.7	27056.4	34540.6	34010.8	30800.6	26971	-0.3182	0.0113	-0.0713	0.5978	0	15	150	4	428.498	1710.97	0.45	109.18	28797	28797	MS2	1974-07-01	20180116_Lumos_RSLC3_Stadlmann_Penninger_IMBA_mESC_TMT_PNGaseF_HILIC_14.raw
Alpha-galactosidase A (Fragment) OS=Mus musculus GN=Gla PE=1 SV=1 - [A2BDV6_MOUSE]|Alpha-galactosidase A OS=Mus musculus GN=Gla PE=1 SV=1 - [AGAL_MOUSE]|Alpha-galactosidase A OS=Mus musculus GN=Gla PE=1 SV=1 - [Q8BGZ6_MOUSE]	A2BDV6;P51569;Q8BGZ6	LGIYADVGNK	3	N-Term(TMT10); N9(HexNA); K10(TMT10)	N9(HexNAc): 100	HCD	1	1825.66	id=HexNAc5.Hex5_N-Glycan	0.62	15	4.20194	57759.3	56607.6	68078.4	60735.2	61609.4	53739.6	-0.1716	0.2934	-0.0123	0.9212	0	11	150	3	570.995	1710.97	1.2	109.1	28774	28774	MS2	1974-08-01	20180116_Lumos_RSLC3_Stadlmann_Penninger_IMBA_mESC_TMT_PNGaseF_HILIC_14.raw
Alpha-galactosidase A (Fragment) OS=Mus musculus GN=Gla PE=1 SV=1 - [A2BDV6_MOUSE]|Alpha-galactosidase A OS=Mus musculus GN=Gla PE=1 SV=1 - [AGAL_MOUSE]|Alpha-galactosidase A OS=Mus musculus GN=Gla PE=1 SV=1 - [Q8BGZ6_MOUSE]	A2BDV6;P51569;Q8BGZ6	LGIYADVGNK	3	N-Term(TMT10); N9(HexNA); K10(TMT10)	N9(HexNAc): 100	HCD	1	1864.63	id=HexNAc2.Hex9_N-Glycan	1.09	18	2.47349	13737	11295.5	13484.4	14877.2	14150.7	11701.4	-0.1801	0.3836	-0.0465	0.8347	0	12	150	4	428.496	1710.96	-3	107.43	27902	27902	MS2	14/74	20180116_Lumos_RSLC3_Stadlmann_Penninger_IMBA_mESC_TMT_PNGaseF_HILIC_16.raw
Alpha-galactosidase A (Fragment) OS=Mus musculus GN=Gla PE=1 SV=1 - [A2BDV6_MOUSE]|Alpha-galactosidase A OS=Mus musculus GN=Gla PE=1 SV=1 - [AGAL_MOUSE]|Alpha-galactosidase A OS=Mus musculus GN=Gla PE=1 SV=1 - [Q8BGZ6_MOUSE]	A2BDV6;P51569;Q8BGZ6	LGIYADVGNK	3	N-Term(TMT10); N9(HexNA); K10(TMT10)	N9(HexNAc): 100	HCD	1	1864.63	id=HexNAc2.Hex9_N-Glycan	0.55	10	15.5257	36498.7	38049.2	36719.1	36691.8	31217.5	31322	0.0222	0.5972	0.2534	0.0806	0	12	150	3	570.997	1710.98	5.75	107.54	27953	27953	MS2	1974-11-01	20180116_Lumos_RSLC3_Stadlmann_Penninger_IMBA_mESC_TMT_PNGaseF_HILIC_15.raw
Alpha-galactosidase A (Fragment) OS=Mus musculus GN=Gla PE=1 SV=1 - [A2BDV6_MOUSE]|Alpha-galactosidase A OS=Mus musculus GN=Gla PE=1 SV=1 - [AGAL_MOUSE]|Alpha-galactosidase A OS=Mus musculus GN=Gla PE=1 SV=1 - [Q8BGZ6_MOUSE]	A2BDV6;P51569;Q8BGZ6	LGIYADVGNK	3	N-Term(TMT10); N9(HexNA); K10(TMT10)	N9(HexNAc): 100	HCD	1	1881.66	id=HexNAc2.Hex9+17amu_N-Glycan	0.69	33	0.0759365	48376.4	49547.7	56052.6	57913.1	46140.6	49689.9	-0.2189	0.0285	0.0312	0.661	0	5	150	3	570.995	1710.97	1.72	107.61	27948	27948	MS2	14/74	20180116_Lumos_RSLC3_Stadlmann_Penninger_IMBA_mESC_TMT_PNGaseF_HILIC_16.raw
Alpha-galactosidase A (Fragment) OS=Mus musculus GN=Gla PE=1 SV=1 - [A2BDV6_MOUSE]|Alpha-galactosidase A OS=Mus musculus GN=Gla PE=1 SV=1 - [AGAL_MOUSE]|Alpha-galactosidase A OS=Mus musculus GN=Gla PE=1 SV=1 - [Q8BGZ6_MOUSE]	A2BDV6;P51569;Q8BGZ6	LGIYADVGNK	3	N-Term(TMT10); N9(HexNA); K10(TMT10)	N9(HexNAc): 100	HCD	1	1971.72	id=HexNAc5.Hex5.dHex1_N-Glycan ; id=HexNAc5.Hex4.NeuNAc1+17amu_O-Glycan ; id=HexNAc5.Hex4.NeuNAc1+17amu_N-Glycan	0.64	29	0.18416	28693.2	31375.6	31437.4	35207.6	31321.7	26792.2	-0.1499	0.3034	0.0477	0.7531	0	4	150	3	570.998	1710.98	7.52	108	28099	28099	MS2	1974-08-01	20180116_Lumos_RSLC3_Stadlmann_Penninger_IMBA_mESC_TMT_PNGaseF_HILIC_15.raw
Alpha-galactosidase A (Fragment) OS=Mus musculus GN=Gla PE=1 SV=1 - [A2BDV6_MOUSE]|Alpha-galactosidase A OS=Mus musculus GN=Gla PE=1 SV=1 - [AGAL_MOUSE]|Alpha-galactosidase A OS=Mus musculus GN=Gla PE=1 SV=1 - [Q8BGZ6_MOUSE]	A2BDV6;P51569;Q8BGZ6	LGIYADVGNK	3	N-Term(TMT10); N9(HexNA); K10(TMT10)	N9(HexNAc): 100	HCD	1	1971.73	id=HexNAc5.Hex4.NeuNAc1+17amu_O-Glycan ; id=HexNAc5.Hex4.NeuNAc1+17amu_N-Glycan	0.63	14	5.99455	42661.8	39798.2	45992.7	44290.2	38171.9	39218.8	-0.1308	0.1714	0.0915	0.3043	0	7	150	4	428.495	1710.96	-5.56	107.89	28064	28064	MS2	1974-12-01	20180116_Lumos_RSLC3_Stadlmann_Penninger_IMBA_mESC_TMT_PNGaseF_HILIC_15.raw
Alpha-galactosidase A (Fragment) OS=Mus musculus GN=Gla PE=1 SV=1 - [A2BDV6_MOUSE]|Alpha-galactosidase A OS=Mus musculus GN=Gla PE=1 SV=1 - [AGAL_MOUSE]|Alpha-galactosidase A OS=Mus musculus GN=Gla PE=1 SV=1 - [Q8BGZ6_MOUSE]	A2BDV6;P51569;Q8BGZ6	LGIYADVGNK	3	N-Term(TMT10); N9(HexNA); K10(TMT10)	N9(HexNAc): 100	HCD	1	1985.63	id=HexNAc3.Hex8.PO41_N-Glycan	0.65	19	1.65126	33480.6	34021.9	32305.6	31755.2	29537.5	27023	0.0755	0.0468	0.2551	0.1308	0	78	150	3	570.996	1710.97	3.56	129.57	33522	33522	MS2	1974-11-01	20180116_Lumos_RSLC3_Stadlmann_Penninger_IMBA_mESC_TMT_PNGaseF_HILIC_17.raw
Alpha-galactosidase A (Fragment) OS=Mus musculus GN=Gla PE=1 SV=1 - [A2BDV6_MOUSE]|Alpha-galactosidase A OS=Mus musculus GN=Gla PE=1 SV=1 - [AGAL_MOUSE]|Alpha-galactosidase A OS=Mus musculus GN=Gla PE=1 SV=1 - [Q8BGZ6_MOUSE]	A2BDV6;P51569;Q8BGZ6	LGIYADVGNK	3	N-Term(TMT10); N9(HexNA); K10(TMT10)	N9(HexNAc): 100	HCD	1	2026.69	id=HexNAc2.Hex10_N-Glycan	0.59	34	0.0644865	88451.6	86358.9	83925.2	89326.7	68504.2	68166.3	0.0129	0.8244	0.3551	0.0307	0	5	150	3	570.995	1710.97	0.99	107.21	27851	27851	MS2	1974-08-01	20180116_Lumos_RSLC3_Stadlmann_Penninger_IMBA_mESC_TMT_PNGaseF_HILIC_16.raw
AT-rich interactive domain-containing protein 1A OS=Mus musculus GN=Arid1a PE=1 SV=1 - [ARI1A_MOUSE]|AT-rich interactive domain-containing protein 1A OS=Mus musculus GN=Arid1a PE=1 SV=1 - [E9QAQ7_MOUSE]	A2BH40;E9QAQ7	QPSGGQMHSGVGSYQQNSMGSYGPQGSQYGPQGGYPR	2	N-Term(TMT10); N17(Deamidated)	N17(Deamidated): 100	HCD	1				43	0.0108978	28963.5	28918.3	34366.9	32965.1	31075.3	27815.4	-0.2182	0.0935	-0.0249	0.8089	0	21	150	4	1012.46	4046.82	4.53	97.02	25121	25121	MS2	21/408	20180116_Lumos_RSLC3_Stadlmann_Penninger_IMBA_mESC_TMT_PNGaseF_HILIC_14.raw
AT-rich interactive domain-containing protein 1A OS=Mus musculus GN=Arid1a PE=1 SV=1 - [ARI1A_MOUSE]|AT-rich interactive domain-containing protein 1A OS=Mus musculus GN=Arid1a PE=1 SV=1 - [E9QAQ7_MOUSE]|AT-rich interactive domain-containing protein 1A (Fragment) OS=Mus musculus GN=Arid1a PE=4 SV=7 - [E9Q495_MOUSE]	A2BH40;E9QAQ7;E9Q495	MRPQPYGGTNPYSQQQGPPSGPQQGHGYPGQPYGSQTPQR	3	N-Term(TMT10); M1(Oxidation)	M1(Oxidation): 100	HCD	1				52	0.00385636	17781.4	17583	21373.4	21803.8	17956.5	18277	-0.288	0.014	-0.035	0.1722	0		150	5	912.034	4556.14	0.83	79.28	19585	19585	MS2	15/444	20180116_Lumos_RSLC3_Stadlmann_Penninger_IMBA_mESC_TMT_PNGaseF_HILIC_15.raw
AT-rich interactive domain-containing protein 1A OS=Mus musculus GN=Arid1a PE=1 SV=1 - [ARI1A_MOUSE]|AT-rich interactive domain-containing protein 1A OS=Mus musculus GN=Arid1a PE=1 SV=1 - [E9QAQ7_MOUSE]|AT-rich interactive domain-containing protein 1A (Fragment) OS=Mus musculus GN=Arid1a PE=4 SV=7 - [E9Q495_MOUSE]	A2BH40;E9QAQ7;E9Q495	MRPQPYGGTNPYSQQQGPPSGPQQGHGYPGQPYGSQTPQR	3	N-Term(TMT10); M1(Oxidation)	M1(Oxidation): 100	HCD	1				50	0.00656313	11694.2	12323	11113.8	9088.91	10047.4	8110.35	0.2495	0.2914	0.4035	0.177	0	5	150	4	1139.79	4556.15	1.48	79.33	19601	19601	MS2	21/444	20180116_Lumos_RSLC3_Stadlmann_Penninger_IMBA_mESC_TMT_PNGaseF_HILIC_15.raw
AT-rich interactive domain-containing protein 1A OS=Mus musculus GN=Arid1a PE=1 SV=1 - [ARI1A_MOUSE]|AT-rich interactive domain-containing protein 1A OS=Mus musculus GN=Arid1a PE=1 SV=1 - [E9QAQ7_MOUSE]|AT-rich interactive domain-containing protein 1A (Fragment) OS=Mus musculus GN=Arid1a PE=4 SV=7 - [E9Q495_MOUSE]	A2BH40;E9QAQ7;E9Q495	MRPQPYGGTNPYSQQQGPPSGPQQGHGYPGQPYGSQTPQR	3	N-Term(TMT10); M1(Oxidation); N10(Deamidated)	M1(Oxidation): 100; N10(Deamidated): 100	HCD	1				13	32.5504	9301.26	9405.46	9713.9	8558.36	8328.83	8410.77	0.0339	0.7711	0.1603	0.0056	0	27	150	4	1140.04	4557.13	2.2	80.9	20083	20083	MS2	10/444	20180116_Lumos_RSLC3_Stadlmann_Penninger_IMBA_mESC_TMT_PNGaseF_HILIC_15.raw
AT-rich interactive domain-containing protein 1A OS=Mus musculus GN=Arid1a PE=1 SV=1 - [ARI1A_MOUSE]|AT-rich interactive domain-containing protein 1A OS=Mus musculus GN=Arid1a PE=1 SV=1 - [E9QAQ7_MOUSE]|AT-rich interactive domain-containing protein 1A (Fragment) OS=Mus musculus GN=Arid1a PE=4 SV=7 - [E9Q495_MOUSE]	A2BH40;E9QAQ7;E9Q495	MRPQPYGGTNPYSQQQGPPSGPQQGHGYPGQPYGSQTPQR	3	N-Term(TMT10); M1(Oxidation); N10(Deamidated)	M1(Oxidation): 100; N10(Deamidated): 100	HCD	1				12	42.4878	11471.9	12194.4	9383.08	9181.3	7725.99	7861.12	0.3503	0.0715	0.6025	0.0496	0	0	150	4	1140.04	4557.15	5.2	79.36	19610	19610	MS2	12/444	20180116_Lumos_RSLC3_Stadlmann_Penninger_IMBA_mESC_TMT_PNGaseF_HILIC_15.raw
KAT8 regulatory NSL complex subunit 3 OS=Mus musculus GN=Kansl3 PE=1 SV=1 - [KANL3_MOUSE]	A2RSY1	SSSSEGGGTASTTPSVASSSATPNAIHTLQSR	1	N-Term(TMT10); S4(HexNA)	T12(HexNAc): 99.58	HCD	1				140	4.40757e-12	45320.3	50247.2	59577.1	61404.9	56842.4	51209.3	-0.3402	0.0905	-0.1771	0.2394	0	0	67	3	1155.9	3465.68	-0.25	83.4	21678	21678	MS2	31/324	20180116_Lumos_RSLC3_Stadlmann_Penninger_IMBA_mESC_TMT_PNGaseF_HILIC_13.raw
KAT8 regulatory NSL complex subunit 3 OS=Mus musculus GN=Kansl3 PE=1 SV=1 - [KANL3_MOUSE]	A2RSY1	SSSSEGGGTASTTPSVASSSATPNAIHTLQSR	1	N-Term(TMT10); S31(HexNA)	T13(HexNAc): 99.43	HCD	1				138	7.14391e-12	31280	30629.3	36075.3	37532.4	32247.3	30310.5	-0.2497	0.045	-0.015	0.7965	0	0	150	3	1155.9	3465.68	-0.68	82.55	21418	21418	MS2	34/324	20180116_Lumos_RSLC3_Stadlmann_Penninger_IMBA_mESC_TMT_PNGaseF_HILIC_13.raw
KAT8 regulatory NSL complex subunit 3 OS=Mus musculus GN=Kansl3 PE=1 SV=1 - [KANL3_MOUSE]	A2RSY1	SSSSEGGGTASTTPSVASSSATPNAIHTLQSR	1	N-Term(TMT10); S4(HexNA)	T12(HexNAc): 99.75	HCD	1				116	1.21965e-09	28553.6	31834.6	30716.3	30374.5	27018.4	26017.1	-0.0167	0.8658	0.1873	0.2459	0	0	150	3	1155.9	3465.67	-1.73	83.67	22017	22017	MS2	28/324	20180116_Lumos_RSLC3_Stadlmann_Penninger_IMBA_mESC_TMT_PNGaseF_HILIC_12.raw
KAT8 regulatory NSL complex subunit 3 OS=Mus musculus GN=Kansl3 PE=1 SV=1 - [KANL3_MOUSE]	A2RSY1	SSSSEGGGTASTTPSVASSSATPNAIHTLQSR	1	N-Term(TMT10); S4(HexNA); T28(HexNA)	T13(HexNAc): 99.78; S15(HexNAc): 99.78	HCD	1				105	1.56271e-08	12460.8	14580	17712.2	17950.5	16392.4	14554.4	-0.3993	0.1496	-0.1947	0.3007	0	13	150	3	1223.59	3668.77	3.45	82.66	20910	20910	MS2	31/324	20180116_Lumos_RSLC3_Stadlmann_Penninger_IMBA_mESC_TMT_PNGaseF_HILIC_14.raw
KAT8 regulatory NSL complex subunit 3 OS=Mus musculus GN=Kansl3 PE=1 SV=1 - [KANL3_MOUSE]	A2RSY1	SSSSEGGGTASTTPSVASSSATPNAIHTLQSR	1	N-Term(TMT10); S31(HexNA)	T13(HexNAc): 99.72	HCD	1				103	2.22158e-08	20951.4	22015.3	28066.5	27187.8	22497.4	22242.8	-0.3629	0.0138	-0.0584	0.3328	0	0	150	3	1155.9	3465.69	2.39	81.95	21240	21240	MS2	30/324	20180116_Lumos_RSLC3_Stadlmann_Penninger_IMBA_mESC_TMT_PNGaseF_HILIC_13.raw
KAT8 regulatory NSL complex subunit 3 OS=Mus musculus GN=Kansl3 PE=1 SV=1 - [KANL3_MOUSE]	A2RSY1	SSSSEGGGTASTTPSVASSSATPNAIHTLQSR	1	N-Term(TMT10); S3(HexNA); T28(HexNA)	T12(HexNAc): 99.75; T13(HexNAc): 99.75	HCD	1				99	6.64517e-08	19431.1	21469.3	23431.5	24906.8	20759.7	21691.6	-0.2411	0.1092	-0.0537	0.5855	0	0	150	3	1223.59	3668.76	1.85	83.21	21063	21063	MS2	28/324	20180116_Lumos_RSLC3_Stadlmann_Penninger_IMBA_mESC_TMT_PNGaseF_HILIC_14.raw
KAT8 regulatory NSL complex subunit 3 OS=Mus musculus GN=Kansl3 PE=1 SV=1 - [KANL3_MOUSE]	A2RSY1	SSSSEGGGTASTTPSVASSSATPNAIHTLQSR	1	N-Term(TMT10); S4(HexNA)	T9(HexNAc): 100	HCD	1				96	1.15465e-07	64684.4	59682.2	66763.6	71143.2	62626.2	56464.3	-0.1491	0.1808	0.0625	0.5771	0	4	99	4	867.175	3465.68	0.61	83.35	21660	21660	MS2	28/324	20180116_Lumos_RSLC3_Stadlmann_Penninger_IMBA_mESC_TMT_PNGaseF_HILIC_13.raw
KAT8 regulatory NSL complex subunit 3 OS=Mus musculus GN=Kansl3 PE=1 SV=1 - [KANL3_MOUSE]	A2RSY1	SSSSEGGGTASTTPSVASSSATPNAIHTLQSR	1	N-Term(TMT10); S1(HexNA); S31(HexNA)	T12(HexNAc): 99.77; T13(HexNAc): 99.77	HCD	1				94	2.14518e-07	23008.4	21015.7	26169.7	24302.1	19424.5	21038.7	-0.1972	0.1427	0.1217	0.3043	0	26	150	3	1223.59	3668.76	1.55	81.77	20637	20637	MS2	27/324	20180116_Lumos_RSLC3_Stadlmann_Penninger_IMBA_mESC_TMT_PNGaseF_HILIC_14.raw
KAT8 regulatory NSL complex subunit 3 OS=Mus musculus GN=Kansl3 PE=1 SV=1 - [KANL3_MOUSE]	A2RSY1	SSSSEGGGTASTTPSVASSSATPNAIHTLQSR	1	N-Term(TMT10); T13(HexNA); N24(HexNA); S31(HexNA)	Too many isoforms	HCD	1				80	5.4512e-06	5652.02	6944.89	6296.11	5982.43	5157.45	4875.64	0.0369	0.8472	0.3283	0.2863	0	100	150	3	1291.29	3871.84	0.99	80.86	20070	20070	MS2	27/324	20180116_Lumos_RSLC3_Stadlmann_Penninger_IMBA_mESC_TMT_PNGaseF_HILIC_15.raw
KAT8 regulatory NSL complex subunit 3 OS=Mus musculus GN=Kansl3 PE=1 SV=1 - [KANL3_MOUSE]	A2RSY1	SSSSEGGGTASTTPSVASSSATPNAIHTLQSR	1	N-Term(TMT10); T12(HexNA); S31(HexNA)	S11(HexNAc): 50.06; T12(HexNAc): 50.06; T13(HexNAc): 99.64	HCD	1				79	6.36135e-06	17268.5	15007.1	18684.7	21663.7	18127.8	16353.1	-0.3221	0.1727	-0.0954	0.5271	0	15	150	3	1223.59	3668.76	1.35	82.47	20854	20854	MS2	23/324	20180116_Lumos_RSLC3_Stadlmann_Penninger_IMBA_mESC_TMT_PNGaseF_HILIC_14.raw
KAT8 regulatory NSL complex subunit 3 OS=Mus musculus GN=Kansl3 PE=1 SV=1 - [KANL3_MOUSE]	A2RSY1	SSSSEGGGTASTTPSVASSSATPNAIHTLQSR	1	N-Term(TMT10); N24(Deamidated); S31(HexNA)	S18(HexNAc): 25; S19(HexNAc): 25; S20(HexNAc): 25; T22(HexNAc): 25; N24(Deamidated): 100	HCD	1				70	4.50579e-05	24201.9	23309.2	29601.3	31644.8	27270.2	24320.3	-0.3664	0.0582	-0.1188	0.3858	0	0	150	3	1156.23	3466.68	4.6	82.45	21388	21388	MS2	14/324	20180116_Lumos_RSLC3_Stadlmann_Penninger_IMBA_mESC_TMT_PNGaseF_HILIC_13.raw
KAT8 regulatory NSL complex subunit 3 OS=Mus musculus GN=Kansl3 PE=1 SV=1 - [KANL3_MOUSE]	A2RSY1	SSSSEGGGTASTTPSVASSSATPNAIHTLQSR	1	N-Term(TMT10); T9(HexNA); T28(HexNA); S31(HexNA)	Too many isoforms	HCD	1				60	0.000569504	4664.39	4976.81	5672.02	5618.53	4447.71	2883.62	-0.2278	0.1109	0.3951	0.3718	0	51	150	3	1291.29	3871.85	2.69	81.48	20260	20260	MS2	21/324	20180116_Lumos_RSLC3_Stadlmann_Penninger_IMBA_mESC_TMT_PNGaseF_HILIC_15.raw
KAT8 regulatory NSL complex subunit 3 OS=Mus musculus GN=Kansl3 PE=1 SV=1 - [KANL3_MOUSE]	A2RSY1	SSSSEGGGTASTTPSVASSSATPNAIHTLQSR	1	N-Term(TMT10); S31(HexNA)	T13(HexNAc): 33.21; S15(HexNAc): 33.21; S18(HexNAc): 33.21	HCD	1				56	0.000938162	43277.3	42344.2	46916.2	53905.5	45777.4	42845.5	-0.2358	0.2697	-0.0497	0.4851	0	0	150	3	1155.89	3465.65	-7.54	82.84	21745	21745	MS2	29/324	20180116_Lumos_RSLC3_Stadlmann_Penninger_IMBA_mESC_TMT_PNGaseF_HILIC_12.raw
KAT8 regulatory NSL complex subunit 3 OS=Mus musculus GN=Kansl3 PE=1 SV=1 - [KANL3_MOUSE]	A2RSY1	SSSSEGGGTASTTPSVASSSATPNAIHTLQSR	1	N-Term(TMT10); T12(HexNA); S31(HexNA)	T12(HexNAc): 99.66; T13(HexNAc): 100	HCD	1				55	0.00193522	34325.1	33026	40733.9	35933.3	33045.7	32008.9	-0.1869	0.2871	0.0501	0.3067	0	14	137	4	917.95	3668.78	5.75	83.27	21081	21081	MS2	14/324	20180116_Lumos_RSLC3_Stadlmann_Penninger_IMBA_mESC_TMT_PNGaseF_HILIC_14.raw
KAT8 regulatory NSL complex subunit 3 OS=Mus musculus GN=Kansl3 PE=1 SV=1 - [KANL3_MOUSE]	A2RSY1	SSSSEGGGTASTTPSVASSSATPNAIHTLQSR	1	N-Term(TMT10); S4(HexNA); N24(Deamidated)	S18(HexNAc): 25; S19(HexNAc): 25; S20(HexNAc): 25; T22(HexNAc): 25; N24(Deamidated): 100	HCD	1				38	0.0696586	27062.9	31167.2	31039.8	32940.1	28375.7	30813.3	-0.1359	0.374	-0.0236	0.863	0	0	150	3	1156.23	3466.68	5.45	83.72	22034	22034	MS2	19/324	20180116_Lumos_RSLC3_Stadlmann_Penninger_IMBA_mESC_TMT_PNGaseF_HILIC_12.raw
KAT8 regulatory NSL complex subunit 3 OS=Mus musculus GN=Kansl3 PE=1 SV=1 - [KANL3_MOUSE]	A2RSY1	SSSSEGGGTASTTPSVASSSATPNAIHTLQSR	1	N-Term(TMT10); T13(HexNA); T22(HexNA); N24(Deamidated); S31(HexNA)	Too many isoforms	HCD	1				36	0.136971	7528.15	7660.67	6603.71	7275.81	5809.53	5927.68	0.1301	0.2928	0.3719	0.0028	0	0	150	3	1291.62	3872.85	7.51	80.83	20063	20063	MS2	16/324	20180116_Lumos_RSLC3_Stadlmann_Penninger_IMBA_mESC_TMT_PNGaseF_HILIC_15.raw
KAT8 regulatory NSL complex subunit 3 OS=Mus musculus GN=Kansl3 PE=1 SV=1 - [KANL3_MOUSE]	A2RSY1	SSSSEGGGTASTTPSVASSSATPNAIHTLQSR	1	N-Term(TMT10); S3(HexNA); N24(Deamidated)	S11(HexNAc): 49.92; T12(HexNAc): 49.92; N24(Deamidated): 100	HCD	1				35	0.145332	27381.7	32623.3	30880.4	30869	31372.1	27161.7	-0.0413	0.7955	0.0358	0.8479	0	0	150	3	1156.23	3466.66	0.17	89.83	23657	23657	MS2	21/324	20180116_Lumos_RSLC3_Stadlmann_Penninger_IMBA_mESC_TMT_PNGaseF_HILIC_13.raw
KAT8 regulatory NSL complex subunit 3 OS=Mus musculus GN=Kansl3 PE=1 SV=1 - [KANL3_MOUSE]	A2RSY1	SSSSEGGGTASTTPSVASSSATPNAIHTLQSR	1	N-Term(TMT10); N24(Deamidated); T28(HexNA); S31(HexNA)	Too many isoforms	HCD	1				32	0.337041	13237.5	13520.2	15422.3	14341	11675.1	12471	-0.1536	0.2019	0.1482	0.1577	0	14	150	3	1223.93	3669.77	6.54	80.91	20393	20393	MS2	20/324	20180116_Lumos_RSLC3_Stadlmann_Penninger_IMBA_mESC_TMT_PNGaseF_HILIC_14.raw
KAT8 regulatory NSL complex subunit 3 OS=Mus musculus GN=Kansl3 PE=1 SV=1 - [KANL3_MOUSE]	A2RSY1	SSSSEGGGTASTTPSVASSSATPNAIHTLQSR	1	N-Term(TMT10); N24(Deamidated); S31(HexNA)	S18(HexNAc): 24.97; S19(HexNAc): 24.97; S20(HexNAc): 24.97; T22(HexNAc): 24.97; N24(Deamidated): 100	HCD	1				10	48.3595	40662.4	42016.6	47340.8	50485.6	46242.8	45183.1	-0.2427	0.0911	-0.1451	0.041	0	41	150	3	1156.23	3466.67	2.7	82.81	21735	21735	MS2	15/324	20180116_Lumos_RSLC3_Stadlmann_Penninger_IMBA_mESC_TMT_PNGaseF_HILIC_12.raw
Probable inactive glycosyltransferase 25 family member 3 OS=Mus musculus GN=Cercam PE=3 SV=1 - [GT253_MOUSE]	A3KGW5	TLNSSILK	1	N-Term(TMT10); S5(HexNA); K8(TMT10)	N3(HexNAc): 100	HCD	1	1702.58	id=HexNAc2.Hex8_N-Glycan	0.83	29	0.0979179	202079	198326	18010.6	19614.2	14398.9	12083.9	3.4117	0.0016	3.9183	0.0005	0	6	129	3	512.981	1536.93	1.99	94.45	24089	24089	MS2	1974-11-01	20180116_Lumos_RSLC3_Stadlmann_Penninger_IMBA_mESC_TMT_PNGaseF_HILIC_15.raw
Protein Mllt6 OS=Mus musculus GN=Mllt6 PE=1 SV=1 - [B1AR10_MOUSE]|Protein Mllt6 OS=Mus musculus GN=Mllt6 PE=1 SV=1 - [B1AR09_MOUSE]	B1AR10;B1AR09	HSSGGGGGAGGGSSGGGGGGSSSASGGGGGTGGGSGNSFLSGR	2	N-Term(TMT10)		HCD	1				267	1.4161e-25	8767.92	12552.5	16304.8	15010.1	13808.7	8499.75	-0.5546	0.203	-0.0654	0.8947	0	0	150	3	1162.18	3484.53	0.38	53.92	12248	12248	MS2	44/426	20180116_Lumos_RSLC3_Stadlmann_Penninger_IMBA_mESC_TMT_PNGaseF_HILIC_16.raw
Protein Mllt6 OS=Mus musculus GN=Mllt6 PE=1 SV=1 - [B1AR10_MOUSE]|Protein Mllt6 OS=Mus musculus GN=Mllt6 PE=1 SV=1 - [B1AR09_MOUSE]	B1AR10;B1AR09	HSSGGGGGAGGGSSGGGGGGSSSASGGGGGTGGGSGNSFLSGR	2	N-Term(TMT10)		HCD	1				210	8.98982e-20	7521.63	6696.23	6292.69	8511.03	6943.53	6097.24	-0.0583	0.8384	0.1247	0.4244	0	0	150	3	1162.18	3484.53	2.59	53.85	12168	12168	MS2	36/426	20180116_Lumos_RSLC3_Stadlmann_Penninger_IMBA_mESC_TMT_PNGaseF_HILIC_15.raw
Protein Mllt6 OS=Mus musculus GN=Mllt6 PE=1 SV=1 - [B1AR10_MOUSE]|Protein Mllt6 OS=Mus musculus GN=Mllt6 PE=1 SV=1 - [B1AR09_MOUSE]	B1AR10;B1AR09	HSSGGGGGAGGGSSGGGGGGSSSASGGGGGTGGGSGNSFLSGR	2	N-Term(TMT10)		HCD	1				108	1.17369e-09	4356.52	4461.6	4007.72	4953.21	3557.17	2808.19	-0.0232	0.9047	0.4702	0.1828	0	61	150	3	1162.18	3484.53	1.85	53.61	12098	12098	MS2	31/426	20180116_Lumos_RSLC3_Stadlmann_Penninger_IMBA_mESC_TMT_PNGaseF_HILIC_15.raw
Protein Mllt6 OS=Mus musculus GN=Mllt6 PE=1 SV=1 - [B1AR10_MOUSE]|Protein Mllt6 OS=Mus musculus GN=Mllt6 PE=1 SV=1 - [B1AR09_MOUSE]	B1AR10;B1AR09	HSSGGGGGAGGGSSGGGGGGSSSASGGGGGTGGGSGNSFLSGR	2	N-Term(TMT10)		HCD	1				91	7.01814e-08	8149.51	6635.56	6239.61	6166.21	4979.79	3455.66	0.2531	0.3603	0.8096	0.0979	0	22	150	4	871.888	3484.53	1.27	53.72	12029	12029	MS2	29/426	20180116_Lumos_RSLC3_Stadlmann_Penninger_IMBA_mESC_TMT_PNGaseF_HILIC_17.raw
Microtubule-actin cross-linking factor 1 OS=Mus musculus GN=Macf1 PE=1 SV=1 - [B1ARU1_MOUSE]|Microtubule-actin cross-linking factor 1 OS=Mus musculus GN=Macf1 PE=1 SV=1 - [B1ARU4_MOUSE]|Microtubule-actin cross-linking factor 1 OS=Mus musculus GN=Macf1 PE=1 SV=2 - [E9PVY8_MOUSE]|Microtubule-actin cross-linking factor 1 OS=Mus musculus GN=Macf1 PE=1 SV=2 - [E9QA63_MOUSE]|Microtubule-actin cross-lin…	B1ARU1;B1ARU4;E9PVY8;E9QA63;E9QNP1;F6Q750;F7ACR9;Q9QXZ0;F6RCJ3;F6RL59;F6YKN8;A0A0A0MQA6	GSDASDFDLLETQSACSDTSESSAAGGQGSSR	12	N-Term(TMT10); C16(Carbamidomethyl)		HCD	1				39	0.00638333	25192.8	26867	27136.2	24962.4	24427.8	23490.4	-0.0011	0.9901	0.1196	0.1972	0	13	150	4	853.125	3409.48	-0.02	126.92	34844	34844	MS2	20/344	20180116_Lumos_RSLC3_Stadlmann_Penninger_IMBA_mESC_TMT_PNGaseF_HILIC_13.raw
Microtubule-actin cross-linking factor 1 OS=Mus musculus GN=Macf1 PE=1 SV=1 - [B1ARU1_MOUSE]|Microtubule-actin cross-linking factor 1 OS=Mus musculus GN=Macf1 PE=1 SV=1 - [B1ARU4_MOUSE]|Microtubule-actin cross-linking factor 1 OS=Mus musculus GN=Macf1 PE=1 SV=2 - [E9PVY8_MOUSE]|Microtubule-actin cross-linking factor 1 OS=Mus musculus GN=Macf1 PE=1 SV=2 - [E9QA63_MOUSE]|Microtubule-actin cross-lin…	B1ARU1;B1ARU4;E9PVY8;E9QA63;E9QNP1;F6Q750;F7ACR9;Q9QXZ0;F6RCJ3;F6RL59;F6YKN8;A0A0A0MQA6	SSSSASQSNHSCTSMPSSPATPASGTK	12	N-Term(TMT10); C12(Carbamidomethyl); M15(Oxidation); K27(TMT10)	M15(Oxidation): 100	HCD	1				92	1.51882e-07	23993.8	26899.8	31871.9	30631.4	28650.5	24651.7	-0.2964	0.1163	-0.0667	0.6782	0	0	150	3	1038.49	3113.45	0.5	62.72	15530	15530	MS2	26/298	20180116_Lumos_RSLC3_Stadlmann_Penninger_IMBA_mESC_TMT_PNGaseF_HILIC_12.raw
Microtubule-actin cross-linking factor 1 OS=Mus musculus GN=Macf1 PE=1 SV=1 - [B1ARU1_MOUSE]|Microtubule-actin cross-linking factor 1 OS=Mus musculus GN=Macf1 PE=1 SV=1 - [B1ARU4_MOUSE]|Microtubule-actin cross-linking factor 1 OS=Mus musculus GN=Macf1 PE=1 SV=2 - [E9PVY8_MOUSE]|Microtubule-actin cross-linking factor 1 OS=Mus musculus GN=Macf1 PE=1 SV=2 - [E9QA63_MOUSE]|Microtubule-actin cross-lin…	B1ARU1;B1ARU4;E9PVY8;E9QA63;E9QNP1;F6Q750;F7ACR9;Q9QXZ0;F6RCJ3;F6RL59;F6YKN8;A0A0A0MQA6	SSSSASQSNHSCTSMPSSPATPASGTK	12	N-Term(TMT10); C12(Carbamidomethyl); M15(Oxidation); K27(TMT10)	M15(Oxidation): 100	HCD	1				88	3.53115e-07	11358.4	11260.3	16928.5	17205.1	14113.1	10215.3	-0.5937	0.007	-0.1051	0.7368	0	58	150	3	1038.49	3113.46	1.32	52.6	12538	12538	MS2	22/298	20180116_Lumos_RSLC3_Stadlmann_Penninger_IMBA_mESC_TMT_PNGaseF_HILIC_13.raw
Microtubule-actin cross-linking factor 1 OS=Mus musculus GN=Macf1 PE=1 SV=1 - [B1ARU1_MOUSE]|Microtubule-actin cross-linking factor 1 OS=Mus musculus GN=Macf1 PE=1 SV=1 - [B1ARU4_MOUSE]|Microtubule-actin cross-linking factor 1 OS=Mus musculus GN=Macf1 PE=1 SV=2 - [E9PVY8_MOUSE]|Microtubule-actin cross-linking factor 1 OS=Mus musculus GN=Macf1 PE=1 SV=2 - [E9QA63_MOUSE]|Microtubule-actin cross-lin…	B1ARU1;B1ARU4;E9PVY8;E9QA63;E9QNP1;F6Q750;F7ACR9;Q9QXZ0;F6RCJ3;F6RL59;F6YKN8;A0A0A0MQA6	SSSSASQSNHSCTSMPSSPATPASGTK	12	N-Term(TMT10); N9(Deamidated); C12(Carbamidomethyl); M15(Oxidation); K27(TMT10)	N9(Deamidated): 100; M15(Oxidation): 100	HCD	1				28	0.313527	28122.2	24866.4	31328.8	30687.6	28324.7	27948.1	-0.227	0.2095	-0.0868	0.4959	0	0	150	3	1038.82	3114.45	5.08	62.66	15511	15511	MS2	19/298	20180116_Lumos_RSLC3_Stadlmann_Penninger_IMBA_mESC_TMT_PNGaseF_HILIC_12.raw
Protein Zfp362 OS=Mus musculus GN=Zfp362 PE=1 SV=1 - [B1ASA5_MOUSE]|Protein Zfp362 (Fragment) OS=Mus musculus GN=Zfp362 PE=1 SV=1 - [E9QA68_MOUSE]	B1ASA5;E9QA68	TPAVSTSESTPGTGTGTSTPSTPTTTSQSR	2	N-Term(TMT10); T17(HexNA); T19(HexNA); S29(HexNA)	Too many isoforms	HCD	1				15	12.4524	10902.5	12741.7	9988.75	10492.5	11397.7	8710.15	0.2072	0.3208	0.2337	0.4034	0	67	150	3	1240.93	3720.77	5.46	75.24	18494	18494	MS2	7/292	20180116_Lumos_RSLC3_Stadlmann_Penninger_IMBA_mESC_TMT_PNGaseF_HILIC_16.raw
Trinucleotide repeat-containing gene 6C protein OS=Mus musculus GN=Tnrc6c PE=1 SV=1 - [B1ATC3_MOUSE]	B1ATC3	TCSSQPQPAGTSPSTSTSTISSGSNGKR	1	N-Term(TMT10); C2(Carbamidomethyl); N25(HexNA); K27(TMT10)	T11(HexNAc): 98.68	HCD	1				71	4.55126e-05	8949.84	8399.09	11181	11429.8	8770.76	11264.6	-0.3822	0.0351	-0.2077	0.4713	1	56	150	3	1143.9	3429.69	2	61.72	14759	14759	MS2	21/308	20180116_Lumos_RSLC3_Stadlmann_Penninger_IMBA_mESC_TMT_PNGaseF_HILIC_14.raw
Trinucleotide repeat-containing gene 6C protein OS=Mus musculus GN=Tnrc6c PE=1 SV=1 - [B1ATC3_MOUSE]|Trinucleotide repeat-containing gene 6C protein (Fragment) OS=Mus musculus GN=Tnrc6c PE=1 SV=1 - [B7ZC94_MOUSE]|Trinucleotide repeat-containing gene 6C protein OS=Mus musculus GN=Tnrc6c PE=1 SV=2 - [TNR6C_MOUSE]	B1ATC3;B7ZC94;Q3UHC0	ATSSGTTASEGSSDGSGNHNEGSTGR	3	N-Term(TMT10)		HCD	1				174	1.29021e-16	24337.2	28930.4	41132.4	35901	32120.1	25816.6	-0.5322	0.0779	-0.1212	0.6151	0	0	150	3	880.724	2640.16	0.24	30.01	5553	5553	MS2	22/260	20180116_Lumos_RSLC3_Stadlmann_Penninger_IMBA_mESC_TMT_PNGaseF_HILIC_15.raw
Trinucleotide repeat-containing gene 6C protein OS=Mus musculus GN=Tnrc6c PE=1 SV=1 - [B1ATC3_MOUSE]|Trinucleotide repeat-containing gene 6C protein (Fragment) OS=Mus musculus GN=Tnrc6c PE=1 SV=1 - [B7ZC94_MOUSE]|Trinucleotide repeat-containing gene 6C protein OS=Mus musculus GN=Tnrc6c PE=1 SV=2 - [TNR6C_MOUSE]	B1ATC3;B7ZC94;Q3UHC0	ATSSGTTASEGSSDGSGNHNEGSTGR	3	N-Term(TMT10); N18(Deamidated)	N18(Deamidated): 100	HCD	1				141	1.88973e-13	3965.07	3641.65	5305.11	5264.28	5648.25	5022.11	-0.4745	0.0654	-0.4883	0.08	0	48	150	3	881.053	2641.14	0.86	34.73	6775	6775	MS2	28/260	20180116_Lumos_RSLC3_Stadlmann_Penninger_IMBA_mESC_TMT_PNGaseF_HILIC_15.raw
Trinucleotide repeat-containing gene 6C protein OS=Mus musculus GN=Tnrc6c PE=1 SV=1 - [B1ATC3_MOUSE]|Trinucleotide repeat-containing gene 6C protein (Fragment) OS=Mus musculus GN=Tnrc6c PE=1 SV=1 - [B7ZC94_MOUSE]|Trinucleotide repeat-containing gene 6C protein OS=Mus musculus GN=Tnrc6c PE=1 SV=2 - [TNR6C_MOUSE]	B1ATC3;B7ZC94;Q3UHC0	ATSSGTTASEGSSDGSGNHNEGSTGR	3	N-Term(TMT10); T24(HexNA)	S12(HexNAc): 50; S13(HexNAc): 50	HCD	1				96	7.57524e-09	3114.25	3597.58	4718.52	3256.38	3876.05	2975.71	-0.2488	0.542	-0.0298	0.9069	0	11	150	3	948.417	2843.24	0.22	30.48	5666	5666	MS2	25/260	20180116_Lumos_RSLC3_Stadlmann_Penninger_IMBA_mESC_TMT_PNGaseF_HILIC_15.raw
Trinucleotide repeat-containing gene 6C protein OS=Mus musculus GN=Tnrc6c PE=1 SV=1 - [B1ATC3_MOUSE]|Trinucleotide repeat-containing gene 6C protein (Fragment) OS=Mus musculus GN=Tnrc6c PE=1 SV=1 - [B7ZC94_MOUSE]|Trinucleotide repeat-containing gene 6C protein OS=Mus musculus GN=Tnrc6c PE=1 SV=2 - [TNR6C_MOUSE]	B1ATC3;B7ZC94;Q3UHC0	ATSSGTTASEGSSDGSGNHNEGSTGR	3	N-Term(TMT10); N18(Deamidated)	N18(Deamidated): 100	HCD	1				89	3.73376e-08	3487.48	3254.27	3073.72	4054.06	3754.32	3390.32	-0.0803	0.7619	-0.0837	0.4641	0	53	150	3	881.054	2641.15	2.8	32.52	6190	6190	MS2	20/260	20180116_Lumos_RSLC3_Stadlmann_Penninger_IMBA_mESC_TMT_PNGaseF_HILIC_15.raw
Trinucleotide repeat-containing gene 6C protein OS=Mus musculus GN=Tnrc6c PE=1 SV=1 - [B1ATC3_MOUSE]|Trinucleotide repeat-containing gene 6C protein (Fragment) OS=Mus musculus GN=Tnrc6c PE=1 SV=1 - [B7ZC94_MOUSE]|Trinucleotide repeat-containing gene 6C protein OS=Mus musculus GN=Tnrc6c PE=1 SV=2 - [TNR6C_MOUSE]	B1ATC3;B7ZC94;Q3UHC0	ATSSGTTASEGSSDGSGNHNEGSTGR	3	N-Term(TMT10)		HCD	1				49	0.000477613	5430.27	4348.82	5571.58	5945.2	4620.74	4761.46	-0.236	0.3353	0.0598	0.7762	0	16	150	3	880.724	2640.16	0.73	20.02	3669	3669	MS2	17/260	20180116_Lumos_RSLC3_Stadlmann_Penninger_IMBA_mESC_TMT_PNGaseF_HILIC_14.raw
Trinucleotide repeat-containing gene 6C protein OS=Mus musculus GN=Tnrc6c PE=1 SV=1 - [B1ATC3_MOUSE]|Trinucleotide repeat-containing gene 6C protein (Fragment) OS=Mus musculus GN=Tnrc6c PE=1 SV=1 - [B7ZC94_MOUSE]|Trinucleotide repeat-containing gene 6C protein OS=Mus musculus GN=Tnrc6c PE=1 SV=2 - [TNR6C_MOUSE]	B1ATC3;B7ZC94;Q3UHC0	ATSSGTTASEGSSDGSGNHNEGSTGR	3	N-Term(TMT10); N18(Deamidated)	N18(Deamidated): 100	HCD	1				23	0.121836	3039.54	4061.77	4063.03	3005.69	4179.08	2771.02	0.0066	0.9843	0.0311	0.9393	0	0	150	3	881.053	2641.14	1.42	34.83	6804	6804	MS2	10/260	20180116_Lumos_RSLC3_Stadlmann_Penninger_IMBA_mESC_TMT_PNGaseF_HILIC_15.raw
Trinucleotide repeat-containing gene 6C protein OS=Mus musculus GN=Tnrc6c PE=1 SV=1 - [B1ATC3_MOUSE]|Trinucleotide repeat-containing gene 6C protein (Fragment) OS=Mus musculus GN=Tnrc6c PE=1 SV=1 - [B7ZC94_MOUSE]|Trinucleotide repeat-containing gene 6C protein OS=Mus musculus GN=Tnrc6c PE=1 SV=2 - [TNR6C_MOUSE]	B1ATC3;B7ZC94;Q3UHC0	ATSSGTTASEGSSDGSGNHNEGSTGR	3	N-Term(TMT10)		HCD	1				12	2.06994	3065.42	2928.53	3770.86	2977.46	1895.17	2121.28	-0.171	0.5136	0.5776	0.029	0	62	150	3	880.723	2640.15	-1.14	32.59	6208	6208	MS2	12/260	20180116_Lumos_RSLC3_Stadlmann_Penninger_IMBA_mESC_TMT_PNGaseF_HILIC_15.raw
Trinucleotide repeat-containing gene 6C protein OS=Mus musculus GN=Tnrc6c PE=1 SV=1 - [B1ATC3_MOUSE]|Trinucleotide repeat-containing gene 6C protein (Fragment) OS=Mus musculus GN=Tnrc6c PE=1 SV=1 - [B7ZC94_MOUSE]|Trinucleotide repeat-containing gene 6C protein OS=Mus musculus GN=Tnrc6c PE=1 SV=2 - [TNR6C_MOUSE]	B1ATC3;B7ZC94;Q3UHC0	NNPVIQSSTTAPATPTTPTSSSTTHR	3	N-Term(TMT10); T10(HexNA); S22(HexNA)	T10(HexNAc): 99.7; T16(HexNAc): 99.7	HCD	1				89	6.34095e-07	25619.9	25185.7	26363.8	27282.8	24681.1	24139.2	-0.0785	0.1547	0.0575	0.1093	0	0	150	3	1097.21	3289.62	0.11	71.17	17532	17532	MS2	27/284	20180116_Lumos_RSLC3_Stadlmann_Penninger_IMBA_mESC_TMT_PNGaseF_HILIC_14.raw
Trinucleotide repeat-containing gene 6C protein OS=Mus musculus GN=Tnrc6c PE=1 SV=1 - [B1ATC3_MOUSE]|Trinucleotide repeat-containing gene 6C protein (Fragment) OS=Mus musculus GN=Tnrc6c PE=1 SV=1 - [B7ZC94_MOUSE]|Trinucleotide repeat-containing gene 6C protein OS=Mus musculus GN=Tnrc6c PE=1 SV=2 - [TNR6C_MOUSE]	B1ATC3;B7ZC94;Q3UHC0	NNPVIQSSTTAPATPTTPTSSSTTHR	3	N-Term(TMT10); T24(HexNA)	T14(HexNAc): 99.34	HCD	1				81	3.07244e-06	54831.3	63713.5	73523.9	66749.9	63664.1	52690.8	-0.2428	0.2	0.0269	0.8915	0	10	52	4	772.391	3086.54	-0.69	72.63	18415	18415	MS2	20/284	20180116_Lumos_RSLC3_Stadlmann_Penninger_IMBA_mESC_TMT_PNGaseF_HILIC_13.raw
Trinucleotide repeat-containing gene 6C protein OS=Mus musculus GN=Tnrc6c PE=1 SV=1 - [B1ATC3_MOUSE]|Trinucleotide repeat-containing gene 6C protein (Fragment) OS=Mus musculus GN=Tnrc6c PE=1 SV=1 - [B7ZC94_MOUSE]|Trinucleotide repeat-containing gene 6C protein OS=Mus musculus GN=Tnrc6c PE=1 SV=2 - [TNR6C_MOUSE]	B1ATC3;B7ZC94;Q3UHC0	NNPVIQSSTTAPATPTTPTSSSTTHR	3	N-Term(TMT10); T9(HexNA); T10(HexNA); T24(HexNA)	T16(HexNAc): 99.75; T17(HexNAc): 99.75; T19(HexNAc): 98.63	HCD	1				73	2.70648e-05	7808.83	7881.73	8817.36	9897.26	6348.06	5274.45	-0.2543	0.217	0.433	0.1628	0	0	150	3	1164.91	3492.7	-0.43	68.8	16848	16848	MS2	13/284	20180116_Lumos_RSLC3_Stadlmann_Penninger_IMBA_mESC_TMT_PNGaseF_HILIC_14.raw
Trinucleotide repeat-containing gene 6C protein OS=Mus musculus GN=Tnrc6c PE=1 SV=1 - [B1ATC3_MOUSE]|Trinucleotide repeat-containing gene 6C protein (Fragment) OS=Mus musculus GN=Tnrc6c PE=1 SV=1 - [B7ZC94_MOUSE]|Trinucleotide repeat-containing gene 6C protein OS=Mus musculus GN=Tnrc6c PE=1 SV=2 - [TNR6C_MOUSE]	B1ATC3;B7ZC94;Q3UHC0	NNPVIQSSTTAPATPTTPTSSSTTHR	3	N-Term(TMT10); S8(HexNA); T16(HexNA); S20(HexNA)	T9(HexNAc): 100; T10(HexNAc): 100; T16(HexNAc): 99.28	HCD	1				61	0.00043218	34427.9	32800.1	17744.9	19220.7	13196	14738.9	0.8629	0.0054	1.267	0.0033	0	57	150	3	1164.91	3492.71	1.35	68.31	16346	16346	MS2	19/284	20180116_Lumos_RSLC3_Stadlmann_Penninger_IMBA_mESC_TMT_PNGaseF_HILIC_15.raw
Trinucleotide repeat-containing gene 6C protein OS=Mus musculus GN=Tnrc6c PE=1 SV=1 - [B1ATC3_MOUSE]|Trinucleotide repeat-containing gene 6C protein (Fragment) OS=Mus musculus GN=Tnrc6c PE=1 SV=1 - [B7ZC94_MOUSE]|Trinucleotide repeat-containing gene 6C protein OS=Mus musculus GN=Tnrc6c PE=1 SV=2 - [TNR6C_MOUSE]	B1ATC3;B7ZC94;Q3UHC0	NNPVIQSSTTAPATPTTPTSSSTTHR	3	N-Term(TMT10); T24(HexNA)	T16(HexNAc): 99.38	HCD	1				52	0.0030483	46243.7	50216.5	64639.7	65876	57578.6	52965.5	-0.4362	0.0542	-0.1966	0.1496	0	8	118	3	1029.52	3086.55	1.31	72.75	18456	18456	MS2	12/284	20180116_Lumos_RSLC3_Stadlmann_Penninger_IMBA_mESC_TMT_PNGaseF_HILIC_13.raw
Trinucleotide repeat-containing gene 6C protein OS=Mus musculus GN=Tnrc6c PE=1 SV=1 - [B1ATC3_MOUSE]|Trinucleotide repeat-containing gene 6C protein (Fragment) OS=Mus musculus GN=Tnrc6c PE=1 SV=1 - [B7ZC94_MOUSE]|Trinucleotide repeat-containing gene 6C protein OS=Mus musculus GN=Tnrc6c PE=1 SV=2 - [TNR6C_MOUSE]	B1ATC3;B7ZC94;Q3UHC0	NNPVIQSSTTAPATPTTPTSSSTTHR	3	N-Term(TMT10); T10(HexNA); S22(HexNA)	T14(HexNAc): 99.31; T16(HexNAc): 98.96	HCD	1				51	0.00413795	24517.6	23903.9	30272.4	32779.2	30132.8	29312.5	-0.3809	0.0926	-0.2959	0.0111	0	100	150	3	1097.21	3289.62	-0.45	70.97	17475	17475	MS2	22/284	20180116_Lumos_RSLC3_Stadlmann_Penninger_IMBA_mESC_TMT_PNGaseF_HILIC_14.raw
Trinucleotide repeat-containing gene 6C protein OS=Mus musculus GN=Tnrc6c PE=1 SV=1 - [B1ATC3_MOUSE]|Trinucleotide repeat-containing gene 6C protein (Fragment) OS=Mus musculus GN=Tnrc6c PE=1 SV=1 - [B7ZC94_MOUSE]|Trinucleotide repeat-containing gene 6C protein OS=Mus musculus GN=Tnrc6c PE=1 SV=2 - [TNR6C_MOUSE]	B1ATC3;B7ZC94;Q3UHC0	NNPVIQSSTTAPATPTTPTSSSTTHR	3	N-Term(TMT10); T10(HexNA); S22(HexNA)	S8(HexNAc): 33.29; T9(HexNAc): 33.29; T10(HexNAc): 33.29; T14(HexNAc): 99.63	HCD	1				39	0.0576739	26738.7	27787.4	31104.4	33648.9	29944.3	26130.7	-0.248	0.1172	-0.0404	0.7555	0	28	112	4	823.164	3289.63	3.35	71.17	17531	17531	MS2	23/284	20180116_Lumos_RSLC3_Stadlmann_Penninger_IMBA_mESC_TMT_PNGaseF_HILIC_14.raw
Trinucleotide repeat-containing gene 6C protein OS=Mus musculus GN=Tnrc6c PE=1 SV=1 - [B1ATC3_MOUSE]|Trinucleotide repeat-containing gene 6C protein (Fragment) OS=Mus musculus GN=Tnrc6c PE=1 SV=1 - [B7ZC94_MOUSE]|Trinucleotide repeat-containing gene 6C protein OS=Mus musculus GN=Tnrc6c PE=1 SV=2 - [TNR6C_MOUSE]	B1ATC3;B7ZC94;Q3UHC0	NNPVIQSSTTAPATPTTPTSSSTTHR	3	N-Term(TMT10); N1(Deamidated); N2(Deamidated); T24(HexNA)	N1(Deamidated): 100; N2(Deamidated): 100; T14(HexNAc): 99.5	HCD	1				24	1.62298	27432.1	29025.4	35315.1	32495.8	30102	28354	-0.2644	0.1008	-0.0502	0.4878	0	40	150	3	1030.18	3088.53	6.52	75	19135	19135	MS2	11/284	20180116_Lumos_RSLC3_Stadlmann_Penninger_IMBA_mESC_TMT_PNGaseF_HILIC_13.raw
Trinucleotide repeat-containing gene 6C protein OS=Mus musculus GN=Tnrc6c PE=1 SV=1 - [B1ATC3_MOUSE]|Trinucleotide repeat-containing gene 6C protein (Fragment) OS=Mus musculus GN=Tnrc6c PE=1 SV=1 - [B7ZC94_MOUSE]|Trinucleotide repeat-containing gene 6C protein OS=Mus musculus GN=Tnrc6c PE=1 SV=2 - [TNR6C_MOUSE]	B1ATC3;B7ZC94;Q3UHC0	TNGSHGTNGALVQSPSNQSALGAGGTNGNGGVAR	3	N-Term(TMT10); N8(Deamidated); N27(Deamidated)	N8(Deamidated): 100; N17(Deamidated): 100	HCD	1				37	0.0710868	28086.2	23072.3	28005.5	27371.4	23005.5	24568.8	-0.1143	0.5537	0.1048	0.6032	0	35	150	3	1113.87	3339.61	-1.12	82.18	21299	21299	MS2	16/378	20180116_Lumos_RSLC3_Stadlmann_Penninger_IMBA_mESC_TMT_PNGaseF_HILIC_13.raw
Host cell factor 1 OS=Mus musculus GN=Hcfc1 PE=1 SV=1 - [B1AUX2_MOUSE]|Host cell factor 1 OS=Mus musculus GN=Hcfc1 PE=1 SV=2 - [HCFC1_MOUSE]	B1AUX2;Q61191	QPETYHTYTTNTPTTTR	2	N-Term(TMT10); T4(HexNA); T16(HexNA)	T10(HexNAc): 49.93; N11(HexNAc): 49.93; T12(HexNAc): 99.58	HCD	1	406.159	id=HexNAc2_NO-Glycan	0	41	0.0130597	30141.9	30471.9	36288.8	35452.5	32306.7	25841.7	-0.2432	0.026	0.0599	0.7681	0	0	150	3	883.092	2647.26	1.71	57.7	14006	14006	MS2	8/186	20180116_Lumos_RSLC3_Stadlmann_Penninger_IMBA_mESC_TMT_PNGaseF_HILIC_13.raw
Host cell factor 1 OS=Mus musculus GN=Hcfc1 PE=1 SV=1 - [B1AUX2_MOUSE]|Host cell factor 1 OS=Mus musculus GN=Hcfc1 PE=1 SV=2 - [HCFC1_MOUSE]	B1AUX2;Q61191	QPETYHTYTTNTPTTTR	2	N-Term(TMT10); N11(HexNA); T16(HexNA)	T10(HexNAc): 99.77; T14(HexNAc): 99.32	HCD	1	406.159	id=HexNAc2_NO-Glycan	0	38	0.0282682	41426.1	43660	48396	49728.5	43034.5	39097	-0.2057	0.0559	0.051	0.5958	0	0	150	3	883.091	2647.26	-0.02	58.84	14344	14344	MS2	12/186	20180116_Lumos_RSLC3_Stadlmann_Penninger_IMBA_mESC_TMT_PNGaseF_HILIC_13.raw
Host cell factor 1 OS=Mus musculus GN=Hcfc1 PE=1 SV=1 - [B1AUX2_MOUSE]|Host cell factor 1 OS=Mus musculus GN=Hcfc1 PE=1 SV=2 - [HCFC1_MOUSE]	B1AUX2;Q61191	QPETYHTYTTNTPTTTR	2	N-Term(TMT10); T16(HexNA)	T14(HexNAc): 99.8	HCD	1	406.159	id=HexNAc2_NO-Glycan	0.55	37	0.0344791	209116	204848	229409	234734	211170	208431	-0.1651	0.0204	-0.0195	0.3987	0	1	41	3	815.398	2444.18	0.29	59.9	14695	14695	MS2	11/186	20180116_Lumos_RSLC3_Stadlmann_Penninger_IMBA_mESC_TMT_PNGaseF_HILIC_12.raw
Host cell factor 1 OS=Mus musculus GN=Hcfc1 PE=1 SV=1 - [B1AUX2_MOUSE]|Host cell factor 1 OS=Mus musculus GN=Hcfc1 PE=1 SV=2 - [HCFC1_MOUSE]	B1AUX2;Q61191	QPETYHTYTTNTPTTTR	2	N-Term(TMT10); T16(HexNA)	T12(HexNAc): 49.9; T14(HexNAc): 49.9	HCD	1	406.159	id=HexNAc2_NO-Glycan	0.53	10	13.6563	174078	167904	225170	234732	173947	171239	-0.4274	0.0152	-0.0135	0.6993	0	48	127	3	815.396	2444.17	-1.43	60.41	14845	14845	MS2	12/186	20180116_Lumos_RSLC3_Stadlmann_Penninger_IMBA_mESC_TMT_PNGaseF_HILIC_12.raw
Host cell factor 1 OS=Mus musculus GN=Hcfc1 PE=1 SV=1 - [B1AUX2_MOUSE]|Host cell factor 1 OS=Mus musculus GN=Hcfc1 PE=1 SV=2 - [HCFC1_MOUSE]	B1AUX2;Q61191	QPETYHTYTTNTPTTTR	2	N-Term(TMT10); T4(HexNA); T16(HexNA)	T4(HexNAc): 99.69; T7(HexNAc): 99.69	HCD	1				57	0.000302937	264296	249588	299988	287281	271801	256400	-0.1926	0.0656	-0.0396	0.5708	0	0	23	3	883.09	2647.26	-0.45	58.31	14221	14221	MS2	12/186	20180116_Lumos_RSLC3_Stadlmann_Penninger_IMBA_mESC_TMT_PNGaseF_HILIC_12.raw
Host cell factor 1 OS=Mus musculus GN=Hcfc1 PE=1 SV=1 - [B1AUX2_MOUSE]|Host cell factor 1 OS=Mus musculus GN=Hcfc1 PE=1 SV=2 - [HCFC1_MOUSE]	B1AUX2;Q61191	QPETYHTYTTNTPTTTR	2	N-Term(TMT10); T4(HexNA); T16(HexNA)	T7(HexNAc): 100; T9(HexNAc): 100	HCD	1				36	0.036505	72807.4	79286.8	80070	85269.3	70577.9	72005.9	-0.1205	0.2576	0.0932	0.3724	0	12	150	3	883.09	2647.26	-0.45	58.87	14394	14394	MS2	11/186	20180116_Lumos_RSLC3_Stadlmann_Penninger_IMBA_mESC_TMT_PNGaseF_HILIC_12.raw
Host cell factor 1 OS=Mus musculus GN=Hcfc1 PE=1 SV=1 - [B1AUX2_MOUSE]|Host cell factor 1 OS=Mus musculus GN=Hcfc1 PE=1 SV=2 - [HCFC1_MOUSE]	B1AUX2;Q61191	SPAPAAAAPAVQPLTQVGITLVPQAATAPPSTTTIQVLPTVPGSSISVPTAAR	2	N-Term(TMT10); T34(HexNA); S47(HexNA)	T20(HexNAc): 49.83; T27(HexNAc): 49.83; S31(HexNAc): 25.08; T32(HexNAc): 25.08; T33(HexNAc): 25.08; T34(HexNAc): 25.08	HCD	1				47	0.00318162	10613.7	9851.54	12255.6	12132.6	10849.4	10396.9	-0.253	0.1148	-0.054	0.4889	0	37	150	5	1141.83	5705.12	1.9	182.28	51247	51247	MS2	18/596	20180116_Lumos_RSLC3_Stadlmann_Penninger_IMBA_mESC_TMT_PNGaseF_HILIC_12.raw
Host cell factor 1 OS=Mus musculus GN=Hcfc1 PE=1 SV=1 - [B1AUX2_MOUSE]|Host cell factor 1 OS=Mus musculus GN=Hcfc1 PE=1 SV=2 - [HCFC1_MOUSE]	B1AUX2;Q61191	VCSNPPCETHETGTTNTATTATSNMAGQHGCSNPPCETHETGTTSTATTAMSSMGTGQQR	2	N-Term(TMT10); C2(Carbamidomethyl); C7(Carbamidomethyl); N24(Deamidated); M25(Oxidation); C31(Carbamidomethyl); N33(Deamidated); C36(Carbamidomethyl)	N24(Deamidated): 99.58; M25(Oxidation): 100; N33(Deamidated): 99.58	HCD	1				40	0.0128159	8142	6370.21	5003.8	5266.9	3363.93	2368.77	0.4987	0.2459	1.34	0.0746	0	0	150	5	1310.16	6546.79	8.22	81.01	20179	20179	MS2	18/690	20180116_Lumos_RSLC3_Stadlmann_Penninger_IMBA_mESC_TMT_PNGaseF_HILIC_17.raw
Host cell factor 1 OS=Mus musculus GN=Hcfc1 PE=1 SV=1 - [B1AUX2_MOUSE]|Host cell factor 1 OS=Mus musculus GN=Hcfc1 PE=1 SV=2 - [HCFC1_MOUSE]	B1AUX2;Q61191	VCSNPPCETHETGTTNTATTATSNMAGQHGCSNPPCETHETGTTSTATTAMSSMGTGQQR	2	N-Term(TMT10); C2(Carbamidomethyl); C7(Carbamidomethyl); N24(Deamidated); C31(Carbamidomethyl); N33(Deamidated); C36(Carbamidomethyl); M51(Oxidation); T56(HexNA)	Too many isoforms	HCD	1				25	0.546892	1781.38	2245.09	1324.54	1943.04	758.921	1164.05	0.3013	0.4366	1.0662	0.078	0	58	150	5	1350.78	6749.88	9.94	80.18	19781	19781	MS2	6/690	20180116_Lumos_RSLC3_Stadlmann_Penninger_IMBA_mESC_TMT_PNGaseF_HILIC_18.raw
Protein Zfp462 OS=Mus musculus GN=Zfp462 PE=1 SV=1 - [B1AWL2_MOUSE]	B1AWL2	QCHTGTSDWDTVNSQSESLSSSLNEGMVSYESSSINGR	1	N-Term(TMT10); C2(Carbamidomethyl)		HCD	1				64	6.9057e-05	27757.1	28025.1	28656.5	30677.6	28580.5	27272.4	-0.0891	0.3254	-0.0018	0.9659	0	20	150	4	1092.24	4365.92	-1.74	138.77	39037	39037	MS2	24/430	20180116_Lumos_RSLC3_Stadlmann_Penninger_IMBA_mESC_TMT_PNGaseF_HILIC_12.raw
Protein Zfp462 OS=Mus musculus GN=Zfp462 PE=1 SV=1 - [B1AWL2_MOUSE]	B1AWL2	QQEGPNVSEAQNDNEPSPTSNSTYLSMNAASR	1	N-Term(TMT10); N14(Deamidated); M27(Oxidation)	N14(Deamidated): 99.57; M27(Oxidation): 100	HCD	1				143	8.7326e-13	22528.2	24420.7	31068.8	34206.2	27323.6	25240	-0.4754	0.0554	-0.163	0.1854	0	51	150	3	1223.89	3669.66	4.66	94.28	24323	24323	MS2	27/366	20180116_Lumos_RSLC3_Stadlmann_Penninger_IMBA_mESC_TMT_PNGaseF_HILIC_14.raw
Protein Zfp462 OS=Mus musculus GN=Zfp462 PE=1 SV=1 - [B1AWL2_MOUSE]	B1AWL2	QQEGPNVSEAQNDNEPSPTSNSTYLSMNAASR	1	N-Term(TMT10); N14(Deamidated); M27(Oxidation)	N14(Deamidated): 99.64; M27(Oxidation): 100	HCD	1				119	2.24731e-10	21208.6	19331.3	24892.3	26843.7	22317.7	18471.3	-0.3518	0.054	-0.0088	0.9606	0	0	150	3	1223.89	3669.66	4.56	93.73	24833	24833	MS2	25/366	20180116_Lumos_RSLC3_Stadlmann_Penninger_IMBA_mESC_TMT_PNGaseF_HILIC_13.raw
Protein Zfp462 OS=Mus musculus GN=Zfp462 PE=1 SV=1 - [B1AWL2_MOUSE]	B1AWL2	QQEGPNVSEAQNDNEPSPTSNSTYLSMNAASR	1	N-Term(TMT10); N12(Deamidated); N14(Deamidated); M27(Oxidation)	N12(Deamidated): 100; N14(Deamidated): 100; M27(Oxidation): 100	HCD	1				110	1.38139e-09	20128.1	19871.3	24958	23373.9	21359	18814.3	-0.273	0.1122	-0.0063	0.9566	0	0	150	3	1224.22	3670.64	3.26	96.76	25047	25047	MS2	23/366	20180116_Lumos_RSLC3_Stadlmann_Penninger_IMBA_mESC_TMT_PNGaseF_HILIC_14.raw
Protein Zfp462 OS=Mus musculus GN=Zfp462 PE=1 SV=1 - [B1AWL2_MOUSE]	B1AWL2	QQEGPNVSEAQNDNEPSPTSNSTYLSMNAASR	1	N-Term(TMT10); N12(Deamidated)	N12(Deamidated): 50; N14(Deamidated): 50	HCD	1				103	9.79613e-09	46304	43752.4	52237	55637.5	44079.6	42728.3	-0.2605	0.0597	0.053	0.4073	0	6	150	3	1218.56	3653.65	1.45	108.66	29457	29457	MS2	26/366	20180116_Lumos_RSLC3_Stadlmann_Penninger_IMBA_mESC_TMT_PNGaseF_HILIC_13.raw
Protein Zfp462 OS=Mus musculus GN=Zfp462 PE=1 SV=1 - [B1AWL2_MOUSE]	B1AWL2	QQEGPNVSEAQNDNEPSPTSNSTYLSMNAASR	1	N-Term(TMT10); N21(Deamidated)	N21(Deamidated): 100	HCD	1				97	3.14177e-08	26271.9	26682.8	28915.7	36535.9	29963.3	23796.9	-0.3057	0.348	-0.0218	0.9173	0	12	150	3	1218.55	3653.64	-0.35	113.73	30138	30138	MS2	27/366	20180116_Lumos_RSLC3_Stadlmann_Penninger_IMBA_mESC_TMT_PNGaseF_HILIC_14.raw
Protein Zfp462 OS=Mus musculus GN=Zfp462 PE=1 SV=1 - [B1AWL2_MOUSE]	B1AWL2	QQEGPNVSEAQNDNEPSPTSNSTYLSMNAASR	1	N-Term(TMT10); M27(Oxidation)	M27(Oxidation): 100	HCD	1				69	2.25919e-05	22597.1	24681.5	24928.3	27796.2	26172	18471.6	-0.1573	0.2756	0.0827	0.7913	0	71	150	3	1223.56	3668.66	1.97	97.65	25309	25309	MS2	24/366	20180116_Lumos_RSLC3_Stadlmann_Penninger_IMBA_mESC_TMT_PNGaseF_HILIC_14.raw
Protein Zfp462 OS=Mus musculus GN=Zfp462 PE=1 SV=1 - [B1AWL2_MOUSE]	B1AWL2	QQEGPNVSEAQNDNEPSPTSNSTYLSMNAASR	1	N-Term(TMT10); N14(Deamidated)	N12(Deamidated): 50; N14(Deamidated): 50	HCD	1				65	5.57113e-05	23808.4	23495.5	33084.5	30596.4	25309.7	24600.6	-0.4289	0.0917	-0.0774	0.1274	0	32	150	3	1218.55	3653.64	-1.56	111.7	30355	30355	MS2	21/366	20180116_Lumos_RSLC3_Stadlmann_Penninger_IMBA_mESC_TMT_PNGaseF_HILIC_13.raw
Protein Zfp462 OS=Mus musculus GN=Zfp462 PE=1 SV=1 - [B1AWL2_MOUSE]	B1AWL2	QQEGPNVSEAQNDNEPSPTSNSTYLSMNAASR	1	N-Term(TMT10); N12(Deamidated)	N12(Deamidated): 100	HCD	1				63	8.15971e-05	32903.9	31726.2	36615.4	35719.4	29457.6	29062.4	-0.1625	0.0403	0.1433	0.0943	0	13	118	4	914.167	3653.64	-0.31	110.2	29090	29090	MS2	21/366	20180116_Lumos_RSLC3_Stadlmann_Penninger_IMBA_mESC_TMT_PNGaseF_HILIC_14.raw
Protein Zfp462 OS=Mus musculus GN=Zfp462 PE=1 SV=1 - [B1AWL2_MOUSE]	B1AWL2	QQEGPNVSEAQNDNEPSPTSNSTYLSMNAASR	1	N-Term(TMT10); N12(Deamidated); N14(Deamidated)	N6(Deamidated): 99.77; N12(Deamidated): 100	HCD	1				63	8.35014e-05	26395.4	25107	27616.1	28787.9	24323	25263	-0.1312	0.1075	0.0547	0.3621	0	14	150	3	1218.88	3654.64	2.15	111.64	30340	30340	MS2	22/366	20180116_Lumos_RSLC3_Stadlmann_Penninger_IMBA_mESC_TMT_PNGaseF_HILIC_13.raw
Protein Zfp462 OS=Mus musculus GN=Zfp462 PE=1 SV=1 - [B1AWL2_MOUSE]	B1AWL2	QQEGPNVSEAQNDNEPSPTSNSTYLSMNAASR	1	N-Term(TMT10); N6(Deamidated); N12(Deamidated); N14(Deamidated)	N12(Deamidated): 100; N14(Deamidated): 99.68; N21(Deamidated): 99.68	HCD	1				45	0.00562528	27248.1	27506.3	31568.9	34890.6	28673.9	25148.3	-0.2795	0.1742	0.0248	0.8355	0	0	150	3	1219.22	3655.65	9.06	111.68	30350	30350	MS2	22/366	20180116_Lumos_RSLC3_Stadlmann_Penninger_IMBA_mESC_TMT_PNGaseF_HILIC_13.raw
Ubiquitin carboxyl-terminal hydrolase 24 OS=Mus musculus GN=Usp24 PE=1 SV=1 - [UBP24_MOUSE]|Ubiquitin carboxyl-terminal hydrolase 24 OS=Mus musculus GN=Usp24 PE=1 SV=1 - [E9PV45_MOUSE]	B1AY13;E9PV45	NDINEAVALLTNERPGLDYGGYEPMDSGGPSPGPGGGPRGDSGSDGSGPSR	2	N-Term(TMT10)		HCD	1				95	1.88818e-07	14937.8	14274	14637.6	19608.8	14630.4	14458	-0.2294	0.4942	0.0061	0.8839	1	38	150	5	1043.89	5215.42	1.42	156.57	44170	44170	MS2	28/596	20180116_Lumos_RSLC3_Stadlmann_Penninger_IMBA_mESC_TMT_PNGaseF_HILIC_12.raw
Ubiquitin carboxyl-terminal hydrolase 24 OS=Mus musculus GN=Usp24 PE=1 SV=1 - [UBP24_MOUSE]|Ubiquitin carboxyl-terminal hydrolase 24 OS=Mus musculus GN=Usp24 PE=1 SV=1 - [E9PV45_MOUSE]	B1AY13;E9PV45	NDINEAVALLTNERPGLDYGGYEPMDSGGPSPGPGGGPRGDSGSDGSGPSR	2	N-Term(TMT10); N12(Deamidated)	N12(Deamidated): 100	HCD	1				44	0.0203731	13929	14424.1	15299.7	18460.2	14255.8	12357.7	-0.2518	0.3314	0.0913	0.5234	1	79	150	5	1044.08	5216.39	-0.25	156.59	44177	44177	MS2	22/596	20180116_Lumos_RSLC3_Stadlmann_Penninger_IMBA_mESC_TMT_PNGaseF_HILIC_12.raw
Ubiquitin carboxyl-terminal hydrolase 24 OS=Mus musculus GN=Usp24 PE=1 SV=1 - [UBP24_MOUSE]|Ubiquitin carboxyl-terminal hydrolase 24 OS=Mus musculus GN=Usp24 PE=1 SV=1 - [E9PV45_MOUSE]	B1AY13;E9PV45	NDINEAVALLTNERPGLDYGGYEPMDSGGPSPGPGGGPRGDSGSDGSGPSR	2	N-Term(TMT10); N4(Deamidated); N12(Deamidated); M25(Oxidation)	N4(Deamidated): 100; N12(Deamidated): 100; M25(Oxidation): 100	HCD	1				24	2.05276	23403	22423.3	27171.9	28860	22832.8	23756.2	-0.2901	0.054	-0.0238	0.6283	1	0	150	5	1047.48	5233.39	3.92	151.42	42704	42704	MS2	9/596	20180116_Lumos_RSLC3_Stadlmann_Penninger_IMBA_mESC_TMT_PNGaseF_HILIC_12.raw
Ubiquitin carboxyl-terminal hydrolase 24 OS=Mus musculus GN=Usp24 PE=1 SV=1 - [UBP24_MOUSE]|Ubiquitin carboxyl-terminal hydrolase 24 OS=Mus musculus GN=Usp24 PE=1 SV=1 - [E9PV45_MOUSE]	B1AY13;E9PV45	TSGSGTPSGSSADSSTSSSSSSSGAFSSSYAMEQEK	2	N-Term(TMT10); K36(TMT10)		HCD	1				144	6.31367e-13	27506.8	24843.5	27795.2	28316.9	24359	24621.4	-0.1001	0.3857	0.096	0.4243	0	10	150	3	1290.25	3868.73	1.93	101.42	26122	26122	MS2	29/352	20180116_Lumos_RSLC3_Stadlmann_Penninger_IMBA_mESC_TMT_PNGaseF_HILIC_15.raw
Ubiquitin carboxyl-terminal hydrolase 24 OS=Mus musculus GN=Usp24 PE=1 SV=1 - [UBP24_MOUSE]|Ubiquitin carboxyl-terminal hydrolase 24 OS=Mus musculus GN=Usp24 PE=1 SV=1 - [E9PV45_MOUSE]	B1AY13;E9PV45	TSGSGTPSGSSADSSTSSSSSSSGAFSSSYAMEQEK	2	N-Term(TMT10); K36(TMT10)		HCD	1				58	0.000242331	17614.6	20375.1	21313.4	21045.8	19154.2	16790.6	-0.1571	0.3567	0.0798	0.6315	0	47	150	3	1290.25	3868.73	2.4	100.89	27051	27051	MS2	23/352	20180116_Lumos_RSLC3_Stadlmann_Penninger_IMBA_mESC_TMT_PNGaseF_HILIC_13.raw
Ubiquitin carboxyl-terminal hydrolase 24 OS=Mus musculus GN=Usp24 PE=1 SV=1 - [UBP24_MOUSE]|Ubiquitin carboxyl-terminal hydrolase 24 OS=Mus musculus GN=Usp24 PE=1 SV=1 - [E9PV45_MOUSE]	B1AY13;E9PV45	TSGSGTPSGSSADSSTSSSSSSSGAFSSSYAMEQEK	2	N-Term(TMT10); M32(Oxidation); K36(TMT10)	M32(Oxidation): 100	HCD	1				52	0.00108089	10482.8	11762.7	11627.7	13970.6	11985.2	11352.9	-0.2025	0.366	-0.0692	0.5483	0	58	150	3	1295.59	3884.74	7.5	91.59	23516	23516	MS2	21/352	20180116_Lumos_RSLC3_Stadlmann_Penninger_IMBA_mESC_TMT_PNGaseF_HILIC_14.raw
Ubiquitin carboxyl-terminal hydrolase 24 OS=Mus musculus GN=Usp24 PE=1 SV=1 - [UBP24_MOUSE]|Ubiquitin carboxyl-terminal hydrolase 24 OS=Mus musculus GN=Usp24 PE=1 SV=1 - [E9PV45_MOUSE]	B1AY13;E9PV45	TSGSGTPSGSSADSSTSSSSSSSGAFSSSYAMEQEK	2	N-Term(TMT10); K36(TMT10)		HCD	1				37	0.0241867	29484.3	27057.4	33070.3	34450.4	27502.5	29078.6	-0.256	0.0848	-0.001	0.9906	0	48	150	4	967.933	3868.71	-2.29	101.46	26135	26135	MS2	18/352	20180116_Lumos_RSLC3_Stadlmann_Penninger_IMBA_mESC_TMT_PNGaseF_HILIC_15.raw
Transmembrane protein 245 OS=Mus musculus GN=Tmem245 PE=1 SV=1 - [TM245_MOUSE]|Transmembrane protein 245 (Fragment) OS=Mus musculus GN=Tmem245 PE=1 SV=1 - [B1AZA8_MOUSE]|Transmembrane protein 245 OS=Mus musculus GN=Tmem245 PE=1 SV=1 - [D3YWD3_MOUSE]	B1AZA5;B1AZA8;D3YWD3	ILGDKVNNTAVIEK	3	N-Term(TMT10); K5(TMT10); N8(HexNA); K14(TMT10)	N8(HexNAc): 49.97; T9(HexNAc): 49.97	HCD	1	1702.58	id=HexNAc2.Hex8_N-Glycan	0.77	40	0.0072245	99520.1	93673.8	11279.2	11165.4	5749.07	5386.31	3.1056	0.0217	4.1168	0.02	1	6	150	3	802.148	2404.43	1.71	104.43	27024	27024	MS2	10/140	20180116_Lumos_RSLC3_Stadlmann_Penninger_IMBA_mESC_TMT_PNGaseF_HILIC_15.raw
Transmembrane protein 245 OS=Mus musculus GN=Tmem245 PE=1 SV=1 - [TM245_MOUSE]|Transmembrane protein 245 (Fragment) OS=Mus musculus GN=Tmem245 PE=1 SV=1 - [B1AZA8_MOUSE]|Transmembrane protein 245 OS=Mus musculus GN=Tmem245 PE=1 SV=1 - [D3YWD3_MOUSE]	B1AZA5;B1AZA8;D3YWD3	ILGDKVNNTAVIEK	3	N-Term(TMT10); K5(TMT10); N7(HexNA); K14(TMT10)	N7(HexNAc): 99.76	HCD	1	1864.63	id=HexNAc2.Hex9_N-Glycan	0.95	50	0.000859169	127578	126947	19401.5	19241.4	11477.3	12500.7	2.7195	0.0009	3.408	0.0001	1	7	150	4	601.862	2404.43	0.38	104.27	26974	26974	MS2	11/140	20180116_Lumos_RSLC3_Stadlmann_Penninger_IMBA_mESC_TMT_PNGaseF_HILIC_15.raw
Transmembrane protein 245 OS=Mus musculus GN=Tmem245 PE=1 SV=1 - [TM245_MOUSE]|Transmembrane protein 245 (Fragment) OS=Mus musculus GN=Tmem245 PE=1 SV=1 - [B1AZA8_MOUSE]|Transmembrane protein 245 OS=Mus musculus GN=Tmem245 PE=1 SV=1 - [D3YWD3_MOUSE]	B1AZA5;B1AZA8;D3YWD3	ILGDKVNNTAVIEK	3	N-Term(TMT10); K5(TMT10); T9(HexNA); K14(TMT10)	N8(HexNAc): 99.71	HCD	1	1864.63	id=HexNAc2.Hex9_N-Glycan	0.91	30	0.0803833	106767	96091	6400.73	8713.12	4628.31	4636.19	3.7465	0.0289	4.4526	0.0351	1	5	150	3	802.147	2404.43	-0.61	104.23	26960	26960	MS2	14/140	20180116_Lumos_RSLC3_Stadlmann_Penninger_IMBA_mESC_TMT_PNGaseF_HILIC_15.raw
Tnik protein OS=Mus musculus GN=Tnik PE=1 SV=1 - [B2RQ80_MOUSE]|TRAF2 and NCK interacting kinase OS=Mus musculus GN=Tnik PE=1 SV=1 - [B9EKN8_MOUSE]|Traf2 and NCK-interacting protein kinase OS=Mus musculus GN=Tnik PE=1 SV=1 - [E0CXD6_MOUSE]|Traf2 and NCK-interacting protein kinase OS=Mus musculus GN=Tnik PE=1 SV=1 - [E0CY98_MOUSE]|Traf2 and NCK-interacting protein kinase OS=Mus musculus GN=Tnik PE…	B2RQ80;B9EKN8;E0CXD6;E0CY98;E0CZD7;E0CZF8;E9PUL9;P83510	TSSGSSSSSSTPSSQPSSQGGSQPGSQAGSSER	8	N-Term(TMT10)		HCD	1				85	3.38496e-07	3836.66	4404.31	4772.09	3668.37	2892.94	3005.71	-0.0345	0.8913	0.4824	0.14	0	0	150	3	1096.49	3287.47	-0.81	44.21	9456	9456	MS2	24/354	20180116_Lumos_RSLC3_Stadlmann_Penninger_IMBA_mESC_TMT_PNGaseF_HILIC_16.raw
Ubiquitin carboxyl-terminal hydrolase 42 OS=Mus musculus GN=Usp42 PE=1 SV=1 - [UBP42_MOUSE]	B2RQC2	NTPHLNGTTPVKDTPSSSVSSPNGNTSVNR	1	N-Term(TMT10); N6(Deamidated); K12(TMT10)	N6(Deamidated): 100	HCD	1				18	8.87095	104147	98893.7	131307	155753	121445	97535.4	-0.4996	0.1671	-0.109	0.6246	1	46	91	4	881.958	3524.81	3.25	76.22	19658	19658	MS2	17/340	20180116_Lumos_RSLC3_Stadlmann_Penninger_IMBA_mESC_TMT_PNGaseF_HILIC_12.raw
PHD finger protein 3 OS=Mus musculus GN=Phf3 PE=1 SV=1 - [B2RQG2_MOUSE]	B2RQG2	SSCVEQNDDSEAAPNSSSVENLNSSQAEQANPSQEDVLTQNIETVHPFR	1	N-Term(TMT10); C3(Carbamidomethyl); N23(Deamidated); N31(Deamidated)	N15(Deamidated): 66.46; N21(Deamidated): 66.46; N23(Deamidated): 66.46	HCD	1				78	8.27852e-06	7877.71	7069.51	9295.16	10042.9	8529.09	7043.99	-0.3716	0.0581	-0.0592	0.7557	0	0	150	4	1398.39	5590.54	4.32	136.56	36664	36664	MS2	24/556	20180116_Lumos_RSLC3_Stadlmann_Penninger_IMBA_mESC_TMT_PNGaseF_HILIC_14.raw
PHD finger protein 3 OS=Mus musculus GN=Phf3 PE=1 SV=1 - [B2RQG2_MOUSE]	B2RQG2	SSCVEQNDDSEAAPNSSSVENLNSSQAEQANPSQEDVLTQNIETVHPFR	1	N-Term(TMT10); C3(Carbamidomethyl); N23(Deamidated); N31(Deamidated)	N15(Deamidated): 50; N21(Deamidated): 50; N23(Deamidated): 50; N31(Deamidated): 50	HCD	1				74	1.65473e-05	6855.74	6850.14	7785.75	7702.49	7859.7	6358.26	-0.1764	0.029	-0.0529	0.7908	0	0	150	4	1398.38	5590.52	1.18	138.21	37114	37114	MS2	20/556	20180116_Lumos_RSLC3_Stadlmann_Penninger_IMBA_mESC_TMT_PNGaseF_HILIC_14.raw
PHD finger protein 3 OS=Mus musculus GN=Phf3 PE=1 SV=1 - [B2RQG2_MOUSE]	B2RQG2	SSCVEQNDDSEAAPNSSSVENLNSSQAEQANPSQEDVLTQNIETVHPFR	1	N-Term(TMT10); C3(Carbamidomethyl); N23(Deamidated); N31(Deamidated)	N23(Deamidated): 98.99; N31(Deamidated): 98.99	HCD	1				70	6.3469e-05	9584.91	7847.47	11351.4	10538.5	9497.07	8365.29	-0.3285	0.1954	-0.0352	0.8576	0	77	150	4	1398.39	5590.55	6.77	138.71	37253	37253	MS2	21/556	20180116_Lumos_RSLC3_Stadlmann_Penninger_IMBA_mESC_TMT_PNGaseF_HILIC_14.raw
PHD finger protein 3 OS=Mus musculus GN=Phf3 PE=1 SV=1 - [B2RQG2_MOUSE]	B2RQG2	SSCVEQNDDSEAAPNSSSVENLNSSQAEQANPSQEDVLTQNIETVHPFR	1	N-Term(TMT10); C3(Carbamidomethyl); N31(Deamidated)	N15(Deamidated): 25; N21(Deamidated): 25; N23(Deamidated): 25; N31(Deamidated): 25	HCD	1				70	5.47542e-05	4417.64	7772.97	8227.08	6314.64	6514.34	6091.75	-0.2544	0.6182	-0.0483	0.9217	0	100	150	4	1398.14	5589.53	1.11	137.04	36803	36803	MS2	20/556	20180116_Lumos_RSLC3_Stadlmann_Penninger_IMBA_mESC_TMT_PNGaseF_HILIC_14.raw
PHD finger protein 3 OS=Mus musculus GN=Phf3 PE=1 SV=1 - [B2RQG2_MOUSE]	B2RQG2	SSCVEQNDDSEAAPNSSSVENLNSSQAEQANPSQEDVLTQNIETVHPFR	1	N-Term(TMT10); C3(Carbamidomethyl); N21(Deamidated); N23(Deamidated); N31(Deamidated)	N15(Deamidated): 75; N21(Deamidated): 75; N23(Deamidated): 75; N31(Deamidated): 75	HCD	1				69	5.26428e-05	9358.75	8138.26	10997.2	10415.4	8866.68	9429.02	-0.2914	0.1472	-0.0644	0.6336	0	29	150	4	1398.64	5591.53	6.48	138.64	37239	37239	MS2	20/556	20180116_Lumos_RSLC3_Stadlmann_Penninger_IMBA_mESC_TMT_PNGaseF_HILIC_14.raw
PHD finger protein 3 OS=Mus musculus GN=Phf3 PE=1 SV=1 - [B2RQG2_MOUSE]	B2RQG2	SSCVEQNDDSEAAPNSSSVENLNSSQAEQANPSQEDVLTQNIETVHPFR	1	N-Term(TMT10); C3(Carbamidomethyl); N23(Deamidated); N31(Deamidated)	N15(Deamidated): 50; N21(Deamidated): 50; N23(Deamidated): 50; N31(Deamidated): 50	HCD	1				60	0.000471145	15637.9	14640	17471	19519.2	17935	14999.8	-0.2889	0.1421	-0.1214	0.5263	0	26	150	4	1398.38	5590.51	-0.83	139.7	37524	37524	MS2	19/556	20180116_Lumos_RSLC3_Stadlmann_Penninger_IMBA_mESC_TMT_PNGaseF_HILIC_14.raw
PHD finger protein 3 OS=Mus musculus GN=Phf3 PE=1 SV=1 - [B2RQG2_MOUSE]	B2RQG2	SSCVEQNDDSEAAPNSSSVENLNSSQAEQANPSQEDVLTQNIETVHPFR	1	N-Term(TMT10); C3(Carbamidomethyl); N23(Deamidated); N31(Deamidated)	N15(Deamidated): 50; N21(Deamidated): 50; N23(Deamidated): 50; N31(Deamidated): 50	HCD	1				49	0.00421905	11242.6	11769.5	12099.7	12591.9	10184.5	9279.91	-0.1016	0.1458	0.2416	0.1034	0	56	150	4	1398.38	5590.48	-5.72	138.76	37263	37263	MS2	21/556	20180116_Lumos_RSLC3_Stadlmann_Penninger_IMBA_mESC_TMT_PNGaseF_HILIC_14.raw
PHD finger protein 3 OS=Mus musculus GN=Phf3 PE=1 SV=1 - [B2RQG2_MOUSE]	B2RQG2	SSCVEQNDDSEAAPNSSSVENLNSSQAEQANPSQEDVLTQNIETVHPFR	1	N-Term(TMT10); C3(Carbamidomethyl); N21(Deamidated); N23(Deamidated); N31(Deamidated)	N15(Deamidated): 50.09; N21(Deamidated): 50.09; N23(Deamidated): 99.82; N31(Deamidated): 100	HCD	1				44	0.0181435	7624.38	6671.57	7923.38	10227.9	8594.05	6474.63	-0.3445	0.318	-0.0759	0.7827	0	34	150	4	1398.64	5591.53	6.3	136.36	36601	36601	MS2	20/556	20180116_Lumos_RSLC3_Stadlmann_Penninger_IMBA_mESC_TMT_PNGaseF_HILIC_14.raw
PHD finger protein 3 OS=Mus musculus GN=Phf3 PE=1 SV=1 - [B2RQG2_MOUSE]	B2RQG2	SSCVEQNDDSEAAPNSSSVENLNSSQAEQANPSQEDVLTQNIETVHPFR	1	N-Term(TMT10); C3(Carbamidomethyl); N23(Deamidated); N31(Deamidated); N41(Deamidated)	N15(Deamidated): 60; N21(Deamidated): 60; N23(Deamidated): 60; N31(Deamidated): 60; N41(Deamidated): 60	HCD	1				38	0.0633168	8905.08	8313	9224.63	11063.3	9086.21	7295.19	-0.2367	0.3255	0.0719	0.7234	0	76	150	4	1398.64	5591.52	4.12	142.32	38263	38263	MS2	16/556	20180116_Lumos_RSLC3_Stadlmann_Penninger_IMBA_mESC_TMT_PNGaseF_HILIC_14.raw
PHD finger protein 3 OS=Mus musculus GN=Phf3 PE=1 SV=1 - [B2RQG2_MOUSE]	B2RQG2	SSCVEQNDDSEAAPNSSSVENLNSSQAEQANPSQEDVLTQNIETVHPFR	1	N-Term(TMT10); C3(Carbamidomethyl); N23(Deamidated); N31(Deamidated)	N15(Deamidated): 33.33; N21(Deamidated): 33.33; N23(Deamidated): 33.33; N31(Deamidated): 100	HCD	1				37	0.110059	13572.8	13297.6	13139.1	16414.7	16027	12784.5	-0.1373	0.5626	-0.1006	0.6565	0	16	150	5	1118.91	5590.53	4.18	139.09	37352	37352	MS2	19/556	20180116_Lumos_RSLC3_Stadlmann_Penninger_IMBA_mESC_TMT_PNGaseF_HILIC_14.raw
PHD finger protein 3 OS=Mus musculus GN=Phf3 PE=1 SV=1 - [B2RQG2_MOUSE]	B2RQG2	SSCVEQNDDSEAAPNSSSVENLNSSQAEQANPSQEDVLTQNIETVHPFR	1	N-Term(TMT10); C3(Carbamidomethyl); N7(Deamidated); N15(Deamidated); N21(Deamidated)	N7(Deamidated): 100; N15(Deamidated): 49.9; N21(Deamidated): 49.9; N23(Deamidated): 49.9; N31(Deamidated): 49.9	HCD	1				13	20.305	12485.5	12700.9	13004	16397.5	13791.5	13645	-0.2232	0.4309	-0.1234	0.0191	0	28	150	5	1119.11	5591.52	3.82	139.73	37534	37534	MS2	16/556	20180116_Lumos_RSLC3_Stadlmann_Penninger_IMBA_mESC_TMT_PNGaseF_HILIC_14.raw
PHD finger protein 3 OS=Mus musculus GN=Phf3 PE=1 SV=1 - [B2RQG2_MOUSE]	B2RQG2	SSCVEQNDDSEAAPNSSSVENLNSSQAEQANPSQEDVLTQNIETVHPFRR	1	N-Term(TMT10); C3(Carbamidomethyl)		HCD	1				110	8.02844e-09	15847.1	14520.7	15704.4	17454	15938	13586.3	-0.1268	0.3394	0.0406	0.791	1		150	5	1149.74	5744.66	1.98	122.5	32340	32340	MS2	32/566	20180116_Lumos_RSLC3_Stadlmann_Penninger_IMBA_mESC_TMT_PNGaseF_HILIC_15.raw
RNA polymerase I-specific transcription initiation factor RRN3 OS=Mus musculus GN=Rrn3 PE=1 SV=1 - [RRN3_MOUSE]	B2RS91	AAQTCGGTDTTEGLFNMDEDEDTDPEKKADQEQPNQMAHPTAER	1	N-Term(TMT10); C5(Carbamidomethyl); N16(Deamidated); K27(TMT10); K28(TMT10)	N16(Deamidated): 100	HCD	1				13	34.9065	158505	147396	164764	187151	147439	155661	-0.2022	0.2509	0.0133	0.8595	2	38	60	6	928.766	5567.56	4.31	109.4	30127	30127	MS2	18/504	20180116_Lumos_RSLC3_Stadlmann_Penninger_IMBA_mESC_TMT_PNGaseF_HILIC_12.raw
UDP-glucuronosyltransferase OS=Mus musculus GN=Ugt1a5 PE=1 SV=1 - [B2RT14_MOUSE]	B2RT14	NMSTVLLK	1	N-Term(TMT10); N1(Deamidated); M2(Oxidation); T4(HexNA); K8(TMT10)	N1(Deamidated): 100; M2(Oxidation): 100; S3(HexNAc): 50; T4(HexNAc): 50	HCD	1	892.317	id=HexNAc2.Hex3_N-Glycan	0.63	10	13.5924	18653.1	19704	19968.8	23982.7	17688.3	11570	-0.1964	0.3858	0.3906	0.3714	0	51	150	3	528.636	1583.89	-1.76	86.52	21749	21749	MS2	1972-04-01	20180116_Lumos_RSLC3_Stadlmann_Penninger_IMBA_mESC_TMT_PNGaseF_HILIC_15.raw
UDP-glucuronosyltransferase OS=Mus musculus GN=Ugt1a5 PE=1 SV=1 - [B2RT14_MOUSE]	B2RT14	NMSTVLLK	1	N-Term(TMT10); N1(Deamidated); M2(Oxidation); T4(HexNA); K8(TMT10)	N1(Deamidated): 100; M2(Oxidation): 100; S3(HexNAc): 50; T4(HexNAc): 50	HCD	1	1216.42	id=HexNAc2.Hex5_N-Glycan	0.49	12	7.65505	66262.9	68924.6	75396.8	76805.2	50733.9	50900.8	-0.171	0.0534	0.4116	0.0496	0	34	111	3	528.639	1583.9	3.33	87.39	22319	22319	MS2	1972-04-01	20180116_Lumos_RSLC3_Stadlmann_Penninger_IMBA_mESC_TMT_PNGaseF_HILIC_14.raw
UDP-glucuronosyltransferase OS=Mus musculus GN=Ugt1a5 PE=1 SV=1 - [B2RT14_MOUSE]	B2RT14	NMSTVLLK	1	N-Term(TMT10); N1(Deamidated); M2(Oxidation); T4(HexNA); K8(TMT10)	N1(Deamidated): 100; M2(Oxidation): 100; S3(HexNAc): 50; T4(HexNAc): 50	HCD	1	1378.48	id=HexNAc2.Hex6_N-Glycan	0.5	11	9.71697	244786	255200	220876	239463	46353	62777.9	0.1192	0.2371	2.1958	0.0052	0	2	35	3	528.638	1583.9	2.35	86.52	21748	21748	MS2	1972-04-01	20180116_Lumos_RSLC3_Stadlmann_Penninger_IMBA_mESC_TMT_PNGaseF_HILIC_15.raw
UDP-glucuronosyltransferase OS=Mus musculus GN=Ugt1a5 PE=1 SV=1 - [B2RT14_MOUSE]	B2RT14	NMSTVLLK	1	N-Term(TMT10); N1(Deamidated); M2(Oxidation); T4(HexNA); K8(TMT10)	N1(Deamidated): 100; M2(Oxidation): 100; S3(HexNAc): 50; T4(HexNAc): 50	HCD	1	1702.58	id=HexNAc2.Hex8_N-Glycan	0.53	11	9.66647	77878	77134	70900.2	74387.1	13413.1	23132	0.0935	0.2066	2.0846	0.0509	0	1	99	3	528.637	1583.9	-0.19	85.5	21580	21580	MS2	1972-04-01	20180116_Lumos_RSLC3_Stadlmann_Penninger_IMBA_mESC_TMT_PNGaseF_HILIC_16.raw
UDP-glucuronosyltransferase OS=Mus musculus GN=Ugt1a5 PE=1 SV=1 - [B2RT14_MOUSE]	B2RT14	NMSTVLLK	1	N-Term(TMT10); N1(Deamidated); M2(Oxidation); T4(HexNA); K8(TMT10)	N1(Deamidated): 100; M2(Oxidation): 100; S3(HexNAc): 50; T4(HexNAc): 50	HCD	1	1864.63	id=HexNAc2.Hex9_N-Glycan	0.64	11	9.88464	61521.8	63185.8	58140.9	57645	5034	7183.93	0.1071	0.0953	3.3515	0.0008	0	0	150	3	528.638	1583.9	1.14	84.54	21243	21243	MS2	1972-04-01	20180116_Lumos_RSLC3_Stadlmann_Penninger_IMBA_mESC_TMT_PNGaseF_HILIC_17.raw
UDP-glucuronosyltransferase OS=Mus musculus GN=Ugt1a5 PE=1 SV=1 - [B2RT14_MOUSE]	B2RT14	NMSTVLLK	1	N-Term(TMT10); N1(Deamidated); M2(Oxidation); T4(HexNA); K8(TMT10)	N1(Deamidated): 100; M2(Oxidation): 100; S3(HexNAc): 50; T4(HexNAc): 50	HCD	1	1873.67	id=HexNAc3.Hex6.dHex2_N-Glycan	0.59	9	16.5539	20657.6	21183.4	29740.3	31132.7	21817.8	21043.9	-0.5409	0.0263	-0.0348	0.4021	0	41	150	3	528.632	1583.88	-9.79	106.5	27646	27646	MS2	1972-04-01	20180116_Lumos_RSLC3_Stadlmann_Penninger_IMBA_mESC_TMT_PNGaseF_HILIC_16.raw
Histone acetyltransferase p300 OS=Mus musculus GN=Ep300 PE=1 SV=2 - [EP300_MOUSE]	B2RWS6	QTPTPPTHLPPQVQPSLPAAPSADQSQQQPR	1	N-Term(TMT10)		HCD	1				70	5.72451e-05	51882.1	48019.6	64993.7	67592	57829.4	46789.4	-0.4083	0.0277	-0.0666	0.7452	0	42	109	4	882.967	3528.85	1.65	108.61	29439	29439	MS2	22/348	20180116_Lumos_RSLC3_Stadlmann_Penninger_IMBA_mESC_TMT_PNGaseF_HILIC_13.raw
Histone acetyltransferase p300 OS=Mus musculus GN=Ep300 PE=1 SV=2 - [EP300_MOUSE]	B2RWS6	SGSSPNLNMGVGGPGQAMASQAQQNSPGLSLINSMVK	1	N-Term(TMT10); N8(Deamidated); M9(Oxidation); M18(Oxidation); N25(Deamidated); K37(TMT10)	N6(Deamidated): 99.45; N8(Deamidated): 99.45; M9(Oxidation): 100; M18(Oxidation): 100	HCD	1				54	0.00252007	8428.37	9109.06	9052.55	9834.04	9214.04	7347.45	-0.1069	0.3248	0.0826	0.695	0	0	150	4	1027.5	4106.98	-8.97	177.47	49934	49934	MS2	10/416	20180116_Lumos_RSLC3_Stadlmann_Penninger_IMBA_mESC_TMT_PNGaseF_HILIC_12.raw
Histone acetyltransferase p300 OS=Mus musculus GN=Ep300 PE=1 SV=2 - [EP300_MOUSE]	B2RWS6	TGVAGQQQGLPSPTPATPTTPTGQQPATPQTPQPQPTSQPQPTPPNNMTPYLPR	1	N-Term(TMT10); N47(Deamidated); T49(HexNA)	T19(HexNAc): 24.88; T20(HexNAc): 24.88; T22(HexNAc): 24.88; T28(HexNAc): 24.88; N46(Deamidated): 99.08	HCD	1				42	0.0766386	7303.25	7246.18	7473.79	7429.64	5104.17	5772.62	-0.0347	0.0441	0.4197	0.1125	0	53	150	5	1204.01	6016	2.33	132.77	34351	34351	MS2	10/616	20180116_Lumos_RSLC3_Stadlmann_Penninger_IMBA_mESC_TMT_PNGaseF_HILIC_17.raw
Histone acetyltransferase p300 OS=Mus musculus GN=Ep300 PE=1 SV=2 - [EP300_MOUSE]	B2RWS6	TGVAGQQQGLPSPTPATPTTPTGQQPATPQTPQPQPTSQPQPTPPNNMTPYLPR	1	N-Term(TMT10); N47(Deamidated)	N46(Deamidated): 50; N47(Deamidated): 50	HCD	1				36	0.286094	3599.32	3150.67	3925.05	3020.56	2914.68	2554.14	-0.0412	0.8698	0.3037	0.1618	0	0	150	4	1453.99	5812.94	6.1	134.15	35439	35439	MS2	9/616	20180116_Lumos_RSLC3_Stadlmann_Penninger_IMBA_mESC_TMT_PNGaseF_HILIC_16.raw
Histone acetyltransferase p300 OS=Mus musculus GN=Ep300 PE=1 SV=2 - [EP300_MOUSE]	B2RWS6	TGVAGQQQGLPSPTPATPTTPTGQQPATPQTPQPQPTSQPQPTPPNNMTPYLPR	1	N-Term(TMT10); N46(Deamidated); N47(Deamidated); M48(Oxidation)	N46(Deamidated): 100; N47(Deamidated): 100; M48(Oxidation): 100	HCD	1				32	0.77445	8113.38	7176.16	7813.84	8347	6672.84	6179.29	-0.08	0.5223	0.2505	0.1871	0	78	150	5	1166.79	5829.92	6.48	133.97	35387	35387	MS2	9/616	20180116_Lumos_RSLC3_Stadlmann_Penninger_IMBA_mESC_TMT_PNGaseF_HILIC_16.raw
Histone acetyltransferase p300 OS=Mus musculus GN=Ep300 PE=1 SV=2 - [EP300_MOUSE]	B2RWS6	TGVAGQQQGLPSPTPATPTTPTGQQPATPQTPQPQPTSQPQPTPPNNMTPYLPR	1	N-Term(TMT10); N46(Deamidated); N47(Deamidated); T49(HexNA)	T43(HexNAc): 94.76; N46(Deamidated): 100; N47(Deamidated): 100	HCD	1				31	0.932203	7569.5	8316.01	7400.99	6485.15	6183.66	6309.14	0.1941	0.2377	0.3466	0.1297	0	51	150	5	1204.21	6017.01	6.36	132.71	34333	34333	MS2	9/616	20180116_Lumos_RSLC3_Stadlmann_Penninger_IMBA_mESC_TMT_PNGaseF_HILIC_17.raw
Histone acetyltransferase p300 OS=Mus musculus GN=Ep300 PE=1 SV=2 - [EP300_MOUSE]	B2RWS6	TGVAGQQQGLPSPTPATPTTPTGQQPATPQTPQPQPTSQPQPTPPNNMTPYLPR	1	N-Term(TMT10); N46(Deamidated); N47(Deamidated); M48(Oxidation)	N46(Deamidated): 100; N47(Deamidated): 100; M48(Oxidation): 100	HCD	1				30	1.30371	3154.83	2832.6	4003.29	3816.61	4012.62	2475.43	-0.3852	0.0594	-0.1158	0.8002	0	0	150	4	1458.24	5829.92	5.93	125.78	33169	33169	MS2	10/616	20180116_Lumos_RSLC3_Stadlmann_Penninger_IMBA_mESC_TMT_PNGaseF_HILIC_16.raw
Histone acetyltransferase p300 OS=Mus musculus GN=Ep300 PE=1 SV=2 - [EP300_MOUSE]	B2RWS6	TGVAGQQQGLPSPTPATPTTPTGQQPATPQTPQPQPTSQPQPTPPNNMTPYLPR	1	N-Term(TMT10); N46(Deamidated); N47(Deamidated)	N46(Deamidated): 100; N47(Deamidated): 100	HCD	1				26	2.64916	5560.83	5321.9	5350.91	6002.08	4218.39	4154.91	-0.061	0.6004	0.3782	0.0466	0	12	150	6	969.829	5813.94	7.62	134.09	35422	35422	MS2	8/616	20180116_Lumos_RSLC3_Stadlmann_Penninger_IMBA_mESC_TMT_PNGaseF_HILIC_16.raw
Histone acetyltransferase p300 OS=Mus musculus GN=Ep300 PE=1 SV=2 - [EP300_MOUSE]	B2RWS6	TGVAGQQQGLPSPTPATPTTPTGQQPATPQTPQPQPTSQPQPTPPNNMTPYLPR	1	N-Term(TMT10); N47(Deamidated); M48(Oxidation)	N46(Deamidated): 50; N47(Deamidated): 50; M48(Oxidation): 100	HCD	1				25	4.24081	4443.66	3923.66	4282.48	4899.34	5126.06	4068.46	-0.134	0.4216	-0.136	0.5778	0	0	150	4	1457.99	5828.92	3.1	124.32	32760	32760	MS2	10/616	20180116_Lumos_RSLC3_Stadlmann_Penninger_IMBA_mESC_TMT_PNGaseF_HILIC_16.raw
Histone acetyltransferase p300 OS=Mus musculus GN=Ep300 PE=1 SV=2 - [EP300_MOUSE]	B2RWS6	TGVAGQQQGLPSPTPATPTTPTGQQPATPQTPQPQPTSQPQPTPPNNMTPYLPR	1	N-Term(TMT10); N46(Deamidated); N47(Deamidated)	N46(Deamidated): 100; N47(Deamidated): 100	HCD	1				17	20.7237	3927.02	4313	3941.71	5452.44	4111.87	3896.77	-0.1891	0.5824	0.0411	0.665	0	30	150	6	969.828	5813.93	6.68	135.47	35807	35807	MS2	7/616	20180116_Lumos_RSLC3_Stadlmann_Penninger_IMBA_mESC_TMT_PNGaseF_HILIC_16.raw
Histone acetyltransferase p300 OS=Mus musculus GN=Ep300 PE=1 SV=2 - [EP300_MOUSE]	B2RWS6	TGVAGQQQGLPSPTPATPTTPTGQQPATPQTPQPQPTSQPQPTPPNNMTPYLPR	1	N-Term(TMT10); N46(Deamidated); N47(Deamidated); M48(Oxidation)	N46(Deamidated): 100; N47(Deamidated): 100; M48(Oxidation): 100	HCD	1				16	28.8981	12012.6	11290.2	13069.3	11409	10935.9	10890.3	-0.071	0.6081	0.0944	0.2886	0	12	150	5	1166.79	5829.92	5.75	126.01	33232	33232	MS2	7/616	20180116_Lumos_RSLC3_Stadlmann_Penninger_IMBA_mESC_TMT_PNGaseF_HILIC_16.raw
Histone acetyltransferase p300 OS=Mus musculus GN=Ep300 PE=1 SV=2 - [EP300_MOUSE]	B2RWS6	TGVAGQQQGLPSPTPATPTTPTGQQPATPQTPQPQPTSQPQPTPPNNMTPYLPR	1	N-Term(TMT10); N46(Deamidated); N47(Deamidated); M48(Oxidation)	N46(Deamidated): 100; N47(Deamidated): 100; M48(Oxidation): 100	HCD	1				12	82.1337	8884.41	9112.12	8757.23	9194.12	8919.69	8908.74	0.0036	0.9376	0.0135	0.5951	0	59	150	5	1166.78	5829.88	-0.64	128.28	33870	33870	MS2	8/616	20180116_Lumos_RSLC3_Stadlmann_Penninger_IMBA_mESC_TMT_PNGaseF_HILIC_16.raw
Histone acetyltransferase p300 OS=Mus musculus GN=Ep300 PE=1 SV=2 - [EP300_MOUSE]|Histone acetyltransferase p300 (Fragment) OS=Mus musculus GN=Ep300 PE=1 SV=1 - [A0A087WPR8_MOUSE]	B2RWS6;A0A087WPR8	NQQSQPSGQSPQGMR	2	N-Term(TMT10); M14(Oxidation)	M14(Oxidation): 100	HCD	1				11	5.49057	5792.4	6961.85	8803.18	7682.45	5686.66	7100.26	-0.3702	0.148	-0.0037	0.9875	0	10	150	3	625.637	1874.9	-1.22	22.45	4459	4459	MS2	9/152	20180116_Lumos_RSLC3_Stadlmann_Penninger_IMBA_mESC_TMT_PNGaseF_HILIC_13.raw
Terminal uridylyltransferase 4 OS=Mus musculus GN=Zcchc11 PE=1 SV=2 - [TUT4_MOUSE]|Terminal uridylyltransferase 4 OS=Mus musculus GN=Zcchc11 PE=1 SV=1 - [A2A8R7_MOUSE]	B2RX14;A2A8R7	QSSECSDSPSYSPQPQPFPQNSPQPSALPPPPSQPGSQPK	2	N-Term(TMT10); C5(Carbamidomethyl); N21(Deamidated); K40(TMT10)	N21(Deamidated): 100	HCD	1				61	0.000690462	21690.2	22679.6	25711.7	25545.9	19710.7	19449.6	-0.2082	0.0836	0.1802	0.1014	0	7	150	4	1176.82	4704.26	0.5	125.06	32966	32966	MS2	25/460	20180116_Lumos_RSLC3_Stadlmann_Penninger_IMBA_mESC_TMT_PNGaseF_HILIC_16.raw
Terminal uridylyltransferase 4 OS=Mus musculus GN=Zcchc11 PE=1 SV=2 - [TUT4_MOUSE]|Terminal uridylyltransferase 4 OS=Mus musculus GN=Zcchc11 PE=1 SV=1 - [A2A8R7_MOUSE]	B2RX14;A2A8R7	QSSECSDSPSYSPQPQPFPQNSPQPSALPPPPSQPGSQPK	2	N-Term(TMT10); C5(Carbamidomethyl); N21(Deamidated); K40(TMT10)	N21(Deamidated): 100	HCD	1				47	0.0159781	19111.6	20115.5	21399.6	21423.8	18438	18755.8	-0.1265	0.1731	0.0768	0.2709	0	5	150	4	1176.82	4704.25	-1.27	124.88	32917	32917	MS2	19/460	20180116_Lumos_RSLC3_Stadlmann_Penninger_IMBA_mESC_TMT_PNGaseF_HILIC_16.raw
Terminal uridylyltransferase 4 OS=Mus musculus GN=Zcchc11 PE=1 SV=2 - [TUT4_MOUSE]|Terminal uridylyltransferase 4 OS=Mus musculus GN=Zcchc11 PE=1 SV=1 - [A2A8R7_MOUSE]	B2RX14;A2A8R7	QSSECSDSPSYSPQPQPFPQNSPQPSALPPPPSQPGSQPK	2	N-Term(TMT10); C5(Carbamidomethyl); N21(Deamidated); K40(TMT10)	N21(Deamidated): 100	HCD	1				32	0.516829	19383.7	24723.8	21436.4	24953.6	20334.9	19500.5	-0.0728	0.7599	0.147	0.5691	0	11	150	4	1176.82	4704.27	3.71	122.32	32194	32194	MS2	14/460	20180116_Lumos_RSLC3_Stadlmann_Penninger_IMBA_mESC_TMT_PNGaseF_HILIC_16.raw
Terminal uridylyltransferase 4 OS=Mus musculus GN=Zcchc11 PE=1 SV=2 - [TUT4_MOUSE]|Terminal uridylyltransferase 4 OS=Mus musculus GN=Zcchc11 PE=1 SV=1 - [A2A8R7_MOUSE]	B2RX14;A2A8R7	TRQSSECSDSPSYSPQPQPFPQNSPQPSALPPPPSQPGSQPK	2	N-Term(TMT10); C7(Carbamidomethyl); N23(Deamidated); K42(TMT10)	N23(Deamidated): 100	HCD	1				28	1.56444	17754.4	16823.3	17893.7	18624.7	16237.8	15522.2	-0.0788	0.2497	0.1226	0.1467	1	34	150	5	993.094	4961.44	7.03	107.99	28053	28053	MS2	15/484	20180116_Lumos_RSLC3_Stadlmann_Penninger_IMBA_mESC_TMT_PNGaseF_HILIC_16.raw
Plexin-B2 OS=Mus musculus GN=Plxnb2 PE=1 SV=1 - [PLXB2_MOUSE]	B2RXS4	AMSNISVR	1	N-Term(TMT10); N4(HexNA)	N4(HexNAc): 99.85	HCD	1	1864.63	id=HexNAc2.Hex9_N-Glycan	0.89	12	4.8763	21191.6	20407.6	6799.25	5639.73	3470.64	2425.1	1.7417	0.0041	2.8188	0.002	0	0	150	3	437.238	1309.7	1.71	62.68	14721	14721	MS2	1970-06-01	20180116_Lumos_RSLC3_Stadlmann_Penninger_IMBA_mESC_TMT_PNGaseF_HILIC_17.raw
Plexin-B2 OS=Mus musculus GN=Plxnb2 PE=1 SV=1 - [PLXB2_MOUSE]	B2RXS4	AMSNISVR	1	N-Term(TMT10); N4(HexNA)	N4(HexNAc): 99.7	HCD	1	1996.75	id=HexNAc6.Hex3.dHex2_N-Glycan	0.53	14	3.50018	18398.8	16430.4	7324.12	7560.75	5413.61	4790.82	1.2265	0.0593	1.7711	0.0342	0	0	150	3	437.239	1309.7	2.33	64.35	15296	15296	MS2	1970-07-01	20180116_Lumos_RSLC3_Stadlmann_Penninger_IMBA_mESC_TMT_PNGaseF_HILIC_16.raw
Plexin-B2 OS=Mus musculus GN=Plxnb2 PE=1 SV=1 - [PLXB2_MOUSE]	B2RXS4	AMSNISVR	1	N-Term(TMT10); S6(HexNA)	N4(HexNAc): 99.62	HCD	1	2263.83	id=HexNAc5.Hex5.dHex3_N-Glycan ; id=HexNAc5.Hex4.dHex2.NeuNAc1+17amu_N-Glycan	0.76	10	7.8514	9304.2	9391.41	1943.2	2678.82	1000.51	965.054	2.0161	0.031	3.2497	0.0007	0	8	150	3	437.239	1309.7	3.49	61.61	14192	14192	MS2	1970-07-01	20180116_Lumos_RSLC3_Stadlmann_Penninger_IMBA_mESC_TMT_PNGaseF_HILIC_18.raw
Plexin-B2 OS=Mus musculus GN=Plxnb2 PE=1 SV=1 - [PLXB2_MOUSE]	B2RXS4	LQVTLYNCSFGR	1	N-Term(TMT10); C8(Carbamidomethyl); S9(HexNA)	N7(HexNAc): 99.87	HCD	1	1216.42	id=HexNAc2.Hex5_N-Glycan	0.56	30	0.136792	231893	238427	61022.8	66243	54057.3	46795	1.8858	0.0008	2.2214	0.0007	0	17	93	3	630.66	1889.97	1.56	122.94	33679	33679	MS2	6/118	20180116_Lumos_RSLC3_Stadlmann_Penninger_IMBA_mESC_TMT_PNGaseF_HILIC_13.raw
Plexin-B2 OS=Mus musculus GN=Plxnb2 PE=1 SV=1 - [PLXB2_MOUSE]	B2RXS4	LQVTLYNCSFGR	1	N-Term(TMT10); N7(HexNA); C8(Carbamidomethyl)	N7(HexNAc): 100	HCD	1	1540.53	id=HexNAc2.Hex7_N-Glycan	0.68	41	0.010037	156657	154515	17775.6	18012.8	13704.3	13608.1	3.1201	0.0044	3.5101	0.0047	0	4	150	3	630.66	1889.97	2.04	121.91	32160	32160	MS2	11/118	20180116_Lumos_RSLC3_Stadlmann_Penninger_IMBA_mESC_TMT_PNGaseF_HILIC_15.raw
Plexin-B2 OS=Mus musculus GN=Plxnb2 PE=1 SV=1 - [PLXB2_MOUSE]	B2RXS4	LQVTLYNCSFGR	1	N-Term(TMT10); C8(Carbamidomethyl); S9(HexNA)	N7(HexNAc): 99.84	HCD	1	1622.58	id=HexNAc4.Hex5_N-Glycan	0.66	39	0.0167176	63327.2	64952.1	23474.9	24026.7	20616.7	20314.6	1.4332	0.006	1.648	0.0093	0	3	150	3	630.66	1889.97	1.33	122.96	32811	32811	MS2	7/118	20180116_Lumos_RSLC3_Stadlmann_Penninger_IMBA_mESC_TMT_PNGaseF_HILIC_14.raw
Plexin-B2 OS=Mus musculus GN=Plxnb2 PE=1 SV=1 - [PLXB2_MOUSE]	B2RXS4	LQVTLYNCSFGR	1	N-Term(TMT10); C8(Carbamidomethyl); S9(HexNA)	N7(HexNAc): 99.85	HCD	1	1864.63	id=HexNAc2.Hex9_N-Glycan	0.55	27	0.279937	44793.1	45997	11472	10978.1	8116.07	8103.48	2.0158	0.0036	2.4848	0.0103	0	0	150	3	630.66	1889.97	1.56	121	31448	31448	MS2	10/118	20180116_Lumos_RSLC3_Stadlmann_Penninger_IMBA_mESC_TMT_PNGaseF_HILIC_17.raw
Plexin-B2 OS=Mus musculus GN=Plxnb2 PE=1 SV=1 - [PLXB2_MOUSE]	B2RXS4	LQVTLYNCSFGR	1	N-Term(TMT10); C8(Carbamidomethyl); S9(HexNA)	N7(HexNAc): 99.84	HCD	1	1864.63	id=HexNAc2.Hex9_N-Glycan	0.93	22	0.8473	36822.3	35181	13219.9	13126.9	13533.2	9706.47	1.4504	0.0225	1.6315	0.0251	0	24	150	3	630.661	1889.97	3.69	121.28	31891	31891	MS2	6/118	20180116_Lumos_RSLC3_Stadlmann_Penninger_IMBA_mESC_TMT_PNGaseF_HILIC_16.raw
Plexin-B2 OS=Mus musculus GN=Plxnb2 PE=1 SV=1 - [PLXB2_MOUSE]	B2RXS4	LQVTLYNCSFGR	1	N-Term(TMT10); C8(Carbamidomethyl); S9(HexNA)	S9(HexNAc): 99.78	HCD	1	1872.65	id=HexNAc3.Hex6.NeuNAc1_N-Glycan	0.64	49	0.00177937	20848.3	21565	5688.46	7097.53	4629.87	4220.58	1.73	0.0096	2.2607	0.0022	0	8	150	3	630.659	1889.96	0.03	142.64	37676	37676	MS2	8/118	20180116_Lumos_RSLC3_Stadlmann_Penninger_IMBA_mESC_TMT_PNGaseF_HILIC_16.raw
Plexin-B2 OS=Mus musculus GN=Plxnb2 PE=1 SV=1 - [PLXB2_MOUSE]	B2RXS4	LSHDGNETLPLHLYVK	1	N-Term(TMT10); T8(HexNA); K16(TMT10)	N6(HexNAc): 50; T8(HexNAc): 50	HCD	1	1581.56	id=HexNAc3.Hex6_N-Glycan	0.63	57	0.000408838	68060	68486.5	71837.5	74365.4	33473.5	33150.2	-0.0986	0.1546	1.0353	0.0001	0	30	100	4	625.099	2497.37	1.81	106.62	28024	28024	MS2	19/152	20180116_Lumos_RSLC3_Stadlmann_Penninger_IMBA_mESC_TMT_PNGaseF_HILIC_14.raw
Plexin-B2 OS=Mus musculus GN=Plxnb2 PE=1 SV=1 - [PLXB2_MOUSE]	B2RXS4	LSHDGNETLPLHLYVK	1	N-Term(TMT10); T8(HexNA); K16(TMT10)	N6(HexNAc): 99.85	HCD	1	1864.63	id=HexNAc2.Hex9_N-Glycan	0.66	47	0.00481745	48341.1	48153.8	38845.7	38255	12230.7	12978.4	0.3237	0.0108	1.9365	0.004	0	14	150	4	625.101	2497.38	5.43	105.61	27371	27371	MS2	11/152	20180116_Lumos_RSLC3_Stadlmann_Penninger_IMBA_mESC_TMT_PNGaseF_HILIC_15.raw
Plexin-B2 OS=Mus musculus GN=Plxnb2 PE=1 SV=1 - [PLXB2_MOUSE]	B2RXS4	LSHDGNETLPLHLYVK	1	N-Term(TMT10); T8(HexNA); K16(TMT10)	N6(HexNAc): 50; T8(HexNAc): 50	HCD	1	2350.83	id=HexNAc4.Hex5.dHex1.NeuNAc2_N-Glycan	0.56	10	22.6808	11333.4	10748.5	10578	11382.6	7223.44	7670.15	0.008	0.915	0.5682	0.0128	0	0	150	4	625.095	2497.36	-4.5	133.48	35461	35461	MS2	5/152	20180116_Lumos_RSLC3_Stadlmann_Penninger_IMBA_mESC_TMT_PNGaseF_HILIC_15.raw
Plexin-B2 OS=Mus musculus GN=Plxnb2 PE=1 SV=1 - [PLXB2_MOUSE]	B2RXS4	LSHDGNETLPLHLYVK	1	N-Term(TMT10); T8(HexNA); K16(TMT10)	N6(HexNAc): 99.85	HCD	1	2351.85	id=HexNAc4.Hex5.dHex3.NeuNAc1_N-Glycan	0.78	42	0.0185411	21373.8	19433.2	13128.5	15466.4	7832.31	6037.88	0.5131	0.0599	1.5568	0.0097	0	14	150	4	625.094	2497.36	-5.83	133.96	35592	35592	MS2	10/152	20180116_Lumos_RSLC3_Stadlmann_Penninger_IMBA_mESC_TMT_PNGaseF_HILIC_15.raw
Plexin-B2 OS=Mus musculus GN=Plxnb2 PE=1 SV=1 - [PLXB2_MOUSE]	B2RXS4	LSHDGNETLPLHLYVK	1	N-Term(TMT10); T8(HexNA); K16(TMT10)	N6(HexNAc): 50; T8(HexNAc): 50	HCD	1	2351.85	id=HexNAc4.Hex5.dHex3.NeuNAc1_N-Glycan ; id=HexNAc4.Hex4.dHex2.NeuNAc2+17amu_N-Glycan	0.58	32	0.158033	14410.7	14868.4	13920.4	14025.4	8663.1	6749.37	0.0672	0.1961	0.9258	0.0736	0	27	150	4	625.096	2497.36	-3.68	133.24	35394	35394	MS2	14/152	20180116_Lumos_RSLC3_Stadlmann_Penninger_IMBA_mESC_TMT_PNGaseF_HILIC_15.raw
Plexin-B2 OS=Mus musculus GN=Plxnb2 PE=1 SV=1 - [PLXB2_MOUSE]	B2RXS4	LSHDGNETLPLHLYVK	1	N-Term(TMT10); N6(HexNA); K16(TMT10)	N6(HexNAc): 50; T8(HexNAc): 50	HCD	1	2351.85	id=HexNAc4.Hex5.dHex3.NeuNAc1_N-Glycan ; id=HexNAc4.Hex4.dHex2.NeuNAc2+17amu_N-Glycan	0.75	23	1.333	13196.1	13999.7	12518.9	13507.6	8747.15	7237.25	0.0634	0.4591	0.7667	0.0426	0	47	150	4	625.095	2497.36	-4.46	133.42	35447	35447	MS2	12/152	20180116_Lumos_RSLC3_Stadlmann_Penninger_IMBA_mESC_TMT_PNGaseF_HILIC_15.raw
Plexin-B2 OS=Mus musculus GN=Plxnb2 PE=1 SV=1 - [PLXB2_MOUSE]	B2RXS4	LSHDGNETLPLHLYVK	1	N-Term(TMT10); N6(HexNA); K16(TMT10)	N6(HexNAc): 100	HCD	1	2352.85	id=HexNAc6.Hex7_N-Glycan	0.54	10	24.487	15502.4	15432.5	12421.5	14418.8	7843.98	7428.63	0.2048	0.2886	1.0183	0.0141	0	0	150	4	625.097	2497.37	-1.97	134.13	35634	35634	MS2	9/152	20180116_Lumos_RSLC3_Stadlmann_Penninger_IMBA_mESC_TMT_PNGaseF_HILIC_15.raw
Plexin-B2 OS=Mus musculus GN=Plxnb2 PE=1 SV=1 - [PLXB2_MOUSE]	B2RXS4	NACYTGAR	1	N-Term(TMT10); N1(HexNA); C3(Carbamidomethyl)	N1(HexNAc): 100	HCD	1	1864.63	id=HexNAc2.Hex9_N-Glycan	1.08	15	0.97752	17870.5	16963.6	16015.1	14463.9	100	887.195	0.1927	0.1657	5.141	0.0014	0	0	150	3	448.887	1344.65	3.92	36.5	6335	6335	MS2	1970-11-01	20180116_Lumos_RSLC3_Stadlmann_Penninger_IMBA_mESC_TMT_PNGaseF_HILIC_19.raw
Plexin-B2 OS=Mus musculus GN=Plxnb2 PE=1 SV=1 - [PLXB2_MOUSE]	B2RXS4	QGPQAGGTTLTINGTHLDTGSK	1	N-Term(TMT10); N13(HexNA); K22(TMT10)	N13(HexNAc): 100	HCD	1	2117.78	id=HexNAc5.Hex5.dHex2_N-Glycan ; id=HexNAc5.Hex4.dHex1.NeuNAc1+17amu_N-Glycan ; id=HexNAc5.Hex3.NeuNAc2+34amu_O-Glycan	0.69	78	5.10577e-06	25454.3	26451.4	4072.68	2985.74	2494.63	1586.66	2.8785	0.0011	3.6688	0.0008	0	7	150	4	704.627	2815.48	0.19	89.28	22465	22465	MS2	20/236	20180116_Lumos_RSLC3_Stadlmann_Penninger_IMBA_mESC_TMT_PNGaseF_HILIC_18.raw
Plexin-B2 OS=Mus musculus GN=Plxnb2 PE=1 SV=1 - [PLXB2_MOUSE]	B2RXS4	QGPQAGGTTLTINGTHLDTGSKEDVR	1	N-Term(TMT10); S21(HexNA); K22(TMT10)	T9(HexNAc): 99.16	HCD	1	1971.72	id=HexNAc5.Hex5.dHex1_N-Glycan ; id=HexNAc5.Hex4.NeuNAc1+17amu_O-Glycan ; id=HexNAc5.Hex4.NeuNAc1+17amu_N-Glycan	0.5	22	3.00617	21886.4	26113.8	8832.92	10791	5630.5	6652.6	1.2904	0.0557	1.9664	0.0619	1	45	150	5	663.753	3314.73	3.26	86.3	21787	21787	MS2	15/282	20180116_Lumos_RSLC3_Stadlmann_Penninger_IMBA_mESC_TMT_PNGaseF_HILIC_17.raw
Plexin-B2 OS=Mus musculus GN=Plxnb2 PE=1 SV=1 - [PLXB2_MOUSE]	B2RXS4	QGPQAGGTTLTINGTHLDTGSKEDVR	1	N-Term(TMT10); N13(HexNA); K22(TMT10)	T11(HexNAc): 49.76; N13(HexNAc): 49.76	HCD	1	2117.78	id=HexNAc5.Hex5.dHex2_N-Glycan ; id=HexNAc5.Hex4.dHex1.NeuNAc1+17amu_N-Glycan ; id=HexNAc5.Hex3.NeuNAc2+34amu_O-Glycan	0.65	13	25.9043	7522.72	10323.6	4902.41	4513.59	2428.61	2941.21	0.9224	0.1985	1.7327	0.1309	1	0	150	5	663.749	3314.71	-2.87	86.13	21561	21561	MS2	12/282	20180116_Lumos_RSLC3_Stadlmann_Penninger_IMBA_mESC_TMT_PNGaseF_HILIC_18.raw
Plexin-B2 OS=Mus musculus GN=Plxnb2 PE=1 SV=1 - [PLXB2_MOUSE]	B2RXS4	SINVTGQGFSLIQK	1	N-Term(TMT10); T5(HexNA); K14(TMT10)	N3(HexNAc): 99.77	HCD	1	1702.58	id=HexNAc2.Hex8_N-Glycan	0.82	58	0.000260994	35638.2	32385.3	6234.09	6401.28	4325.66	3335.12	2.4286	0.0369	3.1505	0.0221	0	9	150	4	539.06	2153.22	-1.82	131.08	34636	34636	MS2	10/144	20180116_Lumos_RSLC3_Stadlmann_Penninger_IMBA_mESC_TMT_PNGaseF_HILIC_16.raw
Plexin-B2 OS=Mus musculus GN=Plxnb2 PE=1 SV=1 - [PLXB2_MOUSE]	B2RXS4	SINVTGQGFSLIQK	1	N-Term(TMT10); N3(HexNA); K14(TMT10)	N3(HexNAc): 99.88	HCD	1	1864.63	id=HexNAc2.Hex9_N-Glycan	1.06	54	0.000583723	41117.4	43637.7	7832.43	9011.53	5097.31	4175.6	2.3311	0.0078	3.1922	0.0101	0	5	150	3	718.415	2153.23	3.33	130.96	34603	34603	MS2	10/144	20180116_Lumos_RSLC3_Stadlmann_Penninger_IMBA_mESC_TMT_PNGaseF_HILIC_16.raw
Ppfia1 protein OS=Mus musculus GN=Ppfia1 PE=1 SV=1 - [B2RXW8_MOUSE]|Ppfia1 protein OS=Mus musculus GN=Ppfia1 PE=1 SV=1 - [B2RXQ2_MOUSE]|Protein Ppfia1 (Fragment) OS=Mus musculus GN=Ppfia1 PE=1 SV=1 - [S4R1D4_MOUSE]	B2RXW8;B2RXQ2;S4R1D4	NSTGSQDGPVSNPSSSNSSQDSLHK	3	N-Term(TMT10); N1(Deamidated); K25(TMT10)	N1(Deamidated): 100	HCD	1				27	0.528198	97246.9	91269.1	112767	123565	100985	99305.8	-0.3261	0.0887	-0.0874	0.282	0	28	106	4	744.86	2976.42	0.08	73.84	18959	18959	MS2	20/280	20180116_Lumos_RSLC3_Stadlmann_Penninger_IMBA_mESC_TMT_PNGaseF_HILIC_12.raw
JNK1/MAPK8-associated membrane protein (Fragment) OS=Mus musculus GN=Jkamp PE=4 SV=1 - [B8JJ81_MOUSE]|JNK1/MAPK8-associated membrane protein OS=Mus musculus GN=Jkamp PE=1 SV=2 - [JKAMP_MOUSE]	B8JJ81;Q8BI36	NGSSEIYGECGVCPR	2	N1(HexNA); N-Term(TMT10); C10(Carbamidomethyl); C13(Carbamidomethyl)	N1(HexNAc): 49.95; S3(HexNAc): 49.95	HCD	1	1540.53	id=HexNAc2.Hex7_N-Glycan	0.86	30	0.0337929	9920.58	9081.04	8865.84	8405.95	5844.51	5170.48	0.1377	0.2475	0.7867	0.02	0	9	150	3	706.323	2116.95	3.04	74.69	18138	18138	MS2	8/152	20180116_Lumos_RSLC3_Stadlmann_Penninger_IMBA_mESC_TMT_PNGaseF_HILIC_18.raw
JNK1/MAPK8-associated membrane protein (Fragment) OS=Mus musculus GN=Jkamp PE=4 SV=1 - [B8JJ81_MOUSE]|JNK1/MAPK8-associated membrane protein OS=Mus musculus GN=Jkamp PE=1 SV=2 - [JKAMP_MOUSE]	B8JJ81;Q8BI36	NGSSEIYGECGVCPR	2	N1(HexNA); N-Term(TMT10); C10(Carbamidomethyl); C13(Carbamidomethyl)	N1(HexNAc): 100	HCD	1	1702.58	id=HexNAc2.Hex8_N-Glycan	1.01	69	4.12083e-06	8787.81	9573.69	7007.44	10265.9	4641.16	4149.41	0.0881	0.7957	1.0627	0.0162	0	3	150	3	706.323	2116.95	2.66	73.98	16353	16353	MS2	11/152	20180116_Lumos_RSLC3_Stadlmann_Penninger_IMBA_mESC_TMT_PNGaseF_HILIC_19.raw
JNK1/MAPK8-associated membrane protein (Fragment) OS=Mus musculus GN=Jkamp PE=4 SV=1 - [B8JJ81_MOUSE]|JNK1/MAPK8-associated membrane protein OS=Mus musculus GN=Jkamp PE=1 SV=2 - [JKAMP_MOUSE]	B8JJ81;Q8BI36	NGSSEIYGECGVCPR	2	N-Term(TMT10); S4(HexNA); C10(Carbamidomethyl); C13(Carbamidomethyl)	N1(HexNAc): 99.83	HCD	1	1702.58	id=HexNAc2.Hex8_N-Glycan	0.91	28	0.0496396	13351.7	11987.7	11508.4	12115.6	6038.18	7292.2	0.1011	0.4116	0.9267	0.0234	0	17	150	3	706.322	2116.95	2.14	74.29	18012	18012	MS2	8/152	20180116_Lumos_RSLC3_Stadlmann_Penninger_IMBA_mESC_TMT_PNGaseF_HILIC_18.raw
JNK1/MAPK8-associated membrane protein (Fragment) OS=Mus musculus GN=Jkamp PE=4 SV=1 - [B8JJ81_MOUSE]|JNK1/MAPK8-associated membrane protein OS=Mus musculus GN=Jkamp PE=1 SV=2 - [JKAMP_MOUSE]	B8JJ81;Q8BI36	NGSSEIYGECGVCPR	2	N1(HexNA); N-Term(TMT10); C10(Carbamidomethyl); C13(Carbamidomethyl)	N1(HexNAc): 100	HCD	1	1864.63	id=HexNAc2.Hex9_N-Glycan	1.03	65	9.45862e-06	12883.1	11802.8	14350.1	13283.9	4593.38	6326.18	-0.1628	0.1916	1.1768	0.0329	0	3	150	3	706.322	2116.95	2.1	73.73	16286	16286	MS2	12/152	20180116_Lumos_RSLC3_Stadlmann_Penninger_IMBA_mESC_TMT_PNGaseF_HILIC_19.raw
JNK1/MAPK8-associated membrane protein (Fragment) OS=Mus musculus GN=Jkamp PE=4 SV=1 - [B8JJ81_MOUSE]|JNK1/MAPK8-associated membrane protein OS=Mus musculus GN=Jkamp PE=1 SV=2 - [JKAMP_MOUSE]	B8JJ81;Q8BI36	NGSSEIYGECGVCPR	2	N1(HexNA); N-Term(TMT10); C10(Carbamidomethyl); C13(Carbamidomethyl)	N1(HexNAc): 99.85	HCD	1	2026.69	id=HexNAc2.Hex10_N-Glycan	1.08	41	0.00245971	7454.34	5543.51	6857.57	8888.96	2613.57	2830.11	-0.2768	0.4286	1.2556	0.1538	0	0	150	3	706.322	2116.95	1.88	73.47	16226	16226	MS2	10/152	20180116_Lumos_RSLC3_Stadlmann_Penninger_IMBA_mESC_TMT_PNGaseF_HILIC_19.raw
Integrin alpha-9 OS=Mus musculus GN=Itga9 PE=1 SV=1 - [ITA9_MOUSE]	B8JK39	VLNLTDNTYFK	1	N-Term(TMT10); T8(HexNA); K11(TMT10)	N3(HexNAc): 99.89	HCD	1	1378.48	id=HexNAc2.Hex6_N-Glycan	0.67	78	2.76571e-06	157817	147966	32883.5	38769.9	30014.8	31096.4	2.0934	0.0058	2.323	0.024	0	8	150	3	663.703	1989.1	0.63	134.87	37105	37105	MS2	10/102	20180116_Lumos_RSLC3_Stadlmann_Penninger_IMBA_mESC_TMT_PNGaseF_HILIC_13.raw
PDZ domain containing 8 OS=Mus musculus GN=Pdzd8 PE=1 SV=1 - [B9EJ80_MOUSE]	B9EJ80	HTPNTSDNEGSDTEVCGSNSPSK	1	N-Term(TMT10); C16(Carbamidomethyl); K23(TMT10)		HCD	1				35	0.0379575	69390.2	72930.9	82959.2	85439.5	75938.2	67941.8	-0.2427	0.0341	-0.0157	0.8811	0	82	150	3	960.11	2878.32	0.03	57.86	14055	14055	MS2	18/254	20180116_Lumos_RSLC3_Stadlmann_Penninger_IMBA_mESC_TMT_PNGaseF_HILIC_13.raw
Receptor-type tyrosine-protein phosphatase zeta OS=Mus musculus GN=Ptprz1 PE=1 SV=1 - [PRPTZ_MOUSE]|Ptprz1 protein OS=Mus musculus GN=Ptprz1 PE=1 SV=1 - [B2RXS8_MOUSE]	B9EKR1;B2RXS8	SQRNYLVQTEEQYVFIHDTLVEAILSKETEVPDSHIHSYVNTLLIPGPTGK	2	N-Term(TMT10); K27(TMT10); N41(Deamidated); K51(TMT10)	N4(Deamidated): 50; N41(Deamidated): 50	HCD	1				11	39.5009	1417.06	1704.36	3386.79	3490.12	1570.22	1064.14	-1.1396	0.0292	0.2448	0.5099	2	0	150	4	1625.11	6497.43	-3.39	122.71	32006	32006	MS2	4/594	20180116_Lumos_RSLC3_Stadlmann_Penninger_IMBA_mESC_TMT_PNGaseF_HILIC_18.raw
Keratin, type II cytoskeletal 1	CON_00220327.3	GGGGGGYGSGGSSYGSGGGSYGSGGGGGGGR	1	N-Term(TMT10)		HCD	1				36	0.00346612	25326.4	25612	33405.3	32841.2	29297.2	27442.1	-0.3791	0.0067	-0.1556	0.1901	0	58	150	3	871.709	2613.11	-0.54	63.91	15419	15419	MS2	22/268	20180116_Lumos_RSLC3_Stadlmann_Penninger_IMBA_mESC_TMT_PNGaseF_HILIC_14.raw
Keratin, type II cytoskeletal 1	CON_00220327.3	GSYGSGGSSYGSGGGSYGSGGGGGGHGSYGSGSSSGGYR	1	N-Term(TMT10)		HCD	1				146	4.11082e-14	26366.8	33786.4	50721.6	45930	37855.7	27867.3	-0.6842	0.0698	-0.1278	0.7014	0	1	150	3	1181.16	3541.47	0.07	66.43	15898	15898	MS2	40/370	20180116_Lumos_RSLC3_Stadlmann_Penninger_IMBA_mESC_TMT_PNGaseF_HILIC_16.raw
Keratin, type II cytoskeletal 1	CON_00220327.3	GSYGSGGSSYGSGGGSYGSGGGGGGHGSYGSGSSSGGYR	1	N-Term(TMT10)		HCD	1				127	3.31337e-12	12093.1	16114.9	17243.4	16848.9	13271	9353.35	-0.2733	0.3799	0.3182	0.4248	0	22	150	4	886.123	3541.47	-0.23	66.46	15908	15908	MS2	31/370	20180116_Lumos_RSLC3_Stadlmann_Penninger_IMBA_mESC_TMT_PNGaseF_HILIC_16.raw
Keratin, type II cytoskeletal 1	CON_00220327.3	GSYGSGGSSYGSGGGSYGSGGGGGGHGSYGSGSSSGGYR	1	N-Term(TMT10)		HCD	1				119	1.77865e-11	10753.2	11166.6	11505.3	11833.5	8535.72	8627.42	-0.0905	0.1212	0.3529	0.0456	0	51	150	3	1181.16	3541.47	-0.76	65.98	15705	15705	MS2	29/370	20180116_Lumos_RSLC3_Stadlmann_Penninger_IMBA_mESC_TMT_PNGaseF_HILIC_15.raw
Protein Pigg OS=Mus musculus GN=Pigg PE=1 SV=1 - [D3YTQ6_MOUSE]|Protein Pigg OS=Mus musculus GN=Pigg PE=1 SV=1 - [D3Z3Y1_MOUSE]|Protein Pigg OS=Mus musculus GN=Pigg PE=1 SV=1 - [D3Z4I0_MOUSE]	D3YTQ6;D3Z3Y1;D3Z4I0	SSARPEHDAETPAPEPVAGVR	3	N-Term(TMT10); T11(HexNA)	T11(HexNAc): 100	HCD	1	656.228	id=HexNAc1.Hex1.NeuNAc1_O-Glycan	0.62	30	0.293129	15347.1	15392.3	17746.3	16973.2	15526.9	14653.1	-0.1757	0.1211	0.0265	0.6375	0	0	150	3	869.107	2605.31	0.49	56.31	13628	13628	MS2	17/222	20180116_Lumos_RSLC3_Stadlmann_Penninger_IMBA_mESC_TMT_PNGaseF_HILIC_12.raw
Atherin OS=Mus musculus GN=Samd1 PE=1 SV=1 - [SAMD1_MOUSE]	D3YXK1	EPPAPPQQQQPPPPQPQPPPEGGAAR	1	N-Term(TMT10)		HCD	1				30	0.386929	37578.1	33999	36758.7	38601.3	30033.3	27653.1	-0.0743	0.4738	0.3113	0.1004	0	22	150	3	974.839	2922.5	-0.76	82.84	20660	20660	MS2	14/278	20180116_Lumos_RSLC3_Stadlmann_Penninger_IMBA_mESC_TMT_PNGaseF_HILIC_15.raw
Atherin OS=Mus musculus GN=Samd1 PE=1 SV=1 - [SAMD1_MOUSE]	D3YXK1	EPPAPPQQQQPPPPQPQPPPEGGAAR	1	N-Term(TMT10)		HCD	1				27	0.763032	54416.3	48456.5	54598.3	57013.3	45829.9	45289.6	-0.1176	0.3608	0.175	0.2967	0	27	150	3	974.84	2922.5	-0.58	83.26	20787	20787	MS2	14/278	20180116_Lumos_RSLC3_Stadlmann_Penninger_IMBA_mESC_TMT_PNGaseF_HILIC_15.raw
Obscurin-like protein 1 OS=Mus musculus GN=Obsl1 PE=1 SV=1 - [OBSL1_MOUSE]|Obscurin-like protein 1 (Fragment) OS=Mus musculus GN=Obsl1 PE=1 SV=1 - [A0A0A0MQG1_MOUSE]	D3YYU8;A0A0A0MQG1	RILCIQAADLAHTGVYTCQSGASPGAPSLSFNVQVAELPPVK	2	N-Term(TMT10); C4(Carbamidomethyl); C18(Carbamidomethyl); S30(HexNA); N32(Deamidated); K42(TMT10)	T13(HexNAc): 16.67; T17(HexNAc): 16.67; S20(HexNAc): 16.67; S23(HexNAc): 16.67; S28(HexNAc): 16.67; S30(HexNAc): 16.67; N32(Deamidated): 100	HCD	1				10	70.4705	5574.54	7110.35	6765.12	8106.38	6257.47	5984.98	-0.2294	0.3975	0.0512	0.8219	1	17	150	4	1272.17	5085.66	3.37	162.01	41749	41749	MS2	4/466	20180116_Lumos_RSLC3_Stadlmann_Penninger_IMBA_mESC_TMT_PNGaseF_HILIC_17.raw
Obscurin-like protein 1 OS=Mus musculus GN=Obsl1 PE=1 SV=1 - [OBSL1_MOUSE]|Obscurin-like protein 1 (Fragment) OS=Mus musculus GN=Obsl1 PE=1 SV=1 - [A0A0A0MQG1_MOUSE]	D3YYU8;A0A0A0MQG1	RILCIQAADLAHTGVYTCQSGASPGAPSLSFNVQVAELPPVK	2	N-Term(TMT10); C4(Carbamidomethyl); C18(Carbamidomethyl); N32(HexNA); K42(TMT10)	T13(HexNAc): 14.29; T17(HexNAc): 14.29; S20(HexNAc): 14.29; S23(HexNAc): 14.29; S28(HexNAc): 14.29; S30(HexNAc): 14.29; N32(HexNAc): 14.29	HCD	1				9	96.4129	7124.67	7726.67	8483.39	9202	7635.3	7350.24	-0.252	0.0977	-0.013	0.8652	1	11	150	4	1271.91	5084.63	-4.86	157.6	40723	40723	MS2	4/466	20180116_Lumos_RSLC3_Stadlmann_Penninger_IMBA_mESC_TMT_PNGaseF_HILIC_17.raw
Obscurin-like protein 1 OS=Mus musculus GN=Obsl1 PE=1 SV=1 - [OBSL1_MOUSE]|Obscurin-like protein 1 (Fragment) OS=Mus musculus GN=Obsl1 PE=1 SV=1 - [A0A0A0MQG1_MOUSE]	D3YYU8;A0A0A0MQG1	RILCIQAADLAHTGVYTCQSGASPGAPSLSFNVQVAELPPVK	2	N-Term(TMT10); C4(Carbamidomethyl); C18(Carbamidomethyl); S30(HexNA); N32(Deamidated); K42(TMT10)	T13(HexNAc): 16.67; T17(HexNAc): 16.67; S20(HexNAc): 16.67; S23(HexNAc): 16.67; S28(HexNAc): 16.67; S30(HexNAc): 16.67; N32(Deamidated): 100	HCD	1				9	91.9806	6766.83	6795.47	5634.19	6883.74	6108.71	6152.22	0.1156	0.5568	0.1455	0.0032	1	0	150	4	1272.17	5085.65	1.74	169.91	43645	43645	MS2	4/466	20180116_Lumos_RSLC3_Stadlmann_Penninger_IMBA_mESC_TMT_PNGaseF_HILIC_17.raw
SUN domain-containing protein 1 OS=Mus musculus GN=Sun1 PE=1 SV=1 - [D3Z0V9_MOUSE]|SUN domain-containing protein 1 OS=Mus musculus GN=Sun1 PE=1 SV=2 - [SUN1_MOUSE]	D3Z0V9;Q9D666	TLSPTGNISSAPK	2	N-Term(TMT10); N7(HexNA); K13(TMT10)	N7(HexNAc): 100	HCD	1	1216.42	id=HexNAc2.Hex5_N-Glycan	0.75	35	0.0428588	35656.3	37560.4	25526.9	24923.7	8376.82	7489.5	0.5373	0.0361	2.2062	0.0067	0	13	150	4	484.276	1934.08	-0.77	84.59	21179	21179	MS2	11/126	20180116_Lumos_RSLC3_Stadlmann_Penninger_IMBA_mESC_TMT_PNGaseF_HILIC_15.raw
SUN domain-containing protein 1 OS=Mus musculus GN=Sun1 PE=1 SV=1 - [D3Z0V9_MOUSE]|SUN domain-containing protein 1 OS=Mus musculus GN=Sun1 PE=1 SV=2 - [SUN1_MOUSE]	D3Z0V9;Q9D666	TLSPTGNISSAPK	2	N-Term(TMT10); N7(HexNA); K13(TMT10)	N7(HexNAc): 100	HCD	1	1378.48	id=HexNAc2.Hex6_N-Glycan	0.84	38	0.0219056	60062.1	58404.2	31972.4	32082.9	11596	11361.9	0.8871	0.0189	2.3674	0.0096	0	4	150	3	645.367	1934.09	1.68	85.04	21434	21434	MS2	17/126	20180116_Lumos_RSLC3_Stadlmann_Penninger_IMBA_mESC_TMT_PNGaseF_HILIC_16.raw
SUN domain-containing protein 1 OS=Mus musculus GN=Sun1 PE=1 SV=1 - [D3Z0V9_MOUSE]|SUN domain-containing protein 1 OS=Mus musculus GN=Sun1 PE=1 SV=2 - [SUN1_MOUSE]	D3Z0V9;Q9D666	TLSPTGNISSAPK	2	N-Term(TMT10); N7(HexNA); K13(TMT10)	S3(HexNAc): 49.96; N7(HexNAc): 49.96	HCD	1	1378.48	id=HexNAc2.Hex6_N-Glycan	0.73	34	0.0597606	16614.9	15956.9	14915.6	14944.5	10049.7	8685.56	0.1254	0.151	0.7979	0.03	0	24	150	4	484.277	1934.09	1.59	84.52	21289	21289	MS2	13/126	20180116_Lumos_RSLC3_Stadlmann_Penninger_IMBA_mESC_TMT_PNGaseF_HILIC_16.raw
SUN domain-containing protein 1 OS=Mus musculus GN=Sun1 PE=1 SV=1 - [D3Z0V9_MOUSE]|SUN domain-containing protein 1 OS=Mus musculus GN=Sun1 PE=1 SV=2 - [SUN1_MOUSE]	D3Z0V9;Q9D666	TLSPTGNISSAPK	2	N-Term(TMT10); N7(HexNA); K13(TMT10)	N7(HexNAc): 99.83	HCD	1	1540.53	id=HexNAc2.Hex7_N-Glycan	0.98	45	0.00510233	38914.7	33977.6	27846	25166.5	10424.6	10749.4	0.4594	0.1027	1.7835	0.0596	0	7	150	4	484.278	1934.09	2.68	84.37	21241	21241	MS2	9/126	20180116_Lumos_RSLC3_Stadlmann_Penninger_IMBA_mESC_TMT_PNGaseF_HILIC_16.raw
SUN domain-containing protein 1 OS=Mus musculus GN=Sun1 PE=1 SV=1 - [D3Z0V9_MOUSE]|SUN domain-containing protein 1 OS=Mus musculus GN=Sun1 PE=1 SV=2 - [SUN1_MOUSE]	D3Z0V9;Q9D666	TLSPTGNISSAPK	2	N-Term(TMT10); N7(HexNA); K13(TMT10)	T5(HexNAc): 50; N7(HexNAc): 50	HCD	1	1557.56	id=HexNAc2.Hex7+17amu_N-Glycan	1.08	47	0.00305345	60470	60357.3	31756.8	32071	9268.67	8086.52	0.9207	0.0011	2.7995	0.0068	0	15	150	3	645.37	1934.09	4.89	84.37	21242	21242	MS2	14/126	20180116_Lumos_RSLC3_Stadlmann_Penninger_IMBA_mESC_TMT_PNGaseF_HILIC_16.raw
SUN domain-containing protein 1 OS=Mus musculus GN=Sun1 PE=1 SV=1 - [D3Z0V9_MOUSE]|SUN domain-containing protein 1 OS=Mus musculus GN=Sun1 PE=1 SV=2 - [SUN1_MOUSE]	D3Z0V9;Q9D666	TLSPTGNISSAPK	2	N-Term(TMT10); N7(HexNA); K13(TMT10)	N7(HexNAc): 99.86	HCD	1	1557.56	id=HexNAc2.Hex7+17amu_N-Glycan	1.01	39	0.0174919	23301	20535.9	15363.8	15911.5	8360.55	8060.18	0.4871	0.1268	1.4166	0.0613	0	45	150	3	645.369	1934.09	3.57	84.15	21176	21176	MS2	7/126	20180116_Lumos_RSLC3_Stadlmann_Penninger_IMBA_mESC_TMT_PNGaseF_HILIC_16.raw
SUN domain-containing protein 1 OS=Mus musculus GN=Sun1 PE=1 SV=1 - [D3Z0V9_MOUSE]|SUN domain-containing protein 1 OS=Mus musculus GN=Sun1 PE=1 SV=2 - [SUN1_MOUSE]	D3Z0V9;Q9D666	TLSPTGNISSAPK	2	N-Term(TMT10); N7(HexNA); K13(TMT10)	N7(HexNAc): 100	HCD	1	1702.58	id=HexNAc2.Hex8_N-Glycan	1.01	48	0.0026826	82247	78116.6	45328.8	44400.8	10059	10716	0.8377	0.0294	2.9484	0.0161	0	15	150	3	645.368	1934.09	1.78	84.02	21140	21140	MS2	17/126	20180116_Lumos_RSLC3_Stadlmann_Penninger_IMBA_mESC_TMT_PNGaseF_HILIC_16.raw
SUN domain-containing protein 1 OS=Mus musculus GN=Sun1 PE=1 SV=1 - [D3Z0V9_MOUSE]|SUN domain-containing protein 1 OS=Mus musculus GN=Sun1 PE=1 SV=2 - [SUN1_MOUSE]	D3Z0V9;Q9D666	TLSPTGNISSAPK	2	N-Term(TMT10); S10(HexNA); K13(TMT10)	N7(HexNAc): 99.64	HCD	1	1702.58	id=HexNAc2.Hex8_N-Glycan	0.6	24	0.571027	60751.7	59253.9	34796.9	37916.8	11840.7	11588.8	0.7228	0.017	2.3567	0.008	0	0	150	3	645.37	1934.09	4.81	83.64	20899	20899	MS2	11/126	20180116_Lumos_RSLC3_Stadlmann_Penninger_IMBA_mESC_TMT_PNGaseF_HILIC_15.raw
SUN domain-containing protein 1 OS=Mus musculus GN=Sun1 PE=1 SV=1 - [D3Z0V9_MOUSE]|SUN domain-containing protein 1 OS=Mus musculus GN=Sun1 PE=1 SV=2 - [SUN1_MOUSE]	D3Z0V9;Q9D666	TLSPTGNISSAPK	2	N-Term(TMT10); N7(HexNA); K13(TMT10)	N7(HexNAc): 100	HCD	1	1719.61	id=HexNAc2.Hex8+17amu_N-Glycan	1.27	46	0.00357001	104580	104882	52881.9	59923	5727.52	5488.24	0.8929	0.0459	4.2231	0	0	0	150	3	645.368	1934.09	2.01	83.38	20898	20898	MS2	14/126	20180116_Lumos_RSLC3_Stadlmann_Penninger_IMBA_mESC_TMT_PNGaseF_HILIC_17.raw
SUN domain-containing protein 1 OS=Mus musculus GN=Sun1 PE=1 SV=1 - [D3Z0V9_MOUSE]|SUN domain-containing protein 1 OS=Mus musculus GN=Sun1 PE=1 SV=2 - [SUN1_MOUSE]	D3Z0V9;Q9D666	TLSPTGNISSAPK	2	N-Term(TMT10); N7(HexNA); K13(TMT10)	N7(HexNAc): 100	HCD	1	1823.57	id=HexNAc3.Hex7.PO41_N-Glycan	0.85	50	0.00159596	18181.6	18922.8	16706.6	14965.1	2986.73	3103.47	0.2284	0.1583	2.607	0.0129	0	15	150	3	645.366	1934.08	-0.53	101.5	26042	26042	MS2	16/126	20180116_Lumos_RSLC3_Stadlmann_Penninger_IMBA_mESC_TMT_PNGaseF_HILIC_18.raw
SUN domain-containing protein 1 OS=Mus musculus GN=Sun1 PE=1 SV=1 - [D3Z0V9_MOUSE]|SUN domain-containing protein 1 OS=Mus musculus GN=Sun1 PE=1 SV=2 - [SUN1_MOUSE]	D3Z0V9;Q9D666	TLSPTGNISSAPK	2	N-Term(TMT10); N7(HexNA); K13(TMT10)	N7(HexNAc): 99.87	HCD	1	1864.63	id=HexNAc2.Hex9_N-Glycan	0.65	47	0.00272516	63619.4	59095.2	23772	27572.2	5949.47	5242.3	1.257	0.0076	3.4548	0.0226	0	0	150	4	484.277	1934.09	1.2	83.12	20816	20816	MS2	16/126	20180116_Lumos_RSLC3_Stadlmann_Penninger_IMBA_mESC_TMT_PNGaseF_HILIC_17.raw
SUN domain-containing protein 1 OS=Mus musculus GN=Sun1 PE=1 SV=1 - [D3Z0V9_MOUSE]|SUN domain-containing protein 1 OS=Mus musculus GN=Sun1 PE=1 SV=2 - [SUN1_MOUSE]	D3Z0V9;Q9D666	TLSPTGNISSAPK	2	N-Term(TMT10); N7(HexNA); K13(TMT10)	N7(HexNAc): 100	HCD	1	1864.63	id=HexNAc2.Hex9_N-Glycan	0.97	47	0.00318902	25467.7	24588.6	12518.3	12710	5559.91	6046.26	0.9885	0.0172	2.1087	0.0026	0	0	150	3	645.364	1934.08	-3.94	83.85	21092	21092	MS2	10/126	20180116_Lumos_RSLC3_Stadlmann_Penninger_IMBA_mESC_TMT_PNGaseF_HILIC_16.raw
SUN domain-containing protein 1 OS=Mus musculus GN=Sun1 PE=1 SV=1 - [D3Z0V9_MOUSE]|SUN domain-containing protein 1 OS=Mus musculus GN=Sun1 PE=1 SV=2 - [SUN1_MOUSE]	D3Z0V9;Q9D666	TLSPTGNISSAPK	2	N-Term(TMT10); N7(HexNA); K13(TMT10)	N7(HexNAc): 100	HCD	1	1881.66	id=HexNAc2.Hex9+17amu_N-Glycan	0.63	40	0.014183	85985.7	87426.3	35748.8	39947.9	11166.6	9344.56	1.1959	0.015	3.0797	0.0003	0	21	150	3	645.368	1934.09	2.72	83.1	20811	20811	MS2	15/126	20180116_Lumos_RSLC3_Stadlmann_Penninger_IMBA_mESC_TMT_PNGaseF_HILIC_17.raw
SUN domain-containing protein 1 OS=Mus musculus GN=Sun1 PE=1 SV=1 - [D3Z0V9_MOUSE]|SUN domain-containing protein 1 OS=Mus musculus GN=Sun1 PE=1 SV=2 - [SUN1_MOUSE]	D3Z0V9;Q9D666	TLSPTGNISSAPK	2	N-Term(TMT10); S10(HexNA); K13(TMT10)	N7(HexNAc): 99.41	HCD	1	2026.69	id=HexNAc2.Hex10_N-Glycan	0.91	36	0.0397856	12450	13089.2	4979.38	6093.68	1785.98	1692.94	1.2057	0.0165	2.876	0.0162	0	16	150	3	645.366	1934.08	-0.2	83.08	20657	20657	MS2	12/126	20180116_Lumos_RSLC3_Stadlmann_Penninger_IMBA_mESC_TMT_PNGaseF_HILIC_18.raw
Heat shock 70 kDa protein 13 OS=Mus musculus GN=Hspa13 PE=1 SV=1 - [D3Z0Y0_MOUSE]|Heat shock 70 kDa protein 13 OS=Mus musculus GN=Hspa13 PE=1 SV=1 - [HSP13_MOUSE]	D3Z0Y0;Q8BM72	NSTIQAANLAGLK	2	N-Term(TMT10); N1(HexNA); K13(TMT10)	N1(HexNAc): 99.91	HCD	1	1378.48	id=HexNAc2.Hex6_N-Glycan	0.85	50	0.00124288	81042	78776.5	40205.5	41941.9	31343.4	30291.6	0.9601	0.0019	1.3746	0.0041	0	16	150	3	654.714	1962.13	-0.17	106.71	27706	27706	MS2	11/122	20180116_Lumos_RSLC3_Stadlmann_Penninger_IMBA_mESC_TMT_PNGaseF_HILIC_15.raw
Heat shock 70 kDa protein 13 OS=Mus musculus GN=Hspa13 PE=1 SV=1 - [D3Z0Y0_MOUSE]|Heat shock 70 kDa protein 13 OS=Mus musculus GN=Hspa13 PE=1 SV=1 - [HSP13_MOUSE]	D3Z0Y0;Q8BM72	NSTIQAANLAGLK	2	N-Term(TMT10); N1(HexNA); K13(TMT10)	N1(HexNAc): 99.92	HCD	1	1540.53	id=HexNAc2.Hex7_N-Glycan	0.97	80	1.18207e-06	82977.3	74667.7	19400.5	19692.7	9994.47	9340.15	2.0117	0.0443	3.0274	0.0371	0	13	150	3	654.716	1962.13	2.77	106.1	27534	27534	MS2	12/122	20180116_Lumos_RSLC3_Stadlmann_Penninger_IMBA_mESC_TMT_PNGaseF_HILIC_16.raw
Heat shock 70 kDa protein 13 OS=Mus musculus GN=Hspa13 PE=1 SV=1 - [D3Z0Y0_MOUSE]|Heat shock 70 kDa protein 13 OS=Mus musculus GN=Hspa13 PE=1 SV=1 - [HSP13_MOUSE]	D3Z0Y0;Q8BM72	NSTIQAANLAGLK	2	N-Term(TMT10); N1(HexNA); K13(TMT10)	N1(HexNAc): 99.92	HCD	1	1540.53	id=HexNAc2.Hex7_N-Glycan	0.43	77	2.76111e-06	240718	228312	44740.3	46391.3	24413.2	22469.2	2.3637	0.0188	3.3226	0.0161	0	5	139	3	654.716	1962.13	3.51	106.02	27497	27497	MS2	21/122	20180116_Lumos_RSLC3_Stadlmann_Penninger_IMBA_mESC_TMT_PNGaseF_HILIC_15.raw
Heat shock 70 kDa protein 13 OS=Mus musculus GN=Hspa13 PE=1 SV=1 - [D3Z0Y0_MOUSE]|Heat shock 70 kDa protein 13 OS=Mus musculus GN=Hspa13 PE=1 SV=1 - [HSP13_MOUSE]	D3Z0Y0;Q8BM72	NSTIQAANLAGLK	2	N-Term(TMT10); T3(HexNA); K13(TMT10)	N1(HexNAc): 33.33; S2(HexNAc): 33.33; T3(HexNAc): 33.33	HCD	1	1700.46	id=HexNAc2.Hex7.PO42_N-Glycan	0.88	51	0.00122232	10849.7	12936.8	13779.4	14095.4	6109.55	5379.27	-0.2288	0.2949	1.0499	0.0794	0	76	150	3	654.709	1962.11	-7.09	151.53	39205	39205	MS2	9/122	20180116_Lumos_RSLC3_Stadlmann_Penninger_IMBA_mESC_TMT_PNGaseF_HILIC_17.raw
Heat shock 70 kDa protein 13 OS=Mus musculus GN=Hspa13 PE=1 SV=1 - [D3Z0Y0_MOUSE]|Heat shock 70 kDa protein 13 OS=Mus musculus GN=Hspa13 PE=1 SV=1 - [HSP13_MOUSE]	D3Z0Y0;Q8BM72	NSTIQAANLAGLK	2	N-Term(TMT10); T3(HexNA); K13(TMT10)	N1(HexNAc): 33.33; S2(HexNAc): 33.33; T3(HexNAc): 33.33	HCD	1	1700.46	id=HexNAc2.Hex7.PO42_N-Glycan	1.05	39	0.0176334	4730.96	4427.45	3522.72	3815.76	675.96	1254.95	0.3196	0.0499	2.2458	0.0199	0	0	150	3	654.715	1962.13	1.87	152.55	38406	38406	MS2	9/122	20180116_Lumos_RSLC3_Stadlmann_Penninger_IMBA_mESC_TMT_PNGaseF_HILIC_18.raw
Heat shock 70 kDa protein 13 OS=Mus musculus GN=Hspa13 PE=1 SV=1 - [D3Z0Y0_MOUSE]|Heat shock 70 kDa protein 13 OS=Mus musculus GN=Hspa13 PE=1 SV=1 - [HSP13_MOUSE]	D3Z0Y0;Q8BM72	NSTIQAANLAGLK	2	N-Term(TMT10); T3(HexNA); K13(TMT10)	N1(HexNAc): 33.33; S2(HexNAc): 33.33; T3(HexNAc): 33.33	HCD	1	1700.46	id=HexNAc2.Hex7.PO42_N-Glycan	0.92	26	0.353987	9857.05	11046.8	11159.2	11069.2	6905.31	5873.7	-0.0886	0.4652	0.71	0.0371	0	65	150	3	654.714	1962.13	0.75	151.35	39162	39162	MS2	9/122	20180116_Lumos_RSLC3_Stadlmann_Penninger_IMBA_mESC_TMT_PNGaseF_HILIC_17.raw
Heat shock 70 kDa protein 13 OS=Mus musculus GN=Hspa13 PE=1 SV=1 - [D3Z0Y0_MOUSE]|Heat shock 70 kDa protein 13 OS=Mus musculus GN=Hspa13 PE=1 SV=1 - [HSP13_MOUSE]	D3Z0Y0;Q8BM72	NSTIQAANLAGLK	2	N-Term(TMT10); N1(HexNA); K13(TMT10)	N1(HexNAc): 99.93	HCD	1	1702.58	id=HexNAc2.Hex8_N-Glycan	0.47	85	4.17937e-07	96856.5	90071	17452.2	20120.2	8444.09	10952.6	2.3147	0.0136	3.2686	0.0127	0	8	150	4	491.288	1962.13	0.94	105.67	27413	27413	MS2	12/122	20180116_Lumos_RSLC3_Stadlmann_Penninger_IMBA_mESC_TMT_PNGaseF_HILIC_16.raw
Heat shock 70 kDa protein 13 OS=Mus musculus GN=Hspa13 PE=1 SV=1 - [D3Z0Y0_MOUSE]|Heat shock 70 kDa protein 13 OS=Mus musculus GN=Hspa13 PE=1 SV=1 - [HSP13_MOUSE]	D3Z0Y0;Q8BM72	NSTIQAANLAGLK	2	N-Term(TMT10); N1(HexNA); K13(TMT10)	N1(HexNAc): 49.97; S2(HexNAc): 49.97	HCD	1	1702.58	id=HexNAc2.Hex8_N-Glycan	0.67	29	0.152047	31921.2	32460.6	18403.8	19436.1	13773.1	13089.8	0.7667	0.0068	1.261	0.0007	0	100	150	3	654.712	1962.12	-3.62	105.74	27411	27411	MS2	17/122	20180116_Lumos_RSLC3_Stadlmann_Penninger_IMBA_mESC_TMT_PNGaseF_HILIC_15.raw
Heat shock 70 kDa protein 13 OS=Mus musculus GN=Hspa13 PE=1 SV=1 - [D3Z0Y0_MOUSE]|Heat shock 70 kDa protein 13 OS=Mus musculus GN=Hspa13 PE=1 SV=1 - [HSP13_MOUSE]	D3Z0Y0;Q8BM72	NSTIQAANLAGLK	2	N-Term(TMT10); N1(HexNA); K13(TMT10)	N1(HexNAc): 99.92	HCD	1	1719.61	id=HexNAc2.Hex8+17amu_N-Glycan	0.62	77	2.48809e-06	119917	116282	21395.7	24114.3	13009.1	10898	2.3757	0.0009	3.3045	0.0015	0	7	150	3	654.715	1962.13	2.38	105.69	27419	27419	MS2	21/122	20180116_Lumos_RSLC3_Stadlmann_Penninger_IMBA_mESC_TMT_PNGaseF_HILIC_16.raw
Heat shock 70 kDa protein 13 OS=Mus musculus GN=Hspa13 PE=1 SV=1 - [D3Z0Y0_MOUSE]|Heat shock 70 kDa protein 13 OS=Mus musculus GN=Hspa13 PE=1 SV=1 - [HSP13_MOUSE]	D3Z0Y0;Q8BM72	NSTIQAANLAGLK	2	N-Term(TMT10); N1(HexNA); K13(TMT10)	N1(HexNAc): 99.92	HCD	1	1782.55	id=HexNAc2.Hex8.PO41_N-Glycan	0.55	84	5.24337e-07	32242.3	33662.7	12629.2	13949.6	1418.16	1465.79	1.3101	0.0025	4.5143	0.0142	0	2	150	3	654.715	1962.13	1.15	125.11	32645	32645	MS2	22/122	20180116_Lumos_RSLC3_Stadlmann_Penninger_IMBA_mESC_TMT_PNGaseF_HILIC_18.raw
Heat shock 70 kDa protein 13 OS=Mus musculus GN=Hspa13 PE=1 SV=1 - [D3Z0Y0_MOUSE]|Heat shock 70 kDa protein 13 OS=Mus musculus GN=Hspa13 PE=1 SV=1 - [HSP13_MOUSE]	D3Z0Y0;Q8BM72	NSTIQAANLAGLK	2	N-Term(TMT10); N1(HexNA); K13(TMT10)	N1(HexNAc): 99.93	HCD	1	1782.55	id=HexNAc2.Hex8.PO41_N-Glycan	0.56	73	6.84653e-06	35925.6	34418.9	20174.2	22136.7	10923.4	9770.11	0.7334	0.0097	1.7653	0.002	0	0	150	3	654.715	1962.13	2.09	125.31	32422	32422	MS2	21/122	20180116_Lumos_RSLC3_Stadlmann_Penninger_IMBA_mESC_TMT_PNGaseF_HILIC_17.raw
Heat shock 70 kDa protein 13 OS=Mus musculus GN=Hspa13 PE=1 SV=1 - [D3Z0Y0_MOUSE]|Heat shock 70 kDa protein 13 OS=Mus musculus GN=Hspa13 PE=1 SV=1 - [HSP13_MOUSE]	D3Z0Y0;Q8BM72	NSTIQAANLAGLK	2	N-Term(TMT10); N1(HexNA); K13(TMT10)	N1(HexNAc): 99.84	HCD	1	1782.55	id=HexNAc2.Hex8.PO41_N-Glycan	0.94	62	7.47499e-05	7658.7	9290.51	5156.89	4391.64	2157.27	1913.09	0.8279	0.094	2.058	0.0746	0	8	150	4	491.288	1962.13	1.18	125.03	32620	32620	MS2	10/122	20180116_Lumos_RSLC3_Stadlmann_Penninger_IMBA_mESC_TMT_PNGaseF_HILIC_18.raw
Heat shock 70 kDa protein 13 OS=Mus musculus GN=Hspa13 PE=1 SV=1 - [D3Z0Y0_MOUSE]|Heat shock 70 kDa protein 13 OS=Mus musculus GN=Hspa13 PE=1 SV=1 - [HSP13_MOUSE]	D3Z0Y0;Q8BM72	NSTIQAANLAGLK	2	N-Term(TMT10); N1(HexNA); T3(HexNA); K13(TMT10)	N1(HexNAc): 50; S2(HexNAc): 50; N8(HexNAc): 99.7	HCD	1	1799.57	id=HexNAc2.Hex8.PO41+17amu_N-Glycan	0	76	5.26596e-06	14799.4	14793	4796.39	6986.46	1508.4	1257.87	1.3285	0.0779	3.4192	0.0059	0	0	150	3	722.408	2165.21	1.24	125.11	32644	32644	MS2	11/122	20180116_Lumos_RSLC3_Stadlmann_Penninger_IMBA_mESC_TMT_PNGaseF_HILIC_18.raw
Heat shock 70 kDa protein 13 OS=Mus musculus GN=Hspa13 PE=1 SV=1 - [D3Z0Y0_MOUSE]|Heat shock 70 kDa protein 13 OS=Mus musculus GN=Hspa13 PE=1 SV=1 - [HSP13_MOUSE]	D3Z0Y0;Q8BM72	NSTIQAANLAGLK	2	N-Term(TMT10); N1(HexNA); K13(TMT10)	N1(HexNAc): 99.93	HCD	1	1864.63	id=HexNAc2.Hex9_N-Glycan	0.98	79	1.84808e-06	194838	171866	29075.9	36506.8	19000.1	17921.8	2.4832	0.0318	3.3121	0.0438	0	2	105	3	654.713	1962.12	-1.99	105.14	27287	27287	MS2	21/122	20180116_Lumos_RSLC3_Stadlmann_Penninger_IMBA_mESC_TMT_PNGaseF_HILIC_17.raw
Heat shock 70 kDa protein 13 OS=Mus musculus GN=Hspa13 PE=1 SV=1 - [D3Z0Y0_MOUSE]|Heat shock 70 kDa protein 13 OS=Mus musculus GN=Hspa13 PE=1 SV=1 - [HSP13_MOUSE]	D3Z0Y0;Q8BM72	NSTIQAANLAGLK	2	N-Term(TMT10); T3(HexNA); K13(TMT10)	N1(HexNAc): 33.33; S2(HexNAc): 33.33; T3(HexNAc): 33.33	HCD	1	1864.63	id=HexNAc2.Hex9_N-Glycan	0.61	20	1.15045	23888.4	23683.3	15768.4	15727.6	13252.1	9498.77	0.5949	0.006	1.0642	0.0947	0	100	150	4	491.288	1962.13	2.39	105.17	27294	27294	MS2	9/122	20180116_Lumos_RSLC3_Stadlmann_Penninger_IMBA_mESC_TMT_PNGaseF_HILIC_17.raw
Heat shock 70 kDa protein 13 OS=Mus musculus GN=Hspa13 PE=1 SV=1 - [D3Z0Y0_MOUSE]|Heat shock 70 kDa protein 13 OS=Mus musculus GN=Hspa13 PE=1 SV=1 - [HSP13_MOUSE]	D3Z0Y0;Q8BM72	NSTIQAANLAGLK	2	N-Term(TMT10); N1(HexNA); K13(TMT10)	N1(HexNAc): 99.9	HCD	1	1881.66	id=HexNAc2.Hex9+17amu_N-Glycan	0.89	70	1.16475e-05	61028	59311.9	13673.5	18196.4	11402.8	9859.88	1.9168	0.0166	2.5007	0.0006	0	8	150	3	654.716	1962.13	2.9	105.1	27279	27279	MS2	11/122	20180116_Lumos_RSLC3_Stadlmann_Penninger_IMBA_mESC_TMT_PNGaseF_HILIC_17.raw
Heat shock 70 kDa protein 13 OS=Mus musculus GN=Hspa13 PE=1 SV=1 - [D3Z0Y0_MOUSE]|Heat shock 70 kDa protein 13 OS=Mus musculus GN=Hspa13 PE=1 SV=1 - [HSP13_MOUSE]	D3Z0Y0;Q8BM72	NSTIQAANLAGLK	2	N-Term(TMT10); N1(HexNA); K13(TMT10)	N1(HexNAc): 49.97; T3(HexNAc): 49.97	HCD	1	1903.54	id=HexNAc3.Hex7.PO42_N-Glycan	0.97	65	3.85553e-05	10270.9	10425.4	9263.14	10945.6	1949.54	1957.84	0.0344	0.8205	2.4051	0.0057	0	0	150	3	654.716	1962.13	3.54	152.54	38404	38404	MS2	11/122	20180116_Lumos_RSLC3_Stadlmann_Penninger_IMBA_mESC_TMT_PNGaseF_HILIC_18.raw
Heat shock 70 kDa protein 13 OS=Mus musculus GN=Hspa13 PE=1 SV=1 - [D3Z0Y0_MOUSE]|Heat shock 70 kDa protein 13 OS=Mus musculus GN=Hspa13 PE=1 SV=1 - [HSP13_MOUSE]	D3Z0Y0;Q8BM72	NSTIQAANLAGLK	2	N-Term(TMT10); N1(HexNA); K13(TMT10)	N1(HexNAc): 99.82	HCD	1	1985.63	id=HexNAc3.Hex8.PO41_N-Glycan	0.84	90	1.18363e-07	49399.9	46235.8	15918.7	18995	743.333	1517.92	1.4538	0.0053	5.4024	0.0153	0	1	150	3	654.716	1962.13	2.63	125.13	32649	32649	MS2	12/122	20180116_Lumos_RSLC3_Stadlmann_Penninger_IMBA_mESC_TMT_PNGaseF_HILIC_18.raw
Heat shock 70 kDa protein 13 OS=Mus musculus GN=Hspa13 PE=1 SV=1 - [D3Z0Y0_MOUSE]|Heat shock 70 kDa protein 13 OS=Mus musculus GN=Hspa13 PE=1 SV=1 - [HSP13_MOUSE]	D3Z0Y0;Q8BM72	NSTIQAANLAGLK	2	N-Term(TMT10); S2(HexNA); K13(TMT10)	N1(HexNAc): 99.75	HCD	1	1985.63	id=HexNAc3.Hex8.PO41_N-Glycan	0.51	37	0.0246237	19125.9	18640.3	6909.9	9252.28	1314.96	806.762	1.2245	0.0592	4.1538	0.0004	0	18	150	4	491.288	1962.13	0.67	125.05	32626	32626	MS2	14/122	20180116_Lumos_RSLC3_Stadlmann_Penninger_IMBA_mESC_TMT_PNGaseF_HILIC_18.raw
Heat shock 70 kDa protein 13 OS=Mus musculus GN=Hspa13 PE=1 SV=1 - [D3Z0Y0_MOUSE]|Heat shock 70 kDa protein 13 OS=Mus musculus GN=Hspa13 PE=1 SV=1 - [HSP13_MOUSE]	D3Z0Y0;Q8BM72	NSTIQAANLAGLK	2	N-Term(TMT10); N1(HexNA); K13(TMT10)	N1(HexNAc): 99.85	HCD	1	2106.62	id=HexNAc4.Hex7.PO42_N-Glycan	0.97	56	0.000355921	6712.91	6881.42	6382.79	7344.52	1698.23	100	-0.014	0.9128	2.9184	0.0828	0	0	150	3	654.714	1962.13	0.72	153.12	38513	38513	MS2	10/122	20180116_Lumos_RSLC3_Stadlmann_Penninger_IMBA_mESC_TMT_PNGaseF_HILIC_18.raw
Latent-transforming growth factor beta-binding protein 4 OS=Mus musculus GN=Ltbp4 PE=1 SV=1 - [D3Z598_MOUSE]|Latent-transforming growth factor beta-binding protein 4 OS=Mus musculus GN=Ltbp4 PE=1 SV=1 - [E9Q6B8_MOUSE]	D3Z598;E9Q6B8	NATSVDSGAPGGAAPGGPGFR	2	N-Term(TMT10); N1(HexNA)	N1(HexNAc): 49.94; T3(HexNAc): 49.94	HCD	1	1702.58	id=HexNAc2.Hex8_N-Glycan	0.68	42	0.0104346	3989.75	4400.76	1412.4	624.738	100	100	2.0422	0.0384	5.3907	0.0319	0	0	150	3	759.044	2275.12	0.71	78.88	17549	17549	MS2	15/208	20180116_Lumos_RSLC3_Stadlmann_Penninger_IMBA_mESC_TMT_PNGaseF_HILIC_19.raw
Latent-transforming growth factor beta-binding protein 4 OS=Mus musculus GN=Ltbp4 PE=1 SV=1 - [D3Z598_MOUSE]|Latent-transforming growth factor beta-binding protein 4 OS=Mus musculus GN=Ltbp4 PE=1 SV=1 - [E9Q6B8_MOUSE]	D3Z598;E9Q6B8	NATSVDSGAPGGAAPGGPGFR	2	N-Term(TMT10); N1(HexNA)	N1(HexNAc): 100	HCD	1	1864.63	id=HexNAc2.Hex9_N-Glycan	0.84	111	1.19884e-09	17396.4	17044.8	100	1171.57	100	100	4.7595	0.0111	7.428	0.0065	0	0	150	3	759.044	2275.12	0.99	78.71	17504	17504	MS2	17/208	20180116_Lumos_RSLC3_Stadlmann_Penninger_IMBA_mESC_TMT_PNGaseF_HILIC_19.raw
Latent-transforming growth factor beta-binding protein 4 OS=Mus musculus GN=Ltbp4 PE=1 SV=1 - [D3Z598_MOUSE]|Latent-transforming growth factor beta-binding protein 4 OS=Mus musculus GN=Ltbp4 PE=1 SV=1 - [E9Q6B8_MOUSE]	D3Z598;E9Q6B8	NATSVDSGAPGGAAPGGPGFR	2	N-Term(TMT10); N1(HexNA)	N1(HexNAc): 99.79	HCD	1	1864.63	id=HexNAc2.Hex9_N-Glycan	0.7	76	4.06635e-06	7432.44	7824.23	1261.24	1761.56	754.939	833.008	2.3355	0.0035	3.2642	0.0143	0	0	150	4	569.535	2275.12	0.75	78.67	17492	17492	MS2	23/208	20180116_Lumos_RSLC3_Stadlmann_Penninger_IMBA_mESC_TMT_PNGaseF_HILIC_19.raw
Latent-transforming growth factor beta-binding protein 4 OS=Mus musculus GN=Ltbp4 PE=1 SV=1 - [D3Z598_MOUSE]|Latent-transforming growth factor beta-binding protein 4 OS=Mus musculus GN=Ltbp4 PE=1 SV=1 - [E9Q6B8_MOUSE]	D3Z598;E9Q6B8	NATSVDSGAPGGAAPGGPGFR	2	N-Term(TMT10); N1(HexNA)	N1(HexNAc): 99.74	HCD	1	2026.69	id=HexNAc2.Hex10_N-Glycan	0.85	44	0.0069969	4096.23	3527.28	100	100	100	100	5.2524	0.0487	5.2524	0.0487	0	0	150	3	759.046	2275.12	3.85	78.47	17437	17437	MS2	15/208	20180116_Lumos_RSLC3_Stadlmann_Penninger_IMBA_mESC_TMT_PNGaseF_HILIC_19.raw
Zinc finger RNA-binding protein (Fragment) OS=Mus musculus GN=Zfr PE=1 SV=1 - [D3Z5G4_MOUSE]|Zinc finger RNA-binding protein OS=Mus musculus GN=Zfr PE=1 SV=2 - [ZFR_MOUSE]|Zinc finger RNA-binding protein (Fragment) OS=Mus musculus GN=Zfr PE=1 SV=1 - [D3Z7V6_MOUSE]	D3Z5G4;O88532;D3Z7V6	QQEAPPPPPPATTQNYQDSYSYVR	3	N-Term(TMT10); S21(HexNA)	T13(HexNAc): 99.78	HCD	1	406.159	id=HexNAc2_NO-Glycan	0.45	113	1.47462e-09	136965	121162	144802	157347	131427	126742	-0.2272	0.1674	-0.0002	0.9983	0	0	62	3	1056.18	3166.52	1.2	96.46	24957	24957	MS2	16/266	20180116_Lumos_RSLC3_Stadlmann_Penninger_IMBA_mESC_TMT_PNGaseF_HILIC_14.raw
Zinc finger RNA-binding protein (Fragment) OS=Mus musculus GN=Zfr PE=1 SV=1 - [D3Z5G4_MOUSE]|Zinc finger RNA-binding protein OS=Mus musculus GN=Zfr PE=1 SV=2 - [ZFR_MOUSE]|Zinc finger RNA-binding protein (Fragment) OS=Mus musculus GN=Zfr PE=1 SV=1 - [D3Z7V6_MOUSE]	D3Z5G4;O88532;D3Z7V6	QQEAPPPPPPATTQNYQDSYSYVR	3	N-Term(TMT10); N15(Deamidated); S19(HexNA)	T12(HexNAc): 50; T13(HexNAc): 50; N15(Deamidated): 100	HCD	1	406.159	id=HexNAc2_NO-Glycan	0.46	23	1.38343	92314.7	86037.4	97809.4	107015	97386	96132.8	-0.1997	0.1572	-0.1177	0.2393	0	0	55	3	1056.51	3167.5	0.85	99.1	25736	25736	MS2	12/266	20180116_Lumos_RSLC3_Stadlmann_Penninger_IMBA_mESC_TMT_PNGaseF_HILIC_14.raw
Zinc finger RNA-binding protein (Fragment) OS=Mus musculus GN=Zfr PE=1 SV=1 - [D3Z5G4_MOUSE]|Zinc finger RNA-binding protein OS=Mus musculus GN=Zfr PE=1 SV=2 - [ZFR_MOUSE]|Zinc finger RNA-binding protein (Fragment) OS=Mus musculus GN=Zfr PE=1 SV=1 - [D3Z7V6_MOUSE]	D3Z5G4;O88532;D3Z7V6	QQEAPPPPPPATTQNYQDSYSYVR	3	N-Term(TMT10); S21(HexNA)	T12(HexNAc): 99.68	HCD	1				151	2.32951e-13	71615.2	68612.9	76045.7	74524.2	66594.2	75792.1	-0.1027	0.1311	-0.022	0.8552	0	2	45	4	792.385	3166.52	0.7	99.41	26584	26584	MS2	18/266	20180116_Lumos_RSLC3_Stadlmann_Penninger_IMBA_mESC_TMT_PNGaseF_HILIC_13.raw
Zinc finger RNA-binding protein (Fragment) OS=Mus musculus GN=Zfr PE=1 SV=1 - [D3Z5G4_MOUSE]|Zinc finger RNA-binding protein OS=Mus musculus GN=Zfr PE=1 SV=2 - [ZFR_MOUSE]|Zinc finger RNA-binding protein (Fragment) OS=Mus musculus GN=Zfr PE=1 SV=1 - [D3Z7V6_MOUSE]	D3Z5G4;O88532;D3Z7V6	QQEAPPPPPPATTQNYQDSYSYVR	3	N-Term(TMT10); S21(HexNA)	T12(HexNAc): 99.68	HCD	1				136	7.64436e-12	60661	63496.5	72691.5	83341.6	64991.1	68770	-0.3297	0.1864	-0.1075	0.189	0	4	42	4	792.384	3166.51	-0.61	99.23	26525	26525	MS2	17/266	20180116_Lumos_RSLC3_Stadlmann_Penninger_IMBA_mESC_TMT_PNGaseF_HILIC_13.raw
Zinc finger RNA-binding protein (Fragment) OS=Mus musculus GN=Zfr PE=1 SV=1 - [D3Z5G4_MOUSE]|Zinc finger RNA-binding protein OS=Mus musculus GN=Zfr PE=1 SV=2 - [ZFR_MOUSE]|Zinc finger RNA-binding protein (Fragment) OS=Mus musculus GN=Zfr PE=1 SV=1 - [D3Z7V6_MOUSE]	D3Z5G4;O88532;D3Z7V6	QQEAPPPPPPATTQNYQDSYSYVR	3	N-Term(TMT10); S21(HexNA)	T12(HexNAc): 99.7	HCD	1				121	2.4035e-10	33582.5	34858.3	36519.3	40582.9	34982.3	32259.1	-0.1719	0.2577	0.0255	0.7418	0	23	101	4	792.384	3166.51	-1.31	101.14	27128	27128	MS2	17/266	20180116_Lumos_RSLC3_Stadlmann_Penninger_IMBA_mESC_TMT_PNGaseF_HILIC_13.raw
Zinc finger RNA-binding protein (Fragment) OS=Mus musculus GN=Zfr PE=1 SV=1 - [D3Z5G4_MOUSE]|Zinc finger RNA-binding protein OS=Mus musculus GN=Zfr PE=1 SV=2 - [ZFR_MOUSE]|Zinc finger RNA-binding protein (Fragment) OS=Mus musculus GN=Zfr PE=1 SV=1 - [D3Z7V6_MOUSE]	D3Z5G4;O88532;D3Z7V6	QQEAPPPPPPATTQNYQDSYSYVR	3	N-Term(TMT10); S21(HexNA)	T12(HexNAc): 50; T13(HexNAc): 50	HCD	1				115	1.08469e-09	250875	240948	278933	287624	249193	234237	-0.2041	0.031	0.0248	0.6921	0	0	32	3	1056.18	3166.52	0.72	99.35	26565	26565	MS2	16/266	20180116_Lumos_RSLC3_Stadlmann_Penninger_IMBA_mESC_TMT_PNGaseF_HILIC_13.raw
Zinc finger RNA-binding protein (Fragment) OS=Mus musculus GN=Zfr PE=1 SV=1 - [D3Z5G4_MOUSE]|Zinc finger RNA-binding protein OS=Mus musculus GN=Zfr PE=1 SV=2 - [ZFR_MOUSE]|Zinc finger RNA-binding protein (Fragment) OS=Mus musculus GN=Zfr PE=1 SV=1 - [D3Z7V6_MOUSE]	D3Z5G4;O88532;D3Z7V6	QQEAPPPPPPATTQNYQDSYSYVR	3	N-Term(TMT10); S19(HexNA); S21(HexNA)	T12(HexNAc): 100; T13(HexNAc): 100	HCD	1				112	1.89961e-09	69626.7	72901.3	82701.7	83710.1	77342	69981.2	-0.2235	0.0658	-0.0477	0.6344	0	5	48	4	843.155	3369.6	0.5	96.4	24937	24937	MS2	16/266	20180116_Lumos_RSLC3_Stadlmann_Penninger_IMBA_mESC_TMT_PNGaseF_HILIC_14.raw
Zinc finger RNA-binding protein (Fragment) OS=Mus musculus GN=Zfr PE=1 SV=1 - [D3Z5G4_MOUSE]|Zinc finger RNA-binding protein OS=Mus musculus GN=Zfr PE=1 SV=2 - [ZFR_MOUSE]|Zinc finger RNA-binding protein (Fragment) OS=Mus musculus GN=Zfr PE=1 SV=1 - [D3Z7V6_MOUSE]	D3Z5G4;O88532;D3Z7V6	QQEAPPPPPPATTQNYQDSYSYVR	3	N-Term(TMT10); S19(HexNA); S21(HexNA)	T12(HexNAc): 100; T13(HexNAc): 100	HCD	1				108	5.95642e-09	97467.1	89732	108697	123850	105482	101162	-0.313	0.1575	-0.1426	0.1933	0	3	34	4	843.156	3369.6	1.66	96.57	24987	24987	MS2	16/266	20180116_Lumos_RSLC3_Stadlmann_Penninger_IMBA_mESC_TMT_PNGaseF_HILIC_14.raw
Zinc finger RNA-binding protein (Fragment) OS=Mus musculus GN=Zfr PE=1 SV=1 - [D3Z5G4_MOUSE]|Zinc finger RNA-binding protein OS=Mus musculus GN=Zfr PE=1 SV=2 - [ZFR_MOUSE]|Zinc finger RNA-binding protein (Fragment) OS=Mus musculus GN=Zfr PE=1 SV=1 - [D3Z7V6_MOUSE]	D3Z5G4;O88532;D3Z7V6	QQEAPPPPPPATTQNYQDSYSYVR	3	N-Term(TMT10); S21(HexNA)	T12(HexNAc): 99.69	HCD	1				98	5.37132e-08	66346.2	70624.4	86092.7	83214.4	73663.7	75251.3	-0.3058	0.0335	-0.1206	0.1874	0	6	105	3	1056.18	3166.52	1.07	99.79	27132	27132	MS2	15/266	20180116_Lumos_RSLC3_Stadlmann_Penninger_IMBA_mESC_TMT_PNGaseF_HILIC_12.raw
Zinc finger RNA-binding protein (Fragment) OS=Mus musculus GN=Zfr PE=1 SV=1 - [D3Z5G4_MOUSE]|Zinc finger RNA-binding protein OS=Mus musculus GN=Zfr PE=1 SV=2 - [ZFR_MOUSE]|Zinc finger RNA-binding protein (Fragment) OS=Mus musculus GN=Zfr PE=1 SV=1 - [D3Z7V6_MOUSE]	D3Z5G4;O88532;D3Z7V6	QQEAPPPPPPATTQNYQDSYSYVR	3	N-Term(TMT10); S21(HexNA)	T12(HexNAc): 99.67	HCD	1				97	6.85862e-08	43050.1	43642.2	48705.9	51139.4	46066.7	41589	-0.2038	0.1009	-0.0159	0.8653	0	4	150	3	1056.18	3166.52	0.84	96.69	25021	25021	MS2	15/266	20180116_Lumos_RSLC3_Stadlmann_Penninger_IMBA_mESC_TMT_PNGaseF_HILIC_14.raw
Zinc finger RNA-binding protein (Fragment) OS=Mus musculus GN=Zfr PE=1 SV=1 - [D3Z5G4_MOUSE]|Zinc finger RNA-binding protein OS=Mus musculus GN=Zfr PE=1 SV=2 - [ZFR_MOUSE]|Zinc finger RNA-binding protein (Fragment) OS=Mus musculus GN=Zfr PE=1 SV=1 - [D3Z7V6_MOUSE]	D3Z5G4;O88532;D3Z7V6	QQEAPPPPPPATTQNYQDSYSYVR	3	N-Term(TMT10); S19(HexNA); S21(HexNA)	T12(HexNAc): 100; T13(HexNAc): 100	HCD	1				92	2.33631e-07	199987	188344	228697	248829	208316	181078	-0.2983	0.0867	-0.0039	0.9759	0	0	28	3	1123.87	3369.6	1.11	96.65	25010	25010	MS2	15/266	20180116_Lumos_RSLC3_Stadlmann_Penninger_IMBA_mESC_TMT_PNGaseF_HILIC_14.raw
Zinc finger RNA-binding protein (Fragment) OS=Mus musculus GN=Zfr PE=1 SV=1 - [D3Z5G4_MOUSE]|Zinc finger RNA-binding protein OS=Mus musculus GN=Zfr PE=1 SV=2 - [ZFR_MOUSE]|Zinc finger RNA-binding protein (Fragment) OS=Mus musculus GN=Zfr PE=1 SV=1 - [D3Z7V6_MOUSE]	D3Z5G4;O88532;D3Z7V6	QQEAPPPPPPATTQNYQDSYSYVR	3	N-Term(TMT10); S21(HexNA)	T12(HexNAc): 99.7	HCD	1				82	2.09902e-06	279219	288907	348028	341126	298432	260203	-0.2786	0.0132	0.0243	0.8461	0	1	22	3	1056.18	3166.52	1.3	99.17	26508	26508	MS2	15/266	20180116_Lumos_RSLC3_Stadlmann_Penninger_IMBA_mESC_TMT_PNGaseF_HILIC_13.raw
Zinc finger RNA-binding protein (Fragment) OS=Mus musculus GN=Zfr PE=1 SV=1 - [D3Z5G4_MOUSE]|Zinc finger RNA-binding protein OS=Mus musculus GN=Zfr PE=1 SV=2 - [ZFR_MOUSE]|Zinc finger RNA-binding protein (Fragment) OS=Mus musculus GN=Zfr PE=1 SV=1 - [D3Z7V6_MOUSE]	D3Z5G4;O88532;D3Z7V6	QQEAPPPPPPATTQNYQDSYSYVR	3	N-Term(TMT10); S21(HexNA)	T12(HexNAc): 99.54	HCD	1				66	8.0677e-05	82623.2	86629.4	96856	104791	85101.2	73272.6	-0.2527	0.1043	0.0958	0.5209	0	11	123	3	1056.18	3166.52	1.42	99.49	27038	27038	MS2	14/266	20180116_Lumos_RSLC3_Stadlmann_Penninger_IMBA_mESC_TMT_PNGaseF_HILIC_12.raw
Zinc finger RNA-binding protein (Fragment) OS=Mus musculus GN=Zfr PE=1 SV=1 - [D3Z5G4_MOUSE]|Zinc finger RNA-binding protein OS=Mus musculus GN=Zfr PE=1 SV=2 - [ZFR_MOUSE]|Zinc finger RNA-binding protein (Fragment) OS=Mus musculus GN=Zfr PE=1 SV=1 - [D3Z7V6_MOUSE]	D3Z5G4;O88532;D3Z7V6	QQEAPPPPPPATTQNYQDSYSYVR	3	N-Term(TMT10); S21(HexNA)	T12(HexNAc): 99.58	HCD	1				61	0.000265194	141598	133862	142677	137058	92620.7	88480.6	-0.0222	0.7022	0.605	0.0201	0	17	51	3	1056.18	3166.52	0.61	101.14	27131	27131	MS2	11/266	20180116_Lumos_RSLC3_Stadlmann_Penninger_IMBA_mESC_TMT_PNGaseF_HILIC_13.raw
Zinc finger RNA-binding protein (Fragment) OS=Mus musculus GN=Zfr PE=1 SV=1 - [D3Z5G4_MOUSE]|Zinc finger RNA-binding protein OS=Mus musculus GN=Zfr PE=1 SV=2 - [ZFR_MOUSE]|Zinc finger RNA-binding protein (Fragment) OS=Mus musculus GN=Zfr PE=1 SV=1 - [D3Z7V6_MOUSE]	D3Z5G4;O88532;D3Z7V6	QQEAPPPPPPATTQNYQDSYSYVR	3	N-Term(TMT10); S21(HexNA)	T12(HexNAc): 99.53	HCD	1				37	0.058043	43567.4	40800.9	48402.4	51696.9	45546	40049.5	-0.2467	0.0704	-0.0208	0.8659	0	48	150	3	1056.18	3166.52	1.42	96.38	24929	24929	MS2	13/266	20180116_Lumos_RSLC3_Stadlmann_Penninger_IMBA_mESC_TMT_PNGaseF_HILIC_14.raw
Zinc finger RNA-binding protein (Fragment) OS=Mus musculus GN=Zfr PE=1 SV=1 - [D3Z5G4_MOUSE]|Zinc finger RNA-binding protein OS=Mus musculus GN=Zfr PE=1 SV=2 - [ZFR_MOUSE]|Zinc finger RNA-binding protein (Fragment) OS=Mus musculus GN=Zfr PE=1 SV=1 - [D3Z7V6_MOUSE]	D3Z5G4;O88532;D3Z7V6	QQEAPPPPPPATTQNYQDSYSYVR	3	N-Term(TMT10); N15(Deamidated); S21(HexNA)	T12(HexNAc): 50; T13(HexNAc): 50; N15(Deamidated): 100	HCD	1				35	0.0968951	39117.2	40247.1	53691.9	50812.1	41747.3	44538.9	-0.397	0.0451	-0.1206	0.21	0	11	67	4	792.631	3167.5	0.5	101.91	27381	27381	MS2	16/266	20180116_Lumos_RSLC3_Stadlmann_Penninger_IMBA_mESC_TMT_PNGaseF_HILIC_13.raw
Zinc finger RNA-binding protein (Fragment) OS=Mus musculus GN=Zfr PE=1 SV=1 - [D3Z5G4_MOUSE]|Zinc finger RNA-binding protein OS=Mus musculus GN=Zfr PE=1 SV=2 - [ZFR_MOUSE]|Zinc finger RNA-binding protein (Fragment) OS=Mus musculus GN=Zfr PE=1 SV=1 - [D3Z7V6_MOUSE]	D3Z5G4;O88532;D3Z7V6	QQEAPPPPPPATTQNYQDSYSYVR	3	N-Term(TMT10); N15(Deamidated); S21(HexNA)	T12(HexNAc): 50; T13(HexNAc): 50; N15(Deamidated): 100	HCD	1				22	1.78862	116470	108629	126746	119832	113833	114588	-0.1315	0.1783	-0.0211	0.7449	0	8	54	3	1056.51	3167.5	0.84	101.96	27398	27398	MS2	17/266	20180116_Lumos_RSLC3_Stadlmann_Penninger_IMBA_mESC_TMT_PNGaseF_HILIC_13.raw
Zinc finger RNA-binding protein (Fragment) OS=Mus musculus GN=Zfr PE=1 SV=1 - [D3Z5G4_MOUSE]|Zinc finger RNA-binding protein OS=Mus musculus GN=Zfr PE=1 SV=2 - [ZFR_MOUSE]|Zinc finger RNA-binding protein (Fragment) OS=Mus musculus GN=Zfr PE=1 SV=1 - [D3Z7V6_MOUSE]	D3Z5G4;O88532;D3Z7V6	QQEAPPPPPPATTQNYQDSYSYVR	3	N-Term(TMT10); N15(Deamidated); S19(HexNA); S21(HexNA)	T12(HexNAc): 100; T13(HexNAc): 100; N15(Deamidated): 100	HCD	1				19	3.46422	53027.2	50463.4	54044.9	57784.4	55395.5	53678.2	-0.1118	0.2234	-0.0758	0.23	0	9	100	4	843.402	3370.58	1.34	99.06	25725	25725	MS2	13/266	20180116_Lumos_RSLC3_Stadlmann_Penninger_IMBA_mESC_TMT_PNGaseF_HILIC_14.raw
Zinc finger RNA-binding protein (Fragment) OS=Mus musculus GN=Zfr PE=1 SV=1 - [D3Z5G4_MOUSE]|Zinc finger RNA-binding protein OS=Mus musculus GN=Zfr PE=1 SV=2 - [ZFR_MOUSE]|Zinc finger RNA-binding protein (Fragment) OS=Mus musculus GN=Zfr PE=1 SV=1 - [D3Z7V6_MOUSE]	D3Z5G4;O88532;D3Z7V6	QQEAPPPPPPATTQNYQDSYSYVR	3	N-Term(TMT10); T13(HexNA); N15(Deamidated); S21(HexNA)	T12(HexNAc): 100; T13(HexNAc): 100; N15(Deamidated): 100	HCD	1				16	6.94495	65209.2	62153.9	65039.6	68749.8	71026.3	66072.9	-0.071	0.3171	-0.1063	0.2605	0	0	103	3	1124.2	3370.58	1.1	98.87	25665	25665	MS2	17/266	20180116_Lumos_RSLC3_Stadlmann_Penninger_IMBA_mESC_TMT_PNGaseF_HILIC_14.raw
Zinc finger RNA-binding protein (Fragment) OS=Mus musculus GN=Zfr PE=1 SV=1 - [D3Z5G4_MOUSE]|Zinc finger RNA-binding protein OS=Mus musculus GN=Zfr PE=1 SV=2 - [ZFR_MOUSE]|Zinc finger RNA-binding protein (Fragment) OS=Mus musculus GN=Zfr PE=1 SV=1 - [D3Z7V6_MOUSE]	D3Z5G4;O88532;D3Z7V6	QQEAPPPPPPATTQNYQDSYSYVR	3	N-Term(TMT10); N15(Deamidated); S21(HexNA)	T12(HexNAc): 50; T13(HexNAc): 50; N15(Deamidated): 100	HCD	1				15	10.3379	68179.6	63051.8	73739.4	76842	65437.6	67424.4	-0.1984	0.1079	-0.0178	0.8074	0	0	114	3	1056.51	3167.51	2.69	99.37	27003	27003	MS2	10/266	20180116_Lumos_RSLC3_Stadlmann_Penninger_IMBA_mESC_TMT_PNGaseF_HILIC_12.raw
Zinc finger RNA-binding protein (Fragment) OS=Mus musculus GN=Zfr PE=1 SV=1 - [D3Z5G4_MOUSE]|Zinc finger RNA-binding protein OS=Mus musculus GN=Zfr PE=1 SV=2 - [ZFR_MOUSE]|Zinc finger RNA-binding protein (Fragment) OS=Mus musculus GN=Zfr PE=1 SV=1 - [D3Z7V6_MOUSE]	D3Z5G4;O88532;D3Z7V6	QQEAPPPPPPATTQNYQDSYSYVR	3	N-Term(TMT10); N15(Deamidated); S19(HexNA); S21(HexNA)	T12(HexNAc): 100; T13(HexNAc): 100; N15(Deamidated): 100	HCD	1				14	11.6308	49673	47436.9	47656	52093.5	44126.3	50686.9	-0.0387	0.6641	0.0345	0.788	0	10	116	4	843.399	3370.58	-1.34	98.86	25662	25662	MS2	12/266	20180116_Lumos_RSLC3_Stadlmann_Penninger_IMBA_mESC_TMT_PNGaseF_HILIC_14.raw
Zinc finger RNA-binding protein (Fragment) OS=Mus musculus GN=Zfr PE=1 SV=1 - [D3Z5G4_MOUSE]|Zinc finger RNA-binding protein OS=Mus musculus GN=Zfr PE=1 SV=2 - [ZFR_MOUSE]|Zinc finger RNA-binding protein (Fragment) OS=Mus musculus GN=Zfr PE=1 SV=1 - [D3Z7V6_MOUSE]	D3Z5G4;O88532;D3Z7V6	QQEAPPPPPPATTQNYQDSYSYVR	3	N-Term(TMT10); N15(Deamidated); S19(HexNA); S21(HexNA)	T12(HexNAc): 100; T13(HexNAc): 100; N15(Deamidated): 100	HCD	1				11	24.5564	37515.5	34776.6	39265.1	40160.6	34029.5	32485.6	-0.1358	0.2079	0.1202	0.2402	0	8	150	3	1124.2	3370.58	1.43	101.57	26493	26493	MS2	13/266	20180116_Lumos_RSLC3_Stadlmann_Penninger_IMBA_mESC_TMT_PNGaseF_HILIC_14.raw
Protein Cilp2 OS=Mus musculus GN=Cilp2 PE=1 SV=1 - [D3Z7H8_MOUSE]	D3Z7H8	EAGQNVTFCCK	1	N-Term(TMT10); N5(HexNA); C9(Carbamidomethyl); C10(Carbamidomethyl); K11(TMT10)	N5(HexNAc): 99.88	HCD	1	1702.58	id=HexNAc2.Hex8_N-Glycan	0.58	39	0.0147105	84075.9	84362.3	3969.51	3706.17	2036.35	918.644	4.4558	0	5.8329	0.0024	0	0	150	3	658.996	1974.97	2.9	78.11	19169	19169	MS2	8/106	20180116_Lumos_RSLC3_Stadlmann_Penninger_IMBA_mESC_TMT_PNGaseF_HILIC_18.raw
Protein Cilp2 OS=Mus musculus GN=Cilp2 PE=1 SV=1 - [D3Z7H8_MOUSE]	D3Z7H8	EAGQNVTFCCK	1	N-Term(TMT10); N5(HexNA); C9(Carbamidomethyl); C10(Carbamidomethyl); K11(TMT10)	N5(HexNAc): 99.84	HCD	1	1719.61	id=HexNAc2.Hex8+17amu_N-Glycan	0.94	25	0.353487	16725.8	16304.5	3117.73	4110	2337.31	2391.23	2.1922	0.0097	2.8043	0.0084	0	16	150	3	658.995	1974.97	1.64	78.15	19179	19179	MS2	10/106	20180116_Lumos_RSLC3_Stadlmann_Penninger_IMBA_mESC_TMT_PNGaseF_HILIC_18.raw
Protein Cilp2 OS=Mus musculus GN=Cilp2 PE=1 SV=1 - [D3Z7H8_MOUSE]	D3Z7H8	EAGQNVTFCCK	1	N-Term(TMT10); N5(HexNA); C9(Carbamidomethyl); C10(Carbamidomethyl); K11(TMT10)	N5(HexNAc): 100	HCD	1	1864.63	id=HexNAc2.Hex9_N-Glycan	0.99	39	0.0149967	41272	38777.2	3088.68	3133.09	1621.18	1317.87	3.6855	0.0215	4.7675	0.0189	0	9	150	3	658.995	1974.97	2.48	78.03	19142	19142	MS2	14/106	20180116_Lumos_RSLC3_Stadlmann_Penninger_IMBA_mESC_TMT_PNGaseF_HILIC_18.raw
Glutaminase kidney isoform, mitochondrial OS=Mus musculus GN=Gls PE=1 SV=1 - [GLSK_MOUSE]	D3Z7P3	GGTPPQQQQQQQQQPGASPPAAPGPK	1	N-Term(TMT10); K26(TMT10)		HCD	1				62	0.000261748	58519.2	62467.7	58792.6	62964.6	56427.8	55860.8	-0.0092	0.9056	0.1076	0.2658	0	7	150	3	1022.88	3066.61	0.55	72.98	17705	17705	MS2	18/270	20180116_Lumos_RSLC3_Stadlmann_Penninger_IMBA_mESC_TMT_PNGaseF_HILIC_15.raw
Glutaminase kidney isoform, mitochondrial OS=Mus musculus GN=Gls PE=1 SV=1 - [GLSK_MOUSE]	D3Z7P3	GGTPPQQQQQQQQQPGASPPAAPGPK	1	N-Term(TMT10); K26(TMT10)		HCD	1				36	0.0958197	19357.6	17848.1	19869.5	23014.7	19716.2	20302.6	-0.2049	0.2904	-0.1052	0.2873	0	9	150	6	511.941	3066.61	-0.12	73.18	17759	17759	MS2	13/270	20180116_Lumos_RSLC3_Stadlmann_Penninger_IMBA_mESC_TMT_PNGaseF_HILIC_15.raw
Glutaminase kidney isoform, mitochondrial OS=Mus musculus GN=Gls PE=1 SV=1 - [GLSK_MOUSE]	D3Z7P3	GGTPPQQQQQQQQQPGASPPAAPGPKDSPGETDAFGNSEGK	1	N-Term(TMT10); K26(TMT10); N37(Deamidated); K41(TMT10)	N37(Deamidated): 100	HCD	1				10	103.664	18682.7	18043.8	16374.9	14912.3	12186.8	14544.3	0.2313	0.1261	0.4583	0.1278	1	55	150	4	1197.85	4788.38	0.94	94.3	24144	24144	MS2	14/462	20180116_Lumos_RSLC3_Stadlmann_Penninger_IMBA_mESC_TMT_PNGaseF_HILIC_16.raw
Putative Polycomb group protein ASXL2 OS=Mus musculus GN=Asxl2 PE=1 SV=2 - [D6REV1_MOUSE]|Putative Polycomb group protein ASXL2 OS=Mus musculus GN=Asxl2 PE=1 SV=1 - [F6WV21_MOUSE]|Putative Polycomb group protein ASXL2 OS=Mus musculus GN=Asxl2 PE=1 SV=2 - [D3Z112_MOUSE]|Putative Polycomb group protein ASXL2 (Fragment) OS=Mus musculus GN=Asxl2 PE=1 SV=7 - [D6RI62_MOUSE]	D6REV1;F6WV21;D3Z112;D6RI62	ELSEGSEESSDGQSDSQSSENSSSSDGGSNK	4	N-Term(TMT10); K31(TMT10)		HCD	1				115	1.39484e-10	26875.8	25163.9	26182.7	28167.6	25196.6	21918.2	-0.0627	0.4727	0.1434	0.3491	0	21	150	3	1184.85	3552.52	0.19	71.28	17329	17329	MS2	27/332	20180116_Lumos_RSLC3_Stadlmann_Penninger_IMBA_mESC_TMT_PNGaseF_HILIC_16.raw
Putative Polycomb group protein ASXL2 OS=Mus musculus GN=Asxl2 PE=1 SV=2 - [D6REV1_MOUSE]|Putative Polycomb group protein ASXL2 OS=Mus musculus GN=Asxl2 PE=1 SV=1 - [F6WV21_MOUSE]|Putative Polycomb group protein ASXL2 OS=Mus musculus GN=Asxl2 PE=1 SV=2 - [D3Z112_MOUSE]|Putative Polycomb group protein ASXL2 (Fragment) OS=Mus musculus GN=Asxl2 PE=1 SV=7 - [D6RI62_MOUSE]	D6REV1;F6WV21;D3Z112;D6RI62	ELSEGSEESSDGQSDSQSSENSSSSDGGSNK	4	N-Term(TMT10); K31(TMT10)		HCD	1				63	1.93423e-05	25226.9	25463.3	21450.6	21629.2	16247.6	15358.2	0.2347	0.0022	0.6815	0.0207	0	48	150	4	888.885	3552.52	-1.24	71.29	17332	17332	MS2	23/332	20180116_Lumos_RSLC3_Stadlmann_Penninger_IMBA_mESC_TMT_PNGaseF_HILIC_16.raw
Putative Polycomb group protein ASXL2 OS=Mus musculus GN=Asxl2 PE=1 SV=2 - [D6REV1_MOUSE]|Putative Polycomb group protein ASXL2 OS=Mus musculus GN=Asxl2 PE=1 SV=1 - [F6WV21_MOUSE]|Putative Polycomb group protein ASXL2 OS=Mus musculus GN=Asxl2 PE=1 SV=2 - [D3Z112_MOUSE]|Putative Polycomb group protein ASXL2 (Fragment) OS=Mus musculus GN=Asxl2 PE=1 SV=7 - [D6RI62_MOUSE]	D6REV1;F6WV21;D3Z112;D6RI62	ELSEGSEESSDGQSDSQSSENSSSSDGGSNKEGR	4	N-Term(TMT10); K31(TMT10)		HCD	1				111	6.07631e-10	17467.6	16590.5	15939.3	17551.2	18199.2	13667.7	0.0242	0.7937	0.0959	0.7134	1	7	150	4	974.429	3894.7	2.15	61.57	14471	14471	MS2	26/368	20180116_Lumos_RSLC3_Stadlmann_Penninger_IMBA_mESC_TMT_PNGaseF_HILIC_16.raw
Putative Polycomb group protein ASXL2 OS=Mus musculus GN=Asxl2 PE=1 SV=2 - [D6REV1_MOUSE]|Putative Polycomb group protein ASXL2 OS=Mus musculus GN=Asxl2 PE=1 SV=1 - [F6WV21_MOUSE]|Putative Polycomb group protein ASXL2 OS=Mus musculus GN=Asxl2 PE=1 SV=2 - [D3Z112_MOUSE]|Putative Polycomb group protein ASXL2 (Fragment) OS=Mus musculus GN=Asxl2 PE=1 SV=7 - [D6RI62_MOUSE]	D6REV1;F6WV21;D3Z112;D6RI62	ELSEGSEESSDGQSDSQSSENSSSSDGGSNKEGR	4	N-Term(TMT10); K31(TMT10)		HCD	1				35	0.0260572	9014.65	7692.53	10687.6	10753.1	9081.78	9670.23	-0.3599	0.1726	-0.1666	0.3414	1	0	150	3	1298.9	3894.69	0.45	61.55	14463	14463	MS2	17/368	20180116_Lumos_RSLC3_Stadlmann_Penninger_IMBA_mESC_TMT_PNGaseF_HILIC_16.raw
Putative Polycomb group protein ASXL2 OS=Mus musculus GN=Asxl2 PE=1 SV=2 - [D6REV1_MOUSE]|Putative Polycomb group protein ASXL2 OS=Mus musculus GN=Asxl2 PE=1 SV=1 - [F6WV21_MOUSE]|Putative Polycomb group protein ASXL2 OS=Mus musculus GN=Asxl2 PE=1 SV=2 - [D3Z112_MOUSE]|Putative Polycomb group protein ASXL2 (Fragment) OS=Mus musculus GN=Asxl2 PE=1 SV=7 - [D6RI62_MOUSE]	D6REV1;F6WV21;D3Z112;D6RI62	ELSEGSEESSDGQSDSQSSENSSSSDGGSNKEGR	4	N-Term(TMT10); N21(Deamidated); K31(TMT10)	N21(Deamidated): 100	HCD	1				27	0.169139	5274.01	5772.16	6018.68	6994.65	6022.83	6684.93	-0.2364	0.2557	-0.2022	0.1925	1	0	150	3	1299.24	3895.7	8.15	61.6	14479	14479	MS2	9/368	20180116_Lumos_RSLC3_Stadlmann_Penninger_IMBA_mESC_TMT_PNGaseF_HILIC_16.raw
Piezo-type mechanosensitive ion channel component 1 OS=Mus musculus GN=Piezo1 PE=1 SV=1 - [PIEZ1_MOUSE]|Piezo-type mechanosensitive ion channel component OS=Mus musculus GN=Piezo1 PE=1 SV=1 - [E9PUQ9_MOUSE]|Piezo-type mechanosensitive ion channel component (Fragment) OS=Mus musculus GN=Piezo1 PE=1 SV=1 - [F7AC58_MOUSE]	E2JF22;E9PUQ9;F7AC58	GGTVEYTNEKHTLELAPNSTAR	3	N-Term(TMT10); K10(TMT10); T20(HexNA)	N18(HexNAc): 99.81	HCD	1	1378.48	id=HexNAc2.Hex6_N-Glycan	0.55	30	0.414369	43610.6	40376.9	36709	35615.9	7215.6	5769.36	0.2157	0.1437	2.6933	0.0113	1	3	150	4	763.154	3049.59	3.05	82.45	20673	20673	MS2	17/230	20180116_Lumos_RSLC3_Stadlmann_Penninger_IMBA_mESC_TMT_PNGaseF_HILIC_16.raw
Piezo-type mechanosensitive ion channel component 1 OS=Mus musculus GN=Piezo1 PE=1 SV=1 - [PIEZ1_MOUSE]|Piezo-type mechanosensitive ion channel component OS=Mus musculus GN=Piezo1 PE=1 SV=1 - [E9PUQ9_MOUSE]|Piezo-type mechanosensitive ion channel component (Fragment) OS=Mus musculus GN=Piezo1 PE=1 SV=1 - [F7AC58_MOUSE]	E2JF22;E9PUQ9;F7AC58	GGTVEYTNEKHTLELAPNSTAR	3	N-Term(TMT10); K10(TMT10); N18(HexNA)	N18(HexNAc): 99.76	HCD	1	1378.48	id=HexNAc2.Hex6_N-Glycan	0.67	24	1.63206	23692.8	24944.9	24390	27420.6	8951.05	7341.62	-0.0912	0.4759	1.5779	0.005	1	12	150	4	763.153	3049.59	1.29	81.95	20398	20398	MS2	17/230	20180116_Lumos_RSLC3_Stadlmann_Penninger_IMBA_mESC_TMT_PNGaseF_HILIC_15.raw
Piezo-type mechanosensitive ion channel component 1 OS=Mus musculus GN=Piezo1 PE=1 SV=1 - [PIEZ1_MOUSE]|Piezo-type mechanosensitive ion channel component OS=Mus musculus GN=Piezo1 PE=1 SV=1 - [E9PUQ9_MOUSE]|Piezo-type mechanosensitive ion channel component (Fragment) OS=Mus musculus GN=Piezo1 PE=1 SV=1 - [F7AC58_MOUSE]	E2JF22;E9PUQ9;F7AC58	HTLELAPNSTAR	3	N-Term(TMT10); T10(HexNA)	N8(HexNAc): 33.33; S9(HexNAc): 33.33; T10(HexNAc): 33.33	HCD	1	1216.42	id=HexNAc2.Hex5_N-Glycan	1.23	31	0.105042	68458.4	63925.5	71188.9	73263.8	26279.3	28068.7	-0.1259	0.1878	1.2844	0.0186	0	1	150	3	581.315	1741.93	1.44	56.89	13357	13357	MS2	10/112	20180116_Lumos_RSLC3_Stadlmann_Penninger_IMBA_mESC_TMT_PNGaseF_HILIC_14.raw
Piezo-type mechanosensitive ion channel component 1 OS=Mus musculus GN=Piezo1 PE=1 SV=1 - [PIEZ1_MOUSE]|Piezo-type mechanosensitive ion channel component OS=Mus musculus GN=Piezo1 PE=1 SV=1 - [E9PUQ9_MOUSE]|Piezo-type mechanosensitive ion channel component (Fragment) OS=Mus musculus GN=Piezo1 PE=1 SV=1 - [F7AC58_MOUSE]	E2JF22;E9PUQ9;F7AC58	HTLELAPNSTAR	3	N-Term(TMT10); T10(HexNA)	N8(HexNAc): 49.96; S9(HexNAc): 49.96	HCD	1	1216.42	id=HexNAc2.Hex5_N-Glycan	1.18	31	0.122561	38527.8	37441.7	39343.4	40983.3	19940.8	18992.2	-0.0805	0.1761	0.9644	0.0017	0	6	150	3	581.317	1741.94	4.28	56.63	12982	12982	MS2	10/112	20180116_Lumos_RSLC3_Stadlmann_Penninger_IMBA_mESC_TMT_PNGaseF_HILIC_15.raw
Piezo-type mechanosensitive ion channel component 1 OS=Mus musculus GN=Piezo1 PE=1 SV=1 - [PIEZ1_MOUSE]|Piezo-type mechanosensitive ion channel component OS=Mus musculus GN=Piezo1 PE=1 SV=1 - [E9PUQ9_MOUSE]|Piezo-type mechanosensitive ion channel component (Fragment) OS=Mus musculus GN=Piezo1 PE=1 SV=1 - [F7AC58_MOUSE]	E2JF22;E9PUQ9;F7AC58	HTLELAPNSTAR	3	N-Term(TMT10); S9(HexNA); T10(HexNA)	N8(HexNAc): 66.67; S9(HexNAc): 66.67; T10(HexNAc): 66.67	HCD	1	1216.42	id=HexNAc2.Hex5_N-Glycan	0.63	12	9.45228	8830.78	9627.91	9852.63	8717.76	5639.13	5584.27	-0.0087	0.9439	0.7178	0.0687	0	0	150	3	649.006	1945	-1.92	56.3	12886	12886	MS2	5/112	20180116_Lumos_RSLC3_Stadlmann_Penninger_IMBA_mESC_TMT_PNGaseF_HILIC_15.raw
Piezo-type mechanosensitive ion channel component 1 OS=Mus musculus GN=Piezo1 PE=1 SV=1 - [PIEZ1_MOUSE]|Piezo-type mechanosensitive ion channel component OS=Mus musculus GN=Piezo1 PE=1 SV=1 - [E9PUQ9_MOUSE]|Piezo-type mechanosensitive ion channel component (Fragment) OS=Mus musculus GN=Piezo1 PE=1 SV=1 - [F7AC58_MOUSE]	E2JF22;E9PUQ9;F7AC58	HTLELAPNSTAR	3	N-Term(TMT10); T10(HexNA)	N8(HexNAc): 100	HCD	1	1378.48	id=HexNAc2.Hex6_N-Glycan	1.07	31	0.123741	38633.6	35986.8	35210.9	33483.1	7612.68	7205.83	0.1194	0.2217	2.3322	0.0248	0	2	150	3	581.315	1741.93	1.5	55.94	12827	12827	MS2	10/112	20180116_Lumos_RSLC3_Stadlmann_Penninger_IMBA_mESC_TMT_PNGaseF_HILIC_16.raw
Piezo-type mechanosensitive ion channel component 1 OS=Mus musculus GN=Piezo1 PE=1 SV=1 - [PIEZ1_MOUSE]|Piezo-type mechanosensitive ion channel component OS=Mus musculus GN=Piezo1 PE=1 SV=1 - [E9PUQ9_MOUSE]|Piezo-type mechanosensitive ion channel component (Fragment) OS=Mus musculus GN=Piezo1 PE=1 SV=1 - [F7AC58_MOUSE]	E2JF22;E9PUQ9;F7AC58	HTLELAPNSTAR	3	N-Term(TMT10); T10(HexNA)	N8(HexNAc): 33.33; S9(HexNAc): 33.33; T10(HexNAc): 33.33	HCD	1	1378.48	id=HexNAc2.Hex6_N-Glycan	0.89	18	2.54279	16935.2	12776	14890.9	15658.8	9509.15	7877.63	-0.0401	0.8738	0.773	0.1725	0	0	150	3	581.316	1741.93	3.18	56.21	13157	13157	MS2	5/112	20180116_Lumos_RSLC3_Stadlmann_Penninger_IMBA_mESC_TMT_PNGaseF_HILIC_14.raw
Piezo-type mechanosensitive ion channel component 1 OS=Mus musculus GN=Piezo1 PE=1 SV=1 - [PIEZ1_MOUSE]|Piezo-type mechanosensitive ion channel component OS=Mus musculus GN=Piezo1 PE=1 SV=1 - [E9PUQ9_MOUSE]|Piezo-type mechanosensitive ion channel component (Fragment) OS=Mus musculus GN=Piezo1 PE=1 SV=1 - [F7AC58_MOUSE]	E2JF22;E9PUQ9;F7AC58	HTLELAPNSTAR	3	N-Term(TMT10); T10(HexNA)	N8(HexNAc): 99.88	HCD	1	1540.53	id=HexNAc2.Hex7_N-Glycan	1.04	26	0.413316	24654.3	23687.8	25816	24716.9	4977.35	5413.62	-0.0639	0.2751	2.2179	0.005	0	0	150	3	581.314	1741.93	-1.08	55.27	12591	12591	MS2	9/112	20180116_Lumos_RSLC3_Stadlmann_Penninger_IMBA_mESC_TMT_PNGaseF_HILIC_15.raw
Piezo-type mechanosensitive ion channel component 1 OS=Mus musculus GN=Piezo1 PE=1 SV=1 - [PIEZ1_MOUSE]|Piezo-type mechanosensitive ion channel component OS=Mus musculus GN=Piezo1 PE=1 SV=1 - [E9PUQ9_MOUSE]|Piezo-type mechanosensitive ion channel component (Fragment) OS=Mus musculus GN=Piezo1 PE=1 SV=1 - [F7AC58_MOUSE]	E2JF22;E9PUQ9;F7AC58	HTLELAPNSTAR	3	N-Term(TMT10); S9(HexNA); T10(HexNA)	N8(HexNAc): 99.73; S9(HexNAc): 99.72	HCD	1	1555.43	id=HexNAc2.Hex6.PO42+17amu_N-Glycan	0	15	4.31086	11882.7	11150.9	11556.4	13458.7	5868.27	4166.61	-0.1191	0.4779	1.1987	0.0497	0	0	150	5	389.805	1944.99	-7.2	54.76	12325	12325	MS2	11/112	20180116_Lumos_RSLC3_Stadlmann_Penninger_IMBA_mESC_TMT_PNGaseF_HILIC_17.raw
Piezo-type mechanosensitive ion channel component 1 OS=Mus musculus GN=Piezo1 PE=1 SV=1 - [PIEZ1_MOUSE]|Piezo-type mechanosensitive ion channel component OS=Mus musculus GN=Piezo1 PE=1 SV=1 - [E9PUQ9_MOUSE]|Piezo-type mechanosensitive ion channel component (Fragment) OS=Mus musculus GN=Piezo1 PE=1 SV=1 - [F7AC58_MOUSE]	E2JF22;E9PUQ9;F7AC58	HTLELAPNSTAR	3	N-Term(TMT10); N8(HexNA)	N8(HexNAc): 99.86	HCD	1	1702.58	id=HexNAc2.Hex8_N-Glycan	1.14	29	0.19496	38749.1	39011.5	38508.2	36805.6	3163.76	3828.5	0.0461	0.3828	3.4752	0.0017	0	0	150	3	581.316	1741.93	2.23	54.94	12494	12494	MS2	8/112	20180116_Lumos_RSLC3_Stadlmann_Penninger_IMBA_mESC_TMT_PNGaseF_HILIC_15.raw
Piezo-type mechanosensitive ion channel component 1 OS=Mus musculus GN=Piezo1 PE=1 SV=1 - [PIEZ1_MOUSE]|Piezo-type mechanosensitive ion channel component OS=Mus musculus GN=Piezo1 PE=1 SV=1 - [E9PUQ9_MOUSE]|Piezo-type mechanosensitive ion channel component (Fragment) OS=Mus musculus GN=Piezo1 PE=1 SV=1 - [F7AC58_MOUSE]	E2JF22;E9PUQ9;F7AC58	HTLELAPNSTAR	3	N-Term(TMT10); N8(HexNA)	N8(HexNAc): 99.7	HCD	1	1702.58	id=HexNAc2.Hex8_N-Glycan	1.21	25	0.448779	23845.1	22855.9	14110.2	16062.7	2102.77	2817.39	0.6302	0.0369	3.2467	0.0014	0	19	150	4	436.238	1741.93	1.21	54.79	12333	12333	MS2	10/112	20180116_Lumos_RSLC3_Stadlmann_Penninger_IMBA_mESC_TMT_PNGaseF_HILIC_17.raw
Piezo-type mechanosensitive ion channel component 1 OS=Mus musculus GN=Piezo1 PE=1 SV=1 - [PIEZ1_MOUSE]|Piezo-type mechanosensitive ion channel component OS=Mus musculus GN=Piezo1 PE=1 SV=1 - [E9PUQ9_MOUSE]|Piezo-type mechanosensitive ion channel component (Fragment) OS=Mus musculus GN=Piezo1 PE=1 SV=1 - [F7AC58_MOUSE]	E2JF22;E9PUQ9;F7AC58	HTLELAPNSTAR	3	N-Term(TMT10); T10(HexNA)	N8(HexNAc): 99.84	HCD	1	1702.58	id=HexNAc2.Hex8_N-Glycan	1.16	21	1.00725	34636.3	37372.4	37745	32915.4	5789.91	5776.27	0.0273	0.8358	2.6383	0.0288	0	3	150	3	581.314	1741.93	0.34	55.02	12563	12563	MS2	5/112	20180116_Lumos_RSLC3_Stadlmann_Penninger_IMBA_mESC_TMT_PNGaseF_HILIC_16.raw
Piezo-type mechanosensitive ion channel component 1 OS=Mus musculus GN=Piezo1 PE=1 SV=1 - [PIEZ1_MOUSE]|Piezo-type mechanosensitive ion channel component OS=Mus musculus GN=Piezo1 PE=1 SV=1 - [E9PUQ9_MOUSE]|Piezo-type mechanosensitive ion channel component (Fragment) OS=Mus musculus GN=Piezo1 PE=1 SV=1 - [F7AC58_MOUSE]	E2JF22;E9PUQ9;F7AC58	HTLELAPNSTAR	3	N-Term(TMT10); T10(HexNA)	N8(HexNAc): 99.65	HCD	1	1864.63	id=HexNAc2.Hex9_N-Glycan	1.18	31	0.122555	110928	116534	90025.8	93398.7	1088.59	1534.44	0.3104	0.0347	6.4382	0.0152	0	0	130	3	581.314	1741.93	-0.55	54.66	12295	12295	MS2	16/112	20180116_Lumos_RSLC3_Stadlmann_Penninger_IMBA_mESC_TMT_PNGaseF_HILIC_17.raw
Piezo-type mechanosensitive ion channel component 1 OS=Mus musculus GN=Piezo1 PE=1 SV=1 - [PIEZ1_MOUSE]|Piezo-type mechanosensitive ion channel component OS=Mus musculus GN=Piezo1 PE=1 SV=1 - [E9PUQ9_MOUSE]|Piezo-type mechanosensitive ion channel component (Fragment) OS=Mus musculus GN=Piezo1 PE=1 SV=1 - [F7AC58_MOUSE]	E2JF22;E9PUQ9;F7AC58	HTLELAPNSTAR	3	N-Term(TMT10); T10(HexNA)	N8(HexNAc): 100	HCD	1	1864.63	id=HexNAc2.Hex9_N-Glycan	1.14	27	0.277973	12142.9	12709	10024.7	8875.92	2822.29	2375.34	0.3949	0.0761	2.2574	0.0018	0	46	150	3	581.316	1741.93	3.66	54.79	12449	12449	MS2	9/112	20180116_Lumos_RSLC3_Stadlmann_Penninger_IMBA_mESC_TMT_PNGaseF_HILIC_15.raw
Piezo-type mechanosensitive ion channel component 1 OS=Mus musculus GN=Piezo1 PE=1 SV=1 - [PIEZ1_MOUSE]|Piezo-type mechanosensitive ion channel component OS=Mus musculus GN=Piezo1 PE=1 SV=1 - [E9PUQ9_MOUSE]|Piezo-type mechanosensitive ion channel component (Fragment) OS=Mus musculus GN=Piezo1 PE=1 SV=1 - [F7AC58_MOUSE]	E2JF22;E9PUQ9;F7AC58	HTLELAPNSTAR	3	N-Term(TMT10); T10(HexNA)	N8(HexNAc): 49.97; S9(HexNAc): 49.97	HCD	1	1864.63	id=HexNAc2.Hex9_N-Glycan	1.16	26	0.380629	31786.3	28926.4	27204.6	25407.3	100	651.797	0.2066	0.1618	6.3355	0.0251	0	1	150	3	581.316	1741.93	2.81	54.63	12138	12138	MS2	9/112	20180116_Lumos_RSLC3_Stadlmann_Penninger_IMBA_mESC_TMT_PNGaseF_HILIC_18.raw
Piezo-type mechanosensitive ion channel component 1 OS=Mus musculus GN=Piezo1 PE=1 SV=1 - [PIEZ1_MOUSE]|Piezo-type mechanosensitive ion channel component OS=Mus musculus GN=Piezo1 PE=1 SV=1 - [E9PUQ9_MOUSE]|Piezo-type mechanosensitive ion channel component (Fragment) OS=Mus musculus GN=Piezo1 PE=1 SV=1 - [F7AC58_MOUSE]	E2JF22;E9PUQ9;F7AC58	HTLELAPNSTAR	3	N-Term(TMT10); T10(HexNA)	N8(HexNAc): 99.79	HCD	1	1864.63	id=HexNAc2.Hex9_N-Glycan	1.07	21	1.02993	15170.8	17872.1	15338.3	12865.9	2541.66	2758.16	0.2284	0.3182	2.6403	0.0603	0	0	150	3	581.314	1741.93	0.08	54.85	12508	12508	MS2	5/112	20180116_Lumos_RSLC3_Stadlmann_Penninger_IMBA_mESC_TMT_PNGaseF_HILIC_16.raw
Piezo-type mechanosensitive ion channel component 1 OS=Mus musculus GN=Piezo1 PE=1 SV=1 - [PIEZ1_MOUSE]|Piezo-type mechanosensitive ion channel component OS=Mus musculus GN=Piezo1 PE=1 SV=1 - [E9PUQ9_MOUSE]|Piezo-type mechanosensitive ion channel component (Fragment) OS=Mus musculus GN=Piezo1 PE=1 SV=1 - [F7AC58_MOUSE]	E2JF22;E9PUQ9;F7AC58	HTLELAPNSTAR	3	N-Term(TMT10); T10(HexNA)	N8(HexNAc): 99.62	HCD	1	1864.63	id=HexNAc2.Hex9_N-Glycan	0.56	12	8.95995	9084.14	7837.65	9334.16	8825.46	4388.74	3967.86	-0.1019	0.4943	1.0179	0.0673	0	79	150	4	436.24	1741.94	5.09	54.7	12308	12308	MS2	6/112	20180116_Lumos_RSLC3_Stadlmann_Penninger_IMBA_mESC_TMT_PNGaseF_HILIC_17.raw
Piezo-type mechanosensitive ion channel component 1 OS=Mus musculus GN=Piezo1 PE=1 SV=1 - [PIEZ1_MOUSE]|Piezo-type mechanosensitive ion channel component OS=Mus musculus GN=Piezo1 PE=1 SV=1 - [E9PUQ9_MOUSE]|Piezo-type mechanosensitive ion channel component (Fragment) OS=Mus musculus GN=Piezo1 PE=1 SV=1 - [F7AC58_MOUSE]	E2JF22;E9PUQ9;F7AC58	HTLELAPNSTAR	3	N-Term(TMT10); T10(HexNA)	N8(HexNAc): 33.33; S9(HexNAc): 33.33; T10(HexNAc): 33.33	HCD	1	2026.69	id=HexNAc2.Hex10_N-Glycan	1.07	18	2.41163	9127.74	9335.74	6790.82	8320.2	942.696	1433.07	0.2891	0.2676	2.9582	0.0071	0	6	150	3	581.316	1741.93	3.18	54.51	12104	12104	MS2	6/112	20180116_Lumos_RSLC3_Stadlmann_Penninger_IMBA_mESC_TMT_PNGaseF_HILIC_18.raw
Piezo-type mechanosensitive ion channel component 1 OS=Mus musculus GN=Piezo1 PE=1 SV=1 - [PIEZ1_MOUSE]|Piezo-type mechanosensitive ion channel component OS=Mus musculus GN=Piezo1 PE=1 SV=1 - [E9PUQ9_MOUSE]|Piezo-type mechanosensitive ion channel component (Fragment) OS=Mus musculus GN=Piezo1 PE=1 SV=1 - [F7AC58_MOUSE]	E2JF22;E9PUQ9;F7AC58	QELYNGTADITLR	3	N-Term(TMT10); T7(HexNA)	N5(HexNAc): 99.84	HCD	1	1702.58	id=HexNAc2.Hex8_N-Glycan	1.05	35	0.0504705	55794.9	59949.1	15486.1	17460.5	12639.8	12055.8	1.8127	0.0117	2.2286	0.0262	0	0	150	3	642.672	1926	0.4	105.52	27369	27369	MS2	9/138	20180116_Lumos_RSLC3_Stadlmann_Penninger_IMBA_mESC_TMT_PNGaseF_HILIC_16.raw
Piezo-type mechanosensitive ion channel component 1 OS=Mus musculus GN=Piezo1 PE=1 SV=1 - [PIEZ1_MOUSE]|Piezo-type mechanosensitive ion channel component OS=Mus musculus GN=Piezo1 PE=1 SV=1 - [E9PUQ9_MOUSE]|Piezo-type mechanosensitive ion channel component (Fragment) OS=Mus musculus GN=Piezo1 PE=1 SV=1 - [F7AC58_MOUSE]	E2JF22;E9PUQ9;F7AC58	QELYNGTADITLR	3	N-Term(TMT10); N5(HexNA)	N5(HexNAc): 100	HCD	1	1881.66	id=HexNAc2.Hex9+17amu_N-Glycan	0.93	14	6.36071	33888	36668.7	16948.1	20709.4	14554	13850.2	0.9058	0.0243	1.3127	0.0316	0	0	150	3	642.674	1926.01	3.43	105.02	27261	27261	MS2	11/138	20180116_Lumos_RSLC3_Stadlmann_Penninger_IMBA_mESC_TMT_PNGaseF_HILIC_17.raw
Protein Zscan18 OS=Mus musculus GN=Zscan18 PE=1 SV=1 - [E9PUD6_MOUSE]	E9PUD6	AQPYQQEEPSQQQEPSQKDQPSQQEEPSQQQEPSQK	1	N-Term(TMT10); K18(TMT10); K36(TMT10)		HCD	1				24	4.56086	18155	14904	19620.9	20015.7	17475.7	16334.8	-0.2618	0.2885	-0.0324	0.8576	1	0	150	4	1224.85	4896.39	3.62	77.13	18988	18988	MS2	19/402	20180116_Lumos_RSLC3_Stadlmann_Penninger_IMBA_mESC_TMT_PNGaseF_HILIC_17.raw
Protein Zscan18 OS=Mus musculus GN=Zscan18 PE=1 SV=1 - [E9PUD6_MOUSE]	E9PUD6	DQCNQQEEPSQQQEPSQKDQPNQQAELSQQEEPSQK	1	N-Term(TMT10); C3(Carbamidomethyl); N4(Deamidated); K18(TMT10); N22(Deamidated); K36(TMT10)	N4(Deamidated): 100; N22(Deamidated): 100	HCD	1				33	0.412426	7356.39	7097.99	8239.17	8347.14	5388.8	6643.82	-0.1985	0.046	0.2646	0.2946	1	75	150	4	1236.34	4942.34	6.24	78.66	19445	19445	MS2	9/414	20180116_Lumos_RSLC3_Stadlmann_Penninger_IMBA_mESC_TMT_PNGaseF_HILIC_17.raw
Protein Zscan18 OS=Mus musculus GN=Zscan18 PE=1 SV=1 - [E9PUD6_MOUSE]	E9PUD6	DQPNQQAELSQQEEPSQKDQCNQQEEPSQKDQCK	1	N-Term(TMT10); K18(TMT10); C21(Carbamidomethyl); K30(TMT10); C33(Carbamidomethyl); K34(TMT10)		HCD	1				26	2.65486	16992	14607.1	15427.1	17030.6	17137.6	14509.8	-0.0387	0.7968	-0.0022	0.9904	2	0	150	4	1251.61	5003.42	0.33	75.24	18370	18370	MS2	16/388	20180116_Lumos_RSLC3_Stadlmann_Penninger_IMBA_mESC_TMT_PNGaseF_HILIC_15.raw
Protein Zscan18 OS=Mus musculus GN=Zscan18 PE=1 SV=1 - [E9PUD6_MOUSE]	E9PUD6	DQPSQQEELSQQEEPSQKDQCNQQEEPSQQQEPSQK	1	N-Term(TMT10); K18(TMT10); C21(Carbamidomethyl); K36(TMT10)		HCD	1				107	1.38052e-08	19774.3	18090.6	20215.3	21971.9	18548.1	19143.4	-0.1559	0.2179	0.0066	0.9359	1	0	150	4	1243.59	4971.35	1.36	79.18	19605	19605	MS2	25/414	20180116_Lumos_RSLC3_Stadlmann_Penninger_IMBA_mESC_TMT_PNGaseF_HILIC_17.raw
Protein Zscan18 OS=Mus musculus GN=Zscan18 PE=1 SV=1 - [E9PUD6_MOUSE]	E9PUD6	DQPSQQEELSQQEEPSQKDQCNQQEEPSQQQEPSQK	1	N-Term(TMT10); K18(TMT10); C21(Carbamidomethyl); N22(Deamidated); K36(TMT10)	N22(Deamidated): 100	HCD	1				46	0.0148735	32128	30185.8	26186.9	23714.5	21156	21813.7	0.3205	0.064	0.5362	0.0429	1	0	150	5	995.271	4972.32	0.19	80.69	20079	20079	MS2	18/414	20180116_Lumos_RSLC3_Stadlmann_Penninger_IMBA_mESC_TMT_PNGaseF_HILIC_17.raw
Protein Zscan18 OS=Mus musculus GN=Zscan18 PE=1 SV=1 - [E9PUD6_MOUSE]	E9PUD6	DQPSQQEELSQQEEPSQKDQCNQQEEPSQQQEPSQK	1	N-Term(TMT10); K18(TMT10); C21(Carbamidomethyl); K36(TMT10)		HCD	1				40	0.0644239	30731.7	29427.2	22662.6	24439.4	23288.9	23247.4	0.353	0.0333	0.3704	0.0605	1		150	5	995.071	4971.33	-2.73	80.72	20087	20087	MS2	20/414	20180116_Lumos_RSLC3_Stadlmann_Penninger_IMBA_mESC_TMT_PNGaseF_HILIC_17.raw
Protein Zscan18 OS=Mus musculus GN=Zscan18 PE=1 SV=1 - [E9PUD6_MOUSE]	E9PUD6	DQPSQQEELSQQEEPSQKDQCNQQEEPSQQQEPSQK	1	N-Term(TMT10); K18(TMT10); C21(Carbamidomethyl); N22(Deamidated); K36(TMT10)	N22(Deamidated): 100	HCD	1				33	0.351338	17149.6	18799.6	15693.2	17785.8	14914.4	14408.8	0.1027	0.4563	0.2939	0.1311	1	100	150	6	829.563	4972.34	3.85	79.09	19577	19577	MS2	13/414	20180116_Lumos_RSLC3_Stadlmann_Penninger_IMBA_mESC_TMT_PNGaseF_HILIC_17.raw
Protein Zscan18 OS=Mus musculus GN=Zscan18 PE=1 SV=1 - [E9PUD6_MOUSE]	E9PUD6	DQPSQQEEPSQQQEPSQKDQPSQQEELSQQEEPSQK	1	N-Term(TMT10); K18(TMT10); K36(TMT10)		HCD	1				38	0.138659	9580.78	11478	12504.2	11764.3	12302.1	11039.9	-0.2047	0.3161	-0.1485	0.4351	1	0	150	4	1221.09	4881.34	-1.12	81.65	20422	20422	MS2	15/414	20180116_Lumos_RSLC3_Stadlmann_Penninger_IMBA_mESC_TMT_PNGaseF_HILIC_16.raw
Erlin-1 (Fragment) OS=Mus musculus GN=Erlin1 PE=1 SV=1 - [E9PUH5_MOUSE]|Erlin-2 OS=Mus musculus GN=Erlin2 PE=1 SV=1 - [ERLN2_MOUSE]|Erlin-1 OS=Mus musculus GN=Erlin1 PE=1 SV=1 - [ERLN1_MOUSE]|Erlin-1 OS=Mus musculus GN=Erlin1 PE=1 SV=1 - [A0A0R4J1G5_MOUSE]	E9PUH5;Q8BFZ9;Q91X78;A0A0R4J1G5	NYTADYDK	4	N-Term(TMT10); N1(HexNA); K8(TMT10)	N1(HexNAc): 100	HCD	1	1216.42	id=HexNAc2.Hex5_N-Glycan	0.67	22	0.451231	32474.2	29262	6327.31	7030.05	3580.24	2817.3	2.2085	0.0341	3.2705	0.0283	0	0	150	3	550.947	1650.83	0.97	73.31	17719	17719	MS2	1978-07-01	20180116_Lumos_RSLC3_Stadlmann_Penninger_IMBA_mESC_TMT_PNGaseF_HILIC_18.raw
Erlin-1 (Fragment) OS=Mus musculus GN=Erlin1 PE=1 SV=1 - [E9PUH5_MOUSE]|Erlin-2 OS=Mus musculus GN=Erlin2 PE=1 SV=1 - [ERLN2_MOUSE]|Erlin-1 OS=Mus musculus GN=Erlin1 PE=1 SV=1 - [ERLN1_MOUSE]|Erlin-1 OS=Mus musculus GN=Erlin1 PE=1 SV=1 - [A0A0R4J1G5_MOUSE]	E9PUH5;Q8BFZ9;Q91X78;A0A0R4J1G5	NYTADYDK	4	N-Term(TMT10); N1(HexNA); K8(TMT10)	N1(HexNAc): 100	HCD	1	1540.53	id=HexNAc2.Hex7_N-Glycan	0.72	33	0.0365751	80331.3	80005.4	11351.3	11900.1	3123.15	2582.7	2.7857	0.0001	4.8125	0.0001	0	4	150	3	550.948	1650.83	2.19	73.35	17730	17730	MS2	1978-07-01	20180116_Lumos_RSLC3_Stadlmann_Penninger_IMBA_mESC_TMT_PNGaseF_HILIC_18.raw
Erlin-1 (Fragment) OS=Mus musculus GN=Erlin1 PE=1 SV=1 - [E9PUH5_MOUSE]|Erlin-2 OS=Mus musculus GN=Erlin2 PE=1 SV=1 - [ERLN2_MOUSE]|Erlin-1 OS=Mus musculus GN=Erlin1 PE=1 SV=1 - [ERLN1_MOUSE]|Erlin-1 OS=Mus musculus GN=Erlin1 PE=1 SV=1 - [A0A0R4J1G5_MOUSE]	E9PUH5;Q8BFZ9;Q91X78;A0A0R4J1G5	NYTADYDK	4	N-Term(TMT10); N1(HexNA); K8(TMT10)	N1(HexNAc): 100	HCD	1	1540.53	id=HexNAc2.Hex7_N-Glycan	0.58	15	2.03312	56519.5	58074.3	27643.1	25160.6	18663.3	15446.3	1.1178	0.0049	1.7483	0.0082	0	0	150	3	550.949	1650.83	3.52	73.37	17888	17888	MS2	1978-05-01	20180116_Lumos_RSLC3_Stadlmann_Penninger_IMBA_mESC_TMT_PNGaseF_HILIC_17.raw
Erlin-1 (Fragment) OS=Mus musculus GN=Erlin1 PE=1 SV=1 - [E9PUH5_MOUSE]|Erlin-2 OS=Mus musculus GN=Erlin2 PE=1 SV=1 - [ERLN2_MOUSE]|Erlin-1 OS=Mus musculus GN=Erlin1 PE=1 SV=1 - [ERLN1_MOUSE]|Erlin-1 OS=Mus musculus GN=Erlin1 PE=1 SV=1 - [A0A0R4J1G5_MOUSE]	E9PUH5;Q8BFZ9;Q91X78;A0A0R4J1G5	NYTADYDK	4	N-Term(TMT10); N1(HexNA); K8(TMT10)	N1(HexNAc): 100	HCD	1	1702.58	id=HexNAc2.Hex8_N-Glycan	1.12	33	0.032406	57657.3	50513.2	17262.5	19072.7	7332.44	7671.03	1.5739	0.0501	2.8499	0.0483	0	0	150	3	550.948	1650.83	1.25	73.66	18041	18041	MS2	1978-07-01	20180116_Lumos_RSLC3_Stadlmann_Penninger_IMBA_mESC_TMT_PNGaseF_HILIC_16.raw
Erlin-1 (Fragment) OS=Mus musculus GN=Erlin1 PE=1 SV=1 - [E9PUH5_MOUSE]|Erlin-2 OS=Mus musculus GN=Erlin2 PE=1 SV=1 - [ERLN2_MOUSE]|Erlin-1 OS=Mus musculus GN=Erlin1 PE=1 SV=1 - [ERLN1_MOUSE]|Erlin-1 OS=Mus musculus GN=Erlin1 PE=1 SV=1 - [A0A0R4J1G5_MOUSE]	E9PUH5;Q8BFZ9;Q91X78;A0A0R4J1G5	NYTADYDK	4	N-Term(TMT10); N1(HexNA); K8(TMT10)	N1(HexNAc): 100	HCD	1	1702.58	id=HexNAc2.Hex8_N-Glycan	0.63	33	0.0358984	422909	410847	82367.8	85673.1	3595.64	3531.5	2.3108	0.0068	6.8702	0.0093	0	0	107	3	550.947	1650.83	0.58	73.29	17866	17866	MS2	1978-07-01	20180116_Lumos_RSLC3_Stadlmann_Penninger_IMBA_mESC_TMT_PNGaseF_HILIC_17.raw
Erlin-1 (Fragment) OS=Mus musculus GN=Erlin1 PE=1 SV=1 - [E9PUH5_MOUSE]|Erlin-2 OS=Mus musculus GN=Erlin2 PE=1 SV=1 - [ERLN2_MOUSE]|Erlin-1 OS=Mus musculus GN=Erlin1 PE=1 SV=1 - [ERLN1_MOUSE]|Erlin-1 OS=Mus musculus GN=Erlin1 PE=1 SV=1 - [A0A0R4J1G5_MOUSE]	E9PUH5;Q8BFZ9;Q91X78;A0A0R4J1G5	NYTADYDK	4	N-Term(TMT10); N1(HexNA); K8(TMT10)	N1(HexNAc): 100	HCD	1	1702.58	id=HexNAc2.Hex8_N-Glycan	0.93	30	0.0782317	49699.8	47691.8	19971.9	19103	9446.64	8751.72	1.3176	0.0081	2.42	0.0077	0	0	150	3	550.95	1650.84	5.91	73.29	17791	17791	MS2	1978-07-01	20180116_Lumos_RSLC3_Stadlmann_Penninger_IMBA_mESC_TMT_PNGaseF_HILIC_15.raw
Erlin-1 (Fragment) OS=Mus musculus GN=Erlin1 PE=1 SV=1 - [E9PUH5_MOUSE]|Erlin-2 OS=Mus musculus GN=Erlin2 PE=1 SV=1 - [ERLN2_MOUSE]|Erlin-1 OS=Mus musculus GN=Erlin1 PE=1 SV=1 - [ERLN1_MOUSE]|Erlin-1 OS=Mus musculus GN=Erlin1 PE=1 SV=1 - [A0A0R4J1G5_MOUSE]	E9PUH5;Q8BFZ9;Q91X78;A0A0R4J1G5	NYTADYDK	4	N-Term(TMT10); N1(HexNA); K8(TMT10)	N1(HexNAc): 100	HCD	1	1719.61	id=HexNAc2.Hex8+17amu_N-Glycan	0.65	31	0.0598732	132451	120404	27753	31235.8	6484.59	7004.64	2.0998	0.0272	4.2284	0.0317	0	11	150	3	550.949	1650.83	2.84	73.28	17862	17862	MS2	1978-07-01	20180116_Lumos_RSLC3_Stadlmann_Penninger_IMBA_mESC_TMT_PNGaseF_HILIC_17.raw
Erlin-1 (Fragment) OS=Mus musculus GN=Erlin1 PE=1 SV=1 - [E9PUH5_MOUSE]|Erlin-2 OS=Mus musculus GN=Erlin2 PE=1 SV=1 - [ERLN2_MOUSE]|Erlin-1 OS=Mus musculus GN=Erlin1 PE=1 SV=1 - [ERLN1_MOUSE]|Erlin-1 OS=Mus musculus GN=Erlin1 PE=1 SV=1 - [A0A0R4J1G5_MOUSE]	E9PUH5;Q8BFZ9;Q91X78;A0A0R4J1G5	NYTADYDK	4	N-Term(TMT10); N1(HexNA); K8(TMT10)	N1(HexNAc): 100	HCD	1	1864.63	id=HexNAc2.Hex9_N-Glycan	0.66	35	0.0226641	99957.1	92985.9	15509.1	17874.5	5936.18	6355.96	2.531	0.0155	3.9724	0.0241	0	0	150	3	550.947	1650.83	0.53	73.6	18027	18027	MS2	1978-06-01	20180116_Lumos_RSLC3_Stadlmann_Penninger_IMBA_mESC_TMT_PNGaseF_HILIC_16.raw
Erlin-1 (Fragment) OS=Mus musculus GN=Erlin1 PE=1 SV=1 - [E9PUH5_MOUSE]|Erlin-2 OS=Mus musculus GN=Erlin2 PE=1 SV=1 - [ERLN2_MOUSE]|Erlin-1 OS=Mus musculus GN=Erlin1 PE=1 SV=1 - [ERLN1_MOUSE]|Erlin-1 OS=Mus musculus GN=Erlin1 PE=1 SV=1 - [A0A0R4J1G5_MOUSE]	E9PUH5;Q8BFZ9;Q91X78;A0A0R4J1G5	NYTADYDK	4	N-Term(TMT10); N1(HexNA); K8(TMT10)	N1(HexNAc): 100	HCD	1	1864.63	id=HexNAc2.Hex9_N-Glycan	0.62	31	0.0525428	125812	116346	17982.4	17532.6	5636.94	4390.79	2.7694	0.0288	4.5939	0.0236	0	0	150	3	550.948	1650.83	2.3	73.15	17833	17833	MS2	1978-07-01	20180116_Lumos_RSLC3_Stadlmann_Penninger_IMBA_mESC_TMT_PNGaseF_HILIC_17.raw
Erlin-1 (Fragment) OS=Mus musculus GN=Erlin1 PE=1 SV=1 - [E9PUH5_MOUSE]|Erlin-2 OS=Mus musculus GN=Erlin2 PE=1 SV=1 - [ERLN2_MOUSE]|Erlin-1 OS=Mus musculus GN=Erlin1 PE=1 SV=1 - [ERLN1_MOUSE]|Erlin-1 OS=Mus musculus GN=Erlin1 PE=1 SV=1 - [A0A0R4J1G5_MOUSE]	E9PUH5;Q8BFZ9;Q91X78;A0A0R4J1G5	NYTADYDK	4	N-Term(TMT10); N1(HexNA); K8(TMT10)	N1(HexNAc): 100	HCD	1	1864.63	id=HexNAc2.Hex9_N-Glycan	1.07	23	0.36238	16653	15418.3	2510.01	2561.07	100	100	2.6609	0.0288	7.3251	0.0246	0	0	150	3	550.949	1650.83	4.08	73	16101	16101	MS2	1978-06-01	20180116_Lumos_RSLC3_Stadlmann_Penninger_IMBA_mESC_TMT_PNGaseF_HILIC_19.raw
Erlin-1 (Fragment) OS=Mus musculus GN=Erlin1 PE=1 SV=1 - [E9PUH5_MOUSE]|Erlin-2 OS=Mus musculus GN=Erlin2 PE=1 SV=1 - [ERLN2_MOUSE]|Erlin-1 OS=Mus musculus GN=Erlin1 PE=1 SV=1 - [ERLN1_MOUSE]|Erlin-1 OS=Mus musculus GN=Erlin1 PE=1 SV=1 - [A0A0R4J1G5_MOUSE]	E9PUH5;Q8BFZ9;Q91X78;A0A0R4J1G5	NYTADYDK	4	N-Term(TMT10); N1(HexNA); K8(TMT10)	N1(HexNAc): 100	HCD	1	1881.66	id=HexNAc2.Hex9+17amu_N-Glycan	1.08	25	0.234771	27445.9	28559.2	9324.54	10404.1	5771.56	6595.09	1.5053	0.0018	2.1791	0.0016	0	37	150	3	550.95	1650.84	5.45	73.24	17850	17850	MS2	1978-07-01	20180116_Lumos_RSLC3_Stadlmann_Penninger_IMBA_mESC_TMT_PNGaseF_HILIC_17.raw
Erlin-1 (Fragment) OS=Mus musculus GN=Erlin1 PE=1 SV=1 - [E9PUH5_MOUSE]|Erlin-2 OS=Mus musculus GN=Erlin2 PE=1 SV=1 - [ERLN2_MOUSE]|Erlin-1 OS=Mus musculus GN=Erlin1 PE=1 SV=1 - [ERLN1_MOUSE]|Erlin-1 OS=Mus musculus GN=Erlin1 PE=1 SV=1 - [A0A0R4J1G5_MOUSE]	E9PUH5;Q8BFZ9;Q91X78;A0A0R4J1G5	NYTADYDK	4	N-Term(TMT10); N1(HexNA); K8(TMT10)	N1(HexNAc): 100	HCD	1	2026.69	id=HexNAc2.Hex10_N-Glycan	1.03	20	0.735191	42451.1	40494.8	5800.68	6634.67	2383.13	886.711	2.7377	0.0062	4.6649	0.0014	0	0	150	3	550.95	1650.83	4.69	73.03	17638	17638	MS2	1978-05-01	20180116_Lumos_RSLC3_Stadlmann_Penninger_IMBA_mESC_TMT_PNGaseF_HILIC_18.raw
Erlin-1 (Fragment) OS=Mus musculus GN=Erlin1 PE=1 SV=1 - [E9PUH5_MOUSE]|Erlin-1 OS=Mus musculus GN=Erlin1 PE=1 SV=1 - [ERLN1_MOUSE]|Erlin-1 OS=Mus musculus GN=Erlin1 PE=1 SV=1 - [A0A0R4J1G5_MOUSE]	E9PUH5;Q91X78;A0A0R4J1G5	NYTADYDKTLIFNK	3	N-Term(TMT10); T3(HexNA); K8(TMT10); K14(TMT10)	N1(HexNAc): 100	HCD	1	1702.58	id=HexNAc2.Hex8_N-Glycan	0.71	21	2.00975	96126.8	92690.5	42403.9	43814.4	26568.3	26483.1	1.1309	0.0085	1.8315	0.016	1	37	150	4	649.86	2596.42	3.36	120.85	31873	31873	MS2	11/142	20180116_Lumos_RSLC3_Stadlmann_Penninger_IMBA_mESC_TMT_PNGaseF_HILIC_15.raw
Erlin-1 (Fragment) OS=Mus musculus GN=Erlin1 PE=1 SV=1 - [E9PUH5_MOUSE]|Erlin-1 OS=Mus musculus GN=Erlin1 PE=1 SV=1 - [ERLN1_MOUSE]|Erlin-1 OS=Mus musculus GN=Erlin1 PE=1 SV=1 - [A0A0R4J1G5_MOUSE]	E9PUH5;Q91X78;A0A0R4J1G5	NYTADYDKTLIFNK	3	N-Term(TMT10); N1(HexNA); K8(TMT10); K14(TMT10)	N1(HexNAc): 100	HCD	1	1864.63	id=HexNAc2.Hex9_N-Glycan	0.51	41	0.0209319	52519.6	52854.4	10398.1	10561.2	5187.63	5526.87	2.3299	0.0003	3.2979	0	1	0	150	3	866.145	2596.42	3.77	120.83	31780	31780	MS2	8/142	20180116_Lumos_RSLC3_Stadlmann_Penninger_IMBA_mESC_TMT_PNGaseF_HILIC_16.raw
Protein Ankhd1 OS=Mus musculus GN=Ankhd1 PE=1 SV=1 - [E9PUR0_MOUSE]|Protein Ankhd1 OS=Mus musculus GN=Ankhd1 PE=1 SV=1 - [E9Q1M6_MOUSE]|Protein Ankhd1 (Fragment) OS=Mus musculus GN=Ankhd1 PE=1 SV=1 - [F7DE17_MOUSE]	E9PUR0;E9Q1M6;F7DE17	GGGAGGNSDSDNIDSTDCNSESSSGGK	3	N-Term(TMT10); C18(Carbamidomethyl); K27(TMT10)		HCD	1				132	1.89004e-12	24874.4	24131.2	29710.1	31167.5	26519.1	24293.8	-0.313	0.0388	-0.0522	0.5623	0	0	150	3	997.436	2990.29	0.13	65.02	15729	15729	MS2	26/280	20180116_Lumos_RSLC3_Stadlmann_Penninger_IMBA_mESC_TMT_PNGaseF_HILIC_14.raw
Protein Ankhd1 OS=Mus musculus GN=Ankhd1 PE=1 SV=1 - [E9PUR0_MOUSE]|Protein Ankhd1 OS=Mus musculus GN=Ankhd1 PE=1 SV=1 - [E9Q1M6_MOUSE]|Protein Ankhd1 (Fragment) OS=Mus musculus GN=Ankhd1 PE=1 SV=1 - [F7DE17_MOUSE]	E9PUR0;E9Q1M6;F7DE17	GGGAGGNSDSDNIDSTDCNSESSSGGK	3	N-Term(TMT10); N12(Deamidated); C18(Carbamidomethyl); N19(Deamidated); K27(TMT10)	N12(Deamidated): 100; N19(Deamidated): 100	HCD	1				73	1.54474e-06	17675.9	21084.5	25680.3	28766.5	18727.9	18878.9	-0.4903	0.0773	0.0436	0.7923	0	47	150	3	998.098	2992.28	6.79	70	16836	16836	MS2	20/280	20180116_Lumos_RSLC3_Stadlmann_Penninger_IMBA_mESC_TMT_PNGaseF_HILIC_15.raw
Glucocorticoid receptor OS=Mus musculus GN=Nr3c1 PE=1 SV=1 - [E9PUR6_MOUSE]|Glucocorticoid receptor OS=Mus musculus GN=Nr3c1 PE=1 SV=1 - [E9PYV1_MOUSE]|Glucocorticoid receptor (Fragment) OS=Mus musculus GN=Nr3c1 PE=1 SV=1 - [E9Q310_MOUSE]|Glucocorticoid receptor (Fragment) OS=Mus musculus GN=Nr3c1 PE=1 SV=7 - [E9Q8A6_MOUSE]	E9PUR6;E9PYV1;E9Q310;E9Q8A6	GSASNAQQQQQQQQQQQQQQQQQPQPDLSK	4	N-Term(TMT10); K30(TMT10)		HCD	1				46	0.0191184	10038.1	10274.2	10744.5	11773.3	9534.55	9765.1	-0.1487	0.2651	0.0738	0.0919	0	0	150	3	1302.99	3906.94	0.01	71.99	17501	17501	MS2	17/336	20180116_Lumos_RSLC3_Stadlmann_Penninger_IMBA_mESC_TMT_PNGaseF_HILIC_17.raw
Glucocorticoid receptor OS=Mus musculus GN=Nr3c1 PE=1 SV=1 - [E9PUR6_MOUSE]|Glucocorticoid receptor OS=Mus musculus GN=Nr3c1 PE=1 SV=1 - [E9PYV1_MOUSE]|Glucocorticoid receptor (Fragment) OS=Mus musculus GN=Nr3c1 PE=1 SV=1 - [E9Q310_MOUSE]|Glucocorticoid receptor (Fragment) OS=Mus musculus GN=Nr3c1 PE=1 SV=7 - [E9Q8A6_MOUSE]	E9PUR6;E9PYV1;E9Q310;E9Q8A6	GSASNAQQQQQQQQQQQQQQQQQPQPDLSK	4	N-Term(TMT10); K30(TMT10)		HCD	1				40	0.0675588	24014.6	21527.2	22274.2	21712.8	18511.2	16488.7	0.0501	0.6437	0.3798	0.0859	0	6	150	4	977.492	3906.95	0.27	72.09	17349	17349	MS2	18/336	20180116_Lumos_RSLC3_Stadlmann_Penninger_IMBA_mESC_TMT_PNGaseF_HILIC_18.raw
Glucocorticoid receptor OS=Mus musculus GN=Nr3c1 PE=1 SV=1 - [E9PUR6_MOUSE]|Glucocorticoid receptor OS=Mus musculus GN=Nr3c1 PE=1 SV=1 - [E9PYV1_MOUSE]|Glucocorticoid receptor (Fragment) OS=Mus musculus GN=Nr3c1 PE=1 SV=1 - [E9Q310_MOUSE]|Glucocorticoid receptor (Fragment) OS=Mus musculus GN=Nr3c1 PE=1 SV=7 - [E9Q8A6_MOUSE]	E9PUR6;E9PYV1;E9Q310;E9Q8A6	GSASNAQQQQQQQQQQQQQQQQQPQPDLSK	4	N-Term(TMT10); N5(Deamidated); K30(TMT10)	N5(Deamidated): 100	HCD	1				12	42.6129	9697.39	10562.8	11677.7	12427.4	8242.61	9693.79	-0.2507	0.0806	0.1758	0.3276	0	0	150	3	1303.32	3907.94	2.91	73.95	18040	18040	MS2	9/336	20180116_Lumos_RSLC3_Stadlmann_Penninger_IMBA_mESC_TMT_PNGaseF_HILIC_17.raw
Tetratricopeptide repeat protein 17 OS=Mus musculus GN=Ttc17 PE=1 SV=1 - [TTC17_MOUSE]|Tetratricopeptide repeat protein 17 OS=Mus musculus GN=Ttc17 PE=1 SV=1 - [A2AFY7_MOUSE]|Tetratricopeptide repeat protein 17 OS=Mus musculus GN=Ttc17 PE=1 SV=1 - [A2AGG1_MOUSE]	E9PVB5;A2AFY7;A2AGG1	LESTVVEESNGSDEVEKSDETK	3	N-Term(TMT10); S9(HexNA); K17(TMT10); K22(TMT10)	N10(HexNAc): 99.71	HCD	1	1378.48	id=HexNAc2.Hex6_N-Glycan	0.74	80	5.49922e-06	33149	27312.6	31179.3	34643	22824.6	23726.8	-0.1226	0.5283	0.3772	0.2464	1	9	150	4	826.174	3301.67	2.9	96.21	24601	24601	MS2	23/230	20180116_Lumos_RSLC3_Stadlmann_Penninger_IMBA_mESC_TMT_PNGaseF_HILIC_15.raw
Protein Armcx4 OS=Mus musculus GN=Armcx4 PE=1 SV=1 - [E9PWM3_MOUSE]	E9PWM3	GNPNPTPKTEAGTATTSSAQTNVTSSQGETTPGAK	1	N-Term(TMT10); K8(TMT10); N22(HexNA); K35(TMT10)	N22(HexNAc): 99.53	HCD	1				107	1.54779e-08	45524.1	47005.7	49122.4	52477.3	42619.6	40735.1	-0.1349	0.1861	0.1507	0.0675	1	0	150	4	1070.55	4279.18	1.18	75.38	18409	18409	MS2	27/388	20180116_Lumos_RSLC3_Stadlmann_Penninger_IMBA_mESC_TMT_PNGaseF_HILIC_15.raw
Protein Armcx4 OS=Mus musculus GN=Armcx4 PE=1 SV=1 - [E9PWM3_MOUSE]	E9PWM3	GNPNPTPKTEAGTATTSSAQTNVTSSQGETTPGAK	1	N-Term(TMT10); K8(TMT10); T31(HexNA); K35(TMT10)	N22(HexNAc): 49.86; T24(HexNAc): 49.86	HCD	1				80	9.18349e-06	47329.9	44980.8	49392.5	58268.8	47258.2	47458.5	-0.2219	0.32	-0.0371	0.4916	1	9	150	5	856.642	4279.18	0.16	75.33	18397	18397	MS2	23/388	20180116_Lumos_RSLC3_Stadlmann_Penninger_IMBA_mESC_TMT_PNGaseF_HILIC_15.raw
Protein Armcx4 OS=Mus musculus GN=Armcx4 PE=1 SV=1 - [E9PWM3_MOUSE]	E9PWM3	GNPNPTPKTEAGTATTSSAQTNVTSSQGETTPGAK	1	N-Term(TMT10); N4(Deamidated); K8(TMT10); N22(Deamidated); T31(HexNA); K35(TMT10)	N4(Deamidated): 100; T21(HexNAc): 49.36; N22(Deamidated): 100; T24(HexNAc): 49.36	HCD	1				45	0.0268821	13229.7	13801.4	16540.4	16444.3	13667.6	14822.5	-0.2872	0.0548	-0.0758	0.4096	1	0	150	4	1071.05	4281.17	4.43	78.46	19344	19344	MS2	12/388	20180116_Lumos_RSLC3_Stadlmann_Penninger_IMBA_mESC_TMT_PNGaseF_HILIC_15.raw
Protein Armcx4 OS=Mus musculus GN=Armcx4 PE=1 SV=1 - [E9PWM3_MOUSE]	E9PWM3	GNPNPTPKTEAGTATTSSAQTNVTSSQGETTPGAK	1	N-Term(TMT10); N4(Deamidated); K8(TMT10); N22(Deamidated); T30(HexNA); T31(HexNA); K35(TMT10)	Too many isoforms	HCD	1				10	83.5331	12582.1	16180.1	13946.6	14757.8	12630.4	13149.9	0.0029	0.9898	0.1579	0.5582	1	0	150	4	1121.82	4484.26	7.11	74.17	18050	18050	MS2	10/388	20180116_Lumos_RSLC3_Stadlmann_Penninger_IMBA_mESC_TMT_PNGaseF_HILIC_15.raw
Protein Armcx4 OS=Mus musculus GN=Armcx4 PE=1 SV=1 - [E9PWM3_MOUSE]	E9PWM3	TEAGTATTSSAQTNVTSSQGETTPGAK	1	N-Term(TMT10); T23(HexNA); K27(TMT10)	T16(HexNAc): 99.49	HCD	1				73	2.07014e-05	35878.3	36988.8	38373.3	44423	36250	34474.2	-0.1843	0.3415	0.0431	0.4309	0	47	150	3	1082.21	3244.61	2.01	73.74	18753	18753	MS2	27/282	20180116_Lumos_RSLC3_Stadlmann_Penninger_IMBA_mESC_TMT_PNGaseF_HILIC_13.raw
Protein Armcx4 OS=Mus musculus GN=Armcx4 PE=1 SV=1 - [E9PWM3_MOUSE]	E9PWM3	TEAGTATTSSAQTNVTSSQGETTPGAK	1	N-Term(TMT10); S9(HexNA); K27(TMT10)	N14(HexNAc): 98.99	HCD	1				54	0.00175793	68751.8	65045.9	74887.2	78980.4	67719.1	72533.9	-0.2016	0.0691	-0.068	0.4055	0	21	150	3	1082.21	3244.61	0.77	74.71	19051	19051	MS2	23/282	20180116_Lumos_RSLC3_Stadlmann_Penninger_IMBA_mESC_TMT_PNGaseF_HILIC_13.raw
Protein Armcx4 OS=Mus musculus GN=Armcx4 PE=1 SV=1 - [E9PWM3_MOUSE]	E9PWM3	TEAGTATTSSAQTNVTSSQGETTPGAK	1	N-Term(TMT10); N14(Deamidated); T23(HexNA); K27(TMT10)	T13(HexNAc): 49.73; N14(Deamidated): 100; T16(HexNAc): 49.73	HCD	1				38	0.0591851	45849.4	44240.1	47122.8	52350.5	46852.8	43191.8	-0.1429	0.3054	0.0007	0.9924	0	0	150	3	1082.54	3245.59	1.1	73.71	18744	18744	MS2	19/282	20180116_Lumos_RSLC3_Stadlmann_Penninger_IMBA_mESC_TMT_PNGaseF_HILIC_13.raw
Protein Armcx4 OS=Mus musculus GN=Armcx4 PE=1 SV=1 - [E9PWM3_MOUSE]	E9PWM3	TEAGTATTSSAQTNVTSSQGETTPGAK	1	N-Term(TMT10); T7(HexNA); K27(TMT10)	T16(HexNAc): 99.26	HCD	1				33	0.217601	99620.5	90525.1	108534	108920	100997	93745.6	-0.1936	0.2041	-0.0345	0.7325	0	30	104	4	811.907	3244.61	0.18	74.71	19050	19050	MS2	21/282	20180116_Lumos_RSLC3_Stadlmann_Penninger_IMBA_mESC_TMT_PNGaseF_HILIC_13.raw
Sodium/nucleoside cotransporter OS=Mus musculus GN=Slc28a1 PE=3 SV=1 - [E9PXX9_MOUSE]	E9PXX9	FYNHTVCT	1	N-Term(TMT10); N3(HexNA); C7(Carbamidomethyl)	N3(HexNAc): 100	HCD	1	1702.58	id=HexNAc2.Hex8_N-Glycan	0.78	21	0.245279	15351.2	13993.6	6164.52	5803.93	4276.83	3681.13	1.2939	0.0373	1.8826	0.0183	0	0	150	3	491.901	1473.69	0.22	69.77	16831	16831	MS2	1962-06-01	20180116_Lumos_RSLC3_Stadlmann_Penninger_IMBA_mESC_TMT_PNGaseF_HILIC_17.raw
Disintegrin and metalloproteinase domain-containing protein 10 OS=Mus musculus GN=Adam10 PE=1 SV=1 - [E9PYF2_MOUSE]|Disintegrin and metalloproteinase domain-containing protein 10 OS=Mus musculus GN=Adam10 PE=1 SV=2 - [ADA10_MOUSE]	E9PYF2;O35598	INTTSDEKDPTNPFR	2	N-Term(TMT10); S5(HexNA); K8(TMT10)	N2(HexNAc): 25; T3(HexNAc): 25; T4(HexNAc): 25; S5(HexNAc): 25	HCD	1	1540.53	id=HexNAc2.Hex7_N-Glycan	0.59	13	12.5504	22566.5	20333.9	7653.18	7790.25	6583.61	6333.95	1.474	0.0509	1.7317	0.0448	1	0	150	3	799.416	2396.23	-0.42	92.61	23646	23646	MS2	5/154	20180116_Lumos_RSLC3_Stadlmann_Penninger_IMBA_mESC_TMT_PNGaseF_HILIC_16.raw
Disintegrin and metalloproteinase domain-containing protein 10 OS=Mus musculus GN=Adam10 PE=1 SV=1 - [E9PYF2_MOUSE]|Disintegrin and metalloproteinase domain-containing protein 10 OS=Mus musculus GN=Adam10 PE=1 SV=2 - [ADA10_MOUSE]	E9PYF2;O35598	INTTSDEKDPTNPFRFPNIGVEK	2	N-Term(TMT10); S5(HexNA); K8(TMT10); K23(TMT10)	T3(HexNAc): 24.98; T4(HexNAc): 24.98; S5(HexNAc): 24.98; T11(HexNAc): 24.98	HCD	1	1864.63	id=HexNAc2.Hex9_N-Glycan	0.52	22	3.15798	47977.8	40281.8	7781.69	8313.76	100	3627.97	2.4551	0.0665	4.5653	0.0285	2	8	150	4	878.223	3509.87	-0.3	126.12	33265	33265	MS2	7/256	20180116_Lumos_RSLC3_Stadlmann_Penninger_IMBA_mESC_TMT_PNGaseF_HILIC_16.raw
Disintegrin and metalloproteinase domain-containing protein 10 OS=Mus musculus GN=Adam10 PE=1 SV=1 - [E9PYF2_MOUSE]|Disintegrin and metalloproteinase domain-containing protein 10 OS=Mus musculus GN=Adam10 PE=1 SV=2 - [ADA10_MOUSE]	E9PYF2;O35598	IRINTTSDEKDPTNPFR	2	N-Term(TMT10); S7(HexNA); K10(TMT10)	N4(HexNAc): 25; T5(HexNAc): 25; T6(HexNAc): 25; S7(HexNAc): 25	HCD	1	1864.63	id=HexNAc2.Hex9_N-Glycan	0.63	11	23.8378	55580.2	51947.5	9837.41	8960.89	7060.12	4799.3	2.516	0.0191	3.1806	0.0045	2	9	150	4	667.112	2665.42	1.72	92.43	23600	23600	MS2	8/174	20180116_Lumos_RSLC3_Stadlmann_Penninger_IMBA_mESC_TMT_PNGaseF_HILIC_16.raw
Disintegrin and metalloproteinase domain-containing protein 10 OS=Mus musculus GN=Adam10 PE=1 SV=1 - [E9PYF2_MOUSE]|Disintegrin and metalloproteinase domain-containing protein 10 OS=Mus musculus GN=Adam10 PE=1 SV=2 - [ADA10_MOUSE]	E9PYF2;O35598	NISQVLEK	2	N-Term(TMT10); N1(HexNA); K8(TMT10)	N1(HexNAc): 100	HCD	1	1378.48	id=HexNAc2.Hex6_N-Glycan	0.71	25	0.391129	349936	354198	94964.4	104917	31646.3	26718.1	1.8167	0.0039	3.5927	0.0001	0	5	76	3	531.315	1591.93	-0.28	105.02	27537	27537	MS2	1978-06-01	20180116_Lumos_RSLC3_Stadlmann_Penninger_IMBA_mESC_TMT_PNGaseF_HILIC_14.raw
Disintegrin and metalloproteinase domain-containing protein 10 OS=Mus musculus GN=Adam10 PE=1 SV=1 - [E9PYF2_MOUSE]|Disintegrin and metalloproteinase domain-containing protein 10 OS=Mus musculus GN=Adam10 PE=1 SV=2 - [ADA10_MOUSE]	E9PYF2;O35598	NISQVLEK	2	N-Term(TMT10); N1(HexNA); K8(TMT10)	N1(HexNAc): 100	HCD	1	1540.53	id=HexNAc2.Hex7_N-Glycan	0.7	22	0.66082	62847.1	64088.3	29855.9	31415.3	20796.7	18319.9	1.0508	0.0012	1.6982	0.0046	0	55	150	3	531.315	1591.93	0.01	103.62	26850	26850	MS2	1978-12-01	20180116_Lumos_RSLC3_Stadlmann_Penninger_IMBA_mESC_TMT_PNGaseF_HILIC_16.raw
Disintegrin and metalloproteinase domain-containing protein 10 OS=Mus musculus GN=Adam10 PE=1 SV=1 - [E9PYF2_MOUSE]|Disintegrin and metalloproteinase domain-containing protein 10 OS=Mus musculus GN=Adam10 PE=1 SV=2 - [ADA10_MOUSE]	E9PYF2;O35598	NISQVLEK	2	N-Term(TMT10); N1(HexNA); K8(TMT10)	N1(HexNAc): 100	HCD	1	1557.56	id=HexNAc2.Hex7+17amu_N-Glycan	0.94	29	0.149007	93761.8	97066.3	43248.1	46296.7	25772.8	25632	1.0916	0.002	1.8923	0.0149	0	17	143	3	531.315	1591.93	0.28	104.04	26905	26905	MS2	1978-06-01	20180116_Lumos_RSLC3_Stadlmann_Penninger_IMBA_mESC_TMT_PNGaseF_HILIC_15.raw
Disintegrin and metalloproteinase domain-containing protein 10 OS=Mus musculus GN=Adam10 PE=1 SV=1 - [E9PYF2_MOUSE]|Disintegrin and metalloproteinase domain-containing protein 10 OS=Mus musculus GN=Adam10 PE=1 SV=2 - [ADA10_MOUSE]	E9PYF2;O35598	NISQVLEK	2	N-Term(TMT10); N1(HexNA); K8(TMT10)	N1(HexNAc): 100	HCD	1	1864.63	id=HexNAc2.Hex9_N-Glycan	0.7	37	0.0235507	199520	195337	30825.9	36118.5	9314.95	7922.92	2.5603	0.0006	4.5177	0.003	0	1	150	3	531.316	1591.93	1.51	103.5	26813	26813	MS2	1978-07-01	20180116_Lumos_RSLC3_Stadlmann_Penninger_IMBA_mESC_TMT_PNGaseF_HILIC_16.raw
Disintegrin and metalloproteinase domain-containing protein 10 OS=Mus musculus GN=Adam10 PE=1 SV=1 - [E9PYF2_MOUSE]|Disintegrin and metalloproteinase domain-containing protein 10 OS=Mus musculus GN=Adam10 PE=1 SV=2 - [ADA10_MOUSE]	E9PYF2;O35598	NNCFVESGQPICGNGMVEQGEECDCGYSDQCKDDCCFDANQPEGK	2	N-Term(TMT10); C3(Carbamidomethyl); C12(Carbamidomethyl); N14(Deamidated); C23(Carbamidomethyl); C25(Carbamidomethyl); C31(Carbamidomethyl); K32(TMT10); C35(Carbamidomethyl); C36(Carbamidomethyl); N40(Deamidated); K45(TMT10)	N14(Deamidated): 100; N40(Deamidated): 100	HCD	1				35	0.0166702	15241.6	19493.4	17459.9	17384.5	18111.4	16472.1	-0.0045	0.9836	0.0063	0.9779	1	14	150	5	1191.7	5954.45	4.15	128.17	33964	33964	MS2	11/514	20180116_Lumos_RSLC3_Stadlmann_Penninger_IMBA_mESC_TMT_PNGaseF_HILIC_15.raw
Protein Lmo7 OS=Mus musculus GN=Lmo7 PE=1 SV=1 - [E9PYF4_MOUSE]|Protein Lmo7 OS=Mus musculus GN=Lmo7 PE=1 SV=1 - [E9PYI7_MOUSE]|Protein Lmo7 (Fragment) OS=Mus musculus GN=Lmo7 PE=1 SV=1 - [F6VG99_MOUSE]|Protein Lmo7 (Fragment) OS=Mus musculus GN=Lmo7 PE=1 SV=1 - [Q3UPW3_MOUSE]	E9PYF4;E9PYI7;F6VG99;Q3UPW3	IYGENGSK	4	N-Term(TMT10); S7(HexNA); K8(TMT10)	N5(HexNAc): 99.88	HCD	1	1702.58	id=HexNAc2.Hex8_N-Glycan	0.65	18	1.64939	24658.7	23662.7	22357.9	21805	13419.1	12194.1	0.1298	0.0965	0.9158	0.0056	0	100	150	3	510.281	1528.83	2.04	65.03	15414	15414	MS2	1968-10-01	20180116_Lumos_RSLC3_Stadlmann_Penninger_IMBA_mESC_TMT_PNGaseF_HILIC_17.raw
Protein Setd1a OS=Mus musculus GN=Setd1a PE=1 SV=1 - [E9PYH6_MOUSE]	E9PYH6	HFSTSSAPATTATATSATAAATAASSSSSSSSSSSSSSSSSSSASQFR	1	N-Term(TMT10); S45(HexNA)	S25(HexNAc): 24.95; S26(HexNAc): 24.95; S27(HexNAc): 24.95; S28(HexNAc): 24.95	HCD	1				131	2.28993e-11	8821.97	9755.82	12686.1	11238.7	7865.83	6885.92	-0.3649	0.1092	0.3327	0.106	0	0	150	4	1211.05	4841.18	-0.57	90.06	22888	22888	MS2	33/464	20180116_Lumos_RSLC3_Stadlmann_Penninger_IMBA_mESC_TMT_PNGaseF_HILIC_17.raw
Protein Setd1a OS=Mus musculus GN=Setd1a PE=1 SV=1 - [E9PYH6_MOUSE]	E9PYH6	HFSTSSAPATTATATSATAAATAASSSSSSSSSSSSSSSSSSSASQFR	1	N-Term(TMT10); S43(HexNA); S45(HexNA)	T22(HexNAc): 39.95; S25(HexNAc): 39.95; S26(HexNAc): 39.95; S27(HexNAc): 39.95; S28(HexNAc): 39.95	HCD	1				129	4.39243e-11	13108.3	14504.6	12578.3	13476.3	8369.24	8982.1	0.0838	0.4612	0.6703	0.0514	0	15	150	5	1009.66	5044.27	3.15	85.54	21555	21555	MS2	35/464	20180116_Lumos_RSLC3_Stadlmann_Penninger_IMBA_mESC_TMT_PNGaseF_HILIC_17.raw
Protein Setd1a OS=Mus musculus GN=Setd1a PE=1 SV=1 - [E9PYH6_MOUSE]	E9PYH6	RHFSTSSAPATTATATSATAAATAASSSSSSSSSSSSSSSSSSSASQFR	1	N-Term(TMT10); S46(HexNA)	T16(HexNAc): 8.31; S17(HexNAc): 8.31; T19(HexNAc): 8.31; T23(HexNAc): 8.31; S26(HexNAc): 8.31; S27(HexNAc): 8.31; S28(HexNAc): 8.31; S29(HexNAc): 8.31; S30(HexNAc): 8.31; S31(HexNAc): 8.31; S32(HexNAc): 8.31; S33(HexNAc): 8.31	HCD	1				49	0.00588307	2561.5	2648.65	3384.46	2698.95	2092.02	1755.8	-0.2236	0.4212	0.4373	0.1357	1	100	150	4	1250.07	4997.27	-1.44	77.69	19157	19157	MS2	13/564	20180116_Lumos_RSLC3_Stadlmann_Penninger_IMBA_mESC_TMT_PNGaseF_HILIC_17.raw
Protein Setd1a OS=Mus musculus GN=Setd1a PE=1 SV=1 - [E9PYH6_MOUSE]	E9PYH6	SSSDTAAYPAGTTVGGTPGNGTPCSQDTNFSSSR	1	N-Term(TMT10); N20(Deamidated); C24(Carbamidomethyl)	N20(Deamidated): 100	HCD	1				76	3.40428e-06	100	100	11327.4	100	10248.6	8082.2	-5.8364	0.5	-6.5181	0.0757	0	47	150	3	1189.2	3565.6	3.7	83.82	21250	21250	MS2	22/356	20180116_Lumos_RSLC3_Stadlmann_Penninger_IMBA_mESC_TMT_PNGaseF_HILIC_14.raw
Protein Setd1a OS=Mus musculus GN=Setd1a PE=1 SV=1 - [E9PYH6_MOUSE]	E9PYH6	SSSDTAAYPAGTTVGGTPGNGTPCSQDTNFSSSR	1	N-Term(TMT10); N20(Deamidated); C24(Carbamidomethyl)	N20(Deamidated): 100	HCD	1				63	6.05582e-05	15595.9	12372.6	13263.9	11744	11028.1	10487.5	0.1614	0.5222	0.3784	0.288	0	0	150	3	1189.21	3565.61	6.68	83.36	21110	21110	MS2	22/356	20180116_Lumos_RSLC3_Stadlmann_Penninger_IMBA_mESC_TMT_PNGaseF_HILIC_14.raw
Protein Setd1a OS=Mus musculus GN=Setd1a PE=1 SV=1 - [E9PYH6_MOUSE]	E9PYH6	SSSDTAAYPAGTTVGGTPGNGTPCSQDTNFSSSR	1	N-Term(TMT10); N20(Deamidated); C24(Carbamidomethyl)	N20(Deamidated): 100	HCD	1				23	0.59278	28220.6	23788	24715.4	26489.7	23194.7	23260.4	0.0225	0.8885	0.1629	0.4288	0	25	150	3	1189.2	3565.59	3.08	98.43	25246	25246	MS2	16/356	20180116_Lumos_RSLC3_Stadlmann_Penninger_IMBA_mESC_TMT_PNGaseF_HILIC_15.raw
Protein Setd1a OS=Mus musculus GN=Setd1a PE=1 SV=1 - [E9PYH6_MOUSE]	E9PYH6	SSSDTAAYPAGTTVGGTPGNGTPCSQDTNFSSSR	1	N-Term(TMT10); N20(Deamidated); C24(Carbamidomethyl); N29(Deamidated)	N20(Deamidated): 100; N29(Deamidated): 100	HCD	1				20	0.922741	11843.6	10967.4	13370.8	13262.7	10587.3	10433.3	-0.2235	0.1389	0.1179	0.2821	0	50	150	3	1189.53	3566.58	2.67	84.95	21583	21583	MS2	8/356	20180116_Lumos_RSLC3_Stadlmann_Penninger_IMBA_mESC_TMT_PNGaseF_HILIC_14.raw
Protein Setd1a OS=Mus musculus GN=Setd1a PE=1 SV=1 - [E9PYH6_MOUSE]	E9PYH6	SSSDTAAYPAGTTVGGTPGNGTPCSQDTNFSSSR	1	N-Term(TMT10); C24(Carbamidomethyl)		HCD	1				13	8.94474	21940	17644.8	18827.5	18327.2	16815.2	18996.5	0.0914	0.672	0.1445	0.539	0	34	150	3	1188.88	3564.61	4.21	98.23	25186	25186	MS2	12/356	20180116_Lumos_RSLC3_Stadlmann_Penninger_IMBA_mESC_TMT_PNGaseF_HILIC_15.raw
Prosaposin OS=Mus musculus GN=Psap PE=1 SV=1 - [E9PZ00_MOUSE]|Prosaposin OS=Mus musculus GN=Psap PE=1 SV=1 - [J3QPG5_MOUSE]|Prosaposin OS=Mus musculus GN=Psap PE=1 SV=2 - [SAP_MOUSE]|Prosaposin OS=Mus musculus GN=Psap PE=1 SV=1 - [Q8BFQ1_MOUSE]|Prosaposin OS=Mus musculus GN=Psap PE=1 SV=1 - [K3W4L3_MOUSE]	E9PZ00;J3QPG5;Q61207;Q8BFQ1;K3W4L3	DNATQEEILHYLEK	5	N-Term(TMT10); T4(HexNA); K14(TMT10)	N2(HexNAc): 50; T4(HexNAc): 50	HCD	1	1054.37	id=HexNAc2.Hex4_N-Glycan	0.8	24	1.01569	84645.3	84635.6	78572.8	84673.6	46727.9	41573.7	0.0524	0.5035	0.9389	0.0405	0	20	113	3	788.748	2364.23	-2.28	132.27	37095	37095	MS2	8/152	20180116_Lumos_RSLC3_Stadlmann_Penninger_IMBA_mESC_TMT_PNGaseF_HILIC_12.raw
Prosaposin OS=Mus musculus GN=Psap PE=1 SV=1 - [E9PZ00_MOUSE]|Prosaposin OS=Mus musculus GN=Psap PE=1 SV=1 - [J3QPG5_MOUSE]|Prosaposin OS=Mus musculus GN=Psap PE=1 SV=2 - [SAP_MOUSE]|Prosaposin OS=Mus musculus GN=Psap PE=1 SV=1 - [Q8BFQ1_MOUSE]|Prosaposin OS=Mus musculus GN=Psap PE=1 SV=1 - [K3W4L3_MOUSE]	E9PZ00;J3QPG5;Q61207;Q8BFQ1;K3W4L3	DNATQEEILHYLEK	5	N-Term(TMT10); N2(HexNA); K14(TMT10)	N2(HexNAc): 50; T4(HexNAc): 50	HCD	1	1216.42	id=HexNAc2.Hex5_N-Glycan	0.68	62	0.000141742	81200.2	79484.2	64186.1	65861.9	12924.3	10849.4	0.3052	0.0061	2.7568	0.0005	0	10	150	4	591.814	2364.24	0.64	131.41	36138	36138	MS2	21/152	20180116_Lumos_RSLC3_Stadlmann_Penninger_IMBA_mESC_TMT_PNGaseF_HILIC_13.raw
Prosaposin OS=Mus musculus GN=Psap PE=1 SV=1 - [E9PZ00_MOUSE]|Prosaposin OS=Mus musculus GN=Psap PE=1 SV=1 - [J3QPG5_MOUSE]|Prosaposin OS=Mus musculus GN=Psap PE=1 SV=2 - [SAP_MOUSE]|Prosaposin OS=Mus musculus GN=Psap PE=1 SV=1 - [Q8BFQ1_MOUSE]|Prosaposin OS=Mus musculus GN=Psap PE=1 SV=1 - [K3W4L3_MOUSE]	E9PZ00;J3QPG5;Q61207;Q8BFQ1;K3W4L3	DNATQEEILHYLEK	5	N-Term(TMT10); T4(HexNA); K14(TMT10)	N2(HexNAc): 99.88	HCD	1	1216.42	id=HexNAc2.Hex5_N-Glycan	0.58	41	0.0201223	272773	260606	235412	253446	85837.8	71529	0.1257	0.1949	1.761	0.0028	0	16	81	3	788.751	2364.24	2.32	131.64	36914	36914	MS2	20/152	20180116_Lumos_RSLC3_Stadlmann_Penninger_IMBA_mESC_TMT_PNGaseF_HILIC_12.raw
Prosaposin OS=Mus musculus GN=Psap PE=1 SV=1 - [E9PZ00_MOUSE]|Prosaposin OS=Mus musculus GN=Psap PE=1 SV=1 - [J3QPG5_MOUSE]|Prosaposin OS=Mus musculus GN=Psap PE=1 SV=2 - [SAP_MOUSE]|Prosaposin OS=Mus musculus GN=Psap PE=1 SV=1 - [Q8BFQ1_MOUSE]|Prosaposin OS=Mus musculus GN=Psap PE=1 SV=1 - [K3W4L3_MOUSE]	E9PZ00;J3QPG5;Q61207;Q8BFQ1;K3W4L3	DNATQEEILHYLEK	5	N-Term(TMT10); T4(HexNA); K14(TMT10)	N2(HexNAc): 99.9	HCD	1	1378.48	id=HexNAc2.Hex6_N-Glycan	0.6	63	0.000119475	262441	249070	128296	135071	13121	13824.6	0.9577	0.0117	4.2466	0.0173	0	0	106	3	788.751	2364.24	1.51	131.57	35254	35254	MS2	11/152	20180116_Lumos_RSLC3_Stadlmann_Penninger_IMBA_mESC_TMT_PNGaseF_HILIC_14.raw
Prosaposin OS=Mus musculus GN=Psap PE=1 SV=1 - [E9PZ00_MOUSE]|Prosaposin OS=Mus musculus GN=Psap PE=1 SV=1 - [J3QPG5_MOUSE]|Prosaposin OS=Mus musculus GN=Psap PE=1 SV=2 - [SAP_MOUSE]|Prosaposin OS=Mus musculus GN=Psap PE=1 SV=1 - [Q8BFQ1_MOUSE]|Prosaposin OS=Mus musculus GN=Psap PE=1 SV=1 - [K3W4L3_MOUSE]	E9PZ00;J3QPG5;Q61207;Q8BFQ1;K3W4L3	DNATQEEILHYLEK	5	N-Term(TMT10); T4(HexNA); K14(TMT10)	N2(HexNAc): 100	HCD	1	1540.53	id=HexNAc2.Hex7_N-Glycan	0.62	39	0.0303149	73043.6	72311.2	48138.3	49489.4	22750.6	22963.3	0.5742	0.0039	1.6689	0.0022	0	11	150	3	788.752	2364.24	3.95	131.3	35172	35172	MS2	11/152	20180116_Lumos_RSLC3_Stadlmann_Penninger_IMBA_mESC_TMT_PNGaseF_HILIC_14.raw
Prosaposin OS=Mus musculus GN=Psap PE=1 SV=1 - [E9PZ00_MOUSE]|Prosaposin OS=Mus musculus GN=Psap PE=1 SV=1 - [J3QPG5_MOUSE]|Prosaposin OS=Mus musculus GN=Psap PE=1 SV=2 - [SAP_MOUSE]|Prosaposin OS=Mus musculus GN=Psap PE=1 SV=1 - [Q8BFQ1_MOUSE]|Prosaposin OS=Mus musculus GN=Psap PE=1 SV=1 - [K3W4L3_MOUSE]	E9PZ00;J3QPG5;Q61207;Q8BFQ1;K3W4L3	DNATQEEILHYLEK	5	N-Term(TMT10); T4(HexNA); K14(TMT10)	N2(HexNAc): 99.77	HCD	1	1540.53	id=HexNAc2.Hex7_N-Glycan	0.56	19	2.9662	22072.6	22866.9	16647.8	16344	11541.4	10196.2	0.4459	0.023	1.0478	0.01	0	73	150	3	788.744	2364.22	-6.27	130.79	34725	34725	MS2	6/152	20180116_Lumos_RSLC3_Stadlmann_Penninger_IMBA_mESC_TMT_PNGaseF_HILIC_15.raw
Prosaposin OS=Mus musculus GN=Psap PE=1 SV=1 - [E9PZ00_MOUSE]|Prosaposin OS=Mus musculus GN=Psap PE=1 SV=1 - [J3QPG5_MOUSE]|Prosaposin OS=Mus musculus GN=Psap PE=1 SV=2 - [SAP_MOUSE]|Prosaposin OS=Mus musculus GN=Psap PE=1 SV=1 - [Q8BFQ1_MOUSE]|Prosaposin OS=Mus musculus GN=Psap PE=1 SV=1 - [K3W4L3_MOUSE]	E9PZ00;J3QPG5;Q61207;Q8BFQ1;K3W4L3	DNATQEEILHYLEK	5	N-Term(TMT10); N2(HexNA); K14(TMT10)	N2(HexNAc): 100	HCD	1	1864.63	id=HexNAc2.Hex9_N-Glycan	0.79	62	0.000137528	65809.9	62683.5	25474.3	28871.3	9969.89	8003.4	1.2415	0.004	2.8378	0.0027	0	10	150	3	788.752	2364.24	2.95	130.27	34417	34417	MS2	17/152	20180116_Lumos_RSLC3_Stadlmann_Penninger_IMBA_mESC_TMT_PNGaseF_HILIC_16.raw
Prosaposin OS=Mus musculus GN=Psap PE=1 SV=1 - [E9PZ00_MOUSE]|Prosaposin OS=Mus musculus GN=Psap PE=1 SV=1 - [J3QPG5_MOUSE]|Prosaposin OS=Mus musculus GN=Psap PE=1 SV=2 - [SAP_MOUSE]|Prosaposin OS=Mus musculus GN=Psap PE=1 SV=1 - [Q8BFQ1_MOUSE]|Prosaposin OS=Mus musculus GN=Psap PE=1 SV=1 - [K3W4L3_MOUSE]	E9PZ00;J3QPG5;Q61207;Q8BFQ1;K3W4L3	DNATQEEILHYLEK	5	N-Term(TMT10); T4(HexNA); K14(TMT10)	N2(HexNAc): 50; T4(HexNAc): 50	HCD	1	1985.63	id=HexNAc3.Hex8.PO41_N-Glycan	0.68	12	15.8957	5045.59	5336.29	5003.22	5309.69	3139.66	1938.3	0.0096	0.8854	1.0317	0.1257	0	100	150	4	591.816	2364.24	3.4	147.5	38151	38151	MS2	5/152	20180116_Lumos_RSLC3_Stadlmann_Penninger_IMBA_mESC_TMT_PNGaseF_HILIC_17.raw
Prosaposin OS=Mus musculus GN=Psap PE=1 SV=1 - [E9PZ00_MOUSE]|Prosaposin OS=Mus musculus GN=Psap PE=1 SV=1 - [J3QPG5_MOUSE]|Prosaposin OS=Mus musculus GN=Psap PE=1 SV=2 - [SAP_MOUSE]|Prosaposin OS=Mus musculus GN=Psap PE=1 SV=1 - [Q8BFQ1_MOUSE]|Prosaposin OS=Mus musculus GN=Psap PE=1 SV=1 - [K3W4L3_MOUSE]	E9PZ00;J3QPG5;Q61207;Q8BFQ1;K3W4L3	NSTKEEILAALEK	5	N-Term(TMT10); N1(HexNA); K4(TMT10); K13(TMT10)	N1(HexNAc): 99.87	HCD	1	1216.42	id=HexNAc2.Hex5_N-Glycan	0.72	40	0.0146918	365178	324644	165778	200541	65698.9	46744.7	0.9131	0.0276	2.617	0.0193	1	0	87	3	779.457	2336.36	2.18	129.49	36252	36252	MS2	13/140	20180116_Lumos_RSLC3_Stadlmann_Penninger_IMBA_mESC_TMT_PNGaseF_HILIC_12.raw
Prosaposin OS=Mus musculus GN=Psap PE=1 SV=1 - [E9PZ00_MOUSE]|Prosaposin OS=Mus musculus GN=Psap PE=1 SV=1 - [J3QPG5_MOUSE]|Prosaposin OS=Mus musculus GN=Psap PE=1 SV=2 - [SAP_MOUSE]|Prosaposin OS=Mus musculus GN=Psap PE=1 SV=1 - [Q8BFQ1_MOUSE]|Prosaposin OS=Mus musculus GN=Psap PE=1 SV=1 - [K3W4L3_MOUSE]	E9PZ00;J3QPG5;Q61207;Q8BFQ1;K3W4L3	NSTKEEILAALEK	5	N-Term(TMT10); N1(HexNA); K4(TMT10); K13(TMT10)	N1(HexNAc): 33.33; S2(HexNAc): 33.33; T3(HexNAc): 33.33	HCD	1	1216.42	id=HexNAc2.Hex5_N-Glycan	0.86	34	0.0609156	230301	217371	119869	130320	54312.1	47405.8	0.8394	0.0082	2.1379	0.0061	1	28	63	4	584.843	2336.35	-0.46	129.55	36272	36272	MS2	9/140	20180116_Lumos_RSLC3_Stadlmann_Penninger_IMBA_mESC_TMT_PNGaseF_HILIC_12.raw
Prosaposin OS=Mus musculus GN=Psap PE=1 SV=1 - [E9PZ00_MOUSE]|Prosaposin OS=Mus musculus GN=Psap PE=1 SV=1 - [J3QPG5_MOUSE]|Prosaposin OS=Mus musculus GN=Psap PE=1 SV=2 - [SAP_MOUSE]|Prosaposin OS=Mus musculus GN=Psap PE=1 SV=1 - [Q8BFQ1_MOUSE]|Prosaposin OS=Mus musculus GN=Psap PE=1 SV=1 - [K3W4L3_MOUSE]	E9PZ00;J3QPG5;Q61207;Q8BFQ1;K3W4L3	NSTKEEILAALEK	5	N-Term(TMT10); N1(HexNA); K4(TMT10); K13(TMT10)	N1(HexNAc): 99.67	HCD	1	1378.48	id=HexNAc2.Hex6_N-Glycan	0.73	40	0.0137498	312377	290624	61020.3	66620.4	23863.2	20593	2.2401	0.0207	3.7617	0.0219	1	5	143	3	779.458	2336.36	2.77	129.11	35478	35478	MS2	13/140	20180116_Lumos_RSLC3_Stadlmann_Penninger_IMBA_mESC_TMT_PNGaseF_HILIC_13.raw
Prosaposin OS=Mus musculus GN=Psap PE=1 SV=1 - [E9PZ00_MOUSE]|Prosaposin OS=Mus musculus GN=Psap PE=1 SV=1 - [J3QPG5_MOUSE]|Prosaposin OS=Mus musculus GN=Psap PE=1 SV=2 - [SAP_MOUSE]|Prosaposin OS=Mus musculus GN=Psap PE=1 SV=1 - [Q8BFQ1_MOUSE]|Prosaposin OS=Mus musculus GN=Psap PE=1 SV=1 - [K3W4L3_MOUSE]	E9PZ00;J3QPG5;Q61207;Q8BFQ1;K3W4L3	NSTKEEILAALEK	5	N-Term(TMT10); N1(HexNA); K4(TMT10); K13(TMT10)	N1(HexNAc): 100	HCD	1	1378.48	id=HexNAc2.Hex6_N-Glycan	0.9	35	0.0503046	324789	295653	61958.6	62745.6	18236.5	18160.9	2.3148	0.0372	4.0914	0.0317	1	8	121	4	584.844	2336.35	0.76	129.04	35459	35459	MS2	9/140	20180116_Lumos_RSLC3_Stadlmann_Penninger_IMBA_mESC_TMT_PNGaseF_HILIC_13.raw
Prosaposin OS=Mus musculus GN=Psap PE=1 SV=1 - [E9PZ00_MOUSE]|Prosaposin OS=Mus musculus GN=Psap PE=1 SV=1 - [J3QPG5_MOUSE]|Prosaposin OS=Mus musculus GN=Psap PE=1 SV=2 - [SAP_MOUSE]|Prosaposin OS=Mus musculus GN=Psap PE=1 SV=1 - [Q8BFQ1_MOUSE]|Prosaposin OS=Mus musculus GN=Psap PE=1 SV=1 - [K3W4L3_MOUSE]	E9PZ00;J3QPG5;Q61207;Q8BFQ1;K3W4L3	NSTKEEILAALEK	5	N-Term(TMT10); N1(HexNA); K4(TMT10); K13(TMT10)	N1(HexNAc): 99.9	HCD	1	1540.53	id=HexNAc2.Hex7_N-Glycan	0.77	63	7.15364e-05	133072	119030	26286.3	27768.8	10834.6	7839.6	2.2215	0.0429	3.7549	0.031	1	10	150	4	584.844	2336.36	0.93	129.11	34559	34559	MS2	16/140	20180116_Lumos_RSLC3_Stadlmann_Penninger_IMBA_mESC_TMT_PNGaseF_HILIC_14.raw
Prosaposin OS=Mus musculus GN=Psap PE=1 SV=1 - [E9PZ00_MOUSE]|Prosaposin OS=Mus musculus GN=Psap PE=1 SV=1 - [J3QPG5_MOUSE]|Prosaposin OS=Mus musculus GN=Psap PE=1 SV=2 - [SAP_MOUSE]|Prosaposin OS=Mus musculus GN=Psap PE=1 SV=1 - [Q8BFQ1_MOUSE]|Prosaposin OS=Mus musculus GN=Psap PE=1 SV=1 - [K3W4L3_MOUSE]	E9PZ00;J3QPG5;Q61207;Q8BFQ1;K3W4L3	NSTKEEILAALEK	5	N-Term(TMT10); T3(HexNA); K4(TMT10); K13(TMT10)	N1(HexNAc): 99.72	HCD	1	1540.53	id=HexNAc2.Hex7_N-Glycan	0.8	28	0.230322	57851.7	57046.6	19881.7	20962.2	12917.9	10215	1.4922	0.0006	2.3123	0.0111	1	3	150	4	584.844	2336.35	0.72	129.29	34610	34610	MS2	11/140	20180116_Lumos_RSLC3_Stadlmann_Penninger_IMBA_mESC_TMT_PNGaseF_HILIC_14.raw
Prosaposin OS=Mus musculus GN=Psap PE=1 SV=1 - [E9PZ00_MOUSE]|Prosaposin OS=Mus musculus GN=Psap PE=1 SV=1 - [J3QPG5_MOUSE]|Prosaposin OS=Mus musculus GN=Psap PE=1 SV=2 - [SAP_MOUSE]|Prosaposin OS=Mus musculus GN=Psap PE=1 SV=1 - [Q8BFQ1_MOUSE]|Prosaposin OS=Mus musculus GN=Psap PE=1 SV=1 - [K3W4L3_MOUSE]	E9PZ00;J3QPG5;Q61207;Q8BFQ1;K3W4L3	NSTKEEILAALEK	5	N-Term(TMT10); N1(HexNA); K4(TMT10); K13(TMT10)	N1(HexNAc): 99.71	HCD	1	1540.53	id=HexNAc2.Hex7_N-Glycan	0.72	15	4.44013	111451	99548.1	31915.6	34419.5	19867.4	18310.6	1.6694	0.0437	2.4664	0.0406	1	23	150	3	779.458	2336.36	2.42	129.17	34574	34574	MS2	8/140	20180116_Lumos_RSLC3_Stadlmann_Penninger_IMBA_mESC_TMT_PNGaseF_HILIC_14.raw
Prosaposin OS=Mus musculus GN=Psap PE=1 SV=1 - [E9PZ00_MOUSE]|Prosaposin OS=Mus musculus GN=Psap PE=1 SV=1 - [J3QPG5_MOUSE]|Prosaposin OS=Mus musculus GN=Psap PE=1 SV=2 - [SAP_MOUSE]|Prosaposin OS=Mus musculus GN=Psap PE=1 SV=1 - [Q8BFQ1_MOUSE]|Prosaposin OS=Mus musculus GN=Psap PE=1 SV=1 - [K3W4L3_MOUSE]	E9PZ00;J3QPG5;Q61207;Q8BFQ1;K3W4L3	TNSSFIQGFVDHVKEDCDR	5	N-Term(TMT10); N2(HexNA); K14(TMT10); C17(Carbamidomethyl)	N2(HexNAc): 49.94; S3(HexNAc): 49.94	HCD	1	876.322	id=HexNAc2.Hex2.dHex1_NO-Glycan ; id=HexNAc2.Hex1.NeuNAc1+17amu_O-Glycan	0.59	73	1.66934e-05	1.23806e+06	1.15509e+06	46883.8	55816.1	45945.7	39872.5	4.5424	0.0216	4.8015	0.0222	1	1	29	4	729.612	2915.43	0.62	127.73	35734	35734	MS2	15/212	20180116_Lumos_RSLC3_Stadlmann_Penninger_IMBA_mESC_TMT_PNGaseF_HILIC_12.raw
RNA-binding motif, single-stranded-interacting protein 1 OS=Mus musculus GN=Rbms1 PE=1 SV=1 - [E9PZ21_MOUSE]	E9PZ21	QQSLVPAHPMAPPSPSTTSSNNNSSSSSNSGWDQLSK	1	N-Term(TMT10); M10(Oxidation); K37(TMT10)	M10(Oxidation): 100	HCD	1				38	0.128944	26799.3	24697	32631.7	32998.5	30582.1	26154.1	-0.3499	0.0861	-0.1398	0.4328	0	100	150	4	1072.52	4287.07	1.84	116.64	31003	31003	MS2	11/426	20180116_Lumos_RSLC3_Stadlmann_Penninger_IMBA_mESC_TMT_PNGaseF_HILIC_14.raw
RNA-binding motif, single-stranded-interacting protein 1 OS=Mus musculus GN=Rbms1 PE=1 SV=1 - [E9PZ21_MOUSE]	E9PZ21	QQSLVPAHPMAPPSPSTTSSNNNSSSSSNSGWDQLSK	1	N-Term(TMT10); M10(Oxidation); K37(TMT10)	M10(Oxidation): 100	HCD	1				29	0.987968	31101.3	29471.9	33908.2	33452.1	32523.6	30971	-0.1532	0.1292	-0.068	0.3241	0	100	150	4	1072.52	4287.07	2.86	116.45	30947	30947	MS2	21/426	20180116_Lumos_RSLC3_Stadlmann_Penninger_IMBA_mESC_TMT_PNGaseF_HILIC_14.raw
Protein Herc1 OS=Mus musculus GN=Herc1 PE=1 SV=1 - [E9PZP8_MOUSE]|Protein Herc1 (Fragment) OS=Mus musculus GN=Herc1 PE=1 SV=1 - [F6RXM1_MOUSE]	E9PZP8;F6RXM1	SNDPCYLQSPGDIPSADAAEMEEGFSESPDNLDHTENAASGSGPPTR	2	N-Term(TMT10); N2(Deamidated); C5(Carbamidomethyl)	N31(Deamidated): 100	HCD	1				31	0.11191	24726	26124.2	31575.3	35244.4	26778.7	26222.2	-0.394	0.11	-0.0598	0.3456	0	85	150	4	1288.31	5150.23	1.53	144.13	40603	40603	MS2	18/548	20180116_Lumos_RSLC3_Stadlmann_Penninger_IMBA_mESC_TMT_PNGaseF_HILIC_12.raw
Protein Zfp384 OS=Mus musculus GN=Zfp384 PE=1 SV=1 - [E9Q1A5_MOUSE]|Protein Zfp384 OS=Mus musculus GN=Zfp384 PE=1 SV=1 - [E9QAR1_MOUSE]|Protein Zfp384 OS=Mus musculus GN=Zfp384 PE=1 SV=1 - [E9QAR4_MOUSE]	E9Q1A5;E9QAR1;E9QAR4	SEQLTPHSQASVTQNITVVPVPSTGLMTAGVSCSQR	3	N-Term(TMT10); T17(HexNA); C33(Carbamidomethyl); S34(HexNA)	N15(HexNAc): 99.71; T17(HexNAc): 99.71	HCD	1				104	3.69141e-08	11794.6	13590.4	17597.7	17119.2	15097.8	13222.4	-0.4517	0.1026	-0.1579	0.3758	0	10	150	3	1468.41	4403.2	2.26	129.22	36167	36167	MS2	16/412	20180116_Lumos_RSLC3_Stadlmann_Penninger_IMBA_mESC_TMT_PNGaseF_HILIC_12.raw
Protein Zfp384 OS=Mus musculus GN=Zfp384 PE=1 SV=1 - [E9Q1A5_MOUSE]|Protein Zfp384 OS=Mus musculus GN=Zfp384 PE=1 SV=1 - [E9QAR1_MOUSE]|Protein Zfp384 OS=Mus musculus GN=Zfp384 PE=1 SV=1 - [E9QAR4_MOUSE]	E9Q1A5;E9QAR1;E9QAR4	SEQLTPHSQASVTQNITVVPVPSTGLMTAGVSCSQR	3	N-Term(TMT10); N15(HexNA); C33(Carbamidomethyl); S34(HexNA)	S23(HexNAc): 100; T24(HexNAc): 100	HCD	1				97	1.97825e-07	96521.1	97410.6	103704	123995	84675.2	88100.2	-0.2316	0.344	0.1667	0.0854	0	10	30	4	1101.55	4403.19	0.03	129.22	36169	36169	MS2	30/412	20180116_Lumos_RSLC3_Stadlmann_Penninger_IMBA_mESC_TMT_PNGaseF_HILIC_12.raw
Protein Zfp384 OS=Mus musculus GN=Zfp384 PE=1 SV=1 - [E9Q1A5_MOUSE]|Protein Zfp384 OS=Mus musculus GN=Zfp384 PE=1 SV=1 - [E9QAR1_MOUSE]|Protein Zfp384 OS=Mus musculus GN=Zfp384 PE=1 SV=1 - [E9QAR4_MOUSE]	E9Q1A5;E9QAR1;E9QAR4	SEQLTPHSQASVTQNITVVPVPSTGLMTAGVSCSQR	3	N-Term(TMT10); N15(Deamidated); S32(HexNA); C33(Carbamidomethyl); S34(HexNA)	Too many isoforms	HCD	1				71	6.98502e-05	11651.6	10762.6	16847.2	15380.4	15203.1	13304.1	-0.5239	0.0445	-0.3469	0.1481	0	0	150	3	1468.74	4404.19	4.17	129.24	36174	36174	MS2	29/412	20180116_Lumos_RSLC3_Stadlmann_Penninger_IMBA_mESC_TMT_PNGaseF_HILIC_12.raw
Nuclear receptor corepressor 1 OS=Mus musculus GN=Ncor1 PE=1 SV=1 - [E9Q2B2_MOUSE]|Nuclear receptor corepressor 1 OS=Mus musculus GN=Ncor1 PE=1 SV=1 - [E9Q9Y2_MOUSE]|Nuclear receptor corepressor 1 (Fragment) OS=Mus musculus GN=Ncor1 PE=1 SV=1 - [F7C134_MOUSE]|Nuclear receptor co-repressor 1, isoform CRA_a OS=Mus musculus GN=Ncor1 PE=1 SV=1 - [Q5RIM6_MOUSE]|Nuclear receptor corepressor 1 OS=Mus mu…	E9Q2B2;E9Q9Y2;F7C134;Q5RIM6;Q60974;Q8CHB6	LNSSGGGDSDMAAAQPGTEIFNLPAVTTSGAVSSR	6	N-Term(TMT10); N22(Deamidated); S33(HexNA); S34(HexNA)	Too many isoforms	HCD	1				67	0.000108772	15438.8	14558.5	17557	28564.6	21696.8	14690.2	-0.6206	0.3801	-0.2786	0.528	0	0	150	3	1334.65	4001.92	5.99	148.76	41933	41933	MS2	26/400	20180116_Lumos_RSLC3_Stadlmann_Penninger_IMBA_mESC_TMT_PNGaseF_HILIC_12.raw
Protein Nup153 OS=Mus musculus GN=Nup153 PE=1 SV=1 - [E9Q3G8_MOUSE]	E9Q3G8	SENACSCSPDADEVPPWPENREDEHAIYADENTNTDDGR	1	N-Term(TMT10); C5(Carbamidomethyl); C7(Carbamidomethyl)		HCD	1				62	2.44307e-05	20221.5	22164.9	25641.6	22753.7	20640.7	20597.2	-0.1913	0.2438	0.0396	0.6602	1	4	150	4	1173.75	4691.97	1.51	108.18	28506	28506	MS2	25/448	20180116_Lumos_RSLC3_Stadlmann_Penninger_IMBA_mESC_TMT_PNGaseF_HILIC_14.raw
Protein Gm10073 OS=Mus musculus GN=Gm10073 PE=1 SV=1 - [E9Q3T0_MOUSE]	E9Q3T0	ALANVNIGSLICNVGAGGPAPAAGAAPAGGAALSTAAAPAEEK	1	N-Term(TMT10); C12(Carbamidomethyl); N13(Deamidated); K43(TMT10)	N13(Deamidated): 100	HCD	1				40	0.0535585	7712.71	7982.4	8764.14	10718	8515.4	7902.05	-0.3118	0.2986	-0.0649	0.4346	0	37	150	5	852.456	4258.25	-0.48	162.01	44557	44557	MS2	16/480	20180116_Lumos_RSLC3_Stadlmann_Penninger_IMBA_mESC_TMT_PNGaseF_HILIC_13.raw
Protein Pcsk6 OS=Mus musculus GN=Pcsk6 PE=1 SV=2 - [E9Q4D0_MOUSE]|Protein Pcsk6 OS=Mus musculus GN=Pcsk6 PE=1 SV=1 - [F6XJP7_MOUSE]|Protein Pcsk6 (Fragment) OS=Mus musculus GN=Pcsk6 PE=1 SV=1 - [H3BJL4_MOUSE]	E9Q4D0;F6XJP7;H3BJL4	TTALTNACADHSDQR	3	N-Term(TMT10); C8(Carbamidomethyl); S12(HexNA)	N6(HexNAc): 99.74	HCD	1	1864.63	id=HexNAc2.Hex9_N-Glycan	0.78	17	1.21196	6284.49	6963.64	1577.49	2152.85	100	100	1.8284	0.0095	6.0496	0.0331	0	0	150	3	698.331	2092.98	0.52	47.05	9160	9160	MS2	9/154	20180116_Lumos_RSLC3_Stadlmann_Penninger_IMBA_mESC_TMT_PNGaseF_HILIC_19.raw
Neural cell adhesion molecule 1 OS=Mus musculus GN=Ncam1 PE=1 SV=1 - [E9Q589_MOUSE]|Neural cell adhesion molecule 1 OS=Mus musculus GN=Ncam1 PE=1 SV=1 - [A0A0A6YY47_MOUSE]|Neural cell adhesion molecule 1 OS=Mus musculus GN=Ncam1 PE=1 SV=3 - [NCAM1_MOUSE]|Neural cell adhesion molecule 1 OS=Mus musculus GN=Ncam1 PE=1 SV=2 - [E9QB01_MOUSE]|Neural cell adhesion molecule 1 (Fragment) OS=Mus musculus G…	E9Q589;A0A0A6YY47;P13595;E9QB01;A0A0A6YY91;A0A0A6YWU2	NISSEEK	6	N-Term(TMT10); N1(HexNA); K7(TMT10)	N1(HexNAc): 100	HCD	1	1768.64	id=HexNAc4.Hex5.dHex1_N-Glycan ; id=HexNAc4.Hex4.NeuNAc1+17amu_N-Glycan	0.83	9	14.4344	22194.7	23504.2	18398.7	20429	7414.32	7741.43	0.2351	0.1246	1.5923	0.0196	0	49	150	3	489.937	1467.8	1.03	57.78	13344	13344	MS2	1966-04-01	20180116_Lumos_RSLC3_Stadlmann_Penninger_IMBA_mESC_TMT_PNGaseF_HILIC_16.raw
Neural cell adhesion molecule 1 OS=Mus musculus GN=Ncam1 PE=1 SV=1 - [E9Q589_MOUSE]|Neural cell adhesion molecule 1 OS=Mus musculus GN=Ncam1 PE=1 SV=1 - [A0A0A6YY47_MOUSE]|Neural cell adhesion molecule 1 OS=Mus musculus GN=Ncam1 PE=1 SV=3 - [NCAM1_MOUSE]|Neural cell adhesion molecule 1 OS=Mus musculus GN=Ncam1 PE=1 SV=2 - [E9QB01_MOUSE]|Neural cell adhesion molecule 1 (Fragment) OS=Mus musculus G…	E9Q589;A0A0A6YY47;P13595;E9QB01;A0A0A6YY91;A0A0A6YWU2	NISSEEK	6	N-Term(TMT10); N1(HexNA); K7(TMT10)	N1(HexNAc): 100	HCD	1	1850.69	id=HexNAc6.Hex3.dHex1_N-Glycan	0.89	11	11.933	44443.9	42086.5	27979.2	29482.4	3263.91	3460.07	0.5906	0.0155	3.6858	0.018	0	0	150	3	489.938	1467.8	3.11	57.32	13216	13216	MS2	1966-08-01	20180116_Lumos_RSLC3_Stadlmann_Penninger_IMBA_mESC_TMT_PNGaseF_HILIC_16.raw
Neural cell adhesion molecule 1 OS=Mus musculus GN=Ncam1 PE=1 SV=1 - [E9Q589_MOUSE]|Neural cell adhesion molecule 1 OS=Mus musculus GN=Ncam1 PE=1 SV=1 - [A0A0A6YY47_MOUSE]|Neural cell adhesion molecule 1 OS=Mus musculus GN=Ncam1 PE=1 SV=3 - [NCAM1_MOUSE]|Neural cell adhesion molecule 1 OS=Mus musculus GN=Ncam1 PE=1 SV=2 - [E9QB01_MOUSE]|Neural cell adhesion molecule 1 (Fragment) OS=Mus musculus G…	E9Q589;A0A0A6YY47;P13595;E9QB01;A0A0A6YY91;A0A0A6YWU2	NISSEEK	6	N-Term(TMT10); N1(HexNA); K7(TMT10)	N1(HexNAc): 100	HCD	1	1864.63	id=HexNAc2.Hex9_N-Glycan	0.7	11	10.4713	28157	26046.3	32081.7	32839.3	16504.9	14464.7	-0.2603	0.0938	0.8075	0.0156	0	0	150	3	489.937	1467.8	1.2	55.01	12397	12397	MS2	1966-04-01	20180116_Lumos_RSLC3_Stadlmann_Penninger_IMBA_mESC_TMT_PNGaseF_HILIC_17.raw
Neural cell adhesion molecule 1 OS=Mus musculus GN=Ncam1 PE=1 SV=1 - [E9Q589_MOUSE]|Neural cell adhesion molecule 1 OS=Mus musculus GN=Ncam1 PE=1 SV=1 - [A0A0A6YY47_MOUSE]|Neural cell adhesion molecule 1 OS=Mus musculus GN=Ncam1 PE=1 SV=3 - [NCAM1_MOUSE]|Neural cell adhesion molecule 1 OS=Mus musculus GN=Ncam1 PE=1 SV=2 - [E9QB01_MOUSE]|Neural cell adhesion molecule 1 (Fragment) OS=Mus musculus G…	E9Q589;A0A0A6YY47;P13595;E9QB01;A0A0A6YY91;A0A0A6YWU2	NISSEEK	6	N-Term(TMT10); N1(HexNA); K7(TMT10)	N1(HexNAc): 100	HCD	1	1914.71	id=HexNAc4.Hex4.dHex1.NeuNAc1+17amu_N-Glycan	0.88	11	10.4844	19717.4	19844.3	12973.4	13628.5	2955.5	1935.7	0.5726	0.0266	3.0158	0.017	0	0	150	3	489.934	1467.79	-3.98	55.75	12622	12622	MS2	1966-04-01	20180116_Lumos_RSLC3_Stadlmann_Penninger_IMBA_mESC_TMT_PNGaseF_HILIC_17.raw
Neural cell adhesion molecule 1 OS=Mus musculus GN=Ncam1 PE=1 SV=1 - [E9Q589_MOUSE]|Neural cell adhesion molecule 1 OS=Mus musculus GN=Ncam1 PE=1 SV=1 - [A0A0A6YY47_MOUSE]|Neural cell adhesion molecule 1 OS=Mus musculus GN=Ncam1 PE=1 SV=3 - [NCAM1_MOUSE]|Neural cell adhesion molecule 1 OS=Mus musculus GN=Ncam1 PE=1 SV=2 - [E9QB01_MOUSE]|Neural cell adhesion molecule 1 (Fragment) OS=Mus musculus G…	E9Q589;A0A0A6YY47;P13595;E9QB01;A0A0A6YY91;A0A0A6YWU2	NISSEEK	6	N-Term(TMT10); N1(HexNA); K7(TMT10)	N1(HexNAc): 100	HCD	1	1955.72	id=HexNAc5.Hex4.dHex2_N-Glycan	0.81	14	5.06697	44418.7	42249	24681.7	27356.1	1380.95	1381.18	0.7359	0.0112	4.9716	0.0165	0	0	150	3	489.938	1467.8	2.71	55.8	12637	12637	MS2	1966-04-01	20180116_Lumos_RSLC3_Stadlmann_Penninger_IMBA_mESC_TMT_PNGaseF_HILIC_17.raw
Neural cell adhesion molecule 1 OS=Mus musculus GN=Ncam1 PE=1 SV=1 - [E9Q589_MOUSE]|Neural cell adhesion molecule 1 OS=Mus musculus GN=Ncam1 PE=1 SV=1 - [A0A0A6YY47_MOUSE]|Neural cell adhesion molecule 1 OS=Mus musculus GN=Ncam1 PE=1 SV=3 - [NCAM1_MOUSE]|Neural cell adhesion molecule 1 OS=Mus musculus GN=Ncam1 PE=1 SV=2 - [E9QB01_MOUSE]|Neural cell adhesion molecule 1 (Fragment) OS=Mus musculus G…	E9Q589;A0A0A6YY47;P13595;E9QB01;A0A0A6YY91;A0A0A6YWU2	NISSEEK	6	N-Term(TMT10); N1(HexNA); K7(TMT10)	N1(HexNAc): 100	HCD	1	1971.73	id=HexNAc5.Hex4.NeuNAc1+17amu_O-Glycan ; id=HexNAc5.Hex4.NeuNAc1+17amu_N-Glycan	0.94	13	7.01033	31083.8	32134	24067	24509.8	3400.73	2027.59	0.3801	0.0227	3.5418	0.0013	0	0	150	3	489.933	1467.79	-6.12	57.59	13180	13180	MS2	1966-04-01	20180116_Lumos_RSLC3_Stadlmann_Penninger_IMBA_mESC_TMT_PNGaseF_HILIC_17.raw
Neural cell adhesion molecule 1 OS=Mus musculus GN=Ncam1 PE=1 SV=1 - [E9Q589_MOUSE]|Neural cell adhesion molecule 1 OS=Mus musculus GN=Ncam1 PE=1 SV=1 - [A0A0A6YY47_MOUSE]|Neural cell adhesion molecule 1 OS=Mus musculus GN=Ncam1 PE=1 SV=3 - [NCAM1_MOUSE]|Neural cell adhesion molecule 1 OS=Mus musculus GN=Ncam1 PE=1 SV=2 - [E9QB01_MOUSE]|Neural cell adhesion molecule 1 (Fragment) OS=Mus musculus G…	E9Q589;A0A0A6YY47;P13595;E9QB01;A0A0A6YY91;A0A0A6YWU2	NISSEEK	6	N-Term(TMT10); N1(HexNA); K7(TMT10)	N1(HexNAc): 100	HCD	1	1971.73	id=HexNAc5.Hex4.NeuNAc1+17amu_O-Glycan ; id=HexNAc5.Hex4.NeuNAc1+17amu_N-Glycan	0.89	11	10.6891	37209.6	40073.7	23483.9	25711.8	1584.68	1635.56	0.6516	0.0192	4.5849	0.0246	0	2	150	3	489.934	1467.79	-4.62	56.09	12723	12723	MS2	1966-06-01	20180116_Lumos_RSLC3_Stadlmann_Penninger_IMBA_mESC_TMT_PNGaseF_HILIC_17.raw
Neural cell adhesion molecule 1 OS=Mus musculus GN=Ncam1 PE=1 SV=1 - [E9Q589_MOUSE]|Neural cell adhesion molecule 1 OS=Mus musculus GN=Ncam1 PE=1 SV=1 - [A0A0A6YY47_MOUSE]|Neural cell adhesion molecule 1 OS=Mus musculus GN=Ncam1 PE=1 SV=3 - [NCAM1_MOUSE]|Neural cell adhesion molecule 1 OS=Mus musculus GN=Ncam1 PE=1 SV=2 - [E9QB01_MOUSE]|Neural cell adhesion molecule 1 (Fragment) OS=Mus musculus G…	E9Q589;A0A0A6YY47;P13595;E9QB01;A0A0A6YY91;A0A0A6YWU2	NISSEEK	6	N-Term(TMT10); N1(HexNA); K7(TMT10)	N1(HexNAc): 100	HCD	1	1996.75	id=HexNAc6.Hex3.dHex2_N-Glycan	0.87	19	1.66659	22005.9	22254.4	14180.4	14670.2	3976.19	2917.23	0.6174	0.0053	2.6827	0.0129	0	0	150	3	489.938	1467.8	3.5	56.45	12976	12976	MS2	1966-06-01	20180116_Lumos_RSLC3_Stadlmann_Penninger_IMBA_mESC_TMT_PNGaseF_HILIC_16.raw
Neural cell adhesion molecule 1 OS=Mus musculus GN=Ncam1 PE=1 SV=1 - [E9Q589_MOUSE]|Neural cell adhesion molecule 1 OS=Mus musculus GN=Ncam1 PE=1 SV=1 - [A0A0A6YY47_MOUSE]|Neural cell adhesion molecule 1 OS=Mus musculus GN=Ncam1 PE=1 SV=3 - [NCAM1_MOUSE]|Neural cell adhesion molecule 1 OS=Mus musculus GN=Ncam1 PE=1 SV=2 - [E9QB01_MOUSE]|Neural cell adhesion molecule 1 (Fragment) OS=Mus musculus G…	E9Q589;A0A0A6YY47;P13595;E9QB01;A0A0A6YY91;A0A0A6YWU2	NISSEEK	6	N-Term(TMT10); N1(HexNA); K7(TMT10)	N1(HexNAc): 100	HCD	1	2100.76	id=HexNAc5.Hex4.dHex1.NeuNAc1_N-Glycan ; id=HexNAc5.Hex3.NeuNAc2+17amu_O-Glycan	0.86	14	5.03599	32165.1	29086.2	22548	22135.8	4151.04	3536.34	0.455	0.1118	2.9942	0.0303	0	7	150	3	489.937	1467.8	0.94	71.08	17230	17230	MS2	1966-04-01	20180116_Lumos_RSLC3_Stadlmann_Penninger_IMBA_mESC_TMT_PNGaseF_HILIC_17.raw
Neural cell adhesion molecule 1 OS=Mus musculus GN=Ncam1 PE=1 SV=1 - [E9Q589_MOUSE]|Neural cell adhesion molecule 1 OS=Mus musculus GN=Ncam1 PE=1 SV=1 - [A0A0A6YY47_MOUSE]|Neural cell adhesion molecule 1 OS=Mus musculus GN=Ncam1 PE=1 SV=3 - [NCAM1_MOUSE]|Neural cell adhesion molecule 1 OS=Mus musculus GN=Ncam1 PE=1 SV=2 - [E9QB01_MOUSE]|Neural cell adhesion molecule 1 (Fragment) OS=Mus musculus G…	E9Q589;A0A0A6YY47;P13595;E9QB01;A0A0A6YY91;A0A0A6YWU2	NISSEEK	6	N-Term(TMT10); N1(HexNA); K7(TMT10)	N1(HexNAc): 100	HCD	1	2117.78	id=HexNAc5.Hex5.dHex2_N-Glycan ; id=HexNAc5.Hex4.dHex1.NeuNAc1+17amu_N-Glycan	0.93	15	3.55317	28537	25062	19330.3	19795.4	1732.65	1298.22	0.4541	0.1447	4.1444	0.0407	0	0	150	3	489.936	1467.79	-1.59	55.01	12400	12400	MS2	1966-04-01	20180116_Lumos_RSLC3_Stadlmann_Penninger_IMBA_mESC_TMT_PNGaseF_HILIC_17.raw
Neural cell adhesion molecule 1 OS=Mus musculus GN=Ncam1 PE=1 SV=1 - [E9Q589_MOUSE]|Neural cell adhesion molecule 1 OS=Mus musculus GN=Ncam1 PE=1 SV=1 - [A0A0A6YY47_MOUSE]|Neural cell adhesion molecule 1 OS=Mus musculus GN=Ncam1 PE=1 SV=3 - [NCAM1_MOUSE]|Neural cell adhesion molecule 1 OS=Mus musculus GN=Ncam1 PE=1 SV=2 - [E9QB01_MOUSE]|Neural cell adhesion molecule 1 (Fragment) OS=Mus musculus G…	E9Q589;A0A0A6YY47;P13595;E9QB01;A0A0A6YY91;A0A0A6YWU2	NISSEEK	6	N-Term(TMT10); N1(HexNA); K7(TMT10)	N1(HexNAc): 99.85	HCD	1	2117.79	id=HexNAc5.Hex4.dHex1.NeuNAc1+17amu_N-Glycan	0.82	17	2.78981	16662.2	14864.8	11873.7	14710.4	100	1334.32	0.246	0.2998	4.4582	0.0083	0	0	150	3	489.933	1467.79	-6	54.99	12241	12241	MS2	1966-04-01	20180116_Lumos_RSLC3_Stadlmann_Penninger_IMBA_mESC_TMT_PNGaseF_HILIC_18.raw
Neural cell adhesion molecule 1 OS=Mus musculus GN=Ncam1 PE=1 SV=1 - [E9Q589_MOUSE]|Neural cell adhesion molecule 1 OS=Mus musculus GN=Ncam1 PE=1 SV=1 - [A0A0A6YY47_MOUSE]|Neural cell adhesion molecule 1 OS=Mus musculus GN=Ncam1 PE=1 SV=3 - [NCAM1_MOUSE]|Neural cell adhesion molecule 1 OS=Mus musculus GN=Ncam1 PE=1 SV=2 - [E9QB01_MOUSE]|Neural cell adhesion molecule 1 (Fragment) OS=Mus musculus G…	E9Q589;A0A0A6YY47;P13595;E9QB01;A0A0A6YY91;A0A0A6YWU2	NISSEEK	6	N-Term(TMT10); N1(HexNA); K7(TMT10)	N1(HexNAc): 100	HCD	1	2133.77	id=HexNAc5.Hex6.dHex1_N-Glycan ; id=HexNAc5.Hex5.NeuNAc1+17amu_N-Glycan	0.78	12	7.97888	26349.8	26174.1	17238	17917.7	1418.63	1112.5	0.5792	0.0173	4.3751	0.0003	0	0	150	3	489.936	1467.79	-0.79	56.98	12994	12994	MS2	1966-04-01	20180116_Lumos_RSLC3_Stadlmann_Penninger_IMBA_mESC_TMT_PNGaseF_HILIC_17.raw
Neural cell adhesion molecule 1 OS=Mus musculus GN=Ncam1 PE=1 SV=1 - [E9Q589_MOUSE]|Neural cell adhesion molecule 1 OS=Mus musculus GN=Ncam1 PE=1 SV=1 - [A0A0A6YY47_MOUSE]|Neural cell adhesion molecule 1 OS=Mus musculus GN=Ncam1 PE=1 SV=3 - [NCAM1_MOUSE]|Neural cell adhesion molecule 1 OS=Mus musculus GN=Ncam1 PE=1 SV=2 - [E9QB01_MOUSE]|Neural cell adhesion molecule 1 (Fragment) OS=Mus musculus G…	E9Q589;A0A0A6YY47;P13595;E9QB01;A0A0A6YY91;A0A0A6YWU2	NISSEEK	6	N-Term(TMT10); N1(HexNA); K7(TMT10)	N1(HexNAc): 99.82	HCD	1	2158.8	id=HexNAc6.Hex4.dHex2_N-Glycan	0.78	11	10.8023	25638	20356.8	11367.9	13601.3	100	1282.6	0.8813	0.1173	5.056	0.0636	0	2	150	3	489.937	1467.8	2.19	56.75	12922	12922	MS2	1966-04-01	20180116_Lumos_RSLC3_Stadlmann_Penninger_IMBA_mESC_TMT_PNGaseF_HILIC_17.raw
Neural cell adhesion molecule 1 OS=Mus musculus GN=Ncam1 PE=1 SV=1 - [E9Q589_MOUSE]|Neural cell adhesion molecule 1 OS=Mus musculus GN=Ncam1 PE=1 SV=1 - [A0A0A6YY47_MOUSE]|Neural cell adhesion molecule 1 OS=Mus musculus GN=Ncam1 PE=1 SV=3 - [NCAM1_MOUSE]|Neural cell adhesion molecule 1 OS=Mus musculus GN=Ncam1 PE=1 SV=2 - [E9QB01_MOUSE]|Neural cell adhesion molecule 1 (Fragment) OS=Mus musculus G…	E9Q589;A0A0A6YY47;P13595;E9QB01;A0A0A6YY91;A0A0A6YWU2	NISSEEK	6	N-Term(TMT10); S4(HexNA); K7(TMT10)	N1(HexNAc): 99.78	HCD	1	2221.8	id=HexNAc4.Hex5.NeuNAc2+17amu_N-Glycan	0.76	11	8.72779	8863.3	8835.82	4889.42	4677.32	1774.21	781.602	0.8876	0.0149	2.7918	0.0415	0	0	150	3	489.937	1467.8	1.67	69.96	16692	16692	MS2	1966-06-01	20180116_Lumos_RSLC3_Stadlmann_Penninger_IMBA_mESC_TMT_PNGaseF_HILIC_18.raw
Neural cell adhesion molecule 1 OS=Mus musculus GN=Ncam1 PE=1 SV=1 - [E9Q589_MOUSE]|Neural cell adhesion molecule 1 OS=Mus musculus GN=Ncam1 PE=1 SV=1 - [A0A0A6YY47_MOUSE]|Neural cell adhesion molecule 1 OS=Mus musculus GN=Ncam1 PE=1 SV=3 - [NCAM1_MOUSE]|Neural cell adhesion molecule 1 OS=Mus musculus GN=Ncam1 PE=1 SV=2 - [E9QB01_MOUSE]|Neural cell adhesion molecule 1 (Fragment) OS=Mus musculus G…	E9Q589;A0A0A6YY47;P13595;E9QB01;A0A0A6YY91;A0A0A6YWU2	NISSEEK	6	N-Term(TMT10); N1(HexNA); K7(TMT10)	N1(HexNAc): 99.84	HCD	1	2263.83	id=HexNAc5.Hex5.dHex3_N-Glycan ; id=HexNAc5.Hex4.dHex2.NeuNAc1+17amu_N-Glycan	0.82	13	6.19305	33635.3	31029.4	24853.1	29700	100	100	0.2453	0.2444	8.3368	0.0257	0	1	150	3	489.937	1467.8	1.53	55.09	12271	12271	MS2	1966-04-01	20180116_Lumos_RSLC3_Stadlmann_Penninger_IMBA_mESC_TMT_PNGaseF_HILIC_18.raw
Neural cell adhesion molecule 1 OS=Mus musculus GN=Ncam1 PE=1 SV=1 - [E9Q589_MOUSE]|Neural cell adhesion molecule 1 OS=Mus musculus GN=Ncam1 PE=1 SV=1 - [A0A0A6YY47_MOUSE]|Neural cell adhesion molecule 1 OS=Mus musculus GN=Ncam1 PE=1 SV=3 - [NCAM1_MOUSE]|Neural cell adhesion molecule 1 OS=Mus musculus GN=Ncam1 PE=1 SV=2 - [E9QB01_MOUSE]|Neural cell adhesion molecule 1 (Fragment) OS=Mus musculus G…	E9Q589;A0A0A6YY47;P13595;E9QB01;A0A0A6YY91;A0A0A6YWU2	NISSEEK	6	N-Term(TMT10); N1(HexNA); K7(TMT10)	N1(HexNAc): 100	HCD	1	2263.85	id=HexNAc5.Hex4.dHex2.NeuNAc1+17amu_N-Glycan	0.73	10	10.4828	9940.27	8617.66	6543.63	4838.28	1034.96	1099.03	0.7053	0.0865	3.1204	0.0507	0	8	150	3	489.935	1467.79	-2.12	55.11	12431	12431	MS2	1966-04-01	20180116_Lumos_RSLC3_Stadlmann_Penninger_IMBA_mESC_TMT_PNGaseF_HILIC_17.raw
Neural cell adhesion molecule 1 OS=Mus musculus GN=Ncam1 PE=1 SV=1 - [E9Q589_MOUSE]|Neural cell adhesion molecule 1 OS=Mus musculus GN=Ncam1 PE=1 SV=1 - [A0A0A6YY47_MOUSE]|Neural cell adhesion molecule 1 OS=Mus musculus GN=Ncam1 PE=1 SV=3 - [NCAM1_MOUSE]|Neural cell adhesion molecule 1 OS=Mus musculus GN=Ncam1 PE=1 SV=2 - [E9QB01_MOUSE]|Neural cell adhesion molecule 1 (Fragment) OS=Mus musculus G…	E9Q589;A0A0A6YY47;P13595;E9QB01;A0A0A6YY91;A0A0A6YWU2	NISSEEK	6	N-Term(TMT10); N1(HexNA); K7(TMT10)	N1(HexNAc): 100	HCD	1	2279.84	id=HexNAc5.Hex5.dHex1.NeuNAc1+17amu_N-Glycan	0.84	15	3.85411	25440.9	23312.4	9280.42	13007.7	783.446	100	1.1292	0.0427	5.7862	0.0168	0	0	150	3	489.935	1467.79	-2.82	55.93	12521	12521	MS2	1966-04-01	20180116_Lumos_RSLC3_Stadlmann_Penninger_IMBA_mESC_TMT_PNGaseF_HILIC_18.raw
Disintegrin and metalloproteinase domain-containing protein 9 OS=Mus musculus GN=Adam9 PE=1 SV=1 - [E9Q638_MOUSE]|Disintegrin and metalloproteinase domain-containing protein 9 OS=Mus musculus GN=Adam9 PE=1 SV=2 - [ADAM9_MOUSE]|Disintegrin and metalloproteinase domain-containing protein 9 OS=Mus musculus GN=Adam9 PE=4 SV=1 - [A0A140LHU0_MOUSE]	E9Q638;Q61072;A0A140LHU0	NFSSCSAEDFEK	3	N-Term(TMT10); N1(HexNA); C5(Carbamidomethyl); K12(TMT10)	N1(HexNAc): 100	HCD	1	1378.48	id=HexNAc2.Hex6_N-Glycan	1.08	50	0.000589828	118897	114355	61230.4	63769	13914.7	13863.6	0.9	0.0066	3.0699	0.0141	0	7	150	3	694.662	2081.97	-0.71	99.75	25742	25742	MS2	8/126	20180116_Lumos_RSLC3_Stadlmann_Penninger_IMBA_mESC_TMT_PNGaseF_HILIC_16.raw
Disintegrin and metalloproteinase domain-containing protein 9 OS=Mus musculus GN=Adam9 PE=1 SV=1 - [E9Q638_MOUSE]|Disintegrin and metalloproteinase domain-containing protein 9 OS=Mus musculus GN=Adam9 PE=1 SV=2 - [ADAM9_MOUSE]|Disintegrin and metalloproteinase domain-containing protein 9 OS=Mus musculus GN=Adam9 PE=4 SV=1 - [A0A140LHU0_MOUSE]	E9Q638;Q61072;A0A140LHU0	NFSSCSAEDFEK	3	N-Term(TMT10); C5(Carbamidomethyl); S6(HexNA); K12(TMT10)	N1(HexNAc): 100	HCD	1	1702.58	id=HexNAc2.Hex8_N-Glycan	0.94	23	0.237738	79970.4	78945.1	41555.6	43468.4	11253	12273.2	0.9023	0.0035	2.7559	0.0001	0	30	150	3	694.659	2081.96	-5.19	98.45	25360	25360	MS2	8/126	20180116_Lumos_RSLC3_Stadlmann_Penninger_IMBA_mESC_TMT_PNGaseF_HILIC_17.raw
Disintegrin and metalloproteinase domain-containing protein 9 OS=Mus musculus GN=Adam9 PE=1 SV=1 - [E9Q638_MOUSE]|Disintegrin and metalloproteinase domain-containing protein 9 OS=Mus musculus GN=Adam9 PE=1 SV=2 - [ADAM9_MOUSE]|Disintegrin and metalloproteinase domain-containing protein 9 OS=Mus musculus GN=Adam9 PE=4 SV=1 - [A0A140LHU0_MOUSE]	E9Q638;Q61072;A0A140LHU0	NFSSCSAEDFEK	3	N-Term(TMT10); N1(HexNA); C5(Carbamidomethyl); K12(TMT10)	N1(HexNAc): 100	HCD	1	1719.61	id=HexNAc2.Hex8+17amu_N-Glycan	0.92	36	0.0127214	44944.9	42766	24032.3	26114	11593.9	9034.22	0.8066	0.0064	2.0881	0.0028	0	12	150	3	694.661	2081.97	-2.52	98.43	25354	25354	MS2	7/126	20180116_Lumos_RSLC3_Stadlmann_Penninger_IMBA_mESC_TMT_PNGaseF_HILIC_17.raw
Protein Arid2 OS=Mus musculus GN=Arid2 PE=1 SV=1 - [E9Q7E2_MOUSE]	E9Q7E2	QQHPPTYMQSVAPQNTPMPPSPAVQVQGQPSSSQPSPVSASSQHADPVR	1	N-Term(TMT10); N15(Deamidated)	N15(Deamidated): 100	HCD	1				53	0.00606074	6094.77	4712.55	7705.09	7528.13	6498.16	4633.88	-0.4952	0.1878	-0.0427	0.9025	0	0	150	4	1344.66	5375.62	3.25	105.48	27332	27332	MS2	25/560	20180116_Lumos_RSLC3_Stadlmann_Penninger_IMBA_mESC_TMT_PNGaseF_HILIC_15.raw
Protein Tsc22d2 OS=Mus musculus GN=Tsc22d2 PE=1 SV=1 - [E9Q7M2_MOUSE]|MCG8104 OS=Mus musculus GN=Tsc22d2 PE=1 SV=1 - [A0A0G2JFZ4_MOUSE]	E9Q7M2;A0A0G2JFZ4	SLSNNDQLSQLPAQQANPGSTSQQQAMIAQPPQPTQPPQQPNVSSA	2	N-Term(TMT10); N17(Deamidated)	N17(Deamidated): 100	HCD	1				46	0.0261613	6214.46	5084.58	7879.62	5985.59	6526.01	4737.72	-0.2953	0.3868	0.0045	0.9884	0	30	150	4	1260.63	5039.48	4.59	138.46	35806	35806	MS2	13/524	20180116_Lumos_RSLC3_Stadlmann_Penninger_IMBA_mESC_TMT_PNGaseF_HILIC_17.raw
Protein Tsc22d2 OS=Mus musculus GN=Tsc22d2 PE=1 SV=1 - [E9Q7M2_MOUSE]|MCG8104 OS=Mus musculus GN=Tsc22d2 PE=1 SV=1 - [A0A0G2JFZ4_MOUSE]	E9Q7M2;A0A0G2JFZ4	SLSNNDQLSQLPAQQANPGSTSQQQAMIAQPPQPTQPPQQPNVSSA	2	N-Term(TMT10); N17(Deamidated); M27(Oxidation)	N17(Deamidated): 100; M27(Oxidation): 100	HCD	1				39	0.136946	6721	6257.23	7424.5	6951.02	6039.31	5056.54	-0.1475	0.1696	0.2261	0.2729	0	6	150	4	1264.63	5055.49	6.74	131.59	34038	34038	MS2	19/524	20180116_Lumos_RSLC3_Stadlmann_Penninger_IMBA_mESC_TMT_PNGaseF_HILIC_17.raw
Protein Tsc22d2 OS=Mus musculus GN=Tsc22d2 PE=1 SV=1 - [E9Q7M2_MOUSE]|MCG8104 OS=Mus musculus GN=Tsc22d2 PE=1 SV=1 - [A0A0G2JFZ4_MOUSE]	E9Q7M2;A0A0G2JFZ4	SLSNNDQLSQLPAQQANPGSTSQQQAMIAQPPQPTQPPQQPNVSSA	2	N-Term(TMT10); M27(Oxidation)	M27(Oxidation): 100	HCD	1				39	0.144532	100	100	100	100	100	5821.13	0	#DIV/0!	-4.8878	0.5	0	10	150	4	1264.37	5054.48	1.07	131.68	34062	34062	MS2	10/524	20180116_Lumos_RSLC3_Stadlmann_Penninger_IMBA_mESC_TMT_PNGaseF_HILIC_17.raw
Protein Tsc22d2 OS=Mus musculus GN=Tsc22d2 PE=1 SV=1 - [E9Q7M2_MOUSE]|MCG8104 OS=Mus musculus GN=Tsc22d2 PE=1 SV=1 - [A0A0G2JFZ4_MOUSE]	E9Q7M2;A0A0G2JFZ4	SLSNNDQLSQLPAQQANPGSTSQQQAMIAQPPQPTQPPQQPNVSSA	2	N-Term(TMT10); N17(Deamidated); M27(Oxidation)	N17(Deamidated): 100; M27(Oxidation): 100	HCD	1				38	0.151633	5235.79	5855.41	6549.08	7340.94	4037.47	5139.1	-0.3246	0.1153	0.2734	0.2999	0	5	150	4	1264.63	5055.48	5	138.99	35944	35944	MS2	8/524	20180116_Lumos_RSLC3_Stadlmann_Penninger_IMBA_mESC_TMT_PNGaseF_HILIC_17.raw
Protein Tsc22d2 OS=Mus musculus GN=Tsc22d2 PE=1 SV=1 - [E9Q7M2_MOUSE]|MCG8104 OS=Mus musculus GN=Tsc22d2 PE=1 SV=1 - [A0A0G2JFZ4_MOUSE]	E9Q7M2;A0A0G2JFZ4	SLSNNDQLSQLPAQQANPGSTSQQQAMIAQPPQPTQPPQQPNVSSA	2	N-Term(TMT10); M27(Oxidation)	M27(Oxidation): 100	HCD	1				36	0.257439	5729.36	5399.49	5425.68	7801.99	5731.17	5244.31	-0.2493	0.538	0.02	0.8215	0		150	4	1264.38	5054.48	2.32	131.96	34135	34135	MS2	7/524	20180116_Lumos_RSLC3_Stadlmann_Penninger_IMBA_mESC_TMT_PNGaseF_HILIC_17.raw
Protein Tsc22d2 OS=Mus musculus GN=Tsc22d2 PE=1 SV=1 - [E9Q7M2_MOUSE]|MCG8104 OS=Mus musculus GN=Tsc22d2 PE=1 SV=1 - [A0A0G2JFZ4_MOUSE]	E9Q7M2;A0A0G2JFZ4	SLSNNDQLSQLPAQQANPGSTSQQQAMIAQPPQPTQPPQQPNVSSA	2	N-Term(TMT10); N17(Deamidated)	N17(Deamidated): 100	HCD	1				34	0.386622	5626.01	5647.25	6340.41	5857.11	4475.62	4834.43	-0.1137	0.3062	0.276	0.1141	0	75	150	4	1260.62	5039.46	0.13	141.08	36463	36463	MS2	10/524	20180116_Lumos_RSLC3_Stadlmann_Penninger_IMBA_mESC_TMT_PNGaseF_HILIC_17.raw
Protein Tsc22d2 OS=Mus musculus GN=Tsc22d2 PE=1 SV=1 - [E9Q7M2_MOUSE]|MCG8104 OS=Mus musculus GN=Tsc22d2 PE=1 SV=1 - [A0A0G2JFZ4_MOUSE]	E9Q7M2;A0A0G2JFZ4	SLSNNDQLSQLPAQQANPGSTSQQQAMIAQPPQPTQPPQQPNVSSA	2	N-Term(TMT10); N17(Deamidated); N42(Deamidated)	N17(Deamidated): 100; N42(Deamidated): 100	HCD	1				33	0.4659	4273.67	5157.94	4627.86	5799.91	4389.86	4217.92	-0.1449	0.572	0.1319	0.5196	0	6	150	4	1260.87	5040.46	3.88	141.74	36629	36629	MS2	12/524	20180116_Lumos_RSLC3_Stadlmann_Penninger_IMBA_mESC_TMT_PNGaseF_HILIC_17.raw
Protein Tsc22d2 OS=Mus musculus GN=Tsc22d2 PE=1 SV=1 - [E9Q7M2_MOUSE]|MCG8104 OS=Mus musculus GN=Tsc22d2 PE=1 SV=1 - [A0A0G2JFZ4_MOUSE]	E9Q7M2;A0A0G2JFZ4	SLSNNDQLSQLPAQQANPGSTSQQQAMIAQPPQPTQPPQQPNVSSA	2	N-Term(TMT10); N17(Deamidated)	N17(Deamidated): 100	HCD	1				33	0.532217	4920.12	5506.05	6612.07	7387.52	4972.52	4546.67	-0.4252	0.0743	0.1313	0.3472	0	51	150	5	1008.7	5039.49	5.06	138.6	35838	35838	MS2	7/524	20180116_Lumos_RSLC3_Stadlmann_Penninger_IMBA_mESC_TMT_PNGaseF_HILIC_17.raw
Protein Tsc22d2 OS=Mus musculus GN=Tsc22d2 PE=1 SV=1 - [E9Q7M2_MOUSE]|MCG8104 OS=Mus musculus GN=Tsc22d2 PE=1 SV=1 - [A0A0G2JFZ4_MOUSE]	E9Q7M2;A0A0G2JFZ4	SLSNNDQLSQLPAQQANPGSTSQQQAMIAQPPQPTQPPQQPNVSSA	2	N-Term(TMT10); N17(Deamidated); N42(Deamidated)	N17(Deamidated): 100; N42(Deamidated): 100	HCD	1				30	1.03475	3580.43	3121.6	4261.93	4176.12	4026.69	2240.79	-0.3323	0.1543	0.0967	0.8491	0	0	150	4	1260.87	5040.48	6.5	140.84	37202	37202	MS2	7/524	20180116_Lumos_RSLC3_Stadlmann_Penninger_IMBA_mESC_TMT_PNGaseF_HILIC_16.raw
Protein Tsc22d2 OS=Mus musculus GN=Tsc22d2 PE=1 SV=1 - [E9Q7M2_MOUSE]|MCG8104 OS=Mus musculus GN=Tsc22d2 PE=1 SV=1 - [A0A0G2JFZ4_MOUSE]	E9Q7M2;A0A0G2JFZ4	SLSNNDQLSQLPAQQANPGSTSQQQAMIAQPPQPTQPPQQPNVSSA	2	N-Term(TMT10); N17(Deamidated); N42(Deamidated)	N17(Deamidated): 100; N42(Deamidated): 100	HCD	1				28	1.72761	5005.84	3936.48	3469.39	3978.98	3698.17	3923.65	0.2637	0.3746	0.2305	0.4274	0	0	150	4	1260.87	5040.46	4.08	140.47	36311	36311	MS2	7/524	20180116_Lumos_RSLC3_Stadlmann_Penninger_IMBA_mESC_TMT_PNGaseF_HILIC_17.raw
Protein Tsc22d2 OS=Mus musculus GN=Tsc22d2 PE=1 SV=1 - [E9Q7M2_MOUSE]|MCG8104 OS=Mus musculus GN=Tsc22d2 PE=1 SV=1 - [A0A0G2JFZ4_MOUSE]	E9Q7M2;A0A0G2JFZ4	SLSNNDQLSQLPAQQANPGSTSQQQAMIAQPPQPTQPPQQPNVSSA	2	N-Term(TMT10); N17(Deamidated)	N17(Deamidated): 100	HCD	1				26	2.45219	3863.22	4254.3	4160.99	6361.93	5628.6	3939.31	-0.3744	0.4682	-0.2372	0.5453	0	0	150	4	1260.63	5039.49	6.53	139.13	36797	36797	MS2	12/524	20180116_Lumos_RSLC3_Stadlmann_Penninger_IMBA_mESC_TMT_PNGaseF_HILIC_16.raw
Protein Tsc22d2 OS=Mus musculus GN=Tsc22d2 PE=1 SV=1 - [E9Q7M2_MOUSE]|MCG8104 OS=Mus musculus GN=Tsc22d2 PE=1 SV=1 - [A0A0G2JFZ4_MOUSE]	E9Q7M2;A0A0G2JFZ4	SLSNNDQLSQLPAQQANPGSTSQQQAMIAQPPQPTQPPQQPNVSSA	2	N-Term(TMT10); N17(Deamidated); N42(Deamidated)	N17(Deamidated): 100; N42(Deamidated): 100	HCD	1				24	3.58955	6073.23	5504.75	5989.08	5691.12	3808.51	5060.28	-0.0127	0.8921	0.3846	0.2396	0	26	150	4	1260.87	5040.46	2.72	141.47	37365	37365	MS2	11/524	20180116_Lumos_RSLC3_Stadlmann_Penninger_IMBA_mESC_TMT_PNGaseF_HILIC_16.raw
Protein Tsc22d2 OS=Mus musculus GN=Tsc22d2 PE=1 SV=1 - [E9Q7M2_MOUSE]|MCG8104 OS=Mus musculus GN=Tsc22d2 PE=1 SV=1 - [A0A0G2JFZ4_MOUSE]	E9Q7M2;A0A0G2JFZ4	SLSNNDQLSQLPAQQANPGSTSQQQAMIAQPPQPTQPPQQPNVSSA	2	N-Term(TMT10); N17(Deamidated)	N17(Deamidated): 100	HCD	1				22	6.69907	4928.71	4627.39	5728.98	6757.16	6182.79	3895.71	-0.3858	0.1929	-0.0768	0.8573	0	30	150	4	1260.63	5039.5	7.4	138.81	36715	36715	MS2	6/524	20180116_Lumos_RSLC3_Stadlmann_Penninger_IMBA_mESC_TMT_PNGaseF_HILIC_16.raw
Protein Tsc22d2 OS=Mus musculus GN=Tsc22d2 PE=1 SV=1 - [E9Q7M2_MOUSE]|MCG8104 OS=Mus musculus GN=Tsc22d2 PE=1 SV=1 - [A0A0G2JFZ4_MOUSE]	E9Q7M2;A0A0G2JFZ4	SLSNNDQLSQLPAQQANPGSTSQQQAMIAQPPQPTQPPQQPNVSSA	2	N-Term(TMT10)		HCD	1				22	7.00523	4613.28	3476.93	5955.81	6493.32	5766.34	4065.38	-0.6218	0.117	-0.2813	0.4953	0	100	150	4	1260.37	5038.46	-3.33	138.79	36708	36708	MS2	6/524	20180116_Lumos_RSLC3_Stadlmann_Penninger_IMBA_mESC_TMT_PNGaseF_HILIC_16.raw
Protein Tsc22d2 OS=Mus musculus GN=Tsc22d2 PE=1 SV=1 - [E9Q7M2_MOUSE]|MCG8104 OS=Mus musculus GN=Tsc22d2 PE=1 SV=1 - [A0A0G2JFZ4_MOUSE]	E9Q7M2;A0A0G2JFZ4	SLSNNDQLSQLPAQQANPGSTSQQQAMIAQPPQPTQPPQQPNVSSA	2	N-Term(TMT10); N17(Deamidated); N42(Deamidated)	N17(Deamidated): 100; N42(Deamidated): 100	HCD	1				21	7.54508	5478.49	5859.01	4747.27	6577.47	4801.94	3776.49	0.0016	0.9956	0.4023	0.1953	0	17	150	4	1260.88	5040.49	8.15	138.36	35783	35783	MS2	8/524	20180116_Lumos_RSLC3_Stadlmann_Penninger_IMBA_mESC_TMT_PNGaseF_HILIC_17.raw
Protein Tsc22d2 OS=Mus musculus GN=Tsc22d2 PE=1 SV=1 - [E9Q7M2_MOUSE]|MCG8104 OS=Mus musculus GN=Tsc22d2 PE=1 SV=1 - [A0A0G2JFZ4_MOUSE]	E9Q7M2;A0A0G2JFZ4	SLSNNDQLSQLPAQQANPGSTSQQQAMIAQPPQPTQPPQQPNVSSA	2	N-Term(TMT10); N17(Deamidated); M27(Oxidation); N42(Deamidated)	N17(Deamidated): 100; M27(Oxidation): 100; N42(Deamidated): 100	HCD	1				20	10.8818	4941.67	4691.63	5654.57	6012.71	4850.87	4234.11	-0.2764	0.0532	0.0845	0.5323	0	17	150	4	1264.87	5056.47	6.52	133.7	35312	35312	MS2	8/524	20180116_Lumos_RSLC3_Stadlmann_Penninger_IMBA_mESC_TMT_PNGaseF_HILIC_16.raw
Protein Tsc22d2 OS=Mus musculus GN=Tsc22d2 PE=1 SV=1 - [E9Q7M2_MOUSE]|MCG8104 OS=Mus musculus GN=Tsc22d2 PE=1 SV=1 - [A0A0G2JFZ4_MOUSE]	E9Q7M2;A0A0G2JFZ4	SLSNNDQLSQLPAQQANPGSTSQQQAMIAQPPQPTQPPQQPNVSSA	2	N-Term(TMT10); N17(Deamidated); M27(Oxidation); N42(Deamidated)	N17(Deamidated): 100; M27(Oxidation): 100; N42(Deamidated): 100	HCD	1				19	13.9923	5144.67	4703.49	4590.6	6076.5	6374.98	4245.81	-0.1152	0.6796	-0.109	0.7789	0	73	150	4	1264.88	5056.48	7.68	133.43	35244	35244	MS2	10/524	20180116_Lumos_RSLC3_Stadlmann_Penninger_IMBA_mESC_TMT_PNGaseF_HILIC_16.raw
Protein Tsc22d2 OS=Mus musculus GN=Tsc22d2 PE=1 SV=1 - [E9Q7M2_MOUSE]|MCG8104 OS=Mus musculus GN=Tsc22d2 PE=1 SV=1 - [A0A0G2JFZ4_MOUSE]	E9Q7M2;A0A0G2JFZ4	SLSNNDQLSQLPAQQANPGSTSQQQAMIAQPPQPTQPPQQPNVSSA	2	N-Term(TMT10); N17(Deamidated); M27(Oxidation); N42(Deamidated)	N17(Deamidated): 100; M27(Oxidation): 100; N42(Deamidated): 100	HCD	1				10	110.103	7063.19	5875.38	5361.3	6595.17	3891.91	3428.4	0.1139	0.6243	0.8217	0.0982	0	36	150	4	1264.88	5056.49	9.51	138.57	35829	35829	MS2	9/524	20180116_Lumos_RSLC3_Stadlmann_Penninger_IMBA_mESC_TMT_PNGaseF_HILIC_17.raw
Protein Tsc22d2 OS=Mus musculus GN=Tsc22d2 PE=1 SV=1 - [E9Q7M2_MOUSE]|MCG8104 OS=Mus musculus GN=Tsc22d2 PE=1 SV=1 - [A0A0G2JFZ4_MOUSE]	E9Q7M2;A0A0G2JFZ4	SSSVIQQVGSPLAQGTHSAPTSLPQSDLSQFQTQTQPLVGQVDDTR	2	N-Term(TMT10)		HCD	1				122	6.78946e-10	27732.2	26334.3	31472.8	35634	28777.9	28040.8	-0.3117	0.1687	-0.0716	0.2618	0	3	87	5	1010.92	5050.55	-1.6	147.86	41663	41663	MS2	26/528	20180116_Lumos_RSLC3_Stadlmann_Penninger_IMBA_mESC_TMT_PNGaseF_HILIC_12.raw
Protein Zbtb10 OS=Mus musculus GN=Zbtb10 PE=1 SV=1 - [E9Q8X5_MOUSE]	E9Q8X5	SQPGGQEVVNQGQDTEFPRDEEYEENEGGEPDEELAEDGQDENDAPR	1	N-Term(TMT10)		HCD	1				78	1.38307e-06	15466.7	17393.8	18075.7	17763	16119.1	14522.6	-0.1252	0.3605	0.1009	0.4716	1	2	150	5	1093.47	5463.32	-0.28	114.58	29940	29940	MS2	32/544	20180116_Lumos_RSLC3_Stadlmann_Penninger_IMBA_mESC_TMT_PNGaseF_HILIC_16.raw
Protein Zbtb10 OS=Mus musculus GN=Zbtb10 PE=1 SV=1 - [E9Q8X5_MOUSE]	E9Q8X5	SQPGGQEVVNQGQDTEFPRDEEYEENEGGEPDEELAEDGQDENDAPR	1	N-Term(TMT10); N10(Deamidated)	N10(Deamidated): 100	HCD	1				58	0.00014046	12851	13367.6	11797.9	13670.9	11762.5	10089	0.0419	0.7587	0.2629	0.2097	1	11	150	5	1093.67	5464.32	1.48	113.97	29761	29761	MS2	20/544	20180116_Lumos_RSLC3_Stadlmann_Penninger_IMBA_mESC_TMT_PNGaseF_HILIC_16.raw
Rho GTPase-activating protein 17 OS=Mus musculus GN=Arhgap17 PE=1 SV=1 - [E9QAJ9_MOUSE]|Rho GTPase-activating protein 17 OS=Mus musculus GN=Arhgap17 PE=1 SV=1 - [RHG17_MOUSE]	E9QAJ9;Q3UIA2	SPSPPQQQQQQQQQQQQQQQQQTPGMR	2	N-Term(TMT10); M26(Oxidation)	M26(Oxidation): 100	HCD	1				73	2.01764e-05	6775.22	6191.5	6975.92	6721.15	6344.62	5898.66	-0.0791	0.4135	0.0828	0.4346	0	21	150	4	862.919	3448.66	-0.45	52.39	11640	11640	MS2	17/294	20180116_Lumos_RSLC3_Stadlmann_Penninger_IMBA_mESC_TMT_PNGaseF_HILIC_17.raw
Rho GTPase-activating protein 17 OS=Mus musculus GN=Arhgap17 PE=1 SV=1 - [E9QAJ9_MOUSE]|Rho GTPase-activating protein 17 OS=Mus musculus GN=Arhgap17 PE=1 SV=1 - [RHG17_MOUSE]	E9QAJ9;Q3UIA2	SPSPPQQQQQQQQQQQQQQQQQTPGMR	2	N-Term(TMT10)		HCD	1				70	4.69585e-05	8948.64	8462.77	10530.6	10834.2	6852.43	8698.93	-0.2952	0.0316	0.163	0.4921	0	23	150	4	858.922	3432.66	0.56	60.8	14152	14152	MS2	23/294	20180116_Lumos_RSLC3_Stadlmann_Penninger_IMBA_mESC_TMT_PNGaseF_HILIC_17.raw
Rho GTPase-activating protein 17 OS=Mus musculus GN=Arhgap17 PE=1 SV=1 - [E9QAJ9_MOUSE]|Rho GTPase-activating protein 17 OS=Mus musculus GN=Arhgap17 PE=1 SV=1 - [RHG17_MOUSE]	E9QAJ9;Q3UIA2	SPSPPQQQQQQQQQQQQQQQQQTPGMR	2	N-Term(TMT10)		HCD	1				69	5.58898e-05	10959.6	10784.4	11904.2	12388.2	10649.1	8979.76	-0.1599	0.0894	0.1476	0.4237	0	8	150	4	858.921	3432.66	0.34	60.98	14206	14206	MS2	21/294	20180116_Lumos_RSLC3_Stadlmann_Penninger_IMBA_mESC_TMT_PNGaseF_HILIC_17.raw
Rho GTPase-activating protein 17 OS=Mus musculus GN=Arhgap17 PE=1 SV=1 - [E9QAJ9_MOUSE]|Rho GTPase-activating protein 17 OS=Mus musculus GN=Arhgap17 PE=1 SV=1 - [RHG17_MOUSE]	E9QAJ9;Q3UIA2	SPSPPQQQQQQQQQQQQQQQQQTPGMR	2	N-Term(TMT10); M26(Oxidation)	M26(Oxidation): 100	HCD	1				65	0.000112873	5424.1	4068.99	3433.41	3760.89	2117.35	3000.62	0.4	0.3275	0.8913	0.1333	0	72	150	3	1150.22	3448.66	0.53	52.2	11583	11583	MS2	18/294	20180116_Lumos_RSLC3_Stadlmann_Penninger_IMBA_mESC_TMT_PNGaseF_HILIC_17.raw
Protein Taf4 OS=Mus musculus GN=Taf4 PE=1 SV=1 - [E9QAP7_MOUSE]	E9QAP7	QLTPDSAAFIQQSQQQQPPASQATTALTAVVLSSSVQR	1	N-Term(TMT10); S34(HexNA); S35(HexNA)	S21(HexNAc): 100; T24(HexNAc): 99.77	HCD	1				162	4.88586e-14	29099.6	30319.1	34093.7	33456.6	32016.6	29912	-0.185	0.0508	-0.0597	0.4326	0	3	109	4	1155.35	4618.37	-0.3	150.71	42498	42498	MS2	33/434	20180116_Lumos_RSLC3_Stadlmann_Penninger_IMBA_mESC_TMT_PNGaseF_HILIC_12.raw
Protein Taf4 OS=Mus musculus GN=Taf4 PE=1 SV=1 - [E9QAP7_MOUSE]	E9QAP7	QLTPDSAAFIQQSQQQQPPASQATTALTAVVLSSSVQR	1	N-Term(TMT10); S6(HexNA); S13(HexNA); S35(HexNA)	S21(HexNAc): 100; T24(HexNAc): 100; T25(HexNAc): 100	HCD	1				141	6.49226e-12	11700.4	11905	12539.8	12109.3	11314.2	10957.1	-0.0624	0.2084	0.0839	0.1117	0	85	150	4	1206.13	4821.48	7.36	147.8	40700	40700	MS2	27/434	20180116_Lumos_RSLC3_Stadlmann_Penninger_IMBA_mESC_TMT_PNGaseF_HILIC_13.raw
AT-rich interactive domain-containing protein 1A OS=Mus musculus GN=Arid1a PE=1 SV=1 - [E9QAQ7_MOUSE]	E9QAQ7	HDSYGNQFSTQGTPSSSPFPSQQTTMYQQQQQNYK	1	N-Term(TMT10); M26(Oxidation); K35(TMT10)	M26(Oxidation): 100	HCD	1				69	5.2012e-05	29369.3	35756.5	48934.3	47921.1	40779	32088.4	-0.5726	0.1192	-0.162	0.5531	0	0	150	4	1125.78	4500.08	0.14	106.97	28136	28136	MS2	24/376	20180116_Lumos_RSLC3_Stadlmann_Penninger_IMBA_mESC_TMT_PNGaseF_HILIC_14.raw
AT-rich interactive domain-containing protein 1A OS=Mus musculus GN=Arid1a PE=1 SV=1 - [E9QAQ7_MOUSE]	E9QAQ7	HDSYGNQFSTQGTPSSSPFPSQQTTMYQQQQQNYK	1	N-Term(TMT10); N33(Deamidated); K35(TMT10)	N33(Deamidated): 100	HCD	1				39	0.0577182	46805.7	61567.6	83031.7	73682.7	70759.8	50698.2	-0.5321	0.1313	-0.1644	0.6558	0	8	150	4	1122.02	4485.08	0.83	115.16	30567	30567	MS2	13/376	20180116_Lumos_RSLC3_Stadlmann_Penninger_IMBA_mESC_TMT_PNGaseF_HILIC_14.raw
AT-rich interactive domain-containing protein 1A OS=Mus musculus GN=Arid1a PE=1 SV=1 - [E9QAQ7_MOUSE]	E9QAQ7	HDSYGNQFSTQGTPSSSPFPSQQTTMYQQQQQNYK	1	N-Term(TMT10); M26(Oxidation); K35(TMT10)	M26(Oxidation): 100	HCD	1				22	2.48099	42300.2	43645.1	52875.9	55022	47075.9	47773.8	-0.3282	0.0216	-0.1422	0.0516	0	100	150	4	1125.77	4500.07	-2.35	108.4	28571	28571	MS2	18/376	20180116_Lumos_RSLC3_Stadlmann_Penninger_IMBA_mESC_TMT_PNGaseF_HILIC_14.raw
AT-rich interactive domain-containing protein 1A OS=Mus musculus GN=Arid1a PE=1 SV=1 - [E9QAQ7_MOUSE]	E9QAQ7	HDSYGNQFSTQGTPSSSPFPSQQTTMYQQQQQNYK	1	N-Term(TMT10); M26(Oxidation); N33(Deamidated); K35(TMT10)	M26(Oxidation): 100; N33(Deamidated): 100	HCD	1				15	12.8941	36952.5	35904.9	42111.5	43464.5	37714.4	34737.5	-0.2321	0.0208	0.0081	0.9153	0	35	150	4	1126.03	4501.08	3.58	108.54	28608	28608	MS2	11/376	20180116_Lumos_RSLC3_Stadlmann_Penninger_IMBA_mESC_TMT_PNGaseF_HILIC_14.raw
AT-rich interactive domain-containing protein 1A OS=Mus musculus GN=Arid1a PE=1 SV=1 - [E9QAQ7_MOUSE]	E9QAQ7	VRTEPGIGPEGNMGTGAPQPNLMPSTPDSGMYSPSRYPPQQQQQQQQQQQQQR	1	N-Term(TMT10); M13(Oxidation); N21(Deamidated); M23(Oxidation); M31(Oxidation)	M13(Oxidation): 100; N21(Deamidated): 100; M23(Oxidation): 100; M31(Oxidation): 100	HCD	1				29	1.36002	5905.57	8539.54	7448.61	7414.27	6792.42	6541.96	-0.0411	0.8999	0.1154	0.746	2	67	150	5	1229.19	6141.92	8.21	94.48	24199	24199	MS2	15/582	20180116_Lumos_RSLC3_Stadlmann_Penninger_IMBA_mESC_TMT_PNGaseF_HILIC_16.raw
Ankyrin repeat domain-containing protein 17 OS=Mus musculus GN=Ankrd17 PE=1 SV=1 - [E9QKG6_MOUSE]|Ankyrin repeat domain-containing protein 17 OS=Mus musculus GN=Ankrd17 PE=1 SV=2 - [ANR17_MOUSE]|Ankyrin repeat domain-containing protein 17 OS=Mus musculus GN=Ankrd17 PE=1 SV=1 - [A0A0G2JDZ9_MOUSE]|Ankyrin repeat domain-containing protein 17 OS=Mus musculus GN=Ankrd17 PE=1 SV=3 - [E9Q804_MOUSE]	E9QKG6;Q99NH0;A0A0G2JDZ9;E9Q804	HSNQNSSGSQVNSAGSLTSSPTTTASSSASAVPGTTSNGSPSSPSVR	4	N-Term(TMT10); S45(HexNA)	S19(HexNAc): 49.62; S20(HexNAc): 49.62	HCD	1				144	2.27181e-12	5295.24	4653.9	4202.66	2496.78	2810.29	3093.85	0.5705	0.2821	0.7528	0.0628	0	10	150	4	1214.07	4853.27	-0.57	78.77	19370	19370	MS2	31/542	20180116_Lumos_RSLC3_Stadlmann_Penninger_IMBA_mESC_TMT_PNGaseF_HILIC_18.raw
Ankyrin repeat domain-containing protein 17 OS=Mus musculus GN=Ankrd17 PE=1 SV=1 - [E9QKG6_MOUSE]|Ankyrin repeat domain-containing protein 17 OS=Mus musculus GN=Ankrd17 PE=1 SV=2 - [ANR17_MOUSE]|Ankyrin repeat domain-containing protein 17 OS=Mus musculus GN=Ankrd17 PE=1 SV=1 - [A0A0G2JDZ9_MOUSE]|Ankyrin repeat domain-containing protein 17 OS=Mus musculus GN=Ankrd17 PE=1 SV=3 - [E9Q804_MOUSE]	E9QKG6;Q99NH0;A0A0G2JDZ9;E9Q804	HSNQNSSGSQVNSAGSLTSSPTTTASSSASAVPGTTSNGSPSSPSVR	4	N-Term(TMT10); N38(Deamidated); S45(HexNA)	Too many isoforms	HCD	1				141	4.97601e-12	6610.49	5278.49	5469.18	5931.73	4772.04	4366.94	0.0605	0.7788	0.3795	0.2671	0	0	150	4	1214.33	4854.29	6.34	79.55	19789	19789	MS2	20/542	20180116_Lumos_RSLC3_Stadlmann_Penninger_IMBA_mESC_TMT_PNGaseF_HILIC_16.raw
Ankyrin repeat domain-containing protein 17 OS=Mus musculus GN=Ankrd17 PE=1 SV=1 - [E9QKG6_MOUSE]|Ankyrin repeat domain-containing protein 17 OS=Mus musculus GN=Ankrd17 PE=1 SV=2 - [ANR17_MOUSE]|Ankyrin repeat domain-containing protein 17 OS=Mus musculus GN=Ankrd17 PE=1 SV=1 - [A0A0G2JDZ9_MOUSE]|Ankyrin repeat domain-containing protein 17 OS=Mus musculus GN=Ankrd17 PE=1 SV=3 - [E9Q804_MOUSE]	E9QKG6;Q99NH0;A0A0G2JDZ9;E9Q804	HSNQNSSGSQVNSAGSLTSSPTTTASSSASAVPGTTSNGSPSSPSVR	4	N-Term(TMT10); S45(HexNA)	T22(HexNAc): 14.28; T23(HexNAc): 14.28; T24(HexNAc): 14.28; S26(HexNAc): 14.28; S27(HexNAc): 14.28; S28(HexNAc): 14.28; S30(HexNAc): 14.28	HCD	1				128	1.00421e-10	10646.7	10864.4	9673.55	11004.3	8518.48	8577.8	0.057	0.6433	0.3314	0.0217	0	4	150	5	971.458	4853.26	-2.28	78.61	19431	19431	MS2	26/542	20180116_Lumos_RSLC3_Stadlmann_Penninger_IMBA_mESC_TMT_PNGaseF_HILIC_17.raw
Ankyrin repeat domain-containing protein 17 OS=Mus musculus GN=Ankrd17 PE=1 SV=1 - [E9QKG6_MOUSE]|Ankyrin repeat domain-containing protein 17 OS=Mus musculus GN=Ankrd17 PE=1 SV=2 - [ANR17_MOUSE]|Ankyrin repeat domain-containing protein 17 OS=Mus musculus GN=Ankrd17 PE=1 SV=1 - [A0A0G2JDZ9_MOUSE]|Ankyrin repeat domain-containing protein 17 OS=Mus musculus GN=Ankrd17 PE=1 SV=3 - [E9Q804_MOUSE]	E9QKG6;Q99NH0;A0A0G2JDZ9;E9Q804	HSNQNSSGSQVNSAGSLTSSPTTTASSSASAVPGTTSNGSPSSPSVR	4	N-Term(TMT10); S30(HexNA); N38(HexNA)	T22(HexNAc): 33.25; T23(HexNAc): 33.25; T24(HexNAc): 33.25; S26(HexNAc): 33.25; S27(HexNAc): 33.25; S28(HexNAc): 33.25	HCD	1				120	5.75076e-10	4866.6	4428.83	3687.12	4252.44	4164.9	3555.8	0.2275	0.2063	0.2678	0.1834	0	3	150	4	1264.84	5056.35	-1.57	77.68	19037	19037	MS2	28/542	20180116_Lumos_RSLC3_Stadlmann_Penninger_IMBA_mESC_TMT_PNGaseF_HILIC_18.raw
Ankyrin repeat domain-containing protein 17 OS=Mus musculus GN=Ankrd17 PE=1 SV=1 - [E9QKG6_MOUSE]|Ankyrin repeat domain-containing protein 17 OS=Mus musculus GN=Ankrd17 PE=1 SV=2 - [ANR17_MOUSE]|Ankyrin repeat domain-containing protein 17 OS=Mus musculus GN=Ankrd17 PE=1 SV=1 - [A0A0G2JDZ9_MOUSE]|Ankyrin repeat domain-containing protein 17 OS=Mus musculus GN=Ankrd17 PE=1 SV=3 - [E9Q804_MOUSE]	E9QKG6;Q99NH0;A0A0G2JDZ9;E9Q804	HSNQNSSGSQVNSAGSLTSSPTTTASSSASAVPGTTSNGSPSSPSVR	4	N-Term(TMT10); S43(HexNA); S45(HexNA)	S19(HexNAc): 24.97; S20(HexNAc): 24.97; T22(HexNAc): 24.97; T23(HexNAc): 24.97; T24(HexNAc): 24.97; S26(HexNAc): 24.97; S27(HexNAc): 24.97; S28(HexNAc): 24.97	HCD	1				116	1.50343e-09	4459.47	4106.44	3350.86	3666.17	3607.38	2129.25	0.2877	0.0835	0.5784	0.2938	0	0	150	4	1264.85	5056.36	2.2	75.64	18415	18415	MS2	30/542	20180116_Lumos_RSLC3_Stadlmann_Penninger_IMBA_mESC_TMT_PNGaseF_HILIC_18.raw
Ankyrin repeat domain-containing protein 17 OS=Mus musculus GN=Ankrd17 PE=1 SV=1 - [E9QKG6_MOUSE]|Ankyrin repeat domain-containing protein 17 OS=Mus musculus GN=Ankrd17 PE=1 SV=2 - [ANR17_MOUSE]|Ankyrin repeat domain-containing protein 17 OS=Mus musculus GN=Ankrd17 PE=1 SV=1 - [A0A0G2JDZ9_MOUSE]|Ankyrin repeat domain-containing protein 17 OS=Mus musculus GN=Ankrd17 PE=1 SV=3 - [E9Q804_MOUSE]	E9QKG6;Q99NH0;A0A0G2JDZ9;E9Q804	HSNQNSSGSQVNSAGSLTSSPTTTASSSASAVPGTTSNGSPSSPSVR	4	N-Term(TMT10); S30(HexNA); S37(HexNA); N38(Deamidated)	Too many isoforms	HCD	1				106	1.6588e-08	4448.31	3655.11	4111.04	3383.65	3448.9	2674.42	0.1127	0.629	0.4042	0.2161	0	2	150	4	1265.09	5057.36	3.71	77.75	19060	19060	MS2	25/542	20180116_Lumos_RSLC3_Stadlmann_Penninger_IMBA_mESC_TMT_PNGaseF_HILIC_18.raw
Ankyrin repeat domain-containing protein 17 OS=Mus musculus GN=Ankrd17 PE=1 SV=1 - [E9QKG6_MOUSE]|Ankyrin repeat domain-containing protein 17 OS=Mus musculus GN=Ankrd17 PE=1 SV=2 - [ANR17_MOUSE]|Ankyrin repeat domain-containing protein 17 OS=Mus musculus GN=Ankrd17 PE=1 SV=1 - [A0A0G2JDZ9_MOUSE]|Ankyrin repeat domain-containing protein 17 OS=Mus musculus GN=Ankrd17 PE=1 SV=3 - [E9Q804_MOUSE]	E9QKG6;Q99NH0;A0A0G2JDZ9;E9Q804	HSNQNSSGSQVNSAGSLTSSPTTTASSSASAVPGTTSNGSPSSPSVR	4	N-Term(TMT10); N38(Deamidated)	N38(Deamidated): 100	HCD	1				105	1.99311e-08	8382.08	7452.88	6853.63	7141.13	5194.71	5113.46	0.1782	0.2777	0.6193	0.1039	0	7	150	4	1163.55	4651.2	3.53	83.91	21053	21053	MS2	27/542	20180116_Lumos_RSLC3_Stadlmann_Penninger_IMBA_mESC_TMT_PNGaseF_HILIC_17.raw
Ankyrin repeat domain-containing protein 17 OS=Mus musculus GN=Ankrd17 PE=1 SV=1 - [E9QKG6_MOUSE]|Ankyrin repeat domain-containing protein 17 OS=Mus musculus GN=Ankrd17 PE=1 SV=2 - [ANR17_MOUSE]|Ankyrin repeat domain-containing protein 17 OS=Mus musculus GN=Ankrd17 PE=1 SV=1 - [A0A0G2JDZ9_MOUSE]|Ankyrin repeat domain-containing protein 17 OS=Mus musculus GN=Ankrd17 PE=1 SV=3 - [E9Q804_MOUSE]	E9QKG6;Q99NH0;A0A0G2JDZ9;E9Q804	HSNQNSSGSQVNSAGSLTSSPTTTASSSASAVPGTTSNGSPSSPSVR	4	N-Term(TMT10); N12(Deamidated); S45(HexNA)	Too many isoforms	HCD	1				98	9.69271e-08	6366.01	6861.97	4851.1	5555	5174.11	3087.26	0.3462	0.0943	0.6791	0.2389	0	0	150	4	1214.33	4854.28	4.73	77.45	19084	19084	MS2	27/542	20180116_Lumos_RSLC3_Stadlmann_Penninger_IMBA_mESC_TMT_PNGaseF_HILIC_17.raw
Ankyrin repeat domain-containing protein 17 OS=Mus musculus GN=Ankrd17 PE=1 SV=1 - [E9QKG6_MOUSE]|Ankyrin repeat domain-containing protein 17 OS=Mus musculus GN=Ankrd17 PE=1 SV=2 - [ANR17_MOUSE]|Ankyrin repeat domain-containing protein 17 OS=Mus musculus GN=Ankrd17 PE=1 SV=1 - [A0A0G2JDZ9_MOUSE]|Ankyrin repeat domain-containing protein 17 OS=Mus musculus GN=Ankrd17 PE=1 SV=3 - [E9Q804_MOUSE]	E9QKG6;Q99NH0;A0A0G2JDZ9;E9Q804	HSNQNSSGSQVNSAGSLTSSPTTTASSSASAVPGTTSNGSPSSPSVR	4	N-Term(TMT10); S45(HexNA)	T18(HexNAc): 10; S19(HexNAc): 10; S20(HexNAc): 10; T22(HexNAc): 10; T23(HexNAc): 10; T24(HexNAc): 10; S26(HexNAc): 10; S27(HexNAc): 10; S28(HexNAc): 10; S30(HexNAc): 10	HCD	1				97	1.11838e-07	3531.79	4180.23	3467.4	3564.47	2741.48	1735.94	0.1332	0.4824	0.7844	0.1343	0	47	150	4	1214.07	4853.25	-4.4	75.96	18515	18515	MS2	27/542	20180116_Lumos_RSLC3_Stadlmann_Penninger_IMBA_mESC_TMT_PNGaseF_HILIC_18.raw
Ankyrin repeat domain-containing protein 17 OS=Mus musculus GN=Ankrd17 PE=1 SV=1 - [E9QKG6_MOUSE]|Ankyrin repeat domain-containing protein 17 OS=Mus musculus GN=Ankrd17 PE=1 SV=2 - [ANR17_MOUSE]|Ankyrin repeat domain-containing protein 17 OS=Mus musculus GN=Ankrd17 PE=1 SV=1 - [A0A0G2JDZ9_MOUSE]|Ankyrin repeat domain-containing protein 17 OS=Mus musculus GN=Ankrd17 PE=1 SV=3 - [E9Q804_MOUSE]	E9QKG6;Q99NH0;A0A0G2JDZ9;E9Q804	HSNQNSSGSQVNSAGSLTSSPTTTASSSASAVPGTTSNGSPSSPSVR	4	N-Term(TMT10); N12(Deamidated); S45(HexNA)	Too many isoforms	HCD	1				85	1.72216e-06	8222.32	8574.57	6214.8	6433.17	5171.77	4127.79	0.4093	0.0174	0.853	0.0638	0	9	150	4	1214.32	4854.26	1.21	78.28	19332	19332	MS2	26/542	20180116_Lumos_RSLC3_Stadlmann_Penninger_IMBA_mESC_TMT_PNGaseF_HILIC_17.raw
Ankyrin repeat domain-containing protein 17 OS=Mus musculus GN=Ankrd17 PE=1 SV=1 - [E9QKG6_MOUSE]|Ankyrin repeat domain-containing protein 17 OS=Mus musculus GN=Ankrd17 PE=1 SV=2 - [ANR17_MOUSE]|Ankyrin repeat domain-containing protein 17 OS=Mus musculus GN=Ankrd17 PE=1 SV=1 - [A0A0G2JDZ9_MOUSE]|Ankyrin repeat domain-containing protein 17 OS=Mus musculus GN=Ankrd17 PE=1 SV=3 - [E9Q804_MOUSE]	E9QKG6;Q99NH0;A0A0G2JDZ9;E9Q804	HSNQNSSGSQVNSAGSLTSSPTTTASSSASAVPGTTSNGSPSSPSVR	4	N-Term(TMT10); N38(Deamidated); S45(HexNA)	Too many isoforms	HCD	1				81	5.15886e-06	3769.26	3555.1	2401.74	2638.96	2361.18	1961.27	0.5391	0.0196	0.7609	0.0417	0	13	150	4	1214.33	4854.29	6.84	75.93	18507	18507	MS2	17/542	20180116_Lumos_RSLC3_Stadlmann_Penninger_IMBA_mESC_TMT_PNGaseF_HILIC_18.raw
Ankyrin repeat domain-containing protein 17 OS=Mus musculus GN=Ankrd17 PE=1 SV=1 - [E9QKG6_MOUSE]|Ankyrin repeat domain-containing protein 17 OS=Mus musculus GN=Ankrd17 PE=1 SV=2 - [ANR17_MOUSE]|Ankyrin repeat domain-containing protein 17 OS=Mus musculus GN=Ankrd17 PE=1 SV=1 - [A0A0G2JDZ9_MOUSE]|Ankyrin repeat domain-containing protein 17 OS=Mus musculus GN=Ankrd17 PE=1 SV=3 - [E9Q804_MOUSE]	E9QKG6;Q99NH0;A0A0G2JDZ9;E9Q804	HSNQNSSGSQVNSAGSLTSSPTTTASSSASAVPGTTSNGSPSSPSVR	4	N-Term(TMT10); N12(Deamidated); S45(HexNA)	Too many isoforms	HCD	1				81	4.8907e-06	3611.81	4531.36	4661.02	4156.67	4180.94	3684.43	-0.1148	0.602	0.0501	0.8216	0	0	150	3	1618.76	4854.27	2.36	78.55	19411	19411	MS2	21/542	20180116_Lumos_RSLC3_Stadlmann_Penninger_IMBA_mESC_TMT_PNGaseF_HILIC_17.raw
Ankyrin repeat domain-containing protein 17 OS=Mus musculus GN=Ankrd17 PE=1 SV=1 - [E9QKG6_MOUSE]|Ankyrin repeat domain-containing protein 17 OS=Mus musculus GN=Ankrd17 PE=1 SV=2 - [ANR17_MOUSE]|Ankyrin repeat domain-containing protein 17 OS=Mus musculus GN=Ankrd17 PE=1 SV=1 - [A0A0G2JDZ9_MOUSE]|Ankyrin repeat domain-containing protein 17 OS=Mus musculus GN=Ankrd17 PE=1 SV=3 - [E9Q804_MOUSE]	E9QKG6;Q99NH0;A0A0G2JDZ9;E9Q804	HSNQNSSGSQVNSAGSLTSSPTTTASSSASAVPGTTSNGSPSSPSVR	4	N-Term(TMT10); N12(Deamidated); N38(Deamidated); S45(HexNA)	Too many isoforms	HCD	1				80	5.55821e-06	7495.24	9512.42	7662.95	6826.98	5188.47	6108.75	0.2311	0.4148	0.5902	0.1745	0	11	150	4	1214.57	4855.26	3.09	84.38	21192	21192	MS2	24/542	20180116_Lumos_RSLC3_Stadlmann_Penninger_IMBA_mESC_TMT_PNGaseF_HILIC_17.raw
Ankyrin repeat domain-containing protein 17 OS=Mus musculus GN=Ankrd17 PE=1 SV=1 - [E9QKG6_MOUSE]|Ankyrin repeat domain-containing protein 17 OS=Mus musculus GN=Ankrd17 PE=1 SV=2 - [ANR17_MOUSE]|Ankyrin repeat domain-containing protein 17 OS=Mus musculus GN=Ankrd17 PE=1 SV=1 - [A0A0G2JDZ9_MOUSE]|Ankyrin repeat domain-containing protein 17 OS=Mus musculus GN=Ankrd17 PE=1 SV=3 - [E9Q804_MOUSE]	E9QKG6;Q99NH0;A0A0G2JDZ9;E9Q804	HSNQNSSGSQVNSAGSLTSSPTTTASSSASAVPGTTSNGSPSSPSVR	4	N-Term(TMT10); N12(Deamidated); S45(HexNA)	Too many isoforms	HCD	1				73	3.26713e-05	5420.97	5599.38	6891.53	6208.04	4183.28	3415.09	-0.2494	0.1839	0.5364	0.1257	0	0	150	4	1214.33	4854.29	6.14	79.17	19551	19551	MS2	22/542	20180116_Lumos_RSLC3_Stadlmann_Penninger_IMBA_mESC_TMT_PNGaseF_HILIC_15.raw
Ankyrin repeat domain-containing protein 17 OS=Mus musculus GN=Ankrd17 PE=1 SV=1 - [E9QKG6_MOUSE]|Ankyrin repeat domain-containing protein 17 OS=Mus musculus GN=Ankrd17 PE=1 SV=2 - [ANR17_MOUSE]|Ankyrin repeat domain-containing protein 17 OS=Mus musculus GN=Ankrd17 PE=1 SV=1 - [A0A0G2JDZ9_MOUSE]|Ankyrin repeat domain-containing protein 17 OS=Mus musculus GN=Ankrd17 PE=1 SV=3 - [E9Q804_MOUSE]	E9QKG6;Q99NH0;A0A0G2JDZ9;E9Q804	HSNQNSSGSQVNSAGSLTSSPTTTASSSASAVPGTTSNGSPSSPSVR	4	N-Term(TMT10); N38(Deamidated); S45(HexNA)	Too many isoforms	HCD	1				67	0.000102562	3994.19	6299.98	4007.69	4097.94	2571.72	3185.76	0.3448	0.5165	0.8383	0.2838	0	9	150	4	1214.32	4854.26	-0.4	82.02	20339	20339	MS2	20/542	20180116_Lumos_RSLC3_Stadlmann_Penninger_IMBA_mESC_TMT_PNGaseF_HILIC_18.raw
Ankyrin repeat domain-containing protein 17 OS=Mus musculus GN=Ankrd17 PE=1 SV=1 - [E9QKG6_MOUSE]|Ankyrin repeat domain-containing protein 17 OS=Mus musculus GN=Ankrd17 PE=1 SV=2 - [ANR17_MOUSE]|Ankyrin repeat domain-containing protein 17 OS=Mus musculus GN=Ankrd17 PE=1 SV=1 - [A0A0G2JDZ9_MOUSE]|Ankyrin repeat domain-containing protein 17 OS=Mus musculus GN=Ankrd17 PE=1 SV=3 - [E9Q804_MOUSE]	E9QKG6;Q99NH0;A0A0G2JDZ9;E9Q804	HSNQNSSGSQVNSAGSLTSSPTTTASSSASAVPGTTSNGSPSSPSVR	4	N-Term(TMT10); N12(Deamidated); N38(Deamidated); S45(HexNA)	Too many isoforms	HCD	1				63	0.000315861	1144.4	1559.79	1535.02	714.492	1166.55	1433.84	0.2656	0.6844	0.0565	0.8559	0	0	150	3	1619.09	4855.27	4.69	82.01	20481	20481	MS2	13/542	20180116_Lumos_RSLC3_Stadlmann_Penninger_IMBA_mESC_TMT_PNGaseF_HILIC_17.raw
Ankyrin repeat domain-containing protein 17 OS=Mus musculus GN=Ankrd17 PE=1 SV=1 - [E9QKG6_MOUSE]|Ankyrin repeat domain-containing protein 17 OS=Mus musculus GN=Ankrd17 PE=1 SV=2 - [ANR17_MOUSE]|Ankyrin repeat domain-containing protein 17 OS=Mus musculus GN=Ankrd17 PE=1 SV=1 - [A0A0G2JDZ9_MOUSE]|Ankyrin repeat domain-containing protein 17 OS=Mus musculus GN=Ankrd17 PE=1 SV=3 - [E9Q804_MOUSE]	E9QKG6;Q99NH0;A0A0G2JDZ9;E9Q804	HSNQNSSGSQVNSAGSLTSSPTTTASSSASAVPGTTSNGSPSSPSVR	4	N-Term(TMT10); N38(Deamidated); S43(HexNA); S45(HexNA)	Too many isoforms	HCD	1				62	0.000439153	6150.98	7419.52	6481.58	6410.35	5065.32	4273.13	0.074	0.6873	0.5392	0.1281	0	6	150	5	1012.28	5057.35	3.25	75.72	18442	18442	MS2	21/542	20180116_Lumos_RSLC3_Stadlmann_Penninger_IMBA_mESC_TMT_PNGaseF_HILIC_18.raw
Ankyrin repeat domain-containing protein 17 OS=Mus musculus GN=Ankrd17 PE=1 SV=1 - [E9QKG6_MOUSE]|Ankyrin repeat domain-containing protein 17 OS=Mus musculus GN=Ankrd17 PE=1 SV=2 - [ANR17_MOUSE]|Ankyrin repeat domain-containing protein 17 OS=Mus musculus GN=Ankrd17 PE=1 SV=1 - [A0A0G2JDZ9_MOUSE]|Ankyrin repeat domain-containing protein 17 OS=Mus musculus GN=Ankrd17 PE=1 SV=3 - [E9Q804_MOUSE]	E9QKG6;Q99NH0;A0A0G2JDZ9;E9Q804	HSNQNSSGSQVNSAGSLTSSPTTTASSSASAVPGTTSNGSPSSPSVR	4	N-Term(TMT10); N38(Deamidated); S45(HexNA)	Too many isoforms	HCD	1				60	0.000603121	1714.95	1550.4	1896.07	2191.57	1276.6	1211.8	-0.324	0.1694	0.392	0.098	0	0	150	3	1618.76	4854.26	1.07	81.97	20471	20471	MS2	19/542	20180116_Lumos_RSLC3_Stadlmann_Penninger_IMBA_mESC_TMT_PNGaseF_HILIC_17.raw
Ankyrin repeat domain-containing protein 17 OS=Mus musculus GN=Ankrd17 PE=1 SV=1 - [E9QKG6_MOUSE]|Ankyrin repeat domain-containing protein 17 OS=Mus musculus GN=Ankrd17 PE=1 SV=2 - [ANR17_MOUSE]|Ankyrin repeat domain-containing protein 17 OS=Mus musculus GN=Ankrd17 PE=1 SV=1 - [A0A0G2JDZ9_MOUSE]|Ankyrin repeat domain-containing protein 17 OS=Mus musculus GN=Ankrd17 PE=1 SV=3 - [E9Q804_MOUSE]	E9QKG6;Q99NH0;A0A0G2JDZ9;E9Q804	HSNQNSSGSQVNSAGSLTSSPTTTASSSASAVPGTTSNGSPSSPSVR	4	N-Term(TMT10); N38(Deamidated); S42(HexNA); S43(HexNA); S45(HexNA)	Too many isoforms	HCD	1				59	0.000736642	2418.08	1852.5	2163.44	2055.05	1770.93	1482.88	0.0177	0.9418	0.3923	0.2903	0	0	150	4	1315.86	5260.42	-0.01	77.23	18899	18899	MS2	22/542	20180116_Lumos_RSLC3_Stadlmann_Penninger_IMBA_mESC_TMT_PNGaseF_HILIC_18.raw
Ankyrin repeat domain-containing protein 17 OS=Mus musculus GN=Ankrd17 PE=1 SV=1 - [E9QKG6_MOUSE]|Ankyrin repeat domain-containing protein 17 OS=Mus musculus GN=Ankrd17 PE=1 SV=2 - [ANR17_MOUSE]|Ankyrin repeat domain-containing protein 17 OS=Mus musculus GN=Ankrd17 PE=1 SV=1 - [A0A0G2JDZ9_MOUSE]|Ankyrin repeat domain-containing protein 17 OS=Mus musculus GN=Ankrd17 PE=1 SV=3 - [E9Q804_MOUSE]	E9QKG6;Q99NH0;A0A0G2JDZ9;E9Q804	HSNQNSSGSQVNSAGSLTSSPTTTASSSASAVPGTTSNGSPSSPSVR	4	N-Term(TMT10); N3(Deamidated); N38(Deamidated); S45(HexNA)	Too many isoforms	HCD	1				58	0.00108094	6052.36	7545.58	7600.63	6607.69	6130.35	6010.19	-0.0633	0.7702	0.1636	0.5071	0	80	150	4	1214.58	4855.28	8.22	85.36	21498	21498	MS2	13/542	20180116_Lumos_RSLC3_Stadlmann_Penninger_IMBA_mESC_TMT_PNGaseF_HILIC_17.raw
Ankyrin repeat domain-containing protein 17 OS=Mus musculus GN=Ankrd17 PE=1 SV=1 - [E9QKG6_MOUSE]|Ankyrin repeat domain-containing protein 17 OS=Mus musculus GN=Ankrd17 PE=1 SV=2 - [ANR17_MOUSE]|Ankyrin repeat domain-containing protein 17 OS=Mus musculus GN=Ankrd17 PE=1 SV=1 - [A0A0G2JDZ9_MOUSE]|Ankyrin repeat domain-containing protein 17 OS=Mus musculus GN=Ankrd17 PE=1 SV=3 - [E9Q804_MOUSE]	E9QKG6;Q99NH0;A0A0G2JDZ9;E9Q804	HSNQNSSGSQVNSAGSLTSSPTTTASSSASAVPGTTSNGSPSSPSVR	4	N-Term(TMT10); N12(Deamidated); S28(HexNA); S30(HexNA); N38(HexNA)	Too many isoforms	HCD	1				56	0.00166646	7724.35	5993.11	6764.45	6410.96	5590.47	4940.41	0.0582	0.8074	0.3814	0.292	0	75	150	5	1052.89	5260.44	4.43	73.97	17916	17916	MS2	19/542	20180116_Lumos_RSLC3_Stadlmann_Penninger_IMBA_mESC_TMT_PNGaseF_HILIC_18.raw
Ankyrin repeat domain-containing protein 17 OS=Mus musculus GN=Ankrd17 PE=1 SV=1 - [E9QKG6_MOUSE]|Ankyrin repeat domain-containing protein 17 OS=Mus musculus GN=Ankrd17 PE=1 SV=2 - [ANR17_MOUSE]|Ankyrin repeat domain-containing protein 17 OS=Mus musculus GN=Ankrd17 PE=1 SV=1 - [A0A0G2JDZ9_MOUSE]|Ankyrin repeat domain-containing protein 17 OS=Mus musculus GN=Ankrd17 PE=1 SV=3 - [E9Q804_MOUSE]	E9QKG6;Q99NH0;A0A0G2JDZ9;E9Q804	HSNQNSSGSQVNSAGSLTSSPTTTASSSASAVPGTTSNGSPSSPSVR	4	N-Term(TMT10); N5(Deamidated); S45(HexNA)	Too many isoforms	HCD	1				51	0.00466738	9122.9	8709	8034.55	8692.41	7748.81	6739.23	0.0923	0.3121	0.2996	0.149	0	0	150	4	1214.32	4854.26	1.21	84.48	21222	21222	MS2	17/542	20180116_Lumos_RSLC3_Stadlmann_Penninger_IMBA_mESC_TMT_PNGaseF_HILIC_17.raw
Ankyrin repeat domain-containing protein 17 OS=Mus musculus GN=Ankrd17 PE=1 SV=1 - [E9QKG6_MOUSE]|Ankyrin repeat domain-containing protein 17 OS=Mus musculus GN=Ankrd17 PE=1 SV=2 - [ANR17_MOUSE]|Ankyrin repeat domain-containing protein 17 OS=Mus musculus GN=Ankrd17 PE=1 SV=1 - [A0A0G2JDZ9_MOUSE]|Ankyrin repeat domain-containing protein 17 OS=Mus musculus GN=Ankrd17 PE=1 SV=3 - [E9Q804_MOUSE]	E9QKG6;Q99NH0;A0A0G2JDZ9;E9Q804	HSNQNSSGSQVNSAGSLTSSPTTTASSSASAVPGTTSNGSPSSPSVR	4	N-Term(TMT10); N5(Deamidated); N12(HexNA); N38(Deamidated)	Too many isoforms	HCD	1				45	0.0157065	7834.06	7042.88	5505.41	5548.94	4391	4042.07	0.4285	0.129	0.8189	0.0446	0	40	150	4	1214.56	4855.24	-1.23	83.66	20978	20978	MS2	20/542	20180116_Lumos_RSLC3_Stadlmann_Penninger_IMBA_mESC_TMT_PNGaseF_HILIC_17.raw
Ankyrin repeat domain-containing protein 17 OS=Mus musculus GN=Ankrd17 PE=1 SV=1 - [E9QKG6_MOUSE]|Ankyrin repeat domain-containing protein 17 OS=Mus musculus GN=Ankrd17 PE=1 SV=2 - [ANR17_MOUSE]|Ankyrin repeat domain-containing protein 17 OS=Mus musculus GN=Ankrd17 PE=1 SV=1 - [A0A0G2JDZ9_MOUSE]|Ankyrin repeat domain-containing protein 17 OS=Mus musculus GN=Ankrd17 PE=1 SV=3 - [E9Q804_MOUSE]	E9QKG6;Q99NH0;A0A0G2JDZ9;E9Q804	HSNQNSSGSQVNSAGSLTSSPTTTASSSASAVPGTTSNGSPSSPSVR	4	N-Term(TMT10); N3(HexNA); N12(Deamidated); T24(HexNA); N38(Deamidated); S40(HexNA)	Too many isoforms	HCD	1				44	0.0263637	1733.72	2027	1140.59	1145.33	1075.49	1140.01	0.7182	0.1249	0.7634	0.1063	0	0	150	4	1316.11	5261.43	6.28	76.78	18764	18764	MS2	17/542	20180116_Lumos_RSLC3_Stadlmann_Penninger_IMBA_mESC_TMT_PNGaseF_HILIC_18.raw
Ankyrin repeat domain-containing protein 17 OS=Mus musculus GN=Ankrd17 PE=1 SV=1 - [E9QKG6_MOUSE]|Ankyrin repeat domain-containing protein 17 OS=Mus musculus GN=Ankrd17 PE=1 SV=2 - [ANR17_MOUSE]|Ankyrin repeat domain-containing protein 17 OS=Mus musculus GN=Ankrd17 PE=1 SV=1 - [A0A0G2JDZ9_MOUSE]|Ankyrin repeat domain-containing protein 17 OS=Mus musculus GN=Ankrd17 PE=1 SV=3 - [E9Q804_MOUSE]	E9QKG6;Q99NH0;A0A0G2JDZ9;E9Q804	HSNQNSSGSQVNSAGSLTSSPTTTASSSASAVPGTTSNGSPSSPSVR	4	N-Term(TMT10); N12(Deamidated); S45(HexNA)	Too many isoforms	HCD	1				42	0.0390667	4126.29	4375.07	2866.49	4117.71	2461.25	1758.14	0.2836	0.4338	1.0107	0.0758	0	0	150	4	1214.32	4854.28	3.72	67.29	16095	16095	MS2	15/542	20180116_Lumos_RSLC3_Stadlmann_Penninger_IMBA_mESC_TMT_PNGaseF_HILIC_17.raw
Ankyrin repeat domain-containing protein 17 OS=Mus musculus GN=Ankrd17 PE=1 SV=1 - [E9QKG6_MOUSE]|Ankyrin repeat domain-containing protein 17 OS=Mus musculus GN=Ankrd17 PE=1 SV=2 - [ANR17_MOUSE]|Ankyrin repeat domain-containing protein 17 OS=Mus musculus GN=Ankrd17 PE=1 SV=1 - [A0A0G2JDZ9_MOUSE]|Ankyrin repeat domain-containing protein 17 OS=Mus musculus GN=Ankrd17 PE=1 SV=3 - [E9Q804_MOUSE]	E9QKG6;Q99NH0;A0A0G2JDZ9;E9Q804	HSNQNSSGSQVNSAGSLTSSPTTTASSSASAVPGTTSNGSPSSPSVR	4	N-Term(TMT10); N12(Deamidated)	N12(Deamidated): 50; N38(Deamidated): 50	HCD	1				41	0.0479765	1628.13	2238.19	1023.05	1147.92	1065.63	100	0.8326	0.2083	1.7299	0.1646	0	100	150	3	1551.07	4651.19	1.44	80.4	19985	19985	MS2	14/542	20180116_Lumos_RSLC3_Stadlmann_Penninger_IMBA_mESC_TMT_PNGaseF_HILIC_17.raw
Ankyrin repeat domain-containing protein 17 OS=Mus musculus GN=Ankrd17 PE=1 SV=1 - [E9QKG6_MOUSE]|Ankyrin repeat domain-containing protein 17 OS=Mus musculus GN=Ankrd17 PE=1 SV=2 - [ANR17_MOUSE]|Ankyrin repeat domain-containing protein 17 OS=Mus musculus GN=Ankrd17 PE=1 SV=1 - [A0A0G2JDZ9_MOUSE]|Ankyrin repeat domain-containing protein 17 OS=Mus musculus GN=Ankrd17 PE=1 SV=3 - [E9Q804_MOUSE]	E9QKG6;Q99NH0;A0A0G2JDZ9;E9Q804	HSNQNSSGSQVNSAGSLTSSPTTTASSSASAVPGTTSNGSPSSPSVR	4	N-Term(TMT10); N38(Deamidated); S45(HexNA)	Too many isoforms	HCD	1				35	0.216021	4761.66	3513.43	3501.03	4611.67	2471.67	2804.4	0.0286	0.9315	0.6493	0.2335	0	0	150	4	1214.33	4854.3	8.15	76.96	18945	18945	MS2	17/542	20180116_Lumos_RSLC3_Stadlmann_Penninger_IMBA_mESC_TMT_PNGaseF_HILIC_17.raw
Ankyrin repeat domain-containing protein 17 OS=Mus musculus GN=Ankrd17 PE=1 SV=1 - [E9QKG6_MOUSE]|Ankyrin repeat domain-containing protein 17 OS=Mus musculus GN=Ankrd17 PE=1 SV=2 - [ANR17_MOUSE]|Ankyrin repeat domain-containing protein 17 OS=Mus musculus GN=Ankrd17 PE=1 SV=1 - [A0A0G2JDZ9_MOUSE]|Ankyrin repeat domain-containing protein 17 OS=Mus musculus GN=Ankrd17 PE=1 SV=3 - [E9Q804_MOUSE]	E9QKG6;Q99NH0;A0A0G2JDZ9;E9Q804	HSNQNSSGSQVNSAGSLTSSPTTTASSSASAVPGTTSNGSPSSPSVR	4	N-Term(TMT10); N5(Deamidated); N12(Deamidated); N38(Deamidated); S45(HexNA)	Too many isoforms	HCD	1				23	3.08631	6677.63	7131.88	6044.72	7492.93	6834.7	5711.45	0.0287	0.8834	0.1384	0.4511	0	0	150	4	1214.82	4856.26	6.59	85.32	21486	21486	MS2	9/542	20180116_Lumos_RSLC3_Stadlmann_Penninger_IMBA_mESC_TMT_PNGaseF_HILIC_17.raw
Ankyrin repeat domain-containing protein 17 OS=Mus musculus GN=Ankrd17 PE=1 SV=1 - [E9QKG6_MOUSE]|Ankyrin repeat domain-containing protein 17 OS=Mus musculus GN=Ankrd17 PE=1 SV=2 - [ANR17_MOUSE]|Ankyrin repeat domain-containing protein 17 OS=Mus musculus GN=Ankrd17 PE=1 SV=1 - [A0A0G2JDZ9_MOUSE]|Ankyrin repeat domain-containing protein 17 OS=Mus musculus GN=Ankrd17 PE=1 SV=3 - [E9Q804_MOUSE]	E9QKG6;Q99NH0;A0A0G2JDZ9;E9Q804	HSNQNSSGSQVNSAGSLTSSPTTTASSSASAVPGTTSNGSPSSPSVR	4	N-Term(TMT10); N12(Deamidated); N38(Deamidated); S45(HexNA)	Too many isoforms	HCD	1				18	9.0237	1449.64	100	1154.65	1347.27	715.632	755.112	-0.6911	0.6081	0.0754	0.9628	0	55	150	3	1619.09	4855.25	2.58	80.42	19993	19993	MS2	8/542	20180116_Lumos_RSLC3_Stadlmann_Penninger_IMBA_mESC_TMT_PNGaseF_HILIC_17.raw
Ankyrin repeat domain-containing protein 17 OS=Mus musculus GN=Ankrd17 PE=1 SV=1 - [E9QKG6_MOUSE]|Ankyrin repeat domain-containing protein 17 OS=Mus musculus GN=Ankrd17 PE=1 SV=2 - [ANR17_MOUSE]|Ankyrin repeat domain-containing protein 17 OS=Mus musculus GN=Ankrd17 PE=1 SV=1 - [A0A0G2JDZ9_MOUSE]|Ankyrin repeat domain-containing protein 17 OS=Mus musculus GN=Ankrd17 PE=1 SV=3 - [E9Q804_MOUSE]	E9QKG6;Q99NH0;A0A0G2JDZ9;E9Q804	HSNQNSSGSQVNSAGSLTSSPTTTASSSASAVPGTTSNGSPSSPSVR	4	N-Term(TMT10); N12(Deamidated); S42(HexNA); S43(HexNA); S45(HexNA)	Too many isoforms	HCD	1				14	22.5254	2505.69	1890.27	1188.61	1694.31	833.277	100	0.6086	0.2026	2.2358	0.0717	0	63	150	4	1315.86	5260.44	3.43	75.53	18384	18384	MS2	10/542	20180116_Lumos_RSLC3_Stadlmann_Penninger_IMBA_mESC_TMT_PNGaseF_HILIC_18.raw
Ankyrin repeat domain-containing protein 17 OS=Mus musculus GN=Ankrd17 PE=1 SV=1 - [E9QKG6_MOUSE]|Ankyrin repeat domain-containing protein 17 OS=Mus musculus GN=Ankrd17 PE=1 SV=2 - [ANR17_MOUSE]|Ankyrin repeat domain-containing protein 17 OS=Mus musculus GN=Ankrd17 PE=1 SV=1 - [A0A0G2JDZ9_MOUSE]|Ankyrin repeat domain-containing protein 17 OS=Mus musculus GN=Ankrd17 PE=1 SV=3 - [E9Q804_MOUSE]	E9QKG6;Q99NH0;A0A0G2JDZ9;E9Q804	HSNQNSSGSQVNSAGSLTSSPTTTASSSASAVPGTTSNGSPSSPSVR	4	N-Term(TMT10); N12(Deamidated); S43(HexNA); S45(HexNA)	Too many isoforms	HCD	1				13	32.7079	100	594.984	1094.87	100	100	1130.06	-0.7818	0.7103	-0.8237	0.7007	0	0	150	3	1686.46	5057.36	4.94	75.97	18518	18518	MS2	6/542	20180116_Lumos_RSLC3_Stadlmann_Penninger_IMBA_mESC_TMT_PNGaseF_HILIC_18.raw
Ankyrin repeat domain-containing protein 17 OS=Mus musculus GN=Ankrd17 PE=1 SV=1 - [E9QKG6_MOUSE]|Ankyrin repeat domain-containing protein 17 OS=Mus musculus GN=Ankrd17 PE=1 SV=2 - [ANR17_MOUSE]|Ankyrin repeat domain-containing protein 17 OS=Mus musculus GN=Ankrd17 PE=1 SV=1 - [A0A0G2JDZ9_MOUSE]|Ankyrin repeat domain-containing protein 17 OS=Mus musculus GN=Ankrd17 PE=1 SV=3 - [E9Q804_MOUSE]	E9QKG6;Q99NH0;A0A0G2JDZ9;E9Q804	HSNQNSSGSQVNSAGSLTSSPTTTASSSASAVPGTTSNGSPSSPSVR	4	N-Term(TMT10); N12(Deamidated); S43(HexNA); S45(HexNA)	Too many isoforms	HCD	1				13	34.9913	1636.54	1413.43	1740.84	1665.51	1482.51	1070.65	-0.1594	0.3378	0.2565	0.427	0	0	150	4	1265.09	5057.36	3.62	75.05	18243	18243	MS2	9/542	20180116_Lumos_RSLC3_Stadlmann_Penninger_IMBA_mESC_TMT_PNGaseF_HILIC_18.raw
Ankyrin repeat domain-containing protein 17 OS=Mus musculus GN=Ankrd17 PE=1 SV=1 - [E9QKG6_MOUSE]|Ankyrin repeat domain-containing protein 17 OS=Mus musculus GN=Ankrd17 PE=1 SV=2 - [ANR17_MOUSE]|Ankyrin repeat domain-containing protein 17 OS=Mus musculus GN=Ankrd17 PE=1 SV=1 - [A0A0G2JDZ9_MOUSE]|Ankyrin repeat domain-containing protein 17 OS=Mus musculus GN=Ankrd17 PE=1 SV=3 - [E9Q804_MOUSE]	E9QKG6;Q99NH0;A0A0G2JDZ9;E9Q804	HSNQNSSGSQVNSAGSLTSSPTTTASSSASAVPGTTSNGSPSSPSVR	4	N-Term(TMT10); N3(Deamidated); N5(Deamidated); N12(Deamidated); N38(Deamidated); S42(HexNA); S43(HexNA); S45(HexNA)	Too many isoforms	HCD	1				10	62.1598	2386.47	1721.79	1591.78	827.688	1699.35	1431.9	0.7638	0.2397	0.3918	0.3601	0	32	150	4	1316.61	5263.42	9.38	76.84	18779	18779	MS2	5/542	20180116_Lumos_RSLC3_Stadlmann_Penninger_IMBA_mESC_TMT_PNGaseF_HILIC_18.raw
Ankyrin repeat domain-containing protein 17 OS=Mus musculus GN=Ankrd17 PE=1 SV=1 - [E9QKG6_MOUSE]|Ankyrin repeat domain-containing protein 17 OS=Mus musculus GN=Ankrd17 PE=1 SV=2 - [ANR17_MOUSE]|Ankyrin repeat domain-containing protein 17 OS=Mus musculus GN=Ankrd17 PE=1 SV=1 - [A0A0G2JDZ9_MOUSE]|Ankyrin repeat domain-containing protein 17 OS=Mus musculus GN=Ankrd17 PE=1 SV=3 - [E9Q804_MOUSE]	E9QKG6;Q99NH0;A0A0G2JDZ9;E9Q804	RQLFVTVVKTSNATTTTVTTTASNNSTAPTNATYPMPTAK	4	N-Term(TMT10); K9(TMT10); T15(HexNA); S23(HexNA); N24(Deamidated); N25(HexNA); S26(HexNA); N31(HexNA); K40(TMT10)	Too many isoforms	HCD	1				18	16.9253	34661.2	32345.2	36982	41961.6	35046.2	34835.7	-0.2365	0.2121	-0.0606	0.4304	2	35	150	5	1179.01	5891.02	3.57	106.48	27986	27986	MS2	9/454	20180116_Lumos_RSLC3_Stadlmann_Penninger_IMBA_mESC_TMT_PNGaseF_HILIC_14.raw
Ankyrin repeat domain-containing protein 17 OS=Mus musculus GN=Ankrd17 PE=1 SV=1 - [E9QKG6_MOUSE]|Ankyrin repeat domain-containing protein 17 OS=Mus musculus GN=Ankrd17 PE=1 SV=2 - [ANR17_MOUSE]|Ankyrin repeat domain-containing protein 17 OS=Mus musculus GN=Ankrd17 PE=1 SV=1 - [A0A0G2JDZ9_MOUSE]|Ankyrin repeat domain-containing protein 17 OS=Mus musculus GN=Ankrd17 PE=1 SV=3 - [E9Q804_MOUSE]	E9QKG6;Q99NH0;A0A0G2JDZ9;E9Q804	TSNATTTTVTTTASNNSTAPTNATYPMPTAK	4	N-Term(TMT10); N15(HexNA); T24(HexNA); T29(HexNA); K31(TMT10)	Too many isoforms	HCD	1				106	1.87828e-08	26799	24768.2	26434.3	29032.2	25298.8	20275.1	-0.1052	0.3645	0.1782	0.4307	0	10	150	4	1046.76	4184.03	-0.48	97.32	24920	24920	MS2	26/352	20180116_Lumos_RSLC3_Stadlmann_Penninger_IMBA_mESC_TMT_PNGaseF_HILIC_15.raw
Ankyrin repeat domain-containing protein 17 OS=Mus musculus GN=Ankrd17 PE=1 SV=1 - [E9QKG6_MOUSE]|Ankyrin repeat domain-containing protein 17 OS=Mus musculus GN=Ankrd17 PE=1 SV=2 - [ANR17_MOUSE]|Ankyrin repeat domain-containing protein 17 OS=Mus musculus GN=Ankrd17 PE=1 SV=1 - [A0A0G2JDZ9_MOUSE]|Ankyrin repeat domain-containing protein 17 OS=Mus musculus GN=Ankrd17 PE=1 SV=3 - [E9Q804_MOUSE]	E9QKG6;Q99NH0;A0A0G2JDZ9;E9Q804	TSNATTTTVTTTASNNSTAPTNATYPMPTAK	4	N-Term(TMT10); T29(HexNA); K31(TMT10)	T18(HexNAc): 98.74	HCD	1				105	2.13455e-08	42948.1	40415.4	46568.9	48354.1	42711.6	41950.3	-0.1873	0.0764	-0.0223	0.6991	0	0	150	3	1259.96	3777.88	1.63	103.57	27893	27893	MS2	23/352	20180116_Lumos_RSLC3_Stadlmann_Penninger_IMBA_mESC_TMT_PNGaseF_HILIC_13.raw
Ankyrin repeat domain-containing protein 17 OS=Mus musculus GN=Ankrd17 PE=1 SV=1 - [E9QKG6_MOUSE]|Ankyrin repeat domain-containing protein 17 OS=Mus musculus GN=Ankrd17 PE=1 SV=2 - [ANR17_MOUSE]|Ankyrin repeat domain-containing protein 17 OS=Mus musculus GN=Ankrd17 PE=1 SV=1 - [A0A0G2JDZ9_MOUSE]|Ankyrin repeat domain-containing protein 17 OS=Mus musculus GN=Ankrd17 PE=1 SV=3 - [E9Q804_MOUSE]	E9QKG6;Q99NH0;A0A0G2JDZ9;E9Q804	TSNATTTTVTTTASNNSTAPTNATYPMPTAK	4	N-Term(TMT10); N16(Deamidated); T24(HexNA); T29(HexNA); K31(TMT10)	Too many isoforms	HCD	1				103	3.4208e-08	13261.8	12446.1	16375.4	15386.3	12958.3	10938	-0.3051	0.045	0.1054	0.5294	0	53	150	3	1327.99	3981.96	6.42	99.22	25779	25779	MS2	21/352	20180116_Lumos_RSLC3_Stadlmann_Penninger_IMBA_mESC_TMT_PNGaseF_HILIC_14.raw
Ankyrin repeat domain-containing protein 17 OS=Mus musculus GN=Ankrd17 PE=1 SV=1 - [E9QKG6_MOUSE]|Ankyrin repeat domain-containing protein 17 OS=Mus musculus GN=Ankrd17 PE=1 SV=2 - [ANR17_MOUSE]|Ankyrin repeat domain-containing protein 17 OS=Mus musculus GN=Ankrd17 PE=1 SV=1 - [A0A0G2JDZ9_MOUSE]|Ankyrin repeat domain-containing protein 17 OS=Mus musculus GN=Ankrd17 PE=1 SV=3 - [E9Q804_MOUSE]	E9QKG6;Q99NH0;A0A0G2JDZ9;E9Q804	TSNATTTTVTTTASNNSTAPTNATYPMPTAK	4	N-Term(TMT10); T12(HexNA); K31(TMT10)	T18(HexNAc): 99.38	HCD	1				101	4.92463e-08	164077	150702	176645	187005	160129	157677	-0.2082	0.1092	-0.0138	0.8587	0	3	64	4	945.226	3777.88	1.62	103.62	27907	27907	MS2	24/352	20180116_Lumos_RSLC3_Stadlmann_Penninger_IMBA_mESC_TMT_PNGaseF_HILIC_13.raw
Ankyrin repeat domain-containing protein 17 OS=Mus musculus GN=Ankrd17 PE=1 SV=1 - [E9QKG6_MOUSE]|Ankyrin repeat domain-containing protein 17 OS=Mus musculus GN=Ankrd17 PE=1 SV=2 - [ANR17_MOUSE]|Ankyrin repeat domain-containing protein 17 OS=Mus musculus GN=Ankrd17 PE=1 SV=1 - [A0A0G2JDZ9_MOUSE]|Ankyrin repeat domain-containing protein 17 OS=Mus musculus GN=Ankrd17 PE=1 SV=3 - [E9Q804_MOUSE]	E9QKG6;Q99NH0;A0A0G2JDZ9;E9Q804	TSNATTTTVTTTASNNSTAPTNATYPMPTAK	4	N-Term(TMT10); T12(HexNA); T18(HexNA); N22(HexNA); K31(TMT10)	Too many isoforms	HCD	1				96	1.82128e-07	39305.9	37692.3	43234.2	41580.8	38810.2	36828.1	-0.1395	0.0774	0.0257	0.6498	0	0	150	4	1046.76	4184.03	0.22	97.98	25116	25116	MS2	27/352	20180116_Lumos_RSLC3_Stadlmann_Penninger_IMBA_mESC_TMT_PNGaseF_HILIC_15.raw
Ankyrin repeat domain-containing protein 17 OS=Mus musculus GN=Ankrd17 PE=1 SV=1 - [E9QKG6_MOUSE]|Ankyrin repeat domain-containing protein 17 OS=Mus musculus GN=Ankrd17 PE=1 SV=2 - [ANR17_MOUSE]|Ankyrin repeat domain-containing protein 17 OS=Mus musculus GN=Ankrd17 PE=1 SV=1 - [A0A0G2JDZ9_MOUSE]|Ankyrin repeat domain-containing protein 17 OS=Mus musculus GN=Ankrd17 PE=1 SV=3 - [E9Q804_MOUSE]	E9QKG6;Q99NH0;A0A0G2JDZ9;E9Q804	TSNATTTTVTTTASNNSTAPTNATYPMPTAK	4	N-Term(TMT10); T21(HexNA); N22(Deamidated); K31(TMT10)	N16(Deamidated): 99.51; S17(HexNAc): 49.82; T18(HexNAc): 49.82	HCD	1				95	2.45937e-07	40098.6	37020.3	48358.4	49289.5	41471.6	42310.2	-0.3405	0.0737	-0.1196	0.2582	0	0	150	3	1260.3	3778.87	4.06	103.54	27882	27882	MS2	22/352	20180116_Lumos_RSLC3_Stadlmann_Penninger_IMBA_mESC_TMT_PNGaseF_HILIC_13.raw
Ankyrin repeat domain-containing protein 17 OS=Mus musculus GN=Ankrd17 PE=1 SV=1 - [E9QKG6_MOUSE]|Ankyrin repeat domain-containing protein 17 OS=Mus musculus GN=Ankrd17 PE=1 SV=2 - [ANR17_MOUSE]|Ankyrin repeat domain-containing protein 17 OS=Mus musculus GN=Ankrd17 PE=1 SV=1 - [A0A0G2JDZ9_MOUSE]|Ankyrin repeat domain-containing protein 17 OS=Mus musculus GN=Ankrd17 PE=1 SV=3 - [E9Q804_MOUSE]	E9QKG6;Q99NH0;A0A0G2JDZ9;E9Q804	TSNATTTTVTTTASNNSTAPTNATYPMPTAK	4	N-Term(TMT10); T12(HexNA); N22(HexNA); K31(TMT10)	S17(HexNAc): 98.14; T18(HexNAc): 98.14	HCD	1				72	3.9303e-05	95334.3	89062.5	113138	108147	100137	88788.1	-0.2631	0.0484	-0.035	0.7683	0	32	104	4	995.995	3980.96	1.22	100.62	26192	26192	MS2	24/352	20180116_Lumos_RSLC3_Stadlmann_Penninger_IMBA_mESC_TMT_PNGaseF_HILIC_14.raw
Ankyrin repeat domain-containing protein 17 OS=Mus musculus GN=Ankrd17 PE=1 SV=1 - [E9QKG6_MOUSE]|Ankyrin repeat domain-containing protein 17 OS=Mus musculus GN=Ankrd17 PE=1 SV=2 - [ANR17_MOUSE]|Ankyrin repeat domain-containing protein 17 OS=Mus musculus GN=Ankrd17 PE=1 SV=1 - [A0A0G2JDZ9_MOUSE]|Ankyrin repeat domain-containing protein 17 OS=Mus musculus GN=Ankrd17 PE=1 SV=3 - [E9Q804_MOUSE]	E9QKG6;Q99NH0;A0A0G2JDZ9;E9Q804	TSNATTTTVTTTASNNSTAPTNATYPMPTAK	4	N-Term(TMT10); T12(HexNA); N16(Deamidated); K31(TMT10)	N15(HexNAc): 33.12; N15(Deamidated): 33.38; N16(HexNAc): 33.12; N16(Deamidated): 66.5; S17(HexNAc): 33.25	HCD	1				61	0.000502571	33936.6	34058.5	41993.4	38169.1	31453.8	35680.6	-0.2375	0.1936	0.0184	0.8721	0	50	150	3	1260.3	3778.88	5.12	103.73	27943	27943	MS2	25/352	20180116_Lumos_RSLC3_Stadlmann_Penninger_IMBA_mESC_TMT_PNGaseF_HILIC_13.raw
Ankyrin repeat domain-containing protein 17 OS=Mus musculus GN=Ankrd17 PE=1 SV=1 - [E9QKG6_MOUSE]|Ankyrin repeat domain-containing protein 17 OS=Mus musculus GN=Ankrd17 PE=1 SV=2 - [ANR17_MOUSE]|Ankyrin repeat domain-containing protein 17 OS=Mus musculus GN=Ankrd17 PE=1 SV=1 - [A0A0G2JDZ9_MOUSE]|Ankyrin repeat domain-containing protein 17 OS=Mus musculus GN=Ankrd17 PE=1 SV=3 - [E9Q804_MOUSE]	E9QKG6;Q99NH0;A0A0G2JDZ9;E9Q804	TSNATTTTVTTTASNNSTAPTNATYPMPTAK	4	N-Term(TMT10); T12(HexNA); N16(Deamidated); S17(HexNA); T18(HexNA); K31(TMT10)	Too many isoforms	HCD	1				61	0.00063416	51793.5	44957.5	50559.7	53806.7	44994.5	44355.9	-0.1093	0.4542	0.1148	0.4737	0	12	150	4	1047.01	4185.03	2.76	98.22	25184	25184	MS2	26/352	20180116_Lumos_RSLC3_Stadlmann_Penninger_IMBA_mESC_TMT_PNGaseF_HILIC_15.raw
Ankyrin repeat domain-containing protein 17 OS=Mus musculus GN=Ankrd17 PE=1 SV=1 - [E9QKG6_MOUSE]|Ankyrin repeat domain-containing protein 17 OS=Mus musculus GN=Ankrd17 PE=1 SV=2 - [ANR17_MOUSE]|Ankyrin repeat domain-containing protein 17 OS=Mus musculus GN=Ankrd17 PE=1 SV=1 - [A0A0G2JDZ9_MOUSE]|Ankyrin repeat domain-containing protein 17 OS=Mus musculus GN=Ankrd17 PE=1 SV=3 - [E9Q804_MOUSE]	E9QKG6;Q99NH0;A0A0G2JDZ9;E9Q804	TSNATTTTVTTTASNNSTAPTNATYPMPTAK	4	N-Term(TMT10); T8(HexNA); N16(Deamidated); M27(Oxidation); K31(TMT10)	Too many isoforms	HCD	1				33	0.301986	25084.7	23882.4	31867.3	33476.1	25999.1	24750.4	-0.4162	0.0184	-0.0516	0.4121	0	48	150	3	1265.63	3794.88	5.89	103.57	27892	27892	MS2	18/352	20180116_Lumos_RSLC3_Stadlmann_Penninger_IMBA_mESC_TMT_PNGaseF_HILIC_13.raw
Ankyrin repeat domain-containing protein 17 OS=Mus musculus GN=Ankrd17 PE=1 SV=1 - [E9QKG6_MOUSE]|Ankyrin repeat domain-containing protein 17 OS=Mus musculus GN=Ankrd17 PE=1 SV=2 - [ANR17_MOUSE]|Ankyrin repeat domain-containing protein 17 OS=Mus musculus GN=Ankrd17 PE=1 SV=1 - [A0A0G2JDZ9_MOUSE]|Ankyrin repeat domain-containing protein 17 OS=Mus musculus GN=Ankrd17 PE=1 SV=3 - [E9Q804_MOUSE]	E9QKG6;Q99NH0;A0A0G2JDZ9;E9Q804	TSNATTTTVTTTASNNSTAPTNATYPMPTAK	4	N-Term(TMT10); T12(HexNA); K31(TMT10)	T12(HexNAc): 97.85	HCD	1				33	0.295563	26428	25479.6	29458.4	29649.2	25448.1	22813.1	-0.1874	0.0735	0.1051	0.3822	0	24	150	3	1259.96	3777.87	-0.01	103.8	27966	27966	MS2	17/352	20180116_Lumos_RSLC3_Stadlmann_Penninger_IMBA_mESC_TMT_PNGaseF_HILIC_13.raw
Ankyrin repeat domain-containing protein 17 OS=Mus musculus GN=Ankrd17 PE=1 SV=1 - [E9QKG6_MOUSE]|Ankyrin repeat domain-containing protein 17 OS=Mus musculus GN=Ankrd17 PE=1 SV=2 - [ANR17_MOUSE]|Ankyrin repeat domain-containing protein 17 OS=Mus musculus GN=Ankrd17 PE=1 SV=1 - [A0A0G2JDZ9_MOUSE]|Ankyrin repeat domain-containing protein 17 OS=Mus musculus GN=Ankrd17 PE=1 SV=3 - [E9Q804_MOUSE]	E9QKG6;Q99NH0;A0A0G2JDZ9;E9Q804	TSNATTTTVTTTASNNSTAPTNATYPMPTAK	4	N-Term(TMT10); N15(Deamidated); N16(Deamidated); T21(HexNA); N22(HexNA); T24(HexNA); K31(TMT10)	Too many isoforms	HCD	1				33	0.41246	7200.24	6813.57	7207.23	5849.75	6357.07	4499.91	0.102	0.6075	0.3682	0.3296	0	55	150	3	1396.02	4186.04	9.24	98.58	25292	25292	MS2	12/352	20180116_Lumos_RSLC3_Stadlmann_Penninger_IMBA_mESC_TMT_PNGaseF_HILIC_15.raw
E3 ubiquitin-protein ligase TRIM33 OS=Mus musculus GN=Trim33 PE=1 SV=1 - [E9QME5_MOUSE]|E3 ubiquitin-protein ligase TRIM33 OS=Mus musculus GN=Trim33 PE=1 SV=1 - [E9QP19_MOUSE]|E3 ubiquitin-protein ligase TRIM33 OS=Mus musculus GN=Trim33 PE=1 SV=2 - [TRI33_MOUSE]|E3 ubiquitin-protein ligase TRIM33 (Fragment) OS=Mus musculus GN=Trim33 PE=1 SV=1 - [A0A0G2JE09_MOUSE]	E9QME5;E9QP19;Q99PP7;A0A0G2JE09	QHSNPGHAGPFPVVSAHNPINPTSPTTATMANANR	4	N-Term(TMT10); N34(HexNA)	T23(HexNAc): 99.43	HCD	1				108	1.06581e-08	92009.8	98253.5	136424	136286	104488	94060.5	-0.5194	0.048	-0.0615	0.579	0	22	50	5	805.4	4022.97	-0.2	84.57	22312	22312	MS2	26/392	20180116_Lumos_RSLC3_Stadlmann_Penninger_IMBA_mESC_TMT_PNGaseF_HILIC_12.raw
ATP-dependent RNA helicase A OS=Mus musculus GN=Dhx9 PE=1 SV=1 - [E9QNN1_MOUSE]|ATP-dependent RNA helicase A (Fragment) OS=Mus musculus GN=Dhx9 PE=1 SV=1 - [Q3UR42_MOUSE]	E9QNN1;Q3UR42	AEAENNSGVESSGYGSPGPTWDR	2	N-Term(TMT10)		HCD	1				61	5.47819e-05	5966	4977.45	4404.86	5096.07	4289.02	4702.36	0.2039	0.3663	0.2835	0.2681	0	56	150	3	866.063	2596.17	-0.09	98.76	25286	25286	MS2	20/252	20180116_Lumos_RSLC3_Stadlmann_Penninger_IMBA_mESC_TMT_PNGaseF_HILIC_18.raw
Voltage-dependent anion-selective channel protein 1 OS=Mus musculus GN=Vdac1 PE=1 SV=1 - [F2Z471_MOUSE]|Voltage-dependent anion-selective channel protein 1 OS=Mus musculus GN=Vdac1 PE=1 SV=3 - [VDAC1_MOUSE]	F2Z471;Q60932	SENGLEFTSSGSANTETTK	2	N-Term(TMT10); K19(TMT10)		HCD	1				84	8.28277e-07	17287.5	15440.4	17789.5	19086.2	15258.4	14882.7	-0.1721	0.2218	0.1188	0.3879	0	43	150	3	806.738	2418.2	-1.42	97.39	25067	25067	MS2	18/210	20180116_Lumos_RSLC3_Stadlmann_Penninger_IMBA_mESC_TMT_PNGaseF_HILIC_16.raw
Voltage-dependent anion-selective channel protein 1 OS=Mus musculus GN=Vdac1 PE=1 SV=1 - [F2Z471_MOUSE]|Voltage-dependent anion-selective channel protein 1 OS=Mus musculus GN=Vdac1 PE=1 SV=3 - [VDAC1_MOUSE]	F2Z471;Q60932	SENGLEFTSSGSANTETTK	2	N-Term(TMT10); K19(TMT10)		HCD	1				63	0.000102182	33088.9	33681	42316.6	40890.3	36192.5	34732.3	-0.3175	0.0298	-0.0871	0.1792	0	74	150	3	806.74	2418.2	0.32	97.38	25230	25230	MS2	19/210	20180116_Lumos_RSLC3_Stadlmann_Penninger_IMBA_mESC_TMT_PNGaseF_HILIC_14.raw
Protein Fat1 OS=Mus musculus GN=Fat1 PE=1 SV=1 - [F2Z4A3_MOUSE]	F2Z4A3	FTQDAYSAVVKENSTEAR	1	N-Term(TMT10); K11(TMT10); N13(HexNA)	N13(HexNAc): 99.7	HCD	1	1864.63	id=HexNAc2.Hex9_N-Glycan	0.89	33	0.145569	33309.9	32391.8	3443.18	4198.92	2901.73	2580.71	3.1039	0.0005	3.583	0.0041	1	0	150	3	893.13	2677.38	1.2	98.88	25484	25484	MS2	14/194	20180116_Lumos_RSLC3_Stadlmann_Penninger_IMBA_mESC_TMT_PNGaseF_HILIC_17.raw
Protein Fat1 OS=Mus musculus GN=Fat1 PE=1 SV=1 - [F2Z4A3_MOUSE]	F2Z4A3	FTQDAYSAVVKENSTEAR	1	N-Term(TMT10); K11(TMT10); T15(HexNA)	N13(HexNAc): 99.48	HCD	1	1864.63	id=HexNAc2.Hex9_N-Glycan	0.6	12	19.3894	82140.6	78153.8	17005.8	18204.2	14014.8	13027.5	2.1867	0.012	2.5674	0.0132	1	17	150	4	670.101	2677.38	4	98.88	25483	25483	MS2	15/194	20180116_Lumos_RSLC3_Stadlmann_Penninger_IMBA_mESC_TMT_PNGaseF_HILIC_17.raw
Protein Fat1 OS=Mus musculus GN=Fat1 PE=1 SV=1 - [F2Z4A3_MOUSE]	F2Z4A3	GISYQLIGNHSK	1	N-Term(TMT10); S11(HexNA); K12(TMT10)	N9(HexNAc): 100	HCD	1	1540.53	id=HexNAc2.Hex7_N-Glycan	0.63	43	0.00836542	123227	121055	26867.2	24207	21035.8	18373.9	2.2579	0.0004	2.6319	0.0004	0	12	150	3	660.039	1978.1	1.26	87.34	21993	21993	MS2	9/118	20180116_Lumos_RSLC3_Stadlmann_Penninger_IMBA_mESC_TMT_PNGaseF_HILIC_15.raw
Protein Fat1 OS=Mus musculus GN=Fat1 PE=1 SV=1 - [F2Z4A3_MOUSE]	F2Z4A3	GISYQLIGNHSK	1	N-Term(TMT10); N9(HexNA); K12(TMT10)	N9(HexNAc): 99.84	HCD	1	1702.58	id=HexNAc2.Hex8_N-Glycan	0.77	43	0.0086284	36404.3	34001.9	11804.3	13295.5	9988.02	8329.06	1.488	0.0079	1.9425	0.0052	0	11	150	4	495.283	1978.11	4.58	87.2	22063	22063	MS2	9/118	20180116_Lumos_RSLC3_Stadlmann_Penninger_IMBA_mESC_TMT_PNGaseF_HILIC_16.raw
Protein Fat1 OS=Mus musculus GN=Fat1 PE=1 SV=1 - [F2Z4A3_MOUSE]	F2Z4A3	GISYQLIGNHSK	1	N-Term(TMT10); S11(HexNA); K12(TMT10)	S11(HexNAc): 99.86	HCD	1	1864.63	id=HexNAc2.Hex9_N-Glycan	0.68	52	0.000911079	47733.7	49816.9	6998.44	7478.95	6388.75	5428.54	2.7524	0.0114	3.0453	0.0044	0	4	150	3	660.042	1978.11	5.61	86.41	21819	21819	MS2	10/118	20180116_Lumos_RSLC3_Stadlmann_Penninger_IMBA_mESC_TMT_PNGaseF_HILIC_17.raw
Protein Fat1 OS=Mus musculus GN=Fat1 PE=1 SV=1 - [F2Z4A3_MOUSE]	F2Z4A3	QLYNLTVR	1	N-Term(TMT10); T6(HexNA)	N4(HexNAc): 100	HCD	1	1864.63	id=HexNAc2.Hex9_N-Glycan	0.92	21	0.971296	56419.4	50984	13813.6	13416.4	11815.6	9898.84	1.9798	0.0421	2.3063	0.0236	0	7	150	3	480.276	1438.81	1.62	91.48	23313	23313	MS2	1970-05-01	20180116_Lumos_RSLC3_Stadlmann_Penninger_IMBA_mESC_TMT_PNGaseF_HILIC_17.raw
Protein Fat1 OS=Mus musculus GN=Fat1 PE=1 SV=1 - [F2Z4A3_MOUSE]	F2Z4A3	TGTIAIQNTTQLR	1	N-Term(TMT10); T10(HexNA)	N8(HexNAc): 99.63	HCD	1	1216.42	id=HexNAc2.Hex5_N-Glycan	0.59	30	0.1437	58697.9	60788.8	21027.9	23036.6	16742.1	13791.9	1.4392	0.0015	1.9684	0.0027	0	23	150	3	617.013	1849.03	1.41	85.61	21472	21472	MS2	6/126	20180116_Lumos_RSLC3_Stadlmann_Penninger_IMBA_mESC_TMT_PNGaseF_HILIC_15.raw
Protein Fat1 OS=Mus musculus GN=Fat1 PE=1 SV=1 - [F2Z4A3_MOUSE]	F2Z4A3	TGTIAIQNTTQLR	1	N-Term(TMT10); N8(HexNA)	N8(HexNAc): 100	HCD	1	1540.53	id=HexNAc2.Hex7_N-Glycan	1.17	37	0.029372	55974.1	53621.2	16800.9	18011.6	14335.5	11178.5	1.6545	0.0051	2.1028	0.0032	0	12	150	3	617.015	1849.03	4.58	84.81	21370	21370	MS2	18/126	20180116_Lumos_RSLC3_Stadlmann_Penninger_IMBA_mESC_TMT_PNGaseF_HILIC_16.raw
Protein Fat1 OS=Mus musculus GN=Fat1 PE=1 SV=1 - [F2Z4A3_MOUSE]	F2Z4A3	TGTIAIQNTTQLR	1	N-Term(TMT10); T10(HexNA)	N8(HexNAc): 99.74	HCD	1	1540.53	id=HexNAc2.Hex7_N-Glycan	1.14	33	0.0698517	49320.2	46386.8	9756.91	11333.1	8594.43	9439.38	2.1821	0.0065	2.4079	0.0153	0	0	150	3	617.013	1849.03	1.61	84.26	21154	21154	MS2	8/126	20180116_Lumos_RSLC3_Stadlmann_Penninger_IMBA_mESC_TMT_PNGaseF_HILIC_17.raw
Protein Fat1 OS=Mus musculus GN=Fat1 PE=1 SV=1 - [F2Z4A3_MOUSE]	F2Z4A3	TGTIAIQNTTQLR	1	N-Term(TMT10); T10(HexNA)	N8(HexNAc): 49.96; T9(HexNAc): 49.96	HCD	1	1702.58	id=HexNAc2.Hex8_N-Glycan	1.06	41	0.010348	97345.2	97282	8635.49	8262.59	5164.18	5584.19	3.5258	0.001	4.1785	0.0011	0	1	150	3	617.014	1849.03	2.55	83.74	21001	21001	MS2	13/126	20180116_Lumos_RSLC3_Stadlmann_Penninger_IMBA_mESC_TMT_PNGaseF_HILIC_17.raw
Protein Fat1 OS=Mus musculus GN=Fat1 PE=1 SV=1 - [F2Z4A3_MOUSE]	F2Z4A3	TGTIAIQNTTQLR	1	N-Term(TMT10); T10(HexNA)	N8(HexNAc): 99.87	HCD	1	1864.63	id=HexNAc2.Hex9_N-Glycan	0.61	39	0.0163674	102011	99082.1	4470.61	3352.06	1984.79	1910.17	4.6841	0.0034	5.6901	0.0094	0	2	150	3	617.015	1849.03	3.3	83.71	20845	20845	MS2	8/126	20180116_Lumos_RSLC3_Stadlmann_Penninger_IMBA_mESC_TMT_PNGaseF_HILIC_18.raw
Protein Fat1 OS=Mus musculus GN=Fat1 PE=1 SV=1 - [F2Z4A3_MOUSE]	F2Z4A3	TGTIAIQNTTQLR	1	N-Term(TMT10); N8(HexNA)	N8(HexNAc): 99.81	HCD	1	1864.63	id=HexNAc2.Hex9_N-Glycan	0.68	16	3.72153	26334.9	24130	6555.65	7178.64	5705.6	5055.34	1.8775	0.0265	2.2295	0.0235	0	0	150	3	617.012	1849.02	-0.27	83.56	20951	20951	MS2	13/126	20180116_Lumos_RSLC3_Stadlmann_Penninger_IMBA_mESC_TMT_PNGaseF_HILIC_17.raw
Protein disulfide-isomerase A3 (Fragment) OS=Mus musculus GN=Pdia3 PE=1 SV=1 - [F6Q404_MOUSE]|Protein disulfide-isomerase A3 OS=Mus musculus GN=Pdia3 PE=1 SV=2 - [PDIA3_MOUSE]	F6Q404;P27773	VDCTANTNTCNK	2	N-Term(TMT10); C3(Carbamidomethyl); N8(HexNA); C10(Carbamidomethyl); K12(TMT10)	N8(HexNAc): 99.84	HCD	1	1038.38	id=HexNAc2.Hex3.dHex1_NO-Glycan ; id=HexNAc2.Hex2.NeuNAc1+17amu_O-Glycan	0.98	21	0.671769	24034	23223.4	8987.64	7756.98	6931.61	6896.7	1.4968	0.0045	1.7729	0.0152	0	54	150	3	686.999	2058.98	-0.95	58.7	13620	13620	MS2	7/114	20180116_Lumos_RSLC3_Stadlmann_Penninger_IMBA_mESC_TMT_PNGaseF_HILIC_16.raw
Protein disulfide-isomerase A3 (Fragment) OS=Mus musculus GN=Pdia3 PE=1 SV=1 - [F6Q404_MOUSE]|Protein disulfide-isomerase A3 OS=Mus musculus GN=Pdia3 PE=1 SV=2 - [PDIA3_MOUSE]	F6Q404;P27773	VDCTANTNTCNK	2	N-Term(TMT10); C3(Carbamidomethyl); C10(Carbamidomethyl); N11(HexNA); K12(TMT10)	T7(HexNAc): 99.73	HCD	1	1200.43	id=HexNAc2.Hex4.dHex1_N-Glycan	1.14	43	0.00322785	28365.1	25496.1	7757.51	6941.91	5016.53	4155.7	1.8735	0.0333	2.5539	0.0275	0	33	150	3	686.996	2058.97	-4.81	58.22	13475	13475	MS2	13/114	20180116_Lumos_RSLC3_Stadlmann_Penninger_IMBA_mESC_TMT_PNGaseF_HILIC_16.raw
Protein disulfide-isomerase A3 (Fragment) OS=Mus musculus GN=Pdia3 PE=1 SV=1 - [F6Q404_MOUSE]|Protein disulfide-isomerase A3 OS=Mus musculus GN=Pdia3 PE=1 SV=2 - [PDIA3_MOUSE]	F6Q404;P27773	VDCTANTNTCNK	2	N-Term(TMT10); C3(Carbamidomethyl); T9(HexNA); C10(Carbamidomethyl); K12(TMT10)	N8(HexNAc): 50; T9(HexNAc): 50	HCD	1	1216.42	id=HexNAc2.Hex5_N-Glycan	1.1	47	0.00202612	85627.5	80891.4	31470.4	33892.9	4836.46	5542.25	1.3491	0.0093	4.004	0.0169	0	0	150	3	687.001	2058.99	1.72	57.45	13250	13250	MS2	11/114	20180116_Lumos_RSLC3_Stadlmann_Penninger_IMBA_mESC_TMT_PNGaseF_HILIC_16.raw
Protein disulfide-isomerase A3 (Fragment) OS=Mus musculus GN=Pdia3 PE=1 SV=1 - [F6Q404_MOUSE]|Protein disulfide-isomerase A3 OS=Mus musculus GN=Pdia3 PE=1 SV=2 - [PDIA3_MOUSE]	F6Q404;P27773	VDCTANTNTCNK	2	N-Term(TMT10); C3(Carbamidomethyl); C10(Carbamidomethyl); N11(HexNA); K12(TMT10)	N6(HexNAc): 33.32; T7(HexNAc): 33.32; N8(HexNAc): 33.32	HCD	1	1216.42	id=HexNAc2.Hex5_N-Glycan	0.76	35	0.0316032	18585.2	18264.1	10237	8817.06	7292.1	6122.58	0.9515	0.0412	1.4578	0.0219	0	6	150	4	515.502	2058.99	0.8	57.17	13051	13051	MS2	13/114	20180116_Lumos_RSLC3_Stadlmann_Penninger_IMBA_mESC_TMT_PNGaseF_HILIC_17.raw
Protein disulfide-isomerase A3 (Fragment) OS=Mus musculus GN=Pdia3 PE=1 SV=1 - [F6Q404_MOUSE]|Protein disulfide-isomerase A3 OS=Mus musculus GN=Pdia3 PE=1 SV=2 - [PDIA3_MOUSE]	F6Q404;P27773	VDCTANTNTCNK	2	N-Term(TMT10); C3(Carbamidomethyl); C10(Carbamidomethyl); N11(HexNA); K12(TMT10)	N8(HexNAc): 99.78	HCD	1	1216.42	id=HexNAc2.Hex5_N-Glycan	1.01	25	0.310217	25355	28208.8	14585.9	16789.9	6530.58	5776.4	0.7716	0.0294	2.1218	0.0326	0	0	150	3	687.001	2058.99	2.61	57.39	13210	13210	MS2	11/114	20180116_Lumos_RSLC3_Stadlmann_Penninger_IMBA_mESC_TMT_PNGaseF_HILIC_15.raw
Protein disulfide-isomerase A3 (Fragment) OS=Mus musculus GN=Pdia3 PE=1 SV=1 - [F6Q404_MOUSE]|Protein disulfide-isomerase A3 OS=Mus musculus GN=Pdia3 PE=1 SV=2 - [PDIA3_MOUSE]	F6Q404;P27773	VDCTANTNTCNK	2	N-Term(TMT10); C3(Carbamidomethyl); C10(Carbamidomethyl); N11(HexNA); K12(TMT10)	N8(HexNAc): 99.8	HCD	1	1233.45	id=HexNAc2.Hex5+17amu_N-Glycan	1.17	51	0.000797047	75905.3	75493.4	28780.2	30034.6	4575.69	3604.61	1.3641	0.0039	4.2101	0.0009	0	11	150	3	686.999	2058.98	-0.38	57.15	13045	13045	MS2	17/114	20180116_Lumos_RSLC3_Stadlmann_Penninger_IMBA_mESC_TMT_PNGaseF_HILIC_17.raw
Protein disulfide-isomerase A3 (Fragment) OS=Mus musculus GN=Pdia3 PE=1 SV=1 - [F6Q404_MOUSE]|Protein disulfide-isomerase A3 OS=Mus musculus GN=Pdia3 PE=1 SV=2 - [PDIA3_MOUSE]	F6Q404;P27773	VDCTANTNTCNK	2	N-Term(TMT10); C3(Carbamidomethyl); C10(Carbamidomethyl); N11(HexNA); K12(TMT10)	N6(HexNAc): 24.99; T7(HexNAc): 24.99; N8(HexNAc): 24.99; T9(HexNAc): 24.99	HCD	1	1241.45	id=HexNAc3.Hex3.dHex1_N-Glycan ; id=HexNAc3.Hex2.NeuNAc1+17amu_O-Glycan	0.98	50	0.000952733	81418.9	74558.1	5821.47	5310.24	4287.27	3629.87	3.8086	0.0293	4.3002	0.0281	0	0	150	3	687	2058.99	1.53	58.41	13532	13532	MS2	15/114	20180116_Lumos_RSLC3_Stadlmann_Penninger_IMBA_mESC_TMT_PNGaseF_HILIC_16.raw
Protein disulfide-isomerase A3 (Fragment) OS=Mus musculus GN=Pdia3 PE=1 SV=1 - [F6Q404_MOUSE]|Protein disulfide-isomerase A3 OS=Mus musculus GN=Pdia3 PE=1 SV=2 - [PDIA3_MOUSE]	F6Q404;P27773	VDCTANTNTCNK	2	N-Term(TMT10); C3(Carbamidomethyl); T7(HexNA); C10(Carbamidomethyl); K12(TMT10)	N8(HexNAc): 99.72	HCD	1	1362.48	id=HexNAc2.Hex5.dHex1_N-Glycan	1.05	36	0.0254044	32948	34160.9	4023.7	5421.46	1935.85	3327.43	2.8289	0.0011	3.6725	0.001	0	0	150	3	687.004	2059	6.79	57.12	13035	13035	MS2	14/114	20180116_Lumos_RSLC3_Stadlmann_Penninger_IMBA_mESC_TMT_PNGaseF_HILIC_17.raw
Protein disulfide-isomerase A3 (Fragment) OS=Mus musculus GN=Pdia3 PE=1 SV=1 - [F6Q404_MOUSE]|Protein disulfide-isomerase A3 OS=Mus musculus GN=Pdia3 PE=1 SV=2 - [PDIA3_MOUSE]	F6Q404;P27773	VDCTANTNTCNK	2	N-Term(TMT10); C3(Carbamidomethyl); C10(Carbamidomethyl); N11(HexNA); K12(TMT10)	T9(HexNAc): 99.73	HCD	1	1378.48	id=HexNAc2.Hex6_N-Glycan	1.15	39	0.0106784	72359.4	67104.5	11173.7	14367	1147.65	1617.46	2.449	0.0066	5.6564	0.0234	0	0	150	3	687.001	2058.99	1.68	56.54	12702	12702	MS2	10/114	20180116_Lumos_RSLC3_Stadlmann_Penninger_IMBA_mESC_TMT_PNGaseF_HILIC_18.raw
Protein disulfide-isomerase A3 (Fragment) OS=Mus musculus GN=Pdia3 PE=1 SV=1 - [F6Q404_MOUSE]|Protein disulfide-isomerase A3 OS=Mus musculus GN=Pdia3 PE=1 SV=2 - [PDIA3_MOUSE]	F6Q404;P27773	VDCTANTNTCNK	2	N-Term(TMT10); C3(Carbamidomethyl); C10(Carbamidomethyl); N11(HexNA); K12(TMT10)	T7(HexNAc): 33.33; N8(HexNAc): 33.33; T9(HexNAc): 33.33	HCD	1	1378.48	id=HexNAc2.Hex6_N-Glycan	1.11	35	0.0294748	34614.7	34846	8436.31	8151.52	2887.47	2790.98	2.0661	0.0001	3.6126	0.0004	0	0	150	3	687.003	2058.99	5.23	56.76	13019	13019	MS2	12/114	20180116_Lumos_RSLC3_Stadlmann_Penninger_IMBA_mESC_TMT_PNGaseF_HILIC_15.raw
Protein disulfide-isomerase A3 (Fragment) OS=Mus musculus GN=Pdia3 PE=1 SV=1 - [F6Q404_MOUSE]|Protein disulfide-isomerase A3 OS=Mus musculus GN=Pdia3 PE=1 SV=2 - [PDIA3_MOUSE]	F6Q404;P27773	VDCTANTNTCNK	2	N-Term(TMT10); C3(Carbamidomethyl); C10(Carbamidomethyl); N11(HexNA); K12(TMT10)	T9(HexNAc): 99.66	HCD	1	1378.48	id=HexNAc2.Hex6_N-Glycan	1.03	31	0.0766054	34175.2	33053.3	10003.6	11412.9	4068.87	4715.78	1.6504	0.002	2.936	0.0018	0	14	150	4	515.502	2058.98	0.63	56.56	12864	12864	MS2	12/114	20180116_Lumos_RSLC3_Stadlmann_Penninger_IMBA_mESC_TMT_PNGaseF_HILIC_17.raw
Protein disulfide-isomerase A3 (Fragment) OS=Mus musculus GN=Pdia3 PE=1 SV=1 - [F6Q404_MOUSE]|Protein disulfide-isomerase A3 OS=Mus musculus GN=Pdia3 PE=1 SV=2 - [PDIA3_MOUSE]	F6Q404;P27773	VDCTANTNTCNK	2	N-Term(TMT10); C3(Carbamidomethyl); T9(HexNA); C10(Carbamidomethyl); N11(Deamidated); K12(TMT10)	N6(HexNAc): 99.59; N11(Deamidated): 99.86	HCD	1	1378.48	id=HexNAc2.Hex6_N-Glycan	0.88	24	0.32386	40034	38076.7	8581.6	9189.74	3449.12	3106.13	2.136	0.0119	3.5748	0.0144	0	0	150	3	687.329	2059.97	1.85	62.07	14536	14536	MS2	11/114	20180116_Lumos_RSLC3_Stadlmann_Penninger_IMBA_mESC_TMT_PNGaseF_HILIC_17.raw
Protein disulfide-isomerase A3 (Fragment) OS=Mus musculus GN=Pdia3 PE=1 SV=1 - [F6Q404_MOUSE]|Protein disulfide-isomerase A3 OS=Mus musculus GN=Pdia3 PE=1 SV=2 - [PDIA3_MOUSE]	F6Q404;P27773	VDCTANTNTCNK	2	N-Term(TMT10); C3(Carbamidomethyl); T7(HexNA); C10(Carbamidomethyl); K12(TMT10)	N8(HexNAc): 99.91	HCD	1	1395.5	id=HexNAc2.Hex6+17amu_N-Glycan	1.09	46	0.0026737	55038.6	50803.1	10800.3	11485.5	3338.33	2457.37	2.2477	0.0283	4.1908	0.0214	0	6	150	3	687.001	2058.99	2.24	56.62	12883	12883	MS2	10/114	20180116_Lumos_RSLC3_Stadlmann_Penninger_IMBA_mESC_TMT_PNGaseF_HILIC_17.raw
Protein disulfide-isomerase A3 (Fragment) OS=Mus musculus GN=Pdia3 PE=1 SV=1 - [F6Q404_MOUSE]|Protein disulfide-isomerase A3 OS=Mus musculus GN=Pdia3 PE=1 SV=2 - [PDIA3_MOUSE]	F6Q404;P27773	VDCTANTNTCNK	2	N-Term(TMT10); C3(Carbamidomethyl); N8(HexNA); C10(Carbamidomethyl); K12(TMT10)	T7(HexNAc): 49.92; N8(HexNAc): 49.92	HCD	1	1444.53	id=HexNAc4.Hex3.dHex1_N-Glycan ; id=HexNAc4.Hex2.NeuNAc1+17amu_O-Glycan	0.68	26	0.23263	31923.4	33090.4	6601.29	5615.96	3220.15	1951.38	2.4118	0.001	3.6521	0.0009	0	0	150	3	687.001	2058.99	2.58	58.04	13419	13419	MS2	11/114	20180116_Lumos_RSLC3_Stadlmann_Penninger_IMBA_mESC_TMT_PNGaseF_HILIC_16.raw
Protein disulfide-isomerase A3 (Fragment) OS=Mus musculus GN=Pdia3 PE=1 SV=1 - [F6Q404_MOUSE]|Protein disulfide-isomerase A3 OS=Mus musculus GN=Pdia3 PE=1 SV=2 - [PDIA3_MOUSE]	F6Q404;P27773	VDCTANTNTCNK	2	N-Term(TMT10); C3(Carbamidomethyl); C10(Carbamidomethyl); N11(HexNA); K12(TMT10)	N8(HexNAc): 50; T9(HexNAc): 50	HCD	1	1540.53	id=HexNAc2.Hex7_N-Glycan	0.97	46	0.0026115	77929.7	78333.2	14676.2	14701.2	1012.01	665.84	2.4112	0.0019	6.5412	0	0	1	150	3	687.001	2058.99	1.99	56.26	12623	12623	MS2	16/114	20180116_Lumos_RSLC3_Stadlmann_Penninger_IMBA_mESC_TMT_PNGaseF_HILIC_18.raw
Protein disulfide-isomerase A3 (Fragment) OS=Mus musculus GN=Pdia3 PE=1 SV=1 - [F6Q404_MOUSE]|Protein disulfide-isomerase A3 OS=Mus musculus GN=Pdia3 PE=1 SV=2 - [PDIA3_MOUSE]	F6Q404;P27773	VDCTANTNTCNK	2	N-Term(TMT10); C3(Carbamidomethyl); C10(Carbamidomethyl); N11(HexNA); K12(TMT10)	N8(HexNAc): 49.97; T9(HexNAc): 49.97	HCD	1	1540.53	id=HexNAc2.Hex7_N-Glycan	0.88	43	0.00472187	78021.9	75779.7	10526.5	13489.9	972.565	100	2.679	0.0012	7.1639	0.0032	0	0	150	3	687	2058.99	1.1	55.95	12526	12526	MS2	14/114	20180116_Lumos_RSLC3_Stadlmann_Penninger_IMBA_mESC_TMT_PNGaseF_HILIC_18.raw
Protein disulfide-isomerase A3 (Fragment) OS=Mus musculus GN=Pdia3 PE=1 SV=1 - [F6Q404_MOUSE]|Protein disulfide-isomerase A3 OS=Mus musculus GN=Pdia3 PE=1 SV=2 - [PDIA3_MOUSE]	F6Q404;P27773	VDCTANTNTCNK	2	N-Term(TMT10); C3(Carbamidomethyl); C10(Carbamidomethyl); N11(HexNA); K12(TMT10)	N6(HexNAc): 25; T7(HexNAc): 25; N8(HexNAc): 25; T9(HexNAc): 25	HCD	1	1540.53	id=HexNAc2.Hex7_N-Glycan	1.03	31	0.0698416	10066.3	13186.3	2793.15	5298.71	1577.51	1309.22	1.5228	0.0678	3.0099	0.0947	0	0	150	4	515.502	2058.99	1.07	56.22	12613	12613	MS2	11/114	20180116_Lumos_RSLC3_Stadlmann_Penninger_IMBA_mESC_TMT_PNGaseF_HILIC_18.raw
Protein disulfide-isomerase A3 (Fragment) OS=Mus musculus GN=Pdia3 PE=1 SV=1 - [F6Q404_MOUSE]|Protein disulfide-isomerase A3 OS=Mus musculus GN=Pdia3 PE=1 SV=2 - [PDIA3_MOUSE]	F6Q404;P27773	VDCTANTNTCNK	2	N-Term(TMT10); C3(Carbamidomethyl); T9(HexNA); C10(Carbamidomethyl); K12(TMT10)	N8(HexNAc): 49.96; T9(HexNAc): 49.96	HCD	1	1557.56	id=HexNAc2.Hex7+17amu_N-Glycan	1.15	41	0.00820497	21373.2	19370.2	4488.06	4143.89	1049.72	1331.69	2.2388	0.0346	4.0967	0.0301	0	5	150	3	687.001	2058.99	2.73	56.21	12609	12609	MS2	13/114	20180116_Lumos_RSLC3_Stadlmann_Penninger_IMBA_mESC_TMT_PNGaseF_HILIC_18.raw
Protein disulfide-isomerase A3 (Fragment) OS=Mus musculus GN=Pdia3 PE=1 SV=1 - [F6Q404_MOUSE]|Protein disulfide-isomerase A3 OS=Mus musculus GN=Pdia3 PE=1 SV=2 - [PDIA3_MOUSE]	F6Q404;P27773	VDCTANTNTCNK	2	N-Term(TMT10); C3(Carbamidomethyl); C10(Carbamidomethyl); N11(HexNA); K12(TMT10)	N8(HexNAc): 99.61	HCD	1	1557.56	id=HexNAc2.Hex7+17amu_N-Glycan	1.07	22	0.569295	10942.1	12773	2870.81	3144.34	1319.43	1670.07	1.9791	0.0605	2.9878	0.0486	0	0	150	3	686.999	2058.98	-0.11	55.95	12525	12525	MS2	10/114	20180116_Lumos_RSLC3_Stadlmann_Penninger_IMBA_mESC_TMT_PNGaseF_HILIC_18.raw
Protein disulfide-isomerase A3 (Fragment) OS=Mus musculus GN=Pdia3 PE=1 SV=1 - [F6Q404_MOUSE]|Protein disulfide-isomerase A3 OS=Mus musculus GN=Pdia3 PE=1 SV=2 - [PDIA3_MOUSE]	F6Q404;P27773	VDCTANTNTCNK	2	N-Term(TMT10); C3(Carbamidomethyl); C10(Carbamidomethyl); N11(HexNA); K12(TMT10)	N8(HexNAc): 50; T9(HexNAc): 50	HCD	1	1702.58	id=HexNAc2.Hex8_N-Glycan	1.06	39	0.0127056	27091.9	27244.7	5227.81	4353.53	100	100	2.5036	0.0101	8.0858	0.0018	0	2	150	4	515.503	2058.99	2.45	55.36	11425	11425	MS2	10/114	20180116_Lumos_RSLC3_Stadlmann_Penninger_IMBA_mESC_TMT_PNGaseF_HILIC_19.raw
Protein disulfide-isomerase A3 (Fragment) OS=Mus musculus GN=Pdia3 PE=1 SV=1 - [F6Q404_MOUSE]|Protein disulfide-isomerase A3 OS=Mus musculus GN=Pdia3 PE=1 SV=2 - [PDIA3_MOUSE]	F6Q404;P27773	VDCTANTNTCNK	2	N-Term(TMT10); C3(Carbamidomethyl); C10(Carbamidomethyl); N11(HexNA); K12(TMT10)	N8(HexNAc): 99.69	HCD	1	1702.58	id=HexNAc2.Hex8_N-Glycan	1.04	34	0.02605	36507.9	35798.1	6533.58	6758.09	1460.36	1028.31	2.4436	0.0036	4.8607	0.0005	0	0	150	3	686.996	2058.97	-4.46	55.57	12408	12408	MS2	13/114	20180116_Lumos_RSLC3_Stadlmann_Penninger_IMBA_mESC_TMT_PNGaseF_HILIC_18.raw
Protein disulfide-isomerase A3 (Fragment) OS=Mus musculus GN=Pdia3 PE=1 SV=1 - [F6Q404_MOUSE]|Protein disulfide-isomerase A3 OS=Mus musculus GN=Pdia3 PE=1 SV=2 - [PDIA3_MOUSE]	F6Q404;P27773	VDCTANTNTCNK	2	N-Term(TMT10); C3(Carbamidomethyl); N8(HexNA); C10(Carbamidomethyl); K12(TMT10)	N8(HexNAc): 99.7	HCD	1	1702.58	id=HexNAc2.Hex8_N-Glycan	1.22	34	0.0409452	15061	14744.4	1592.33	2227.15	100	100	2.9641	0.0038	7.2194	0.0068	0	0	150	3	687	2058.99	1.41	55.39	9420	9420	MS2	11/114	20180116_Lumos_RSLC3_Stadlmann_Penninger_IMBA_mESC_TMT_PNGaseF_HILIC_20.raw
Protein disulfide-isomerase A3 (Fragment) OS=Mus musculus GN=Pdia3 PE=1 SV=1 - [F6Q404_MOUSE]|Protein disulfide-isomerase A3 OS=Mus musculus GN=Pdia3 PE=1 SV=2 - [PDIA3_MOUSE]	F6Q404;P27773	VDCTANTNTCNK	2	N-Term(TMT10); C3(Carbamidomethyl); T7(HexNA); C10(Carbamidomethyl); K12(TMT10)	T7(HexNAc): 33.33; N8(HexNAc): 33.33; T9(HexNAc): 33.33	HCD	1	1702.58	id=HexNAc2.Hex8_N-Glycan	1.08	31	0.0573069	27020.2	25037	4662.5	4782.4	1305.13	1546.83	2.4625	0.029	4.1901	0.0236	0	0	150	3	686.997	2058.98	-3.57	55.62	12583	12583	MS2	12/114	20180116_Lumos_RSLC3_Stadlmann_Penninger_IMBA_mESC_TMT_PNGaseF_HILIC_17.raw
Protein disulfide-isomerase A3 (Fragment) OS=Mus musculus GN=Pdia3 PE=1 SV=1 - [F6Q404_MOUSE]|Protein disulfide-isomerase A3 OS=Mus musculus GN=Pdia3 PE=1 SV=2 - [PDIA3_MOUSE]	F6Q404;P27773	VDCTANTNTCNK	2	N-Term(TMT10); C3(Carbamidomethyl); N8(HexNA); C10(Carbamidomethyl); K12(TMT10)	N8(HexNAc): 99.6	HCD	1	1702.58	id=HexNAc2.Hex8_N-Glycan	1.13	16	1.78626	19272.9	20509.7	3395.86	3631.55	100	555.936	2.5011	0.0196	5.9224	0.0093	0	15	150	3	686.997	2058.98	-3.75	55.04	11338	11338	MS2	12/114	20180116_Lumos_RSLC3_Stadlmann_Penninger_IMBA_mESC_TMT_PNGaseF_HILIC_19.raw
Protein disulfide-isomerase A3 (Fragment) OS=Mus musculus GN=Pdia3 PE=1 SV=1 - [F6Q404_MOUSE]|Protein disulfide-isomerase A3 OS=Mus musculus GN=Pdia3 PE=1 SV=2 - [PDIA3_MOUSE]	F6Q404;P27773	VDCTANTNTCNK	2	N-Term(TMT10); C3(Carbamidomethyl); T9(HexNA); C10(Carbamidomethyl); N11(Deamidated); K12(TMT10)	T7(HexNAc): 49.91; N8(HexNAc): 49.91; N11(Deamidated): 100	HCD	1	1702.58	id=HexNAc2.Hex8_N-Glycan	0.96	16	1.86228	10507.7	12654.4	1987.77	2533.42	100	100	2.357	0.0589	6.8556	0.0593	0	0	150	3	687.326	2059.96	-2.33	60.93	12893	12893	MS2	6/114	20180116_Lumos_RSLC3_Stadlmann_Penninger_IMBA_mESC_TMT_PNGaseF_HILIC_19.raw
Protein disulfide-isomerase A3 (Fragment) OS=Mus musculus GN=Pdia3 PE=1 SV=1 - [F6Q404_MOUSE]|Protein disulfide-isomerase A3 OS=Mus musculus GN=Pdia3 PE=1 SV=2 - [PDIA3_MOUSE]	F6Q404;P27773	VDCTANTNTCNK	2	N-Term(TMT10); C3(Carbamidomethyl); N8(HexNA); C10(Carbamidomethyl); K12(TMT10)	N8(HexNAc): 99.78	HCD	1	1719.61	id=HexNAc2.Hex8+17amu_N-Glycan	1.01	33	0.0496002	49667.8	47510.7	9166.67	8912.71	100	100	2.4263	0.0159	8.9245	0.0142	0	0	150	3	686.999	2058.98	-0.33	55.37	11430	11430	MS2	15/114	20180116_Lumos_RSLC3_Stadlmann_Penninger_IMBA_mESC_TMT_PNGaseF_HILIC_19.raw
Protein disulfide-isomerase A3 (Fragment) OS=Mus musculus GN=Pdia3 PE=1 SV=1 - [F6Q404_MOUSE]|Protein disulfide-isomerase A3 OS=Mus musculus GN=Pdia3 PE=1 SV=2 - [PDIA3_MOUSE]	F6Q404;P27773	VDCTANTNTCNK	2	N-Term(TMT10); C3(Carbamidomethyl); N8(HexNA); C10(Carbamidomethyl); K12(TMT10)	N8(HexNAc): 99.93	HCD	1	1864.63	id=HexNAc2.Hex9_N-Glycan	1.2	49	0.0012772	26312.2	24711.9	4023.77	4093.32	100	100	2.6521	0.0235	7.995	0.02	0	0	150	3	687	2058.99	0.66	55.5	12546	12546	MS2	17/114	20180116_Lumos_RSLC3_Stadlmann_Penninger_IMBA_mESC_TMT_PNGaseF_HILIC_17.raw
Protein disulfide-isomerase A3 (Fragment) OS=Mus musculus GN=Pdia3 PE=1 SV=1 - [F6Q404_MOUSE]|Protein disulfide-isomerase A3 OS=Mus musculus GN=Pdia3 PE=1 SV=2 - [PDIA3_MOUSE]	F6Q404;P27773	VDCTANTNTCNK	2	N-Term(TMT10); C3(Carbamidomethyl); N8(HexNA); C10(Carbamidomethyl); K12(TMT10)	N8(HexNAc): 99.77	HCD	1	1864.63	id=HexNAc2.Hex9_N-Glycan	1.09	41	0.00700743	31042.4	28334.1	4747.6	4104.56	100	100	2.7458	0.026	8.2137	0.0291	0	0	150	3	687.001	2058.99	2.26	55.5	9444	9444	MS2	15/114	20180116_Lumos_RSLC3_Stadlmann_Penninger_IMBA_mESC_TMT_PNGaseF_HILIC_20.raw
Protein disulfide-isomerase A3 (Fragment) OS=Mus musculus GN=Pdia3 PE=1 SV=1 - [F6Q404_MOUSE]|Protein disulfide-isomerase A3 OS=Mus musculus GN=Pdia3 PE=1 SV=2 - [PDIA3_MOUSE]	F6Q404;P27773	VDCTANTNTCNK	2	N-Term(TMT10); C3(Carbamidomethyl); C10(Carbamidomethyl); N11(HexNA); K12(TMT10)	T7(HexNAc): 49.97; N8(HexNAc): 49.97	HCD	1	1864.63	id=HexNAc2.Hex9_N-Glycan	0.91	39	0.0136212	31733.2	34120.5	6053.52	5529.62	100	100	2.5072	0.0217	8.3631	0.0231	0	0	150	3	687.001	2058.99	2.97	55.38	12356	12356	MS2	14/114	20180116_Lumos_RSLC3_Stadlmann_Penninger_IMBA_mESC_TMT_PNGaseF_HILIC_18.raw
Protein disulfide-isomerase A3 (Fragment) OS=Mus musculus GN=Pdia3 PE=1 SV=1 - [F6Q404_MOUSE]|Protein disulfide-isomerase A3 OS=Mus musculus GN=Pdia3 PE=1 SV=2 - [PDIA3_MOUSE]	F6Q404;P27773	VDCTANTNTCNK	2	N-Term(TMT10); C3(Carbamidomethyl); N8(HexNA); C10(Carbamidomethyl); K12(TMT10)	N8(HexNAc): 99.87	HCD	1	1864.63	id=HexNAc2.Hex9_N-Glycan	1.33	34	0.0346385	28428.4	26927.2	4162.55	4591.39	100	100	2.6607	0.0128	8.1126	0.0173	0	0	150	4	515.503	2058.99	2.28	55.28	11400	11400	MS2	8/114	20180116_Lumos_RSLC3_Stadlmann_Penninger_IMBA_mESC_TMT_PNGaseF_HILIC_19.raw
Protein disulfide-isomerase A3 (Fragment) OS=Mus musculus GN=Pdia3 PE=1 SV=1 - [F6Q404_MOUSE]|Protein disulfide-isomerase A3 OS=Mus musculus GN=Pdia3 PE=1 SV=2 - [PDIA3_MOUSE]	F6Q404;P27773	VDCTANTNTCNK	2	N-Term(TMT10); C3(Carbamidomethyl); N6(Deamidated); C10(Carbamidomethyl); N11(HexNA); K12(TMT10)	N6(Deamidated): 100; T7(HexNAc): 49.96; N8(HexNAc): 49.96	HCD	1	1864.63	id=HexNAc2.Hex9_N-Glycan	0.96	30	0.0820314	7045.86	9321.77	7299.76	6632.61	2577.37	3306.61	0.2324	0.471	1.476	0.1104	0	0	150	3	687.329	2059.97	2.08	58.93	12353	12353	MS2	10/114	20180116_Lumos_RSLC3_Stadlmann_Penninger_IMBA_mESC_TMT_PNGaseF_HILIC_19.raw
Protein disulfide-isomerase A3 (Fragment) OS=Mus musculus GN=Pdia3 PE=1 SV=1 - [F6Q404_MOUSE]|Protein disulfide-isomerase A3 OS=Mus musculus GN=Pdia3 PE=1 SV=2 - [PDIA3_MOUSE]	F6Q404;P27773	VDCTANTNTCNK	2	N-Term(TMT10); C3(Carbamidomethyl); T9(HexNA); C10(Carbamidomethyl); N11(Deamidated); K12(TMT10)	T7(HexNAc): 33.32; N8(HexNAc): 33.32; T9(HexNAc): 33.32; N11(Deamidated): 100	HCD	1	1864.63	id=HexNAc2.Hex9_N-Glycan	1	25	0.27391	33059.1	29211.6	4843.11	4928.26	100	705.555	2.6719	0.0465	6.2724	0.0355	0	0	150	3	687.33	2059.97	3.32	60.66	12820	12820	MS2	11/114	20180116_Lumos_RSLC3_Stadlmann_Penninger_IMBA_mESC_TMT_PNGaseF_HILIC_19.raw
Protein disulfide-isomerase A3 (Fragment) OS=Mus musculus GN=Pdia3 PE=1 SV=1 - [F6Q404_MOUSE]|Protein disulfide-isomerase A3 OS=Mus musculus GN=Pdia3 PE=1 SV=2 - [PDIA3_MOUSE]	F6Q404;P27773	VDCTANTNTCNK	2	N-Term(TMT10); C3(Carbamidomethyl); C10(Carbamidomethyl); N11(HexNA); K12(TMT10)	T7(HexNAc): 33.31; N8(HexNAc): 33.31; T9(HexNAc): 33.31	HCD	1	1864.63	id=HexNAc2.Hex9_N-Glycan	0.61	17	1.43592	14944.7	19570.7	2702.27	2251.67	100	100	2.8006	0.0962	7.4311	0.0853	0	6	150	3	686.996	2058.97	-4.32	57.85	12076	12076	MS2	5/114	20180116_Lumos_RSLC3_Stadlmann_Penninger_IMBA_mESC_TMT_PNGaseF_HILIC_19.raw
Protein disulfide-isomerase A3 (Fragment) OS=Mus musculus GN=Pdia3 PE=1 SV=1 - [F6Q404_MOUSE]|Protein disulfide-isomerase A3 OS=Mus musculus GN=Pdia3 PE=1 SV=2 - [PDIA3_MOUSE]	F6Q404;P27773	VDCTANTNTCNK	2	N-Term(TMT10); C3(Carbamidomethyl); N6(Deamidated); T7(HexNA); C10(Carbamidomethyl); K12(TMT10)	N6(Deamidated): 100; T7(HexNAc): 49.95; N8(HexNAc): 49.95	HCD	1	1864.63	id=HexNAc2.Hex9_N-Glycan	1.05	15	2.39204	26909.4	25988.1	4510.72	4589.97	100	100	2.5392	0.0127	8.0471	0.0111	0	0	150	3	687.329	2059.97	2.43	62.15	13218	13218	MS2	8/114	20180116_Lumos_RSLC3_Stadlmann_Penninger_IMBA_mESC_TMT_PNGaseF_HILIC_19.raw
Protein disulfide-isomerase A3 (Fragment) OS=Mus musculus GN=Pdia3 PE=1 SV=1 - [F6Q404_MOUSE]|Protein disulfide-isomerase A3 OS=Mus musculus GN=Pdia3 PE=1 SV=2 - [PDIA3_MOUSE]	F6Q404;P27773	VDCTANTNTCNK	2	N-Term(TMT10); C3(Carbamidomethyl); N8(HexNA); C10(Carbamidomethyl); K12(TMT10)	N6(HexNAc): 99.76	HCD	1	1881.66	id=HexNAc2.Hex9+17amu_N-Glycan	1.41	34	0.0412066	42098.9	43237.9	7010.9	6910.93	100	100	2.6158	0.0096	8.737	0.0085	0	0	150	3	687	2058.99	0.87	55.31	11410	11410	MS2	13/114	20180116_Lumos_RSLC3_Stadlmann_Penninger_IMBA_mESC_TMT_PNGaseF_HILIC_19.raw
Protein disulfide-isomerase A3 (Fragment) OS=Mus musculus GN=Pdia3 PE=1 SV=1 - [F6Q404_MOUSE]|Protein disulfide-isomerase A3 OS=Mus musculus GN=Pdia3 PE=1 SV=2 - [PDIA3_MOUSE]	F6Q404;P27773	VDCTANTNTCNK	2	N-Term(TMT10); C3(Carbamidomethyl); N8(HexNA); C10(Carbamidomethyl); N11(Deamidated); K12(TMT10)	N8(HexNAc): 99.51; N11(Deamidated): 99.76	HCD	1	2026.69	id=HexNAc2.Hex10_N-Glycan	1.09	38	0.0119323	35626.8	35674.4	3729.02	3385.23	100	100	3.3251	0.0028	8.4778	0.0004	0	0	150	3	687.331	2059.98	4.52	60.81	10446	10446	MS2	15/114	20180116_Lumos_RSLC3_Stadlmann_Penninger_IMBA_mESC_TMT_PNGaseF_HILIC_20.raw
Protein disulfide-isomerase A3 (Fragment) OS=Mus musculus GN=Pdia3 PE=1 SV=1 - [F6Q404_MOUSE]|Protein disulfide-isomerase A3 OS=Mus musculus GN=Pdia3 PE=1 SV=2 - [PDIA3_MOUSE]	F6Q404;P27773	VDCTANTNTCNK	2	N-Term(TMT10); C3(Carbamidomethyl); C10(Carbamidomethyl); N11(HexNA); K12(TMT10)	N8(HexNAc): 49.96; T9(HexNAc): 49.96	HCD	1	2026.69	id=HexNAc2.Hex10_N-Glycan	0.7	34	0.0336773	12224	25394.5	2401.08	1561.18	100	100	3.247	0.2363	7.5553	0.2155	0	0	150	3	686.999	2058.98	-0.1	58.09	9923	9923	MS2	7/114	20180116_Lumos_RSLC3_Stadlmann_Penninger_IMBA_mESC_TMT_PNGaseF_HILIC_20.raw
Protein disulfide-isomerase A3 (Fragment) OS=Mus musculus GN=Pdia3 PE=1 SV=1 - [F6Q404_MOUSE]|Protein disulfide-isomerase A3 OS=Mus musculus GN=Pdia3 PE=1 SV=2 - [PDIA3_MOUSE]	F6Q404;P27773	VDCTANTNTCNK	2	N-Term(TMT10); C3(Carbamidomethyl); C10(Carbamidomethyl); N11(HexNA); K12(TMT10)	T7(HexNAc): 33.33; N8(HexNAc): 33.33; T9(HexNAc): 33.33	HCD	1	2026.69	id=HexNAc2.Hex10_N-Glycan	1.07	30	0.0916462	22424.3	22446.3	2788.37	3079.31	100	100	2.9349	0.0045	7.8096	0.0003	0	0	150	4	515.502	2058.99	1.17	55.06	11342	11342	MS2	12/114	20180116_Lumos_RSLC3_Stadlmann_Penninger_IMBA_mESC_TMT_PNGaseF_HILIC_19.raw
Protein disulfide-isomerase A3 (Fragment) OS=Mus musculus GN=Pdia3 PE=1 SV=1 - [F6Q404_MOUSE]|Protein disulfide-isomerase A3 OS=Mus musculus GN=Pdia3 PE=1 SV=2 - [PDIA3_MOUSE]	F6Q404;P27773	VDCTANTNTCNK	2	N-Term(TMT10); C3(Carbamidomethyl); C10(Carbamidomethyl); N11(HexNA); K12(TMT10)	T7(HexNAc): 49.92; N8(HexNAc): 49.92	HCD	1	2026.69	id=HexNAc2.Hex10_N-Glycan	1.19	23	0.558476	7518.11	9334.38	595.06	1764.02	100	100	2.8367	0.0318	6.3968	0.0692	0	0	150	3	687.004	2059	6.13	56.84	9693	9693	MS2	9/114	20180116_Lumos_RSLC3_Stadlmann_Penninger_IMBA_mESC_TMT_PNGaseF_HILIC_20.raw
Protein disulfide-isomerase A3 (Fragment) OS=Mus musculus GN=Pdia3 PE=1 SV=1 - [F6Q404_MOUSE]|Protein disulfide-isomerase A3 OS=Mus musculus GN=Pdia3 PE=1 SV=2 - [PDIA3_MOUSE]	F6Q404;P27773	VDCTANTNTCNK	2	N-Term(TMT10); C3(Carbamidomethyl); T9(HexNA); C10(Carbamidomethyl); N11(Deamidated); K12(TMT10)	T7(HexNAc): 33.31; N8(HexNAc): 33.31; T9(HexNAc): 33.31; N11(Deamidated): 100	HCD	1	2026.69	id=HexNAc2.Hex10_N-Glycan	0.9	15	2.81584	13122.6	13489.4	1929.87	2318.47	100	100	2.6471	0.0006	7.0559	0.0088	0	7	150	3	687.33	2059.97	3.45	60.52	12779	12779	MS2	7/114	20180116_Lumos_RSLC3_Stadlmann_Penninger_IMBA_mESC_TMT_PNGaseF_HILIC_19.raw
Protein disulfide-isomerase A3 (Fragment) OS=Mus musculus GN=Pdia3 PE=1 SV=1 - [F6Q404_MOUSE]|Protein disulfide-isomerase A3 OS=Mus musculus GN=Pdia3 PE=1 SV=2 - [PDIA3_MOUSE]	F6Q404;P27773	VDCTANTNTCNK	2	N-Term(TMT10); C3(Carbamidomethyl); N6(Deamidated); C10(Carbamidomethyl); N11(HexNA); K12(TMT10)	N6(Deamidated): 100; N8(HexNAc): 49.94; T9(HexNAc): 49.94	HCD	1	2026.69	id=HexNAc2.Hex10_N-Glycan	1.07	14	3.09781	34831.3	34639.8	3620.18	4012.25	100	100	3.1862	0.0006	8.4403	0.0018	0	0	150	3	687.33	2059.98	4.34	62.3	10745	10745	MS2	5/114	20180116_Lumos_RSLC3_Stadlmann_Penninger_IMBA_mESC_TMT_PNGaseF_HILIC_20.raw
Protein disulfide-isomerase A3 (Fragment) OS=Mus musculus GN=Pdia3 PE=1 SV=1 - [F6Q404_MOUSE]|Protein disulfide-isomerase A3 OS=Mus musculus GN=Pdia3 PE=1 SV=2 - [PDIA3_MOUSE]	F6Q404;P27773	VDCTANTNTCNK	2	N-Term(TMT10); C3(Carbamidomethyl); C10(Carbamidomethyl); N11(HexNA); K12(TMT10)	N6(HexNAc): 49.96; T7(HexNAc): 49.96	HCD	1	2043.74	id=HexNAc4.Hex4.dHex2.NeuNAc1_N-Glycan	1.19	32	0.0471532	12130.1	11910.2	953.623	100	100	100	4.512	0.0164	6.9093	0.0059	0	0	150	3	686.994	2058.97	-7.6	54.73	9309	9309	MS2	11/114	20180116_Lumos_RSLC3_Stadlmann_Penninger_IMBA_mESC_TMT_PNGaseF_HILIC_20.raw
Protein disulfide-isomerase A3 (Fragment) OS=Mus musculus GN=Pdia3 PE=1 SV=1 - [F6Q404_MOUSE]|Protein disulfide-isomerase A3 OS=Mus musculus GN=Pdia3 PE=1 SV=2 - [PDIA3_MOUSE]	F6Q404;P27773	VDCTANTNTCNK	2	N-Term(TMT10); C3(Carbamidomethyl); C10(Carbamidomethyl); N11(HexNA); K12(TMT10)	N8(HexNAc): 99.84	HCD	1	2043.74	id=HexNAc4.Hex4.dHex2.NeuNAc1_N-Glycan	1.14	28	0.120212	7058.51	9828.05	100	100	100	100	6.3997	0.1047	6.3997	0.1047	0	0	150	4	515.498	2058.97	-7.04	55.45	9436	9436	MS2	10/114	20180116_Lumos_RSLC3_Stadlmann_Penninger_IMBA_mESC_TMT_PNGaseF_HILIC_20.raw
Protein disulfide-isomerase A3 (Fragment) OS=Mus musculus GN=Pdia3 PE=1 SV=1 - [F6Q404_MOUSE]|Protein disulfide-isomerase A3 OS=Mus musculus GN=Pdia3 PE=1 SV=2 - [PDIA3_MOUSE]	F6Q404;P27773	VDCTANTNTCNK	2	N-Term(TMT10); C3(Carbamidomethyl); T9(HexNA); C10(Carbamidomethyl); N11(Deamidated); K12(TMT10)	T7(HexNAc): 33.33; N8(HexNAc): 33.26; T9(HexNAc): 33.33; N11(Deamidated): 99.86	HCD	1	2043.74	id=HexNAc4.Hex4.dHex2.NeuNAc1_N-Glycan	1.06	11	5.30581	8727.01	9359.54	871.036	1730.03	100	100	2.7977	0.0066	6.4988	0.0225	0	100	150	3	687.321	2059.95	-9.2	60.79	10440	10440	MS2	8/114	20180116_Lumos_RSLC3_Stadlmann_Penninger_IMBA_mESC_TMT_PNGaseF_HILIC_20.raw
Protein BC067074 (Fragment) OS=Mus musculus GN=BC067074 PE=1 SV=1 - [F6RXI4_MOUSE]	F6RXI4	GLQQENVTDHFK	1	N-Term(TMT10); T8(HexNA); K12(TMT10)	N6(HexNAc): 99.87	HCD	1	1864.63	id=HexNAc2.Hex9_N-Glycan	0.9	41	0.0141699	26694.5	27778.3	4870.16	5483.73	3074.67	2720.51	2.3954	0.0028	3.2326	0.0071	0	0	150	3	693.036	2077.09	-1.56	80.73	20089	20089	MS2	14/114	20180116_Lumos_RSLC3_Stadlmann_Penninger_IMBA_mESC_TMT_PNGaseF_HILIC_17.raw
Protein BC067074 (Fragment) OS=Mus musculus GN=BC067074 PE=1 SV=1 - [F6RXI4_MOUSE]	F6RXI4	IVNNTGLLVHR	1	N-Term(TMT10); N4(HexNA)	N3(HexNAc): 99.9	HCD	1	1864.63	id=HexNAc2.Hex9_N-Glycan	0.85	37	0.0248092	31705.2	32951.7	8570.22	9073.27	6021.72	7053.09	1.8737	0.0065	2.306	0.0012	0	0	150	3	556.661	1667.97	3.39	81.02	20227	20227	MS2	1996-09-01	20180116_Lumos_RSLC3_Stadlmann_Penninger_IMBA_mESC_TMT_PNGaseF_HILIC_16.raw
Protein BC067074 (Fragment) OS=Mus musculus GN=BC067074 PE=1 SV=1 - [F6RXI4_MOUSE]	F6RXI4	VQNLTVQEGGSK	1	N-Term(TMT10); N3(HexNA); K12(TMT10)	N3(HexNAc): 100	HCD	1	1702.58	id=HexNAc2.Hex8_N-Glycan	0.67	49	0.00210371	31607.4	30102.7	5469.23	7007.28	4197.25	3169.41	2.3063	0.0019	3.0664	0.0022	0	8	150	3	641.027	1921.07	1.86	79.19	19609	19609	MS2	16/120	20180116_Lumos_RSLC3_Stadlmann_Penninger_IMBA_mESC_TMT_PNGaseF_HILIC_17.raw
Protein BC067074 (Fragment) OS=Mus musculus GN=BC067074 PE=1 SV=1 - [F6RXI4_MOUSE]	F6RXI4	VQNLTVQEGGSK	1	N-Term(TMT10); N3(HexNA); K12(TMT10)	N3(HexNAc): 100	HCD	1	1864.63	id=HexNAc2.Hex9_N-Glycan	0.56	49	0.00186877	42719.4	43044.2	5411.77	6366.59	2117.88	2218.95	2.8642	0.0035	4.3057	0.001	0	28	150	3	641.028	1921.07	2.77	79.19	19485	19485	MS2	9/120	20180116_Lumos_RSLC3_Stadlmann_Penninger_IMBA_mESC_TMT_PNGaseF_HILIC_18.raw
Protein BC067074 (Fragment) OS=Mus musculus GN=BC067074 PE=1 SV=1 - [F6RXI4_MOUSE]|Protein BC067074 OS=Mus musculus GN=BC067074 PE=1 SV=1 - [F6ZML1_MOUSE]	F6RXI4;F6ZML1	QTETPGNLTQGR	2	N-Term(TMT10); N7(HexNA)	N7(HexNAc): 99.77	HCD	1	1702.58	id=HexNAc2.Hex8_N-Glycan	1.14	9	11.9614	8836.38	8833.9	1302.4	1698.37	100	100	2.5579	0.0172	6.4652	0.0001	0	24	150	3	578.635	1733.89	2.58	56.58	11748	11748	MS2	5/124	20180116_Lumos_RSLC3_Stadlmann_Penninger_IMBA_mESC_TMT_PNGaseF_HILIC_19.raw
Protein BC067074 (Fragment) OS=Mus musculus GN=BC067074 PE=1 SV=1 - [F6RXI4_MOUSE]|Protein BC067074 OS=Mus musculus GN=BC067074 PE=1 SV=1 - [F6ZML1_MOUSE]	F6RXI4;F6ZML1	TEDLDATELANR	2	N-Term(TMT10); N11(HexNA)	N11(HexNAc): 100	HCD	1	1864.63	id=HexNAc2.Hex9_N-Glycan	0.56	68	1.30927e-05	15780.7	14862.4	10404.8	11125.9	2047.77	2248.53	0.5092	0.0187	2.8344	0.0169	0	14	150	3	593.966	1779.88	1.02	86.69	21721	21721	MS2	9/104	20180116_Lumos_RSLC3_Stadlmann_Penninger_IMBA_mESC_TMT_PNGaseF_HILIC_18.raw
Protein BC067074 (Fragment) OS=Mus musculus GN=BC067074 PE=1 SV=1 - [F6RXI4_MOUSE]|Protein BC067074 OS=Mus musculus GN=BC067074 PE=1 SV=1 - [F6ZML1_MOUSE]|Protein BC067074 (Fragment) OS=Mus musculus GN=BC067074 PE=1 SV=1 - [F6Z6Y0_MOUSE]	F6RXI4;F6ZML1;F6Z6Y0	AVTNDDKAGNR	3	N-Term(TMT10); K7(TMT10); N10(HexNA)	N10(HexNAc): 100	HCD	1	1702.58	id=HexNAc2.Hex8_N-Glycan	0.52	16	3.37878	13363	13105.9	12331.7	12283.6	12606.3	10942.3	0.1047	0.0789	0.1687	0.3244	1	0	150	3	607.996	1821.97	1.66	37.02	7033	7033	MS2	6/100	20180116_Lumos_RSLC3_Stadlmann_Penninger_IMBA_mESC_TMT_PNGaseF_HILIC_18.raw
Protein 4.1 (Fragment) OS=Mus musculus GN=Epb41 PE=1 SV=1 - [F6S4K9_MOUSE]	F6S4K9	ADSSEELGAAAETLETQSGSFLDSPVGNQFPTLIRSFQPPLVK	1	N-Term(TMT10); N28(Deamidated); S36(HexNA); K43(TMT10)	S3(HexNAc): 11.11; S4(HexNAc): 11.11; T13(HexNAc): 11.11; T16(HexNAc): 11.11; S18(HexNAc): 11.11; S20(HexNAc): 11.11; S24(HexNAc): 11.11; N28(Deamidated): 100; T32(HexNAc): 11.11; S36(HexNAc): 11.11	HCD	1				16	23.6199	6165.91	6182.71	7636.12	7474.84	5866.75	6443.45	-0.2912	0.0353	0.0045	0.9576	1	7	150	4	1299.91	5196.64	-2.89	172.75	45480	45480	MS2	5/456	20180116_Lumos_RSLC3_Stadlmann_Penninger_IMBA_mESC_TMT_PNGaseF_HILIC_15.raw
Protein 4.1 (Fragment) OS=Mus musculus GN=Epb41 PE=1 SV=1 - [F6S4K9_MOUSE]	F6S4K9	ADSSEELGAAAETLETQSGSFLDSPVGNQFPTLIRSFQPPLVK	1	N-Term(TMT10); T32(HexNA); S36(HexNA); K43(TMT10)	S3(HexNAc): 20; S4(HexNAc): 20; T13(HexNAc): 20; T16(HexNAc): 20; S18(HexNAc): 20; S20(HexNAc): 20; S24(HexNAc): 20; N28(HexNAc): 20; T32(HexNAc): 20; S36(HexNAc): 20	HCD	1				11	77.0062	11375.2	12194.7	12662.3	13239.3	11681.1	11250.8	-0.1361	0.1597	0.0396	0.5809	1	21	150	4	1350.45	5398.79	8.59	138.36	36756	36756	MS2	5/456	20180116_Lumos_RSLC3_Stadlmann_Penninger_IMBA_mESC_TMT_PNGaseF_HILIC_15.raw
Host cell factor 1 (Fragment) OS=Mus musculus GN=Hcfc1 PE=1 SV=1 - [F6SJS2_MOUSE]	F6SJS2	XTGTTHTATTVTSNMSSNQDPPPAASDQGEVASTQGDSTNITSASAITTSVSSTLPR	1	X1(F); N-Term(TMT10); N14(Deamidated); M15(Oxidation); N18(HexNA); N40(Deamidated); S43(HexNA); S45(HexNA); T54(HexNA)	Too many isoforms	HCD	1				22	6.57573	14090.4	12889.2	12410.3	12698.6	9421.74	10120.9	0.1037	0.353	0.4652	0.0519	0	13	150	5	1349.44	6743.15	8.93	99.74	25728	25728	MS2	12/638	20180116_Lumos_RSLC3_Stadlmann_Penninger_IMBA_mESC_TMT_PNGaseF_HILIC_17.raw
H-2 class I histocompatibility antigen, TLA(B) alpha chain OS=Mus musculus GN=H2-T3 PE=1 SV=2 - [F6TIX5_MOUSE]|H-2 class I histocompatibility antigen, TLA(B) alpha chain OS=Mus musculus GN=H2-T3 PE=1 SV=1 - [G3UZL7_MOUSE]|H-2 class I histocompatibility antigen, TLA(B) alpha chain OS=Mus musculus GN=H2-T3 PE=1 SV=1 - [G3UZR8_MOUSE]|H-2 class I histocompatibility antigen, TLA(B) alpha chain OS=Mus …	F6TIX5;G3UZL7;G3UZR8;P14432;Q05A75	FNSSGETATYK	5	N-Term(TMT10); N2(HexNA); K11(TMT10)	N2(HexNAc): 100	HCD	1	1378.48	id=HexNAc2.Hex6_N-Glycan	0.55	17	2.80821	119856	111277	25141	26659.9	16268.1	16180.4	2.1577	0.0259	2.8325	0.0275	0	20	150	3	622.657	1865.96	2.35	80.71	20026	20026	MS2	8/110	20180116_Lumos_RSLC3_Stadlmann_Penninger_IMBA_mESC_TMT_PNGaseF_HILIC_15.raw
H-2 class I histocompatibility antigen, TLA(B) alpha chain OS=Mus musculus GN=H2-T3 PE=1 SV=2 - [F6TIX5_MOUSE]|H-2 class I histocompatibility antigen, TLA(B) alpha chain OS=Mus musculus GN=H2-T3 PE=1 SV=1 - [G3UZL7_MOUSE]|H-2 class I histocompatibility antigen, TLA(B) alpha chain OS=Mus musculus GN=H2-T3 PE=1 SV=1 - [G3UZR8_MOUSE]|H-2 class I histocompatibility antigen, TLA(B) alpha chain OS=Mus …	F6TIX5;G3UZL7;G3UZR8;P14432;Q05A75	FNSSGETATYK	5	N-Term(TMT10); S4(HexNA); K11(TMT10)	N2(HexNAc): 49.96; S3(HexNAc): 49.96	HCD	1	1864.63	id=HexNAc2.Hex9_N-Glycan	1.14	25	0.415737	26850.8	25858.8	3405.82	3562.93	1766.77	2018.04	2.9191	0.0117	3.7998	0.0084	0	0	150	3	622.654	1865.95	-2.51	79.37	19538	19538	MS2	7/110	20180116_Lumos_RSLC3_Stadlmann_Penninger_IMBA_mESC_TMT_PNGaseF_HILIC_18.raw
Cyclic AMP-dependent transcription factor ATF-6 alpha OS=Mus musculus GN=Atf6 PE=1 SV=2 - [ATF6A_MOUSE]	F6VAN0	DHLLLPATTHNK	1	N-Term(TMT10); N11(HexNA); K12(TMT10)	N11(HexNAc): 99.9	HCD	1	1702.58	id=HexNAc2.Hex8_N-Glycan	0.79	47	0.00311148	48913.9	47592.4	59297.7	56402.2	29612.4	27322.3	-0.2617	0.0573	0.7613	0.0104	0	2	150	4	506.041	2021.14	-0.46	66.17	15757	15757	MS2	11/106	20180116_Lumos_RSLC3_Stadlmann_Penninger_IMBA_mESC_TMT_PNGaseF_HILIC_15.raw
Cyclic AMP-dependent transcription factor ATF-6 alpha OS=Mus musculus GN=Atf6 PE=1 SV=2 - [ATF6A_MOUSE]	F6VAN0	DHLLLPATTHNK	1	N-Term(TMT10); N11(HexNA); K12(TMT10)	T8(HexNAc): 49.94; T9(HexNAc): 49.94	HCD	1	1864.63	id=HexNAc2.Hex9_N-Glycan	0.62	14	6.03902	7803.03	9703.78	10309.7	11722.1	6191.41	4719.86	-0.3317	0.2067	0.6821	0.1186	0	0	150	3	674.386	2021.14	0.8	66.38	15882	15882	MS2	5/106	20180116_Lumos_RSLC3_Stadlmann_Penninger_IMBA_mESC_TMT_PNGaseF_HILIC_16.raw
Crossover junction endonuclease MUS81 (Fragment) OS=Mus musculus GN=Mus81 PE=1 SV=1 - [F6VIY4_MOUSE]|Crossover junction endonuclease MUS81 OS=Mus musculus GN=Mus81 PE=1 SV=1 - [F8WIN9_MOUSE]|Crossover junction endonuclease MUS81 OS=Mus musculus GN=Mus81 PE=1 SV=2 - [MUS81_MOUSE]	F6VIY4;F8WIN9;Q91ZJ0	GPPEQVQDSSMPVPTQPQAGSTSVGYWPAQNSGAR	3	N-Term(TMT10)		HCD	1				50	0.0050138	29684.6	27916.3	31466.9	31917.3	28748.1	29267	-0.138	0.1712	-0.0103	0.8549	0	36	150	3	1280.96	3840.86	4.42	130.93	35992	35992	MS2	18/388	20180116_Lumos_RSLC3_Stadlmann_Penninger_IMBA_mESC_TMT_PNGaseF_HILIC_13.raw
Protein Sec24b (Fragment) OS=Mus musculus GN=Sec24b PE=1 SV=1 - [F6VJC5_MOUSE]|Protein Sec24b (Fragment) OS=Mus musculus GN=Sec24b PE=1 SV=1 - [F6YIN5_MOUSE]|Protein Sec24b OS=Mus musculus GN=Sec24b PE=1 SV=1 - [Q80ZX0_MOUSE]	F6VJC5;F6YIN5;Q80ZX0	NQMGSLATANSHPTNNENVQPPKSSSVVSTVLPGPSSTR	3	N-Term(TMT10); K23(TMT10); T38(HexNA)	T14(HexNAc): 24.93; N15(HexNAc): 24.93; N16(HexNAc): 24.93; N18(HexNAc): 24.93	HCD	1				93	4.72477e-07	72416.7	70385.5	87369.7	91381.2	77282.9	70160.4	-0.3239	0.034	-0.0461	0.6314	1	0	150	4	1163.85	4652.36	0.45	102.4	27528	27528	MS2	29/446	20180116_Lumos_RSLC3_Stadlmann_Penninger_IMBA_mESC_TMT_PNGaseF_HILIC_13.raw
[truncated: 12,298 more rows]
