# Supplementary material for: Analysis of PNGase F‐Resistant N‐Glycopeptides Using SugarQb for Proteome Discoverer 2.1 Reveals Cryptic Substrate Specificities
Source: Proteomics. 2018 Jun 10;18(13):1700436. doi: 10.1002/pmic.201700436 (PMC6055662; doi:10.1002/pmic.201700436)
Supplement: Supplementary file 7 — Supporting information. [file PMIC-18-na-s007.xlsx]

## Sheet: mESC_PNGaseF-TMTexperiment_glyc
Supplementary Table 7.: Comparative glycoproteomic analysis (TMT-6plex) of PNGase F digested mESC glycopeptides using MS Amanda.
														TMT-Reporter Ion Intensities [m/z]						Comparative Analysis
Protein Descriptions	Protein Accessions	Annotated Sequence	# Proteins	Modifications (MS Amanda)	ptmRS [9]: Best Site Probabilities	Activation Type	Search Engine Rank	SugarQb Glycan Mass	SugarQb Glycan ID	SugarQb-Score	Amanda Score	E-Value	P-Value	126.128	127.125	128.134	129.131	130.141	131.138	FoldChange (no PNGaseF / 0.1 U PNGaseF) Log2	p-value (t-test)	Fold Change (no PNGaseF / 1 U PNGaseF) Log2	p-value (t-test)	Precursor m/z	Precursor Charge	# Missed Cleavages	Isolation Interference [%]	Ion Inject Time [ms]	Charge	m/z [Da]	MH+ [Da]	DeltaM [ppm]	RT [min]	First Scan	Last Scan	MS Order	Ions Matched	Spectrum File
RNA-binding protein 8A OS=Mus musculus GN=RBM8 PE=1 SV=1 - [A0A023T672_MOUSE]|RNA-binding protein 8A OS=Mus musculus GN=Rbm8a PE=4 SV=1 - [A0A067XG47_MOUSE]|RNA-binding protein 8A OS=Mus musculus GN=Rbm8a PE=1 SV=3 - [RBM8A_MOUSE]|RNA-binding protein 8A OS=Mus musculus GN=Rbm8a PE=4 SV=1 - [A0A0G2JFX7_MOUSE]|RNA-binding protein 8A OS=Mus musculus GN=Rbm8a PE=4 SV=1 - [A0A0G2JEA9_MOUSE]	A0A023T672;A0A067XG47;Q9CWZ3;A0A0G2JFX7;A0A0G2JEA9	MREDYDSVEQDGDEPGPQR	5	N-Term(TMT6plex)		HCD	1				301.1	7.76e-31	7.76e-31	5014.03	5862.61	4303.83	5773.05	5733.7	5638.92	0.11	0.694	-0.06	0.663	818.03	3	1	61	150	3	818.034	2452.09	-0.14	78.67	19338	19338	MS2	17/172	20180116_Lumos_RSLC3_Stadlmann_Penninger_IMBA_mESC_TMT_PNGaseF_HILIC_18.raw
Prothymosin alpha (Fragment) OS=Mus musculus GN=Ptma PE=1 SV=1 - [A0A087WQN2_MOUSE]	A0A087WQN2	DAPANGNAQNEENGEQEADNEVDEEEEEGGEE	1	N-Term(TMT6plex)		HCD	1				583.81	4.16e-59	4.16e-59	26274.3	22656.7	29085.6	29929.9	24196.9	25870	-0.27	0.205	-0.03	0.812	1226.16	3	0	14	150	3	1226.16	3676.45	-1.93	101.98	26379	26379	MS2	33/274	20180116_Lumos_RSLC3_Stadlmann_Penninger_IMBA_mESC_TMT_PNGaseF_HILIC_17.raw
Prothymosin alpha (Fragment) OS=Mus musculus GN=Ptma PE=1 SV=1 - [A0A087WQN2_MOUSE]	A0A087WQN2	DAPANGNAQNEENGEQEADNEVDEEEEEGGEE	1	N-Term(TMT6plex)		HCD	1				383.74	4.23e-39	4.23e-39	10786.5	10747.5	14065.9	12830	12148.4	8569.41	-0.32	0.144	0.06	0.857	919.87	4	0	0	150	4	919.87	3676.46	-0.49	102.05	26393	26393	MS2	22/289	20180116_Lumos_RSLC3_Stadlmann_Penninger_IMBA_mESC_TMT_PNGaseF_HILIC_17.raw
DNA mismatch repair protein Msh3 OS=Mus musculus GN=Msh3 PE=1 SV=1 - [A0A087WRJ5_MOUSE]	A0A087WRJ5	TVNLDPALK	1	N-Term(TMT6plex); T1(HexNAc); N3(HexNAc); K9(TMT6plex)	T1(HexNAc): 100; N3(HexNAc): 100	HCD	1	1971.73	id=HexNAc5.Hex4.NeuNAc1+17amu_O-Glycan ambigous: id=HexNAc5.Hex4.NeuNAc1+17amu_N-Glycan	0.54	244.66	3.42e-25	3.42e-25	21865.9	21061.6	18076.4	22475.6	14176.5	14956.2	0.08	0.685	0.56	0.00655	612.35	3	0	29	150	3	612.35041 ambigous: 612.35040	1835.03667 ambigous: 1835.03665	-2.60 ambigous: -2.61	89.95	22865	22865	MS2	15/180	20180116_Lumos_RSLC3_Stadlmann_Penninger_IMBA_mESC_TMT_PNGaseF_HILIC_16.raw
UBX domain-containing protein 4 (Fragment) OS=Mus musculus GN=Ubxn4 PE=1 SV=1 - [A0A087WSK5_MOUSE]	A0A087WSK5	NTELCETPATSDTKSDTATGGECTGHDSHSQEPHGCSNQRPAEDLTVR	1	N-Term(TMT6plex); C5(Carbamidomethyl); K14(TMT6plex); C23(Carbamidomethyl); C36(Carbamidomethyl); N38(Deamidated)	N1(Deamidated): 99.48	HCD	1				311.22	7.55e-32	7.55e-32	23458.8	23393.3	34227.8	41334.8	23802.2	22758.7	-0.69	0.154	0.01	0.827	950.93	6	1	7	150	6	950.933	5700.56	2.01	69.48	17048	17048	MS2	24/513	20180116_Lumos_RSLC3_Stadlmann_Penninger_IMBA_mESC_TMT_PNGaseF_HILIC_14.raw
Transcription factor 3 OS=Mus musculus GN=Tcf7l1 PE=2 SV=1 - [A1A549_MOUSE]|Transcription factor 3 OS=Mus musculus GN=Tcf7l1 PE=2 SV=1 - [A1A550_MOUSE]	A1A549;A1A550	GGGAGGGGGGSGAGATSGGDDLGANDELIPFQDEGGEEQEPSSDSASAQR	2	N-Term(TMT6plex); N25(Deamidated)	N25(Deamidated): 100	HCD	1				987.76	1.67e-99	1.67e-99	7760.06	10202.6	8474.02	9368.34	9761.52	8277.23	0.01	0.969	-0.01	0.982	1192.28	4	0	3	150	4	1192.28	4766.09	5.02	136.02	35950	35950	MS2	52/369	20180116_Lumos_RSLC3_Stadlmann_Penninger_IMBA_mESC_TMT_PNGaseF_HILIC_16.raw
Transcription factor 3 OS=Mus musculus GN=Tcf7l1 PE=2 SV=1 - [A1A549_MOUSE]|Transcription factor 3 OS=Mus musculus GN=Tcf7l1 PE=2 SV=1 - [A1A550_MOUSE]	A1A549;A1A550	GGGAGGGGGGSGAGATSGGDDLGANDELIPFQDEGGEEQEPSSDSASAQR	2	N-Term(TMT6plex); N25(Deamidated)	N25(Deamidated): 100	HCD	1				593.12	4.87e-60	4.87e-60	7295.99	7823.71	9407.82	9791.42	7980.15	7129.99	-0.34	0.0306	0	0.993	1192.28	4	0	10	150	4	1192.28	4766.09	4.51	134.25	35675	35675	MS2	38/354	20180116_Lumos_RSLC3_Stadlmann_Penninger_IMBA_mESC_TMT_PNGaseF_HILIC_15.raw
Cullin-4B OS=Mus musculus GN=Cul4b PE=1 SV=1 - [CUL4B_MOUSE]	A2A432	ENDTDSEDNSSETSNQER	1	N-Term(TMT6plex); N15(Deamidated)	N15(Deamidated): 100	HCD	1				386.38	2.3e-39	2.3e-39	4808.27	3624.94	5732.89	6400.84	4618.11	5199.63	-0.52	0.144	-0.22	0.437	762.98	3	0	66	150	3	762.982	2286.93	1.74	28.87	6081	6081	MS2	23/149	20180116_Lumos_RSLC3_Stadlmann_Penninger_IMBA_mESC_TMT_PNGaseF_HILIC_13.raw
Cullin-4B OS=Mus musculus GN=Cul4b PE=1 SV=1 - [CUL4B_MOUSE]	A2A432	RENDTDSEDNSSETSNQER	1	N-Term(TMT6plex); N3(Deamidated)	N3(Deamidated): 100	HCD	1				684.44	3.59e-69	3.59e-69	9189.81	7504.05	8543.71	8206.83	7302.41	6623.23	0	0.979	0.26	0.324	815.02	3	1	62	150	3	815.015	2443.03	1.08	32.71	7086	7086	MS2	35/206	20180116_Lumos_RSLC3_Stadlmann_Penninger_IMBA_mESC_TMT_PNGaseF_HILIC_12.raw
Cullin-4B OS=Mus musculus GN=Cul4b PE=1 SV=1 - [CUL4B_MOUSE]	A2A432	RENDTDSEDNSSETSNQER	1	N-Term(TMT6plex); N10(Deamidated)	N10(Deamidated): 100	HCD	1				613.96	4.02e-62	4.02e-62	37921.7	36927.2	30362	31987.7	27608.3	27950.8	0.26	0.0354	0.43	0.0187	815.01	3	1	8	150	3	815.013	2443.03	-1.69	33.32	7256	7256	MS2	36/206	20180116_Lumos_RSLC3_Stadlmann_Penninger_IMBA_mESC_TMT_PNGaseF_HILIC_13.raw
Cullin-4B OS=Mus musculus GN=Cul4b PE=1 SV=1 - [CUL4B_MOUSE]	A2A432	RENDTDSEDNSSETSNQER	1	N-Term(TMT6plex); N10(Deamidated)	N10(Deamidated): 100	HCD	1				358.61	1.38e-36	1.38e-36	7961.91	8004.2	8627.54	9769.29	8807.78	6493.76	-0.2	0.279	0.06	0.822	815.02	3	1	77	150	3	815.016	2443.03	2.06	36.28	8033	8033	MS2	20/206	20180116_Lumos_RSLC3_Stadlmann_Penninger_IMBA_mESC_TMT_PNGaseF_HILIC_13.raw
Cullin-4B OS=Mus musculus GN=Cul4b PE=1 SV=1 - [CUL4B_MOUSE]	A2A432	RENDTDSEDNSSETSNQER	1	N-Term(TMT6plex); N10(Deamidated)	N10(Deamidated): 50; N16(Deamidated): 50	HCD	1				190.52	8.88e-20	8.88e-20	3357.05	5815.55	7155.68	5892.73	4485.24	3871.07	-0.51	0.333	0.13	0.797	611.51	4	1	70	150	4	611.511	2443.02	-2.87	22.16	4381	4381	MS2	16/188	20180116_Lumos_RSLC3_Stadlmann_Penninger_IMBA_mESC_TMT_PNGaseF_HILIC_13.raw
Cullin-4B OS=Mus musculus GN=Cul4b PE=1 SV=1 - [CUL4B_MOUSE]|Cullin-4B OS=Mus musculus GN=Cul4b PE=1 SV=2 - [E9PXY1_MOUSE]|Cullin-4B OS=Mus musculus GN=Cul4b PE=1 SV=1 - [J3QJX0_MOUSE]	A2A432;E9PXY1;J3QJX0	LNSSSSSSNSSNEREDFDSTSSSSTPPQPR	3	N-Term(TMT6plex); N12(Deamidated)	N12(Deamidated): 100	HCD	1				775.09	3.09e-78	3.09e-78	19191.3	22791.7	24658.5	22445.6	18156.4	19001.7	-0.17	0.37	0.18	0.4	851.89	4	1	5	150	4	851.885	3404.52	0.85	80.58	19986	19986	MS2	48/328	20180116_Lumos_RSLC3_Stadlmann_Penninger_IMBA_mESC_TMT_PNGaseF_HILIC_15.raw
Cullin-4B OS=Mus musculus GN=Cul4b PE=1 SV=1 - [CUL4B_MOUSE]|Cullin-4B OS=Mus musculus GN=Cul4b PE=1 SV=2 - [E9PXY1_MOUSE]|Cullin-4B OS=Mus musculus GN=Cul4b PE=1 SV=1 - [J3QJX0_MOUSE]	A2A432;E9PXY1;J3QJX0	LNSSSSSSNSSNEREDFDSTSSSSTPPQPR	3	N-Term(TMT6plex); N12(Deamidated)	N12(Deamidated): 100	HCD	1				508.81	1.31e-51	1.31e-51	25063.7	27931.6	29087.5	30777.9	24479.4	26481.4	-0.18	0.204	0.06	0.626	851.89	4	1	0	150	4	851.888	3404.53	3.65	60.92	14522	14522	MS2	32/328	20180116_Lumos_RSLC3_Stadlmann_Penninger_IMBA_mESC_TMT_PNGaseF_HILIC_14.raw
Cullin-4B OS=Mus musculus GN=Cul4b PE=1 SV=1 - [CUL4B_MOUSE]|Cullin-4B OS=Mus musculus GN=Cul4b PE=1 SV=2 - [E9PXY1_MOUSE]|Cullin-4B OS=Mus musculus GN=Cul4b PE=1 SV=1 - [J3QJX0_MOUSE]	A2A432;E9PXY1;J3QJX0	LNSSSSSSNSSNEREDFDSTSSSSTPPQPR	3	N-Term(TMT6plex); N12(Deamidated)	N12(Deamidated): 100	HCD	1				445.28	2.97e-45	2.97e-45	16593.8	18379.7	19489.1	19544	19058.4	15770.7	-0.16	0.264	0.01	0.974	851.89	4	1	0	150	4	851.886	3404.52	1.42	75.45	18432	18432	MS2	30/328	20180116_Lumos_RSLC3_Stadlmann_Penninger_IMBA_mESC_TMT_PNGaseF_HILIC_15.raw
Cullin-4B OS=Mus musculus GN=Cul4b PE=1 SV=1 - [CUL4B_MOUSE]|Cullin-4B OS=Mus musculus GN=Cul4b PE=1 SV=2 - [E9PXY1_MOUSE]|Cullin-4B OS=Mus musculus GN=Cul4b PE=1 SV=1 - [J3QJX0_MOUSE]	A2A432;E9PXY1;J3QJX0	MAEESSSSSSSSSPTAATSQQQQQQQLK	3	N-Term(TMT6plex); M1(Oxidation); K28(TMT6plex)	M1(Oxidation): 100	HCD	1				710.1	9.77e-72	9.77e-72	28895.8	27167.1	29936.2	35175.9	28375.3	25817	-0.22	0.315	0.05	0.614	851.41	4	0	10	150	4	851.411	3402.62	-2.8	59.4	14076	14076	MS2	34/380	20180116_Lumos_RSLC3_Stadlmann_Penninger_IMBA_mESC_TMT_PNGaseF_HILIC_14.raw
Protein Zmynd8 OS=Mus musculus GN=Zmynd8 PE=1 SV=1 - [A2A482_MOUSE]|Protein Zmynd8 OS=Mus musculus GN=Zmynd8 PE=1 SV=1 - [A2A484_MOUSE]	A2A482;A2A484	QQQQQQQQQQSQQQSQQQQPQSSQGTR	2	N-Term(TMT6plex)		HCD	1				700.43	9.06e-71	9.06e-71	3706.35	3118.01	3167.57	3181.5	3837.61	100	0.1	0.567	0.79	0.58	1147.55	3	0	5	150	3	1147.55	3440.65	0.47	34.1	5288	5288	MS2	42/215	20180116_Lumos_RSLC3_Stadlmann_Penninger_IMBA_mESC_TMT_PNGaseF_HILIC_20.raw
Protein Zmynd8 OS=Mus musculus GN=Zmynd8 PE=1 SV=1 - [A2A482_MOUSE]|Protein Zmynd8 OS=Mus musculus GN=Zmynd8 PE=1 SV=1 - [A2A484_MOUSE]	A2A482;A2A484	QQQQQQQQQQSQQQSQQQQPQSSQGTR	2	N-Term(TMT6plex)		HCD	1				467.32	1.85e-47	1.85e-47	1418.68	100	1712.77	1309.41	2716.51	1423.36	-0.99	0.449	-1.45	0.292	860.92	4	0	0	150	4	860.917	3440.65	0.13	34.41	6642	6642	MS2	30/200	20180116_Lumos_RSLC3_Stadlmann_Penninger_IMBA_mESC_TMT_PNGaseF_HILIC_16.raw
Protein Zmynd8 OS=Mus musculus GN=Zmynd8 PE=1 SV=1 - [A2A482_MOUSE]|Protein Zmynd8 OS=Mus musculus GN=Zmynd8 PE=1 SV=1 - [A2A484_MOUSE]	A2A482;A2A484	QQQQQQQQQQSQQQSQQQQPQSSQGTR	2	N-Term(TMT6plex)		HCD	1				364.3	3.72e-37	3.72e-37	1745.61	2340.36	1860.62	1744.33	873.004	1220.39	0.18	0.565	0.96	0.13	860.92	4	0	22	150	4	860.917	3440.65	0.49	34.4	6436	6436	MS2	23/272	20180116_Lumos_RSLC3_Stadlmann_Penninger_IMBA_mESC_TMT_PNGaseF_HILIC_17.raw
Protein Zmynd8 OS=Mus musculus GN=Zmynd8 PE=1 SV=1 - [A2A482_MOUSE]|Protein Zmynd8 OS=Mus musculus GN=Zmynd8 PE=1 SV=1 - [A2A484_MOUSE]|Protein Zmynd8 OS=Mus musculus GN=Zmynd8 PE=1 SV=1 - [A2A483_MOUSE]|Protein Zmynd8 OS=Mus musculus GN=Zmynd8 PE=1 SV=1 - [A2A485_MOUSE]|Protein Zmynd8 OS=Mus musculus GN=Zmynd8 PE=1 SV=2 - [E9Q8D1_MOUSE]|Protein Zmynd8 OS=Mus musculus GN=Zmynd8 PE=1 SV=1 - [Q3U1M…	A2A482;A2A484;A2A483;A2A485;E9Q8D1;Q3U1M7;Q3UH28	SCTQSATAPQQEADAEASTETGNK	7	N-Term(TMT6plex); C2(Carbamidomethyl); K24(TMT6plex)		HCD	1				376.36	2.31e-38	2.31e-38	32068.8	31818.3	36683.9	37239.4	35392.6	31585.3	-0.21	0.0146	-0.07	0.566	980.8	3	0	0	150	3	980.802	2940.39	0.39	61.74	15246	15246	MS2	25/260	20180116_Lumos_RSLC3_Stadlmann_Penninger_IMBA_mESC_TMT_PNGaseF_HILIC_12.raw
Protein Zmynd8 OS=Mus musculus GN=Zmynd8 PE=1 SV=1 - [A2A482_MOUSE]|Protein Zmynd8 OS=Mus musculus GN=Zmynd8 PE=1 SV=1 - [A2A484_MOUSE]|Protein Zmynd8 OS=Mus musculus GN=Zmynd8 PE=1 SV=1 - [A2A483_MOUSE]|Protein Zmynd8 OS=Mus musculus GN=Zmynd8 PE=1 SV=1 - [A2A485_MOUSE]|Protein Zmynd8 OS=Mus musculus GN=Zmynd8 PE=1 SV=2 - [E9Q8D1_MOUSE]|Protein Zmynd8 OS=Mus musculus GN=Zmynd8 PE=1 SV=1 - [Q3U1M…	A2A482;A2A484;A2A483;A2A485;E9Q8D1;Q3U1M7;Q3UH28	SSQGNSSNTQSAPSEPASAPK	7	N-Term(TMT6plex); K21(TMT6plex)		HCD	1				438.83	1.31e-44	1.31e-44	18285.2	18387.2	21415.7	22187.9	18717.5	19537.1	-0.25	0.0665	-0.06	0.3	830.75	3	0	35	150	3	830.753	2490.24	-0.95	44.05	10137	10137	MS2	28/226	20180116_Lumos_RSLC3_Stadlmann_Penninger_IMBA_mESC_TMT_PNGaseF_HILIC_13.raw
Post-GPI attachment to proteins factor 3 OS=Mus musculus GN=Pgap3 PE=2 SV=1 - [PGAP3_MOUSE]	A2A559	CEERNCSGDALK	1	N-Term(TMT6plex); C1(Carbamidomethyl); N5(HexNAc); C6(Carbamidomethyl); K12(TMT6plex)	N5(HexNAc): 99.85	HCD	1	1378.48	id=HexNAc2.Hex6_N-Glycan	1.2	339.11	1.23e-34	1.23e-34	53831.1	52425.2	4024.13	4585.1	2637.89	1888.52	3.63	0.00296	4.55	0.00134	525.76	4	1	4	150	4	525.759	2100.01	1.92	48.22	10601	10601	MS2	21/248	20180116_Lumos_RSLC3_Stadlmann_Penninger_IMBA_mESC_TMT_PNGaseF_HILIC_16.raw
Post-GPI attachment to proteins factor 3 OS=Mus musculus GN=Pgap3 PE=2 SV=1 - [PGAP3_MOUSE]	A2A559	NCSGDALK	1	N-Term(TMT6plex); N1(HexNAc); C2(Carbamidomethyl); K8(TMT6plex)	N1(HexNAc): 100	HCD	1	1216.42	id=HexNAc2.Hex5_N-Glycan	0.66	332.85	5.19e-34	5.19e-34	69690.4	65281.8	38381.6	40619.4	5592.43	4280.1	0.77	0.0203	3.77	0.0137	509.27	3	0	58	150	3	509.27	1525.8	2.38	56.31	12936	12936	MS2	23/138	20180116_Lumos_RSLC3_Stadlmann_Penninger_IMBA_mESC_TMT_PNGaseF_HILIC_16.raw
Post-GPI attachment to proteins factor 3 OS=Mus musculus GN=Pgap3 PE=2 SV=1 - [PGAP3_MOUSE]	A2A559	NCSGDALK	1	N-Term(TMT6plex); N1(HexNAc); C2(Carbamidomethyl); K8(TMT6plex)	N1(HexNAc): 100	HCD	1	1378.48	id=HexNAc2.Hex6_N-Glycan	0.71	423.19	4.8e-43	4.8e-43	200873	186033	110826	116224	7211.96	7178.74	0.77	0.0368	4.75	0.0253	509.27	3	0	0	150	3	509.27	1525.8	2.2	56.31	12887	12887	MS2	28/138	20180116_Lumos_RSLC3_Stadlmann_Penninger_IMBA_mESC_TMT_PNGaseF_HILIC_15.raw
Post-GPI attachment to proteins factor 3 OS=Mus musculus GN=Pgap3 PE=2 SV=1 - [PGAP3_MOUSE]	A2A559	NCSGDALK	1	N-Term(TMT6plex); N1(HexNAc); C2(Carbamidomethyl); K8(TMT6plex)	N1(HexNAc): 100	HCD	1	1395.5	id=HexNAc2.Hex6+17amu_N-Glycan	0.65	296.07	2.47e-30	2.47e-30	67625.6	65834.5	39793.1	43288.3	7041.57	7443.73	0.68	0.0166	3.2	0.00661	509.27	3	0	35	150	3	509.27	1525.8	1.53	56.26	12919	12919	MS2	21/138	20180116_Lumos_RSLC3_Stadlmann_Penninger_IMBA_mESC_TMT_PNGaseF_HILIC_16.raw
Post-GPI attachment to proteins factor 3 OS=Mus musculus GN=Pgap3 PE=2 SV=1 - [PGAP3_MOUSE]	A2A559	NCSGDALK	1	N-Term(TMT6plex); N1(HexNAc); C2(Carbamidomethyl); K8(TMT6plex)	N1(HexNAc): 100	HCD	1	1702.58	id=HexNAc2.Hex8_N-Glycan	0.79	184.08	3.91e-19	3.91e-19	62909.5	67756.8	36204.4	37085.7	4287.16	4031.94	0.83	0.047	3.97	0.0248	509.27	3	0	16	150	3	509.27	1525.8	2.09	55.02	12402	12402	MS2	15/138	20180116_Lumos_RSLC3_Stadlmann_Penninger_IMBA_mESC_TMT_PNGaseF_HILIC_17.raw
Post-GPI attachment to proteins factor 3 OS=Mus musculus GN=Pgap3 PE=2 SV=1 - [PGAP3_MOUSE]	A2A559	NCSGDALK	1	N-Term(TMT6plex); N1(HexNAc); C2(Carbamidomethyl); K8(TMT6plex)	N1(HexNAc): 100	HCD	1	1864.63	id=HexNAc2.Hex9_N-Glycan	1.35	199.02	1.25e-20	1.25e-20	33352.7	30824.6	13581.2	14282.4	1141.41	919.228	1.2	0.0319	4.96	0.0248	509.27	3	0	0	150	3	509.27	1525.8	1.19	54.86	12207	12207	MS2	14/138	20180116_Lumos_RSLC3_Stadlmann_Penninger_IMBA_mESC_TMT_PNGaseF_HILIC_18.raw
Lysosomal protective protein (Fragment) OS=Mus musculus GN=Ctsa PE=1 SV=1 - [A2A5J6_MOUSE]|Carboxypeptidase OS=Mus musculus GN=Ctsa PE=1 SV=1 - [G3X8T3_MOUSE]|Lysosomal protective protein OS=Mus musculus GN=Ctsa PE=1 SV=1 - [PPGB_MOUSE]|Lysosomal protective protein (Fragment) OS=Mus musculus GN=Ctsa PE=1 SV=5 - [A2A5J9_MOUSE]	A2A5J6;G3X8T3;P16675;A2A5J9	LWTSLQTHCCAQNK	4	N-Term(TMT6plex); C9(Carbamidomethyl); C10(Carbamidomethyl); N13(HexNAc); K14(TMT6plex)	N13(HexNAc): 100	HCD	1	1378.48	id=HexNAc2.Hex6_N-Glycan	0.69	725.08	3.1e-73	3.1e-73	49030.5	47141.1	42844.6	39477.1	15114.1	14478.8	0.22	0.0981	1.7	0.00923	803.41	3	0	22	150	3	803.41	2408.22	2.26	93.18	23718	23718	MS2	46/258	20180116_Lumos_RSLC3_Stadlmann_Penninger_IMBA_mESC_TMT_PNGaseF_HILIC_15.raw
Protein Bptf OS=Mus musculus GN=Bptf PE=1 SV=1 - [A2A654_MOUSE]|Protein Bptf OS=Mus musculus GN=Bptf PE=1 SV=1 - [A2A655_MOUSE]|Protein Bptf OS=Mus musculus GN=Bptf PE=1 SV=1 - [E9Q6A7_MOUSE]	A2A654;A2A655;E9Q6A7	FLFTPLSTSATAASSSSNSSSTTTNATAAGSGEQK	3	N-Term(TMT6plex); N18(Deamidated); N25(HexNAc); K35(TMT6plex)	S15(HexNAc): 33.26; S16(HexNAc): 33.26; S17(HexNAc): 33.26; N18(Deamidated): 100	HCD	1				634.24	3.76e-64	3.76e-64	29255.9	28084	30294.9	31249.2	28796.8	26910	-0.1	0.113	0.04	0.551	1344	3	0	47	150	3	1344	4029.98	4.32	141.2	39764	39764	MS2	42/497	20180116_Lumos_RSLC3_Stadlmann_Penninger_IMBA_mESC_TMT_PNGaseF_HILIC_12.raw
G patch domain-containing protein 8 OS=Mus musculus GN=Gpatch8 PE=1 SV=1 - [GPTC8_MOUSE]	A2A6A1	SLPAEEGNSGKKDDGGGGSSCQDHSGR	1	N-Term(TMT6plex); N8(Deamidated); K11(TMT6plex); K12(TMT6plex); C21(Carbamidomethyl)	N8(Deamidated): 100	HCD	1				184.13	3.86e-19	3.86e-19	49879.8	54357.3	69414.2	72451.2	54860.6	59229.8	-0.44	0.0278	-0.13	0.256	676.33	5	2	57	129	5	676.332	3377.63	1.77	59.29	14518	14518	MS2	16/287	20180116_Lumos_RSLC3_Stadlmann_Penninger_IMBA_mESC_TMT_PNGaseF_HILIC_12.raw
Protein Fam104a OS=Mus musculus GN=Fam104a PE=1 SV=1 - [A2A6P4_MOUSE]	A2A6P4	NPIFQDSWDTESSSSDSGGSSSSSSINSPDR	1	N-Term(TMT6plex)		HCD	1				583.96	4.02e-59	4.02e-59	18998.2	18452.4	21585.2	24157.5	18909.6	18739.8	-0.29	0.179	-0.01	0.779	863.13	4	0	30	150	4	863.132	3449.51	-0.04	130.95	36000	36000	MS2	37/330	20180116_Lumos_RSLC3_Stadlmann_Penninger_IMBA_mESC_TMT_PNGaseF_HILIC_13.raw
MCG122876 OS=Mus musculus GN=Rlf PE=1 SV=1 - [A2A7F4_MOUSE]|Ral guanine nucleotide dissociation stimulator-like 2 OS=Mus musculus GN=Rlf PE=1 SV=1 - [E9Q532_MOUSE]	A2A7F4;E9Q532	KEESTSCESVHTENGAPGDSSVPLPNTDSTCPAEQDVGQK	2	K1(TMT6plex); N-Term(TMT6plex); C7(Carbamidomethyl); N26(Deamidated); C31(Carbamidomethyl); K40(TMT6plex)	N26(Deamidated): 100	HCD	1				616.03	2.5e-62	2.5e-62	13657.9	13416	16481.3	17846.9	12640.5	12310.6	-0.34	0.11	0.12	0.0421	1234.09	4	1	69	150	4	1234.09	4933.34	4.12	96.13	24855	24855	MS2	34/370	20180116_Lumos_RSLC3_Stadlmann_Penninger_IMBA_mESC_TMT_PNGaseF_HILIC_14.raw
MCG122876 OS=Mus musculus GN=Rlf PE=1 SV=1 - [A2A7F4_MOUSE]|Ral guanine nucleotide dissociation stimulator-like 2 OS=Mus musculus GN=Rlf PE=1 SV=1 - [E9Q532_MOUSE]	A2A7F4;E9Q532	VCQTTQAQGLTQTQGQTQGQTQGQEQQAAK	2	N-Term(TMT6plex); C2(Carbamidomethyl); K30(TMT6plex)		HCD	1				710.09	9.79e-72	9.79e-72	42337.5	48886.4	60314.5	54137.6	46687.2	44754.7	-0.33	0.123	0	0.979	1230.96	3	0	9	150	3	1230.96	3690.86	1.48	81.06	20135	20135	MS2	44/248	20180116_Lumos_RSLC3_Stadlmann_Penninger_IMBA_mESC_TMT_PNGaseF_HILIC_15.raw
Uncharacterized protein KIAA1522 OS=Mus musculus GN=Kiaa1522 PE=1 SV=1 - [K1522_MOUSE]	A2A7S8	QQPQLPRPPTAGGSSGVGAVSCPPSSAGTWGSGLSPGGSR	1	N-Term(TMT6plex); C22(Carbamidomethyl)		HCD	1				948.51	1.41e-95	1.41e-95	58619.1	59903.9	67010.5	69162.2	61887	58947.4	-0.2	0.0326	-0.03	0.574	1005.51	4	0	23	89	4	1005.51	4019	1.12	118.19	32255	32255	MS2	58/400	20180116_Lumos_RSLC3_Stadlmann_Penninger_IMBA_mESC_TMT_PNGaseF_HILIC_13.raw
Uncharacterized protein KIAA1522 OS=Mus musculus GN=Kiaa1522 PE=1 SV=1 - [K1522_MOUSE]	A2A7S8	QQPQLPRPPTAGGSSGVGAVSCPPSSAGTWGSGLSPGGSR	1	N-Term(TMT6plex); C22(Carbamidomethyl)		HCD	1				830.38	9.17e-84	9.17e-84	50755.7	51902.9	58281.5	63816.3	53937.2	47669.9	-0.25	0.164	0.01	0.895	1005.51	4	0	6	102	4	1005.51	4019.01	3.13	117.6	32076	32076	MS2	51/430	20180116_Lumos_RSLC3_Stadlmann_Penninger_IMBA_mESC_TMT_PNGaseF_HILIC_13.raw
Calmodulin-binding transcription activator 1 OS=Mus musculus GN=Camta1 PE=2 SV=1 - [CMTA1_MOUSE]|Calmodulin-binding transcription activator 1 (Fragment) OS=Mus musculus GN=Camta1 PE=4 SV=1 - [B0QZL6_MOUSE]	A2A891;B0QZL6	QASGGGGSGSGSGSGAGGGQAQCASGAGTLGSCFESR	2	N-Term(TMT6plex); C23(Carbamidomethyl); C33(Carbamidomethyl)		HCD	1				661.64	6.86e-67	6.86e-67	19670.4	24018	21751.4	23932.5	20909.2	16878.6	-0.06	0.733	0.21	0.425	1150.18	3	0	100	150	3	1150.18	3448.52	3.25	87.7	22100	22100	MS2	48/354	20180116_Lumos_RSLC3_Stadlmann_Penninger_IMBA_mESC_TMT_PNGaseF_HILIC_15.raw
Receptor-type tyrosine-protein phosphatase F OS=Mus musculus GN=Ptprf PE=1 SV=1 - [PTPRF_MOUSE]|Receptor-type tyrosine-protein phosphatase F (Fragment) OS=Mus musculus GN=Ptprf PE=1 SV=1 - [F6S1X8_MOUSE]	A2A8L5;F6S1X8	NGHITNYTVVYR	2	N-Term(TMT6plex); T5(HexNAc) ambigous: N-Term(TMT6plex); T8(HexNAc)	N6(HexNAc): 99.8	HCD	1	1864.63	id=HexNAc2.Hex9_N-Glycan	0.64	222.43	5.72e-23	5.72e-23	17819	18771.9	4724.68	6163.9	2482.69	3203.63	1.75	0.00781	2.69	0.00214	623.66	3	0	0	150	3	623.66	1868.96	-3.42	68.02	16095	16095	MS2	17/176	20180116_Lumos_RSLC3_Stadlmann_Penninger_IMBA_mESC_TMT_PNGaseF_HILIC_18.raw
Obscurin OS=Mus musculus GN=Obscn PE=2 SV=2 - [OBSCN_MOUSE]|Obscurin OS=Mus musculus GN=Obscn PE=1 SV=2 - [E9QQ96_MOUSE]|Obscurin OS=Mus musculus GN=Obscn PE=1 SV=2 - [H7BX05_MOUSE]|Obscurin OS=Mus musculus GN=Obscn PE=1 SV=1 - [Z4YJE4_MOUSE]|Obscurin (Fragment) OS=Mus musculus GN=Obscn PE=1 SV=1 - [J9JIB2_MOUSE]	A2AAJ9;E9QQ96;H7BX05;Z4YJE4;J9JIB2	TEHPASVVTWR	5	N-Term(TMT6plex); S6(HexNAc); T9(HexNAc)	S6(HexNAc): 99.57; T9(HexNAc): 100	HCD	1	1864.63	id=HexNAc2.Hex9_N-Glycan	0.91	172.79	5.26e-18	5.26e-18	35529.1	37770.2	9385.8	8770.86	5785.27	7208.11	2.01	0.0173	2.5	0.00419	640	3	0	0	150	3	639.996	1917.97	-0.81	93.61	23919	23919	MS2	12/158	20180116_Lumos_RSLC3_Stadlmann_Penninger_IMBA_mESC_TMT_PNGaseF_HILIC_17.raw
E3 ubiquitin-protein ligase HUWE1 OS=Mus musculus GN=Huwe1 PE=1 SV=1 - [A2AFQ0_MOUSE]	A2AFQ0	QSSDFDTQSGFSLNSQVFAADGAPAETSTTGTSQGEGASTPEETR	1	N-Term(TMT6plex)		HCD	1				777.92	1.62e-78	1.62e-78	9678.08	11552.8	12115.7	13049.7	10182.5	11111	-0.25	0.245	0	0.98	1196.53	4	0	100	150	4	1196.53	4783.11	-9.34	145.8	40143	40143	MS2	50/515	20180116_Lumos_RSLC3_Stadlmann_Penninger_IMBA_mESC_TMT_PNGaseF_HILIC_13.raw
E3 ubiquitin-protein ligase HUWE1 OS=Mus musculus GN=Huwe1 PE=1 SV=1 - [A2AFQ0_MOUSE]	A2AFQ0	QSSDFDTQSGFSLNSQVFAADGAPAETSTTGTSQGEGASTPEETR	1	N-Term(TMT6plex); N14(Deamidated)	N14(Deamidated): 100	HCD	1				707.92	1.61e-71	1.61e-71	11130.2	10005.7	10900.9	12685.7	10951	10126.6	-0.16	0.384	0	0.971	1196.8	4	0	0	150	4	1196.8	4784.17	5.13	130.42	34935	34935	MS2	44/476	20180116_Lumos_RSLC3_Stadlmann_Penninger_IMBA_mESC_TMT_PNGaseF_HILIC_14.raw
E3 ubiquitin-protein ligase HUWE1 OS=Mus musculus GN=Huwe1 PE=1 SV=1 - [A2AFQ0_MOUSE]	A2AFQ0	QSSDFDTQSGFSLNSQVFAADGAPAETSTTGTSQGEGASTPEETR	1	N-Term(TMT6plex); N14(Deamidated)	N14(Deamidated): 100	HCD	1				480.92	8.09e-49	8.09e-49	2292.67	2095.25	3559.84	4941.37	2801.08	2822.55	-0.95	0.2	-0.36	0.0976	1196.79	4	0	19	150	4	1196.79	4784.15	2.07	182.34	48519	48519	MS2	31/362	20180116_Lumos_RSLC3_Stadlmann_Penninger_IMBA_mESC_TMT_PNGaseF_HILIC_14.raw
E3 ubiquitin-protein ligase HUWE1 OS=Mus musculus GN=Huwe1 PE=1 SV=1 - [A2AFQ0_MOUSE]	A2AFQ0	QSSDFDTQSGFSLNSQVFAADGAPAETSTTGTSQGEGASTPEETR	1	N-Term(TMT6plex); N14(Deamidated)	N14(Deamidated): 100	HCD	1				413.03	4.98e-42	4.98e-42	4364.79	6057.57	6563.28	6829.9	5587.21	5021.36	-0.36	0.324	-0.03	0.931	1595.38	3	0	0	150	3	1595.38	4784.14	-0.27	147.59	39671	39671	MS2	31/311	20180116_Lumos_RSLC3_Stadlmann_Penninger_IMBA_mESC_TMT_PNGaseF_HILIC_14.raw
E3 ubiquitin-protein ligase HUWE1 OS=Mus musculus GN=Huwe1 PE=1 SV=1 - [A2AFQ0_MOUSE]	A2AFQ0	QSSDFDTQSGFSLNSQVFAADGAPAETSTTGTSQGEGASTPEETR	1	N-Term(TMT6plex)		HCD	1				377.97	1.6e-38	1.6e-38	11659	9189.01	13804.9	12186.6	12067.2	9570.46	-0.32	0.243	-0.05	0.843	1196.55	4	0	53	150	4	1196.55	4783.17	3.22	130.17	34863	34863	MS2	29/356	20180116_Lumos_RSLC3_Stadlmann_Penninger_IMBA_mESC_TMT_PNGaseF_HILIC_14.raw
MAP7 domain-containing protein 2 OS=Mus musculus GN=Map7d2 PE=1 SV=1 - [MA7D2_MOUSE]	A2AG50	SGGNGGGGGGGGGGGGGYGGSGGGGGGAGVPSEGAAK	1	N-Term(TMT6plex); K37(TMT6plex)		HCD	1				682.28	5.92e-69	5.92e-69	41318.1	41745.1	35743.5	34378.8	21868.1	21436.3	0.24	0.0479	0.94	0.000233	1036.49	3	0	69	150	3	1036.49	3107.46	1.39	71.49	17271	17271	MS2	47/414	20180116_Lumos_RSLC3_Stadlmann_Penninger_IMBA_mESC_TMT_PNGaseF_HILIC_15.raw
MAP7 domain-containing protein 2 OS=Mus musculus GN=Map7d2 PE=1 SV=1 - [MA7D2_MOUSE]	A2AG50	SGGNGGGGGGGGGGGGGYGGSGGGGGGAGVPSEGAAK	1	N-Term(TMT6plex); N4(Deamidated); K37(TMT6plex)	N4(Deamidated): 100	HCD	1				185.89	2.58e-19	2.58e-19	19603.3	16092.3	14434.6	15135.3	15988.5	12636.8	0.27	0.323	0.32	0.283	1036.82	3	0	10	150	3	1036.82	3108.45	2.69	62.14	14620	14620	MS2	17/381	20180116_Lumos_RSLC3_Stadlmann_Penninger_IMBA_mESC_TMT_PNGaseF_HILIC_15.raw
MAP7 domain-containing protein 2 OS=Mus musculus GN=Map7d2 PE=1 SV=1 - [MA7D2_MOUSE]	A2AG50	SGGNGGGGGGGGGGGGGYGGSGGGGGGAGVPSEGAAK	1	N-Term(TMT6plex); N4(Deamidated); K37(TMT6plex)	N4(Deamidated): 100	HCD	1				173	5.01e-18	5.01e-18	27384.9	27523.3	23921.8	21536.8	18137.9	17930.8	0.27	0.156	0.61	0.000452	1036.82	3	0	0	150	3	1036.82	3108.45	4.45	74.29	18086	18086	MS2	16/414	20180116_Lumos_RSLC3_Stadlmann_Penninger_IMBA_mESC_TMT_PNGaseF_HILIC_15.raw
Mediator of RNA polymerase II transcription subunit 12 OS=Mus musculus GN=Med12 PE=1 SV=1 - [MED12_MOUSE]|Mediator of RNA polymerase II transcription subunit 12 OS=Mus musculus GN=Med12 PE=1 SV=1 - [A2AGH8_MOUSE]|Mediator of RNA polymerase II transcription subunit 12 OS=Mus musculus GN=Med12 PE=1 SV=1 - [A2AGH9_MOUSE]	A2AGH6;A2AGH8;A2AGH9	STSILPEQQQQQQQQQQQQQQQQQQQQQQQQQQQQQQQQQYHIR	3	N-Term(TMT6plex)		HCD	1				444.1	3.89e-45	3.89e-45	1962.63	1700.67	1950.38	1494.85	1921.31	2091.53	0.09	0.727	-0.13	0.395	1154.96	5	0		150	5	1154.96	5770.79	-1.31	83.9	18831	18831	MS2	30/386	20180116_Lumos_RSLC3_Stadlmann_Penninger_IMBA_mESC_TMT_PNGaseF_HILIC_19.raw
Activating molecule in BECN1-regulated autophagy protein 1 OS=Mus musculus GN=Ambra1 PE=1 SV=1 - [AMRA1_MOUSE]	A2AH22	ELPQPALSSSSPVPIPVPLASNEGPTMHCNVTNNSHLPEGDGSNRGEAAGPSGEPQNR	1	N-Term(TMT6plex); C29(Carbamidomethyl)		HCD	1				399.4	1.15e-40	1.15e-40	17593.4	20039.1	22251.8	22049	20332.2	19648.7	-0.24	0.222	-0.09	0.508	1237.61	5	1	74	150	5	1237.61	6184.03	9.29	127.45	34081	34081	MS2	26/664	20180116_Lumos_RSLC3_Stadlmann_Penninger_IMBA_mESC_TMT_PNGaseF_HILIC_14.raw
Activating molecule in BECN1-regulated autophagy protein 1 OS=Mus musculus GN=Ambra1 PE=1 SV=1 - [AMRA1_MOUSE]	A2AH22	NPTTSVTSQGTQTLALQLQNAETQTEREEEEPGAASSGPGEGEGSEYGGSGEDALSR	1	N-Term(TMT6plex); N20(Deamidated)	N20(Deamidated): 100	HCD	1				966.71	2.13e-97	2.13e-97	6341.29	6938.19	6048.15	8802.62	6311.85	7289.22	-0.16	0.67	-0.03	0.81	1507.2	4	1	0	150	4	1507.2	6025.79	4.62	142.37	39201	39201	MS2	51/546	20180116_Lumos_RSLC3_Stadlmann_Penninger_IMBA_mESC_TMT_PNGaseF_HILIC_13.raw
Activating molecule in BECN1-regulated autophagy protein 1 OS=Mus musculus GN=Ambra1 PE=1 SV=1 - [AMRA1_MOUSE]	A2AH22	NPTTSVTSQGTQTLALQLQNAETQTEREEEEPGAASSGPGEGEGSEYGGSGEDALSR	1	N-Term(TMT6plex); N1(Deamidated); N20(Deamidated)	N1(Deamidated): 100; N20(Deamidated): 100	HCD	1				256.22	2.39e-26	2.39e-26	19764	20164.8	21130.7	23277.6	19665.5	17165	-0.15	0.276	0.12	0.429	1005.3	6	1	24	150	6	1005.3	6026.79	6.52	142.31	39182	39182	MS2	24/597	20180116_Lumos_RSLC3_Stadlmann_Penninger_IMBA_mESC_TMT_PNGaseF_HILIC_13.raw
Activating molecule in BECN1-regulated autophagy protein 1 OS=Mus musculus GN=Ambra1 PE=1 SV=1 - [AMRA1_MOUSE]	A2AH22	NPTTSVTSQGTQTLALQLQNAETQTEREEEEPGAASSGPGEGEGSEYGGSGEDALSR	1	N-Term(TMT6plex); N1(Deamidated); N20(Deamidated)	N1(Deamidated): 100; N20(Deamidated): 100	HCD	1				193.6	4.36e-20	4.36e-20	8968.62	11390.8	13364.2	12290	11480.4	9660.27	-0.33	0.238	-0.05	0.822	1206.16	5	1	73	150	5	1206.16	6026.76	2.05	145.12	39969	39969	MS2	17/597	20180116_Lumos_RSLC3_Stadlmann_Penninger_IMBA_mESC_TMT_PNGaseF_HILIC_13.raw
Activating molecule in BECN1-regulated autophagy protein 1 OS=Mus musculus GN=Ambra1 PE=1 SV=1 - [AMRA1_MOUSE]	A2AH22	SSTSSSSSDNQGPSVEGTDLEFEDFEDNGDR	1	N-Term(TMT6plex); N10(Deamidated); N28(Deamidated)	N10(Deamidated): 100; N28(Deamidated): 100	HCD	1				305.28	2.96e-31	2.96e-31	14951.4	15452.4	18219	21785.7	18246.6	16837	-0.4	0.221	-0.21	0.156	1176.16	3	0	59	150	3	1176.16	3526.47	3.8	140.76	38728	38728	MS2	20/253	20180116_Lumos_RSLC3_Stadlmann_Penninger_IMBA_mESC_TMT_PNGaseF_HILIC_13.raw
Protein Sec16a OS=Mus musculus GN=Sec16a PE=1 SV=1 - [A2AIX1_MOUSE]|Protein Sec16a OS=Mus musculus GN=Sec16a PE=1 SV=1 - [E9QAT4_MOUSE]	A2AIX1;E9QAT4	QIDSSPVGGETDEVTGSQNCCSSLSQPSTPSPPKPTGVFQTSANSSFEPVK	2	N-Term(TMT6plex); N19(Deamidated); C20(Carbamidomethyl); C21(Carbamidomethyl); K34(TMT6plex); K51(TMT6plex)	N19(Deamidated): 100	HCD	1				555.99	2.52e-56	2.52e-56	22524.7	22412.3	24407.4	24896.5	25556.7	22097.4	-0.13	0.0593	-0.08	0.576	1200.59	5	0	0	150	5	1200.59	5998.93	4.16	137.21	36847	36847	MS2	29/439	20180116_Lumos_RSLC3_Stadlmann_Penninger_IMBA_mESC_TMT_PNGaseF_HILIC_14.raw
Protein Sec16a OS=Mus musculus GN=Sec16a PE=1 SV=1 - [A2AIX1_MOUSE]|Protein Sec16a OS=Mus musculus GN=Sec16a PE=1 SV=1 - [E9QAT4_MOUSE]	A2AIX1;E9QAT4	QIDSSPVGGETDEVTGSQNCCSSLSQPSTPSPPKPTGVFQTSANSSFEPVK	2	N-Term(TMT6plex); N19(Deamidated); C20(Carbamidomethyl); C21(Carbamidomethyl); K34(TMT6plex); N44(Deamidated); K51(TMT6plex)	N19(Deamidated): 100; N44(Deamidated): 100	HCD	1				394.52	3.53e-40	3.53e-40	21395.9	21438.6	20876.5	20237.8	17820.1	20759.9	0.06	0.225	0.15	0.385	1200.79	5	0	65	150	5	1200.79	5999.94	8.3	137.28	36869	36869	MS2	23/475	20180116_Lumos_RSLC3_Stadlmann_Penninger_IMBA_mESC_TMT_PNGaseF_HILIC_14.raw
Endoplasmic reticulum mannosyl-oligosaccharide 1,2-alpha-mannosidase OS=Mus musculus GN=Man1b1 PE=2 SV=1 - [MA1B1_MOUSE]|Endoplasmic reticulum mannosyl-oligosaccharide 1,2-alpha-mannosidase (Fragment) OS=Mus musculus GN=Man1b1 PE=1 SV=1 - [A2AJ14_MOUSE]	A2AJ15;A2AJ14	AQQEENTQR	2	N-Term(TMT6plex); T7(HexNAc)	N6(HexNAc): 50; T7(HexNAc): 50	HCD	1	771.291	id=HexNAc3.Hex1_O-Glycan	0.96	279.83	1.04e-28	1.04e-28	12899.1	8352.44	12830.8	12057.1	14396.2	11115.8	-0.23	0.569	-0.26	0.533	512.59	3	0	0	150	3	512.588	1535.75	0	33.94	6571	6571	MS2	19/128	20180116_Lumos_RSLC3_Stadlmann_Penninger_IMBA_mESC_TMT_PNGaseF_HILIC_15.raw
Endoplasmic reticulum mannosyl-oligosaccharide 1,2-alpha-mannosidase OS=Mus musculus GN=Man1b1 PE=2 SV=1 - [MA1B1_MOUSE]|Endoplasmic reticulum mannosyl-oligosaccharide 1,2-alpha-mannosidase (Fragment) OS=Mus musculus GN=Man1b1 PE=1 SV=1 - [A2AJ14_MOUSE]	A2AJ15;A2AJ14	AQQEENTQR	2	N-Term(TMT6plex); T7(HexNAc)	T7(HexNAc): 99.73	HCD	1	771.291	id=HexNAc3.Hex1_O-Glycan	0.93	223.72	4.25e-23	4.25e-23	7096.32	5939.33	6731.94	7983.25	5242.08	6058.35	-0.17	0.429	0.21	0.357	512.59	3	0	0	150	3	512.588	1535.75	-1.2	21.95	4119	4119	MS2	15/128	20180116_Lumos_RSLC3_Stadlmann_Penninger_IMBA_mESC_TMT_PNGaseF_HILIC_14.raw
Probable C-mannosyltransferase DPY19L4 OS=Mus musculus GN=Dpy19l4 PE=2 SV=1 - [D19L4_MOUSE]|Probable C-mannosyltransferase DPY19L4 (Fragment) OS=Mus musculus GN=Dpy19l4 PE=4 SV=2 - [A2AJQ1_MOUSE]|Probable C-mannosyltransferase DPY19L4 OS=Mus musculus GN=Dpy19l4 PE=4 SV=1 - [D6RI72_MOUSE]	A2AJQ3;A2AJQ1;D6RI72	GVYELTHNNK	3	N-Term(TMT6plex); N9(HexNAc); K10(TMT6plex)	T6(HexNAc): 49.97; N8(HexNAc): 49.97	HCD	1	1378.48	id=HexNAc2.Hex6_N-Glycan	0.73	760.79	8.33e-77	8.33e-77	160836	152303	159000	158667	30598.6	41893.2	-0.02	0.689	2.11	0.00468	612.67	3	0	8	150	3	612.668	1835.99	-0.64	67.95	16250	16250	MS2	43/174	20180116_Lumos_RSLC3_Stadlmann_Penninger_IMBA_mESC_TMT_PNGaseF_HILIC_15.raw
Probable C-mannosyltransferase DPY19L4 OS=Mus musculus GN=Dpy19l4 PE=2 SV=1 - [D19L4_MOUSE]|Probable C-mannosyltransferase DPY19L4 (Fragment) OS=Mus musculus GN=Dpy19l4 PE=4 SV=2 - [A2AJQ1_MOUSE]|Probable C-mannosyltransferase DPY19L4 OS=Mus musculus GN=Dpy19l4 PE=4 SV=1 - [D6RI72_MOUSE]	A2AJQ3;A2AJQ1;D6RI72	GVYELTHNNK	3	N-Term(TMT6plex); N9(HexNAc); K10(TMT6plex)	T6(HexNAc): 33.33; N8(HexNAc): 33.33; N9(HexNAc): 33.33	HCD	1	1378.48	id=HexNAc2.Hex6_N-Glycan	0.92	408.26	1.49e-41	1.49e-41	49961	46683.2	57414.3	57427.2	32018.6	29580.9	-0.25	0.113	0.65	0.0169	459.75	4	0	26	150	4	459.753	1835.99	-0.01	68.46	16749	16749	MS2	27/174	20180116_Lumos_RSLC3_Stadlmann_Penninger_IMBA_mESC_TMT_PNGaseF_HILIC_14.raw
Probable C-mannosyltransferase DPY19L4 OS=Mus musculus GN=Dpy19l4 PE=2 SV=1 - [D19L4_MOUSE]|Probable C-mannosyltransferase DPY19L4 (Fragment) OS=Mus musculus GN=Dpy19l4 PE=4 SV=2 - [A2AJQ1_MOUSE]|Probable C-mannosyltransferase DPY19L4 OS=Mus musculus GN=Dpy19l4 PE=4 SV=1 - [D6RI72_MOUSE]	A2AJQ3;A2AJQ1;D6RI72	GVYELTHNNK	3	N-Term(TMT6plex); N8(Deamidated); N9(HexNAc); K10(TMT6plex)	N8(Deamidated): 100; N9(HexNAc): 100	HCD	1	1378.48	id=HexNAc2.Hex6_N-Glycan	0.59	396.09	2.46e-40	2.46e-40	24898.1	28317	33036.7	34414	26355.9	24673.5	-0.34	0.113	0.06	0.642	613	3	0	0	150	3	612.999	1836.98	3.84	74.89	18264	18264	MS2	24/174	20180116_Lumos_RSLC3_Stadlmann_Penninger_IMBA_mESC_TMT_PNGaseF_HILIC_15.raw
Probable C-mannosyltransferase DPY19L4 OS=Mus musculus GN=Dpy19l4 PE=2 SV=1 - [D19L4_MOUSE]|Probable C-mannosyltransferase DPY19L4 (Fragment) OS=Mus musculus GN=Dpy19l4 PE=4 SV=2 - [A2AJQ1_MOUSE]|Probable C-mannosyltransferase DPY19L4 OS=Mus musculus GN=Dpy19l4 PE=4 SV=1 - [D6RI72_MOUSE]	A2AJQ3;A2AJQ1;D6RI72	GVYELTHNNK	3	N-Term(TMT6plex); N8(Deamidated); N9(HexNAc); K10(TMT6plex)	N8(Deamidated): 100; N9(HexNAc): 100	HCD	1	1378.48	id=HexNAc2.Hex6_N-Glycan	0.92	353.02	4.99e-36	4.99e-36	33241.9	37452	38829.9	36988.8	26126.3	24033.4	-0.1	0.423	0.5	0.0823	613	3	0	59	150	3	612.996	1836.97	-0.55	73.09	18095	18095	MS2	22/174	20180116_Lumos_RSLC3_Stadlmann_Penninger_IMBA_mESC_TMT_PNGaseF_HILIC_14.raw
Probable C-mannosyltransferase DPY19L4 OS=Mus musculus GN=Dpy19l4 PE=2 SV=1 - [D19L4_MOUSE]|Probable C-mannosyltransferase DPY19L4 (Fragment) OS=Mus musculus GN=Dpy19l4 PE=4 SV=2 - [A2AJQ1_MOUSE]|Probable C-mannosyltransferase DPY19L4 OS=Mus musculus GN=Dpy19l4 PE=4 SV=1 - [D6RI72_MOUSE]	A2AJQ3;A2AJQ1;D6RI72	GVYELTHNNK	3	N-Term(TMT6plex); N9(HexNAc); K10(TMT6plex)	N8(HexNAc): 49.97; N9(HexNAc): 49.97	HCD	1	1540.53	id=HexNAc2.Hex7_N-Glycan	0.76	537.31	1.86e-54	1.86e-54	40213.8	40041.4	42545.9	41366.8	13824.4	14795.5	-0.06	0.192	1.49	0.0096	612.67	3	0	45	150	3	612.668	1835.99	0.31	67.67	16171	16171	MS2	34/174	20180116_Lumos_RSLC3_Stadlmann_Penninger_IMBA_mESC_TMT_PNGaseF_HILIC_15.raw
Probable C-mannosyltransferase DPY19L4 OS=Mus musculus GN=Dpy19l4 PE=2 SV=1 - [D19L4_MOUSE]|Probable C-mannosyltransferase DPY19L4 (Fragment) OS=Mus musculus GN=Dpy19l4 PE=4 SV=2 - [A2AJQ1_MOUSE]|Probable C-mannosyltransferase DPY19L4 OS=Mus musculus GN=Dpy19l4 PE=4 SV=1 - [D6RI72_MOUSE]	A2AJQ3;A2AJQ1;D6RI72	GVYELTHNNK	3	N-Term(TMT6plex); N9(HexNAc); K10(TMT6plex)	T6(HexNAc): 99.78	HCD	1	1702.58	id=HexNAc2.Hex8_N-Glycan	1.29	568.53	1.4e-57	1.4e-57	33386.1	30248.8	28446.7	29467.3	6822.75	8750.21	0.14	0.299	2.03	0.0114	612.67	3	0	51	150	3	612.668	1835.99	-0.34	67.43	16196	16196	MS2	32/174	20180116_Lumos_RSLC3_Stadlmann_Penninger_IMBA_mESC_TMT_PNGaseF_HILIC_16.raw
Probable C-mannosyltransferase DPY19L4 OS=Mus musculus GN=Dpy19l4 PE=2 SV=1 - [D19L4_MOUSE]|Probable C-mannosyltransferase DPY19L4 (Fragment) OS=Mus musculus GN=Dpy19l4 PE=4 SV=2 - [A2AJQ1_MOUSE]|Probable C-mannosyltransferase DPY19L4 OS=Mus musculus GN=Dpy19l4 PE=4 SV=1 - [D6RI72_MOUSE]	A2AJQ3;A2AJQ1;D6RI72	GVYELTHNNK	3	N-Term(TMT6plex); N9(HexNAc); K10(TMT6plex)	N8(HexNAc): 49.97; N9(HexNAc): 49.97	HCD	1	1864.63	id=HexNAc2.Hex9_N-Glycan	1.19	737.19	1.91e-74	1.91e-74	59089.7	59622.6	56163.1	50458.3	2843.51	5955.74	0.15	0.278	3.75	0.015	612.67	3	0	0	150	3	612.671	1836	4	66.71	15926	15926	MS2	42/174	20180116_Lumos_RSLC3_Stadlmann_Penninger_IMBA_mESC_TMT_PNGaseF_HILIC_17.raw
Probable C-mannosyltransferase DPY19L4 OS=Mus musculus GN=Dpy19l4 PE=2 SV=1 - [D19L4_MOUSE]|Probable C-mannosyltransferase DPY19L4 (Fragment) OS=Mus musculus GN=Dpy19l4 PE=4 SV=2 - [A2AJQ1_MOUSE]|Probable C-mannosyltransferase DPY19L4 OS=Mus musculus GN=Dpy19l4 PE=4 SV=1 - [D6RI72_MOUSE]	A2AJQ3;A2AJQ1;D6RI72	GVYELTHNNK	3	N-Term(TMT6plex); N9(HexNAc); K10(TMT6plex)	N9(HexNAc): 99.68	HCD	1	1864.63	id=HexNAc2.Hex9_N-Glycan	0.94	381.58	6.95e-39	6.95e-39	32207.5	32025.3	19124.1	20815.1	4450.71	4378.47	0.69	0.042	2.86	0.000435	459.75	4	0	13	150	4	459.752	1835.99	-1.62	66.73	15933	15933	MS2	26/174	20180116_Lumos_RSLC3_Stadlmann_Penninger_IMBA_mESC_TMT_PNGaseF_HILIC_17.raw
Probable C-mannosyltransferase DPY19L4 OS=Mus musculus GN=Dpy19l4 PE=2 SV=1 - [D19L4_MOUSE]|Probable C-mannosyltransferase DPY19L4 (Fragment) OS=Mus musculus GN=Dpy19l4 PE=4 SV=2 - [A2AJQ1_MOUSE]|Probable C-mannosyltransferase DPY19L4 OS=Mus musculus GN=Dpy19l4 PE=4 SV=1 - [D6RI72_MOUSE]	A2AJQ3;A2AJQ1;D6RI72	GVYELTHNNK	3	N-Term(TMT6plex); N9(HexNAc); K10(TMT6plex)	N9(HexNAc): 99.85	HCD	1	2026.69	id=HexNAc2.Hex10_N-Glycan	0.72	391.43	7.19e-40	7.19e-40	27075.5	23695.4	24844.6	23986.1	1647.7	1890.24	0.06	0.668	3.84	0.0445	612.67	3	0	0	150	3	612.67	1836	2.56	66.53	15869	15869	MS2	25/174	20180116_Lumos_RSLC3_Stadlmann_Penninger_IMBA_mESC_TMT_PNGaseF_HILIC_17.raw
Arginine/serine-rich protein PNISR OS=Mus musculus GN=Pnisr PE=2 SV=1 - [PNISR_MOUSE]|Arginine/serine-rich protein PNISR OS=Mus musculus GN=Pnisr PE=1 SV=1 - [A2AJT5_MOUSE]	A2AJT4;A2AJT5	TSSSSSSVSSSSYSSSSGSSCTSSR	2	N-Term(TMT6plex); C21(Carbamidomethyl)		HCD	1				747.86	1.64e-75	1.64e-75	10610.7	11012	9666.34	9490.68	8817.34	9035.57	0.17	0.0655	0.28	0.0292	884.72	3	0	19	150	3	884.719	2652.14	1.25	50.04	11137	11137	MS2	39/230	20180116_Lumos_RSLC3_Stadlmann_Penninger_IMBA_mESC_TMT_PNGaseF_HILIC_16.raw
Aspartyl/asparaginyl beta-hydroxylase OS=Mus musculus GN=Asph PE=1 SV=1 - [A2AL78_MOUSE]|Aspartyl/asparaginyl beta-hydroxylase OS=Mus musculus GN=Asph PE=1 SV=1 - [A2AL79_MOUSE]|Aspartate-beta-hydroxylase, isoform CRA_d OS=Mus musculus GN=Asph PE=1 SV=1 - [A2AL81_MOUSE]|Aspartyl/asparaginyl beta-hydroxylase (Fragment) OS=Mus musculus GN=Asph PE=1 SV=1 - [A2AL83_MOUSE]|Aspartyl/asparaginyl beta-hy…	A2AL78;A2AL79;A2AL81;A2AL83;A2AL85;Q3TU40;Q6P8S1;Q8BSY0	GGGGNSSSSGSGSGSGSGSPSTGSSGSSSSPGAR	8	N-Term(TMT6plex); N5(Deamidated)	N5(Deamidated): 100	HCD	1				1039.19	1.2e-104	1.2e-104	22081.1	27978.3	26042.9	27912.5	27007.3	23451.9	-0.11	0.627	-0.01	0.96	988.1	3	0	2	150	3	988.095	2962.27	0.73	38.56	7581	7581	MS2	57/321	20180116_Lumos_RSLC3_Stadlmann_Penninger_IMBA_mESC_TMT_PNGaseF_HILIC_17.raw
Aspartyl/asparaginyl beta-hydroxylase OS=Mus musculus GN=Asph PE=1 SV=1 - [A2AL78_MOUSE]|Aspartyl/asparaginyl beta-hydroxylase OS=Mus musculus GN=Asph PE=1 SV=1 - [A2AL79_MOUSE]|Aspartate-beta-hydroxylase, isoform CRA_d OS=Mus musculus GN=Asph PE=1 SV=1 - [A2AL81_MOUSE]|Aspartyl/asparaginyl beta-hydroxylase (Fragment) OS=Mus musculus GN=Asph PE=1 SV=1 - [A2AL83_MOUSE]|Aspartyl/asparaginyl beta-hy…	A2AL78;A2AL79;A2AL81;A2AL83;A2AL85;Q3TU40;Q6P8S1;Q8BSY0	GGGGNSSSSGSGSGSGSGSPSTGSSGSSSSPGAR	8	N-Term(TMT6plex); N5(Deamidated)	N5(Deamidated): 100	HCD	1				950.08	9.83e-96	9.83e-96	45018.2	47481.6	38854.1	39723.2	33769.4	30120.4	0.24	0.0831	0.53	0.0314	988.1	3	0	11	145	3	988.096	2962.27	1.16	38.55	7470	7470	MS2	51/363	20180116_Lumos_RSLC3_Stadlmann_Penninger_IMBA_mESC_TMT_PNGaseF_HILIC_18.raw
Aspartyl/asparaginyl beta-hydroxylase OS=Mus musculus GN=Asph PE=1 SV=1 - [A2AL78_MOUSE]|Aspartyl/asparaginyl beta-hydroxylase OS=Mus musculus GN=Asph PE=1 SV=1 - [A2AL79_MOUSE]|Aspartate-beta-hydroxylase, isoform CRA_d OS=Mus musculus GN=Asph PE=1 SV=1 - [A2AL81_MOUSE]|Aspartyl/asparaginyl beta-hydroxylase (Fragment) OS=Mus musculus GN=Asph PE=1 SV=1 - [A2AL83_MOUSE]|Aspartyl/asparaginyl beta-hy…	A2AL78;A2AL79;A2AL81;A2AL83;A2AL85;Q3TU40;Q6P8S1;Q8BSY0	GGGGNSSSSGSGSGSGSGSPSTGSSGSSSSPGAR	8	N-Term(TMT6plex)		HCD	1				886.25	2.37e-89	2.37e-89	7471.36	7700.08	8965.31	9735.63	8109.78	7970.44	-0.3	0.114	-0.08	0.0996	987.77	3	0	0	150	3	987.766	2961.28	-0.13	33.1	6342	6342	MS2	48/366	20180116_Lumos_RSLC3_Stadlmann_Penninger_IMBA_mESC_TMT_PNGaseF_HILIC_15.raw
Aspartyl/asparaginyl beta-hydroxylase OS=Mus musculus GN=Asph PE=1 SV=1 - [A2AL78_MOUSE]|Aspartyl/asparaginyl beta-hydroxylase OS=Mus musculus GN=Asph PE=1 SV=1 - [A2AL79_MOUSE]|Aspartate-beta-hydroxylase, isoform CRA_d OS=Mus musculus GN=Asph PE=1 SV=1 - [A2AL81_MOUSE]|Aspartyl/asparaginyl beta-hydroxylase (Fragment) OS=Mus musculus GN=Asph PE=1 SV=1 - [A2AL83_MOUSE]|Aspartyl/asparaginyl beta-hy…	A2AL78;A2AL79;A2AL81;A2AL83;A2AL85;Q3TU40;Q6P8S1;Q8BSY0	GGGGNSSSSGSGSGSGSGSPSTGSSGSSSSPGAR	8	N-Term(TMT6plex)		HCD	1				826	2.51e-83	2.51e-83	7437.72	7901.59	8216.75	8220.04	6742.03	7488.5	-0.1	0.255	0.11	0.355	987.77	3	0	0	150	3	987.766	2961.28	-0.81	35.64	6664	6664	MS2	52/309	20180116_Lumos_RSLC3_Stadlmann_Penninger_IMBA_mESC_TMT_PNGaseF_HILIC_18.raw
Aspartyl/asparaginyl beta-hydroxylase OS=Mus musculus GN=Asph PE=1 SV=1 - [A2AL78_MOUSE]|Aspartyl/asparaginyl beta-hydroxylase OS=Mus musculus GN=Asph PE=1 SV=1 - [A2AL79_MOUSE]|Aspartate-beta-hydroxylase, isoform CRA_d OS=Mus musculus GN=Asph PE=1 SV=1 - [A2AL81_MOUSE]|Aspartyl/asparaginyl beta-hydroxylase (Fragment) OS=Mus musculus GN=Asph PE=1 SV=1 - [A2AL83_MOUSE]|Aspartyl/asparaginyl beta-hy…	A2AL78;A2AL79;A2AL81;A2AL83;A2AL85;Q3TU40;Q6P8S1;Q8BSY0	GGGGNSSSSGSGSGSGSGSPSTGSSGSSSSPGAR	8	N-Term(TMT6plex)		HCD	1				815.79	2.64e-82	2.64e-82	10576.4	10342	9601.35	10757.5	10139.5	9906.69	0.04	0.713	0.06	0.118	987.77	3	0	0	150	3	987.766	2961.28	-0.44	32.91	6239	6239	MS2	46/291	20180116_Lumos_RSLC3_Stadlmann_Penninger_IMBA_mESC_TMT_PNGaseF_HILIC_16.raw
Aspartyl/asparaginyl beta-hydroxylase OS=Mus musculus GN=Asph PE=1 SV=1 - [A2AL78_MOUSE]|Aspartyl/asparaginyl beta-hydroxylase OS=Mus musculus GN=Asph PE=1 SV=1 - [A2AL79_MOUSE]|Aspartate-beta-hydroxylase, isoform CRA_d OS=Mus musculus GN=Asph PE=1 SV=1 - [A2AL81_MOUSE]|Aspartyl/asparaginyl beta-hydroxylase (Fragment) OS=Mus musculus GN=Asph PE=1 SV=1 - [A2AL83_MOUSE]|Aspartyl/asparaginyl beta-hy…	A2AL78;A2AL79;A2AL81;A2AL83;A2AL85;Q3TU40;Q6P8S1;Q8BSY0	GGGGNSSSSGSGSGSGSGSPSTGSSGSSSSPGAR	8	N-Term(TMT6plex)		HCD	1				774.9	3.23e-78	3.23e-78	5361.88	5838.61	8047.98	6617.25	7193.46	5127.07	-0.39	0.224	-0.14	0.684	987.77	3	0	0	150	3	987.767	2961.29	0.79	21.73	3646	3646	MS2	44/303	20180116_Lumos_RSLC3_Stadlmann_Penninger_IMBA_mESC_TMT_PNGaseF_HILIC_17.raw
Aspartyl/asparaginyl beta-hydroxylase OS=Mus musculus GN=Asph PE=1 SV=1 - [A2AL78_MOUSE]|Aspartyl/asparaginyl beta-hydroxylase OS=Mus musculus GN=Asph PE=1 SV=1 - [A2AL79_MOUSE]|Aspartate-beta-hydroxylase, isoform CRA_d OS=Mus musculus GN=Asph PE=1 SV=1 - [A2AL81_MOUSE]|Aspartyl/asparaginyl beta-hydroxylase (Fragment) OS=Mus musculus GN=Asph PE=1 SV=1 - [A2AL83_MOUSE]|Aspartyl/asparaginyl beta-hy…	A2AL78;A2AL79;A2AL81;A2AL83;A2AL85;Q3TU40;Q6P8S1;Q8BSY0	GGGGNSSSSGSGSGSGSGSPSTGSSGSSSSPGAR	8	N-Term(TMT6plex)		HCD	1				670.74	8.43e-68	8.43e-68	1685.87	1384.44	1949.25	2497.81	1699.76	2771.85	-0.53	0.194	-0.54	0.405	987.77	3	0	0	150	3	987.767	2961.29	0.24	22.14	3505	3505	MS2	37/291	20180116_Lumos_RSLC3_Stadlmann_Penninger_IMBA_mESC_TMT_PNGaseF_HILIC_18.raw
Aspartyl/asparaginyl beta-hydroxylase OS=Mus musculus GN=Asph PE=1 SV=1 - [A2AL78_MOUSE]|Aspartyl/asparaginyl beta-hydroxylase OS=Mus musculus GN=Asph PE=1 SV=1 - [A2AL79_MOUSE]|Aspartate-beta-hydroxylase, isoform CRA_d OS=Mus musculus GN=Asph PE=1 SV=1 - [A2AL81_MOUSE]|Aspartyl/asparaginyl beta-hydroxylase (Fragment) OS=Mus musculus GN=Asph PE=1 SV=1 - [A2AL83_MOUSE]|Aspartyl/asparaginyl beta-hy…	A2AL78;A2AL79;A2AL81;A2AL83;A2AL85;Q3TU40;Q6P8S1;Q8BSY0	GGGGNSSSSGSGSGSGSGSPSTGSSGSSSSPGAR	8	N-Term(TMT6plex)		HCD	1				621.12	7.72e-63	7.72e-63	3578.45	3719.08	4191.81	4222.41	2653.49	3702.98	-0.21	0.0686	0.2	0.533	987.77	3	0	0	150	3	987.768	2961.29	1.47	32.99	5475	5475	MS2	36/297	20180116_Lumos_RSLC3_Stadlmann_Penninger_IMBA_mESC_TMT_PNGaseF_HILIC_19.raw
Aspartyl/asparaginyl beta-hydroxylase OS=Mus musculus GN=Asph PE=1 SV=1 - [A2AL78_MOUSE]|Aspartyl/asparaginyl beta-hydroxylase OS=Mus musculus GN=Asph PE=1 SV=1 - [A2AL79_MOUSE]|Aspartate-beta-hydroxylase, isoform CRA_d OS=Mus musculus GN=Asph PE=1 SV=1 - [A2AL81_MOUSE]|Aspartyl/asparaginyl beta-hydroxylase (Fragment) OS=Mus musculus GN=Asph PE=1 SV=1 - [A2AL83_MOUSE]|Aspartyl/asparaginyl beta-hy…	A2AL78;A2AL79;A2AL81;A2AL83;A2AL85;Q3TU40;Q6P8S1;Q8BSY0	GGGGNSSSSGSGSGSGSGSPSTGSSGSSSSPGAR	8	N-Term(TMT6plex)		HCD	1				611.24	7.52e-62	7.52e-62	2248.43	2689.25	3339.5	2839.42	2898.16	2952.16	-0.32	0.206	-0.24	0.283	987.77	3	0	0	150	3	987.768	2961.29	0.98	21.5	3377	3377	MS2	40/285	20180116_Lumos_RSLC3_Stadlmann_Penninger_IMBA_mESC_TMT_PNGaseF_HILIC_18.raw
Aspartyl/asparaginyl beta-hydroxylase OS=Mus musculus GN=Asph PE=1 SV=1 - [A2AL78_MOUSE]|Aspartyl/asparaginyl beta-hydroxylase OS=Mus musculus GN=Asph PE=1 SV=1 - [A2AL79_MOUSE]|Aspartate-beta-hydroxylase, isoform CRA_d OS=Mus musculus GN=Asph PE=1 SV=1 - [A2AL81_MOUSE]|Aspartyl/asparaginyl beta-hydroxylase (Fragment) OS=Mus musculus GN=Asph PE=1 SV=1 - [A2AL83_MOUSE]|Aspartyl/asparaginyl beta-hy…	A2AL78;A2AL79;A2AL81;A2AL83;A2AL85;Q3TU40;Q6P8S1;Q8BSY0	GGGGNSSSSGSGSGSGSGSPSTGSSGSSSSPGAR	8	N-Term(TMT6plex); N5(Deamidated)	N5(Deamidated): 100	HCD	1				522.82	5.22e-53	5.22e-53	3553.72	3795.69	4358.36	4405.69	3022.69	3285.63	-0.25	0.0976	0.22	0.101	741.32	4	0	23	150	4	741.323	2962.27	0.54	35.69	6795	6795	MS2	34/291	20180116_Lumos_RSLC3_Stadlmann_Penninger_IMBA_mESC_TMT_PNGaseF_HILIC_17.raw
Aspartyl/asparaginyl beta-hydroxylase OS=Mus musculus GN=Asph PE=1 SV=1 - [A2AL78_MOUSE]|Aspartyl/asparaginyl beta-hydroxylase OS=Mus musculus GN=Asph PE=1 SV=1 - [A2AL79_MOUSE]|Aspartate-beta-hydroxylase, isoform CRA_d OS=Mus musculus GN=Asph PE=1 SV=1 - [A2AL81_MOUSE]|Aspartyl/asparaginyl beta-hydroxylase (Fragment) OS=Mus musculus GN=Asph PE=1 SV=1 - [A2AL83_MOUSE]|Aspartyl/asparaginyl beta-hy…	A2AL78;A2AL79;A2AL81;A2AL83;A2AL85;Q3TU40;Q6P8S1;Q8BSY0	GGGGNSSSSGSGSGSGSGSPSTGSSGSSSSPGAR	8	N-Term(TMT6plex)		HCD	1				483.27	4.71e-49	4.71e-49	1816.48	2075.64	2117.81	2556.6	2378.23	2287.78	-0.26	0.292	-0.26	0.176	987.77	3	0	2	150	3	987.768	2961.29	0.92	23.79	4014	4014	MS2	28/282	20180116_Lumos_RSLC3_Stadlmann_Penninger_IMBA_mESC_TMT_PNGaseF_HILIC_17.raw
Aspartyl/asparaginyl beta-hydroxylase OS=Mus musculus GN=Asph PE=1 SV=1 - [A2AL78_MOUSE]|Aspartyl/asparaginyl beta-hydroxylase OS=Mus musculus GN=Asph PE=1 SV=1 - [A2AL79_MOUSE]|Aspartate-beta-hydroxylase, isoform CRA_d OS=Mus musculus GN=Asph PE=1 SV=1 - [A2AL81_MOUSE]|Aspartyl/asparaginyl beta-hydroxylase (Fragment) OS=Mus musculus GN=Asph PE=1 SV=1 - [A2AL83_MOUSE]|Aspartyl/asparaginyl beta-hy…	A2AL78;A2AL79;A2AL81;A2AL83;A2AL85;Q3TU40;Q6P8S1;Q8BSY0	GGGGNSSSSGSGSGSGSGSPSTGSSGSSSSPGAR	8	N-Term(TMT6plex); N5(Deamidated)	N5(Deamidated): 100	HCD	1				472.13	6.13e-48	6.13e-48	2052.69	1499.86	1248.26	1208.97	1100.7	2007.69	0.53	0.296	0.19	0.724	988.1	3	0	18	150	3	988.096	2962.27	1.53	25.18	4275	4275	MS2	27/300	20180116_Lumos_RSLC3_Stadlmann_Penninger_IMBA_mESC_TMT_PNGaseF_HILIC_17.raw
Aspartyl/asparaginyl beta-hydroxylase OS=Mus musculus GN=Asph PE=1 SV=1 - [A2AL78_MOUSE]|Aspartyl/asparaginyl beta-hydroxylase OS=Mus musculus GN=Asph PE=1 SV=1 - [A2AL79_MOUSE]|Aspartate-beta-hydroxylase, isoform CRA_d OS=Mus musculus GN=Asph PE=1 SV=1 - [A2AL81_MOUSE]|Aspartyl/asparaginyl beta-hydroxylase (Fragment) OS=Mus musculus GN=Asph PE=1 SV=1 - [A2AL83_MOUSE]|Aspartyl/asparaginyl beta-hy…	A2AL78;A2AL79;A2AL81;A2AL83;A2AL85;Q3TU40;Q6P8S1;Q8BSY0	GGGGNSSSSGSGSGSGSGSPSTGSSGSSSSPGAR	8	N-Term(TMT6plex)		HCD	1				463.16	4.83e-47	4.83e-47	2507.77	3454.35	2692.26	2585.14	2027.5	2395.06	0.18	0.601	0.43	0.328	987.76	3	0	9	150	3	987.763	2961.28	-3.23	34.93	6580	6580	MS2	28/303	20180116_Lumos_RSLC3_Stadlmann_Penninger_IMBA_mESC_TMT_PNGaseF_HILIC_17.raw
Aspartyl/asparaginyl beta-hydroxylase OS=Mus musculus GN=Asph PE=1 SV=1 - [A2AL78_MOUSE]|Aspartyl/asparaginyl beta-hydroxylase OS=Mus musculus GN=Asph PE=1 SV=1 - [A2AL79_MOUSE]|Aspartate-beta-hydroxylase, isoform CRA_d OS=Mus musculus GN=Asph PE=1 SV=1 - [A2AL81_MOUSE]|Aspartyl/asparaginyl beta-hydroxylase (Fragment) OS=Mus musculus GN=Asph PE=1 SV=1 - [A2AL83_MOUSE]|Aspartyl/asparaginyl beta-hy…	A2AL78;A2AL79;A2AL81;A2AL83;A2AL85;Q3TU40;Q6P8S1;Q8BSY0	GGGGNSSSSGSGSGSGSGSPSTGSSGSSSSPGAR	8	N-Term(TMT6plex); N5(Deamidated)	N5(Deamidated): 100	HCD	1				446.83	2.07e-45	2.07e-45	4276.1	3461.16	3557.35	3904.27	4305.07	3354.84	0.05	0.797	0.01	0.956	988.1	3	0	45	150	3	988.095	2962.27	0.67	35.76	7020	7020	MS2	28/291	20180116_Lumos_RSLC3_Stadlmann_Penninger_IMBA_mESC_TMT_PNGaseF_HILIC_16.raw
Aspartyl/asparaginyl beta-hydroxylase OS=Mus musculus GN=Asph PE=1 SV=1 - [A2AL78_MOUSE]|Aspartyl/asparaginyl beta-hydroxylase OS=Mus musculus GN=Asph PE=1 SV=1 - [A2AL79_MOUSE]|Aspartate-beta-hydroxylase, isoform CRA_d OS=Mus musculus GN=Asph PE=1 SV=1 - [A2AL81_MOUSE]|Aspartyl/asparaginyl beta-hydroxylase (Fragment) OS=Mus musculus GN=Asph PE=1 SV=1 - [A2AL83_MOUSE]|Aspartyl/asparaginyl beta-hy…	A2AL78;A2AL79;A2AL81;A2AL83;A2AL85;Q3TU40;Q6P8S1;Q8BSY0	GGGGNSSSSGSGSGSGSGSPSTGSSGSSSSPGAR	8	N-Term(TMT6plex); N5(Deamidated)	N5(Deamidated): 100	HCD	1				406.67	2.15e-41	2.15e-41	2372.15	1820.98	1439.2	1796.02	1067.49	1641.54	0.37	0.301	0.63	0.203	988.1	3	0	0	150	3	988.097	2962.28	2.21	25.92	4427	4427	MS2	25/282	20180116_Lumos_RSLC3_Stadlmann_Penninger_IMBA_mESC_TMT_PNGaseF_HILIC_17.raw
Aspartyl/asparaginyl beta-hydroxylase OS=Mus musculus GN=Asph PE=1 SV=1 - [A2AL78_MOUSE]|Aspartyl/asparaginyl beta-hydroxylase OS=Mus musculus GN=Asph PE=1 SV=1 - [A2AL79_MOUSE]|Aspartate-beta-hydroxylase, isoform CRA_d OS=Mus musculus GN=Asph PE=1 SV=1 - [A2AL81_MOUSE]|Aspartyl/asparaginyl beta-hydroxylase (Fragment) OS=Mus musculus GN=Asph PE=1 SV=1 - [A2AL83_MOUSE]|Aspartyl/asparaginyl beta-hy…	A2AL78;A2AL79;A2AL81;A2AL83;A2AL85;Q3TU40;Q6P8S1;Q8BSY0	GGGGNSSSSGSGSGSGSGSPSTGSSGSSSSPGAR	8	N-Term(TMT6plex); N5(Deamidated)	N5(Deamidated): 100	HCD	1				392.49	5.63e-40	5.63e-40	2452.3	1440.14	2198.95	2304.91	1832.2	1692.65	-0.21	0.654	0.14	0.778	988.1	3	0	0	150	3	988.096	2962.27	1.22	27.37	4725	4725	MS2	26/309	20180116_Lumos_RSLC3_Stadlmann_Penninger_IMBA_mESC_TMT_PNGaseF_HILIC_17.raw
Aspartyl/asparaginyl beta-hydroxylase OS=Mus musculus GN=Asph PE=1 SV=1 - [A2AL78_MOUSE]|Aspartyl/asparaginyl beta-hydroxylase OS=Mus musculus GN=Asph PE=1 SV=1 - [A2AL79_MOUSE]|Aspartate-beta-hydroxylase, isoform CRA_d OS=Mus musculus GN=Asph PE=1 SV=1 - [A2AL81_MOUSE]|Aspartyl/asparaginyl beta-hydroxylase (Fragment) OS=Mus musculus GN=Asph PE=1 SV=1 - [A2AL83_MOUSE]|Aspartyl/asparaginyl beta-hy…	A2AL78;A2AL79;A2AL81;A2AL83;A2AL85;Q3TU40;Q6P8S1;Q8BSY0	GGGGNSSSSGSGSGSGSGSPSTGSSGSSSSPGAR	8	N-Term(TMT6plex); N5(Deamidated)	N5(Deamidated): 100	HCD	1				381.97	6.35e-39	6.35e-39	6822.24	5218.32	3334.05	3357.09	2459.01	1854.33	0.85	0.185	1.48	0.0977	988.09	3	0	18	150	3	988.094	2962.27	-0.26	38.75	7857	7857	MS2	25/333	20180116_Lumos_RSLC3_Stadlmann_Penninger_IMBA_mESC_TMT_PNGaseF_HILIC_16.raw
Aspartyl/asparaginyl beta-hydroxylase OS=Mus musculus GN=Asph PE=1 SV=1 - [A2AL78_MOUSE]|Aspartyl/asparaginyl beta-hydroxylase OS=Mus musculus GN=Asph PE=1 SV=1 - [A2AL79_MOUSE]|Aspartate-beta-hydroxylase, isoform CRA_d OS=Mus musculus GN=Asph PE=1 SV=1 - [A2AL81_MOUSE]|Aspartyl/asparaginyl beta-hydroxylase (Fragment) OS=Mus musculus GN=Asph PE=1 SV=1 - [A2AL83_MOUSE]|Aspartyl/asparaginyl beta-hy…	A2AL78;A2AL79;A2AL81;A2AL83;A2AL85;Q3TU40;Q6P8S1;Q8BSY0	GGGGNSSSSGSGSGSGSGSPSTGSSGSSSSPGAR	8	N-Term(TMT6plex); N5(Deamidated)	N5(Deamidated): 100	HCD	1				246.29	2.35e-25	2.35e-25	2347.77	1895.41	1301.42	694.937	945.498	100	1.09	0.107	2.02	0.113	988.1	3	0	13	150	3	988.096	2962.27	1.1	27.13	4672	4672	MS2	16/282	20180116_Lumos_RSLC3_Stadlmann_Penninger_IMBA_mESC_TMT_PNGaseF_HILIC_17.raw
Aspartyl/asparaginyl beta-hydroxylase OS=Mus musculus GN=Asph PE=1 SV=1 - [A2AL78_MOUSE]|Aspartyl/asparaginyl beta-hydroxylase OS=Mus musculus GN=Asph PE=1 SV=1 - [A2AL79_MOUSE]|Aspartate-beta-hydroxylase, isoform CRA_d OS=Mus musculus GN=Asph PE=1 SV=1 - [A2AL81_MOUSE]|Aspartyl/asparaginyl beta-hydroxylase (Fragment) OS=Mus musculus GN=Asph PE=1 SV=1 - [A2AL83_MOUSE]|Aspartyl/asparaginyl beta-hy…	A2AL78;A2AL79;A2AL81;A2AL83;A2AL85;Q3TU40;Q6P8S1;Q8BSY0	GGGGNSSSSGSGSGSGSGSPSTGSSGSSSSPGAR	8	N-Term(TMT6plex); N5(Deamidated)	N5(Deamidated): 100	HCD	1				196.13	2.44e-20	2.44e-20	3110.13	3349.99	4352.11	3821.74	2076.82	3080.52	-0.34	0.149	0.32	0.41	988.1	3	0	52	150	3	988.103	2962.29	8.21	33.67	6977	6977	MS2	16/282	20180116_Lumos_RSLC3_Stadlmann_Penninger_IMBA_mESC_TMT_PNGaseF_HILIC_14.raw
Aspartyl/asparaginyl beta-hydroxylase OS=Mus musculus GN=Asph PE=1 SV=1 - [A2AL78_MOUSE]|Aspartyl/asparaginyl beta-hydroxylase OS=Mus musculus GN=Asph PE=1 SV=1 - [A2AL79_MOUSE]|Aspartate-beta-hydroxylase, isoform CRA_d OS=Mus musculus GN=Asph PE=1 SV=1 - [A2AL81_MOUSE]|Aspartyl/asparaginyl beta-hydroxylase (Fragment) OS=Mus musculus GN=Asph PE=1 SV=1 - [A2AL83_MOUSE]|Aspartyl/asparaginyl beta-hy…	A2AL78;A2AL79;A2AL81;A2AL83;A2AL85;Q3TU40;Q6P8S1;Q8BSY0	GGGGNSSSSGSGSGSGSGSPSTGSSGSSSSPGARR	8	N-Term(TMT6plex)		HCD	1				528.63	1.37e-53	1.37e-53	100	913.361	887.287	862.629	893.243	1071.79	-0.79	0.531	-0.96	0.444	780.1	4	1	0	150	4	780.102	3117.39	-0.17	26.16	4319	4319	MS2	30/325	20180116_Lumos_RSLC3_Stadlmann_Penninger_IMBA_mESC_TMT_PNGaseF_HILIC_18.raw
Protein Shroom2 OS=Mus musculus GN=Shroom2 PE=1 SV=1 - [SHRM2_MOUSE]|Protein Shroom2 OS=Mus musculus GN=Shroom2 PE=1 SV=1 - [A7TU71_MOUSE]	A2ALU4;A7TU71	VMDNNTTVK	2	N-Term(TMT6plex); N4(HexNAc); K9(TMT6plex)	N4(HexNAc): 33.28; N5(HexNAc): 33.28; T6(HexNAc): 33.28	HCD	1	1881.69	id=HexNAc4.Hex3.dHex2.NeuNAc1_N-Glycan	0.65	178.16	1.53e-18	1.53e-18	36011.2	36942.1	12378	11864.9	8360.92	9008.12	1.59	0.00201	2.07	0.000845	561.64	3	0	9	150	3	561.637	1682.9	-3.49	87.06	22019	22019	MS2	14/176	20180116_Lumos_RSLC3_Stadlmann_Penninger_IMBA_mESC_TMT_PNGaseF_HILIC_17.raw
Protein AF-9 OS=Mus musculus GN=Mllt3 PE=1 SV=1 - [AF9_MOUSE]	A2AM29	SDSEQPSPASSSSSSSSSFTPSQTR	1	N-Term(TMT6plex)		HCD	1				303.28	4.7e-31	4.7e-31	35094	39600.6	44040.3	40415.8	38336.5	34476.3	-0.18	0.239	0.04	0.782	916.43	3	0	16	150	3	916.425	2747.26	6.03	72.45	17901	17901	MS2	24/272	20180116_Lumos_RSLC3_Stadlmann_Penninger_IMBA_mESC_TMT_PNGaseF_HILIC_14.raw
Ubiquitin-associated protein 2 OS=Mus musculus GN=Ubap2 PE=1 SV=1 - [A2AMY5_MOUSE]|Ubiquitin-associated protein 2 OS=Mus musculus GN=Ubap2 PE=1 SV=1 - [UBAP2_MOUSE]	A2AMY5;Q91VX2	IAYQSSASPPDSAPGSVANGHGGGR	2	N-Term(TMT6plex); N19(HexNAc)	S16(HexNAc): 99.62	HCD	1				794.76	3.34e-80	3.34e-80	87605.3	87290.6	98472.5	100011	89585	83108.6	-0.18	0.0344	0.02	0.791	924.78	3	0	15	124	3	924.783	2772.33	-1.79	73.17	18746	18746	MS2	54/527	20180116_Lumos_RSLC3_Stadlmann_Penninger_IMBA_mESC_TMT_PNGaseF_HILIC_12.raw
CDKN1A interacting zinc finger protein 1, isoform CRA_d OS=Mus musculus GN=Ciz1 PE=1 SV=1 - [A2AN61_MOUSE]|Protein Ciz1 (Fragment) OS=Mus musculus GN=Ciz1 PE=1 SV=1 - [F6XWQ4_MOUSE]|Protein Ciz1 OS=Mus musculus GN=Ciz1 PE=1 SV=1 - [Q3UUV0_MOUSE]|CDKN1A interacting zinc finger protein 1 OS=Mus musculus GN=Ciz1 PE=1 SV=1 - [Q8VEH2_MOUSE]|Protein Ciz1 (Fragment) OS=Mus musculus GN=Ciz1 PE=1 SV=5 - […	A2AN61;F6XWQ4;Q3UUV0;Q8VEH2;F6S5B6	TQDQPQTWPQGSVPPPEQASGPACATEPQLSSHAAEAGSDPDKALPEPVSAQSSEDR	5	N-Term(TMT6plex); C24(Carbamidomethyl); K43(TMT6plex)		HCD	1				397.49	1.78e-40	1.78e-40	21105.1	18666.3	19143	23991.5	20628.6	16436.4	-0.12	0.617	0.1	0.645	1276.81	5	1	100	150	5	1276.81	6380.01	-3.65	119.23	31411	31411	MS2	29/611	20180116_Lumos_RSLC3_Stadlmann_Penninger_IMBA_mESC_TMT_PNGaseF_HILIC_15.raw
Sickle tail protein OS=Mus musculus GN=Skt PE=1 SV=1 - [SKT_MOUSE]|Sickle tail protein OS=Mus musculus GN=Etl4 PE=1 SV=2 - [D3Z781_MOUSE]|Sickle tail protein OS=Mus musculus GN=Etl4 PE=1 SV=1 - [E9QAU4_MOUSE]	A2AQ25;D3Z781;E9QAU4	AAPTTSSSSSPPSPASPTSLNQGAR	3	N-Term(TMT6plex); T4(HexNAc)	T5(HexNAc): 16.65; S6(HexNAc): 16.65; S7(HexNAc): 16.65; S8(HexNAc): 16.65; S9(HexNAc): 16.65; S10(HexNAc): 16.65	HCD	1				847.84	1.64e-85	1.64e-85	80762.7	81120.7	104793	101910	79016.8	76485.2	-0.35	0.0381	0.06	0.235	930.13	3	0	8	111	3	930.131	2788.38	-0.16	78.05	20040	20040	MS2	51/333	20180116_Lumos_RSLC3_Stadlmann_Penninger_IMBA_mESC_TMT_PNGaseF_HILIC_13.raw
Sickle tail protein OS=Mus musculus GN=Skt PE=1 SV=1 - [SKT_MOUSE]|Sickle tail protein OS=Mus musculus GN=Etl4 PE=1 SV=2 - [D3Z781_MOUSE]|Sickle tail protein OS=Mus musculus GN=Etl4 PE=1 SV=1 - [E9QAU4_MOUSE]	A2AQ25;D3Z781;E9QAU4	AAPTTSSSSSPPSPASPTSLNQGAR	3	N-Term(TMT6plex); T4(HexNAc)	S10(HexNAc): 99.54	HCD	1				456.17	2.41e-46	2.41e-46	98911.1	93368	102636	113192	96266.8	93064.2	-0.17	0.226	0.02	0.7	930.13	3	0	67	105	3	930.131	2788.38	-0.09	78.12	20244	20244	MS2	35/333	20180116_Lumos_RSLC3_Stadlmann_Penninger_IMBA_mESC_TMT_PNGaseF_HILIC_12.raw
Peptidyl-prolyl cis-trans isomerase G OS=Mus musculus GN=Ppig PE=2 SV=1 - [PPIG_MOUSE]	A2AR02	SSSSSSSSDSDSSSDSQSSSESSDSESASEEK	1	N-Term(TMT6plex); K32(TMT6plex)		HCD	1				1075	3.16e-108	3.16e-108	24683.6	25377.9	29262.2	29250.9	27239.4	24073.3	-0.23	0.0521	-0.04	0.761	1203.5	3	0	0	150	3	1203.5	3608.49	1.18	54.85	12349	12349	MS2	57/280	20180116_Lumos_RSLC3_Stadlmann_Penninger_IMBA_mESC_TMT_PNGaseF_HILIC_17.raw
Leucine-rich repeat-containing G-protein coupled receptor 4 OS=Mus musculus GN=Lgr4 PE=1 SV=1 - [LGR4_MOUSE]	A2ARI4	DLPSFNGCR	1	N-Term(TMT6plex); S4(HexNAc); C8(Carbamidomethyl)	N6(HexNAc): 100	HCD	1	1864.63	id=HexNAc2.Hex9_N-Glycan	0.72	220.49	8.93e-23	8.93e-23	16040.5	17863.6	12081.6	13029.6	3462.18	3476.1	0.43	0.0813	2.29	0.043	499.91	3	0	16	150	3	499.912	1497.72	0.53	86.42	21640	21640	MS2	15/114	20180116_Lumos_RSLC3_Stadlmann_Penninger_IMBA_mESC_TMT_PNGaseF_HILIC_18.raw
Leucine-rich repeat-containing G-protein coupled receptor 4 OS=Mus musculus GN=Lgr4 PE=1 SV=1 - [LGR4_MOUSE]	A2ARI4	DLPSFNGCR	1	N-Term(TMT6plex); N6(HexNAc); C8(Carbamidomethyl)	N6(HexNAc): 100	HCD	1	1864.63	id=HexNAc2.Hex9_N-Glycan	0.79	193.45	4.51e-20	4.51e-20	18073	17096.3	11116.3	10510.6	3133.91	2349	0.7	0.0133	2.68	0.00222	499.91	3	0	29	150	3	499.91	1497.71	-4.11	86.64	21705	21705	MS2	14/158	20180116_Lumos_RSLC3_Stadlmann_Penninger_IMBA_mESC_TMT_PNGaseF_HILIC_18.raw
Low-density lipoprotein receptor-related protein 2 OS=Mus musculus GN=Lrp2 PE=1 SV=1 - [LRP2_MOUSE]	A2ARV4	TWSAFQNGTDKR	1	N-Term(TMT6plex); T9(HexNAc); K11(TMT6plex)	N7(HexNAc): 99.76	HCD	1	1702.58	id=HexNAc2.Hex8_N-Glycan	0.81	184.9	3.23e-19	3.23e-19	33042.5	34135.8	9355.22	9392.38	6609.29	5116.25	1.84	0.0143	2.52	0.00177	691.37	3	1	0	150	3	691.367	2072.09	2.93	78.75	19471	19471	MS2	13/178	20180116_Lumos_RSLC3_Stadlmann_Penninger_IMBA_mESC_TMT_PNGaseF_HILIC_17.raw
Low-density lipoprotein receptor-related protein 2 OS=Mus musculus GN=Lrp2 PE=1 SV=1 - [LRP2_MOUSE]	A2ARV4	YNISSEK	1	N-Term(TMT6plex); N2(HexNAc); K7(TMT6plex)	N2(HexNAc): 100	HCD	1	1378.48	id=HexNAc2.Hex6_N-Glycan	0.76	177.09	1.95e-18	1.95e-18	44122.6	45905.6	29587.6	30871.8	15684.8	14573.7	0.57	0.00787	1.57	0.00302	501.28	3	0	26	150	3	501.277	1501.82	0.92	73.5	17857	17857	MS2	12/124	20180116_Lumos_RSLC3_Stadlmann_Penninger_IMBA_mESC_TMT_PNGaseF_HILIC_15.raw
Low-density lipoprotein receptor-related protein 2 OS=Mus musculus GN=Lrp2 PE=1 SV=1 - [LRP2_MOUSE]	A2ARV4	YNISSEK	1	N-Term(TMT6plex); N2(HexNAc); K7(TMT6plex)	N2(HexNAc): 100	HCD	1	1540.53	id=HexNAc2.Hex7_N-Glycan	0.62	210.32	9.3e-22	9.3e-22	88533.5	81755.2	44733.1	46235.4	16992.2	17279.9	0.9	0.0447	2.31	0.0314	501.28	3	0	27	150	3	501.276	1501.81	-1.94	73.21	17909	17909	MS2	16/124	20180116_Lumos_RSLC3_Stadlmann_Penninger_IMBA_mESC_TMT_PNGaseF_HILIC_16.raw
Low-density lipoprotein receptor-related protein 2 OS=Mus musculus GN=Lrp2 PE=1 SV=1 - [LRP2_MOUSE]	A2ARV4	YNISSEK	1	N-Term(TMT6plex); N2(HexNAc); K7(TMT6plex)	N2(HexNAc): 99.89	HCD	1	1702.58	id=HexNAc2.Hex8_N-Glycan	0.73	386.71	2.13e-39	2.13e-39	104585	99377.8	51726	55681.9	4327.51	4811.7	0.93	0.00601	4.48	0.0161	501.28	3	0	3	150	3	501.277	1501.82	1.9	72.54	17663	17663	MS2	24/124	20180116_Lumos_RSLC3_Stadlmann_Penninger_IMBA_mESC_TMT_PNGaseF_HILIC_17.raw
Low-density lipoprotein receptor-related protein 2 OS=Mus musculus GN=Lrp2 PE=1 SV=1 - [LRP2_MOUSE]	A2ARV4	YNQSVSNPCK	1	N-Term(TMT6plex); N2(HexNAc); C9(Carbamidomethyl); K10(TMT6plex)	N2(HexNAc): 99.86	HCD	1	1540.53	id=HexNAc2.Hex7_N-Glycan	1.27	381.54	7.02e-39	7.02e-39	74351.3	66694.3	7539.09	7480.87	1173.22	1446.11	3.23	0.0386	5.75	0.035	619.99	3	0	5	150	3	619.988	1857.95	3.9	64.23	14959	14959	MS2	22/190	20180116_Lumos_RSLC3_Stadlmann_Penninger_IMBA_mESC_TMT_PNGaseF_HILIC_18.raw
Low-density lipoprotein receptor-related protein 2 OS=Mus musculus GN=Lrp2 PE=1 SV=1 - [LRP2_MOUSE]	A2ARV4	YNQSVSNPCK	1	N-Term(TMT6plex); N2(HexNAc); C9(Carbamidomethyl); K10(TMT6plex)	N2(HexNAc): 99.86	HCD	1	1702.58	id=HexNAc2.Hex8_N-Glycan	1.23	387.52	1.77e-39	1.77e-39	25477.6	25630.3	4870.9	3910.87	1589.32	1512.72	2.54	0.0122	4.04	0.000184	465.24	4	0	2	150	4	465.241	1857.94	0.99	63.73	14818	14818	MS2	25/190	20180116_Lumos_RSLC3_Stadlmann_Penninger_IMBA_mESC_TMT_PNGaseF_HILIC_18.raw
Low-density lipoprotein receptor-related protein 2 OS=Mus musculus GN=Lrp2 PE=1 SV=1 - [LRP2_MOUSE]	A2ARV4	YNQSVSNPCK	1	N-Term(TMT6plex); S4(HexNAc); C9(Carbamidomethyl); K10(TMT6plex)	N2(HexNAc): 99.86	HCD	1	1864.63	id=HexNAc2.Hex9_N-Glycan	1.15	298.31	1.48e-30	1.48e-30	23893.4	25012.3	1180.59	2122.61	100	100	3.89	0.0012	7.93	0.0146	619.99	3	0	0	150	3	619.988	1857.95	4.19	63.22	13512	13512	MS2	17/144	20180116_Lumos_RSLC3_Stadlmann_Penninger_IMBA_mESC_TMT_PNGaseF_HILIC_19.raw
Protein 9230102O04Rik OS=Mus musculus GN=9230102O04Rik PE=4 SV=1 - [A2ASX7_MOUSE]	A2ASX7	KNSGPGDDQG	1	K1(TMT6plex); N-Term(TMT6plex); N2(HexNAc); S3(HexNAc)	N2(HexNAc): 100; S3(HexNAc): 100	HCD	1	1403.51	id=HexNAc3.Hex4.dHex1_N-Glycan	0	193.49	4.47e-20	4.47e-20	3600.98	3018.17	1699.83	1284	100	100	1.15	0.0449	5.05	0.0576	613.64	3	1	0	150	3	613.636	1838.89	-4.89	31.71	5724	5724	MS2	10/200	20180116_Lumos_RSLC3_Stadlmann_Penninger_IMBA_mESC_TMT_PNGaseF_HILIC_17.raw
Protein 9230102O04Rik OS=Mus musculus GN=9230102O04Rik PE=4 SV=1 - [A2ASX7_MOUSE]	A2ASX7	KNSGPGDDQG	1	K1(TMT6plex); N-Term(TMT6plex); N2(HexNAc); S3(HexNAc)	N2(HexNAc): 100; S3(HexNAc): 100	HCD	1	1565.56	id=HexNAc3.Hex5.dHex1_N-Glycan	0	215.8	2.63e-22	2.63e-22	4905.82	6667.2	1913.47	1385.94	100	100	1.81	0.111	5.85	0.0978	613.64	3	1	0	150	3	613.637	1838.9	-3.24	31.15	5463	5463	MS2	10/200	20180116_Lumos_RSLC3_Stadlmann_Penninger_IMBA_mESC_TMT_PNGaseF_HILIC_18.raw
Protein 9230102O04Rik OS=Mus musculus GN=9230102O04Rik PE=4 SV=1 - [A2ASX7_MOUSE]	A2ASX7	KNSGPGDDQG	1	K1(TMT6plex); N-Term(TMT6plex); N2(HexNAc); S3(HexNAc)	N2(HexNAc): 100; S3(HexNAc): 100	HCD	1	1694.6	id=HexNAc3.Hex4.dHex1.NeuNAc1_N-Glycan	0	183.67	4.29e-19	4.29e-19	4417.57	3850.65	1945.88	1581.61	779.365	100	1.23	0.0294	3.23	0.0154	613.64	3	1	8	150	3	613.639	1838.9	-0.32	41.18	8208	8208	MS2	12/200	20180116_Lumos_RSLC3_Stadlmann_Penninger_IMBA_mESC_TMT_PNGaseF_HILIC_18.raw
Protein 9230102O04Rik OS=Mus musculus GN=9230102O04Rik PE=4 SV=1 - [A2ASX7_MOUSE]	A2ASX7	KNSGPGDDQG	1	K1(TMT6plex); N-Term(TMT6plex); N2(HexNAc); S3(HexNAc)	N2(HexNAc): 100; S3(HexNAc): 100	HCD	1	1768.64	id=HexNAc4.Hex5.dHex1_N-Glycan	0	196.11	2.45e-20	2.45e-20	5701.27	7765.05	2828.73	2691.35	1224.28	713.092	1.29	0.16	2.8	0.0968	613.64	3	1	2	150	3	613.637	1838.9	-3.66	33.64	6114	6114	MS2	8/200	20180116_Lumos_RSLC3_Stadlmann_Penninger_IMBA_mESC_TMT_PNGaseF_HILIC_18.raw
Protein 9230102O04Rik OS=Mus musculus GN=9230102O04Rik PE=4 SV=1 - [A2ASX7_MOUSE]	A2ASX7	KNSGPGDDQG	1	K1(TMT6plex); N-Term(TMT6plex); N2(HexNAc); S3(HexNAc)	N2(HexNAc): 100; S3(HexNAc): 100	HCD	1	1768.64	id=HexNAc4.Hex5.dHex1_N-Glycan	0	177.88	1.63e-18	1.63e-18	2535.09	2344.43	1286.9	883.499	100	100	1.17	0.0547	4.61	0.0259	460.48	4	1	0	150	4	460.48	1838.9	-1.5	33.63	6112	6112	MS2	7/200	20180116_Lumos_RSLC3_Stadlmann_Penninger_IMBA_mESC_TMT_PNGaseF_HILIC_18.raw
RNA-binding protein Raly (Fragment) OS=Mus musculus GN=Raly PE=1 SV=1 - [A2AU62_MOUSE]|RNA-binding protein Raly OS=Mus musculus GN=Raly PE=1 SV=3 - [RALY_MOUSE]	A2AU62;Q64012	KKGDSSSGGGGGSSGGGGSSNVGGGSSGGSGSCSSSSR	2	N-Term(TMT6plex); K1(TMT6plex); K2(TMT6plex); N21(Deamidated); C33(Carbamidomethyl)	N21(Deamidated): 100	HCD	1				338.16	1.53e-34	1.53e-34	6364.15	7098.31	9283.45	7699.04	6024.02	7255.69	-0.34	0.232	0.02	0.913	957.2	4	2	17	150	4	957.198	3825.77	-1.17	35.19	6866	6866	MS2	20/397	20180116_Lumos_RSLC3_Stadlmann_Penninger_IMBA_mESC_TMT_PNGaseF_HILIC_16.raw
RNA-binding protein Raly (Fragment) OS=Mus musculus GN=Raly PE=1 SV=1 - [A2AU62_MOUSE]|RNA-binding protein Raly OS=Mus musculus GN=Raly PE=1 SV=3 - [RALY_MOUSE]	A2AU62;Q64012	KKGDSSSGGGGGSSGGGGSSNVGGGSSGGSGSCSSSSR	2	N-Term(TMT6plex); K1(TMT6plex); K2(TMT6plex); N21(Deamidated); C33(Carbamidomethyl)	N21(Deamidated): 100	HCD	1				298.22	1.51e-30	1.51e-30	6431.18	5045.16	4865.63	4541.18	4493.16	4267.34	0.29	0.366	0.39	0.294	957.2	4	2	0	150	4	957.198	3825.77	-1.36	35.12	6630	6630	MS2	23/403	20180116_Lumos_RSLC3_Stadlmann_Penninger_IMBA_mESC_TMT_PNGaseF_HILIC_17.raw
RNA-binding protein Raly (Fragment) OS=Mus musculus GN=Raly PE=1 SV=1 - [A2AU62_MOUSE]|RNA-binding protein Raly OS=Mus musculus GN=Raly PE=1 SV=3 - [RALY_MOUSE]	A2AU62;Q64012	KKGDSSSGGGGGSSGGGGSSNVGGGSSGGSGSCSSSSR	2	N-Term(TMT6plex); K1(TMT6plex); K2(TMT6plex); N21(Deamidated); C33(Carbamidomethyl)	N21(Deamidated): 100	HCD	1				266.4	2.29e-27	2.29e-27	5832.89	6523.38	5757.91	6356.63	6070.36	5379.15	0.03	0.817	0.11	0.451	957.2	4	2	0	150	4	957.197	3825.77	-1.94	34.9	6784	6784	MS2	20/397	20180116_Lumos_RSLC3_Stadlmann_Penninger_IMBA_mESC_TMT_PNGaseF_HILIC_16.raw
RNA-binding protein Raly (Fragment) OS=Mus musculus GN=Raly PE=1 SV=1 - [A2AU62_MOUSE]|RNA-binding protein Raly OS=Mus musculus GN=Raly PE=1 SV=3 - [RALY_MOUSE]	A2AU62;Q64012	KKGDSSSGGGGGSSGGGGSSNVGGGSSGGSGSCSSSSR	2	N-Term(TMT6plex); K1(TMT6plex); K2(TMT6plex); N21(Deamidated); C33(Carbamidomethyl)	N21(Deamidated): 100	HCD	1				238.7	1.35e-24	1.35e-24	3274.17	5159.43	4033.22	5116.88	5506.25	4005.58	-0.12	0.78	-0.17	0.7	957.19	4	2	39	150	4	957.195	3825.76	-4.62	34.71	6727	6727	MS2	18/397	20180116_Lumos_RSLC3_Stadlmann_Penninger_IMBA_mESC_TMT_PNGaseF_HILIC_16.raw
RNA-binding protein Raly (Fragment) OS=Mus musculus GN=Raly PE=1 SV=1 - [A2AU62_MOUSE]|RNA-binding protein Raly OS=Mus musculus GN=Raly PE=1 SV=3 - [RALY_MOUSE]	A2AU62;Q64012	LPAPQEDTASEAGTPQGEVQTR	2	N-Term(TMT6plex)		HCD	1				331.94	6.39e-34	6.39e-34	5602.11	6588.77	3370.29	6365.48	4375.18	3979.86	0.32	0.559	0.55	0.124	837.76	3	0	43	150	3	837.757	2511.26	1.21	94.4	23979	23979	MS2	21/228	20180116_Lumos_RSLC3_Stadlmann_Penninger_IMBA_mESC_TMT_PNGaseF_HILIC_18.raw
YTH domain family 1, isoform CRA_a OS=Mus musculus GN=Ythdf1 PE=1 SV=1 - [A2AWN8_MOUSE]|YTH domain-containing family protein 1 OS=Mus musculus GN=Ythdf1 PE=2 SV=1 - [YTHD1_MOUSE]	A2AWN8;P59326	NAAFGQSGGANSDSNSVGNAQPTSAPSVESHPVLEK	2	N-Term(TMT6plex); K36(TMT6plex)		HCD	1				390.01	9.98e-40	9.98e-40	25143.2	23629.5	24286.9	26505.1	22682.5	22128.8	-0.06	0.539	0.12	0.202	993.24	4	0	31	150	4	993.239	3969.93	-6	102.52	26454	26454	MS2	25/396	20180116_Lumos_RSLC3_Stadlmann_Penninger_IMBA_mESC_TMT_PNGaseF_HILIC_15.raw
Alpha-galactosidase A (Fragment) OS=Mus musculus GN=Gla PE=1 SV=1 - [A2BDV6_MOUSE]|Alpha-galactosidase A OS=Mus musculus GN=Gla PE=1 SV=1 - [AGAL_MOUSE]|Alpha-galactosidase A OS=Mus musculus GN=Gla PE=1 SV=1 - [Q8BGZ6_MOUSE]	A2BDV6;P51569;Q8BGZ6	LGIYADVGNK	3	N-Term(TMT6plex); N9(HexNAc); K10(TMT6plex)	N9(HexNAc): 100	HCD	1	1216.42	id=HexNAc2.Hex5_N-Glycan	1.06	546.32	2.33e-55	2.33e-55	199767	192124	221704	227097	195859	196580	-0.2	0.0333	0	0.954	570.99	3	0	11	56	3	570.994	1710.97	-0.04	109.17	29598	29598	MS2	36/168	20180116_Lumos_RSLC3_Stadlmann_Penninger_IMBA_mESC_TMT_PNGaseF_HILIC_13.raw
Alpha-galactosidase A (Fragment) OS=Mus musculus GN=Gla PE=1 SV=1 - [A2BDV6_MOUSE]|Alpha-galactosidase A OS=Mus musculus GN=Gla PE=1 SV=1 - [AGAL_MOUSE]|Alpha-galactosidase A OS=Mus musculus GN=Gla PE=1 SV=1 - [Q8BGZ6_MOUSE]	A2BDV6;P51569;Q8BGZ6	LGIYADVGNK	3	N-Term(TMT6plex); N9(HexNAc); K10(TMT6plex)	N9(HexNAc): 100	HCD	1	1257.45	id=HexNAc3.Hex4_N-Glycan	0.6	470.72	8.48e-48	8.48e-48	248883	253215	303856	315092	266852	252936	-0.3	0.0366	-0.05	0.413	570.99	3	0	15	48	3	570.995	1710.97	1.82	109.43	30137	30137	MS2	29/168	20180116_Lumos_RSLC3_Stadlmann_Penninger_IMBA_mESC_TMT_PNGaseF_HILIC_12.raw
Alpha-galactosidase A (Fragment) OS=Mus musculus GN=Gla PE=1 SV=1 - [A2BDV6_MOUSE]|Alpha-galactosidase A OS=Mus musculus GN=Gla PE=1 SV=1 - [AGAL_MOUSE]|Alpha-galactosidase A OS=Mus musculus GN=Gla PE=1 SV=1 - [Q8BGZ6_MOUSE]	A2BDV6;P51569;Q8BGZ6	LGIYADVGNK	3	N-Term(TMT6plex); N9(HexNAc); K10(TMT6plex)	N9(HexNAc): 100	HCD	1	1376.36	id=HexNAc2.Hex5.PO42_N-Glycan	0.52	310.56	8.8e-32	8.8e-32	47421.6	48106.5	54589	57198.8	50613.1	45457.5	-0.23	0.0843	-0.01	0.933	570.99	3	0	100	150	3	570.994	1710.97	-1.06	108.62	28632	28632	MS2	22/168	20180116_Lumos_RSLC3_Stadlmann_Penninger_IMBA_mESC_TMT_PNGaseF_HILIC_14.raw
Alpha-galactosidase A (Fragment) OS=Mus musculus GN=Gla PE=1 SV=1 - [A2BDV6_MOUSE]|Alpha-galactosidase A OS=Mus musculus GN=Gla PE=1 SV=1 - [AGAL_MOUSE]|Alpha-galactosidase A OS=Mus musculus GN=Gla PE=1 SV=1 - [Q8BGZ6_MOUSE]	A2BDV6;P51569;Q8BGZ6	LGIYADVGNK	3	N-Term(TMT6plex); N9(HexNAc); K10(TMT6plex)	N9(HexNAc): 100	HCD	1	1378.48	id=HexNAc2.Hex6_N-Glycan	0.63	619.34	1.17e-62	1.17e-62	142540	145162	167900	169051	149931	142534	-0.23	0.0144	-0.02	0.636	571	3	0	11	89	3	570.995	1710.97	1.62	108.68	29906	29906	MS2	35/168	20180116_Lumos_RSLC3_Stadlmann_Penninger_IMBA_mESC_TMT_PNGaseF_HILIC_12.raw
Alpha-galactosidase A (Fragment) OS=Mus musculus GN=Gla PE=1 SV=1 - [A2BDV6_MOUSE]|Alpha-galactosidase A OS=Mus musculus GN=Gla PE=1 SV=1 - [AGAL_MOUSE]|Alpha-galactosidase A OS=Mus musculus GN=Gla PE=1 SV=1 - [Q8BGZ6_MOUSE]	A2BDV6;P51569;Q8BGZ6	LGIYADVGNK	3	N-Term(TMT6plex); N9(HexNAc); K10(TMT6plex)	N9(HexNAc): 100	HCD	1	1395.5	id=HexNAc2.Hex6+17amu_N-Glycan	0.64	456.78	2.1e-46	2.1e-46	121543	116372	142698	156267	138378	126767	-0.33	0.106	-0.16	0.219	570.99	3	0	100	92	3	570.995	1710.97	1.13	108.34	29356	29356	MS2	30/168	20180116_Lumos_RSLC3_Stadlmann_Penninger_IMBA_mESC_TMT_PNGaseF_HILIC_13.raw
Alpha-galactosidase A (Fragment) OS=Mus musculus GN=Gla PE=1 SV=1 - [A2BDV6_MOUSE]|Alpha-galactosidase A OS=Mus musculus GN=Gla PE=1 SV=1 - [AGAL_MOUSE]|Alpha-galactosidase A OS=Mus musculus GN=Gla PE=1 SV=1 - [Q8BGZ6_MOUSE]	A2BDV6;P51569;Q8BGZ6	LGIYADVGNK	3	N-Term(TMT6plex); N9(HexNAc); K10(TMT6plex)	N9(HexNAc): 100	HCD	1	1395.5	id=HexNAc2.Hex6+17amu_N-Glycan	0.49	274.7	3.39e-28	3.39e-28	59340.6	60567.7	63689.6	69033.5	58334	56310.1	-0.15	0.238	0.06	0.183	570.99	3	0	50	150	3	570.995	1710.97	0.7	109.28	28830	28830	MS2	20/168	20180116_Lumos_RSLC3_Stadlmann_Penninger_IMBA_mESC_TMT_PNGaseF_HILIC_14.raw
Alpha-galactosidase A (Fragment) OS=Mus musculus GN=Gla PE=1 SV=1 - [A2BDV6_MOUSE]|Alpha-galactosidase A OS=Mus musculus GN=Gla PE=1 SV=1 - [AGAL_MOUSE]|Alpha-galactosidase A OS=Mus musculus GN=Gla PE=1 SV=1 - [Q8BGZ6_MOUSE]	A2BDV6;P51569;Q8BGZ6	LGIYADVGNK	3	N-Term(TMT6plex); N9(HexNAc); K10(TMT6plex)	N9(HexNAc): 100	HCD	1	1548.54	id=HexNAc3.Hex4.NeuNAc1_N-Glycan	0.7	257.87	1.63e-26	1.63e-26	54302.5	54204.2	63716.9	66635.4	56736.6	52719.2	-0.26	0.0842	-0.01	0.852	571	3	0	30	150	3	570.995	1710.97	1.59	129.08	35472	35472	MS2	20/168	20180116_Lumos_RSLC3_Stadlmann_Penninger_IMBA_mESC_TMT_PNGaseF_HILIC_13.raw
Alpha-galactosidase A (Fragment) OS=Mus musculus GN=Gla PE=1 SV=1 - [A2BDV6_MOUSE]|Alpha-galactosidase A OS=Mus musculus GN=Gla PE=1 SV=1 - [AGAL_MOUSE]|Alpha-galactosidase A OS=Mus musculus GN=Gla PE=1 SV=1 - [Q8BGZ6_MOUSE]	A2BDV6;P51569;Q8BGZ6	LGIYADVGNK	3	N-Term(TMT6plex); N9(HexNAc); K10(TMT6plex)	N9(HexNAc): 100	HCD	1	1557.56	id=HexNAc2.Hex7+17amu_N-Glycan	0.66	498.94	1.28e-50	1.28e-50	75414.7	76068.5	89504.1	91888.2	72225	74409.1	-0.26	0.0375	0.05	0.249	570.99	3	0	15	150	3	570.995	1710.97	0.65	108.56	28613	28613	MS2	31/168	20180116_Lumos_RSLC3_Stadlmann_Penninger_IMBA_mESC_TMT_PNGaseF_HILIC_14.raw
Alpha-galactosidase A (Fragment) OS=Mus musculus GN=Gla PE=1 SV=1 - [A2BDV6_MOUSE]|Alpha-galactosidase A OS=Mus musculus GN=Gla PE=1 SV=1 - [AGAL_MOUSE]|Alpha-galactosidase A OS=Mus musculus GN=Gla PE=1 SV=1 - [Q8BGZ6_MOUSE]	A2BDV6;P51569;Q8BGZ6	LGIYADVGNK	3	N-Term(TMT6plex); N9(HexNAc); K10(TMT6plex)	N9(HexNAc): 100	HCD	1	1620.49	id=HexNAc2.Hex7.PO41_N-Glycan	1.09	611.7	6.77e-62	6.77e-62	41068.3	42648.8	52352.4	50068.1	46071.8	43408.9	-0.29	0.0286	-0.1	0.232	571	3	0	4	150	3	570.995	1710.97	1.7	130.29	34578	34578	MS2	36/168	20180116_Lumos_RSLC3_Stadlmann_Penninger_IMBA_mESC_TMT_PNGaseF_HILIC_15.raw
Alpha-galactosidase A (Fragment) OS=Mus musculus GN=Gla PE=1 SV=1 - [A2BDV6_MOUSE]|Alpha-galactosidase A OS=Mus musculus GN=Gla PE=1 SV=1 - [AGAL_MOUSE]|Alpha-galactosidase A OS=Mus musculus GN=Gla PE=1 SV=1 - [Q8BGZ6_MOUSE]	A2BDV6;P51569;Q8BGZ6	LGIYADVGNK	3	N-Term(TMT6plex); N9(HexNAc); K10(TMT6plex)	N9(HexNAc): 100	HCD	1	1620.49	id=HexNAc2.Hex7.PO41_N-Glycan	0.9	413.42	4.55e-42	4.55e-42	23185.5	23135.3	21716.5	22398.6	19669.1	15053.4	0.07	0.189	0.42	0.241	570.99	3	0	11	150	3	570.995	1710.97	1.06	130.24	34410	34410	MS2	24/168	20180116_Lumos_RSLC3_Stadlmann_Penninger_IMBA_mESC_TMT_PNGaseF_HILIC_16.raw
Alpha-galactosidase A (Fragment) OS=Mus musculus GN=Gla PE=1 SV=1 - [A2BDV6_MOUSE]|Alpha-galactosidase A OS=Mus musculus GN=Gla PE=1 SV=1 - [AGAL_MOUSE]|Alpha-galactosidase A OS=Mus musculus GN=Gla PE=1 SV=1 - [Q8BGZ6_MOUSE]	A2BDV6;P51569;Q8BGZ6	LGIYADVGNK	3	N-Term(TMT6plex); N9(HexNAc); K10(TMT6plex)	N9(HexNAc): 100	HCD	1	1719.61	id=HexNAc2.Hex8+17amu_N-Glycan	0.76	575.95	2.54e-58	2.54e-58	54326.9	56554.2	61912.7	67157.1	53143.9	53305.2	-0.22	0.139	0.06	0.295	570.99	3	0	12	150	3	570.994	1710.97	-0.58	107.72	28009	28009	MS2	36/168	20180116_Lumos_RSLC3_Stadlmann_Penninger_IMBA_mESC_TMT_PNGaseF_HILIC_15.raw
Alpha-galactosidase A (Fragment) OS=Mus musculus GN=Gla PE=1 SV=1 - [A2BDV6_MOUSE]|Alpha-galactosidase A OS=Mus musculus GN=Gla PE=1 SV=1 - [AGAL_MOUSE]|Alpha-galactosidase A OS=Mus musculus GN=Gla PE=1 SV=1 - [Q8BGZ6_MOUSE]	A2BDV6;P51569;Q8BGZ6	LGIYADVGNK	3	N-Term(TMT6plex); N9(HexNAc); K10(TMT6plex)	N9(HexNAc): 100	HCD	1	1782.55	id=HexNAc2.Hex8.PO41_N-Glycan	0.53	184.22	3.78e-19	3.78e-19	18447	20538.7	20492.6	21382.3	17578.6	16385	-0.1	0.38	0.2	0.204	570.99	3	0	34	150	3	570.994	1710.97	0.58	129.66	34263	34263	MS2	15/168	20180116_Lumos_RSLC3_Stadlmann_Penninger_IMBA_mESC_TMT_PNGaseF_HILIC_16.raw
Alpha-galactosidase A (Fragment) OS=Mus musculus GN=Gla PE=1 SV=1 - [A2BDV6_MOUSE]|Alpha-galactosidase A OS=Mus musculus GN=Gla PE=1 SV=1 - [AGAL_MOUSE]|Alpha-galactosidase A OS=Mus musculus GN=Gla PE=1 SV=1 - [Q8BGZ6_MOUSE]	A2BDV6;P51569;Q8BGZ6	LGIYADVGNK	3	N-Term(TMT6plex); N9(HexNAc); K10(TMT6plex)	N9(HexNAc): 100	HCD	1	1825.66	id=HexNAc5.Hex5_N-Glycan	0.62	375.52	2.8e-38	2.8e-38	57759.3	56607.6	68078.4	60735.2	61609.4	53739.6	-0.17	0.293	-0.01	0.921	570.99	3	0	11	150	3	570.995	1710.97	1.2	109.1	28774	28774	MS2	26/168	20180116_Lumos_RSLC3_Stadlmann_Penninger_IMBA_mESC_TMT_PNGaseF_HILIC_14.raw
Alpha-galactosidase A (Fragment) OS=Mus musculus GN=Gla PE=1 SV=1 - [A2BDV6_MOUSE]|Alpha-galactosidase A OS=Mus musculus GN=Gla PE=1 SV=1 - [AGAL_MOUSE]|Alpha-galactosidase A OS=Mus musculus GN=Gla PE=1 SV=1 - [Q8BGZ6_MOUSE]	A2BDV6;P51569;Q8BGZ6	LGIYADVGNK	3	N-Term(TMT6plex); N9(HexNAc); K10(TMT6plex)	N9(HexNAc): 100	HCD	1	1825.66	id=HexNAc5.Hex5_N-Glycan	0.59	359.39	1.15e-36	1.15e-36	27927.7	27056.4	34540.6	34010.8	30800.6	26971	-0.32	0.0113	-0.07	0.598	428.5	4	0	15	150	4	428.498	1710.97	0.45	109.18	28797	28797	MS2	24/168	20180116_Lumos_RSLC3_Stadlmann_Penninger_IMBA_mESC_TMT_PNGaseF_HILIC_14.raw
Alpha-galactosidase A (Fragment) OS=Mus musculus GN=Gla PE=1 SV=1 - [A2BDV6_MOUSE]|Alpha-galactosidase A OS=Mus musculus GN=Gla PE=1 SV=1 - [AGAL_MOUSE]|Alpha-galactosidase A OS=Mus musculus GN=Gla PE=1 SV=1 - [Q8BGZ6_MOUSE]	A2BDV6;P51569;Q8BGZ6	LGIYADVGNK	3	N-Term(TMT6plex); N9(HexNAc); K10(TMT6plex)	N9(HexNAc): 100	HCD	1	1864.63	id=HexNAc2.Hex9_N-Glycan	1.09	282.26	5.94e-29	5.94e-29	13737	11295.5	13484.4	14877.2	14150.7	11701.4	-0.18	0.384	-0.05	0.835	428.5	4	0	12	150	4	428.496	1710.96	-3	107.43	27902	27902	MS2	19/168	20180116_Lumos_RSLC3_Stadlmann_Penninger_IMBA_mESC_TMT_PNGaseF_HILIC_16.raw
Alpha-galactosidase A (Fragment) OS=Mus musculus GN=Gla PE=1 SV=1 - [A2BDV6_MOUSE]|Alpha-galactosidase A OS=Mus musculus GN=Gla PE=1 SV=1 - [AGAL_MOUSE]|Alpha-galactosidase A OS=Mus musculus GN=Gla PE=1 SV=1 - [Q8BGZ6_MOUSE]	A2BDV6;P51569;Q8BGZ6	LGIYADVGNK	3	N-Term(TMT6plex); N9(HexNAc); K10(TMT6plex)	N9(HexNAc): 100	HCD	1	1864.63	id=HexNAc2.Hex9_N-Glycan	0.55	278.36	1.46e-28	1.46e-28	36498.7	38049.2	36719.1	36691.8	31217.5	31322	0.02	0.597	0.25	0.0806	570.99	3	0	12	150	3	570.997	1710.98	5.75	107.54	27953	27953	MS2	19/168	20180116_Lumos_RSLC3_Stadlmann_Penninger_IMBA_mESC_TMT_PNGaseF_HILIC_15.raw
Alpha-galactosidase A (Fragment) OS=Mus musculus GN=Gla PE=1 SV=1 - [A2BDV6_MOUSE]|Alpha-galactosidase A OS=Mus musculus GN=Gla PE=1 SV=1 - [AGAL_MOUSE]|Alpha-galactosidase A OS=Mus musculus GN=Gla PE=1 SV=1 - [Q8BGZ6_MOUSE]	A2BDV6;P51569;Q8BGZ6	LGIYADVGNK	3	N-Term(TMT6plex); N9(HexNAc); K10(TMT6plex)	N9(HexNAc): 100	HCD	1	1872.65	id=HexNAc3.Hex6.NeuNAc1_N-Glycan	0.59	178.58	1.39e-18	1.39e-18	15622.4	19054.4	20403.2	21322.8	18965.8	15806.3	-0.27	0.272	0	0.986	571	3	0	21	150	3	570.996	1710.97	2.77	128.1	33944	33944	MS2	14/168	20180116_Lumos_RSLC3_Stadlmann_Penninger_IMBA_mESC_TMT_PNGaseF_HILIC_15.raw
Alpha-galactosidase A (Fragment) OS=Mus musculus GN=Gla PE=1 SV=1 - [A2BDV6_MOUSE]|Alpha-galactosidase A OS=Mus musculus GN=Gla PE=1 SV=1 - [AGAL_MOUSE]|Alpha-galactosidase A OS=Mus musculus GN=Gla PE=1 SV=1 - [Q8BGZ6_MOUSE]	A2BDV6;P51569;Q8BGZ6	LGIYADVGNK	3	N-Term(TMT6plex); N9(HexNAc); K10(TMT6plex)	N9(HexNAc): 100	HCD	1	1881.66	id=HexNAc2.Hex9+17amu_N-Glycan	0.69	545.86	2.6e-55	2.6e-55	48376.4	49547.7	56052.6	57913.1	46140.6	49689.9	-0.22	0.0285	0.03	0.661	571	3	0	5	150	3	570.995	1710.97	1.72	107.61	27948	27948	MS2	34/168	20180116_Lumos_RSLC3_Stadlmann_Penninger_IMBA_mESC_TMT_PNGaseF_HILIC_16.raw
Alpha-galactosidase A (Fragment) OS=Mus musculus GN=Gla PE=1 SV=1 - [A2BDV6_MOUSE]|Alpha-galactosidase A OS=Mus musculus GN=Gla PE=1 SV=1 - [AGAL_MOUSE]|Alpha-galactosidase A OS=Mus musculus GN=Gla PE=1 SV=1 - [Q8BGZ6_MOUSE]	A2BDV6;P51569;Q8BGZ6	LGIYADVGNK	3	N-Term(TMT6plex); N9(HexNAc); K10(TMT6plex)	N9(HexNAc): 100	HCD	1	1971.73	id=HexNAc5.Hex4.NeuNAc1+17amu_O-Glycan ambigous: id=HexNAc5.Hex4.NeuNAc1+17amu_N-Glycan	0.63	392.72	5.35e-40	5.35e-40	28693.2	31375.6	31437.4	35207.6	31321.7	26792.2	-0.15	0.303	0.05	0.753	570.99	3	0	4	150	3	570.995	1710.96953 ambigous: 1710.96951	0.97 ambigous: 0.96	108	28099	28099	MS2	24/168	20180116_Lumos_RSLC3_Stadlmann_Penninger_IMBA_mESC_TMT_PNGaseF_HILIC_15.raw
Alpha-galactosidase A (Fragment) OS=Mus musculus GN=Gla PE=1 SV=1 - [A2BDV6_MOUSE]|Alpha-galactosidase A OS=Mus musculus GN=Gla PE=1 SV=1 - [AGAL_MOUSE]|Alpha-galactosidase A OS=Mus musculus GN=Gla PE=1 SV=1 - [Q8BGZ6_MOUSE]	A2BDV6;P51569;Q8BGZ6	LGIYADVGNK	3	N-Term(TMT6plex); N9(HexNAc); K10(TMT6plex)	N9(HexNAc): 100	HCD	1	1985.63	id=HexNAc3.Hex8.PO41_N-Glycan	0.65	379.99	1e-38	1e-38	33480.6	34021.9	32305.6	31755.2	29537.5	27023	0.08	0.0468	0.26	0.131	571	3	0	78	150	3	570.996	1710.97	3.56	129.57	33522	33522	MS2	25/168	20180116_Lumos_RSLC3_Stadlmann_Penninger_IMBA_mESC_TMT_PNGaseF_HILIC_17.raw
Alpha-galactosidase A (Fragment) OS=Mus musculus GN=Gla PE=1 SV=1 - [A2BDV6_MOUSE]|Alpha-galactosidase A OS=Mus musculus GN=Gla PE=1 SV=1 - [AGAL_MOUSE]|Alpha-galactosidase A OS=Mus musculus GN=Gla PE=1 SV=1 - [Q8BGZ6_MOUSE]	A2BDV6;P51569;Q8BGZ6	LGIYADVGNK	3	N-Term(TMT6plex); N9(HexNAc); K10(TMT6plex)	N9(HexNAc): 100	HCD	1	2026.69	id=HexNAc2.Hex10_N-Glycan	0.59	606	2.51e-61	2.51e-61	88451.6	86358.9	83925.2	89326.7	68504.2	68166.3	0.01	0.824	0.36	0.0307	570.99	3	0	5	150	3	570.995	1710.97	0.99	107.21	27851	27851	MS2	35/168	20180116_Lumos_RSLC3_Stadlmann_Penninger_IMBA_mESC_TMT_PNGaseF_HILIC_16.raw
Alpha-galactosidase A (Fragment) OS=Mus musculus GN=Gla PE=1 SV=1 - [A2BDV6_MOUSE]|Alpha-galactosidase A OS=Mus musculus GN=Gla PE=1 SV=1 - [AGAL_MOUSE]|Alpha-galactosidase A OS=Mus musculus GN=Gla PE=1 SV=1 - [Q8BGZ6_MOUSE]	A2BDV6;P51569;Q8BGZ6	LGIYADVGNK	3	N-Term(TMT6plex); N9(HexNAc); K10(TMT6plex)	N9(HexNAc): 100	HCD	1	2026.69	id=HexNAc2.Hex10_N-Glycan	0.6	257.2	1.91e-26	1.91e-26	39728.1	37486	40062.2	43570.2	32746.8	32305.7	-0.12	0.284	0.25	0.105	570.99	3	0	0	150	3	570.994	1710.97	-0.94	106.76	27765	27765	MS2	18/168	20180116_Lumos_RSLC3_Stadlmann_Penninger_IMBA_mESC_TMT_PNGaseF_HILIC_17.raw
Alpha-galactosidase A (Fragment) OS=Mus musculus GN=Gla PE=1 SV=1 - [A2BDV6_MOUSE]|Alpha-galactosidase A OS=Mus musculus GN=Gla PE=1 SV=1 - [AGAL_MOUSE]|Alpha-galactosidase A OS=Mus musculus GN=Gla PE=1 SV=1 - [Q8BGZ6_MOUSE]	A2BDV6;P51569;Q8BGZ6	LGIYADVGNK	3	N-Term(TMT6plex); N9(HexNAc); K10(TMT6plex)	N9(HexNAc): 100	HCD	1	1809.6661 ambigous: 1809.6773	id=HexNAc5.Hex4.dHex1_N-Glycan ambigous: id=HexNAc5.Hex3.NeuNAc1+17amu_O-Glycan	0.53	325.35	2.92e-33	2.92e-33	63907.4	67420.9	78948	75397.6	64595.9	62262.1	-0.23	0.044	0.05	0.414	571.00 ambigous: 570.99	3	0	20	150	3	570.99504 ambigous: 570.99131	1710.97057 ambigous: 1710.95936	1.58 ambigous: -4.97	108.91	28718	28718	MS2	23/168	20180116_Lumos_RSLC3_Stadlmann_Penninger_IMBA_mESC_TMT_PNGaseF_HILIC_14.raw
Alpha-galactosidase A (Fragment) OS=Mus musculus GN=Gla PE=1 SV=1 - [A2BDV6_MOUSE]|Alpha-galactosidase A OS=Mus musculus GN=Gla PE=1 SV=1 - [AGAL_MOUSE]|Alpha-galactosidase A OS=Mus musculus GN=Gla PE=1 SV=1 - [Q8BGZ6_MOUSE]	A2BDV6;P51569;Q8BGZ6	LGIYADVGNK	3	N-Term(TMT6plex); N9(HexNAc); K10(TMT6plex)	N9(HexNAc): 100	HCD	1	1971.7189 ambigous: 1971.7301 ambigous: 1971.7301	id=HexNAc5.Hex5.dHex1_N-Glycan ambigous: id=HexNAc5.Hex4.NeuNAc1+17amu_O-Glycan ambigous: id=HexNAc5.Hex4.NeuNAc1+17amu_N-Glycan	0.63	350.36	9.2e-36	9.2e-36	42661.8	39798.2	45992.7	44290.2	38171.9	39218.8	-0.13	0.171	0.09	0.304	428.5	4	0	7	150	4	428.49785 ambigous: 428.49505 ambigous: 428.49504	1710.96956 ambigous: 1710.95835 ambigous: 1710.95834	0.99 ambigous: -5.56 ambigous: -5.57	107.89	28064	28064	MS2	24/168	20180116_Lumos_RSLC3_Stadlmann_Penninger_IMBA_mESC_TMT_PNGaseF_HILIC_15.raw
Alpha-galactosidase A (Fragment) OS=Mus musculus GN=Gla PE=1 SV=1 - [A2BDV6_MOUSE]|Alpha-galactosidase A OS=Mus musculus GN=Gla PE=1 SV=1 - [AGAL_MOUSE]|Alpha-galactosidase A OS=Mus musculus GN=Gla PE=1 SV=1 - [Q8BGZ6_MOUSE]	A2BDV6;P51569;Q8BGZ6	LGIYADVGNK	3	N-Term(TMT6plex); N9(HexNAc); K10(TMT6plex)	N9(HexNAc): 100	HCD	1	2117.7768 ambigous: 2117.7880	id=HexNAc5.Hex5.dHex2_N-Glycan ambigous: id=HexNAc5.Hex4.dHex1.NeuNAc1+17amu_N-Glycan	0.63	282.38	5.79e-29	5.79e-29	23198.4	22569.2	27061.5	25324.2	24413.1	23691.1	-0.19	0.132	-0.07	0.137	571.00 ambigous: 570.99	3	0	12	150	3	570.99679 ambigous: 570.99304	1710.97581 ambigous: 1710.96458	4.64 ambigous: -1.92	107.17	27847	27847	MS2	20/168	20180116_Lumos_RSLC3_Stadlmann_Penninger_IMBA_mESC_TMT_PNGaseF_HILIC_15.raw
AT-rich interactive domain-containing protein 1A OS=Mus musculus GN=Arid1a PE=1 SV=1 - [ARI1A_MOUSE]|AT-rich interactive domain-containing protein 1A OS=Mus musculus GN=Arid1a PE=1 SV=1 - [E9QAQ7_MOUSE]	A2BH40;E9QAQ7	HEGEMYSVPYSAGQGQPQQQQLPAAQSQPASQPQAAQPSPQQDVYNQYSNAYPASATAATDR	2	N-Term(TMT6plex); M5(Oxidation); N46(Deamidated); N50(Deamidated)	M5(Oxidation): 100; N46(Deamidated): 100; N50(Deamidated): 100	HCD	1				226.78	2.1e-23	2.1e-23	10201.5	12342.3	13358.1	14158.1	11786.3	9558.47	-0.29	0.229	0.08	0.735	1374.04	5	0	77	150	5	1374.04	6866.17	4.78	125.12	32384	32384	MS2	23/860	20180116_Lumos_RSLC3_Stadlmann_Penninger_IMBA_mESC_TMT_PNGaseF_HILIC_17.raw
AT-rich interactive domain-containing protein 1A OS=Mus musculus GN=Arid1a PE=1 SV=1 - [ARI1A_MOUSE]|AT-rich interactive domain-containing protein 1A OS=Mus musculus GN=Arid1a PE=1 SV=1 - [E9QAQ7_MOUSE]	A2BH40;E9QAQ7	QPSGGQMHSGVGSYQQNSMGSYGPQGSQYGPQGGYPR	2	N-Term(TMT6plex); N17(Deamidated)	N17(Deamidated): 100	HCD	1				595.96	2.54e-60	2.54e-60	28963.5	28918.3	34366.9	32965.1	31075.3	27815.4	-0.22	0.0935	-0.02	0.809	1012.46	4	0	21	150	4	1012.46	4046.82	4.53	97.02	25121	25121	MS2	36/402	20180116_Lumos_RSLC3_Stadlmann_Penninger_IMBA_mESC_TMT_PNGaseF_HILIC_14.raw
AT-rich interactive domain-containing protein 1A OS=Mus musculus GN=Arid1a PE=1 SV=1 - [ARI1A_MOUSE]|AT-rich interactive domain-containing protein 1A OS=Mus musculus GN=Arid1a PE=1 SV=1 - [E9QAQ7_MOUSE]|AT-rich interactive domain-containing protein 1A (Fragment) OS=Mus musculus GN=Arid1a PE=4 SV=5 - [E9Q495_MOUSE]	A2BH40;E9QAQ7;E9Q495	MRPQPYGGTNPYSQQQGPPSGPQQGHGYPGQPYGSQTPQR	3	N-Term(TMT6plex); M1(Oxidation)	M1(Oxidation): 100	HCD	1				849.45	1.14e-85	1.14e-85	17781.4	17583	21373.4	21803.8	17956.5	18277	-0.29	0.014	-0.04	0.172	912.03	5	0		150	5	912.034	4556.14	0.83	79.28	19585	19585	MS2	54/654	20180116_Lumos_RSLC3_Stadlmann_Penninger_IMBA_mESC_TMT_PNGaseF_HILIC_15.raw
AT-rich interactive domain-containing protein 1A OS=Mus musculus GN=Arid1a PE=1 SV=1 - [ARI1A_MOUSE]|AT-rich interactive domain-containing protein 1A OS=Mus musculus GN=Arid1a PE=1 SV=1 - [E9QAQ7_MOUSE]|AT-rich interactive domain-containing protein 1A (Fragment) OS=Mus musculus GN=Arid1a PE=4 SV=5 - [E9Q495_MOUSE]	A2BH40;E9QAQ7;E9Q495	MRPQPYGGTNPYSQQQGPPSGPQQGHGYPGQPYGSQTPQR	3	N-Term(TMT6plex); M1(Oxidation)	M1(Oxidation): 100	HCD	1				687.89	1.63e-69	1.63e-69	11694.2	12323	11113.8	9088.91	10047.4	8110.35	0.25	0.291	0.4	0.177	1139.79	4	0	5	150	4	1139.79	4556.15	1.48	79.33	19601	19601	MS2	47/654	20180116_Lumos_RSLC3_Stadlmann_Penninger_IMBA_mESC_TMT_PNGaseF_HILIC_15.raw
AT-rich interactive domain-containing protein 1A OS=Mus musculus GN=Arid1a PE=1 SV=1 - [ARI1A_MOUSE]|AT-rich interactive domain-containing protein 1A OS=Mus musculus GN=Arid1a PE=1 SV=1 - [E9QAQ7_MOUSE]|AT-rich interactive domain-containing protein 1A (Fragment) OS=Mus musculus GN=Arid1a PE=4 SV=5 - [E9Q495_MOUSE]	A2BH40;E9QAQ7;E9Q495	MRPQPYGGTNPYSQQQGPPSGPQQGHGYPGQPYGSQTPQR	3	N-Term(TMT6plex); M1(Oxidation); N10(Deamidated)	M1(Oxidation): 100; N10(Deamidated): 100	HCD	1				347.54	1.76e-35	1.76e-35	11471.9	12194.4	9383.08	9181.3	7725.99	7861.12	0.35	0.0715	0.6	0.0496	1140.04	4	0	0	150	4	1140.04	4557.15	5.2	79.36	19610	19610	MS2	29/654	20180116_Lumos_RSLC3_Stadlmann_Penninger_IMBA_mESC_TMT_PNGaseF_HILIC_15.raw
AT-rich interactive domain-containing protein 1A OS=Mus musculus GN=Arid1a PE=1 SV=1 - [ARI1A_MOUSE]|AT-rich interactive domain-containing protein 1A OS=Mus musculus GN=Arid1a PE=1 SV=1 - [E9QAQ7_MOUSE]|AT-rich interactive domain-containing protein 1A (Fragment) OS=Mus musculus GN=Arid1a PE=4 SV=5 - [E9Q495_MOUSE]	A2BH40;E9QAQ7;E9Q495	MRPQPYGGTNPYSQQQGPPSGPQQGHGYPGQPYGSQTPQR	3	N-Term(TMT6plex); M1(Oxidation); N10(Deamidated)	M1(Oxidation): 100; N10(Deamidated): 100	HCD	1				308.91	1.28e-31	1.28e-31	9301.26	9405.46	9713.9	8558.36	8328.83	8410.77	0.03	0.771	0.16	0.00561	1140.04	4	0	27	150	4	1140.04	4557.13	2.2	80.9	20083	20083	MS2	27/654	20180116_Lumos_RSLC3_Stadlmann_Penninger_IMBA_mESC_TMT_PNGaseF_HILIC_15.raw
KAT8 regulatory NSL complex subunit 3 OS=Mus musculus GN=Kansl3 PE=2 SV=1 - [KANL3_MOUSE]	A2RSY1	SSSSEGGGTASTTPSVASSSATPNAIHTLQSR	1	N-Term(TMT6plex); N24(HexNAc)	T13(HexNAc): 99.43	HCD	1				873.29	4.69e-88	4.69e-88	31280	30629.3	36075.3	37532.4	32247.3	30310.5	-0.25	0.045	-0.02	0.797	1155.9	3	0	0	150	3	1155.9	3465.68	-0.68	82.55	21418	21418	MS2	52/690	20180116_Lumos_RSLC3_Stadlmann_Penninger_IMBA_mESC_TMT_PNGaseF_HILIC_13.raw
KAT8 regulatory NSL complex subunit 3 OS=Mus musculus GN=Kansl3 PE=2 SV=1 - [KANL3_MOUSE]	A2RSY1	SSSSEGGGTASTTPSVASSSATPNAIHTLQSR	1	N-Term(TMT6plex); N24(HexNAc)	T9(HexNAc): 100	HCD	1				762.15	6.09e-77	6.09e-77	64684.4	59682.2	66763.6	71143.2	62626.2	56464.3	-0.15	0.181	0.06	0.577	867.18	4	0	4	99	4	867.175	3465.68	0.61	83.35	21660	21660	MS2	47/690	20180116_Lumos_RSLC3_Stadlmann_Penninger_IMBA_mESC_TMT_PNGaseF_HILIC_13.raw
KAT8 regulatory NSL complex subunit 3 OS=Mus musculus GN=Kansl3 PE=2 SV=1 - [KANL3_MOUSE]	A2RSY1	SSSSEGGGTASTTPSVASSSATPNAIHTLQSR	1	N-Term(TMT6plex); N24(HexNAc)	T12(HexNAc): 99.75	HCD	1				758.53	1.4e-76	1.4e-76	28553.6	31834.6	30716.3	30374.5	27018.4	26017.1	-0.02	0.866	0.19	0.246	1155.9	3	0	0	150	3	1155.9	3465.67	-1.73	83.67	22017	22017	MS2	54/690	20180116_Lumos_RSLC3_Stadlmann_Penninger_IMBA_mESC_TMT_PNGaseF_HILIC_12.raw
KAT8 regulatory NSL complex subunit 3 OS=Mus musculus GN=Kansl3 PE=2 SV=1 - [KANL3_MOUSE]	A2RSY1	SSSSEGGGTASTTPSVASSSATPNAIHTLQSR	1	N-Term(TMT6plex); N24(HexNAc)	T12(HexNAc): 99.58	HCD	1				757.08	1.96e-76	1.96e-76	45320.3	50247.2	59577.1	61404.9	56842.4	51209.3	-0.34	0.0905	-0.18	0.239	1155.9	3	0	0	67	3	1155.9	3465.68	-0.25	83.4	21678	21678	MS2	47/687	20180116_Lumos_RSLC3_Stadlmann_Penninger_IMBA_mESC_TMT_PNGaseF_HILIC_13.raw
KAT8 regulatory NSL complex subunit 3 OS=Mus musculus GN=Kansl3 PE=2 SV=1 - [KANL3_MOUSE]	A2RSY1	SSSSEGGGTASTTPSVASSSATPNAIHTLQSR	1	N-Term(TMT6plex); N24(HexNAc)	T13(HexNAc): 99.72	HCD	1				710.93	8.08e-72	8.08e-72	20951.4	22015.3	28066.5	27187.8	22497.4	22242.8	-0.36	0.0138	-0.06	0.333	1155.9	3	0	0	150	3	1155.9	3465.69	2.39	81.95	21240	21240	MS2	48/687	20180116_Lumos_RSLC3_Stadlmann_Penninger_IMBA_mESC_TMT_PNGaseF_HILIC_13.raw
KAT8 regulatory NSL complex subunit 3 OS=Mus musculus GN=Kansl3 PE=2 SV=1 - [KANL3_MOUSE]	A2RSY1	SSSSEGGGTASTTPSVASSSATPNAIHTLQSR	1	N-Term(TMT6plex); N24(HexNAc)	T13(HexNAc): 33.21; S15(HexNAc): 33.21; S18(HexNAc): 33.21	HCD	1				478.3	1.48e-48	1.48e-48	43277.3	42344.2	46916.2	53905.5	45777.4	42845.5	-0.24	0.27	-0.05	0.485	1155.89	3	0	0	150	3	1155.89	3465.65	-7.54	82.84	21745	21745	MS2	39/690	20180116_Lumos_RSLC3_Stadlmann_Penninger_IMBA_mESC_TMT_PNGaseF_HILIC_12.raw
Probable inactive glycosyltransferase 25 family member 3 OS=Mus musculus GN=Cercam PE=3 SV=1 - [GT253_MOUSE]	A3KGW5	TLNSSILK	1	N-Term(TMT6plex); N3(HexNAc); K8(TMT6plex)	N3(HexNAc): 100	HCD	1	1702.58	id=HexNAc2.Hex8_N-Glycan	0.83	532.32	5.87e-54	5.87e-54	202079	198326	18010.6	19614.2	14398.9	12083.9	3.41	0.00163	3.92	0.000505	512.98	3	0	6	129	3	512.981	1536.93	1.99	94.45	24089	24089	MS2	33/154	20180116_Lumos_RSLC3_Stadlmann_Penninger_IMBA_mESC_TMT_PNGaseF_HILIC_15.raw
Multimerin-2 OS=Mus musculus GN=Mmrn2 PE=2 SV=1 - [MMRN2_MOUSE]	A6H6E2	NFNDSLHSLSQAIR	1	N-Term(TMT6plex); N3(HexNAc)	N3(HexNAc): 100	HCD	1	1864.63	id=HexNAc2.Hex9_N-Glycan	0.59	197.18	1.92e-20	1.92e-20	30409.7	31924.1	18400.1	17848.5	14852.6	13431.4	0.78	0.0204	1.14	0.00376	678.68	3	0	60	150	3	678.685	2034.04	-2.74	109.57	28505	28505	MS2	18/288	20180116_Lumos_RSLC3_Stadlmann_Penninger_IMBA_mESC_TMT_PNGaseF_HILIC_17.raw
Protein Mllt6 OS=Mus musculus GN=Mllt6 PE=1 SV=1 - [B1AR10_MOUSE]|Protein Mllt6 OS=Mus musculus GN=Mllt6 PE=1 SV=1 - [B1AR09_MOUSE]	B1AR10;B1AR09	HSSGGGGGAGGGSSGGGGGGSSSASGGGGGTGGGSGNSFLSGR	2	N-Term(TMT6plex)		HCD	1				1224.73	3.37e-123	3.37e-123	8767.92	12552.5	16304.8	15010.1	13808.7	8499.75	-0.55	0.203	-0.07	0.895	1162.18	3	0	0	150	3	1162.18	3484.53	0.38	53.92	12248	12248	MS2	65/322	20180116_Lumos_RSLC3_Stadlmann_Penninger_IMBA_mESC_TMT_PNGaseF_HILIC_16.raw
Protein Mllt6 OS=Mus musculus GN=Mllt6 PE=1 SV=1 - [B1AR10_MOUSE]|Protein Mllt6 OS=Mus musculus GN=Mllt6 PE=1 SV=1 - [B1AR09_MOUSE]	B1AR10;B1AR09	HSSGGGGGAGGGSSGGGGGGSSSASGGGGGTGGGSGNSFLSGR	2	N-Term(TMT6plex)		HCD	1				950.45	9.01e-96	9.01e-96	7521.63	6696.23	6292.69	8511.03	6943.53	6097.24	-0.06	0.838	0.12	0.424	1162.18	3	0	0	150	3	1162.18	3484.53	2.59	53.85	12168	12168	MS2	53/315	20180116_Lumos_RSLC3_Stadlmann_Penninger_IMBA_mESC_TMT_PNGaseF_HILIC_15.raw
Protein Mllt6 OS=Mus musculus GN=Mllt6 PE=1 SV=1 - [B1AR10_MOUSE]|Protein Mllt6 OS=Mus musculus GN=Mllt6 PE=1 SV=1 - [B1AR09_MOUSE]	B1AR10;B1AR09	HSSGGGGGAGGGSSGGGGGGSSSASGGGGGTGGGSGNSFLSGR	2	N-Term(TMT6plex)		HCD	1				565.96	2.53e-57	2.53e-57	8149.51	6635.56	6239.61	6166.21	4979.79	3455.66	0.25	0.36	0.81	0.0979	871.89	4	0	22	150	4	871.888	3484.53	1.27	53.72	12029	12029	MS2	38/362	20180116_Lumos_RSLC3_Stadlmann_Penninger_IMBA_mESC_TMT_PNGaseF_HILIC_17.raw
Protein Mllt6 OS=Mus musculus GN=Mllt6 PE=1 SV=1 - [B1AR10_MOUSE]|Protein Mllt6 OS=Mus musculus GN=Mllt6 PE=1 SV=1 - [B1AR09_MOUSE]	B1AR10;B1AR09	HSSGGGGGAGGGSSGGGGGGSSSASGGGGGTGGGSGNSFLSGR	2	N-Term(TMT6plex)		HCD	1				522.25	5.96e-53	5.96e-53	4356.52	4461.6	4007.72	4953.21	3557.17	2808.19	-0.02	0.905	0.47	0.183	1162.18	3	0	61	150	3	1162.18	3484.53	1.85	53.61	12098	12098	MS2	37/310	20180116_Lumos_RSLC3_Stadlmann_Penninger_IMBA_mESC_TMT_PNGaseF_HILIC_15.raw
Microtubule-actin cross-linking factor 1 OS=Mus musculus GN=Macf1 PE=1 SV=1 - [B1ARU1_MOUSE]|Microtubule-actin cross-linking factor 1 OS=Mus musculus GN=Macf1 PE=1 SV=1 - [B1ARU4_MOUSE]|Microtubule-actin cross-linking factor 1 OS=Mus musculus GN=Macf1 PE=1 SV=2 - [E9PVY8_MOUSE]|Microtubule-actin cross-linking factor 1 OS=Mus musculus GN=Macf1 PE=1 SV=2 - [E9QA63_MOUSE]|Microtubule-actin cross-lin…	B1ARU1;B1ARU4;E9PVY8;E9QA63;E9QNP1;F6Q750;F7ACR9;Q9QXZ0;F6RCJ3;F6RL59;F6YKN8;A0A0A0MQA6	GSDASDFDLLETQSACSDTSESSAAGGQGSSR	12	N-Term(TMT6plex); C16(Carbamidomethyl)		HCD	1				335.93	2.55e-34	2.55e-34	25192.8	26867	27136.2	24962.4	24427.8	23490.4	0	0.99	0.12	0.197	853.12	4	0	13	150	4	853.125	3409.48	-0.02	126.92	34844	34844	MS2	23/328	20180116_Lumos_RSLC3_Stadlmann_Penninger_IMBA_mESC_TMT_PNGaseF_HILIC_13.raw
Microtubule-actin cross-linking factor 1 OS=Mus musculus GN=Macf1 PE=1 SV=1 - [B1ARU1_MOUSE]|Microtubule-actin cross-linking factor 1 OS=Mus musculus GN=Macf1 PE=1 SV=1 - [B1ARU4_MOUSE]|Microtubule-actin cross-linking factor 1 OS=Mus musculus GN=Macf1 PE=1 SV=2 - [E9PVY8_MOUSE]|Microtubule-actin cross-linking factor 1 OS=Mus musculus GN=Macf1 PE=1 SV=2 - [E9QA63_MOUSE]|Microtubule-actin cross-lin…	B1ARU1;B1ARU4;E9PVY8;E9QA63;E9QNP1;F6Q750;F7ACR9;Q9QXZ0;F6RCJ3;F6RL59;F6YKN8;A0A0A0MQA6	SSSSASQSNHSCTSMPSSPATPASGTK	12	N-Term(TMT6plex); C12(Carbamidomethyl); M15(Oxidation); K27(TMT6plex)	M15(Oxidation): 100	HCD	1				703.45	4.51e-71	4.51e-71	23993.8	26899.8	31871.9	30631.4	28650.5	24651.7	-0.3	0.116	-0.07	0.678	1038.49	3	0	0	150	3	1038.49	3113.45	0.5	62.72	15530	15530	MS2	45/450	20180116_Lumos_RSLC3_Stadlmann_Penninger_IMBA_mESC_TMT_PNGaseF_HILIC_12.raw
Microtubule-actin cross-linking factor 1 OS=Mus musculus GN=Macf1 PE=1 SV=1 - [B1ARU1_MOUSE]|Microtubule-actin cross-linking factor 1 OS=Mus musculus GN=Macf1 PE=1 SV=1 - [B1ARU4_MOUSE]|Microtubule-actin cross-linking factor 1 OS=Mus musculus GN=Macf1 PE=1 SV=2 - [E9PVY8_MOUSE]|Microtubule-actin cross-linking factor 1 OS=Mus musculus GN=Macf1 PE=1 SV=2 - [E9QA63_MOUSE]|Microtubule-actin cross-lin…	B1ARU1;B1ARU4;E9PVY8;E9QA63;E9QNP1;F6Q750;F7ACR9;Q9QXZ0;F6RCJ3;F6RL59;F6YKN8;A0A0A0MQA6	SSSSASQSNHSCTSMPSSPATPASGTK	12	N-Term(TMT6plex); C12(Carbamidomethyl); M15(Oxidation); K27(TMT6plex)	M15(Oxidation): 100	HCD	1				488.37	1.46e-49	1.46e-49	11358.4	11260.3	16928.5	17205.1	14113.1	10215.3	-0.59	0.00699	-0.11	0.737	1038.49	3	0	58	150	3	1038.49	3113.46	1.32	52.6	12538	12538	MS2	32/450	20180116_Lumos_RSLC3_Stadlmann_Penninger_IMBA_mESC_TMT_PNGaseF_HILIC_13.raw
Microtubule-actin cross-linking factor 1 OS=Mus musculus GN=Macf1 PE=1 SV=1 - [B1ARU1_MOUSE]|Microtubule-actin cross-linking factor 1 OS=Mus musculus GN=Macf1 PE=1 SV=1 - [B1ARU4_MOUSE]|Microtubule-actin cross-linking factor 1 OS=Mus musculus GN=Macf1 PE=1 SV=2 - [E9PVY8_MOUSE]|Microtubule-actin cross-linking factor 1 OS=Mus musculus GN=Macf1 PE=1 SV=2 - [E9QA63_MOUSE]|Microtubule-actin cross-lin…	B1ARU1;B1ARU4;E9PVY8;E9QA63;E9QNP1;F6Q750;F7ACR9;Q9QXZ0;F6RCJ3;F6RL59;F6YKN8;A0A0A0MQA6	SSSSASQSNHSCTSMPSSPATPASGTK	12	N-Term(TMT6plex); N9(Deamidated); C12(Carbamidomethyl); M15(Oxidation); K27(TMT6plex)	N9(Deamidated): 100; M15(Oxidation): 100	HCD	1				284.67	3.41e-29	3.41e-29	28122.2	24866.4	31328.8	30687.6	28324.7	27948.1	-0.23	0.21	-0.09	0.496	1038.82	3	0	0	150	3	1038.82	3114.45	5.08	62.66	15511	15511	MS2	26/450	20180116_Lumos_RSLC3_Stadlmann_Penninger_IMBA_mESC_TMT_PNGaseF_HILIC_12.raw
Protein Gm572 OS=Mus musculus GN=Gm572 PE=4 SV=1 - [B1ARY8_MOUSE]	B1ARY8	RGSLVEESLSPR	1	N-Term(TMT6plex); S3(HexNAc)	S3(HexNAc): 99.07	HCD	1	1378.48	id=HexNAc2.Hex6_N-Glycan	0.42	314.33	3.69e-32	3.69e-32	26662.9	26187.4	17725.3	16744.7	8452.15	7646.35	0.62	0.0124	1.71	0.00208	587.99	3	1	7	150	3	587.984	1761.94	-9.63	72.29	17640	17640	MS2	13/184	20180116_Lumos_RSLC3_Stadlmann_Penninger_IMBA_mESC_TMT_PNGaseF_HILIC_16.raw
Trinucleotide repeat-containing gene 6C protein OS=Mus musculus GN=Tnrc6c PE=1 SV=1 - [B1ATC3_MOUSE]	B1ATC3	TCSSQPQPAGTSPSTSTSTISSGSNGKR	1	N-Term(TMT6plex); C2(Carbamidomethyl); N25(HexNAc); K27(TMT6plex)	T11(HexNAc): 98.68	HCD	1				373.22	4.76e-38	4.76e-38	8949.84	8399.09	11181	11429.8	8770.76	11264.6	-0.38	0.0351	-0.21	0.471	1143.9	3	1	56	150	3	1143.9	3429.69	2	61.72	14759	14759	MS2	26/619	20180116_Lumos_RSLC3_Stadlmann_Penninger_IMBA_mESC_TMT_PNGaseF_HILIC_14.raw
Trinucleotide repeat-containing gene 6C protein OS=Mus musculus GN=Tnrc6c PE=1 SV=1 - [B1ATC3_MOUSE]|Trinucleotide repeat-containing gene 6C protein (Fragment) OS=Mus musculus GN=Tnrc6c PE=1 SV=1 - [B7ZC94_MOUSE]|Trinucleotide repeat-containing gene 6C protein OS=Mus musculus GN=Tnrc6c PE=1 SV=2 - [TNR6C_MOUSE]	B1ATC3;B7ZC94;Q3UHC0	ATSSGTTASEGSSDGSGNHNEGSTGR	3	N-Term(TMT6plex)		HCD	1				1744.9	3.24e-175	3.24e-175	24337.2	28930.4	41132.4	35901	32120.1	25816.6	-0.53	0.0779	-0.12	0.615	880.72	3	0	0	150	3	880.724	2640.16	0.24	30.01	5553	5553	MS2	74/255	20180116_Lumos_RSLC3_Stadlmann_Penninger_IMBA_mESC_TMT_PNGaseF_HILIC_15.raw
Trinucleotide repeat-containing gene 6C protein OS=Mus musculus GN=Tnrc6c PE=1 SV=1 - [B1ATC3_MOUSE]|Trinucleotide repeat-containing gene 6C protein (Fragment) OS=Mus musculus GN=Tnrc6c PE=1 SV=1 - [B7ZC94_MOUSE]|Trinucleotide repeat-containing gene 6C protein OS=Mus musculus GN=Tnrc6c PE=1 SV=2 - [TNR6C_MOUSE]	B1ATC3;B7ZC94;Q3UHC0	ATSSGTTASEGSSDGSGNHNEGSTGR	3	N-Term(TMT6plex); N18(Deamidated)	N18(Deamidated): 100	HCD	1				1041.56	6.99e-105	6.99e-105	3965.07	3641.65	5305.11	5264.28	5648.25	5022.11	-0.47	0.0654	-0.49	0.08	881.05	3	0	48	150	3	881.053	2641.14	0.86	34.73	6775	6775	MS2	49/255	20180116_Lumos_RSLC3_Stadlmann_Penninger_IMBA_mESC_TMT_PNGaseF_HILIC_15.raw
Trinucleotide repeat-containing gene 6C protein OS=Mus musculus GN=Tnrc6c PE=1 SV=1 - [B1ATC3_MOUSE]|Trinucleotide repeat-containing gene 6C protein (Fragment) OS=Mus musculus GN=Tnrc6c PE=1 SV=1 - [B7ZC94_MOUSE]|Trinucleotide repeat-containing gene 6C protein OS=Mus musculus GN=Tnrc6c PE=1 SV=2 - [TNR6C_MOUSE]	B1ATC3;B7ZC94;Q3UHC0	ATSSGTTASEGSSDGSGNHNEGSTGR	3	N-Term(TMT6plex); N20(HexNAc)	S12(HexNAc): 50; S13(HexNAc): 50	HCD	1				561.37	7.3e-57	7.3e-57	3114.25	3597.58	4718.52	3256.38	3876.05	2975.71	-0.25	0.542	-0.03	0.907	948.42	3	0	11	150	3	948.417	2843.24	0.22	30.48	5666	5666	MS2	35/552	20180116_Lumos_RSLC3_Stadlmann_Penninger_IMBA_mESC_TMT_PNGaseF_HILIC_15.raw
Trinucleotide repeat-containing gene 6C protein OS=Mus musculus GN=Tnrc6c PE=1 SV=1 - [B1ATC3_MOUSE]|Trinucleotide repeat-containing gene 6C protein (Fragment) OS=Mus musculus GN=Tnrc6c PE=1 SV=1 - [B7ZC94_MOUSE]|Trinucleotide repeat-containing gene 6C protein OS=Mus musculus GN=Tnrc6c PE=1 SV=2 - [TNR6C_MOUSE]	B1ATC3;B7ZC94;Q3UHC0	ATSSGTTASEGSSDGSGNHNEGSTGR	3	N-Term(TMT6plex); N18(Deamidated)	N18(Deamidated): 100	HCD	1				533.66	4.31e-54	4.31e-54	3487.48	3254.27	3073.72	4054.06	3754.32	3390.32	-0.08	0.762	-0.08	0.464	881.05	3	0	53	150	3	881.054	2641.15	2.8	32.52	6190	6190	MS2	33/216	20180116_Lumos_RSLC3_Stadlmann_Penninger_IMBA_mESC_TMT_PNGaseF_HILIC_15.raw
Trinucleotide repeat-containing gene 6C protein OS=Mus musculus GN=Tnrc6c PE=1 SV=1 - [B1ATC3_MOUSE]|Trinucleotide repeat-containing gene 6C protein (Fragment) OS=Mus musculus GN=Tnrc6c PE=1 SV=1 - [B7ZC94_MOUSE]|Trinucleotide repeat-containing gene 6C protein OS=Mus musculus GN=Tnrc6c PE=1 SV=2 - [TNR6C_MOUSE]	B1ATC3;B7ZC94;Q3UHC0	ATSSGTTASEGSSDGSGNHNEGSTGR	3	N-Term(TMT6plex)		HCD	1				345.53	2.8e-35	2.8e-35	5430.27	4348.82	5571.58	5945.2	4620.74	4761.46	-0.24	0.335	0.06	0.776	880.72	3	0	16	150	3	880.724	2640.16	0.73	20.02	3669	3669	MS2	22/255	20180116_Lumos_RSLC3_Stadlmann_Penninger_IMBA_mESC_TMT_PNGaseF_HILIC_14.raw
Trinucleotide repeat-containing gene 6C protein OS=Mus musculus GN=Tnrc6c PE=1 SV=1 - [B1ATC3_MOUSE]|Trinucleotide repeat-containing gene 6C protein (Fragment) OS=Mus musculus GN=Tnrc6c PE=1 SV=1 - [B7ZC94_MOUSE]|Trinucleotide repeat-containing gene 6C protein OS=Mus musculus GN=Tnrc6c PE=1 SV=2 - [TNR6C_MOUSE]	B1ATC3;B7ZC94;Q3UHC0	ATSSGTTASEGSSDGSGNHNEGSTGR	3	N-Term(TMT6plex)		HCD	1				221.69	6.78e-23	6.78e-23	3065.42	2928.53	3770.86	2977.46	1895.17	2121.28	-0.17	0.514	0.58	0.029	880.72	3	0	62	150	3	880.723	2640.15	-1.14	32.59	6208	6208	MS2	16/216	20180116_Lumos_RSLC3_Stadlmann_Penninger_IMBA_mESC_TMT_PNGaseF_HILIC_15.raw
Trinucleotide repeat-containing gene 6C protein OS=Mus musculus GN=Tnrc6c PE=1 SV=1 - [B1ATC3_MOUSE]|Trinucleotide repeat-containing gene 6C protein (Fragment) OS=Mus musculus GN=Tnrc6c PE=1 SV=1 - [B7ZC94_MOUSE]|Trinucleotide repeat-containing gene 6C protein OS=Mus musculus GN=Tnrc6c PE=1 SV=2 - [TNR6C_MOUSE]	B1ATC3;B7ZC94;Q3UHC0	NNPVIQSSTTAPATPTTPTSSSTTHR	3	N-Term(TMT6plex); N1(HexNAc)	T14(HexNAc): 99.34	HCD	1				860.94	8.05e-87	8.05e-87	54831.3	63713.5	73523.9	66749.9	63664.1	52690.8	-0.24	0.2	0.03	0.892	772.39	4	0	10	52	4	772.391	3086.54	-0.69	72.63	18415	18415	MS2	43/546	20180116_Lumos_RSLC3_Stadlmann_Penninger_IMBA_mESC_TMT_PNGaseF_HILIC_13.raw
Trinucleotide repeat-containing gene 6C protein OS=Mus musculus GN=Tnrc6c PE=1 SV=1 - [B1ATC3_MOUSE]|Trinucleotide repeat-containing gene 6C protein (Fragment) OS=Mus musculus GN=Tnrc6c PE=1 SV=1 - [B7ZC94_MOUSE]|Trinucleotide repeat-containing gene 6C protein OS=Mus musculus GN=Tnrc6c PE=1 SV=2 - [TNR6C_MOUSE]	B1ATC3;B7ZC94;Q3UHC0	NNPVIQSSTTAPATPTTPTSSSTTHR	3	N-Term(TMT6plex); N1(HexNAc)	T16(HexNAc): 99.38	HCD	1				702.18	6.05e-71	6.05e-71	46243.7	50216.5	64639.7	65876	57578.6	52965.5	-0.44	0.0542	-0.2	0.15	1029.52	3	0	8	118	3	1029.52	3086.55	1.31	72.75	18456	18456	MS2	40/546	20180116_Lumos_RSLC3_Stadlmann_Penninger_IMBA_mESC_TMT_PNGaseF_HILIC_13.raw
Trinucleotide repeat-containing gene 6C protein OS=Mus musculus GN=Tnrc6c PE=1 SV=1 - [B1ATC3_MOUSE]|Trinucleotide repeat-containing gene 6C protein (Fragment) OS=Mus musculus GN=Tnrc6c PE=1 SV=1 - [B7ZC94_MOUSE]|Trinucleotide repeat-containing gene 6C protein OS=Mus musculus GN=Tnrc6c PE=1 SV=2 - [TNR6C_MOUSE]	B1ATC3;B7ZC94;Q3UHC0	NNPVIQSSTTAPATPTTPTSSSTTHR	3	N-Term(TMT6plex); N1(HexNAc); N2(HexNAc)	T10(HexNAc): 99.7; T16(HexNAc): 99.7	HCD	1				272.43	5.71e-28	5.71e-28	25619.9	25185.7	26363.8	27282.8	24681.1	24139.2	-0.08	0.155	0.06	0.109	1097.21	3	0	0	150	3	1097.21	3289.62	0.11	71.17	17532	17532	MS2	24/546	20180116_Lumos_RSLC3_Stadlmann_Penninger_IMBA_mESC_TMT_PNGaseF_HILIC_14.raw
Trinucleotide repeat-containing gene 6C protein OS=Mus musculus GN=Tnrc6c PE=1 SV=1 - [B1ATC3_MOUSE]|Trinucleotide repeat-containing gene 6C protein (Fragment) OS=Mus musculus GN=Tnrc6c PE=1 SV=1 - [B7ZC94_MOUSE]|Trinucleotide repeat-containing gene 6C protein OS=Mus musculus GN=Tnrc6c PE=1 SV=2 - [TNR6C_MOUSE]	B1ATC3;B7ZC94;Q3UHC0	NNPVIQSSTTAPATPTTPTSSSTTHR	3	N-Term(TMT6plex); N1(HexNAc); N2(HexNAc)	T14(HexNAc): 99.31; T16(HexNAc): 98.96	HCD	1				230.6	8.71e-24	8.71e-24	24517.6	23903.9	30272.4	32779.2	30132.8	29312.5	-0.38	0.0926	-0.3	0.0111	1097.21	3	0	100	150	3	1097.21	3289.62	-0.45	70.97	17475	17475	MS2	19/540	20180116_Lumos_RSLC3_Stadlmann_Penninger_IMBA_mESC_TMT_PNGaseF_HILIC_14.raw
Trinucleotide repeat-containing gene 6C protein OS=Mus musculus GN=Tnrc6c PE=1 SV=1 - [B1ATC3_MOUSE]|Trinucleotide repeat-containing gene 6C protein (Fragment) OS=Mus musculus GN=Tnrc6c PE=1 SV=1 - [B7ZC94_MOUSE]|Trinucleotide repeat-containing gene 6C protein OS=Mus musculus GN=Tnrc6c PE=1 SV=2 - [TNR6C_MOUSE]	B1ATC3;B7ZC94;Q3UHC0	NNPVIQSSTTAPATPTTPTSSSTTHR	3	N-Term(TMT6plex); N1(HexNAc); N2(HexNAc)	S8(HexNAc): 33.29; T9(HexNAc): 33.29; T10(HexNAc): 33.29; T14(HexNAc): 99.63	HCD	1				200.01	9.98e-21	9.98e-21	26738.7	27787.4	31104.4	33648.9	29944.3	26130.7	-0.25	0.117	-0.04	0.755	823.16	4	0	28	112	4	823.164	3289.63	3.35	71.17	17531	17531	MS2	19/555	20180116_Lumos_RSLC3_Stadlmann_Penninger_IMBA_mESC_TMT_PNGaseF_HILIC_14.raw
Host cell factor 1 OS=Mus musculus GN=Hcfc1 PE=1 SV=1 - [B1AUX2_MOUSE]|Host cell factor 1 OS=Mus musculus GN=Hcfc1 PE=1 SV=2 - [HCFC1_MOUSE]	B1AUX2;Q61191	QPETYHTYTTNTPTTTR	2	N-Term(TMT6plex); N11(HexNAc)	T14(HexNAc): 99.8	HCD	1	406.159	id=HexNAc2_NO-Glycan	0.55	867.27	1.87e-87	1.87e-87	209116	204848	229409	234734	211170	208431	-0.17	0.0204	-0.02	0.399	815.4	3	0	1	41	3	815.398	2444.18	0.29	59.9	14695	14695	MS2	51/372	20180116_Lumos_RSLC3_Stadlmann_Penninger_IMBA_mESC_TMT_PNGaseF_HILIC_12.raw
Host cell factor 1 OS=Mus musculus GN=Hcfc1 PE=1 SV=1 - [B1AUX2_MOUSE]|Host cell factor 1 OS=Mus musculus GN=Hcfc1 PE=1 SV=2 - [HCFC1_MOUSE]	B1AUX2;Q61191	QPETYHTYTTNTPTTTR	2	N-Term(TMT6plex); N11(HexNAc)	T12(HexNAc): 49.9; T14(HexNAc): 49.9	HCD	1	406.159	id=HexNAc2_NO-Glycan	0.53	414.68	3.41e-42	3.41e-42	174078	167904	225170	234732	173947	171239	-0.43	0.0152	-0.01	0.699	815.39	3	0	48	127	3	815.396	2444.17	-1.43	60.41	14845	14845	MS2	32/372	20180116_Lumos_RSLC3_Stadlmann_Penninger_IMBA_mESC_TMT_PNGaseF_HILIC_12.raw
Protein Zfp462 OS=Mus musculus GN=Zfp462 PE=1 SV=1 - [B1AWL2_MOUSE]	B1AWL2	QCHTGTSDWDTVNSQSESLSSSLNEGMVSYESSSINGR	1	N-Term(TMT6plex); C2(Carbamidomethyl)		HCD	1				627.75	1.68e-63	1.68e-63	27757.1	28025.1	28656.5	30677.6	28580.5	27272.4	-0.09	0.325	0	0.966	1092.24	4	0	20	150	4	1092.24	4365.92	-1.74	138.77	39037	39037	MS2	36/423	20180116_Lumos_RSLC3_Stadlmann_Penninger_IMBA_mESC_TMT_PNGaseF_HILIC_12.raw
Protein Zfp462 OS=Mus musculus GN=Zfp462 PE=1 SV=1 - [B1AWL2_MOUSE]	B1AWL2	QQEGPNVSEAQNDNEPSPTSNSTYLSMNAASR	1	N-Term(TMT6plex); M27(Oxidation)	M27(Oxidation): 100	HCD	1				625.73	2.67e-63	2.67e-63	22597.1	24681.5	24928.3	27796.2	26172	18471.6	-0.16	0.276	0.08	0.791	1223.56	3	0	71	150	3	1223.56	3668.66	1.97	97.65	25309	25309	MS2	45/474	20180116_Lumos_RSLC3_Stadlmann_Penninger_IMBA_mESC_TMT_PNGaseF_HILIC_14.raw
Protein Zfp462 OS=Mus musculus GN=Zfp462 PE=1 SV=1 - [B1AWL2_MOUSE]	B1AWL2	QQEGPNVSEAQNDNEPSPTSNSTYLSMNAASR	1	N-Term(TMT6plex); M27(Oxidation)	M27(Oxidation): 100	HCD	1				279.1	1.23e-28	1.23e-28	24751.9	23653.4	28258.5	28393.4	25735.2	24720.7	-0.23	0.0804	-0.06	0.305	1223.55	3	0	66	150	3	1223.55	3668.65	-3.02	80.04	20131	20131	MS2	24/546	20180116_Lumos_RSLC3_Stadlmann_Penninger_IMBA_mESC_TMT_PNGaseF_HILIC_14.raw
Ubiquitin carboxyl-terminal hydrolase 24 OS=Mus musculus GN=Usp24 PE=1 SV=1 - [UBP24_MOUSE]|Ubiquitin carboxyl-terminal hydrolase OS=Mus musculus GN=Usp24 PE=1 SV=1 - [E9PV45_MOUSE]	B1AY13;E9PV45	NDINEAVALLTNERPGLDYGGYEPMDSGGPSPGPGGGPRGDSGSDGSGPSR	2	N-Term(TMT6plex)		HCD	1				688.09	1.55e-69	1.55e-69	14937.8	14274	14637.6	19608.8	14630.4	14458	-0.23	0.494	0.01	0.884	1043.89	5	1	38	150	5	1043.89	5215.42	1.42	156.57	44170	44170	MS2	40/529	20180116_Lumos_RSLC3_Stadlmann_Penninger_IMBA_mESC_TMT_PNGaseF_HILIC_12.raw
Ubiquitin carboxyl-terminal hydrolase 24 OS=Mus musculus GN=Usp24 PE=1 SV=1 - [UBP24_MOUSE]|Ubiquitin carboxyl-terminal hydrolase OS=Mus musculus GN=Usp24 PE=1 SV=1 - [E9PV45_MOUSE]	B1AY13;E9PV45	NDINEAVALLTNERPGLDYGGYEPMDSGGPSPGPGGGPRGDSGSDGSGPSR	2	N-Term(TMT6plex); N12(Deamidated)	N12(Deamidated): 100	HCD	1				481.1	7.76e-49	7.76e-49	13929	14424.1	15299.7	18460.2	14255.8	12357.7	-0.25	0.331	0.09	0.523	1044.08	5	1	79	150	5	1044.08	5216.39	-0.25	156.59	44177	44177	MS2	31/529	20180116_Lumos_RSLC3_Stadlmann_Penninger_IMBA_mESC_TMT_PNGaseF_HILIC_12.raw
Ubiquitin carboxyl-terminal hydrolase 24 OS=Mus musculus GN=Usp24 PE=1 SV=1 - [UBP24_MOUSE]|Ubiquitin carboxyl-terminal hydrolase OS=Mus musculus GN=Usp24 PE=1 SV=1 - [E9PV45_MOUSE]	B1AY13;E9PV45	NDINEAVALLTNERPGLDYGGYEPMDSGGPSPGPGGGPRGDSGSDGSGPSR	2	N-Term(TMT6plex); N4(Deamidated); N12(Deamidated); M25(Oxidation)	N4(Deamidated): 100; N12(Deamidated): 100; M25(Oxidation): 100	HCD	1				331.15	7.68e-34	7.68e-34	23403	22423.3	27171.9	28860	22832.8	23756.2	-0.29	0.054	-0.02	0.628	1047.48	5	1	0	150	5	1047.48	5233.39	3.92	151.42	42704	42704	MS2	31/766	20180116_Lumos_RSLC3_Stadlmann_Penninger_IMBA_mESC_TMT_PNGaseF_HILIC_12.raw
Ubiquitin carboxyl-terminal hydrolase 24 OS=Mus musculus GN=Usp24 PE=1 SV=1 - [UBP24_MOUSE]|Ubiquitin carboxyl-terminal hydrolase OS=Mus musculus GN=Usp24 PE=1 SV=1 - [E9PV45_MOUSE]	B1AY13;E9PV45	TSGSGTPSGSSADSSTSSSSSSSGAFSSSYAMEQEK	2	N-Term(TMT6plex); K36(TMT6plex)		HCD	1				739.6	1.1e-74	1.1e-74	27506.8	24843.5	27795.2	28316.9	24359	24621.4	-0.1	0.386	0.1	0.424	1290.25	3	0	10	150	3	1290.25	3868.73	1.93	101.42	26122	26122	MS2	43/304	20180116_Lumos_RSLC3_Stadlmann_Penninger_IMBA_mESC_TMT_PNGaseF_HILIC_15.raw
Ubiquitin carboxyl-terminal hydrolase 24 OS=Mus musculus GN=Usp24 PE=1 SV=1 - [UBP24_MOUSE]|Ubiquitin carboxyl-terminal hydrolase OS=Mus musculus GN=Usp24 PE=1 SV=1 - [E9PV45_MOUSE]	B1AY13;E9PV45	TSGSGTPSGSSADSSTSSSSSSSGAFSSSYAMEQEK	2	N-Term(TMT6plex); K36(TMT6plex)		HCD	1				457.7	1.7e-46	1.7e-46	29484.3	27057.4	33070.3	34450.4	27502.5	29078.6	-0.26	0.0848	0	0.991	967.93	4	0	48	150	4	967.933	3868.71	-2.29	101.46	26135	26135	MS2	28/304	20180116_Lumos_RSLC3_Stadlmann_Penninger_IMBA_mESC_TMT_PNGaseF_HILIC_15.raw
Ubiquitin carboxyl-terminal hydrolase 24 OS=Mus musculus GN=Usp24 PE=1 SV=1 - [UBP24_MOUSE]|Ubiquitin carboxyl-terminal hydrolase OS=Mus musculus GN=Usp24 PE=1 SV=1 - [E9PV45_MOUSE]	B1AY13;E9PV45	TSGSGTPSGSSADSSTSSSSSSSGAFSSSYAMEQEK	2	N-Term(TMT6plex); M32(Oxidation); K36(TMT6plex)	M32(Oxidation): 100	HCD	1				421.89	6.47e-43	6.47e-43	10482.8	11762.7	11627.7	13970.6	11985.2	11352.9	-0.2	0.366	-0.07	0.548	1295.59	3	0	58	150	3	1295.59	3884.74	7.5	91.59	23516	23516	MS2	31/398	20180116_Lumos_RSLC3_Stadlmann_Penninger_IMBA_mESC_TMT_PNGaseF_HILIC_14.raw
Ubiquitin carboxyl-terminal hydrolase 24 OS=Mus musculus GN=Usp24 PE=1 SV=1 - [UBP24_MOUSE]|Ubiquitin carboxyl-terminal hydrolase OS=Mus musculus GN=Usp24 PE=1 SV=1 - [E9PV45_MOUSE]	B1AY13;E9PV45	TSGSGTPSGSSADSSTSSSSSSSGAFSSSYAMEQEK	2	N-Term(TMT6plex); K36(TMT6plex)		HCD	1				402.77	5.28e-41	5.28e-41	17614.6	20375.1	21313.4	21045.8	19154.2	16790.6	-0.16	0.357	0.08	0.631	1290.25	3	0	47	150	3	1290.25	3868.73	2.4	100.89	27051	27051	MS2	29/232	20180116_Lumos_RSLC3_Stadlmann_Penninger_IMBA_mESC_TMT_PNGaseF_HILIC_13.raw
Transmembrane protein 245 OS=Mus musculus GN=Tmem245 PE=1 SV=1 - [TM245_MOUSE]|Transmembrane protein 245 (Fragment) OS=Mus musculus GN=Tmem245 PE=1 SV=1 - [B1AZA8_MOUSE]|Transmembrane protein 245 OS=Mus musculus GN=Tmem245 PE=1 SV=1 - [D3YWD3_MOUSE]	B1AZA5;B1AZA8;D3YWD3	ILGDKVNNTAVIEK	3	N-Term(TMT6plex); K5(TMT6plex); N7(HexNAc); K14(TMT6plex)	N8(HexNAc): 49.97; T9(HexNAc): 49.97	HCD	1	1702.58	id=HexNAc2.Hex8_N-Glycan	0.77	651.74	6.7e-66	6.7e-66	99520.1	93673.8	11279.2	11165.4	5749.07	5386.31	3.11	0.0217	4.12	0.02	802.15	3	1	6	150	3	802.148	2404.43	1.71	104.43	27024	27024	MS2	36/294	20180116_Lumos_RSLC3_Stadlmann_Penninger_IMBA_mESC_TMT_PNGaseF_HILIC_15.raw
Transmembrane protein 245 OS=Mus musculus GN=Tmem245 PE=1 SV=1 - [TM245_MOUSE]|Transmembrane protein 245 (Fragment) OS=Mus musculus GN=Tmem245 PE=1 SV=1 - [B1AZA8_MOUSE]|Transmembrane protein 245 OS=Mus musculus GN=Tmem245 PE=1 SV=1 - [D3YWD3_MOUSE]	B1AZA5;B1AZA8;D3YWD3	ILGDKVNNTAVIEK	3	N-Term(TMT6plex); K5(TMT6plex); N7(HexNAc); K14(TMT6plex)	N7(HexNAc): 99.76	HCD	1	1864.63	id=HexNAc2.Hex9_N-Glycan	0.95	611.38	7.28e-62	7.28e-62	127578	126947	19401.5	19241.4	11477.3	12500.7	2.72	0.000937	3.41	0.000131	601.86	4	1	7	150	4	601.862	2404.43	0.38	104.27	26974	26974	MS2	35/294	20180116_Lumos_RSLC3_Stadlmann_Penninger_IMBA_mESC_TMT_PNGaseF_HILIC_15.raw
Transmembrane protein 245 OS=Mus musculus GN=Tmem245 PE=1 SV=1 - [TM245_MOUSE]|Transmembrane protein 245 (Fragment) OS=Mus musculus GN=Tmem245 PE=1 SV=1 - [B1AZA8_MOUSE]|Transmembrane protein 245 OS=Mus musculus GN=Tmem245 PE=1 SV=1 - [D3YWD3_MOUSE]	B1AZA5;B1AZA8;D3YWD3	ILGDKVNNTAVIEK	3	N-Term(TMT6plex); K5(TMT6plex); N7(HexNAc); K14(TMT6plex)	N8(HexNAc): 99.71	HCD	1	1864.63	id=HexNAc2.Hex9_N-Glycan	0.91	514.81	3.31e-52	3.31e-52	106767	96091	6400.73	8713.12	4628.31	4636.19	3.75	0.0289	4.45	0.0351	802.15	3	1	5	150	3	802.147	2404.43	-0.61	104.23	26960	26960	MS2	31/294	20180116_Lumos_RSLC3_Stadlmann_Penninger_IMBA_mESC_TMT_PNGaseF_HILIC_15.raw
Tnik protein OS=Mus musculus GN=Tnik PE=1 SV=1 - [B2RQ80_MOUSE]|TRAF2 and NCK interacting kinase OS=Mus musculus GN=Tnik PE=1 SV=1 - [B9EKN8_MOUSE]|Traf2 and NCK-interacting protein kinase OS=Mus musculus GN=Tnik PE=1 SV=1 - [E0CXD6_MOUSE]|Traf2 and NCK-interacting protein kinase OS=Mus musculus GN=Tnik PE=1 SV=1 - [E0CY98_MOUSE]|Traf2 and NCK-interacting protein kinase OS=Mus musculus GN=Tnik PE…	B2RQ80;B9EKN8;E0CXD6;E0CY98;E0CZD7;E0CZF8;E9PUL9;P83510	TSSGSSSSSSTPSSQPSSQGGSQPGSQAGSSER	8	N-Term(TMT6plex)		HCD	1				481.1	7.77e-49	7.77e-49	3836.66	4404.31	4772.09	3668.37	2892.94	3005.71	-0.03	0.891	0.48	0.14	1096.49	3	0	0	150	3	1096.49	3287.47	-0.81	44.21	9456	9456	MS2	30/261	20180116_Lumos_RSLC3_Stadlmann_Penninger_IMBA_mESC_TMT_PNGaseF_HILIC_16.raw
PHD finger protein 3 OS=Mus musculus GN=Phf3 PE=1 SV=1 - [B2RQG2_MOUSE]	B2RQG2	DAGGKPDQESEEVKFPCEGDQTAEEPESSDVSSDSACANK	1	N-Term(TMT6plex); K5(TMT6plex); K14(TMT6plex); C17(Carbamidomethyl); C37(Carbamidomethyl); K40(TMT6plex)		HCD	1				173.23	4.75e-18	4.75e-18	67206.3	68682.6	83237.2	89637.1	74300.4	67371.1	-0.35	0.0952	-0.06	0.555	1041.5	5	1	82	150	5	1041.5	5203.46	6.45	92.92	24599	24599	MS2	17/425	20180116_Lumos_RSLC3_Stadlmann_Penninger_IMBA_mESC_TMT_PNGaseF_HILIC_13.raw
PHD finger protein 3 OS=Mus musculus GN=Phf3 PE=1 SV=1 - [B2RQG2_MOUSE]	B2RQG2	SSCVEQNDDSEAAPNSSSVENLNSSQAEQANPSQEDVLTQNIETVHPFRR	1	N-Term(TMT6plex); C3(Carbamidomethyl)		HCD	1				954.67	3.41e-96	3.41e-96	15847.1	14520.7	15704.4	17454	15938	13586.3	-0.13	0.339	0.04	0.791	1149.74	5	1		150	5	1149.74	5744.66	1.98	122.5	32340	32340	MS2	55/551	20180116_Lumos_RSLC3_Stadlmann_Penninger_IMBA_mESC_TMT_PNGaseF_HILIC_15.raw
RNA polymerase I-specific transcription initiation factor RRN3 OS=Mus musculus GN=Rrn3 PE=1 SV=1 - [RRN3_MOUSE]	B2RS91	AAQTCGGTDTTEGLFNMDEDEDTDPEKKADQEQPNQMAHPTAER	1	N-Term(TMT6plex); C5(Carbamidomethyl); N16(Deamidated); K27(TMT6plex); K28(TMT6plex)	N16(Deamidated): 100	HCD	1				414.77	3.34e-42	3.34e-42	158505	147396	164764	187151	147439	155661	-0.2	0.251	0.01	0.86	928.77	6	2	38	60	6	928.766	5567.56	4.31	109.4	30127	30127	MS2	31/479	20180116_Lumos_RSLC3_Stadlmann_Penninger_IMBA_mESC_TMT_PNGaseF_HILIC_12.raw
UDP-glucuronosyltransferase OS=Mus musculus GN=Ugt1a5 PE=1 SV=1 - [B2RT14_MOUSE]	B2RT14	NMSTVLLK	1	N-Term(TMT6plex); N1(Deamidated); M2(Oxidation); T4(HexNAc); K8(TMT6plex) ambigous: N-Term(TMT6plex); N1(Deamidated); M2(Oxidation); S3(HexNAc); K8(TMT6plex)	N1(Deamidated): 100; M2(Oxidation): 100; S3(HexNAc): 50; T4(HexNAc): 50	HCD	1	1216.42	id=HexNAc2.Hex5_N-Glycan	0.49	196.44	2.27e-20	2.27e-20	66262.9	68924.6	75396.8	76805.2	50733.9	50900.8	-0.17	0.0534	0.41	0.0496	528.64	3	0	34	111	3	528.639	1583.9	3.33	87.39	22319	22319	MS2	16/150	20180116_Lumos_RSLC3_Stadlmann_Penninger_IMBA_mESC_TMT_PNGaseF_HILIC_14.raw
UDP-glucuronosyltransferase OS=Mus musculus GN=Ugt1a5 PE=1 SV=1 - [B2RT14_MOUSE]	B2RT14	NMSTVLLK	1	N-Term(TMT6plex); N1(Deamidated); M2(Oxidation); T4(HexNAc); K8(TMT6plex) ambigous: N-Term(TMT6plex); N1(Deamidated); M2(Oxidation); S3(HexNAc); K8(TMT6plex)	N1(Deamidated): 100; M2(Oxidation): 100; S3(HexNAc): 50; T4(HexNAc): 50	HCD	1	1378.48	id=HexNAc2.Hex6_N-Glycan	0.5	219.88	1.03e-22	1.03e-22	244786	255200	220876	239463	46353	62777.9	0.12	0.237	2.2	0.00517	528.64	3	0	2	35	3	528.638	1583.9	2.35	86.52	21748	21748	MS2	17/150	20180116_Lumos_RSLC3_Stadlmann_Penninger_IMBA_mESC_TMT_PNGaseF_HILIC_15.raw
UDP-glucuronosyltransferase OS=Mus musculus GN=Ugt1a5 PE=1 SV=1 - [B2RT14_MOUSE]	B2RT14	NMSTVLLK	1	N-Term(TMT6plex); N1(Deamidated); M2(Oxidation); T4(HexNAc); K8(TMT6plex) ambigous: N-Term(TMT6plex); N1(Deamidated); M2(Oxidation); S3(HexNAc); K8(TMT6plex)	N1(Deamidated): 100; M2(Oxidation): 100; S3(HexNAc): 50; T4(HexNAc): 50	HCD	1	1702.58	id=HexNAc2.Hex8_N-Glycan	0.53	232.6	5.49e-24	5.49e-24	77878	77134	70900.2	74387.1	13413.1	23132	0.09	0.207	2.08	0.0509	528.64	3	0	1	99	3	528.637	1583.9	-0.19	85.5	21580	21580	MS2	17/150	20180116_Lumos_RSLC3_Stadlmann_Penninger_IMBA_mESC_TMT_PNGaseF_HILIC_16.raw
UDP-glucuronosyltransferase OS=Mus musculus GN=Ugt1a5 PE=1 SV=1 - [B2RT14_MOUSE]	B2RT14	NMSTVLLK	1	N-Term(TMT6plex); N1(Deamidated); M2(Oxidation); T4(HexNAc); K8(TMT6plex) ambigous: N-Term(TMT6plex); N1(Deamidated); M2(Oxidation); S3(HexNAc); K8(TMT6plex)	N1(Deamidated): 100; M2(Oxidation): 100; S3(HexNAc): 50; T4(HexNAc): 50	HCD	1	1864.63	id=HexNAc2.Hex9_N-Glycan	0.64	227.87	1.63e-23	1.63e-23	61521.8	63185.8	58140.9	57645	5034	7183.93	0.11	0.0953	3.35	0.000841	528.64	3	0	0	150	3	528.638	1583.9	1.14	84.54	21243	21243	MS2	17/150	20180116_Lumos_RSLC3_Stadlmann_Penninger_IMBA_mESC_TMT_PNGaseF_HILIC_17.raw
Histone acetyltransferase p300 OS=Mus musculus GN=Ep300 PE=1 SV=2 - [EP300_MOUSE]	B2RWS6	QTPTPPTHLPPQVQPSLPAAPSADQSQQQPR	1	N-Term(TMT6plex)		HCD	1				588.91	1.28e-59	1.28e-59	51882.1	48019.6	64993.7	67592	57829.4	46789.4	-0.41	0.0277	-0.07	0.745	882.97	4	0	42	109	4	882.967	3528.85	1.65	108.61	29439	29439	MS2	34/342	20180116_Lumos_RSLC3_Stadlmann_Penninger_IMBA_mESC_TMT_PNGaseF_HILIC_13.raw
Histone acetyltransferase p300 OS=Mus musculus GN=Ep300 PE=1 SV=2 - [EP300_MOUSE]	B2RWS6	TGVAGQQQGLPSPTPATPTTPTGQQPATPQTPQPQPTSQPQPTPPNNMTPYLPR	1	N-Term(TMT6plex); N46(Deamidated); M48(Oxidation) ambigous: N-Term(TMT6plex); N47(Deamidated); M48(Oxidation)	N46(Deamidated): 50; N47(Deamidated): 50; M48(Oxidation): 100	HCD	1				278.86	1.3e-28	1.3e-28	4443.66	3923.66	4282.48	4899.34	5126.06	4068.46	-0.13	0.422	-0.14	0.578	1457.99	4	0	0	150	4	1457.99	5828.92	3.1	124.32	32760	32760	MS2	25/595	20180116_Lumos_RSLC3_Stadlmann_Penninger_IMBA_mESC_TMT_PNGaseF_HILIC_16.raw
Histone acetyltransferase p300 OS=Mus musculus GN=Ep300 PE=1 SV=2 - [EP300_MOUSE]	B2RWS6	TGVAGQQQGLPSPTPATPTTPTGQQPATPQTPQPQPTSQPQPTPPNNMTPYLPR	1	N-Term(TMT6plex); N46(Deamidated) ambigous: N-Term(TMT6plex); N47(Deamidated)	N46(Deamidated): 50; N47(Deamidated): 50	HCD	1				251.46	7.15e-26	7.15e-26	3599.32	3150.67	3925.05	3020.56	2914.68	2554.14	-0.04	0.87	0.3	0.162	1453.99	4	0	0	150	4	1453.99	5812.94	6.1	134.15	35439	35439	MS2	21/448	20180116_Lumos_RSLC3_Stadlmann_Penninger_IMBA_mESC_TMT_PNGaseF_HILIC_16.raw
Histone acetyltransferase p300 OS=Mus musculus GN=Ep300 PE=1 SV=2 - [EP300_MOUSE]	B2RWS6	TGVAGQQQGLPSPTPATPTTPTGQQPATPQTPQPQPTSQPQPTPPNNMTPYLPR	1	N-Term(TMT6plex); S38(HexNAc); N46(Deamidated)	T19(HexNAc): 24.88; T20(HexNAc): 24.88; T22(HexNAc): 24.88; T28(HexNAc): 24.88; N46(Deamidated): 99.08	HCD	1				246.01	2.5e-25	2.5e-25	7303.25	7246.18	7473.79	7429.64	5104.17	5772.62	-0.03	0.0441	0.42	0.112	1204.01	5	0	53	150	5	1204.01	6016	2.33	132.77	34351	34351	MS2	22/475	20180116_Lumos_RSLC3_Stadlmann_Penninger_IMBA_mESC_TMT_PNGaseF_HILIC_17.raw
Histone acetyltransferase p300 OS=Mus musculus GN=Ep300 PE=1 SV=2 - [EP300_MOUSE]	B2RWS6	TGVAGQQQGLPSPTPATPTTPTGQQPATPQTPQPQPTSQPQPTPPNNMTPYLPR	1	N-Term(TMT6plex); N46(Deamidated); N47(Deamidated)	N46(Deamidated): 100; N47(Deamidated): 100	HCD	1				245.14	3.06e-25	3.06e-25	5560.83	5321.9	5350.91	6002.08	4218.39	4154.91	-0.06	0.6	0.38	0.0466	969.83	6	0	12	150	6	969.829	5813.94	7.62	134.09	35422	35422	MS2	16/580	20180116_Lumos_RSLC3_Stadlmann_Penninger_IMBA_mESC_TMT_PNGaseF_HILIC_16.raw
Histone acetyltransferase p300 OS=Mus musculus GN=Ep300 PE=1 SV=2 - [EP300_MOUSE]	B2RWS6	TGVAGQQQGLPSPTPATPTTPTGQQPATPQTPQPQPTSQPQPTPPNNMTPYLPR	1	N-Term(TMT6plex); S12(HexNAc); N46(Deamidated); N47(Deamidated)	T43(HexNAc): 94.76; N46(Deamidated): 100; N47(Deamidated): 100	HCD	1				240.12	9.73e-25	9.73e-25	7569.5	8316.01	7400.99	6485.15	6183.66	6309.14	0.19	0.238	0.35	0.13	1204.21	5	0	51	150	5	1204.21	6017.01	6.36	132.71	34333	34333	MS2	20/823	20180116_Lumos_RSLC3_Stadlmann_Penninger_IMBA_mESC_TMT_PNGaseF_HILIC_17.raw
Histone acetyltransferase p300 OS=Mus musculus GN=Ep300 PE=1 SV=2 - [EP300_MOUSE]	B2RWS6	TGVAGQQQGLPSPTPATPTTPTGQQPATPQTPQPQPTSQPQPTPPNNMTPYLPR	1	N-Term(TMT6plex); N46(Deamidated); N47(Deamidated); M48(Oxidation)	N46(Deamidated): 100; N47(Deamidated): 100; M48(Oxidation): 100	HCD	1				223.8	4.17e-23	4.17e-23	3154.83	2832.6	4003.29	3816.61	4012.62	2475.43	-0.39	0.0594	-0.12	0.8	1458.24	4	0	0	150	4	1458.24	5829.92	5.93	125.78	33169	33169	MS2	20/364	20180116_Lumos_RSLC3_Stadlmann_Penninger_IMBA_mESC_TMT_PNGaseF_HILIC_16.raw
Histone acetyltransferase p300 OS=Mus musculus GN=Ep300 PE=1 SV=2 - [EP300_MOUSE]	B2RWS6	TGVAGQQQGLPSPTPATPTTPTGQQPATPQTPQPQPTSQPQPTPPNNMTPYLPR	1	N-Term(TMT6plex); N46(Deamidated); N47(Deamidated); M48(Oxidation)	N46(Deamidated): 100; N47(Deamidated): 100; M48(Oxidation): 100	HCD	1				183.36	4.61e-19	4.61e-19	8884.41	9112.12	8757.23	9194.12	8919.69	8908.74	0	0.938	0.01	0.595	1166.78	5	0	59	150	5	1166.78	5829.88	-0.64	128.28	33870	33870	MS2	15/919	20180116_Lumos_RSLC3_Stadlmann_Penninger_IMBA_mESC_TMT_PNGaseF_HILIC_16.raw
Histone acetyltransferase p300 OS=Mus musculus GN=Ep300 PE=1 SV=2 - [EP300_MOUSE]	B2RWS6	TGVAGQQQGLPSPTPATPTTPTGQQPATPQTPQPQPTSQPQPTPPNNMTPYLPR	1	N-Term(TMT6plex); N46(Deamidated); N47(Deamidated); M48(Oxidation)	N46(Deamidated): 100; N47(Deamidated): 100; M48(Oxidation): 100	HCD	1				178.67	1.36e-18	1.36e-18	8113.38	7176.16	7813.84	8347	6672.84	6179.29	-0.08	0.522	0.25	0.187	1166.79	5	0	78	150	5	1166.79	5829.92	6.48	133.97	35387	35387	MS2	15/694	20180116_Lumos_RSLC3_Stadlmann_Penninger_IMBA_mESC_TMT_PNGaseF_HILIC_16.raw
Histone acetyltransferase p300 OS=Mus musculus GN=Ep300 PE=1 SV=2 - [EP300_MOUSE]	B2RWS6	TGVAGQQQGLPSPTPATPTTPTGQQPATPQTPQPQPTSQPQPTPPNNMTPYLPR	1	N-Term(TMT6plex); N46(Deamidated); N47(Deamidated); M48(Oxidation)	N46(Deamidated): 100; N47(Deamidated): 100; M48(Oxidation): 100	HCD	1				178.05	1.57e-18	1.57e-18	12012.6	11290.2	13069.3	11409	10935.9	10890.3	-0.07	0.608	0.09	0.289	1166.79	5	0	12	150	5	1166.79	5829.92	5.75	126.01	33232	33232	MS2	20/595	20180116_Lumos_RSLC3_Stadlmann_Penninger_IMBA_mESC_TMT_PNGaseF_HILIC_16.raw
Histone acetyltransferase p300 OS=Mus musculus GN=Ep300 PE=1 SV=2 - [EP300_MOUSE]	B2RWS6	TGVAGQQQGLPSPTPATPTTPTGQQPATPQTPQPQPTSQPQPTPPNNMTPYLPR	1	N-Term(TMT6plex); N46(Deamidated); N47(Deamidated)	N46(Deamidated): 100; N47(Deamidated): 100	HCD	1				174.18	3.82e-18	3.82e-18	3927.02	4313	3941.71	5452.44	4111.87	3896.77	-0.19	0.582	0.04	0.665	969.83	6	0	30	150	6	969.828	5813.93	6.68	135.47	35807	35807	MS2	14/496	20180116_Lumos_RSLC3_Stadlmann_Penninger_IMBA_mESC_TMT_PNGaseF_HILIC_16.raw
Histone acetyltransferase p300 OS=Mus musculus GN=Ep300 PE=1 SV=2 - [EP300_MOUSE]|Histone acetyltransferase p300 (Fragment) OS=Mus musculus GN=Ep300 PE=1 SV=1 - [A0A087WPR8_MOUSE]	B2RWS6;A0A087WPR8	NQQSQPSGQSPQGMR	2	N-Term(TMT6plex); M14(Oxidation)	M14(Oxidation): 100	HCD	1				240.88	8.16e-25	8.16e-25	5792.4	6961.85	8803.18	7682.45	5686.66	7100.26	-0.37	0.148	0	0.987	625.64	3	0	10	150	3	625.637	1874.9	-1.22	22.45	4459	4459	MS2	15/219	20180116_Lumos_RSLC3_Stadlmann_Penninger_IMBA_mESC_TMT_PNGaseF_HILIC_13.raw
Terminal uridylyltransferase 4 OS=Mus musculus GN=Zcchc11 PE=1 SV=2 - [TUT4_MOUSE]|Terminal uridylyltransferase 4 OS=Mus musculus GN=Zcchc11 PE=1 SV=1 - [A2A8R7_MOUSE]	B2RX14;A2A8R7	QSSECSDSPSYSPQPQPFPQNSPQPSALPPPPSQPGSQPK	2	N-Term(TMT6plex); C5(Carbamidomethyl); N21(Deamidated); K40(TMT6plex)	N21(Deamidated): 100	HCD	1				625.71	2.69e-63	2.69e-63	21690.2	22679.6	25711.7	25545.9	19710.7	19449.6	-0.21	0.0836	0.18	0.101	1176.82	4	0	7	150	4	1176.82	4704.26	0.5	125.06	32966	32966	MS2	37/366	20180116_Lumos_RSLC3_Stadlmann_Penninger_IMBA_mESC_TMT_PNGaseF_HILIC_16.raw
Terminal uridylyltransferase 4 OS=Mus musculus GN=Zcchc11 PE=1 SV=2 - [TUT4_MOUSE]|Terminal uridylyltransferase 4 OS=Mus musculus GN=Zcchc11 PE=1 SV=1 - [A2A8R7_MOUSE]	B2RX14;A2A8R7	QSSECSDSPSYSPQPQPFPQNSPQPSALPPPPSQPGSQPK	2	N-Term(TMT6plex); C5(Carbamidomethyl); N21(Deamidated); K40(TMT6plex)	N21(Deamidated): 100	HCD	1				550.79	8.34e-56	8.34e-56	19111.6	20115.5	21399.6	21423.8	18438	18755.8	-0.13	0.173	0.08	0.271	1176.82	4	0	5	150	4	1176.82	4704.25	-1.27	124.88	32917	32917	MS2	33/399	20180116_Lumos_RSLC3_Stadlmann_Penninger_IMBA_mESC_TMT_PNGaseF_HILIC_16.raw
Terminal uridylyltransferase 4 OS=Mus musculus GN=Zcchc11 PE=1 SV=2 - [TUT4_MOUSE]|Terminal uridylyltransferase 4 OS=Mus musculus GN=Zcchc11 PE=1 SV=1 - [A2A8R7_MOUSE]	B2RX14;A2A8R7	QSSECSDSPSYSPQPQPFPQNSPQPSALPPPPSQPGSQPK	2	N-Term(TMT6plex); C5(Carbamidomethyl); N21(Deamidated); K40(TMT6plex)	N21(Deamidated): 100	HCD	1				447.04	1.98e-45	1.98e-45	19383.7	24723.8	21436.4	24953.6	20334.9	19500.5	-0.07	0.76	0.15	0.569	1176.82	4	0	11	150	4	1176.82	4704.27	3.71	122.32	32194	32194	MS2	31/336	20180116_Lumos_RSLC3_Stadlmann_Penninger_IMBA_mESC_TMT_PNGaseF_HILIC_16.raw
Terminal uridylyltransferase 4 OS=Mus musculus GN=Zcchc11 PE=1 SV=2 - [TUT4_MOUSE]|Terminal uridylyltransferase 4 OS=Mus musculus GN=Zcchc11 PE=1 SV=1 - [A2A8R7_MOUSE]	B2RX14;A2A8R7	TRQSSECSDSPSYSPQPQPFPQNSPQPSALPPPPSQPGSQPK	2	N-Term(TMT6plex); C7(Carbamidomethyl); N23(Deamidated); K42(TMT6plex)	N23(Deamidated): 100	HCD	1				430.24	9.46e-44	9.46e-44	17754.4	16823.3	17893.7	18624.7	16237.8	15522.2	-0.08	0.25	0.12	0.147	993.09	5	1	34	150	5	993.094	4961.44	7.03	107.99	28053	28053	MS2	21/411	20180116_Lumos_RSLC3_Stadlmann_Penninger_IMBA_mESC_TMT_PNGaseF_HILIC_16.raw
Plexin-B2 OS=Mus musculus GN=Plxnb2 PE=1 SV=1 - [PLXB2_MOUSE]	B2RXS4	AMSNISVR	1	N-Term(TMT6plex); S3(HexNAc)	N4(HexNAc): 99.85	HCD	1	1864.63	id=HexNAc2.Hex9_N-Glycan	0.89	239.04	1.25e-24	1.25e-24	21191.6	20407.6	6799.25	5639.73	3470.64	2425.1	1.74	0.00415	2.82	0.00198	437.24	3	0	0	150	3	437.238	1309.7	1.71	62.68	14721	14721	MS2	16/106	20180116_Lumos_RSLC3_Stadlmann_Penninger_IMBA_mESC_TMT_PNGaseF_HILIC_17.raw
Plexin-B2 OS=Mus musculus GN=Plxnb2 PE=1 SV=1 - [PLXB2_MOUSE]	B2RXS4	AMSNISVR	1	N-Term(TMT6plex); S3(HexNAc)	N4(HexNAc): 99.7	HCD	1	1996.75	id=HexNAc6.Hex3.dHex2_N-Glycan	0.53	217.1	1.95e-22	1.95e-22	18398.8	16430.4	7324.12	7560.75	5413.61	4790.82	1.23	0.0593	1.77	0.0342	437.24	3	0	0	150	3	437.239	1309.7	2.33	64.35	15296	15296	MS2	14/106	20180116_Lumos_RSLC3_Stadlmann_Penninger_IMBA_mESC_TMT_PNGaseF_HILIC_16.raw
Plexin-B2 OS=Mus musculus GN=Plxnb2 PE=1 SV=1 - [PLXB2_MOUSE]	B2RXS4	AMSNISVR	1	N-Term(TMT6plex); N4(HexNAc)	N4(HexNAc): 99.62	HCD	1	2263.83	id=HexNAc5.Hex5.dHex3_N-Glycan	0.76	173.4	4.57e-18	4.57e-18	9304.2	9391.41	1943.2	2678.82	1000.51	965.054	2.02	0.031	3.25	0.000743	437.24	3	0	8	150	3	437.239	1309.7	3.49	61.61	14192	14192	MS2	13/150	20180116_Lumos_RSLC3_Stadlmann_Penninger_IMBA_mESC_TMT_PNGaseF_HILIC_18.raw
Plexin-B2 OS=Mus musculus GN=Plxnb2 PE=1 SV=1 - [PLXB2_MOUSE]	B2RXS4	LQVTLYNCSFGR	1	N-Term(TMT6plex); N7(HexNAc); C8(Carbamidomethyl)	N7(HexNAc): 99.87	HCD	1	1216.42	id=HexNAc2.Hex5_N-Glycan	0.56	601.91	6.44e-61	6.44e-61	231893	238427	61022.8	66243	54057.3	46795	1.89	0.000791	2.22	0.000746	630.66	3	0	17	93	3	630.66	1889.97	1.56	122.94	33679	33679	MS2	39/245	20180116_Lumos_RSLC3_Stadlmann_Penninger_IMBA_mESC_TMT_PNGaseF_HILIC_13.raw
Plexin-B2 OS=Mus musculus GN=Plxnb2 PE=1 SV=1 - [PLXB2_MOUSE]	B2RXS4	LQVTLYNCSFGR	1	N-Term(TMT6plex); N7(HexNAc); C8(Carbamidomethyl)	N7(HexNAc): 100	HCD	1	1540.53	id=HexNAc2.Hex7_N-Glycan	0.68	934.4	3.63e-94	3.63e-94	156657	154515	17775.6	18012.8	13704.3	13608.1	3.12	0.00444	3.51	0.00472	630.66	3	0	4	150	3	630.66	1889.97	2.04	121.91	32160	32160	MS2	56/245	20180116_Lumos_RSLC3_Stadlmann_Penninger_IMBA_mESC_TMT_PNGaseF_HILIC_15.raw
Plexin-B2 OS=Mus musculus GN=Plxnb2 PE=1 SV=1 - [PLXB2_MOUSE]	B2RXS4	LQVTLYNCSFGR	1	N-Term(TMT6plex); N7(HexNAc); C8(Carbamidomethyl)	N7(HexNAc): 99.84	HCD	1	1622.58	id=HexNAc4.Hex5_N-Glycan	0.66	521.29	7.43e-53	7.43e-53	63327.2	64952.1	23474.9	24026.7	20616.7	20314.6	1.43	0.00598	1.65	0.00929	630.66	3	0	3	150	3	630.66	1889.97	1.33	122.96	32811	32811	MS2	35/245	20180116_Lumos_RSLC3_Stadlmann_Penninger_IMBA_mESC_TMT_PNGaseF_HILIC_14.raw
Plexin-B2 OS=Mus musculus GN=Plxnb2 PE=1 SV=1 - [PLXB2_MOUSE]	B2RXS4	LQVTLYNCSFGR	1	N-Term(TMT6plex); C8(Carbamidomethyl); S9(HexNAc)	N7(HexNAc): 99.85	HCD	1	1864.63	id=HexNAc2.Hex9_N-Glycan	0.55	327.07	1.97e-33	1.97e-33	44793.1	45997	11472	10978.1	8116.07	8103.48	2.02	0.00365	2.48	0.0103	630.66	3	0	0	150	3	630.66	1889.97	1.56	121	31448	31448	MS2	23/179	20180116_Lumos_RSLC3_Stadlmann_Penninger_IMBA_mESC_TMT_PNGaseF_HILIC_17.raw
Plexin-B2 OS=Mus musculus GN=Plxnb2 PE=1 SV=1 - [PLXB2_MOUSE]	B2RXS4	LQVTLYNCSFGR	1	N-Term(TMT6plex); N7(HexNAc); C8(Carbamidomethyl)	N7(HexNAc): 99.84	HCD	1	1864.63	id=HexNAc2.Hex9_N-Glycan	0.93	274.36	3.66e-28	3.66e-28	36822.3	35181	13219.9	13126.9	13533.2	9706.47	1.45	0.0225	1.63	0.0251	630.66	3	0	24	150	3	630.661	1889.97	3.69	121.28	31891	31891	MS2	21/245	20180116_Lumos_RSLC3_Stadlmann_Penninger_IMBA_mESC_TMT_PNGaseF_HILIC_16.raw
Plexin-B2 OS=Mus musculus GN=Plxnb2 PE=1 SV=1 - [PLXB2_MOUSE]	B2RXS4	LQVTLYNCSFGR	1	N-Term(TMT6plex); C8(Carbamidomethyl); S9(HexNAc)	S9(HexNAc): 99.78	HCD	1	1872.65	id=HexNAc3.Hex6.NeuNAc1_N-Glycan	0.64	208.07	1.56e-21	1.56e-21	20848.3	21565	5688.46	7097.53	4629.87	4220.58	1.73	0.00963	2.26	0.00218	630.66	3	0	8	150	3	630.659	1889.96	0.03	142.64	37676	37676	MS2	14/179	20180116_Lumos_RSLC3_Stadlmann_Penninger_IMBA_mESC_TMT_PNGaseF_HILIC_16.raw
Plexin-B2 OS=Mus musculus GN=Plxnb2 PE=1 SV=1 - [PLXB2_MOUSE]	B2RXS4	LSHDGNETLPLHLYVK	1	N-Term(TMT6plex); N6(HexNAc); K16(TMT6plex)	N6(HexNAc): 50; T8(HexNAc): 50	HCD	1	1581.56	id=HexNAc3.Hex6_N-Glycan	0.63	783.29	4.69e-79	4.69e-79	68060	68486.5	71837.5	74365.4	33473.5	33150.2	-0.1	0.155	1.04	0.000104	625.1	4	0	30	100	4	625.099	2497.37	1.81	106.62	28024	28024	MS2	39/330	20180116_Lumos_RSLC3_Stadlmann_Penninger_IMBA_mESC_TMT_PNGaseF_HILIC_14.raw
Plexin-B2 OS=Mus musculus GN=Plxnb2 PE=1 SV=1 - [PLXB2_MOUSE]	B2RXS4	LSHDGNETLPLHLYVK	1	N-Term(TMT6plex); N6(HexNAc); K16(TMT6plex)	N6(HexNAc): 99.85	HCD	1	1864.63	id=HexNAc2.Hex9_N-Glycan	0.66	836.5	2.24e-84	2.24e-84	48341.1	48153.8	38845.7	38255	12230.7	12978.4	0.32	0.0108	1.94	0.00402	625.1	4	0	14	150	4	625.101	2497.38	5.43	105.61	27371	27371	MS2	41/330	20180116_Lumos_RSLC3_Stadlmann_Penninger_IMBA_mESC_TMT_PNGaseF_HILIC_15.raw
Plexin-B2 OS=Mus musculus GN=Plxnb2 PE=1 SV=1 - [PLXB2_MOUSE]	B2RXS4	LSHDGNETLPLHLYVK	1	N-Term(TMT6plex); N6(HexNAc); K16(TMT6plex)	N6(HexNAc): 99.85	HCD	1	2351.85	id=HexNAc4.Hex5.dHex3.NeuNAc1_N-Glycan	0.78	424.01	3.97e-43	3.97e-43	21373.8	19433.2	13128.5	15466.4	7832.31	6037.88	0.51	0.0599	1.56	0.00969	625.09	4	0	14	150	4	625.094	2497.36	-5.83	133.96	35592	35592	MS2	27/330	20180116_Lumos_RSLC3_Stadlmann_Penninger_IMBA_mESC_TMT_PNGaseF_HILIC_15.raw
Plexin-B2 OS=Mus musculus GN=Plxnb2 PE=1 SV=1 - [PLXB2_MOUSE]	B2RXS4	LSHDGNETLPLHLYVK	1	N-Term(TMT6plex); T8(HexNAc); K16(TMT6plex)	N6(HexNAc): 50; T8(HexNAc): 50	HCD	1	2351.85	id=HexNAc4.Hex5.dHex3.NeuNAc1_N-Glycan	0.75	333.47	4.49e-34	4.49e-34	13196.1	13999.7	12518.9	13507.6	8747.15	7237.25	0.06	0.459	0.77	0.0426	625.1	4	0	47	150	4	625.095	2497.36	-4.46	133.42	35447	35447	MS2	21/240	20180116_Lumos_RSLC3_Stadlmann_Penninger_IMBA_mESC_TMT_PNGaseF_HILIC_15.raw
Plexin-B2 OS=Mus musculus GN=Plxnb2 PE=1 SV=1 - [PLXB2_MOUSE]	B2RXS4	LSHDGNETLPLHLYVK	1	N-Term(TMT6plex); N6(HexNAc); K16(TMT6plex)	N6(HexNAc): 50; T8(HexNAc): 50	HCD	1	2351.85	id=HexNAc4.Hex5.dHex3.NeuNAc1_N-Glycan	0.58	330.34	9.24e-34	9.24e-34	14410.7	14868.4	13920.4	14025.4	8663.1	6749.37	0.07	0.196	0.93	0.0736	625.1	4	0	27	150	4	625.096	2497.36	-3.68	133.24	35394	35394	MS2	24/330	20180116_Lumos_RSLC3_Stadlmann_Penninger_IMBA_mESC_TMT_PNGaseF_HILIC_15.raw
Plexin-B2 OS=Mus musculus GN=Plxnb2 PE=1 SV=1 - [PLXB2_MOUSE]	B2RXS4	LSHDGNETLPLHLYVK	1	N-Term(TMT6plex); S2(HexNAc); K16(TMT6plex)	N6(HexNAc): 100	HCD	1	2352.85	id=HexNAc6.Hex7_N-Glycan	0.54	244.72	3.37e-25	3.37e-25	15502.4	15432.5	12421.5	14418.8	7843.98	7428.63	0.2	0.289	1.02	0.0141	625.1	4	0	0	150	4	625.097	2497.37	-1.97	134.13	35634	35634	MS2	18/232	20180116_Lumos_RSLC3_Stadlmann_Penninger_IMBA_mESC_TMT_PNGaseF_HILIC_15.raw
Plexin-B2 OS=Mus musculus GN=Plxnb2 PE=1 SV=1 - [PLXB2_MOUSE]	B2RXS4	NACYTGAR	1	N-Term(TMT6plex); N1(HexNAc); C3(Carbamidomethyl)	N1(HexNAc): 100	HCD	1	1702.58	id=HexNAc2.Hex8_N-Glycan	1.04	214.15	3.85e-22	3.85e-22	10297.1	9289.44	8656.9	9548.48	1143.77	1609.06	0.11	0.414	2.83	0.0157	448.89	3	0	4	150	3	448.886	1344.64	0.99	36.46	6876	6876	MS2	14/124	20180116_Lumos_RSLC3_Stadlmann_Penninger_IMBA_mESC_TMT_PNGaseF_HILIC_18.raw
Plexin-B2 OS=Mus musculus GN=Plxnb2 PE=1 SV=1 - [PLXB2_MOUSE]	B2RXS4	NACYTGAR	1	N-Term(TMT6plex); N1(HexNAc); C3(Carbamidomethyl)	N1(HexNAc): 100	HCD	1	1864.63	id=HexNAc2.Hex9_N-Glycan	1.08	338.08	1.56e-34	1.56e-34	17870.5	16963.6	16015.1	14463.9	100	887.195	0.19	0.166	5.14	0.00139	448.89	3	0	0	150	3	448.887	1344.65	3.92	36.5	6335	6335	MS2	20/124	20180116_Lumos_RSLC3_Stadlmann_Penninger_IMBA_mESC_TMT_PNGaseF_HILIC_19.raw
Plexin-B2 OS=Mus musculus GN=Plxnb2 PE=1 SV=1 - [PLXB2_MOUSE]	B2RXS4	QGPQAGGTTLTINGTHLDTGSK	1	N-Term(TMT6plex); S21(HexNAc); K22(TMT6plex)	N13(HexNAc): 100	HCD	1	2117.7880 ambigous: 2117.7768	id=HexNAc5.Hex4.dHex1.NeuNAc1+17amu_N-Glycan ambigous: id=HexNAc5.Hex5.dHex2_N-Glycan	0.69	462.43	5.71e-47	5.71e-47	25454.3	26451.4	4072.68	2985.74	2494.63	1586.66	2.88	0.00112	3.67	0.000835	704.62 ambigous: 704.63	4	0	7	150	4	704.62375 ambigous: 704.62656	2815.47318 ambigous: 2815.48441	-3.80 ambigous: 0.19	89.28	22465	22465	MS2	31/358	20180116_Lumos_RSLC3_Stadlmann_Penninger_IMBA_mESC_TMT_PNGaseF_HILIC_18.raw
Plexin-B2 OS=Mus musculus GN=Plxnb2 PE=1 SV=1 - [PLXB2_MOUSE]	B2RXS4	QGPQAGGTTLTINGTHLDTGSKEDVR	1	N-Term(TMT6plex); S21(HexNAc); K22(TMT6plex)	T9(HexNAc): 99.16	HCD	1	1971.7189 ambigous: 1971.7301 ambigous: 1971.7301	id=HexNAc5.Hex5.dHex1_N-Glycan ambigous: id=HexNAc5.Hex4.NeuNAc1+17amu_O-Glycan ambigous: id=HexNAc5.Hex4.NeuNAc1+17amu_N-Glycan	0.5	289.92	1.02e-29	1.02e-29	21886.4	26113.8	8832.92	10791	5630.5	6652.6	1.29	0.0557	1.97	0.0619	663.75	5	1	45	150	5	663.75258 ambigous: 663.75033 ambigous: 663.75033	3314.73377 ambigous: 3314.72257 ambigous: 3314.72255	3.26 ambigous: -0.12 ambigous: -0.13	86.3	21787	21787	MS2	21/426	20180116_Lumos_RSLC3_Stadlmann_Penninger_IMBA_mESC_TMT_PNGaseF_HILIC_17.raw
Plexin-B2 OS=Mus musculus GN=Plxnb2 PE=1 SV=1 - [PLXB2_MOUSE]	B2RXS4	SINVTGQGFSLIQK	1	N-Term(TMT6plex); N3(HexNAc); K14(TMT6plex)	N3(HexNAc): 99.77	HCD	1	1702.58	id=HexNAc2.Hex8_N-Glycan	0.82	948.98	1.27e-95	1.27e-95	35638.2	32385.3	6234.09	6401.28	4325.66	3335.12	2.43	0.0369	3.15	0.0221	539.06	4	0	9	150	4	539.06	2153.22	-1.82	131.08	34636	34636	MS2	51/296	20180116_Lumos_RSLC3_Stadlmann_Penninger_IMBA_mESC_TMT_PNGaseF_HILIC_16.raw
Plexin-B2 OS=Mus musculus GN=Plxnb2 PE=1 SV=1 - [PLXB2_MOUSE]	B2RXS4	SINVTGQGFSLIQK	1	N-Term(TMT6plex); S1(HexNAc); K14(TMT6plex)	N3(HexNAc): 99.88	HCD	1	1864.63	id=HexNAc2.Hex9_N-Glycan	1.06	764.3	3.71e-77	3.71e-77	41117.4	43637.7	7832.43	9011.53	5097.31	4175.6	2.33	0.00783	3.19	0.0101	718.41	3	0	5	150	3	718.415	2153.23	3.33	130.96	34603	34603	MS2	43/210	20180116_Lumos_RSLC3_Stadlmann_Penninger_IMBA_mESC_TMT_PNGaseF_HILIC_16.raw
Ppfia1 protein OS=Mus musculus GN=Ppfia1 PE=1 SV=1 - [B2RXW8_MOUSE]|Ppfia1 protein OS=Mus musculus GN=Ppfia1 PE=1 SV=1 - [B2RXQ2_MOUSE]|Protein Ppfia1 (Fragment) OS=Mus musculus GN=Ppfia1 PE=1 SV=1 - [S4R1D4_MOUSE]	B2RXW8;B2RXQ2;S4R1D4	NSTGSQDGPVSNPSSSNSSQDSLHK	3	N-Term(TMT6plex); N1(Deamidated); K25(TMT6plex)	N1(Deamidated): 100	HCD	1				381.46	7.14e-39	7.14e-39	97246.9	91269.1	112767	123565	100985	99305.8	-0.33	0.0887	-0.09	0.282	744.86	4	0	28	106	4	744.86	2976.42	0.08	73.84	18959	18959	MS2	23/276	20180116_Lumos_RSLC3_Stadlmann_Penninger_IMBA_mESC_TMT_PNGaseF_HILIC_12.raw
JNK1/MAPK8-associated membrane protein (Fragment) OS=Mus musculus GN=Jkamp PE=4 SV=1 - [B8JJ81_MOUSE]|JNK1/MAPK8-associated membrane protein OS=Mus musculus GN=Jkamp PE=1 SV=2 - [JKAMP_MOUSE]	B8JJ81;Q8BI36	NGSSEIYGECGVCPR	2	N1(HexNAc); N-Term(TMT6plex); C10(Carbamidomethyl); C13(Carbamidomethyl)	N1(HexNAc): 49.95; S3(HexNAc): 49.95	HCD	1	1540.53	id=HexNAc2.Hex7_N-Glycan	0.86	292.16	6.08e-30	6.08e-30	9920.58	9081.04	8865.84	8405.95	5844.51	5170.48	0.14	0.248	0.79	0.02	706.32	3	0	9	150	3	706.323	2116.95	3.04	74.69	18138	18138	MS2	19/298	20180116_Lumos_RSLC3_Stadlmann_Penninger_IMBA_mESC_TMT_PNGaseF_HILIC_18.raw
JNK1/MAPK8-associated membrane protein (Fragment) OS=Mus musculus GN=Jkamp PE=4 SV=1 - [B8JJ81_MOUSE]|JNK1/MAPK8-associated membrane protein OS=Mus musculus GN=Jkamp PE=1 SV=2 - [JKAMP_MOUSE]	B8JJ81;Q8BI36	NGSSEIYGECGVCPR	2	N-Term(TMT6plex); S3(HexNAc); C10(Carbamidomethyl); C13(Carbamidomethyl)	N1(HexNAc): 100	HCD	1	1702.58	id=HexNAc2.Hex8_N-Glycan	1.01	418.46	1.43e-42	1.43e-42	8787.81	9573.69	7007.44	10265.9	4641.16	4149.41	0.09	0.796	1.06	0.0162	706.32	3	0	3	150	3	706.323	2116.95	2.66	73.98	16353	16353	MS2	25/230	20180116_Lumos_RSLC3_Stadlmann_Penninger_IMBA_mESC_TMT_PNGaseF_HILIC_19.raw
JNK1/MAPK8-associated membrane protein (Fragment) OS=Mus musculus GN=Jkamp PE=4 SV=1 - [B8JJ81_MOUSE]|JNK1/MAPK8-associated membrane protein OS=Mus musculus GN=Jkamp PE=1 SV=2 - [JKAMP_MOUSE]	B8JJ81;Q8BI36	NGSSEIYGECGVCPR	2	N1(HexNAc); N-Term(TMT6plex); C10(Carbamidomethyl); C13(Carbamidomethyl)	N1(HexNAc): 99.83	HCD	1	1702.58	id=HexNAc2.Hex8_N-Glycan	0.91	351.22	7.56e-36	7.56e-36	13351.7	11987.7	11508.4	12115.6	6038.18	7292.2	0.1	0.412	0.93	0.0234	706.32	3	0	17	150	3	706.322	2116.95	2.14	74.29	18012	18012	MS2	25/298	20180116_Lumos_RSLC3_Stadlmann_Penninger_IMBA_mESC_TMT_PNGaseF_HILIC_18.raw
JNK1/MAPK8-associated membrane protein (Fragment) OS=Mus musculus GN=Jkamp PE=4 SV=1 - [B8JJ81_MOUSE]|JNK1/MAPK8-associated membrane protein OS=Mus musculus GN=Jkamp PE=1 SV=2 - [JKAMP_MOUSE]	B8JJ81;Q8BI36	NGSSEIYGECGVCPR	2	N1(HexNAc); N-Term(TMT6plex); C10(Carbamidomethyl); C13(Carbamidomethyl)	N1(HexNAc): 100	HCD	1	1864.63	id=HexNAc2.Hex9_N-Glycan	1.03	656.72	2.13e-66	2.13e-66	12883.1	11802.8	14350.1	13283.9	4593.38	6326.18	-0.16	0.192	1.18	0.0329	706.32	3	0	3	150	3	706.322	2116.95	2.1	73.73	16286	16286	MS2	38/298	20180116_Lumos_RSLC3_Stadlmann_Penninger_IMBA_mESC_TMT_PNGaseF_HILIC_19.raw
JNK1/MAPK8-associated membrane protein (Fragment) OS=Mus musculus GN=Jkamp PE=4 SV=1 - [B8JJ81_MOUSE]|JNK1/MAPK8-associated membrane protein OS=Mus musculus GN=Jkamp PE=1 SV=2 - [JKAMP_MOUSE]	B8JJ81;Q8BI36	NGSSEIYGECGVCPR	2	N1(HexNAc); N-Term(TMT6plex); C10(Carbamidomethyl); C13(Carbamidomethyl)	N1(HexNAc): 99.85	HCD	1	2026.69	id=HexNAc2.Hex10_N-Glycan	1.08	422.53	5.58e-43	5.58e-43	7454.34	5543.51	6857.57	8888.96	2613.57	2830.11	-0.28	0.429	1.26	0.154	706.32	3	0	0	150	3	706.322	2116.95	1.88	73.47	16226	16226	MS2	26/298	20180116_Lumos_RSLC3_Stadlmann_Penninger_IMBA_mESC_TMT_PNGaseF_HILIC_19.raw
Integrin alpha-9 OS=Mus musculus GN=Itga9 PE=1 SV=1 - [ITA9_MOUSE]	B8JK39	VLNLTDNTYFK	1	N-Term(TMT6plex); N3(HexNAc); K11(TMT6plex)	N3(HexNAc): 99.89	HCD	1	1378.48	id=HexNAc2.Hex6_N-Glycan	0.67	622.37	5.79e-63	5.79e-63	157817	147966	32883.5	38769.9	30014.8	31096.4	2.09	0.00583	2.32	0.024	663.7	3	0	8	150	3	663.703	1989.1	0.63	134.87	37105	37105	MS2	38/212	20180116_Lumos_RSLC3_Stadlmann_Penninger_IMBA_mESC_TMT_PNGaseF_HILIC_13.raw
PDZ domain containing 8 OS=Mus musculus GN=Pdzd8 PE=1 SV=1 - [B9EJ80_MOUSE]	B9EJ80	HTPNTSDNEGSDTEVCGSNSPSK	1	N-Term(TMT6plex); C16(Carbamidomethyl); K23(TMT6plex)		HCD	1				541.34	7.34e-55	7.34e-55	69390.2	72930.9	82959.2	85439.5	75938.2	67941.8	-0.24	0.0341	-0.02	0.881	960.11	3	0	82	150	3	960.11	2878.32	0.03	57.86	14055	14055	MS2	31/252	20180116_Lumos_RSLC3_Stadlmann_Penninger_IMBA_mESC_TMT_PNGaseF_HILIC_13.raw
Protein Pigg OS=Mus musculus GN=Pigg PE=1 SV=1 - [D3YTQ6_MOUSE]|Protein Pigg OS=Mus musculus GN=Pigg PE=1 SV=1 - [D3Z3Y1_MOUSE]|Protein Pigg OS=Mus musculus GN=Pigg PE=1 SV=1 - [D3Z4I0_MOUSE]	D3YTQ6;D3Z3Y1;D3Z4I0	SSARPEHDAETPAPEPVAGVR	3	N-Term(TMT6plex); S1(HexNAc)	T11(HexNAc): 100	HCD	1	656.228	id=HexNAc1.Hex1.NeuNAc1_O-Glycan	0.62	596.59	2.19e-60	2.19e-60	15347.1	15392.3	17746.3	16973.2	15526.9	14653.1	-0.18	0.121	0.03	0.637	869.11	3	0	0	150	3	869.107	2605.31	0.49	56.31	13628	13628	MS2	36/326	20180116_Lumos_RSLC3_Stadlmann_Penninger_IMBA_mESC_TMT_PNGaseF_HILIC_12.raw
Protein Ttc13 OS=Mus musculus GN=Ttc13 PE=1 SV=1 - [D3YVV0_MOUSE]|Protein Ttc13 OS=Mus musculus GN=Ttc13 PE=1 SV=1 - [E9Q723_MOUSE]|Protein Ttc13 OS=Mus musculus GN=Ttc13 PE=1 SV=1 - [Q3UMK4_MOUSE]	D3YVV0;E9Q723;Q3UMK4	VGNILFSVETQTTEER	3	N-Term(TMT6plex); N3(Deamidated); T12(HexNAc) ambigous: N-Term(TMT6plex); N3(Deamidated); T13(HexNAc)	N3(Deamidated): 100; T10(HexNAc): 99.99	HCD	1	1702.58	id=HexNAc2.Hex8_N-Glycan	0.43	175.7	2.69e-18	2.69e-18	4165.5	5478.63	4766.16	7458.66	3847.16	4279.69	-0.34	0.508	0.25	0.444	752.72	3	0	0	150	3	752.715	2256.13	-6.43	122.43	31762	31762	MS2	15/248	20180116_Lumos_RSLC3_Stadlmann_Penninger_IMBA_mESC_TMT_PNGaseF_HILIC_17.raw
Protein Mn1 OS=Mus musculus GN=Mn1 PE=4 SV=1 - [D3YWE6_MOUSE]	D3YWE6	QATPHSAPGVNSPPSAGSGSSGAGGGAYPPQPDFQPSQR	1	N-Term(TMT6plex)		HCD	1				279.38	1.15e-28	1.15e-28	34623.7	34312.2	17098.6	19456.9	15983.3	14425	0.92	0.0429	1.18	0.0207	983.97	4	0	0	150	4	983.968	3932.85	-6.57	89.4	22601	22601	MS2	23/409	20180116_Lumos_RSLC3_Stadlmann_Penninger_IMBA_mESC_TMT_PNGaseF_HILIC_15.raw
Atherin OS=Mus musculus GN=Samd1 PE=1 SV=1 - [SAMD1_MOUSE]	D3YXK1	EPPAPPQQQQPPPPQPQPPPEGGAAR	1	N-Term(TMT6plex)		HCD	1				555.73	2.67e-56	2.67e-56	54416.3	48456.5	54598.3	57013.3	45829.9	45289.6	-0.12	0.361	0.18	0.297	974.84	3	0	27	150	3	974.84	2922.5	-0.58	83.26	20787	20787	MS2	30/272	20180116_Lumos_RSLC3_Stadlmann_Penninger_IMBA_mESC_TMT_PNGaseF_HILIC_15.raw
Atherin OS=Mus musculus GN=Samd1 PE=1 SV=1 - [SAMD1_MOUSE]	D3YXK1	EPPAPPQQQQPPPPQPQPPPEGGAAR	1	N-Term(TMT6plex)		HCD	1				463.2	4.79e-47	4.79e-47	37578.1	33999	36758.7	38601.3	30033.3	27653.1	-0.07	0.474	0.31	0.1	974.84	3	0	22	150	3	974.839	2922.5	-0.76	82.84	20660	20660	MS2	23/272	20180116_Lumos_RSLC3_Stadlmann_Penninger_IMBA_mESC_TMT_PNGaseF_HILIC_15.raw
SUN domain-containing protein 1 OS=Mus musculus GN=Sun1 PE=1 SV=1 - [D3Z0V9_MOUSE]|SUN domain-containing protein 1 OS=Mus musculus GN=Sun1 PE=1 SV=2 - [SUN1_MOUSE]	D3Z0V9;Q9D666	TLSPTGNISSAPK	2	N-Term(TMT6plex); N7(HexNAc); K13(TMT6plex)	N7(HexNAc): 100	HCD	1	1216.42	id=HexNAc2.Hex5_N-Glycan	0.75	816.53	2.22e-82	2.22e-82	35656.3	37560.4	25526.9	24923.7	8376.82	7489.5	0.54	0.0361	2.21	0.00674	484.28	4	0	13	150	4	484.276	1934.08	-0.77	84.59	21179	21179	MS2	47/266	20180116_Lumos_RSLC3_Stadlmann_Penninger_IMBA_mESC_TMT_PNGaseF_HILIC_15.raw
SUN domain-containing protein 1 OS=Mus musculus GN=Sun1 PE=1 SV=1 - [D3Z0V9_MOUSE]|SUN domain-containing protein 1 OS=Mus musculus GN=Sun1 PE=1 SV=2 - [SUN1_MOUSE]	D3Z0V9;Q9D666	TLSPTGNISSAPK	2	N-Term(TMT6plex); N7(HexNAc); K13(TMT6plex)	N7(HexNAc): 100	HCD	1	1378.48	id=HexNAc2.Hex6_N-Glycan	0.84	553.83	4.14e-56	4.14e-56	60062.1	58404.2	31972.4	32082.9	11596	11361.9	0.89	0.0189	2.37	0.00958	645.37	3	0	4	150	3	645.367	1934.09	1.68	85.04	21434	21434	MS2	38/266	20180116_Lumos_RSLC3_Stadlmann_Penninger_IMBA_mESC_TMT_PNGaseF_HILIC_16.raw
SUN domain-containing protein 1 OS=Mus musculus GN=Sun1 PE=1 SV=1 - [D3Z0V9_MOUSE]|SUN domain-containing protein 1 OS=Mus musculus GN=Sun1 PE=1 SV=2 - [SUN1_MOUSE]	D3Z0V9;Q9D666	TLSPTGNISSAPK	2	N-Term(TMT6plex); T1(HexNAc); K13(TMT6plex)	S3(HexNAc): 49.96; N7(HexNAc): 49.96	HCD	1	1378.48	id=HexNAc2.Hex6_N-Glycan	0.73	374.25	3.76e-38	3.76e-38	16614.9	15956.9	14915.6	14944.5	10049.7	8685.56	0.13	0.151	0.8	0.03	484.28	4	0	24	150	4	484.277	1934.09	1.59	84.52	21289	21289	MS2	19/178	20180116_Lumos_RSLC3_Stadlmann_Penninger_IMBA_mESC_TMT_PNGaseF_HILIC_16.raw
SUN domain-containing protein 1 OS=Mus musculus GN=Sun1 PE=1 SV=1 - [D3Z0V9_MOUSE]|SUN domain-containing protein 1 OS=Mus musculus GN=Sun1 PE=1 SV=2 - [SUN1_MOUSE]	D3Z0V9;Q9D666	TLSPTGNISSAPK	2	N-Term(TMT6plex); N7(HexNAc); K13(TMT6plex)	N7(HexNAc): 99.83	HCD	1	1540.53	id=HexNAc2.Hex7_N-Glycan	0.98	811.42	7.2e-82	7.2e-82	38914.7	33977.6	27846	25166.5	10424.6	10749.4	0.46	0.103	1.78	0.0596	484.28	4	0	7	150	4	484.278	1934.09	2.68	84.37	21241	21241	MS2	46/266	20180116_Lumos_RSLC3_Stadlmann_Penninger_IMBA_mESC_TMT_PNGaseF_HILIC_16.raw
SUN domain-containing protein 1 OS=Mus musculus GN=Sun1 PE=1 SV=1 - [D3Z0V9_MOUSE]|SUN domain-containing protein 1 OS=Mus musculus GN=Sun1 PE=1 SV=2 - [SUN1_MOUSE]	D3Z0V9;Q9D666	TLSPTGNISSAPK	2	N-Term(TMT6plex); N7(HexNAc); K13(TMT6plex)	T5(HexNAc): 50; N7(HexNAc): 50	HCD	1	1557.56	id=HexNAc2.Hex7+17amu_N-Glycan	1.08	666.97	2.01e-67	2.01e-67	60470	60357.3	31756.8	32071	9268.67	8086.52	0.92	0.00109	2.8	0.00676	645.37	3	0	15	150	3	645.37	1934.09	4.89	84.37	21242	21242	MS2	43/266	20180116_Lumos_RSLC3_Stadlmann_Penninger_IMBA_mESC_TMT_PNGaseF_HILIC_16.raw
SUN domain-containing protein 1 OS=Mus musculus GN=Sun1 PE=1 SV=1 - [D3Z0V9_MOUSE]|SUN domain-containing protein 1 OS=Mus musculus GN=Sun1 PE=1 SV=2 - [SUN1_MOUSE]	D3Z0V9;Q9D666	TLSPTGNISSAPK	2	N-Term(TMT6plex); T5(HexNAc); K13(TMT6plex)	N7(HexNAc): 99.86	HCD	1	1557.56	id=HexNAc2.Hex7+17amu_N-Glycan	1.01	311.55	7e-32	7e-32	23301	20535.9	15363.8	15911.5	8360.55	8060.18	0.49	0.127	1.42	0.0613	645.37	3	0	45	150	3	645.369	1934.09	3.57	84.15	21176	21176	MS2	19/190	20180116_Lumos_RSLC3_Stadlmann_Penninger_IMBA_mESC_TMT_PNGaseF_HILIC_16.raw
SUN domain-containing protein 1 OS=Mus musculus GN=Sun1 PE=1 SV=1 - [D3Z0V9_MOUSE]|SUN domain-containing protein 1 OS=Mus musculus GN=Sun1 PE=1 SV=2 - [SUN1_MOUSE]	D3Z0V9;Q9D666	TLSPTGNISSAPK	2	N-Term(TMT6plex); N7(HexNAc); K13(TMT6plex)	N7(HexNAc): 100	HCD	1	1702.58	id=HexNAc2.Hex8_N-Glycan	1.01	752.59	5.51e-76	5.51e-76	82247	78116.6	45328.8	44400.8	10059	10716	0.84	0.0294	2.95	0.0161	645.37	3	0	15	150	3	645.368	1934.09	1.78	84.02	21140	21140	MS2	49/266	20180116_Lumos_RSLC3_Stadlmann_Penninger_IMBA_mESC_TMT_PNGaseF_HILIC_16.raw
SUN domain-containing protein 1 OS=Mus musculus GN=Sun1 PE=1 SV=1 - [D3Z0V9_MOUSE]|SUN domain-containing protein 1 OS=Mus musculus GN=Sun1 PE=1 SV=2 - [SUN1_MOUSE]	D3Z0V9;Q9D666	TLSPTGNISSAPK	2	N-Term(TMT6plex); N7(HexNAc); K13(TMT6plex)	N7(HexNAc): 99.64	HCD	1	1702.58	id=HexNAc2.Hex8_N-Glycan	0.6	498.08	1.56e-50	1.56e-50	60751.7	59253.9	34796.9	37916.8	11840.7	11588.8	0.72	0.017	2.36	0.00801	645.37	3	0	0	150	3	645.37	1934.09	4.81	83.64	20899	20899	MS2	33/266	20180116_Lumos_RSLC3_Stadlmann_Penninger_IMBA_mESC_TMT_PNGaseF_HILIC_15.raw
SUN domain-containing protein 1 OS=Mus musculus GN=Sun1 PE=1 SV=1 - [D3Z0V9_MOUSE]|SUN domain-containing protein 1 OS=Mus musculus GN=Sun1 PE=1 SV=2 - [SUN1_MOUSE]	D3Z0V9;Q9D666	TLSPTGNISSAPK	2	N-Term(TMT6plex); N7(HexNAc); K13(TMT6plex)	N7(HexNAc): 100	HCD	1	1719.61	id=HexNAc2.Hex8+17amu_N-Glycan	1.27	979.23	1.19e-98	1.19e-98	104580	104882	52881.9	59923	5727.52	5488.24	0.89	0.0459	4.22	6.69e-06	645.37	3	0	0	150	3	645.368	1934.09	2.01	83.38	20898	20898	MS2	55/266	20180116_Lumos_RSLC3_Stadlmann_Penninger_IMBA_mESC_TMT_PNGaseF_HILIC_17.raw
SUN domain-containing protein 1 OS=Mus musculus GN=Sun1 PE=1 SV=1 - [D3Z0V9_MOUSE]|SUN domain-containing protein 1 OS=Mus musculus GN=Sun1 PE=1 SV=2 - [SUN1_MOUSE]	D3Z0V9;Q9D666	TLSPTGNISSAPK	2	N-Term(TMT6plex); T5(HexNAc); K13(TMT6plex)	N7(HexNAc): 100	HCD	1	1823.57	id=HexNAc3.Hex7.PO41_N-Glycan	0.85	519.56	1.11e-52	1.11e-52	18181.6	18922.8	16706.6	14965.1	2986.73	3103.47	0.23	0.158	2.61	0.0129	645.37	3	0	15	150	3	645.366	1934.08	-0.53	101.5	26042	26042	MS2	30/190	20180116_Lumos_RSLC3_Stadlmann_Penninger_IMBA_mESC_TMT_PNGaseF_HILIC_18.raw
SUN domain-containing protein 1 OS=Mus musculus GN=Sun1 PE=1 SV=1 - [D3Z0V9_MOUSE]|SUN domain-containing protein 1 OS=Mus musculus GN=Sun1 PE=1 SV=2 - [SUN1_MOUSE]	D3Z0V9;Q9D666	TLSPTGNISSAPK	2	N-Term(TMT6plex); N7(HexNAc); K13(TMT6plex)	N7(HexNAc): 99.87	HCD	1	1864.63	id=HexNAc2.Hex9_N-Glycan	0.65	840.81	8.3e-85	8.3e-85	63619.4	59095.2	23772	27572.2	5949.47	5242.3	1.26	0.00755	3.45	0.0226	484.28	4	0	0	150	4	484.277	1934.09	1.2	83.12	20816	20816	MS2	48/266	20180116_Lumos_RSLC3_Stadlmann_Penninger_IMBA_mESC_TMT_PNGaseF_HILIC_17.raw
SUN domain-containing protein 1 OS=Mus musculus GN=Sun1 PE=1 SV=1 - [D3Z0V9_MOUSE]|SUN domain-containing protein 1 OS=Mus musculus GN=Sun1 PE=1 SV=2 - [SUN1_MOUSE]	D3Z0V9;Q9D666	TLSPTGNISSAPK	2	N-Term(TMT6plex); T5(HexNAc); K13(TMT6plex)	N7(HexNAc): 100	HCD	1	1864.63	id=HexNAc2.Hex9_N-Glycan	0.97	368.2	1.51e-37	1.51e-37	25467.7	24588.6	12518.3	12710	5559.91	6046.26	0.99	0.0172	2.11	0.00264	645.36	3	0	0	150	3	645.364	1934.08	-3.94	83.85	21092	21092	MS2	23/190	20180116_Lumos_RSLC3_Stadlmann_Penninger_IMBA_mESC_TMT_PNGaseF_HILIC_16.raw
SUN domain-containing protein 1 OS=Mus musculus GN=Sun1 PE=1 SV=1 - [D3Z0V9_MOUSE]|SUN domain-containing protein 1 OS=Mus musculus GN=Sun1 PE=1 SV=2 - [SUN1_MOUSE]	D3Z0V9;Q9D666	TLSPTGNISSAPK	2	N-Term(TMT6plex); N7(HexNAc); K13(TMT6plex)	N7(HexNAc): 100	HCD	1	1881.66	id=HexNAc2.Hex9+17amu_N-Glycan	0.63	698.28	1.49e-70	1.49e-70	85985.7	87426.3	35748.8	39947.9	11166.6	9344.56	1.2	0.015	3.08	0.00033	645.37	3	0	21	150	3	645.368	1934.09	2.72	83.1	20811	20811	MS2	44/266	20180116_Lumos_RSLC3_Stadlmann_Penninger_IMBA_mESC_TMT_PNGaseF_HILIC_17.raw
SUN domain-containing protein 1 OS=Mus musculus GN=Sun1 PE=1 SV=1 - [D3Z0V9_MOUSE]|SUN domain-containing protein 1 OS=Mus musculus GN=Sun1 PE=1 SV=2 - [SUN1_MOUSE]	D3Z0V9;Q9D666	TLSPTGNISSAPK	2	N-Term(TMT6plex); T1(HexNAc); K13(TMT6plex)	N7(HexNAc): 99.41	HCD	1	2026.69	id=HexNAc2.Hex10_N-Glycan	0.91	236.84	2.07e-24	2.07e-24	12450	13089.2	4979.38	6093.68	1785.98	1692.94	1.21	0.0165	2.88	0.0162	645.37	3	0	16	150	3	645.366	1934.08	-0.2	83.08	20657	20657	MS2	14/178	20180116_Lumos_RSLC3_Stadlmann_Penninger_IMBA_mESC_TMT_PNGaseF_HILIC_18.raw
Heat shock 70 kDa protein 13 OS=Mus musculus GN=Hspa13 PE=1 SV=1 - [D3Z0Y0_MOUSE]|Heat shock 70 kDa protein 13 OS=Mus musculus GN=Hspa13 PE=2 SV=1 - [HSP13_MOUSE]	D3Z0Y0;Q8BM72	NSTIQAANLAGLK	2	N-Term(TMT6plex); S2(HexNAc); K13(TMT6plex)	N1(HexNAc): 99.91	HCD	1	1378.48	id=HexNAc2.Hex6_N-Glycan	0.85	644.2	3.8e-65	3.8e-65	81042	78776.5	40205.5	41941.9	31343.4	30291.6	0.96	0.00189	1.37	0.00406	654.71	3	0	16	150	3	654.714	1962.13	-0.17	106.71	27706	27706	MS2	39/190	20180116_Lumos_RSLC3_Stadlmann_Penninger_IMBA_mESC_TMT_PNGaseF_HILIC_15.raw
Heat shock 70 kDa protein 13 OS=Mus musculus GN=Hspa13 PE=1 SV=1 - [D3Z0Y0_MOUSE]|Heat shock 70 kDa protein 13 OS=Mus musculus GN=Hspa13 PE=2 SV=1 - [HSP13_MOUSE]	D3Z0Y0;Q8BM72	NSTIQAANLAGLK	2	N-Term(TMT6plex); N1(HexNAc); K13(TMT6plex)	N1(HexNAc): 99.92	HCD	1	1540.53	id=HexNAc2.Hex7_N-Glycan	0.43	985.48	2.83e-99	2.83e-99	240718	228312	44740.3	46391.3	24413.2	22469.2	2.36	0.0188	3.32	0.0161	654.72	3	0	5	139	3	654.716	1962.13	3.51	106.02	27497	27497	MS2	56/250	20180116_Lumos_RSLC3_Stadlmann_Penninger_IMBA_mESC_TMT_PNGaseF_HILIC_15.raw
Heat shock 70 kDa protein 13 OS=Mus musculus GN=Hspa13 PE=1 SV=1 - [D3Z0Y0_MOUSE]|Heat shock 70 kDa protein 13 OS=Mus musculus GN=Hspa13 PE=2 SV=1 - [HSP13_MOUSE]	D3Z0Y0;Q8BM72	NSTIQAANLAGLK	2	N-Term(TMT6plex); N1(HexNAc); K13(TMT6plex)	N1(HexNAc): 99.92	HCD	1	1540.53	id=HexNAc2.Hex7_N-Glycan	0.97	807.59	1.74e-81	1.74e-81	82977.3	74667.7	19400.5	19692.7	9994.47	9340.15	2.01	0.0443	3.03	0.0371	654.72	3	0	13	150	3	654.716	1962.13	2.77	106.1	27534	27534	MS2	49/250	20180116_Lumos_RSLC3_Stadlmann_Penninger_IMBA_mESC_TMT_PNGaseF_HILIC_16.raw
Heat shock 70 kDa protein 13 OS=Mus musculus GN=Hspa13 PE=1 SV=1 - [D3Z0Y0_MOUSE]|Heat shock 70 kDa protein 13 OS=Mus musculus GN=Hspa13 PE=2 SV=1 - [HSP13_MOUSE]	D3Z0Y0;Q8BM72	NSTIQAANLAGLK	2	N-Term(TMT6plex); T3(HexNAc); K13(TMT6plex) ambigous: N-Term(TMT6plex); S2(HexNAc); K13(TMT6plex)	N1(HexNAc): 33.33; S2(HexNAc): 33.33; T3(HexNAc): 33.33	HCD	1	1700.46	id=HexNAc2.Hex7.PO42_N-Glycan	0.92	269.86	1.03e-27	1.03e-27	9857.05	11046.8	11159.2	11069.2	6905.31	5873.7	-0.09	0.465	0.71	0.0371	654.71	3	0	65	150	3	654.714	1962.13	0.75	151.35	39162	39162	MS2	17/190	20180116_Lumos_RSLC3_Stadlmann_Penninger_IMBA_mESC_TMT_PNGaseF_HILIC_17.raw
Heat shock 70 kDa protein 13 OS=Mus musculus GN=Hspa13 PE=1 SV=1 - [D3Z0Y0_MOUSE]|Heat shock 70 kDa protein 13 OS=Mus musculus GN=Hspa13 PE=2 SV=1 - [HSP13_MOUSE]	D3Z0Y0;Q8BM72	NSTIQAANLAGLK	2	N-Term(TMT6plex); N1(HexNAc); K13(TMT6plex)	N1(HexNAc): 99.93	HCD	1	1702.58	id=HexNAc2.Hex8_N-Glycan	0.47	953.82	4.15e-96	4.15e-96	96856.5	90071	17452.2	20120.2	8444.09	10952.6	2.31	0.0136	3.27	0.0127	491.29	4	0	8	150	4	491.288	1962.13	0.94	105.67	27413	27413	MS2	50/250	20180116_Lumos_RSLC3_Stadlmann_Penninger_IMBA_mESC_TMT_PNGaseF_HILIC_16.raw
Heat shock 70 kDa protein 13 OS=Mus musculus GN=Hspa13 PE=1 SV=1 - [D3Z0Y0_MOUSE]|Heat shock 70 kDa protein 13 OS=Mus musculus GN=Hspa13 PE=2 SV=1 - [HSP13_MOUSE]	D3Z0Y0;Q8BM72	NSTIQAANLAGLK	2	N-Term(TMT6plex); T3(HexNAc); K13(TMT6plex) ambigous: N-Term(TMT6plex); S2(HexNAc); K13(TMT6plex)	N1(HexNAc): 49.97; S2(HexNAc): 49.97	HCD	1	1702.58	id=HexNAc2.Hex8_N-Glycan	0.67	435.22	3.01e-44	3.01e-44	31921.2	32460.6	18403.8	19436.1	13773.1	13089.8	0.77	0.00677	1.26	0.00074	654.71	3	0	100	150	3	654.712	1962.12	-3.62	105.74	27411	27411	MS2	26/190	20180116_Lumos_RSLC3_Stadlmann_Penninger_IMBA_mESC_TMT_PNGaseF_HILIC_15.raw
Heat shock 70 kDa protein 13 OS=Mus musculus GN=Hspa13 PE=1 SV=1 - [D3Z0Y0_MOUSE]|Heat shock 70 kDa protein 13 OS=Mus musculus GN=Hspa13 PE=2 SV=1 - [HSP13_MOUSE]	D3Z0Y0;Q8BM72	NSTIQAANLAGLK	2	N-Term(TMT6plex); N1(HexNAc); K13(TMT6plex)	N1(HexNAc): 99.92	HCD	1	1719.61	id=HexNAc2.Hex8+17amu_N-Glycan	0.62	1022.86	5.18e-103	5.18e-103	119917	116282	21395.7	24114.3	13009.1	10898	2.38	0.000896	3.3	0.00146	654.72	3	0	7	150	3	654.715	1962.13	2.38	105.69	27419	27419	MS2	57/250	20180116_Lumos_RSLC3_Stadlmann_Penninger_IMBA_mESC_TMT_PNGaseF_HILIC_16.raw
Heat shock 70 kDa protein 13 OS=Mus musculus GN=Hspa13 PE=1 SV=1 - [D3Z0Y0_MOUSE]|Heat shock 70 kDa protein 13 OS=Mus musculus GN=Hspa13 PE=2 SV=1 - [HSP13_MOUSE]	D3Z0Y0;Q8BM72	NSTIQAANLAGLK	2	N-Term(TMT6plex); S2(HexNAc); K13(TMT6plex)	N1(HexNAc): 99.92	HCD	1	1782.55	id=HexNAc2.Hex8.PO41_N-Glycan	0.55	807.14	1.93e-81	1.93e-81	32242.3	33662.7	12629.2	13949.6	1418.16	1465.79	1.31	0.00248	4.51	0.0142	654.71	3	0	2	150	3	654.715	1962.13	1.15	125.11	32645	32645	MS2	42/190	20180116_Lumos_RSLC3_Stadlmann_Penninger_IMBA_mESC_TMT_PNGaseF_HILIC_18.raw
Heat shock 70 kDa protein 13 OS=Mus musculus GN=Hspa13 PE=1 SV=1 - [D3Z0Y0_MOUSE]|Heat shock 70 kDa protein 13 OS=Mus musculus GN=Hspa13 PE=2 SV=1 - [HSP13_MOUSE]	D3Z0Y0;Q8BM72	NSTIQAANLAGLK	2	N-Term(TMT6plex); S2(HexNAc); K13(TMT6plex)	N1(HexNAc): 99.93	HCD	1	1782.55	id=HexNAc2.Hex8.PO41_N-Glycan	0.56	676.8	2.09e-68	2.09e-68	35925.6	34418.9	20174.2	22136.7	10923.4	9770.11	0.73	0.00965	1.77	0.00204	654.72	3	0	0	150	3	654.715	1962.13	2.09	125.31	32422	32422	MS2	38/190	20180116_Lumos_RSLC3_Stadlmann_Penninger_IMBA_mESC_TMT_PNGaseF_HILIC_17.raw
Heat shock 70 kDa protein 13 OS=Mus musculus GN=Hspa13 PE=1 SV=1 - [D3Z0Y0_MOUSE]|Heat shock 70 kDa protein 13 OS=Mus musculus GN=Hspa13 PE=2 SV=1 - [HSP13_MOUSE]	D3Z0Y0;Q8BM72	NSTIQAANLAGLK	2	N-Term(TMT6plex); T3(HexNAc); K13(TMT6plex) ambigous: N-Term(TMT6plex); S2(HexNAc); K13(TMT6plex)	N1(HexNAc): 99.84	HCD	1	1782.55	id=HexNAc2.Hex8.PO41_N-Glycan	0.94	358.8	1.32e-36	1.32e-36	7658.7	9290.51	5156.89	4391.64	2157.27	1913.09	0.83	0.094	2.06	0.0746	491.29	4	0	8	150	4	491.288	1962.13	1.18	125.03	32620	32620	MS2	20/190	20180116_Lumos_RSLC3_Stadlmann_Penninger_IMBA_mESC_TMT_PNGaseF_HILIC_18.raw
Heat shock 70 kDa protein 13 OS=Mus musculus GN=Hspa13 PE=1 SV=1 - [D3Z0Y0_MOUSE]|Heat shock 70 kDa protein 13 OS=Mus musculus GN=Hspa13 PE=2 SV=1 - [HSP13_MOUSE]	D3Z0Y0;Q8BM72	NSTIQAANLAGLK	2	N-Term(TMT6plex); N1(HexNAc); N8(HexNAc); K13(TMT6plex)	N1(HexNAc): 50; S2(HexNAc): 50; N8(HexNAc): 99.7	HCD	1	1799.57	id=HexNAc2.Hex8.PO41+17amu_N-Glycan	0	392.27	5.93e-40	5.93e-40	14799.4	14793	4796.39	6986.46	1508.4	1257.87	1.33	0.0779	3.42	0.00591	722.41	3	0	0	150	3	722.408	2165.21	1.24	125.11	32644	32644	MS2	23/314	20180116_Lumos_RSLC3_Stadlmann_Penninger_IMBA_mESC_TMT_PNGaseF_HILIC_18.raw
Heat shock 70 kDa protein 13 OS=Mus musculus GN=Hspa13 PE=1 SV=1 - [D3Z0Y0_MOUSE]|Heat shock 70 kDa protein 13 OS=Mus musculus GN=Hspa13 PE=2 SV=1 - [HSP13_MOUSE]	D3Z0Y0;Q8BM72	NSTIQAANLAGLK	2	N-Term(TMT6plex); N1(HexNAc); K13(TMT6plex)	N1(HexNAc): 99.93	HCD	1	1864.63	id=HexNAc2.Hex9_N-Glycan	0.98	940.58	8.76e-95	8.76e-95	194838	171866	29075.9	36506.8	19000.1	17921.8	2.48	0.0318	3.31	0.0438	654.71	3	0	2	105	3	654.713	1962.12	-1.99	105.14	27287	27287	MS2	54/250	20180116_Lumos_RSLC3_Stadlmann_Penninger_IMBA_mESC_TMT_PNGaseF_HILIC_17.raw
Heat shock 70 kDa protein 13 OS=Mus musculus GN=Hspa13 PE=1 SV=1 - [D3Z0Y0_MOUSE]|Heat shock 70 kDa protein 13 OS=Mus musculus GN=Hspa13 PE=2 SV=1 - [HSP13_MOUSE]	D3Z0Y0;Q8BM72	NSTIQAANLAGLK	2	N-Term(TMT6plex); T3(HexNAc); K13(TMT6plex) ambigous: N-Term(TMT6plex); S2(HexNAc); K13(TMT6plex)	N1(HexNAc): 33.33; S2(HexNAc): 33.33; T3(HexNAc): 33.33	HCD	1	1864.63	id=HexNAc2.Hex9_N-Glycan	0.61	392.85	5.19e-40	5.19e-40	23888.4	23683.3	15768.4	15727.6	13252.1	9498.77	0.59	0.00598	1.06	0.0947	491.29	4	0	100	150	4	491.288	1962.13	2.39	105.17	27294	27294	MS2	20/190	20180116_Lumos_RSLC3_Stadlmann_Penninger_IMBA_mESC_TMT_PNGaseF_HILIC_17.raw
Heat shock 70 kDa protein 13 OS=Mus musculus GN=Hspa13 PE=1 SV=1 - [D3Z0Y0_MOUSE]|Heat shock 70 kDa protein 13 OS=Mus musculus GN=Hspa13 PE=2 SV=1 - [HSP13_MOUSE]	D3Z0Y0;Q8BM72	NSTIQAANLAGLK	2	N-Term(TMT6plex); S2(HexNAc); K13(TMT6plex)	N1(HexNAc): 99.9	HCD	1	1881.66	id=HexNAc2.Hex9+17amu_N-Glycan	0.89	755.6	2.75e-76	2.75e-76	61028	59311.9	13673.5	18196.4	11402.8	9859.88	1.92	0.0166	2.5	0.000581	654.72	3	0	8	150	3	654.716	1962.13	2.9	105.1	27279	27279	MS2	41/190	20180116_Lumos_RSLC3_Stadlmann_Penninger_IMBA_mESC_TMT_PNGaseF_HILIC_17.raw
Heat shock 70 kDa protein 13 OS=Mus musculus GN=Hspa13 PE=1 SV=1 - [D3Z0Y0_MOUSE]|Heat shock 70 kDa protein 13 OS=Mus musculus GN=Hspa13 PE=2 SV=1 - [HSP13_MOUSE]	D3Z0Y0;Q8BM72	NSTIQAANLAGLK	2	N-Term(TMT6plex); T3(HexNAc); K13(TMT6plex) ambigous: N-Term(TMT6plex); S2(HexNAc); K13(TMT6plex)	N1(HexNAc): 49.97; T3(HexNAc): 49.97	HCD	1	1903.54	id=HexNAc3.Hex7.PO42_N-Glycan	0.97	494.88	3.25e-50	3.25e-50	10270.9	10425.4	9263.14	10945.6	1949.54	1957.84	0.03	0.821	2.41	0.00572	654.72	3	0	0	150	3	654.716	1962.13	3.54	152.54	38404	38404	MS2	29/190	20180116_Lumos_RSLC3_Stadlmann_Penninger_IMBA_mESC_TMT_PNGaseF_HILIC_18.raw
Heat shock 70 kDa protein 13 OS=Mus musculus GN=Hspa13 PE=1 SV=1 - [D3Z0Y0_MOUSE]|Heat shock 70 kDa protein 13 OS=Mus musculus GN=Hspa13 PE=2 SV=1 - [HSP13_MOUSE]	D3Z0Y0;Q8BM72	NSTIQAANLAGLK	2	N-Term(TMT6plex); N1(HexNAc); K13(TMT6plex)	N1(HexNAc): 99.82	HCD	1	1985.63	id=HexNAc3.Hex8.PO41_N-Glycan	0.84	934.96	3.19e-94	3.19e-94	49399.9	46235.8	15918.7	18995	743.333	1517.92	1.45	0.00526	5.4	0.0153	654.72	3	0	1	150	3	654.716	1962.13	2.63	125.13	32649	32649	MS2	52/250	20180116_Lumos_RSLC3_Stadlmann_Penninger_IMBA_mESC_TMT_PNGaseF_HILIC_18.raw
Heat shock 70 kDa protein 13 OS=Mus musculus GN=Hspa13 PE=1 SV=1 - [D3Z0Y0_MOUSE]|Heat shock 70 kDa protein 13 OS=Mus musculus GN=Hspa13 PE=2 SV=1 - [HSP13_MOUSE]	D3Z0Y0;Q8BM72	NSTIQAANLAGLK	2	N-Term(TMT6plex); S2(HexNAc); K13(TMT6plex)	N1(HexNAc): 99.75	HCD	1	1985.63	id=HexNAc3.Hex8.PO41_N-Glycan	0.51	626.23	2.38e-63	2.38e-63	19125.9	18640.3	6909.9	9252.28	1314.96	806.762	1.22	0.0592	4.15	0.000394	491.29	4	0	18	150	4	491.288	1962.13	0.67	125.05	32626	32626	MS2	35/190	20180116_Lumos_RSLC3_Stadlmann_Penninger_IMBA_mESC_TMT_PNGaseF_HILIC_18.raw
Heat shock 70 kDa protein 13 OS=Mus musculus GN=Hspa13 PE=1 SV=1 - [D3Z0Y0_MOUSE]|Heat shock 70 kDa protein 13 OS=Mus musculus GN=Hspa13 PE=2 SV=1 - [HSP13_MOUSE]	D3Z0Y0;Q8BM72	NSTIQAANLAGLK	2	N-Term(TMT6plex); T3(HexNAc); K13(TMT6plex) ambigous: N-Term(TMT6plex); S2(HexNAc); K13(TMT6plex)	N1(HexNAc): 99.85	HCD	1	2106.62	id=HexNAc4.Hex7.PO42_N-Glycan	0.97	273.06	4.95e-28	4.95e-28	6712.91	6881.42	6382.79	7344.52	1698.23	100	-0.01	0.913	2.92	0.0828	654.71	3	0	0	150	3	654.714	1962.13	0.72	153.12	38513	38513	MS2	15/190	20180116_Lumos_RSLC3_Stadlmann_Penninger_IMBA_mESC_TMT_PNGaseF_HILIC_18.raw
Latent-transforming growth factor beta-binding protein 4 OS=Mus musculus GN=Ltbp4 PE=1 SV=1 - [D3Z598_MOUSE]|Latent-transforming growth factor beta-binding protein 4 OS=Mus musculus GN=Ltbp4 PE=1 SV=1 - [E9Q6B8_MOUSE]	D3Z598;E9Q6B8	NATSVDSGAPGGAAPGGPGFR	2	N-Term(TMT6plex); T3(HexNAc)	N1(HexNAc): 49.94; T3(HexNAc): 49.94	HCD	1	1702.58	id=HexNAc2.Hex8_N-Glycan	0.68	329.21	1.2e-33	1.2e-33	3989.75	4400.76	1412.4	624.738	100	100	2.04	0.0384	5.39	0.0319	759.04	3	0	0	150	3	759.044	2275.12	0.71	78.88	17549	17549	MS2	20/322	20180116_Lumos_RSLC3_Stadlmann_Penninger_IMBA_mESC_TMT_PNGaseF_HILIC_19.raw
Latent-transforming growth factor beta-binding protein 4 OS=Mus musculus GN=Ltbp4 PE=1 SV=1 - [D3Z598_MOUSE]|Latent-transforming growth factor beta-binding protein 4 OS=Mus musculus GN=Ltbp4 PE=1 SV=1 - [E9Q6B8_MOUSE]	D3Z598;E9Q6B8	NATSVDSGAPGGAAPGGPGFR	2	N-Term(TMT6plex); T3(HexNAc)	N1(HexNAc): 100	HCD	1	1864.63	id=HexNAc2.Hex9_N-Glycan	0.84	788.06	1.56e-79	1.56e-79	17396.4	17044.8	100	1171.57	100	100	4.76	0.0111	7.43	0.00654	759.04	3	0	0	150	3	759.044	2275.12	0.99	78.71	17504	17504	MS2	45/322	20180116_Lumos_RSLC3_Stadlmann_Penninger_IMBA_mESC_TMT_PNGaseF_HILIC_19.raw
Latent-transforming growth factor beta-binding protein 4 OS=Mus musculus GN=Ltbp4 PE=1 SV=1 - [D3Z598_MOUSE]|Latent-transforming growth factor beta-binding protein 4 OS=Mus musculus GN=Ltbp4 PE=1 SV=1 - [E9Q6B8_MOUSE]	D3Z598;E9Q6B8	NATSVDSGAPGGAAPGGPGFR	2	N-Term(TMT6plex); T3(HexNAc)	N1(HexNAc): 99.79	HCD	1	1864.63	id=HexNAc2.Hex9_N-Glycan	0.7	580.58	8.76e-59	8.76e-59	7432.44	7824.23	1261.24	1761.56	754.939	833.008	2.34	0.00346	3.26	0.0143	569.53	4	0	0	150	4	569.535	2275.12	0.75	78.67	17492	17492	MS2	34/322	20180116_Lumos_RSLC3_Stadlmann_Penninger_IMBA_mESC_TMT_PNGaseF_HILIC_19.raw
Latent-transforming growth factor beta-binding protein 4 OS=Mus musculus GN=Ltbp4 PE=1 SV=1 - [D3Z598_MOUSE]|Latent-transforming growth factor beta-binding protein 4 OS=Mus musculus GN=Ltbp4 PE=1 SV=1 - [E9Q6B8_MOUSE]	D3Z598;E9Q6B8	NATSVDSGAPGGAAPGGPGFR	2	N-Term(TMT6plex); T3(HexNAc)	N1(HexNAc): 99.74	HCD	1	2026.69	id=HexNAc2.Hex10_N-Glycan	0.85	255.88	2.58e-26	2.58e-26	4096.23	3527.28	100	100	100	100	5.25	0.0487	5.25	0.0487	759.05	3	0	0	150	3	759.046	2275.12	3.85	78.47	17437	17437	MS2	17/322	20180116_Lumos_RSLC3_Stadlmann_Penninger_IMBA_mESC_TMT_PNGaseF_HILIC_19.raw
Zinc finger RNA-binding protein (Fragment) OS=Mus musculus GN=Zfr PE=1 SV=1 - [D3Z5G4_MOUSE]|Zinc finger RNA-binding protein OS=Mus musculus GN=Zfr PE=1 SV=2 - [ZFR_MOUSE]|Zinc finger RNA-binding protein (Fragment) OS=Mus musculus GN=Zfr PE=1 SV=1 - [D3Z7V6_MOUSE]	D3Z5G4;O88532;D3Z7V6	QQEAPPPPPPATTQNYQDSYSYVR	3	N-Term(TMT6plex); S19(HexNAc)	T13(HexNAc): 99.78	HCD	1	406.159	id=HexNAc2_NO-Glycan	0.45	1085.34	2.92e-109	2.92e-109	136965	121162	144802	157347	131427	126742	-0.23	0.167	0	0.998	1056.18	3	0	0	62	3	1056.18	3166.52	1.2	96.46	24957	24957	MS2	60/398	20180116_Lumos_RSLC3_Stadlmann_Penninger_IMBA_mESC_TMT_PNGaseF_HILIC_14.raw
Zinc finger RNA-binding protein (Fragment) OS=Mus musculus GN=Zfr PE=1 SV=1 - [D3Z5G4_MOUSE]|Zinc finger RNA-binding protein OS=Mus musculus GN=Zfr PE=1 SV=2 - [ZFR_MOUSE]|Zinc finger RNA-binding protein (Fragment) OS=Mus musculus GN=Zfr PE=1 SV=1 - [D3Z7V6_MOUSE]	D3Z5G4;O88532;D3Z7V6	QQEAPPPPPPATTQNYQDSYSYVR	3	N-Term(TMT6plex); N15(Deamidated); S19(HexNAc)	T12(HexNAc): 50; T13(HexNAc): 50; N15(Deamidated): 100	HCD	1	406.159	id=HexNAc2_NO-Glycan	0.46	314.13	3.86e-32	3.86e-32	92314.7	86037.4	97809.4	107015	97386	96132.8	-0.2	0.157	-0.12	0.239	1056.51	3	0	0	55	3	1056.51	3167.5	0.85	99.1	25736	25736	MS2	24/398	20180116_Lumos_RSLC3_Stadlmann_Penninger_IMBA_mESC_TMT_PNGaseF_HILIC_14.raw
Zinc finger RNA-binding protein (Fragment) OS=Mus musculus GN=Zfr PE=1 SV=1 - [D3Z5G4_MOUSE]|Zinc finger RNA-binding protein OS=Mus musculus GN=Zfr PE=1 SV=2 - [ZFR_MOUSE]|Zinc finger RNA-binding protein (Fragment) OS=Mus musculus GN=Zfr PE=1 SV=1 - [D3Z7V6_MOUSE]	D3Z5G4;O88532;D3Z7V6	QQEAPPPPPPATTQNYQDSYSYVR	3	N-Term(TMT6plex); N15(HexNAc)	T12(HexNAc): 99.68	HCD	1				972	6.3e-98	6.3e-98	71615.2	68612.9	76045.7	74524.2	66594.2	75792.1	-0.1	0.131	-0.02	0.855	792.39	4	0	2	45	4	792.385	3166.52	0.7	99.41	26584	26584	MS2	51/452	20180116_Lumos_RSLC3_Stadlmann_Penninger_IMBA_mESC_TMT_PNGaseF_HILIC_13.raw
Zinc finger RNA-binding protein (Fragment) OS=Mus musculus GN=Zfr PE=1 SV=1 - [D3Z5G4_MOUSE]|Zinc finger RNA-binding protein OS=Mus musculus GN=Zfr PE=1 SV=2 - [ZFR_MOUSE]|Zinc finger RNA-binding protein (Fragment) OS=Mus musculus GN=Zfr PE=1 SV=1 - [D3Z7V6_MOUSE]	D3Z5G4;O88532;D3Z7V6	QQEAPPPPPPATTQNYQDSYSYVR	3	N-Term(TMT6plex); T12(HexNAc) ambigous: N-Term(TMT6plex); T13(HexNAc)	T12(HexNAc): 99.68	HCD	1				930.95	8.04e-94	8.04e-94	60661	63496.5	72691.5	83341.6	64991.1	68770	-0.33	0.186	-0.11	0.189	792.38	4	0	4	42	4	792.384	3166.51	-0.61	99.23	26525	26525	MS2	47/341	20180116_Lumos_RSLC3_Stadlmann_Penninger_IMBA_mESC_TMT_PNGaseF_HILIC_13.raw
Zinc finger RNA-binding protein (Fragment) OS=Mus musculus GN=Zfr PE=1 SV=1 - [D3Z5G4_MOUSE]|Zinc finger RNA-binding protein OS=Mus musculus GN=Zfr PE=1 SV=2 - [ZFR_MOUSE]|Zinc finger RNA-binding protein (Fragment) OS=Mus musculus GN=Zfr PE=1 SV=1 - [D3Z7V6_MOUSE]	D3Z5G4;O88532;D3Z7V6	QQEAPPPPPPATTQNYQDSYSYVR	3	N-Term(TMT6plex); S19(HexNAc)	T12(HexNAc): 50; T13(HexNAc): 50	HCD	1				866.35	2.32e-87	2.32e-87	250875	240948	278933	287624	249193	234237	-0.2	0.031	0.02	0.692	1056.18	3	0	0	32	3	1056.18	3166.52	0.72	99.35	26565	26565	MS2	45/395	20180116_Lumos_RSLC3_Stadlmann_Penninger_IMBA_mESC_TMT_PNGaseF_HILIC_13.raw
Zinc finger RNA-binding protein (Fragment) OS=Mus musculus GN=Zfr PE=1 SV=1 - [D3Z5G4_MOUSE]|Zinc finger RNA-binding protein OS=Mus musculus GN=Zfr PE=1 SV=2 - [ZFR_MOUSE]|Zinc finger RNA-binding protein (Fragment) OS=Mus musculus GN=Zfr PE=1 SV=1 - [D3Z7V6_MOUSE]	D3Z5G4;O88532;D3Z7V6	QQEAPPPPPPATTQNYQDSYSYVR	3	N-Term(TMT6plex); S19(HexNAc)	T12(HexNAc): 99.7	HCD	1				819.01	1.26e-82	1.26e-82	33582.5	34858.3	36519.3	40582.9	34982.3	32259.1	-0.17	0.258	0.03	0.742	792.38	4	0	23	101	4	792.384	3166.51	-1.31	101.14	27128	27128	MS2	39/398	20180116_Lumos_RSLC3_Stadlmann_Penninger_IMBA_mESC_TMT_PNGaseF_HILIC_13.raw
Zinc finger RNA-binding protein (Fragment) OS=Mus musculus GN=Zfr PE=1 SV=1 - [D3Z5G4_MOUSE]|Zinc finger RNA-binding protein OS=Mus musculus GN=Zfr PE=1 SV=2 - [ZFR_MOUSE]|Zinc finger RNA-binding protein (Fragment) OS=Mus musculus GN=Zfr PE=1 SV=1 - [D3Z7V6_MOUSE]	D3Z5G4;O88532;D3Z7V6	QQEAPPPPPPATTQNYQDSYSYVR	3	N-Term(TMT6plex); S19(HexNAc)	T12(HexNAc): 99.7	HCD	1				775.47	2.84e-78	2.84e-78	279219	288907	348028	341126	298432	260203	-0.28	0.0132	0.02	0.846	1056.18	3	0	1	22	3	1056.18	3166.52	1.3	99.17	26508	26508	MS2	43/395	20180116_Lumos_RSLC3_Stadlmann_Penninger_IMBA_mESC_TMT_PNGaseF_HILIC_13.raw
Zinc finger RNA-binding protein (Fragment) OS=Mus musculus GN=Zfr PE=1 SV=1 - [D3Z5G4_MOUSE]|Zinc finger RNA-binding protein OS=Mus musculus GN=Zfr PE=1 SV=2 - [ZFR_MOUSE]|Zinc finger RNA-binding protein (Fragment) OS=Mus musculus GN=Zfr PE=1 SV=1 - [D3Z7V6_MOUSE]	D3Z5G4;O88532;D3Z7V6	QQEAPPPPPPATTQNYQDSYSYVR	3	N-Term(TMT6plex); S19(HexNAc)	T12(HexNAc): 99.69	HCD	1				723.73	4.23e-73	4.23e-73	66346.2	70624.4	86092.7	83214.4	73663.7	75251.3	-0.31	0.0335	-0.12	0.187	1056.18	3	0	6	105	3	1056.18	3166.52	1.07	99.79	27132	27132	MS2	39/395	20180116_Lumos_RSLC3_Stadlmann_Penninger_IMBA_mESC_TMT_PNGaseF_HILIC_12.raw
Zinc finger RNA-binding protein (Fragment) OS=Mus musculus GN=Zfr PE=1 SV=1 - [D3Z5G4_MOUSE]|Zinc finger RNA-binding protein OS=Mus musculus GN=Zfr PE=1 SV=2 - [ZFR_MOUSE]|Zinc finger RNA-binding protein (Fragment) OS=Mus musculus GN=Zfr PE=1 SV=1 - [D3Z7V6_MOUSE]	D3Z5G4;O88532;D3Z7V6	QQEAPPPPPPATTQNYQDSYSYVR	3	N-Term(TMT6plex); S19(HexNAc)	T12(HexNAc): 99.67	HCD	1				703.9	4.07e-71	4.07e-71	43050.1	43642.2	48705.9	51139.4	46066.7	41589	-0.2	0.101	-0.02	0.865	1056.18	3	0	4	150	3	1056.18	3166.52	0.84	96.69	25021	25021	MS2	41/395	20180116_Lumos_RSLC3_Stadlmann_Penninger_IMBA_mESC_TMT_PNGaseF_HILIC_14.raw
Zinc finger RNA-binding protein (Fragment) OS=Mus musculus GN=Zfr PE=1 SV=1 - [D3Z5G4_MOUSE]|Zinc finger RNA-binding protein OS=Mus musculus GN=Zfr PE=1 SV=2 - [ZFR_MOUSE]|Zinc finger RNA-binding protein (Fragment) OS=Mus musculus GN=Zfr PE=1 SV=1 - [D3Z7V6_MOUSE]	D3Z5G4;O88532;D3Z7V6	QQEAPPPPPPATTQNYQDSYSYVR	3	N-Term(TMT6plex); T12(HexNAc); S19(HexNAc)	T12(HexNAc): 100; T13(HexNAc): 100	HCD	1				548.51	1.41e-55	1.41e-55	97467.1	89732	108697	123850	105482	101162	-0.31	0.157	-0.14	0.193	843.16	4	0	3	34	4	843.156	3369.6	1.66	96.57	24987	24987	MS2	37/437	20180116_Lumos_RSLC3_Stadlmann_Penninger_IMBA_mESC_TMT_PNGaseF_HILIC_14.raw
Zinc finger RNA-binding protein (Fragment) OS=Mus musculus GN=Zfr PE=1 SV=1 - [D3Z5G4_MOUSE]|Zinc finger RNA-binding protein OS=Mus musculus GN=Zfr PE=1 SV=2 - [ZFR_MOUSE]|Zinc finger RNA-binding protein (Fragment) OS=Mus musculus GN=Zfr PE=1 SV=1 - [D3Z7V6_MOUSE]	D3Z5G4;O88532;D3Z7V6	QQEAPPPPPPATTQNYQDSYSYVR	3	N-Term(TMT6plex); T12(HexNAc); T13(HexNAc)	T12(HexNAc): 100; T13(HexNAc): 100	HCD	1				547.53	1.76e-55	1.76e-55	69626.7	72901.3	82701.7	83710.1	77342	69981.2	-0.22	0.0658	-0.05	0.634	843.15	4	0	5	48	4	843.155	3369.6	0.5	96.4	24937	24937	MS2	33/392	20180116_Lumos_RSLC3_Stadlmann_Penninger_IMBA_mESC_TMT_PNGaseF_HILIC_14.raw
Zinc finger RNA-binding protein (Fragment) OS=Mus musculus GN=Zfr PE=1 SV=1 - [D3Z5G4_MOUSE]|Zinc finger RNA-binding protein OS=Mus musculus GN=Zfr PE=1 SV=2 - [ZFR_MOUSE]|Zinc finger RNA-binding protein (Fragment) OS=Mus musculus GN=Zfr PE=1 SV=1 - [D3Z7V6_MOUSE]	D3Z5G4;O88532;D3Z7V6	QQEAPPPPPPATTQNYQDSYSYVR	3	N-Term(TMT6plex); S19(HexNAc)	T12(HexNAc): 99.58	HCD	1				513.62	4.35e-52	4.35e-52	141598	133862	142677	137058	92620.7	88480.6	-0.02	0.702	0.61	0.0201	1056.18	3	0	17	51	3	1056.18	3166.52	0.61	101.14	27131	27131	MS2	34/395	20180116_Lumos_RSLC3_Stadlmann_Penninger_IMBA_mESC_TMT_PNGaseF_HILIC_13.raw
Zinc finger RNA-binding protein (Fragment) OS=Mus musculus GN=Zfr PE=1 SV=1 - [D3Z5G4_MOUSE]|Zinc finger RNA-binding protein OS=Mus musculus GN=Zfr PE=1 SV=2 - [ZFR_MOUSE]|Zinc finger RNA-binding protein (Fragment) OS=Mus musculus GN=Zfr PE=1 SV=1 - [D3Z7V6_MOUSE]	D3Z5G4;O88532;D3Z7V6	QQEAPPPPPPATTQNYQDSYSYVR	3	N-Term(TMT6plex); T12(HexNAc); T13(HexNAc)	T12(HexNAc): 100; T13(HexNAc): 100	HCD	1				501.97	6.35e-51	6.35e-51	199987	188344	228697	248829	208316	181078	-0.3	0.0867	0	0.976	1123.87	3	0	0	28	3	1123.87	3369.6	1.11	96.65	25010	25010	MS2	34/401	20180116_Lumos_RSLC3_Stadlmann_Penninger_IMBA_mESC_TMT_PNGaseF_HILIC_14.raw
Zinc finger RNA-binding protein (Fragment) OS=Mus musculus GN=Zfr PE=1 SV=1 - [D3Z5G4_MOUSE]|Zinc finger RNA-binding protein OS=Mus musculus GN=Zfr PE=1 SV=2 - [ZFR_MOUSE]|Zinc finger RNA-binding protein (Fragment) OS=Mus musculus GN=Zfr PE=1 SV=1 - [D3Z7V6_MOUSE]	D3Z5G4;O88532;D3Z7V6	QQEAPPPPPPATTQNYQDSYSYVR	3	N-Term(TMT6plex); S19(HexNAc)	T12(HexNAc): 99.53	HCD	1				481.71	6.74e-49	6.74e-49	43567.4	40800.9	48402.4	51696.9	45546	40049.5	-0.25	0.0704	-0.02	0.866	1056.18	3	0	48	150	3	1056.18	3166.52	1.42	96.38	24929	24929	MS2	31/395	20180116_Lumos_RSLC3_Stadlmann_Penninger_IMBA_mESC_TMT_PNGaseF_HILIC_14.raw
Zinc finger RNA-binding protein (Fragment) OS=Mus musculus GN=Zfr PE=1 SV=1 - [D3Z5G4_MOUSE]|Zinc finger RNA-binding protein OS=Mus musculus GN=Zfr PE=1 SV=2 - [ZFR_MOUSE]|Zinc finger RNA-binding protein (Fragment) OS=Mus musculus GN=Zfr PE=1 SV=1 - [D3Z7V6_MOUSE]	D3Z5G4;O88532;D3Z7V6	QQEAPPPPPPATTQNYQDSYSYVR	3	N-Term(TMT6plex); S19(HexNAc)	T12(HexNAc): 99.54	HCD	1				479.74	1.06e-48	1.06e-48	82623.2	86629.4	96856	104791	85101.2	73272.6	-0.25	0.104	0.1	0.521	1056.18	3	0	11	123	3	1056.18	3166.52	1.42	99.49	27038	27038	MS2	30/395	20180116_Lumos_RSLC3_Stadlmann_Penninger_IMBA_mESC_TMT_PNGaseF_HILIC_12.raw
Zinc finger RNA-binding protein (Fragment) OS=Mus musculus GN=Zfr PE=1 SV=1 - [D3Z5G4_MOUSE]|Zinc finger RNA-binding protein OS=Mus musculus GN=Zfr PE=1 SV=2 - [ZFR_MOUSE]|Zinc finger RNA-binding protein (Fragment) OS=Mus musculus GN=Zfr PE=1 SV=1 - [D3Z7V6_MOUSE]	D3Z5G4;O88532;D3Z7V6	QQEAPPPPPPATTQNYQDSYSYVR	3	N-Term(TMT6plex); N15(Deamidated); S19(HexNAc)	T12(HexNAc): 50; T13(HexNAc): 50; N15(Deamidated): 100	HCD	1				412.38	5.78e-42	5.78e-42	39117.2	40247.1	53691.9	50812.1	41747.3	44538.9	-0.4	0.0451	-0.12	0.21	792.63	4	0	11	67	4	792.631	3167.5	0.5	101.91	27381	27381	MS2	29/395	20180116_Lumos_RSLC3_Stadlmann_Penninger_IMBA_mESC_TMT_PNGaseF_HILIC_13.raw
Zinc finger RNA-binding protein (Fragment) OS=Mus musculus GN=Zfr PE=1 SV=1 - [D3Z5G4_MOUSE]|Zinc finger RNA-binding protein OS=Mus musculus GN=Zfr PE=1 SV=2 - [ZFR_MOUSE]|Zinc finger RNA-binding protein (Fragment) OS=Mus musculus GN=Zfr PE=1 SV=1 - [D3Z7V6_MOUSE]	D3Z5G4;O88532;D3Z7V6	QQEAPPPPPPATTQNYQDSYSYVR	3	N-Term(TMT6plex); T13(HexNAc); N15(Deamidated); S21(HexNAc)	T12(HexNAc): 100; T13(HexNAc): 100; N15(Deamidated): 100	HCD	1				356.61	2.19e-36	2.19e-36	65209.2	62153.9	65039.6	68749.8	71026.3	66072.9	-0.07	0.317	-0.11	0.261	1124.2	3	0	0	103	3	1124.2	3370.58	1.1	98.87	25665	25665	MS2	28/443	20180116_Lumos_RSLC3_Stadlmann_Penninger_IMBA_mESC_TMT_PNGaseF_HILIC_14.raw
Zinc finger RNA-binding protein (Fragment) OS=Mus musculus GN=Zfr PE=1 SV=1 - [D3Z5G4_MOUSE]|Zinc finger RNA-binding protein OS=Mus musculus GN=Zfr PE=1 SV=2 - [ZFR_MOUSE]|Zinc finger RNA-binding protein (Fragment) OS=Mus musculus GN=Zfr PE=1 SV=1 - [D3Z7V6_MOUSE]	D3Z5G4;O88532;D3Z7V6	QQEAPPPPPPATTQNYQDSYSYVR	3	N-Term(TMT6plex); T13(HexNAc); N15(Deamidated); S21(HexNAc)	T12(HexNAc): 100; T13(HexNAc): 100; N15(Deamidated): 100	HCD	1				328.3	1.48e-33	1.48e-33	53027.2	50463.4	54044.9	57784.4	55395.5	53678.2	-0.11	0.223	-0.08	0.23	843.4	4	0	9	100	4	843.402	3370.58	1.34	99.06	25725	25725	MS2	27/434	20180116_Lumos_RSLC3_Stadlmann_Penninger_IMBA_mESC_TMT_PNGaseF_HILIC_14.raw
Zinc finger RNA-binding protein (Fragment) OS=Mus musculus GN=Zfr PE=1 SV=1 - [D3Z5G4_MOUSE]|Zinc finger RNA-binding protein OS=Mus musculus GN=Zfr PE=1 SV=2 - [ZFR_MOUSE]|Zinc finger RNA-binding protein (Fragment) OS=Mus musculus GN=Zfr PE=1 SV=1 - [D3Z7V6_MOUSE]	D3Z5G4;O88532;D3Z7V6	QQEAPPPPPPATTQNYQDSYSYVR	3	N-Term(TMT6plex); T13(HexNAc); N15(Deamidated); S21(HexNAc)	T12(HexNAc): 100; T13(HexNAc): 100; N15(Deamidated): 100	HCD	1				313.08	4.92e-32	4.92e-32	49673	47436.9	47656	52093.5	44126.3	50686.9	-0.04	0.664	0.03	0.788	843.4	4	0	10	116	4	843.399	3370.58	-1.34	98.86	25662	25662	MS2	25/434	20180116_Lumos_RSLC3_Stadlmann_Penninger_IMBA_mESC_TMT_PNGaseF_HILIC_14.raw
Zinc finger RNA-binding protein (Fragment) OS=Mus musculus GN=Zfr PE=1 SV=1 - [D3Z5G4_MOUSE]|Zinc finger RNA-binding protein OS=Mus musculus GN=Zfr PE=1 SV=2 - [ZFR_MOUSE]|Zinc finger RNA-binding protein (Fragment) OS=Mus musculus GN=Zfr PE=1 SV=1 - [D3Z7V6_MOUSE]	D3Z5G4;O88532;D3Z7V6	QQEAPPPPPPATTQNYQDSYSYVR	3	N-Term(TMT6plex); N15(Deamidated); S19(HexNAc)	T12(HexNAc): 50; T13(HexNAc): 50; N15(Deamidated): 100	HCD	1				313.01	5e-32	5e-32	116470	108629	126746	119832	113833	114588	-0.13	0.178	-0.02	0.745	1056.51	3	0	8	54	3	1056.51	3167.5	0.84	101.96	27398	27398	MS2	24/395	20180116_Lumos_RSLC3_Stadlmann_Penninger_IMBA_mESC_TMT_PNGaseF_HILIC_13.raw
Zinc finger RNA-binding protein (Fragment) OS=Mus musculus GN=Zfr PE=1 SV=1 - [D3Z5G4_MOUSE]|Zinc finger RNA-binding protein OS=Mus musculus GN=Zfr PE=1 SV=2 - [ZFR_MOUSE]|Zinc finger RNA-binding protein (Fragment) OS=Mus musculus GN=Zfr PE=1 SV=1 - [D3Z7V6_MOUSE]	D3Z5G4;O88532;D3Z7V6	QQEAPPPPPPATTQNYQDSYSYVR	3	N-Term(TMT6plex); T13(HexNAc); N15(Deamidated); S21(HexNAc)	T12(HexNAc): 100; T13(HexNAc): 100; N15(Deamidated): 100	HCD	1				195.17	3.04e-20	3.04e-20	19285.2	20764.6	21758	21883.1	22334.4	19515.5	-0.12	0.247	-0.06	0.644	843.41	4	0	44	150	4	843.405	3370.6	5.39	96.44	24664	24664	MS2	16/446	20180116_Lumos_RSLC3_Stadlmann_Penninger_IMBA_mESC_TMT_PNGaseF_HILIC_15.raw
Zinc finger RNA-binding protein (Fragment) OS=Mus musculus GN=Zfr PE=1 SV=1 - [D3Z5G4_MOUSE]|Zinc finger RNA-binding protein OS=Mus musculus GN=Zfr PE=1 SV=2 - [ZFR_MOUSE]|Zinc finger RNA-binding protein (Fragment) OS=Mus musculus GN=Zfr PE=1 SV=1 - [D3Z7V6_MOUSE]	D3Z5G4;O88532;D3Z7V6	QQEAPPPPPPATTQNYQDSYSYVR	3	N-Term(TMT6plex); T12(HexNAc); T13(HexNAc); N15(Deamidated)	T12(HexNAc): 100; T13(HexNAc): 100; N15(Deamidated): 100	HCD	1				190.97	8e-20	8e-20	37515.5	34776.6	39265.1	40160.6	34029.5	32485.6	-0.14	0.208	0.12	0.24	1124.2	3	0	8	150	3	1124.2	3370.58	1.43	101.57	26493	26493	MS2	19/404	20180116_Lumos_RSLC3_Stadlmann_Penninger_IMBA_mESC_TMT_PNGaseF_HILIC_14.raw
Zinc finger RNA-binding protein (Fragment) OS=Mus musculus GN=Zfr PE=1 SV=1 - [D3Z5G4_MOUSE]|Zinc finger RNA-binding protein OS=Mus musculus GN=Zfr PE=1 SV=2 - [ZFR_MOUSE]|Zinc finger RNA-binding protein (Fragment) OS=Mus musculus GN=Zfr PE=1 SV=1 - [D3Z7V6_MOUSE]	D3Z5G4;O88532;D3Z7V6	QQEAPPPPPPATTQNYQDSYSYVR	3	N-Term(TMT6plex); N15(Deamidated); S19(HexNAc)	T12(HexNAc): 50; T13(HexNAc): 50; N15(Deamidated): 100	HCD	1				188.12	1.54e-19	1.54e-19	68179.6	63051.8	73739.4	76842	65437.6	67424.4	-0.2	0.108	-0.02	0.807	1056.51	3	0	0	114	3	1056.51	3167.51	2.69	99.37	27003	27003	MS2	15/395	20180116_Lumos_RSLC3_Stadlmann_Penninger_IMBA_mESC_TMT_PNGaseF_HILIC_12.raw
Protein Cilp2 OS=Mus musculus GN=Cilp2 PE=4 SV=1 - [D3Z7H8_MOUSE]	D3Z7H8	EAGQNVTFCCK	1	N-Term(TMT6plex); N5(HexNAc); C9(Carbamidomethyl); C10(Carbamidomethyl); K11(TMT6plex)	N5(HexNAc): 99.88	HCD	1	1702.58	id=HexNAc2.Hex8_N-Glycan	0.58	471.65	6.84e-48	6.84e-48	84075.9	84362.3	3969.51	3706.17	2036.35	918.644	4.46	6.31e-06	5.83	0.00239	659	3	0	0	150	3	658.996	1974.97	2.9	78.11	19169	19169	MS2	28/222	20180116_Lumos_RSLC3_Stadlmann_Penninger_IMBA_mESC_TMT_PNGaseF_HILIC_18.raw
Protein Cilp2 OS=Mus musculus GN=Cilp2 PE=4 SV=1 - [D3Z7H8_MOUSE]	D3Z7H8	EAGQNVTFCCK	1	N-Term(TMT6plex); N5(HexNAc); C9(Carbamidomethyl); C10(Carbamidomethyl); K11(TMT6plex)	N5(HexNAc): 99.84	HCD	1	1719.61	id=HexNAc2.Hex8+17amu_N-Glycan	0.94	175.84	2.61e-18	2.61e-18	16725.8	16304.5	3117.73	4110	2337.31	2391.23	2.19	0.00973	2.8	0.00838	658.99	3	0	16	150	3	658.995	1974.97	1.64	78.15	19179	19179	MS2	13/222	20180116_Lumos_RSLC3_Stadlmann_Penninger_IMBA_mESC_TMT_PNGaseF_HILIC_18.raw
Protein Cilp2 OS=Mus musculus GN=Cilp2 PE=4 SV=1 - [D3Z7H8_MOUSE]	D3Z7H8	EAGQNVTFCCK	1	N-Term(TMT6plex); N5(HexNAc); C9(Carbamidomethyl); C10(Carbamidomethyl); K11(TMT6plex)	N5(HexNAc): 100	HCD	1	1864.63	id=HexNAc2.Hex9_N-Glycan	0.99	301.46	7.15e-31	7.15e-31	41272	38777.2	3088.68	3133.09	1621.18	1317.87	3.69	0.0215	4.77	0.0189	659	3	0	9	150	3	658.995	1974.97	2.48	78.03	19142	19142	MS2	19/222	20180116_Lumos_RSLC3_Stadlmann_Penninger_IMBA_mESC_TMT_PNGaseF_HILIC_18.raw
Glutaminase kidney isoform, mitochondrial OS=Mus musculus GN=Gls PE=1 SV=1 - [GLSK_MOUSE]	D3Z7P3	GGTPPQQQQQQQQQPGASPPAAPGPK	1	N-Term(TMT6plex); K26(TMT6plex)		HCD	1				821.89	6.48e-83	6.48e-83	58519.2	62467.7	58792.6	62964.6	56427.8	55860.8	-0.01	0.906	0.11	0.266	1022.88	3	0	7	150	3	1022.88	3066.61	0.55	72.98	17705	17705	MS2	43/268	20180116_Lumos_RSLC3_Stadlmann_Penninger_IMBA_mESC_TMT_PNGaseF_HILIC_15.raw
Glutaminase kidney isoform, mitochondrial OS=Mus musculus GN=Gls PE=1 SV=1 - [GLSK_MOUSE]	D3Z7P3	GGTPPQQQQQQQQQPGASPPAAPGPK	1	N-Term(TMT6plex); K26(TMT6plex)		HCD	1				470.02	9.96e-48	9.96e-48	19357.6	17848.1	19869.5	23014.7	19716.2	20302.6	-0.2	0.29	-0.11	0.287	511.94	6	0	9	150	6	511.941	3066.61	-0.12	73.18	17759	17759	MS2	24/241	20180116_Lumos_RSLC3_Stadlmann_Penninger_IMBA_mESC_TMT_PNGaseF_HILIC_15.raw
Glutaminase kidney isoform, mitochondrial OS=Mus musculus GN=Gls PE=1 SV=1 - [GLSK_MOUSE]	D3Z7P3	GGTPPQQQQQQQQQPGASPPAAPGPKDSPGETDAFGNSEGK	1	N-Term(TMT6plex); K26(TMT6plex); N37(Deamidated); K41(TMT6plex)	N37(Deamidated): 100	HCD	1				262.14	6.11e-27	6.11e-27	39236.5	39098.6	39539	44750.5	38147	36384.7	-0.11	0.458	0.07	0.275	958.48	5	1	12	150	5	958.481	4788.38	1.12	95.52	24510	24510	MS2	21/409	20180116_Lumos_RSLC3_Stadlmann_Penninger_IMBA_mESC_TMT_PNGaseF_HILIC_16.raw
Glutaminase kidney isoform, mitochondrial OS=Mus musculus GN=Gls PE=1 SV=1 - [GLSK_MOUSE]	D3Z7P3	GGTPPQQQQQQQQQPGASPPAAPGPKDSPGETDAFGNSEGK	1	N-Term(TMT6plex); K26(TMT6plex); N37(Deamidated); K41(TMT6plex)	N37(Deamidated): 100	HCD	1				236.75	2.11e-24	2.11e-24	18682.7	18043.8	16374.9	14912.3	12186.8	14544.3	0.23	0.126	0.46	0.128	1197.85	4	1	55	150	4	1197.85	4788.38	0.94	94.3	24144	24144	MS2	20/379	20180116_Lumos_RSLC3_Stadlmann_Penninger_IMBA_mESC_TMT_PNGaseF_HILIC_16.raw
Putative Polycomb group protein ASXL2 OS=Mus musculus GN=Asxl2 PE=1 SV=2 - [D6REV1_MOUSE]|Putative Polycomb group protein ASXL2 OS=Mus musculus GN=Asxl2 PE=1 SV=1 - [F6WV21_MOUSE]|Putative Polycomb group protein ASXL2 OS=Mus musculus GN=Asxl2 PE=1 SV=2 - [D3Z112_MOUSE]|Putative Polycomb group protein ASXL2 (Fragment) OS=Mus musculus GN=Asxl2 PE=1 SV=5 - [D6RI62_MOUSE]	D6REV1;F6WV21;D3Z112;D6RI62	ELSEGSEESSDGQSDSQSSENSSSSDGGSNK	4	N-Term(TMT6plex); K31(TMT6plex)		HCD	1				633.13	4.86e-64	4.86e-64	26875.8	25163.9	26182.7	28167.6	25196.6	21918.2	-0.06	0.473	0.14	0.349	1184.85	3	0	21	150	3	1184.85	3552.52	0.19	71.28	17329	17329	MS2	43/295	20180116_Lumos_RSLC3_Stadlmann_Penninger_IMBA_mESC_TMT_PNGaseF_HILIC_16.raw
Putative Polycomb group protein ASXL2 OS=Mus musculus GN=Asxl2 PE=1 SV=2 - [D6REV1_MOUSE]|Putative Polycomb group protein ASXL2 OS=Mus musculus GN=Asxl2 PE=1 SV=1 - [F6WV21_MOUSE]|Putative Polycomb group protein ASXL2 OS=Mus musculus GN=Asxl2 PE=1 SV=2 - [D3Z112_MOUSE]|Putative Polycomb group protein ASXL2 (Fragment) OS=Mus musculus GN=Asxl2 PE=1 SV=5 - [D6RI62_MOUSE]	D6REV1;F6WV21;D3Z112;D6RI62	ELSEGSEESSDGQSDSQSSENSSSSDGGSNK	4	N-Term(TMT6plex); K31(TMT6plex)		HCD	1				568.52	1.4e-57	1.4e-57	25226.9	25463.3	21450.6	21629.2	16247.6	15358.2	0.23	0.00217	0.68	0.0207	888.88	4	0	48	150	4	888.885	3552.52	-1.24	71.29	17332	17332	MS2	37/328	20180116_Lumos_RSLC3_Stadlmann_Penninger_IMBA_mESC_TMT_PNGaseF_HILIC_16.raw
Putative Polycomb group protein ASXL2 OS=Mus musculus GN=Asxl2 PE=1 SV=2 - [D6REV1_MOUSE]|Putative Polycomb group protein ASXL2 OS=Mus musculus GN=Asxl2 PE=1 SV=1 - [F6WV21_MOUSE]|Putative Polycomb group protein ASXL2 OS=Mus musculus GN=Asxl2 PE=1 SV=2 - [D3Z112_MOUSE]|Putative Polycomb group protein ASXL2 (Fragment) OS=Mus musculus GN=Asxl2 PE=1 SV=5 - [D6RI62_MOUSE]	D6REV1;F6WV21;D3Z112;D6RI62	ELSEGSEESSDGQSDSQSSENSSSSDGGSNKEGR	4	N-Term(TMT6plex); K31(TMT6plex)		HCD	1				934.21	3.79e-94	3.79e-94	17467.6	16590.5	15939.3	17551.2	18199.2	13667.7	0.02	0.794	0.1	0.713	974.43	4	1	7	150	4	974.429	3894.7	2.15	61.57	14471	14471	MS2	46/361	20180116_Lumos_RSLC3_Stadlmann_Penninger_IMBA_mESC_TMT_PNGaseF_HILIC_16.raw
Putative Polycomb group protein ASXL2 OS=Mus musculus GN=Asxl2 PE=1 SV=2 - [D6REV1_MOUSE]|Putative Polycomb group protein ASXL2 OS=Mus musculus GN=Asxl2 PE=1 SV=1 - [F6WV21_MOUSE]|Putative Polycomb group protein ASXL2 OS=Mus musculus GN=Asxl2 PE=1 SV=2 - [D3Z112_MOUSE]|Putative Polycomb group protein ASXL2 (Fragment) OS=Mus musculus GN=Asxl2 PE=1 SV=5 - [D6RI62_MOUSE]	D6REV1;F6WV21;D3Z112;D6RI62	ELSEGSEESSDGQSDSQSSENSSSSDGGSNKEGR	4	N-Term(TMT6plex); K31(TMT6plex)		HCD	1				357.21	1.9e-36	1.9e-36	9014.65	7692.53	10687.6	10753.1	9081.78	9670.23	-0.36	0.173	-0.17	0.341	1298.9	3	1	0	150	3	1298.9	3894.69	0.45	61.55	14463	14463	MS2	22/361	20180116_Lumos_RSLC3_Stadlmann_Penninger_IMBA_mESC_TMT_PNGaseF_HILIC_16.raw
Putative Polycomb group protein ASXL2 OS=Mus musculus GN=Asxl2 PE=1 SV=2 - [D6REV1_MOUSE]|Putative Polycomb group protein ASXL2 OS=Mus musculus GN=Asxl2 PE=1 SV=1 - [F6WV21_MOUSE]|Putative Polycomb group protein ASXL2 OS=Mus musculus GN=Asxl2 PE=1 SV=2 - [D3Z112_MOUSE]|Putative Polycomb group protein ASXL2 (Fragment) OS=Mus musculus GN=Asxl2 PE=1 SV=5 - [D6RI62_MOUSE]	D6REV1;F6WV21;D3Z112;D6RI62	ELSEGSEESSDGQSDSQSSENSSSSDGGSNKEGR	4	N-Term(TMT6plex); N21(Deamidated); K31(TMT6plex)	N21(Deamidated): 100	HCD	1				180.19	9.58e-19	9.58e-19	5274.01	5772.16	6018.68	6994.65	6022.83	6684.93	-0.24	0.256	-0.2	0.192	1299.24	3	1	0	150	3	1299.24	3895.7	8.15	61.6	14479	14479	MS2	11/361	20180116_Lumos_RSLC3_Stadlmann_Penninger_IMBA_mESC_TMT_PNGaseF_HILIC_16.raw
Piezo-type mechanosensitive ion channel component 1 OS=Mus musculus GN=Piezo1 PE=1 SV=1 - [PIEZ1_MOUSE]|Piezo-type mechanosensitive ion channel component OS=Mus musculus GN=Piezo1 PE=1 SV=1 - [E9PUQ9_MOUSE]|Piezo-type mechanosensitive ion channel component (Fragment) OS=Mus musculus GN=Piezo1 PE=1 SV=1 - [F7AC58_MOUSE]	E2JF22;E9PUQ9;F7AC58	GGTVEYTNEKHTLELAPNSTAR	3	N-Term(TMT6plex); K10(TMT6plex); S19(HexNAc)	N18(HexNAc): 99.81	HCD	1	1378.48	id=HexNAc2.Hex6_N-Glycan	0.55	450.39	9.13e-46	9.13e-46	43610.6	40376.9	36709	35615.9	7215.6	5769.36	0.22	0.144	2.69	0.0113	763.15	4	1	3	150	4	763.154	3049.59	3.05	82.45	20673	20673	MS2	32/352	20180116_Lumos_RSLC3_Stadlmann_Penninger_IMBA_mESC_TMT_PNGaseF_HILIC_16.raw
Piezo-type mechanosensitive ion channel component 1 OS=Mus musculus GN=Piezo1 PE=1 SV=1 - [PIEZ1_MOUSE]|Piezo-type mechanosensitive ion channel component OS=Mus musculus GN=Piezo1 PE=1 SV=1 - [E9PUQ9_MOUSE]|Piezo-type mechanosensitive ion channel component (Fragment) OS=Mus musculus GN=Piezo1 PE=1 SV=1 - [F7AC58_MOUSE]	E2JF22;E9PUQ9;F7AC58	GGTVEYTNEKHTLELAPNSTAR	3	N-Term(TMT6plex); K10(TMT6plex); N18(HexNAc)	N18(HexNAc): 99.76	HCD	1	1378.48	id=HexNAc2.Hex6_N-Glycan	0.67	396.44	2.27e-40	2.27e-40	23692.8	24944.9	24390	27420.6	8951.05	7341.62	-0.09	0.476	1.58	0.00504	763.15	4	1	12	150	4	763.153	3049.59	1.29	81.95	20398	20398	MS2	29/478	20180116_Lumos_RSLC3_Stadlmann_Penninger_IMBA_mESC_TMT_PNGaseF_HILIC_15.raw
Piezo-type mechanosensitive ion channel component 1 OS=Mus musculus GN=Piezo1 PE=1 SV=1 - [PIEZ1_MOUSE]|Piezo-type mechanosensitive ion channel component OS=Mus musculus GN=Piezo1 PE=1 SV=1 - [E9PUQ9_MOUSE]|Piezo-type mechanosensitive ion channel component (Fragment) OS=Mus musculus GN=Piezo1 PE=1 SV=1 - [F7AC58_MOUSE]	E2JF22;E9PUQ9;F7AC58	HTLELAPNSTAR	3	N-Term(TMT6plex); N8(HexNAc)	N8(HexNAc): 33.33; S9(HexNAc): 33.33; T10(HexNAc): 33.33	HCD	1	1216.42	id=HexNAc2.Hex5_N-Glycan	1.23	683.68	4.29e-69	4.29e-69	68458.4	63925.5	71188.9	73263.8	26279.3	28068.7	-0.13	0.188	1.28	0.0186	581.31	3	0	1	150	3	581.315	1741.93	1.44	56.89	13357	13357	MS2	41/240	20180116_Lumos_RSLC3_Stadlmann_Penninger_IMBA_mESC_TMT_PNGaseF_HILIC_14.raw
Piezo-type mechanosensitive ion channel component 1 OS=Mus musculus GN=Piezo1 PE=1 SV=1 - [PIEZ1_MOUSE]|Piezo-type mechanosensitive ion channel component OS=Mus musculus GN=Piezo1 PE=1 SV=1 - [E9PUQ9_MOUSE]|Piezo-type mechanosensitive ion channel component (Fragment) OS=Mus musculus GN=Piezo1 PE=1 SV=1 - [F7AC58_MOUSE]	E2JF22;E9PUQ9;F7AC58	HTLELAPNSTAR	3	N-Term(TMT6plex); N8(HexNAc)	N8(HexNAc): 49.96; S9(HexNAc): 49.96	HCD	1	1216.42	id=HexNAc2.Hex5_N-Glycan	1.18	563.09	4.91e-57	4.91e-57	38527.8	37441.7	39343.4	40983.3	19940.8	18992.2	-0.08	0.176	0.96	0.00166	581.32	3	0	6	150	3	581.317	1741.94	4.28	56.63	12982	12982	MS2	34/240	20180116_Lumos_RSLC3_Stadlmann_Penninger_IMBA_mESC_TMT_PNGaseF_HILIC_15.raw
Piezo-type mechanosensitive ion channel component 1 OS=Mus musculus GN=Piezo1 PE=1 SV=1 - [PIEZ1_MOUSE]|Piezo-type mechanosensitive ion channel component OS=Mus musculus GN=Piezo1 PE=1 SV=1 - [E9PUQ9_MOUSE]|Piezo-type mechanosensitive ion channel component (Fragment) OS=Mus musculus GN=Piezo1 PE=1 SV=1 - [F7AC58_MOUSE]	E2JF22;E9PUQ9;F7AC58	HTLELAPNSTAR	3	N-Term(TMT6plex); N8(HexNAc)	N8(HexNAc): 100	HCD	1	1378.48	id=HexNAc2.Hex6_N-Glycan	1.07	644.59	3.47e-65	3.47e-65	38633.6	35986.8	35210.9	33483.1	7612.68	7205.83	0.12	0.222	2.33	0.0248	581.32	3	0	2	150	3	581.315	1741.93	1.5	55.94	12827	12827	MS2	42/240	20180116_Lumos_RSLC3_Stadlmann_Penninger_IMBA_mESC_TMT_PNGaseF_HILIC_16.raw
Piezo-type mechanosensitive ion channel component 1 OS=Mus musculus GN=Piezo1 PE=1 SV=1 - [PIEZ1_MOUSE]|Piezo-type mechanosensitive ion channel component OS=Mus musculus GN=Piezo1 PE=1 SV=1 - [E9PUQ9_MOUSE]|Piezo-type mechanosensitive ion channel component (Fragment) OS=Mus musculus GN=Piezo1 PE=1 SV=1 - [F7AC58_MOUSE]	E2JF22;E9PUQ9;F7AC58	HTLELAPNSTAR	3	N-Term(TMT6plex); S9(HexNAc); T10(HexNAc)	N8(HexNAc): 66.67; S9(HexNAc): 66.67; T10(HexNAc): 66.67	HCD	1	1378.48	id=HexNAc2.Hex6_N-Glycan	0.61	212.91	5.12e-22	5.12e-22	13863	15550.5	15054.5	13082.4	8961.64	7566.6	0.06	0.673	0.83	0.03	649.01	3	0	43	150	3	649.006	1945	-1.69	56.12	12877	12877	MS2	16/180	20180116_Lumos_RSLC3_Stadlmann_Penninger_IMBA_mESC_TMT_PNGaseF_HILIC_16.raw
Piezo-type mechanosensitive ion channel component 1 OS=Mus musculus GN=Piezo1 PE=1 SV=1 - [PIEZ1_MOUSE]|Piezo-type mechanosensitive ion channel component OS=Mus musculus GN=Piezo1 PE=1 SV=1 - [E9PUQ9_MOUSE]|Piezo-type mechanosensitive ion channel component (Fragment) OS=Mus musculus GN=Piezo1 PE=1 SV=1 - [F7AC58_MOUSE]	E2JF22;E9PUQ9;F7AC58	HTLELAPNSTAR	3	N-Term(TMT6plex); N8(HexNAc)	N8(HexNAc): 33.33; S9(HexNAc): 33.33; T10(HexNAc): 33.33	HCD	1	1378.48	id=HexNAc2.Hex6_N-Glycan	0.89	171.78	6.63e-18	6.63e-18	16935.2	12776	14890.9	15658.8	9509.15	7877.63	-0.04	0.874	0.77	0.172	581.32	3	0	0	150	3	581.316	1741.93	3.18	56.21	13157	13157	MS2	15/240	20180116_Lumos_RSLC3_Stadlmann_Penninger_IMBA_mESC_TMT_PNGaseF_HILIC_14.raw
Piezo-type mechanosensitive ion channel component 1 OS=Mus musculus GN=Piezo1 PE=1 SV=1 - [PIEZ1_MOUSE]|Piezo-type mechanosensitive ion channel component OS=Mus musculus GN=Piezo1 PE=1 SV=1 - [E9PUQ9_MOUSE]|Piezo-type mechanosensitive ion channel component (Fragment) OS=Mus musculus GN=Piezo1 PE=1 SV=1 - [F7AC58_MOUSE]	E2JF22;E9PUQ9;F7AC58	HTLELAPNSTAR	3	N-Term(TMT6plex); N8(HexNAc)	N8(HexNAc): 99.88	HCD	1	1540.53	id=HexNAc2.Hex7_N-Glycan	1.04	448.3	1.48e-45	1.48e-45	24654.3	23687.8	25816	24716.9	4977.35	5413.62	-0.06	0.275	2.22	0.00495	581.32	3	0	0	150	3	581.314	1741.93	-1.08	55.27	12591	12591	MS2	28/240	20180116_Lumos_RSLC3_Stadlmann_Penninger_IMBA_mESC_TMT_PNGaseF_HILIC_15.raw
Piezo-type mechanosensitive ion channel component 1 OS=Mus musculus GN=Piezo1 PE=1 SV=1 - [PIEZ1_MOUSE]|Piezo-type mechanosensitive ion channel component OS=Mus musculus GN=Piezo1 PE=1 SV=1 - [E9PUQ9_MOUSE]|Piezo-type mechanosensitive ion channel component (Fragment) OS=Mus musculus GN=Piezo1 PE=1 SV=1 - [F7AC58_MOUSE]	E2JF22;E9PUQ9;F7AC58	HTLELAPNSTAR	3	N-Term(TMT6plex); N8(HexNAc)	N8(HexNAc): 99.86	HCD	1	1702.58	id=HexNAc2.Hex8_N-Glycan	1.14	641.55	7e-65	7e-65	38749.1	39011.5	38508.2	36805.6	3163.76	3828.5	0.05	0.383	3.48	0.00173	581.32	3	0	0	150	3	581.316	1741.93	2.23	54.94	12494	12494	MS2	40/240	20180116_Lumos_RSLC3_Stadlmann_Penninger_IMBA_mESC_TMT_PNGaseF_HILIC_15.raw
Piezo-type mechanosensitive ion channel component 1 OS=Mus musculus GN=Piezo1 PE=1 SV=1 - [PIEZ1_MOUSE]|Piezo-type mechanosensitive ion channel component OS=Mus musculus GN=Piezo1 PE=1 SV=1 - [E9PUQ9_MOUSE]|Piezo-type mechanosensitive ion channel component (Fragment) OS=Mus musculus GN=Piezo1 PE=1 SV=1 - [F7AC58_MOUSE]	E2JF22;E9PUQ9;F7AC58	HTLELAPNSTAR	3	N-Term(TMT6plex); N8(HexNAc)	N8(HexNAc): 99.7	HCD	1	1702.58	id=HexNAc2.Hex8_N-Glycan	1.21	483.09	4.91e-49	4.91e-49	23845.1	22855.9	14110.2	16062.7	2102.77	2817.39	0.63	0.0369	3.25	0.00144	436.24	4	0	19	150	4	436.238	1741.93	1.21	54.79	12333	12333	MS2	30/240	20180116_Lumos_RSLC3_Stadlmann_Penninger_IMBA_mESC_TMT_PNGaseF_HILIC_17.raw
Piezo-type mechanosensitive ion channel component 1 OS=Mus musculus GN=Piezo1 PE=1 SV=1 - [PIEZ1_MOUSE]|Piezo-type mechanosensitive ion channel component OS=Mus musculus GN=Piezo1 PE=1 SV=1 - [E9PUQ9_MOUSE]|Piezo-type mechanosensitive ion channel component (Fragment) OS=Mus musculus GN=Piezo1 PE=1 SV=1 - [F7AC58_MOUSE]	E2JF22;E9PUQ9;F7AC58	HTLELAPNSTAR	3	N-Term(TMT6plex); N8(HexNAc)	N8(HexNAc): 99.84	HCD	1	1702.58	id=HexNAc2.Hex8_N-Glycan	1.16	441.44	7.18e-45	7.18e-45	34636.3	37372.4	37745	32915.4	5789.91	5776.27	0.03	0.836	2.64	0.0288	581.31	3	0	3	150	3	581.314	1741.93	0.34	55.02	12563	12563	MS2	30/240	20180116_Lumos_RSLC3_Stadlmann_Penninger_IMBA_mESC_TMT_PNGaseF_HILIC_16.raw
Piezo-type mechanosensitive ion channel component 1 OS=Mus musculus GN=Piezo1 PE=1 SV=1 - [PIEZ1_MOUSE]|Piezo-type mechanosensitive ion channel component OS=Mus musculus GN=Piezo1 PE=1 SV=1 - [E9PUQ9_MOUSE]|Piezo-type mechanosensitive ion channel component (Fragment) OS=Mus musculus GN=Piezo1 PE=1 SV=1 - [F7AC58_MOUSE]	E2JF22;E9PUQ9;F7AC58	HTLELAPNSTAR	3	N-Term(TMT6plex); N8(HexNAc)	N8(HexNAc): 99.65	HCD	1	1864.63	id=HexNAc2.Hex9_N-Glycan	1.18	782.81	5.24e-79	5.24e-79	110928	116534	90025.8	93398.7	1088.59	1534.44	0.31	0.0347	6.44	0.0152	581.31	3	0	0	130	3	581.314	1741.93	-0.55	54.66	12295	12295	MS2	48/240	20180116_Lumos_RSLC3_Stadlmann_Penninger_IMBA_mESC_TMT_PNGaseF_HILIC_17.raw
Piezo-type mechanosensitive ion channel component 1 OS=Mus musculus GN=Piezo1 PE=1 SV=1 - [PIEZ1_MOUSE]|Piezo-type mechanosensitive ion channel component OS=Mus musculus GN=Piezo1 PE=1 SV=1 - [E9PUQ9_MOUSE]|Piezo-type mechanosensitive ion channel component (Fragment) OS=Mus musculus GN=Piezo1 PE=1 SV=1 - [F7AC58_MOUSE]	E2JF22;E9PUQ9;F7AC58	HTLELAPNSTAR	3	N-Term(TMT6plex); N8(HexNAc)	N8(HexNAc): 49.97; S9(HexNAc): 49.97	HCD	1	1864.63	id=HexNAc2.Hex9_N-Glycan	1.16	642.38	5.78e-65	5.78e-65	31786.3	28926.4	27204.6	25407.3	100	651.797	0.21	0.162	6.34	0.0251	581.32	3	0	1	150	3	581.316	1741.93	2.81	54.63	12138	12138	MS2	37/240	20180116_Lumos_RSLC3_Stadlmann_Penninger_IMBA_mESC_TMT_PNGaseF_HILIC_18.raw
Piezo-type mechanosensitive ion channel component 1 OS=Mus musculus GN=Piezo1 PE=1 SV=1 - [PIEZ1_MOUSE]|Piezo-type mechanosensitive ion channel component OS=Mus musculus GN=Piezo1 PE=1 SV=1 - [E9PUQ9_MOUSE]|Piezo-type mechanosensitive ion channel component (Fragment) OS=Mus musculus GN=Piezo1 PE=1 SV=1 - [F7AC58_MOUSE]	E2JF22;E9PUQ9;F7AC58	HTLELAPNSTAR	3	N-Term(TMT6plex); N8(HexNAc)	N8(HexNAc): 99.79	HCD	1	1864.63	id=HexNAc2.Hex9_N-Glycan	1.07	393.6	4.36e-40	4.36e-40	15170.8	17872.1	15338.3	12865.9	2541.66	2758.16	0.23	0.318	2.64	0.0603	581.31	3	0	0	150	3	581.314	1741.93	0.08	54.85	12508	12508	MS2	27/240	20180116_Lumos_RSLC3_Stadlmann_Penninger_IMBA_mESC_TMT_PNGaseF_HILIC_16.raw
Piezo-type mechanosensitive ion channel component 1 OS=Mus musculus GN=Piezo1 PE=1 SV=1 - [PIEZ1_MOUSE]|Piezo-type mechanosensitive ion channel component OS=Mus musculus GN=Piezo1 PE=1 SV=1 - [E9PUQ9_MOUSE]|Piezo-type mechanosensitive ion channel component (Fragment) OS=Mus musculus GN=Piezo1 PE=1 SV=1 - [F7AC58_MOUSE]	E2JF22;E9PUQ9;F7AC58	HTLELAPNSTAR	3	N-Term(TMT6plex); N8(HexNAc)	N8(HexNAc): 100	HCD	1	1864.63	id=HexNAc2.Hex9_N-Glycan	1.14	300.79	8.34e-31	8.34e-31	12142.9	12709	10024.7	8875.92	2822.29	2375.34	0.39	0.0761	2.26	0.00177	581.32	3	0	46	150	3	581.316	1741.93	3.66	54.79	12449	12449	MS2	21/240	20180116_Lumos_RSLC3_Stadlmann_Penninger_IMBA_mESC_TMT_PNGaseF_HILIC_15.raw
Piezo-type mechanosensitive ion channel component 1 OS=Mus musculus GN=Piezo1 PE=1 SV=1 - [PIEZ1_MOUSE]|Piezo-type mechanosensitive ion channel component OS=Mus musculus GN=Piezo1 PE=1 SV=1 - [E9PUQ9_MOUSE]|Piezo-type mechanosensitive ion channel component (Fragment) OS=Mus musculus GN=Piezo1 PE=1 SV=1 - [F7AC58_MOUSE]	E2JF22;E9PUQ9;F7AC58	HTLELAPNSTAR	3	N-Term(TMT6plex); N8(HexNAc)	N8(HexNAc): 33.33; S9(HexNAc): 33.33; T10(HexNAc): 33.33	HCD	1	2026.69	id=HexNAc2.Hex10_N-Glycan	1.07	179.42	1.14e-18	1.14e-18	9127.74	9335.74	6790.82	8320.2	942.696	1433.07	0.29	0.268	2.96	0.00713	581.32	3	0	6	150	3	581.316	1741.93	3.18	54.51	12104	12104	MS2	14/240	20180116_Lumos_RSLC3_Stadlmann_Penninger_IMBA_mESC_TMT_PNGaseF_HILIC_18.raw
Piezo-type mechanosensitive ion channel component 1 OS=Mus musculus GN=Piezo1 PE=1 SV=1 - [PIEZ1_MOUSE]|Piezo-type mechanosensitive ion channel component OS=Mus musculus GN=Piezo1 PE=1 SV=1 - [E9PUQ9_MOUSE]|Piezo-type mechanosensitive ion channel component (Fragment) OS=Mus musculus GN=Piezo1 PE=1 SV=1 - [F7AC58_MOUSE]	E2JF22;E9PUQ9;F7AC58	QELYNGTADITLR	3	N-Term(TMT6plex); N5(HexNAc)	N5(HexNAc): 99.84	HCD	1	1702.58	id=HexNAc2.Hex8_N-Glycan	1.05	558.03	1.58e-56	1.58e-56	55794.9	59949.1	15486.1	17460.5	12639.8	12055.8	1.81	0.0117	2.23	0.0262	642.67	3	0	0	150	3	642.672	1926	0.4	105.52	27369	27369	MS2	39/276	20180116_Lumos_RSLC3_Stadlmann_Penninger_IMBA_mESC_TMT_PNGaseF_HILIC_16.raw
Piezo-type mechanosensitive ion channel component 1 OS=Mus musculus GN=Piezo1 PE=1 SV=1 - [PIEZ1_MOUSE]|Piezo-type mechanosensitive ion channel component OS=Mus musculus GN=Piezo1 PE=1 SV=1 - [E9PUQ9_MOUSE]|Piezo-type mechanosensitive ion channel component (Fragment) OS=Mus musculus GN=Piezo1 PE=1 SV=1 - [F7AC58_MOUSE]	E2JF22;E9PUQ9;F7AC58	QELYNGTADITLR	3	N-Term(TMT6plex); N5(HexNAc)	N5(HexNAc): 100	HCD	1	1881.66	id=HexNAc2.Hex9+17amu_N-Glycan	0.93	244.45	3.59e-25	3.59e-25	33888	36668.7	16948.1	20709.4	14554	13850.2	0.91	0.0243	1.31	0.0316	642.67	3	0	0	150	3	642.674	1926.01	3.43	105.02	27261	27261	MS2	20/276	20180116_Lumos_RSLC3_Stadlmann_Penninger_IMBA_mESC_TMT_PNGaseF_HILIC_17.raw
Protein Zscan18 OS=Mus musculus GN=Zscan18 PE=1 SV=1 - [E9PUD6_MOUSE]	E9PUD6	AQPYQQEEPSQQQEPSQKDQPSQQEEPSQQQEPSQK	1	N-Term(TMT6plex); K18(TMT6plex); K36(TMT6plex)		HCD	1				416.85	2.07e-42	2.07e-42	18155	14904	19620.9	20015.7	17475.7	16334.8	-0.26	0.288	-0.03	0.858	1224.85	4	1	0	150	4	1224.85	4896.39	3.62	77.13	18988	18988	MS2	27/346	20180116_Lumos_RSLC3_Stadlmann_Penninger_IMBA_mESC_TMT_PNGaseF_HILIC_17.raw
Protein Zscan18 OS=Mus musculus GN=Zscan18 PE=1 SV=1 - [E9PUD6_MOUSE]	E9PUD6	DQCNQQEEPSQQQEPSQKDQPNQQAELSQQEEPSQK	1	N-Term(TMT6plex); C3(Carbamidomethyl); N4(Deamidated); K18(TMT6plex); N22(Deamidated); K36(TMT6plex)	N4(Deamidated): 100; N22(Deamidated): 100	HCD	1				245.17	3.04e-25	3.04e-25	7356.39	7097.99	8239.17	8347.14	5388.8	6643.82	-0.2	0.046	0.26	0.295	1236.34	4	1	75	150	4	1236.34	4942.34	6.24	78.66	19445	19445	MS2	17/329	20180116_Lumos_RSLC3_Stadlmann_Penninger_IMBA_mESC_TMT_PNGaseF_HILIC_17.raw
Protein Zscan18 OS=Mus musculus GN=Zscan18 PE=1 SV=1 - [E9PUD6_MOUSE]	E9PUD6	DQPNQQAELSQQEEPSQKDQCNQQEEPSQKDQCK	1	N-Term(TMT6plex); K18(TMT6plex); C21(Carbamidomethyl); K30(TMT6plex); C33(Carbamidomethyl); K34(TMT6plex)		HCD	1				386.92	2.03e-39	2.03e-39	16992	14607.1	15427.1	17030.6	17137.6	14509.8	-0.04	0.797	0	0.99	1251.61	4	2	0	150	4	1251.61	5003.42	0.33	75.24	18370	18370	MS2	19/384	20180116_Lumos_RSLC3_Stadlmann_Penninger_IMBA_mESC_TMT_PNGaseF_HILIC_15.raw
Protein Zscan18 OS=Mus musculus GN=Zscan18 PE=1 SV=1 - [E9PUD6_MOUSE]	E9PUD6	DQPSQQEELSQQEEPSQKDQCNQQEEPSQQQEPSQK	1	N-Term(TMT6plex); K18(TMT6plex); C21(Carbamidomethyl); K36(TMT6plex)		HCD	1				857.94	1.61e-86	1.61e-86	19774.3	18090.6	20215.3	21971.9	18548.1	19143.4	-0.16	0.218	0.01	0.936	1243.59	4	1	0	150	4	1243.59	4971.35	1.36	79.18	19605	19605	MS2	47/353	20180116_Lumos_RSLC3_Stadlmann_Penninger_IMBA_mESC_TMT_PNGaseF_HILIC_17.raw
Protein Zscan18 OS=Mus musculus GN=Zscan18 PE=1 SV=1 - [E9PUD6_MOUSE]	E9PUD6	DQPSQQEELSQQEEPSQKDQCNQQEEPSQQQEPSQK	1	N-Term(TMT6plex); K18(TMT6plex); C21(Carbamidomethyl); N22(Deamidated); K36(TMT6plex)	N22(Deamidated): 100	HCD	1				663.15	4.84e-67	4.84e-67	32128	30185.8	26186.9	23714.5	21156	21813.7	0.32	0.064	0.54	0.0429	995.27	5	1	0	150	5	995.271	4972.32	0.19	80.69	20079	20079	MS2	33/374	20180116_Lumos_RSLC3_Stadlmann_Penninger_IMBA_mESC_TMT_PNGaseF_HILIC_17.raw
Protein Zscan18 OS=Mus musculus GN=Zscan18 PE=1 SV=1 - [E9PUD6_MOUSE]	E9PUD6	DQPSQQEELSQQEEPSQKDQCNQQEEPSQQQEPSQK	1	N-Term(TMT6plex); K18(TMT6plex); C21(Carbamidomethyl); K36(TMT6plex)		HCD	1				644.29	3.73e-65	3.73e-65	30731.7	29427.2	22662.6	24439.4	23288.9	23247.4	0.35	0.0333	0.37	0.0605	995.07	5	1		150	5	995.071	4971.33	-2.73	80.72	20087	20087	MS2	34/374	20180116_Lumos_RSLC3_Stadlmann_Penninger_IMBA_mESC_TMT_PNGaseF_HILIC_17.raw
Protein Zscan18 OS=Mus musculus GN=Zscan18 PE=1 SV=1 - [E9PUD6_MOUSE]	E9PUD6	DQPSQQEELSQQEEPSQKDQCNQQEEPSQQQEPSQK	1	N-Term(TMT6plex); K18(TMT6plex); C21(Carbamidomethyl); N22(Deamidated); K36(TMT6plex)	N22(Deamidated): 100	HCD	1				323.14	4.85e-33	4.85e-33	17149.6	18799.6	15693.2	17785.8	14914.4	14408.8	0.1	0.456	0.29	0.131	829.56	6	1	100	150	6	829.563	4972.34	3.85	79.09	19577	19577	MS2	19/230	20180116_Lumos_RSLC3_Stadlmann_Penninger_IMBA_mESC_TMT_PNGaseF_HILIC_17.raw
Protein Zscan18 OS=Mus musculus GN=Zscan18 PE=1 SV=1 - [E9PUD6_MOUSE]	E9PUD6	DQPSQQEEPSQQQEPSQKDQPSQQEELSQQEEPSQK	1	N-Term(TMT6plex); K18(TMT6plex); K36(TMT6plex)		HCD	1				323.5	4.46e-33	4.46e-33	9580.78	11478	12504.2	11764.3	12302.1	11039.9	-0.2	0.316	-0.15	0.435	1221.09	4	1	0	150	4	1221.09	4881.34	-1.12	81.65	20422	20422	MS2	21/350	20180116_Lumos_RSLC3_Stadlmann_Penninger_IMBA_mESC_TMT_PNGaseF_HILIC_16.raw
Erlin-1 (Fragment) OS=Mus musculus GN=Erlin1 PE=1 SV=1 - [E9PUH5_MOUSE]|Erlin-2 OS=Mus musculus GN=Erlin2 PE=1 SV=1 - [ERLN2_MOUSE]|Erlin-1 OS=Mus musculus GN=Erlin1 PE=1 SV=1 - [ERLN1_MOUSE]	E9PUH5;Q8BFZ9;Q91X78	NYTADYDK	3	N-Term(TMT6plex); N1(HexNAc); K8(TMT6plex)	N1(HexNAc): 100	HCD	1	1216.42	id=HexNAc2.Hex5_N-Glycan	0.67	258	1.59e-26	1.59e-26	32474.2	29262	6327.31	7030.05	3580.24	2817.3	2.21	0.0341	3.27	0.0283	550.95	3	0	0	150	3	550.947	1650.83	0.97	73.31	17719	17719	MS2	16/142	20180116_Lumos_RSLC3_Stadlmann_Penninger_IMBA_mESC_TMT_PNGaseF_HILIC_18.raw
Erlin-1 (Fragment) OS=Mus musculus GN=Erlin1 PE=1 SV=1 - [E9PUH5_MOUSE]|Erlin-2 OS=Mus musculus GN=Erlin2 PE=1 SV=1 - [ERLN2_MOUSE]|Erlin-1 OS=Mus musculus GN=Erlin1 PE=1 SV=1 - [ERLN1_MOUSE]	E9PUH5;Q8BFZ9;Q91X78	NYTADYDK	3	N-Term(TMT6plex); N1(HexNAc); K8(TMT6plex)	N1(HexNAc): 100	HCD	1	1540.53	id=HexNAc2.Hex7_N-Glycan	0.72	422.97	5.05e-43	5.05e-43	80331.3	80005.4	11351.3	11900.1	3123.15	2582.7	2.79	0.000129	4.81	9.64e-05	550.95	3	0	4	150	3	550.948	1650.83	2.19	73.35	17730	17730	MS2	27/142	20180116_Lumos_RSLC3_Stadlmann_Penninger_IMBA_mESC_TMT_PNGaseF_HILIC_18.raw
Erlin-1 (Fragment) OS=Mus musculus GN=Erlin1 PE=1 SV=1 - [E9PUH5_MOUSE]|Erlin-2 OS=Mus musculus GN=Erlin2 PE=1 SV=1 - [ERLN2_MOUSE]|Erlin-1 OS=Mus musculus GN=Erlin1 PE=1 SV=1 - [ERLN1_MOUSE]	E9PUH5;Q8BFZ9;Q91X78	NYTADYDK	3	N-Term(TMT6plex); N1(HexNAc); K8(TMT6plex)	N1(HexNAc): 100	HCD	1	1540.53	id=HexNAc2.Hex7_N-Glycan	0.58	277.75	1.68e-28	1.68e-28	56519.5	58074.3	27643.1	25160.6	18663.3	15446.3	1.12	0.00491	1.75	0.0082	550.95	3	0	0	150	3	550.949	1650.83	3.52	73.37	17888	17888	MS2	20/142	20180116_Lumos_RSLC3_Stadlmann_Penninger_IMBA_mESC_TMT_PNGaseF_HILIC_17.raw
Erlin-1 (Fragment) OS=Mus musculus GN=Erlin1 PE=1 SV=1 - [E9PUH5_MOUSE]|Erlin-2 OS=Mus musculus GN=Erlin2 PE=1 SV=1 - [ERLN2_MOUSE]|Erlin-1 OS=Mus musculus GN=Erlin1 PE=1 SV=1 - [ERLN1_MOUSE]	E9PUH5;Q8BFZ9;Q91X78	NYTADYDK	3	N-Term(TMT6plex); N1(HexNAc); K8(TMT6plex)	N1(HexNAc): 100	HCD	1	1702.58	id=HexNAc2.Hex8_N-Glycan	0.63	502.92	5.11e-51	5.11e-51	422909	410847	82367.8	85673.1	3595.64	3531.5	2.31	0.00685	6.87	0.00929	550.95	3	0	0	107	3	550.947	1650.83	0.58	73.29	17866	17866	MS2	32/142	20180116_Lumos_RSLC3_Stadlmann_Penninger_IMBA_mESC_TMT_PNGaseF_HILIC_17.raw
Erlin-1 (Fragment) OS=Mus musculus GN=Erlin1 PE=1 SV=1 - [E9PUH5_MOUSE]|Erlin-2 OS=Mus musculus GN=Erlin2 PE=1 SV=1 - [ERLN2_MOUSE]|Erlin-1 OS=Mus musculus GN=Erlin1 PE=1 SV=1 - [ERLN1_MOUSE]	E9PUH5;Q8BFZ9;Q91X78	NYTADYDK	3	N-Term(TMT6plex); N1(HexNAc); K8(TMT6plex)	N1(HexNAc): 100	HCD	1	1702.58	id=HexNAc2.Hex8_N-Glycan	1.12	477.65	1.72e-48	1.72e-48	57657.3	50513.2	17262.5	19072.7	7332.44	7671.03	1.57	0.0501	2.85	0.0483	550.95	3	0	0	150	3	550.948	1650.83	1.25	73.66	18041	18041	MS2	26/142	20180116_Lumos_RSLC3_Stadlmann_Penninger_IMBA_mESC_TMT_PNGaseF_HILIC_16.raw
Erlin-1 (Fragment) OS=Mus musculus GN=Erlin1 PE=1 SV=1 - [E9PUH5_MOUSE]|Erlin-2 OS=Mus musculus GN=Erlin2 PE=1 SV=1 - [ERLN2_MOUSE]|Erlin-1 OS=Mus musculus GN=Erlin1 PE=1 SV=1 - [ERLN1_MOUSE]	E9PUH5;Q8BFZ9;Q91X78	NYTADYDK	3	N-Term(TMT6plex); N1(HexNAc); K8(TMT6plex)	N1(HexNAc): 100	HCD	1	1702.58	id=HexNAc2.Hex8_N-Glycan	0.93	351.79	6.62e-36	6.62e-36	49699.8	47691.8	19971.9	19103	9446.64	8751.72	1.32	0.00812	2.42	0.00774	550.95	3	0	0	150	3	550.95	1650.84	5.91	73.29	17791	17791	MS2	22/142	20180116_Lumos_RSLC3_Stadlmann_Penninger_IMBA_mESC_TMT_PNGaseF_HILIC_15.raw
Erlin-1 (Fragment) OS=Mus musculus GN=Erlin1 PE=1 SV=1 - [E9PUH5_MOUSE]|Erlin-2 OS=Mus musculus GN=Erlin2 PE=1 SV=1 - [ERLN2_MOUSE]|Erlin-1 OS=Mus musculus GN=Erlin1 PE=1 SV=1 - [ERLN1_MOUSE]	E9PUH5;Q8BFZ9;Q91X78	NYTADYDK	3	N-Term(TMT6plex); N1(HexNAc); K8(TMT6plex)	N1(HexNAc): 100	HCD	1	1719.61	id=HexNAc2.Hex8+17amu_N-Glycan	0.65	538.51	1.41e-54	1.41e-54	132451	120404	27753	31235.8	6484.59	7004.64	2.1	0.0272	4.23	0.0317	550.95	3	0	11	150	3	550.949	1650.83	2.84	73.28	17862	17862	MS2	30/142	20180116_Lumos_RSLC3_Stadlmann_Penninger_IMBA_mESC_TMT_PNGaseF_HILIC_17.raw
Erlin-1 (Fragment) OS=Mus musculus GN=Erlin1 PE=1 SV=1 - [E9PUH5_MOUSE]|Erlin-2 OS=Mus musculus GN=Erlin2 PE=1 SV=1 - [ERLN2_MOUSE]|Erlin-1 OS=Mus musculus GN=Erlin1 PE=1 SV=1 - [ERLN1_MOUSE]	E9PUH5;Q8BFZ9;Q91X78	NYTADYDK	3	N-Term(TMT6plex); N1(HexNAc); K8(TMT6plex)	N1(HexNAc): 100	HCD	1	1864.63	id=HexNAc2.Hex9_N-Glycan	0.66	586.86	2.06e-59	2.06e-59	99957.1	92985.9	15509.1	17874.5	5936.18	6355.96	2.53	0.0155	3.97	0.0241	550.95	3	0	0	150	3	550.947	1650.83	0.53	73.6	18027	18027	MS2	33/142	20180116_Lumos_RSLC3_Stadlmann_Penninger_IMBA_mESC_TMT_PNGaseF_HILIC_16.raw
Erlin-1 (Fragment) OS=Mus musculus GN=Erlin1 PE=1 SV=1 - [E9PUH5_MOUSE]|Erlin-2 OS=Mus musculus GN=Erlin2 PE=1 SV=1 - [ERLN2_MOUSE]|Erlin-1 OS=Mus musculus GN=Erlin1 PE=1 SV=1 - [ERLN1_MOUSE]	E9PUH5;Q8BFZ9;Q91X78	NYTADYDK	3	N-Term(TMT6plex); N1(HexNAc); K8(TMT6plex)	N1(HexNAc): 100	HCD	1	1864.63	id=HexNAc2.Hex9_N-Glycan	0.62	531.06	7.84e-54	7.84e-54	125812	116346	17982.4	17532.6	5636.94	4390.79	2.77	0.0288	4.59	0.0236	550.95	3	0	0	150	3	550.948	1650.83	2.3	73.15	17833	17833	MS2	33/142	20180116_Lumos_RSLC3_Stadlmann_Penninger_IMBA_mESC_TMT_PNGaseF_HILIC_17.raw
Erlin-1 (Fragment) OS=Mus musculus GN=Erlin1 PE=1 SV=1 - [E9PUH5_MOUSE]|Erlin-2 OS=Mus musculus GN=Erlin2 PE=1 SV=1 - [ERLN2_MOUSE]|Erlin-1 OS=Mus musculus GN=Erlin1 PE=1 SV=1 - [ERLN1_MOUSE]	E9PUH5;Q8BFZ9;Q91X78	NYTADYDK	3	N-Term(TMT6plex); N1(HexNAc); K8(TMT6plex)	N1(HexNAc): 100	HCD	1	1881.66	id=HexNAc2.Hex9+17amu_N-Glycan	1.08	248.79	1.32e-25	1.32e-25	27445.9	28559.2	9324.54	10404.1	5771.56	6595.09	1.51	0.00183	2.18	0.00157	550.95	3	0	37	150	3	550.95	1650.84	5.45	73.24	17850	17850	MS2	16/142	20180116_Lumos_RSLC3_Stadlmann_Penninger_IMBA_mESC_TMT_PNGaseF_HILIC_17.raw
Erlin-1 (Fragment) OS=Mus musculus GN=Erlin1 PE=1 SV=1 - [E9PUH5_MOUSE]|Erlin-2 OS=Mus musculus GN=Erlin2 PE=1 SV=1 - [ERLN2_MOUSE]|Erlin-1 OS=Mus musculus GN=Erlin1 PE=1 SV=1 - [ERLN1_MOUSE]	E9PUH5;Q8BFZ9;Q91X78	NYTADYDK	3	N-Term(TMT6plex); N1(HexNAc); K8(TMT6plex)	N1(HexNAc): 100	HCD	1	2026.69	id=HexNAc2.Hex10_N-Glycan	1.03	305.18	3.04e-31	3.04e-31	42451.1	40494.8	5800.68	6634.67	2383.13	886.711	2.74	0.00622	4.66	0.00137	550.95	3	0	0	150	3	550.95	1650.83	4.69	73.03	17638	17638	MS2	19/142	20180116_Lumos_RSLC3_Stadlmann_Penninger_IMBA_mESC_TMT_PNGaseF_HILIC_18.raw
Erlin-1 (Fragment) OS=Mus musculus GN=Erlin1 PE=1 SV=1 - [E9PUH5_MOUSE]|Erlin-1 OS=Mus musculus GN=Erlin1 PE=1 SV=1 - [ERLN1_MOUSE]	E9PUH5;Q91X78	NYTADYDKTLIFNK	2	N-Term(TMT6plex); N1(HexNAc); K8(TMT6plex); K14(TMT6plex)	N1(HexNAc): 100	HCD	1	1702.58	id=HexNAc2.Hex8_N-Glycan	0.71	429.6	1.1e-43	1.1e-43	96126.8	92690.5	42403.9	43814.4	26568.3	26483.1	1.13	0.00855	1.83	0.016	649.86	4	1	37	150	4	649.86	2596.42	3.36	120.85	31873	31873	MS2	29/278	20180116_Lumos_RSLC3_Stadlmann_Penninger_IMBA_mESC_TMT_PNGaseF_HILIC_15.raw
Erlin-1 (Fragment) OS=Mus musculus GN=Erlin1 PE=1 SV=1 - [E9PUH5_MOUSE]|Erlin-1 OS=Mus musculus GN=Erlin1 PE=1 SV=1 - [ERLN1_MOUSE]	E9PUH5;Q91X78	NYTADYDKTLIFNK	2	N-Term(TMT6plex); N1(HexNAc); K8(TMT6plex); K14(TMT6plex)	N1(HexNAc): 100	HCD	1	1864.63	id=HexNAc2.Hex9_N-Glycan	0.51	311.83	6.56e-32	6.56e-32	52519.6	52854.4	10398.1	10561.2	5187.63	5526.87	2.33	0.000284	3.3	2.54e-05	866.15	3	1	0	150	3	866.145	2596.42	3.77	120.83	31780	31780	MS2	17/278	20180116_Lumos_RSLC3_Stadlmann_Penninger_IMBA_mESC_TMT_PNGaseF_HILIC_16.raw
Protein Ankhd1 OS=Mus musculus GN=Ankhd1 PE=1 SV=1 - [E9PUR0_MOUSE]|Protein Ankhd1 OS=Mus musculus GN=Ankhd1 PE=1 SV=1 - [E9Q1M6_MOUSE]|Protein Ankhd1 (Fragment) OS=Mus musculus GN=Ankhd1 PE=1 SV=1 - [F7DE17_MOUSE]	E9PUR0;E9Q1M6;F7DE17	GGGAGGNSDSDNIDSTDCNSESSSGGK	3	N-Term(TMT6plex); C18(Carbamidomethyl); K27(TMT6plex)		HCD	1				774.27	3.75e-78	3.75e-78	24874.4	24131.2	29710.1	31167.5	26519.1	24293.8	-0.31	0.0388	-0.05	0.562	997.44	3	0	0	150	3	997.436	2990.29	0.13	65.02	15729	15729	MS2	42/278	20180116_Lumos_RSLC3_Stadlmann_Penninger_IMBA_mESC_TMT_PNGaseF_HILIC_14.raw
Protein Ankhd1 OS=Mus musculus GN=Ankhd1 PE=1 SV=1 - [E9PUR0_MOUSE]|Protein Ankhd1 OS=Mus musculus GN=Ankhd1 PE=1 SV=1 - [E9Q1M6_MOUSE]|Protein Ankhd1 (Fragment) OS=Mus musculus GN=Ankhd1 PE=1 SV=1 - [F7DE17_MOUSE]	E9PUR0;E9Q1M6;F7DE17	GGGAGGNSDSDNIDSTDCNSESSSGGK	3	N-Term(TMT6plex); N12(Deamidated); C18(Carbamidomethyl); N19(Deamidated); K27(TMT6plex)	N12(Deamidated): 100; N19(Deamidated): 100	HCD	1				384.63	3.44e-39	3.44e-39	17675.9	21084.5	25680.3	28766.5	18727.9	18878.9	-0.49	0.0773	0.04	0.792	998.1	3	0	47	150	3	998.098	2992.28	6.79	70	16836	16836	MS2	24/218	20180116_Lumos_RSLC3_Stadlmann_Penninger_IMBA_mESC_TMT_PNGaseF_HILIC_15.raw
Protein Ankhd1 OS=Mus musculus GN=Ankhd1 PE=1 SV=1 - [E9PUR0_MOUSE]|Protein Ankhd1 OS=Mus musculus GN=Ankhd1 PE=1 SV=1 - [E9Q1M6_MOUSE]|Protein Ankhd1 (Fragment) OS=Mus musculus GN=Ankhd1 PE=1 SV=1 - [F7DE17_MOUSE]	E9PUR0;E9Q1M6;F7DE17	GGGAGGNSDSDNIDSTDCNSESSSGGK	3	N-Term(TMT6plex); N12(Deamidated); C18(Carbamidomethyl); N19(Deamidated); K27(TMT6plex)	N12(Deamidated): 100; N19(Deamidated): 100	HCD	1				211.23	7.54e-22	7.54e-22	49950.4	46849.9	50670.8	54235.3	46574.2	43837.6	-0.12	0.231	0.1	0.264	998.09	3	0	0	150	3	998.094	2992.27	2.69	73.67	18266	18266	MS2	20/278	20180116_Lumos_RSLC3_Stadlmann_Penninger_IMBA_mESC_TMT_PNGaseF_HILIC_14.raw
Glucocorticoid receptor OS=Mus musculus GN=Nr3c1 PE=1 SV=1 - [E9PUR6_MOUSE]|Glucocorticoid receptor OS=Mus musculus GN=Nr3c1 PE=1 SV=1 - [E9PYV1_MOUSE]|Glucocorticoid receptor (Fragment) OS=Mus musculus GN=Nr3c1 PE=1 SV=1 - [E9Q310_MOUSE]|Glucocorticoid receptor (Fragment) OS=Mus musculus GN=Nr3c1 PE=1 SV=5 - [E9Q8A6_MOUSE]	E9PUR6;E9PYV1;E9Q310;E9Q8A6	GSASNAQQQQQQQQQQQQQQQQQPQPDLSK	4	N-Term(TMT6plex); K30(TMT6plex)		HCD	1				713.53	4.43e-72	4.43e-72	24014.6	21527.2	22274.2	21712.8	18511.2	16488.7	0.05	0.644	0.38	0.0859	977.49	4	0	6	150	4	977.492	3906.95	0.27	72.09	17349	17349	MS2	36/334	20180116_Lumos_RSLC3_Stadlmann_Penninger_IMBA_mESC_TMT_PNGaseF_HILIC_18.raw
Glucocorticoid receptor OS=Mus musculus GN=Nr3c1 PE=1 SV=1 - [E9PUR6_MOUSE]|Glucocorticoid receptor OS=Mus musculus GN=Nr3c1 PE=1 SV=1 - [E9PYV1_MOUSE]|Glucocorticoid receptor (Fragment) OS=Mus musculus GN=Nr3c1 PE=1 SV=1 - [E9Q310_MOUSE]|Glucocorticoid receptor (Fragment) OS=Mus musculus GN=Nr3c1 PE=1 SV=5 - [E9Q8A6_MOUSE]	E9PUR6;E9PYV1;E9Q310;E9Q8A6	GSASNAQQQQQQQQQQQQQQQQQPQPDLSK	4	N-Term(TMT6plex); K30(TMT6plex)		HCD	1				291.32	7.38e-30	7.38e-30	10038.1	10274.2	10744.5	11773.3	9534.55	9765.1	-0.15	0.265	0.07	0.0919	1302.99	3	0	0	150	3	1302.99	3906.94	0.01	71.99	17501	17501	MS2	23/241	20180116_Lumos_RSLC3_Stadlmann_Penninger_IMBA_mESC_TMT_PNGaseF_HILIC_17.raw
Glucocorticoid receptor OS=Mus musculus GN=Nr3c1 PE=1 SV=1 - [E9PUR6_MOUSE]|Glucocorticoid receptor OS=Mus musculus GN=Nr3c1 PE=1 SV=1 - [E9PYV1_MOUSE]|Glucocorticoid receptor (Fragment) OS=Mus musculus GN=Nr3c1 PE=1 SV=1 - [E9Q310_MOUSE]|Glucocorticoid receptor (Fragment) OS=Mus musculus GN=Nr3c1 PE=1 SV=5 - [E9Q8A6_MOUSE]	E9PUR6;E9PYV1;E9Q310;E9Q8A6	GSASNAQQQQQQQQQQQQQQQQQPQPDLSK	4	N-Term(TMT6plex); N5(Deamidated); K30(TMT6plex)	N5(Deamidated): 100	HCD	1				269.69	1.07e-27	1.07e-27	14437.6	13595.9	14121.7	12287.3	14043.2	14255.8	0.09	0.535	-0.01	0.807	977.74	4	0	17	150	4	977.739	3907.93	1.61	74.1	17955	17955	MS2	19/334	20180116_Lumos_RSLC3_Stadlmann_Penninger_IMBA_mESC_TMT_PNGaseF_HILIC_18.raw
Glucocorticoid receptor OS=Mus musculus GN=Nr3c1 PE=1 SV=1 - [E9PUR6_MOUSE]|Glucocorticoid receptor OS=Mus musculus GN=Nr3c1 PE=1 SV=1 - [E9PYV1_MOUSE]|Glucocorticoid receptor (Fragment) OS=Mus musculus GN=Nr3c1 PE=1 SV=1 - [E9Q310_MOUSE]|Glucocorticoid receptor (Fragment) OS=Mus musculus GN=Nr3c1 PE=1 SV=5 - [E9Q8A6_MOUSE]	E9PUR6;E9PYV1;E9Q310;E9Q8A6	GSASNAQQQQQQQQQQQQQQQQQPQPDLSK	4	N-Term(TMT6plex); N5(Deamidated); K30(TMT6plex)	N5(Deamidated): 100	HCD	1				219.39	1.15e-22	1.15e-22	9697.39	10562.8	11677.7	12427.4	8242.61	9693.79	-0.25	0.0806	0.18	0.328	1303.32	3	0	0	150	3	1303.32	3907.94	2.91	73.95	18040	18040	MS2	17/334	20180116_Lumos_RSLC3_Stadlmann_Penninger_IMBA_mESC_TMT_PNGaseF_HILIC_17.raw
Glucocorticoid receptor OS=Mus musculus GN=Nr3c1 PE=1 SV=1 - [E9PUR6_MOUSE]|Glucocorticoid receptor OS=Mus musculus GN=Nr3c1 PE=1 SV=1 - [E9PYV1_MOUSE]|Glucocorticoid receptor (Fragment) OS=Mus musculus GN=Nr3c1 PE=1 SV=1 - [E9Q310_MOUSE]|Glucocorticoid receptor (Fragment) OS=Mus musculus GN=Nr3c1 PE=1 SV=5 - [E9Q8A6_MOUSE]	E9PUR6;E9PYV1;E9Q310;E9Q8A6	GSASNAQQQQQQQQQQQQQQQQQPQPDLSK	4	N-Term(TMT6plex); N5(Deamidated); K30(TMT6plex)	N5(Deamidated): 100	HCD	1				187.96	1.6e-19	1.6e-19	11212.2	11297.5	11928.9	11946.2	10348	10705.3	-0.08	0.0329	0.1	0.137	1303.32	3	0	0	150	3	1303.32	3907.94	1.88	71.9	17473	17473	MS2	17/244	20180116_Lumos_RSLC3_Stadlmann_Penninger_IMBA_mESC_TMT_PNGaseF_HILIC_17.raw
Tetratricopeptide repeat protein 17 OS=Mus musculus GN=Ttc17 PE=2 SV=1 - [TTC17_MOUSE]|Tetratricopeptide repeat protein 17 OS=Mus musculus GN=Ttc17 PE=1 SV=1 - [A2AFY7_MOUSE]|Tetratricopeptide repeat protein 17 OS=Mus musculus GN=Ttc17 PE=1 SV=1 - [A2AGG1_MOUSE]	E9PVB5;A2AFY7;A2AGG1	LESTVVEESNGSDEVEKSDETK	3	N-Term(TMT6plex); N10(HexNAc); K17(TMT6plex); K22(TMT6plex)	N10(HexNAc): 99.71	HCD	1	1378.48	id=HexNAc2.Hex6_N-Glycan	0.74	510.22	9.51e-52	9.51e-52	33149	27312.6	31179.3	34643	22824.6	23726.8	-0.12	0.528	0.38	0.246	826.17	4	1	9	150	4	826.174	3301.67	2.9	96.21	24601	24601	MS2	32/480	20180116_Lumos_RSLC3_Stadlmann_Penninger_IMBA_mESC_TMT_PNGaseF_HILIC_15.raw
Protein Armcx4 OS=Mus musculus GN=Armcx4 PE=1 SV=1 - [E9PWM3_MOUSE]	E9PWM3	GNPNPTPKTEAGTATTSSAQTNVTSSQGETTPGAK	1	N-Term(TMT6plex); N2(HexNAc); K8(TMT6plex); K35(TMT6plex)	N22(HexNAc): 99.53	HCD	1				709.89	1.02e-71	1.02e-71	45524.1	47005.7	49122.4	52477.3	42619.6	40735.1	-0.13	0.186	0.15	0.0675	1070.55	4	1	0	150	4	1070.55	4279.18	1.18	75.38	18409	18409	MS2	47/778	20180116_Lumos_RSLC3_Stadlmann_Penninger_IMBA_mESC_TMT_PNGaseF_HILIC_15.raw
Protein Armcx4 OS=Mus musculus GN=Armcx4 PE=1 SV=1 - [E9PWM3_MOUSE]	E9PWM3	GNPNPTPKTEAGTATTSSAQTNVTSSQGETTPGAK	1	N-Term(TMT6plex); N2(HexNAc); K8(TMT6plex); K35(TMT6plex)	N22(HexNAc): 49.86; T24(HexNAc): 49.86	HCD	1				671.75	6.68e-68	6.68e-68	47329.9	44980.8	49392.5	58268.8	47258.2	47458.5	-0.22	0.32	-0.04	0.492	856.64	5	1	9	150	5	856.642	4279.18	0.16	75.33	18397	18397	MS2	42/778	20180116_Lumos_RSLC3_Stadlmann_Penninger_IMBA_mESC_TMT_PNGaseF_HILIC_15.raw
Protein Armcx4 OS=Mus musculus GN=Armcx4 PE=1 SV=1 - [E9PWM3_MOUSE]	E9PWM3	GNPNPTPKTEAGTATTSSAQTNVTSSQGETTPGAK	1	N-Term(TMT6plex); N2(HexNAc); N4(Deamidated); K8(TMT6plex); N22(Deamidated); K35(TMT6plex)	N4(Deamidated): 100; T21(HexNAc): 49.36; N22(Deamidated): 100; T24(HexNAc): 49.36	HCD	1				249.6	1.1e-25	1.1e-25	13229.7	13801.4	16540.4	16444.3	13667.6	14822.5	-0.29	0.0548	-0.08	0.41	1071.05	4	1	0	150	4	1071.05	4281.17	4.43	78.46	19344	19344	MS2	20/778	20180116_Lumos_RSLC3_Stadlmann_Penninger_IMBA_mESC_TMT_PNGaseF_HILIC_15.raw
Protein Armcx4 OS=Mus musculus GN=Armcx4 PE=1 SV=1 - [E9PWM3_MOUSE]	E9PWM3	TEAGTATTSSAQTNVTSSQGETTPGAK	1	N-Term(TMT6plex); N14(HexNAc); K27(TMT6plex)	N14(HexNAc): 98.99	HCD	1				550.19	9.56e-56	9.56e-56	68751.8	65045.9	74887.2	78980.4	67719.1	72533.9	-0.2	0.0691	-0.07	0.406	1082.21	3	0	21	150	3	1082.21	3244.61	0.77	74.71	19051	19051	MS2	45/590	20180116_Lumos_RSLC3_Stadlmann_Penninger_IMBA_mESC_TMT_PNGaseF_HILIC_13.raw
Protein Armcx4 OS=Mus musculus GN=Armcx4 PE=1 SV=1 - [E9PWM3_MOUSE]	E9PWM3	TEAGTATTSSAQTNVTSSQGETTPGAK	1	N-Term(TMT6plex); N14(HexNAc); K27(TMT6plex)	T16(HexNAc): 99.49	HCD	1				535.27	2.97e-54	2.97e-54	35878.3	36988.8	38373.3	44423	36250	34474.2	-0.18	0.341	0.04	0.431	1082.21	3	0	47	150	3	1082.21	3244.61	2.01	73.74	18753	18753	MS2	37/590	20180116_Lumos_RSLC3_Stadlmann_Penninger_IMBA_mESC_TMT_PNGaseF_HILIC_13.raw
Protein Armcx4 OS=Mus musculus GN=Armcx4 PE=1 SV=1 - [E9PWM3_MOUSE]	E9PWM3	TEAGTATTSSAQTNVTSSQGETTPGAK	1	N-Term(TMT6plex); N14(HexNAc); K27(TMT6plex)	T16(HexNAc): 99.26	HCD	1				335.17	3.04e-34	3.04e-34	99620.5	90525.1	108534	108920	100997	93745.6	-0.19	0.204	-0.03	0.733	811.91	4	0	30	104	4	811.907	3244.61	0.18	74.71	19050	19050	MS2	29/590	20180116_Lumos_RSLC3_Stadlmann_Penninger_IMBA_mESC_TMT_PNGaseF_HILIC_13.raw
Sodium/nucleoside cotransporter OS=Mus musculus GN=Slc28a1 PE=3 SV=1 - [E9PXX9_MOUSE]	E9PXX9	FYNHTVCT	1	N-Term(TMT6plex); N3(HexNAc); C7(Carbamidomethyl)	N3(HexNAc): 100	HCD	1	1702.58	id=HexNAc2.Hex8_N-Glycan	0.78	513.57	4.4e-52	4.4e-52	15351.2	13993.6	6164.52	5803.93	4276.83	3681.13	1.29	0.0373	1.88	0.0183	491.9	3	0	0	150	3	491.901	1473.69	0.22	69.77	16831	16831	MS2	24/133	20180116_Lumos_RSLC3_Stadlmann_Penninger_IMBA_mESC_TMT_PNGaseF_HILIC_17.raw
Disintegrin and metalloproteinase domain-containing protein 10 OS=Mus musculus GN=Adam10 PE=1 SV=1 - [E9PYF2_MOUSE]|Disintegrin and metalloproteinase domain-containing protein 10 OS=Mus musculus GN=Adam10 PE=1 SV=2 - [ADA10_MOUSE]	E9PYF2;O35598	INTTSDEKDPTNPFR	2	N-Term(TMT6plex); N2(HexNAc); K8(TMT6plex)	T3(HexNAc): 33.3; T4(HexNAc): 33.3; S5(HexNAc): 33.3	HCD	1	1702.58	id=HexNAc2.Hex8_N-Glycan	0.53	220.43	9.05e-23	9.05e-23	27232.5	25908.1	5785.88	6320.41	4966.61	4833.16	2.13	0.00836	2.44	0.0183	799.42	3	1	0	150	3	799.421	2396.25	5.2	92.13	23509	23509	MS2	16/314	20180116_Lumos_RSLC3_Stadlmann_Penninger_IMBA_mESC_TMT_PNGaseF_HILIC_16.raw
Disintegrin and metalloproteinase domain-containing protein 10 OS=Mus musculus GN=Adam10 PE=1 SV=1 - [E9PYF2_MOUSE]|Disintegrin and metalloproteinase domain-containing protein 10 OS=Mus musculus GN=Adam10 PE=1 SV=2 - [ADA10_MOUSE]	E9PYF2;O35598	INTTSDEKDPTNPFRFPNIGVEK	2	N-Term(TMT6plex); N2(HexNAc); K8(TMT6plex); K23(TMT6plex)	T3(HexNAc): 24.98; T4(HexNAc): 24.98; S5(HexNAc): 24.98; T11(HexNAc): 24.98	HCD	1	1864.63	id=HexNAc2.Hex9_N-Glycan	0.52	364.49	3.55e-37	3.55e-37	47977.8	40281.8	7781.69	8313.76	100	3627.97	2.46	0.0665	4.57	0.0285	878.22	4	2	8	150	4	878.223	3509.87	-0.3	126.12	33265	33265	MS2	24/514	20180116_Lumos_RSLC3_Stadlmann_Penninger_IMBA_mESC_TMT_PNGaseF_HILIC_16.raw
Disintegrin and metalloproteinase domain-containing protein 10 OS=Mus musculus GN=Adam10 PE=1 SV=1 - [E9PYF2_MOUSE]|Disintegrin and metalloproteinase domain-containing protein 10 OS=Mus musculus GN=Adam10 PE=1 SV=2 - [ADA10_MOUSE]	E9PYF2;O35598	IRINTTSDEKDPTNPFR	2	N-Term(TMT6plex); N4(HexNAc); K10(TMT6plex)	N4(HexNAc): 25; T5(HexNAc): 25; T6(HexNAc): 25; S7(HexNAc): 25	HCD	1	1864.63	id=HexNAc2.Hex9_N-Glycan	0.63	377.73	1.69e-38	1.69e-38	55580.2	51947.5	9837.41	8960.89	7060.12	4799.3	2.52	0.0191	3.18	0.00453	667.11	4	2	9	150	4	667.112	2665.42	1.72	92.43	23600	23600	MS2	24/358	20180116_Lumos_RSLC3_Stadlmann_Penninger_IMBA_mESC_TMT_PNGaseF_HILIC_16.raw
Disintegrin and metalloproteinase domain-containing protein 10 OS=Mus musculus GN=Adam10 PE=1 SV=1 - [E9PYF2_MOUSE]|Disintegrin and metalloproteinase domain-containing protein 10 OS=Mus musculus GN=Adam10 PE=1 SV=2 - [ADA10_MOUSE]	E9PYF2;O35598	NISQVLEK	2	N-Term(TMT6plex); N1(HexNAc); K8(TMT6plex)	N1(HexNAc): 100	HCD	1	1378.48	id=HexNAc2.Hex6_N-Glycan	0.71	425.63	2.74e-43	2.74e-43	349936	354198	94964.4	104917	31646.3	26718.1	1.82	0.00389	3.59	0.00012	531.31	3	0	5	76	3	531.315	1591.93	-0.28	105.02	27537	27537	MS2	27/142	20180116_Lumos_RSLC3_Stadlmann_Penninger_IMBA_mESC_TMT_PNGaseF_HILIC_14.raw
Disintegrin and metalloproteinase domain-containing protein 10 OS=Mus musculus GN=Adam10 PE=1 SV=1 - [E9PYF2_MOUSE]|Disintegrin and metalloproteinase domain-containing protein 10 OS=Mus musculus GN=Adam10 PE=1 SV=2 - [ADA10_MOUSE]	E9PYF2;O35598	NISQVLEK	2	N-Term(TMT6plex); N1(HexNAc); K8(TMT6plex)	N1(HexNAc): 100	HCD	1	1540.53	id=HexNAc2.Hex7_N-Glycan	0.7	401.46	7.14e-41	7.14e-41	62847.1	64088.3	29855.9	31415.3	20796.7	18319.9	1.05	0.00121	1.7	0.00459	531.32	3	0	55	150	3	531.315	1591.93	0.01	103.62	26850	26850	MS2	26/142	20180116_Lumos_RSLC3_Stadlmann_Penninger_IMBA_mESC_TMT_PNGaseF_HILIC_16.raw
Disintegrin and metalloproteinase domain-containing protein 10 OS=Mus musculus GN=Adam10 PE=1 SV=1 - [E9PYF2_MOUSE]|Disintegrin and metalloproteinase domain-containing protein 10 OS=Mus musculus GN=Adam10 PE=1 SV=2 - [ADA10_MOUSE]	E9PYF2;O35598	NISQVLEK	2	N-Term(TMT6plex); N1(Deamidated); S3(HexNAc); K8(TMT6plex)	N1(Deamidated): 100; S3(HexNAc): 100	HCD	1	1540.53	id=HexNAc2.Hex7_N-Glycan	0.63	217.39	1.82e-22	1.82e-22	58593.4	61062.2	27801.9	31296.9	18428.2	14258.2	1.02	0.00746	1.87	0.00734	531.64	3	0	9	150	3	531.644	1592.92	2.07	107.82	28042	28042	MS2	15/116	20180116_Lumos_RSLC3_Stadlmann_Penninger_IMBA_mESC_TMT_PNGaseF_HILIC_15.raw
Disintegrin and metalloproteinase domain-containing protein 10 OS=Mus musculus GN=Adam10 PE=1 SV=1 - [E9PYF2_MOUSE]|Disintegrin and metalloproteinase domain-containing protein 10 OS=Mus musculus GN=Adam10 PE=1 SV=2 - [ADA10_MOUSE]	E9PYF2;O35598	NISQVLEK	2	N-Term(TMT6plex); N1(HexNAc); K8(TMT6plex)	N1(HexNAc): 100	HCD	1	1557.56	id=HexNAc2.Hex7+17amu_N-Glycan	0.94	297.12	1.94e-30	1.94e-30	93761.8	97066.3	43248.1	46296.7	25772.8	25632	1.09	0.00203	1.89	0.0149	531.32	3	0	17	143	3	531.315	1591.93	0.28	104.04	26905	26905	MS2	21/142	20180116_Lumos_RSLC3_Stadlmann_Penninger_IMBA_mESC_TMT_PNGaseF_HILIC_15.raw
Disintegrin and metalloproteinase domain-containing protein 10 OS=Mus musculus GN=Adam10 PE=1 SV=1 - [E9PYF2_MOUSE]|Disintegrin and metalloproteinase domain-containing protein 10 OS=Mus musculus GN=Adam10 PE=1 SV=2 - [ADA10_MOUSE]	E9PYF2;O35598	NISQVLEK	2	N-Term(TMT6plex); N1(HexNAc); K8(TMT6plex)	N1(HexNAc): 100	HCD	1	1864.63	id=HexNAc2.Hex9_N-Glycan	0.7	568.11	1.55e-57	1.55e-57	199520	195337	30825.9	36118.5	9314.95	7922.92	2.56	0.000588	4.52	0.00297	531.32	3	0	1	150	3	531.316	1591.93	1.51	103.5	26813	26813	MS2	35/142	20180116_Lumos_RSLC3_Stadlmann_Penninger_IMBA_mESC_TMT_PNGaseF_HILIC_16.raw
Protein Lmo7 OS=Mus musculus GN=Lmo7 PE=1 SV=1 - [E9PYF4_MOUSE]|Protein Lmo7 OS=Mus musculus GN=Lmo7 PE=1 SV=1 - [E9PYI7_MOUSE]|Protein Lmo7 (Fragment) OS=Mus musculus GN=Lmo7 PE=1 SV=1 - [F6VG99_MOUSE]|Protein Lmo7 (Fragment) OS=Mus musculus GN=Lmo7 PE=1 SV=1 - [Q3UPW3_MOUSE]	E9PYF4;E9PYI7;F6VG99;Q3UPW3	IYGENGSK	4	N-Term(TMT6plex); S7(HexNAc); K8(TMT6plex)	N5(HexNAc): 99.88	HCD	1	1702.58	id=HexNAc2.Hex8_N-Glycan	0.65	275.07	3.12e-28	3.12e-28	24658.7	23662.7	22357.9	21805	13419.1	12194.1	0.13	0.0965	0.92	0.00565	510.28	3	0	100	150	3	510.281	1528.83	2.04	65.03	15414	15414	MS2	15/108	20180116_Lumos_RSLC3_Stadlmann_Penninger_IMBA_mESC_TMT_PNGaseF_HILIC_17.raw
Protein Setd1a OS=Mus musculus GN=Setd1a PE=1 SV=1 - [E9PYH6_MOUSE]	E9PYH6	SSSDTAAYPAGTTVGGTPGNGTPCSQDTNFSSSR	1	N-Term(TMT6plex); N20(Deamidated); C24(Carbamidomethyl)	N20(Deamidated): 100	HCD	1				576.91	2.04e-58	2.04e-58	100	100	11327.4	100	10248.6	8082.2	-5.84	0.5	-6.52	0.0757	1189.2	3	0	47	150	3	1189.2	3565.6	3.7	83.82	21250	21250	MS2	34/263	20180116_Lumos_RSLC3_Stadlmann_Penninger_IMBA_mESC_TMT_PNGaseF_HILIC_14.raw
Protein Setd1a OS=Mus musculus GN=Setd1a PE=1 SV=1 - [E9PYH6_MOUSE]	E9PYH6	SSSDTAAYPAGTTVGGTPGNGTPCSQDTNFSSSR	1	N-Term(TMT6plex); N20(Deamidated); C24(Carbamidomethyl)	N20(Deamidated): 100	HCD	1				562.97	5.05e-57	5.05e-57	15595.9	12372.6	13263.9	11744	11028.1	10487.5	0.16	0.522	0.38	0.288	1189.21	3	0	0	150	3	1189.21	3565.61	6.68	83.36	21110	21110	MS2	38/272	20180116_Lumos_RSLC3_Stadlmann_Penninger_IMBA_mESC_TMT_PNGaseF_HILIC_14.raw
Protein Setd1a OS=Mus musculus GN=Setd1a PE=1 SV=1 - [E9PYH6_MOUSE]	E9PYH6	SSSDTAAYPAGTTVGGTPGNGTPCSQDTNFSSSR	1	N-Term(TMT6plex); N20(Deamidated); C24(Carbamidomethyl)	N20(Deamidated): 100	HCD	1				328.64	1.37e-33	1.37e-33	28220.6	23788	24715.4	26489.7	23194.7	23260.4	0.02	0.889	0.16	0.429	1189.2	3	0	25	150	3	1189.2	3565.59	3.08	98.43	25246	25246	MS2	23/329	20180116_Lumos_RSLC3_Stadlmann_Penninger_IMBA_mESC_TMT_PNGaseF_HILIC_15.raw
Protein Setd1a OS=Mus musculus GN=Setd1a PE=1 SV=1 - [E9PYH6_MOUSE]	E9PYH6	SSSDTAAYPAGTTVGGTPGNGTPCSQDTNFSSSR	1	N-Term(TMT6plex); N20(Deamidated); C24(Carbamidomethyl); N29(Deamidated)	N20(Deamidated): 100; N29(Deamidated): 100	HCD	1				273.33	4.64e-28	4.64e-28	11843.6	10967.4	13370.8	13262.7	10587.3	10433.3	-0.22	0.139	0.12	0.282	1189.53	3	0	50	150	3	1189.53	3566.58	2.67	84.95	21583	21583	MS2	21/293	20180116_Lumos_RSLC3_Stadlmann_Penninger_IMBA_mESC_TMT_PNGaseF_HILIC_14.raw
Protein Setd1a OS=Mus musculus GN=Setd1a PE=1 SV=1 - [E9PYH6_MOUSE]	E9PYH6	SSSDTAAYPAGTTVGGTPGNGTPCSQDTNFSSSR	1	N-Term(TMT6plex); C24(Carbamidomethyl)		HCD	1				247.36	1.83e-25	1.83e-25	21940	17644.8	18827.5	18327.2	16815.2	18996.5	0.09	0.672	0.14	0.539	1188.88	3	0	34	150	3	1188.88	3564.61	4.21	98.23	25186	25186	MS2	19/329	20180116_Lumos_RSLC3_Stadlmann_Penninger_IMBA_mESC_TMT_PNGaseF_HILIC_15.raw
Protein Setd1a OS=Mus musculus GN=Setd1a PE=1 SV=1 - [E9PYH6_MOUSE]	E9PYH6	STDQDYRPPASEAPPPEPPEPGGGGGGSGGGGGGGGGGGGGAPSPEREEAR	1	N-Term(TMT6plex)		HCD	1				195.83	2.61e-20	2.61e-20	6168.38	8832.19	9139.68	8184.54	7400.51	7088.05	-0.21	0.539	0.05	0.879	1200.55	4	1	63	150	4	1200.55	4799.19	2.54	79.62	19810	19810	MS2	14/584	20180116_Lumos_RSLC3_Stadlmann_Penninger_IMBA_mESC_TMT_PNGaseF_HILIC_16.raw
Prosaposin OS=Mus musculus GN=Psap PE=1 SV=1 - [E9PZ00_MOUSE]|Prosaposin OS=Mus musculus GN=Psap PE=1 SV=1 - [J3QPG5_MOUSE]|Prosaposin OS=Mus musculus GN=Psap PE=1 SV=2 - [SAP_MOUSE]|Prosaposin OS=Mus musculus GN=Psap PE=1 SV=1 - [Q8BFQ1_MOUSE]|Prosaposin OS=Mus musculus GN=Psap PE=1 SV=1 - [K3W4L3_MOUSE]	E9PZ00;J3QPG5;Q61207;Q8BFQ1;K3W4L3	DNATQEEILHYLEK	5	N-Term(TMT6plex); N2(HexNAc); K14(TMT6plex)	N2(HexNAc): 50; T4(HexNAc): 50	HCD	1	1054.37	id=HexNAc2.Hex4_N-Glycan	0.8	404.86	3.27e-41	3.27e-41	84645.3	84635.6	78572.8	84673.6	46727.9	41573.7	0.05	0.503	0.94	0.0405	788.75	3	0	20	113	3	788.748	2364.23	-2.28	132.27	37095	37095	MS2	29/304	20180116_Lumos_RSLC3_Stadlmann_Penninger_IMBA_mESC_TMT_PNGaseF_HILIC_12.raw
Prosaposin OS=Mus musculus GN=Psap PE=1 SV=1 - [E9PZ00_MOUSE]|Prosaposin OS=Mus musculus GN=Psap PE=1 SV=1 - [J3QPG5_MOUSE]|Prosaposin OS=Mus musculus GN=Psap PE=1 SV=2 - [SAP_MOUSE]|Prosaposin OS=Mus musculus GN=Psap PE=1 SV=1 - [Q8BFQ1_MOUSE]|Prosaposin OS=Mus musculus GN=Psap PE=1 SV=1 - [K3W4L3_MOUSE]	E9PZ00;J3QPG5;Q61207;Q8BFQ1;K3W4L3	DNATQEEILHYLEK	5	N-Term(TMT6plex); N2(HexNAc); K14(TMT6plex)	N2(HexNAc): 50; T4(HexNAc): 50	HCD	1	1216.42	id=HexNAc2.Hex5_N-Glycan	0.68	1221.61	6.9e-123	6.9e-123	81200.2	79484.2	64186.1	65861.9	12924.3	10849.4	0.31	0.00609	2.76	0.000483	591.81	4	0	10	150	4	591.814	2364.24	0.64	131.41	36138	36138	MS2	59/304	20180116_Lumos_RSLC3_Stadlmann_Penninger_IMBA_mESC_TMT_PNGaseF_HILIC_13.raw
Prosaposin OS=Mus musculus GN=Psap PE=1 SV=1 - [E9PZ00_MOUSE]|Prosaposin OS=Mus musculus GN=Psap PE=1 SV=1 - [J3QPG5_MOUSE]|Prosaposin OS=Mus musculus GN=Psap PE=1 SV=2 - [SAP_MOUSE]|Prosaposin OS=Mus musculus GN=Psap PE=1 SV=1 - [Q8BFQ1_MOUSE]|Prosaposin OS=Mus musculus GN=Psap PE=1 SV=1 - [K3W4L3_MOUSE]	E9PZ00;J3QPG5;Q61207;Q8BFQ1;K3W4L3	DNATQEEILHYLEK	5	N-Term(TMT6plex); N2(HexNAc); K14(TMT6plex)	N2(HexNAc): 99.88	HCD	1	1216.42	id=HexNAc2.Hex5_N-Glycan	0.58	892.85	5.19e-90	5.19e-90	272773	260606	235412	253446	85837.8	71529	0.13	0.195	1.76	0.0028	788.75	3	0	16	81	3	788.751	2364.24	2.32	131.64	36914	36914	MS2	51/304	20180116_Lumos_RSLC3_Stadlmann_Penninger_IMBA_mESC_TMT_PNGaseF_HILIC_12.raw
Prosaposin OS=Mus musculus GN=Psap PE=1 SV=1 - [E9PZ00_MOUSE]|Prosaposin OS=Mus musculus GN=Psap PE=1 SV=1 - [J3QPG5_MOUSE]|Prosaposin OS=Mus musculus GN=Psap PE=1 SV=2 - [SAP_MOUSE]|Prosaposin OS=Mus musculus GN=Psap PE=1 SV=1 - [Q8BFQ1_MOUSE]|Prosaposin OS=Mus musculus GN=Psap PE=1 SV=1 - [K3W4L3_MOUSE]	E9PZ00;J3QPG5;Q61207;Q8BFQ1;K3W4L3	DNATQEEILHYLEK	5	N-Term(TMT6plex); N2(HexNAc); K14(TMT6plex)	N2(HexNAc): 99.9	HCD	1	1378.48	id=HexNAc2.Hex6_N-Glycan	0.6	1123.91	4.06e-113	4.06e-113	262441	249070	128296	135071	13121	13824.6	0.96	0.0117	4.25	0.0173	788.75	3	0	0	106	3	788.751	2364.24	1.51	131.57	35254	35254	MS2	59/304	20180116_Lumos_RSLC3_Stadlmann_Penninger_IMBA_mESC_TMT_PNGaseF_HILIC_14.raw
Prosaposin OS=Mus musculus GN=Psap PE=1 SV=1 - [E9PZ00_MOUSE]|Prosaposin OS=Mus musculus GN=Psap PE=1 SV=1 - [J3QPG5_MOUSE]|Prosaposin OS=Mus musculus GN=Psap PE=1 SV=2 - [SAP_MOUSE]|Prosaposin OS=Mus musculus GN=Psap PE=1 SV=1 - [Q8BFQ1_MOUSE]|Prosaposin OS=Mus musculus GN=Psap PE=1 SV=1 - [K3W4L3_MOUSE]	E9PZ00;J3QPG5;Q61207;Q8BFQ1;K3W4L3	DNATQEEILHYLEK	5	N-Term(TMT6plex); N2(Deamidated); T4(HexNAc); K14(TMT6plex)	N2(Deamidated): 100; T4(HexNAc): 100	HCD	1	1378.48	id=HexNAc2.Hex6_N-Glycan	0.56	237.68	1.7e-24	1.7e-24	33441	36398.5	28554.3	27542.3	17537.9	16968.4	0.32	0.107	1.02	0.0458	789.08	3	0	0	150	3	789.079	2365.22	2.28	140.78	38733	38733	MS2	18/226	20180116_Lumos_RSLC3_Stadlmann_Penninger_IMBA_mESC_TMT_PNGaseF_HILIC_13.raw
Prosaposin OS=Mus musculus GN=Psap PE=1 SV=1 - [E9PZ00_MOUSE]|Prosaposin OS=Mus musculus GN=Psap PE=1 SV=1 - [J3QPG5_MOUSE]|Prosaposin OS=Mus musculus GN=Psap PE=1 SV=2 - [SAP_MOUSE]|Prosaposin OS=Mus musculus GN=Psap PE=1 SV=1 - [Q8BFQ1_MOUSE]|Prosaposin OS=Mus musculus GN=Psap PE=1 SV=1 - [K3W4L3_MOUSE]	E9PZ00;J3QPG5;Q61207;Q8BFQ1;K3W4L3	DNATQEEILHYLEK	5	N-Term(TMT6plex); N2(HexNAc); K14(TMT6plex)	N2(HexNAc): 100	HCD	1	1540.53	id=HexNAc2.Hex7_N-Glycan	0.62	665.85	2.6e-67	2.6e-67	73043.6	72311.2	48138.3	49489.4	22750.6	22963.3	0.57	0.00386	1.67	0.00225	788.75	3	0	11	150	3	788.752	2364.24	3.95	131.3	35172	35172	MS2	43/304	20180116_Lumos_RSLC3_Stadlmann_Penninger_IMBA_mESC_TMT_PNGaseF_HILIC_14.raw
Prosaposin OS=Mus musculus GN=Psap PE=1 SV=1 - [E9PZ00_MOUSE]|Prosaposin OS=Mus musculus GN=Psap PE=1 SV=1 - [J3QPG5_MOUSE]|Prosaposin OS=Mus musculus GN=Psap PE=1 SV=2 - [SAP_MOUSE]|Prosaposin OS=Mus musculus GN=Psap PE=1 SV=1 - [Q8BFQ1_MOUSE]|Prosaposin OS=Mus musculus GN=Psap PE=1 SV=1 - [K3W4L3_MOUSE]	E9PZ00;J3QPG5;Q61207;Q8BFQ1;K3W4L3	DNATQEEILHYLEK	5	N-Term(TMT6plex); T4(HexNAc); K14(TMT6plex)	N2(HexNAc): 99.77	HCD	1	1540.53	id=HexNAc2.Hex7_N-Glycan	0.56	276.01	2.5e-28	2.5e-28	22072.6	22866.9	16647.8	16344	11541.4	10196.2	0.45	0.023	1.05	0.01	788.74	3	0	73	150	3	788.744	2364.22	-6.27	130.79	34725	34725	MS2	19/226	20180116_Lumos_RSLC3_Stadlmann_Penninger_IMBA_mESC_TMT_PNGaseF_HILIC_15.raw
Prosaposin OS=Mus musculus GN=Psap PE=1 SV=1 - [E9PZ00_MOUSE]|Prosaposin OS=Mus musculus GN=Psap PE=1 SV=1 - [J3QPG5_MOUSE]|Prosaposin OS=Mus musculus GN=Psap PE=1 SV=2 - [SAP_MOUSE]|Prosaposin OS=Mus musculus GN=Psap PE=1 SV=1 - [Q8BFQ1_MOUSE]|Prosaposin OS=Mus musculus GN=Psap PE=1 SV=1 - [K3W4L3_MOUSE]	E9PZ00;J3QPG5;Q61207;Q8BFQ1;K3W4L3	DNATQEEILHYLEK	5	N-Term(TMT6plex); N2(HexNAc); K14(TMT6plex)	N2(HexNAc): 100	HCD	1	1864.63	id=HexNAc2.Hex9_N-Glycan	0.79	941.04	7.88e-95	7.88e-95	65809.9	62683.5	25474.3	28871.3	9969.89	8003.4	1.24	0.00397	2.84	0.0027	788.75	3	0	10	150	3	788.752	2364.24	2.95	130.27	34417	34417	MS2	53/304	20180116_Lumos_RSLC3_Stadlmann_Penninger_IMBA_mESC_TMT_PNGaseF_HILIC_16.raw
Prosaposin OS=Mus musculus GN=Psap PE=1 SV=1 - [E9PZ00_MOUSE]|Prosaposin OS=Mus musculus GN=Psap PE=1 SV=1 - [J3QPG5_MOUSE]|Prosaposin OS=Mus musculus GN=Psap PE=1 SV=2 - [SAP_MOUSE]|Prosaposin OS=Mus musculus GN=Psap PE=1 SV=1 - [Q8BFQ1_MOUSE]|Prosaposin OS=Mus musculus GN=Psap PE=1 SV=1 - [K3W4L3_MOUSE]	E9PZ00;J3QPG5;Q61207;Q8BFQ1;K3W4L3	NSTKEEILAALEK	5	N-Term(TMT6plex); N1(HexNAc); K4(TMT6plex); K13(TMT6plex)	N1(HexNAc): 99.87	HCD	1	1216.42	id=HexNAc2.Hex5_N-Glycan	0.72	725.21	3.01e-73	3.01e-73	365178	324644	165778	200541	65698.9	46744.7	0.91	0.0276	2.62	0.0193	779.46	3	1	0	87	3	779.457	2336.36	2.18	129.49	36252	36252	MS2	39/268	20180116_Lumos_RSLC3_Stadlmann_Penninger_IMBA_mESC_TMT_PNGaseF_HILIC_12.raw
Prosaposin OS=Mus musculus GN=Psap PE=1 SV=1 - [E9PZ00_MOUSE]|Prosaposin OS=Mus musculus GN=Psap PE=1 SV=1 - [J3QPG5_MOUSE]|Prosaposin OS=Mus musculus GN=Psap PE=1 SV=2 - [SAP_MOUSE]|Prosaposin OS=Mus musculus GN=Psap PE=1 SV=1 - [Q8BFQ1_MOUSE]|Prosaposin OS=Mus musculus GN=Psap PE=1 SV=1 - [K3W4L3_MOUSE]	E9PZ00;J3QPG5;Q61207;Q8BFQ1;K3W4L3	NSTKEEILAALEK	5	N-Term(TMT6plex); N1(HexNAc); K4(TMT6plex); K13(TMT6plex)	N1(HexNAc): 33.33; S2(HexNAc): 33.33; T3(HexNAc): 33.33	HCD	1	1216.42	id=HexNAc2.Hex5_N-Glycan	0.86	445.6	2.76e-45	2.76e-45	230301	217371	119869	130320	54312.1	47405.8	0.84	0.00819	2.14	0.0061	584.84	4	1	28	63	4	584.843	2336.35	-0.46	129.55	36272	36272	MS2	29/268	20180116_Lumos_RSLC3_Stadlmann_Penninger_IMBA_mESC_TMT_PNGaseF_HILIC_12.raw
Prosaposin OS=Mus musculus GN=Psap PE=1 SV=1 - [E9PZ00_MOUSE]|Prosaposin OS=Mus musculus GN=Psap PE=1 SV=1 - [J3QPG5_MOUSE]|Prosaposin OS=Mus musculus GN=Psap PE=1 SV=2 - [SAP_MOUSE]|Prosaposin OS=Mus musculus GN=Psap PE=1 SV=1 - [Q8BFQ1_MOUSE]|Prosaposin OS=Mus musculus GN=Psap PE=1 SV=1 - [K3W4L3_MOUSE]	E9PZ00;J3QPG5;Q61207;Q8BFQ1;K3W4L3	NSTKEEILAALEK	5	N-Term(TMT6plex); N1(HexNAc); K4(TMT6plex); K13(TMT6plex)	N1(HexNAc): 100	HCD	1	1378.48	id=HexNAc2.Hex6_N-Glycan	0.9	862.95	5.07e-87	5.07e-87	324789	295653	61958.6	62745.6	18236.5	18160.9	2.31	0.0372	4.09	0.0317	584.84	4	1	8	121	4	584.844	2336.35	0.76	129.04	35459	35459	MS2	46/268	20180116_Lumos_RSLC3_Stadlmann_Penninger_IMBA_mESC_TMT_PNGaseF_HILIC_13.raw
Prosaposin OS=Mus musculus GN=Psap PE=1 SV=1 - [E9PZ00_MOUSE]|Prosaposin OS=Mus musculus GN=Psap PE=1 SV=1 - [J3QPG5_MOUSE]|Prosaposin OS=Mus musculus GN=Psap PE=1 SV=2 - [SAP_MOUSE]|Prosaposin OS=Mus musculus GN=Psap PE=1 SV=1 - [Q8BFQ1_MOUSE]|Prosaposin OS=Mus musculus GN=Psap PE=1 SV=1 - [K3W4L3_MOUSE]	E9PZ00;J3QPG5;Q61207;Q8BFQ1;K3W4L3	NSTKEEILAALEK	5	N-Term(TMT6plex); N1(HexNAc); K4(TMT6plex); K13(TMT6plex)	N1(HexNAc): 99.67	HCD	1	1378.48	id=HexNAc2.Hex6_N-Glycan	0.73	700.96	8.02e-71	8.02e-71	312377	290624	61020.3	66620.4	23863.2	20593	2.24	0.0207	3.76	0.0219	779.46	3	1	5	143	3	779.458	2336.36	2.77	129.11	35478	35478	MS2	39/268	20180116_Lumos_RSLC3_Stadlmann_Penninger_IMBA_mESC_TMT_PNGaseF_HILIC_13.raw
Prosaposin OS=Mus musculus GN=Psap PE=1 SV=1 - [E9PZ00_MOUSE]|Prosaposin OS=Mus musculus GN=Psap PE=1 SV=1 - [J3QPG5_MOUSE]|Prosaposin OS=Mus musculus GN=Psap PE=1 SV=2 - [SAP_MOUSE]|Prosaposin OS=Mus musculus GN=Psap PE=1 SV=1 - [Q8BFQ1_MOUSE]|Prosaposin OS=Mus musculus GN=Psap PE=1 SV=1 - [K3W4L3_MOUSE]	E9PZ00;J3QPG5;Q61207;Q8BFQ1;K3W4L3	NSTKEEILAALEK	5	N-Term(TMT6plex); N1(HexNAc); K4(TMT6plex); K13(TMT6plex)	N1(HexNAc): 99.9	HCD	1	1540.53	id=HexNAc2.Hex7_N-Glycan	0.77	782.31	5.87e-79	5.87e-79	133072	119030	26286.3	27768.8	10834.6	7839.6	2.22	0.0429	3.75	0.031	584.84	4	1	10	150	4	584.844	2336.36	0.93	129.11	34559	34559	MS2	39/268	20180116_Lumos_RSLC3_Stadlmann_Penninger_IMBA_mESC_TMT_PNGaseF_HILIC_14.raw
Prosaposin OS=Mus musculus GN=Psap PE=1 SV=1 - [E9PZ00_MOUSE]|Prosaposin OS=Mus musculus GN=Psap PE=1 SV=1 - [J3QPG5_MOUSE]|Prosaposin OS=Mus musculus GN=Psap PE=1 SV=2 - [SAP_MOUSE]|Prosaposin OS=Mus musculus GN=Psap PE=1 SV=1 - [Q8BFQ1_MOUSE]|Prosaposin OS=Mus musculus GN=Psap PE=1 SV=1 - [K3W4L3_MOUSE]	E9PZ00;J3QPG5;Q61207;Q8BFQ1;K3W4L3	NSTKEEILAALEK	5	N-Term(TMT6plex); N1(HexNAc); K4(TMT6plex); K13(TMT6plex)	N1(HexNAc): 99.72	HCD	1	1540.53	id=HexNAc2.Hex7_N-Glycan	0.8	392.34	5.84e-40	5.84e-40	57851.7	57046.6	19881.7	20962.2	12917.9	10215	1.49	0.000552	2.31	0.0111	584.84	4	1	3	150	4	584.844	2336.35	0.72	129.29	34610	34610	MS2	26/268	20180116_Lumos_RSLC3_Stadlmann_Penninger_IMBA_mESC_TMT_PNGaseF_HILIC_14.raw
Prosaposin OS=Mus musculus GN=Psap PE=1 SV=1 - [E9PZ00_MOUSE]|Prosaposin OS=Mus musculus GN=Psap PE=1 SV=1 - [J3QPG5_MOUSE]|Prosaposin OS=Mus musculus GN=Psap PE=1 SV=2 - [SAP_MOUSE]|Prosaposin OS=Mus musculus GN=Psap PE=1 SV=1 - [Q8BFQ1_MOUSE]|Prosaposin OS=Mus musculus GN=Psap PE=1 SV=1 - [K3W4L3_MOUSE]	E9PZ00;J3QPG5;Q61207;Q8BFQ1;K3W4L3	NSTKEEILAALEK	5	N-Term(TMT6plex); T3(HexNAc); K4(TMT6plex); K13(TMT6plex) ambigous: N-Term(TMT6plex); S2(HexNAc); K4(TMT6plex); K13(TMT6plex)	N1(HexNAc): 99.71	HCD	1	1540.53	id=HexNAc2.Hex7_N-Glycan	0.72	389.89	1.03e-39	1.03e-39	111451	99548.1	31915.6	34419.5	19867.4	18310.6	1.67	0.0437	2.47	0.0406	779.46	3	1	23	150	3	779.458	2336.36	2.42	129.17	34574	34574	MS2	23/208	20180116_Lumos_RSLC3_Stadlmann_Penninger_IMBA_mESC_TMT_PNGaseF_HILIC_14.raw
Prosaposin OS=Mus musculus GN=Psap PE=1 SV=1 - [E9PZ00_MOUSE]|Prosaposin OS=Mus musculus GN=Psap PE=1 SV=1 - [J3QPG5_MOUSE]|Prosaposin OS=Mus musculus GN=Psap PE=1 SV=2 - [SAP_MOUSE]|Prosaposin OS=Mus musculus GN=Psap PE=1 SV=1 - [Q8BFQ1_MOUSE]|Prosaposin OS=Mus musculus GN=Psap PE=1 SV=1 - [K3W4L3_MOUSE]	E9PZ00;J3QPG5;Q61207;Q8BFQ1;K3W4L3	TNSSFIQGFVDHVKEDCDR	5	N-Term(TMT6plex); T1(HexNAc); K14(TMT6plex); C17(Carbamidomethyl)	T1(HexNAc): 33.29; S3(HexNAc): 33.29; S4(HexNAc): 33.29	HCD	1	892.317	id=HexNAc2.Hex3_N-Glycan	0.42	250.14	9.67e-26	9.67e-26	69301.7	72942	48743.3	48852.5	43027.3	42282.3	0.54	0.0516	0.74	0.0336	729.61	4	1	35	150	4	729.612	2915.43	0.77	128.42	35938	35938	MS2	19/308	20180116_Lumos_RSLC3_Stadlmann_Penninger_IMBA_mESC_TMT_PNGaseF_HILIC_12.raw
Prosaposin OS=Mus musculus GN=Psap PE=1 SV=1 - [E9PZ00_MOUSE]|Prosaposin OS=Mus musculus GN=Psap PE=1 SV=1 - [J3QPG5_MOUSE]|Prosaposin OS=Mus musculus GN=Psap PE=1 SV=2 - [SAP_MOUSE]|Prosaposin OS=Mus musculus GN=Psap PE=1 SV=1 - [Q8BFQ1_MOUSE]|Prosaposin OS=Mus musculus GN=Psap PE=1 SV=1 - [K3W4L3_MOUSE]	E9PZ00;J3QPG5;Q61207;Q8BFQ1;K3W4L3	TNSSFIQGFVDHVKEDCDR	5	N-Term(TMT6plex); N2(HexNAc); K14(TMT6plex); C17(Carbamidomethyl)	N2(HexNAc): 49.94; S3(HexNAc): 49.94	HCD	1	876.3223 ambigous: 876.3335	id=HexNAc2.Hex2.dHex1_NO-Glycan ambigous: id=HexNAc2.Hex1.NeuNAc1+17amu_O-Glycan	0.59	1078.09	1.55e-108	1.55e-108	1.23806e+06	1.15509e+06	46883.8	55816.1	45945.7	39872.5	4.54	0.0216	4.8	0.0222	729.61	4	1	1	29	4	729.61207 ambigous: 729.60927	2915.42645 ambigous: 2915.41524	0.62 ambigous: -3.23	127.73	35734	35734	MS2	66/422	20180116_Lumos_RSLC3_Stadlmann_Penninger_IMBA_mESC_TMT_PNGaseF_HILIC_12.raw
RNA-binding motif, single-stranded-interacting protein 1 OS=Mus musculus GN=Rbms1 PE=1 SV=1 - [E9PZ21_MOUSE]	E9PZ21	QQSLVPAHPMAPPSPSTTSSNNNSSSSSNSGWDQLSK	1	N-Term(TMT6plex); M10(Oxidation); K37(TMT6plex)	M10(Oxidation): 100	HCD	1				332.12	6.14e-34	6.14e-34	31101.3	29471.9	33908.2	33452.1	32523.6	30971	-0.15	0.129	-0.07	0.324	1072.52	4	0	100	150	4	1072.52	4287.07	2.86	116.45	30947	30947	MS2	29/638	20180116_Lumos_RSLC3_Stadlmann_Penninger_IMBA_mESC_TMT_PNGaseF_HILIC_14.raw
RNA-binding motif, single-stranded-interacting protein 1 OS=Mus musculus GN=Rbms1 PE=1 SV=1 - [E9PZ21_MOUSE]	E9PZ21	QQSLVPAHPMAPPSPSTTSSNNNSSSSSNSGWDQLSK	1	N-Term(TMT6plex); M10(Oxidation); K37(TMT6plex)	M10(Oxidation): 100	HCD	1				324.42	3.61e-33	3.61e-33	26799.3	24697	32631.7	32998.5	30582.1	26154.1	-0.35	0.0861	-0.14	0.433	1072.52	4	0	100	150	4	1072.52	4287.07	1.84	116.64	31003	31003	MS2	28/638	20180116_Lumos_RSLC3_Stadlmann_Penninger_IMBA_mESC_TMT_PNGaseF_HILIC_14.raw
Protein Herc1 OS=Mus musculus GN=Herc1 PE=1 SV=1 - [E9PZP8_MOUSE]	E9PZP8	DNQTAPQTLADMGGDLR	1	N-Term(TMT6plex); N2(HexNAc); T8(HexNAc)	N2(HexNAc): 99.49; T4(HexNAc): 50.26; T8(HexNAc): 50.26	HCD	1	406.159	id=HexNAc2_NO-Glycan	0.97	272.19	6.04e-28	6.04e-28	37422.7	35482	42054	39195.5	37214.6	36659.7	-0.16	0.154	-0.02	0.706	813.39	3	0	0	150	3	813.392	2438.16	2.19	29.51	5935	5935	MS2	22/408	20180116_Lumos_RSLC3_Stadlmann_Penninger_IMBA_mESC_TMT_PNGaseF_HILIC_14.raw
Protein Herc1 OS=Mus musculus GN=Herc1 PE=1 SV=1 - [E9PZP8_MOUSE]	E9PZP8	DNQTAPQTLADMGGDLR	1	N-Term(TMT6plex); N2(HexNAc); T8(HexNAc)	N2(HexNAc): 99.99; T4(HexNAc): 98.9	HCD	1				262.9	5.12e-27	5.12e-27	38561.2	35579.9	39197.5	41988.6	39118.5	41065.7	-0.13	0.227	-0.11	0.251	813.39	3	0	0	150	3	813.391	2438.16	1.56	30.22	6409	6409	MS2	18/405	20180116_Lumos_RSLC3_Stadlmann_Penninger_IMBA_mESC_TMT_PNGaseF_HILIC_12.raw
Protein Herc1 OS=Mus musculus GN=Herc1 PE=1 SV=1 - [E9PZP8_MOUSE]	E9PZP8	DNQTAPQTLADMGGDLR	1	N-Term(TMT6plex); N2(HexNAc); T8(HexNAc)	N2(HexNAc): 50.29; T4(HexNAc): 50.29; T8(HexNAc): 99.42	HCD	1				217.69	1.7e-22	1.7e-22	34238.1	36373.4	44798.3	43465.2	39201.9	35852.2	-0.32	0.0308	-0.09	0.397	813.39	3	0	3	150	3	813.392	2438.16	2.69	29.61	6268	6268	MS2	17/405	20180116_Lumos_RSLC3_Stadlmann_Penninger_IMBA_mESC_TMT_PNGaseF_HILIC_13.raw
Protein Herc1 OS=Mus musculus GN=Herc1 PE=1 SV=1 - [E9PZP8_MOUSE]	E9PZP8	DNQTAPQTLADMGGDLR	1	N-Term(TMT6plex); N2(HexNAc); T8(HexNAc)	N2(HexNAc): 99.02; T8(HexNAc): 99.02	HCD	1				214.91	3.23e-22	3.23e-22	450468	466903	540031	548970	486904	467197	-0.25	0.0249	-0.06	0.292	813.39	3	0	0	21	3	813.391	2438.16	1.56	30	6373	6373	MS2	17/405	20180116_Lumos_RSLC3_Stadlmann_Penninger_IMBA_mESC_TMT_PNGaseF_HILIC_13.raw
Protein Herc1 OS=Mus musculus GN=Herc1 PE=1 SV=1 - [E9PZP8_MOUSE]	E9PZP8	DNQTAPQTLADMGGDLR	1	N-Term(TMT6plex); N2(HexNAc); T8(HexNAc)	N2(HexNAc): 99.18; T8(HexNAc): 99.99	HCD	1				185.54	2.79e-19	2.79e-19	8421.51	8365.63	9555.79	9141.86	9283.95	7932.93	-0.16	0.13	-0.04	0.804	813.39	3	0	4	150	3	813.392	2438.16	2.69	22.08	4361	4361	MS2	15/405	20180116_Lumos_RSLC3_Stadlmann_Penninger_IMBA_mESC_TMT_PNGaseF_HILIC_13.raw
Protein Herc1 OS=Mus musculus GN=Herc1 PE=1 SV=1 - [E9PZP8_MOUSE]	E9PZP8	DNQTAPQTLADMGGDLR	1	N-Term(TMT6plex); N2(HexNAc); T8(HexNAc)	N2(HexNAc): 99.52; T4(HexNAc): 50.24; T8(HexNAc): 50.24	HCD	1				184.84	3.28e-19	3.28e-19	11988.8	13660.7	14919	16593	14516.3	13983.7	-0.3	0.131	-0.15	0.319	813.39	3	0	0	150	3	813.391	2438.16	1.19	29.14	6132	6132	MS2	14/405	20180116_Lumos_RSLC3_Stadlmann_Penninger_IMBA_mESC_TMT_PNGaseF_HILIC_12.raw
Protein Herc1 OS=Mus musculus GN=Herc1 PE=1 SV=1 - [E9PZP8_MOUSE]|Protein Herc1 (Fragment) OS=Mus musculus GN=Herc1 PE=1 SV=1 - [F6RXM1_MOUSE]	E9PZP8;F6RXM1	SNDPCYLQSPGDIPSADAAEMEEGFSESPDNLDHTENAASGSGPPTR	2	N-Term(TMT6plex); C5(Carbamidomethyl); N31(Deamidated)	N31(Deamidated): 100	HCD	1				463.25	4.73e-47	4.73e-47	24726	26124.2	31575.3	35244.4	26778.7	26222.2	-0.39	0.11	-0.06	0.346	1288.31	4	0	85	150	4	1288.31	5150.23	1.53	144.13	40603	40603	MS2	34/512	20180116_Lumos_RSLC3_Stadlmann_Penninger_IMBA_mESC_TMT_PNGaseF_HILIC_12.raw
Nuclear receptor corepressor 1 OS=Mus musculus GN=Ncor1 PE=1 SV=1 - [E9Q2B2_MOUSE]|Nuclear receptor corepressor 1 OS=Mus musculus GN=Ncor1 PE=1 SV=1 - [E9Q9Y2_MOUSE]|Nuclear receptor corepressor 1 (Fragment) OS=Mus musculus GN=Ncor1 PE=1 SV=1 - [F7C134_MOUSE]|Nuclear receptor co-repressor 1, isoform CRA_a OS=Mus musculus GN=Ncor1 PE=1 SV=1 - [Q5RIM6_MOUSE]|Nuclear receptor corepressor 1 OS=Mus mu…	E9Q2B2;E9Q9Y2;F7C134;Q5RIM6;Q60974;Q8CHB6	LNSSGGGDSDMAAAQPGTEIFNLPAVTTSGAVSSR	6	N-Term(TMT6plex); T18(HexNAc); N22(Deamidated); T27(HexNAc)	Too many isoforms	HCD	1				439.33	1.17e-44	1.17e-44	15438.8	14558.5	17557	28564.6	21696.8	14690.2	-0.62	0.38	-0.28	0.528	1334.65	3	0	0	150	3	1334.65	4001.92	5.99	148.76	41933	41933	MS2	32/651	20180116_Lumos_RSLC3_Stadlmann_Penninger_IMBA_mESC_TMT_PNGaseF_HILIC_12.raw
Protein Nup153 OS=Mus musculus GN=Nup153 PE=1 SV=1 - [E9Q3G8_MOUSE]	E9Q3G8	SENACSCSPDADEVPPWPENREDEHAIYADENTNTDDGR	1	N-Term(TMT6plex); C5(Carbamidomethyl); C7(Carbamidomethyl)		HCD	1				651.12	7.72e-66	7.72e-66	20221.5	22164.9	25641.6	22753.7	20640.7	20597.2	-0.19	0.244	0.04	0.66	1173.75	4	1	4	150	4	1173.75	4691.97	1.51	108.18	28506	28506	MS2	43/393	20180116_Lumos_RSLC3_Stadlmann_Penninger_IMBA_mESC_TMT_PNGaseF_HILIC_14.raw
Uncharacterized protein OS=Mus musculus GN=Gm10073 PE=1 SV=1 - [E9Q3T0_MOUSE]	E9Q3T0	ALANVNIGSLICNVGAGGPAPAAGAAPAGGAALSTAAAPAEEK	1	N-Term(TMT6plex); C12(Carbamidomethyl); N13(Deamidated); K43(TMT6plex)	N13(Deamidated): 100	HCD	1				378.31	1.48e-38	1.48e-38	7712.71	7982.4	8764.14	10718	8515.4	7902.05	-0.31	0.299	-0.06	0.435	852.46	5	0	37	150	5	852.456	4258.25	-0.48	162.01	44557	44557	MS2	20/286	20180116_Lumos_RSLC3_Stadlmann_Penninger_IMBA_mESC_TMT_PNGaseF_HILIC_13.raw
Protein Pcsk6 OS=Mus musculus GN=Pcsk6 PE=1 SV=2 - [E9Q4D0_MOUSE]|Protein Pcsk6 OS=Mus musculus GN=Pcsk6 PE=1 SV=1 - [F6XJP7_MOUSE]|Protein Pcsk6 (Fragment) OS=Mus musculus GN=Pcsk6 PE=1 SV=1 - [H3BJL4_MOUSE]	E9Q4D0;F6XJP7;H3BJL4	TTALTNACADHSDQR	3	N-Term(TMT6plex); T1(HexNAc); C8(Carbamidomethyl)	N6(HexNAc): 99.74	HCD	1	1864.63	id=HexNAc2.Hex9_N-Glycan	0.78	179.42	1.14e-18	1.14e-18	6284.49	6963.64	1577.49	2152.85	100	100	1.83	0.00946	6.05	0.0331	698.33	3	0	0	150	3	698.331	2092.98	0.52	47.05	9160	9160	MS2	13/218	20180116_Lumos_RSLC3_Stadlmann_Penninger_IMBA_mESC_TMT_PNGaseF_HILIC_19.raw
Neural cell adhesion molecule 1 OS=Mus musculus GN=Ncam1 PE=1 SV=1 - [E9Q589_MOUSE]|Neural cell adhesion molecule 1 OS=Mus musculus GN=Ncam1 PE=1 SV=1 - [A0A0A6YY47_MOUSE]|Neural cell adhesion molecule 1 OS=Mus musculus GN=Ncam1 PE=1 SV=3 - [NCAM1_MOUSE]|Neural cell adhesion molecule 1 OS=Mus musculus GN=Ncam1 PE=1 SV=2 - [E9QB01_MOUSE]|Neural cell adhesion molecule 1 (Fragment) OS=Mus musculus G…	E9Q589;A0A0A6YY47;P13595;E9QB01;A0A0A6YY91;A0A0A6YWU2	NISSEEK	6	N-Term(TMT6plex); N1(HexNAc); K7(TMT6plex)	N1(HexNAc): 100	HCD	1	1809.67	id=HexNAc5.Hex4.dHex1_N-Glycan	0.88	257.56	1.75e-26	1.75e-26	59582.2	52977.5	39132.5	40276.3	7940.88	9735.12	0.5	0.117	2.67	0.0323	489.94	3	0	0	150	3	489.937	1467.8	2.07	58.2	13452	13452	MS2	18/118	20180116_Lumos_RSLC3_Stadlmann_Penninger_IMBA_mESC_TMT_PNGaseF_HILIC_15.raw
Neural cell adhesion molecule 1 OS=Mus musculus GN=Ncam1 PE=1 SV=1 - [E9Q589_MOUSE]|Neural cell adhesion molecule 1 OS=Mus musculus GN=Ncam1 PE=1 SV=1 - [A0A0A6YY47_MOUSE]|Neural cell adhesion molecule 1 OS=Mus musculus GN=Ncam1 PE=1 SV=3 - [NCAM1_MOUSE]|Neural cell adhesion molecule 1 OS=Mus musculus GN=Ncam1 PE=1 SV=2 - [E9QB01_MOUSE]|Neural cell adhesion molecule 1 (Fragment) OS=Mus musculus G…	E9Q589;A0A0A6YY47;P13595;E9QB01;A0A0A6YY91;A0A0A6YWU2	NISSEEK	6	N-Term(TMT6plex); N1(HexNAc); K7(TMT6plex)	N1(HexNAc): 100	HCD	1	1809.67	id=HexNAc5.Hex4.dHex1_N-Glycan	0.88	187.07	1.96e-19	1.96e-19	40937.4	43154.7	25716.4	28898.3	5947.15	4689.19	0.62	0.023	2.98	0.00383	489.94	3	0	12	150	3	489.937	1467.8	1.83	57.03	13138	13138	MS2	14/118	20180116_Lumos_RSLC3_Stadlmann_Penninger_IMBA_mESC_TMT_PNGaseF_HILIC_16.raw
Neural cell adhesion molecule 1 OS=Mus musculus GN=Ncam1 PE=1 SV=1 - [E9Q589_MOUSE]|Neural cell adhesion molecule 1 OS=Mus musculus GN=Ncam1 PE=1 SV=1 - [A0A0A6YY47_MOUSE]|Neural cell adhesion molecule 1 OS=Mus musculus GN=Ncam1 PE=1 SV=3 - [NCAM1_MOUSE]|Neural cell adhesion molecule 1 OS=Mus musculus GN=Ncam1 PE=1 SV=2 - [E9QB01_MOUSE]|Neural cell adhesion molecule 1 (Fragment) OS=Mus musculus G…	E9Q589;A0A0A6YY47;P13595;E9QB01;A0A0A6YY91;A0A0A6YWU2	NISSEEK	6	N-Term(TMT6plex); N1(HexNAc); K7(TMT6plex)	N1(HexNAc): 100	HCD	1	1850.69	id=HexNAc6.Hex3.dHex1_N-Glycan	0.89	271	7.95e-28	7.95e-28	44443.9	42086.5	27979.2	29482.4	3263.91	3460.07	0.59	0.0155	3.69	0.018	489.94	3	0	0	150	3	489.938	1467.8	3.11	57.32	13216	13216	MS2	18/118	20180116_Lumos_RSLC3_Stadlmann_Penninger_IMBA_mESC_TMT_PNGaseF_HILIC_16.raw
Neural cell adhesion molecule 1 OS=Mus musculus GN=Ncam1 PE=1 SV=1 - [E9Q589_MOUSE]|Neural cell adhesion molecule 1 OS=Mus musculus GN=Ncam1 PE=1 SV=1 - [A0A0A6YY47_MOUSE]|Neural cell adhesion molecule 1 OS=Mus musculus GN=Ncam1 PE=1 SV=3 - [NCAM1_MOUSE]|Neural cell adhesion molecule 1 OS=Mus musculus GN=Ncam1 PE=1 SV=2 - [E9QB01_MOUSE]|Neural cell adhesion molecule 1 (Fragment) OS=Mus musculus G…	E9Q589;A0A0A6YY47;P13595;E9QB01;A0A0A6YY91;A0A0A6YWU2	NISSEEK	6	N-Term(TMT6plex); N1(HexNAc); K7(TMT6plex)	N1(HexNAc): 100	HCD	1	1955.72	id=HexNAc5.Hex4.dHex2_N-Glycan	0.81	292.14	6.11e-30	6.11e-30	44418.7	42249	24681.7	27356.1	1380.95	1381.18	0.74	0.0112	4.97	0.0165	489.94	3	0	0	150	3	489.938	1467.8	2.71	55.8	12637	12637	MS2	20/118	20180116_Lumos_RSLC3_Stadlmann_Penninger_IMBA_mESC_TMT_PNGaseF_HILIC_17.raw
Neural cell adhesion molecule 1 OS=Mus musculus GN=Ncam1 PE=1 SV=1 - [E9Q589_MOUSE]|Neural cell adhesion molecule 1 OS=Mus musculus GN=Ncam1 PE=1 SV=1 - [A0A0A6YY47_MOUSE]|Neural cell adhesion molecule 1 OS=Mus musculus GN=Ncam1 PE=1 SV=3 - [NCAM1_MOUSE]|Neural cell adhesion molecule 1 OS=Mus musculus GN=Ncam1 PE=1 SV=2 - [E9QB01_MOUSE]|Neural cell adhesion molecule 1 (Fragment) OS=Mus musculus G…	E9Q589;A0A0A6YY47;P13595;E9QB01;A0A0A6YY91;A0A0A6YWU2	NISSEEK	6	N-Term(TMT6plex); N1(HexNAc); K7(TMT6plex)	N1(HexNAc): 100	HCD	1	1971.72	id=HexNAc5.Hex5.dHex1_N-Glycan	0.94	217.32	1.86e-22	1.86e-22	31083.8	32134	24067	24509.8	3400.73	2027.59	0.38	0.0227	3.54	0.00129	489.94	3	0	0	150	3	489.937	1467.8	1.52	57.59	13180	13180	MS2	15/118	20180116_Lumos_RSLC3_Stadlmann_Penninger_IMBA_mESC_TMT_PNGaseF_HILIC_17.raw
Neural cell adhesion molecule 1 OS=Mus musculus GN=Ncam1 PE=1 SV=1 - [E9Q589_MOUSE]|Neural cell adhesion molecule 1 OS=Mus musculus GN=Ncam1 PE=1 SV=1 - [A0A0A6YY47_MOUSE]|Neural cell adhesion molecule 1 OS=Mus musculus GN=Ncam1 PE=1 SV=3 - [NCAM1_MOUSE]|Neural cell adhesion molecule 1 OS=Mus musculus GN=Ncam1 PE=1 SV=2 - [E9QB01_MOUSE]|Neural cell adhesion molecule 1 (Fragment) OS=Mus musculus G…	E9Q589;A0A0A6YY47;P13595;E9QB01;A0A0A6YY91;A0A0A6YWU2	NISSEEK	6	N-Term(TMT6plex); N1(HexNAc); K7(TMT6plex)	N1(HexNAc): 100	HCD	1	1996.75	id=HexNAc6.Hex3.dHex2_N-Glycan	0.87	175.11	3.09e-18	3.09e-18	22005.9	22254.4	14180.4	14670.2	3976.19	2917.23	0.62	0.00533	2.68	0.0129	489.94	3	0	0	150	3	489.938	1467.8	3.5	56.45	12976	12976	MS2	12/118	20180116_Lumos_RSLC3_Stadlmann_Penninger_IMBA_mESC_TMT_PNGaseF_HILIC_16.raw
Neural cell adhesion molecule 1 OS=Mus musculus GN=Ncam1 PE=1 SV=1 - [E9Q589_MOUSE]|Neural cell adhesion molecule 1 OS=Mus musculus GN=Ncam1 PE=1 SV=1 - [A0A0A6YY47_MOUSE]|Neural cell adhesion molecule 1 OS=Mus musculus GN=Ncam1 PE=1 SV=3 - [NCAM1_MOUSE]|Neural cell adhesion molecule 1 OS=Mus musculus GN=Ncam1 PE=1 SV=2 - [E9QB01_MOUSE]|Neural cell adhesion molecule 1 (Fragment) OS=Mus musculus G…	E9Q589;A0A0A6YY47;P13595;E9QB01;A0A0A6YY91;A0A0A6YWU2	NISSEEK	6	N-Term(TMT6plex); N1(HexNAc); K7(TMT6plex)	N1(HexNAc): 100	HCD	1	2100.76	id=HexNAc5.Hex4.dHex1.NeuNAc1_N-Glycan	0.86	252.31	5.87e-26	5.87e-26	32165.1	29086.2	22548	22135.8	4151.04	3536.34	0.45	0.112	2.99	0.0303	489.94	3	0	7	150	3	489.937	1467.8	0.94	71.08	17230	17230	MS2	17/118	20180116_Lumos_RSLC3_Stadlmann_Penninger_IMBA_mESC_TMT_PNGaseF_HILIC_17.raw
Neural cell adhesion molecule 1 OS=Mus musculus GN=Ncam1 PE=1 SV=1 - [E9Q589_MOUSE]|Neural cell adhesion molecule 1 OS=Mus musculus GN=Ncam1 PE=1 SV=1 - [A0A0A6YY47_MOUSE]|Neural cell adhesion molecule 1 OS=Mus musculus GN=Ncam1 PE=1 SV=3 - [NCAM1_MOUSE]|Neural cell adhesion molecule 1 OS=Mus musculus GN=Ncam1 PE=1 SV=2 - [E9QB01_MOUSE]|Neural cell adhesion molecule 1 (Fragment) OS=Mus musculus G…	E9Q589;A0A0A6YY47;P13595;E9QB01;A0A0A6YY91;A0A0A6YWU2	NISSEEK	6	N-Term(TMT6plex); N1(HexNAc); K7(TMT6plex)	N1(HexNAc): 100	HCD	1	2117.78	id=HexNAc5.Hex5.dHex2_N-Glycan	0.93	245.95	2.54e-25	2.54e-25	28537	25062	19330.3	19795.4	1732.65	1298.22	0.45	0.145	4.14	0.0407	489.94	3	0	0	150	3	489.936	1467.79	-1.59	55.01	12400	12400	MS2	16/118	20180116_Lumos_RSLC3_Stadlmann_Penninger_IMBA_mESC_TMT_PNGaseF_HILIC_17.raw
Neural cell adhesion molecule 1 OS=Mus musculus GN=Ncam1 PE=1 SV=1 - [E9Q589_MOUSE]|Neural cell adhesion molecule 1 OS=Mus musculus GN=Ncam1 PE=1 SV=1 - [A0A0A6YY47_MOUSE]|Neural cell adhesion molecule 1 OS=Mus musculus GN=Ncam1 PE=1 SV=3 - [NCAM1_MOUSE]|Neural cell adhesion molecule 1 OS=Mus musculus GN=Ncam1 PE=1 SV=2 - [E9QB01_MOUSE]|Neural cell adhesion molecule 1 (Fragment) OS=Mus musculus G…	E9Q589;A0A0A6YY47;P13595;E9QB01;A0A0A6YY91;A0A0A6YWU2	NISSEEK	6	N-Term(TMT6plex); N1(HexNAc); K7(TMT6plex)	N1(HexNAc): 100	HCD	1	2133.77	id=HexNAc5.Hex6.dHex1_N-Glycan	0.78	183.59	4.38e-19	4.38e-19	26349.8	26174.1	17238	17917.7	1418.63	1112.5	0.58	0.0173	4.38	0.000294	489.94	3	0	0	150	3	489.936	1467.79	-0.79	56.98	12994	12994	MS2	12/118	20180116_Lumos_RSLC3_Stadlmann_Penninger_IMBA_mESC_TMT_PNGaseF_HILIC_17.raw
Neural cell adhesion molecule 1 OS=Mus musculus GN=Ncam1 PE=1 SV=1 - [E9Q589_MOUSE]|Neural cell adhesion molecule 1 OS=Mus musculus GN=Ncam1 PE=1 SV=1 - [A0A0A6YY47_MOUSE]|Neural cell adhesion molecule 1 OS=Mus musculus GN=Ncam1 PE=1 SV=3 - [NCAM1_MOUSE]|Neural cell adhesion molecule 1 OS=Mus musculus GN=Ncam1 PE=1 SV=2 - [E9QB01_MOUSE]|Neural cell adhesion molecule 1 (Fragment) OS=Mus musculus G…	E9Q589;A0A0A6YY47;P13595;E9QB01;A0A0A6YY91;A0A0A6YWU2	NISSEEK	6	N-Term(TMT6plex); N1(HexNAc); K7(TMT6plex)	N1(HexNAc): 99.84	HCD	1	2263.83	id=HexNAc5.Hex5.dHex3_N-Glycan	0.82	264.91	3.23e-27	3.23e-27	33635.3	31029.4	24853.1	29700	100	100	0.25	0.244	8.34	0.0257	489.94	3	0	1	150	3	489.937	1467.8	1.53	55.09	12271	12271	MS2	18/118	20180116_Lumos_RSLC3_Stadlmann_Penninger_IMBA_mESC_TMT_PNGaseF_HILIC_18.raw
Neural cell adhesion molecule 1 OS=Mus musculus GN=Ncam1 PE=1 SV=1 - [E9Q589_MOUSE]|Neural cell adhesion molecule 1 OS=Mus musculus GN=Ncam1 PE=1 SV=1 - [A0A0A6YY47_MOUSE]|Neural cell adhesion molecule 1 OS=Mus musculus GN=Ncam1 PE=1 SV=3 - [NCAM1_MOUSE]|Neural cell adhesion molecule 1 OS=Mus musculus GN=Ncam1 PE=1 SV=2 - [E9QB01_MOUSE]|Neural cell adhesion molecule 1 (Fragment) OS=Mus musculus G…	E9Q589;A0A0A6YY47;P13595;E9QB01;A0A0A6YY91;A0A0A6YWU2	NISSEEK	6	N-Term(TMT6plex); N1(HexNAc); K7(TMT6plex)	N1(HexNAc): 100	HCD	1	1971.7189 ambigous: 1971.7301 ambigous: 1971.7301	id=HexNAc5.Hex5.dHex1_N-Glycan ambigous: id=HexNAc5.Hex4.NeuNAc1+17amu_O-Glycan ambigous: id=HexNAc5.Hex4.NeuNAc1+17amu_N-Glycan	0.89	293.66	4.31e-30	4.31e-30	37209.6	40073.7	23483.9	25711.8	1584.68	1635.56	0.65	0.0192	4.58	0.0246	489.94 ambigous: 489.93 ambigous: 489.93	3	0	2	150	3	489.93776 ambigous: 489.93403 ambigous: 489.93402	1467.79873 ambigous: 1467.78752 ambigous: 1467.78750	3.01 ambigous: -4.62 ambigous: -4.64	56.09	12723	12723	MS2	20/118	20180116_Lumos_RSLC3_Stadlmann_Penninger_IMBA_mESC_TMT_PNGaseF_HILIC_17.raw
Disintegrin and metalloproteinase domain-containing protein 9 OS=Mus musculus GN=Adam9 PE=1 SV=1 - [E9Q638_MOUSE]|Disintegrin and metalloproteinase domain-containing protein 9 OS=Mus musculus GN=Adam9 PE=1 SV=2 - [ADAM9_MOUSE]	E9Q638;Q61072	NFSSCSAEDFEK	2	N-Term(TMT6plex); N1(HexNAc); C5(Carbamidomethyl); K12(TMT6plex)	N1(HexNAc): 100	HCD	1	1378.48	id=HexNAc2.Hex6_N-Glycan	1.08	645.73	2.67e-65	2.67e-65	118897	114355	61230.4	63769	13914.7	13863.6	0.9	0.00664	3.07	0.0141	694.66	3	0	7	150	3	694.662	2081.97	-0.71	99.75	25742	25742	MS2	42/238	20180116_Lumos_RSLC3_Stadlmann_Penninger_IMBA_mESC_TMT_PNGaseF_HILIC_16.raw
Disintegrin and metalloproteinase domain-containing protein 9 OS=Mus musculus GN=Adam9 PE=1 SV=1 - [E9Q638_MOUSE]|Disintegrin and metalloproteinase domain-containing protein 9 OS=Mus musculus GN=Adam9 PE=1 SV=2 - [ADAM9_MOUSE]	E9Q638;Q61072	NFSSCSAEDFEK	2	N-Term(TMT6plex); N1(HexNAc); C5(Carbamidomethyl); K12(TMT6plex)	N1(HexNAc): 100	HCD	1	1702.58	id=HexNAc2.Hex8_N-Glycan	0.94	367.95	1.6e-37	1.6e-37	79970.4	78945.1	41555.6	43468.4	11253	12273.2	0.9	0.00345	2.76	0.000114	694.66	3	0	30	150	3	694.659	2081.96	-5.19	98.45	25360	25360	MS2	28/238	20180116_Lumos_RSLC3_Stadlmann_Penninger_IMBA_mESC_TMT_PNGaseF_HILIC_17.raw
Disintegrin and metalloproteinase domain-containing protein 9 OS=Mus musculus GN=Adam9 PE=1 SV=1 - [E9Q638_MOUSE]|Disintegrin and metalloproteinase domain-containing protein 9 OS=Mus musculus GN=Adam9 PE=1 SV=2 - [ADAM9_MOUSE]	E9Q638;Q61072	NFSSCSAEDFEK	2	N-Term(TMT6plex); N1(HexNAc); C5(Carbamidomethyl); K12(TMT6plex)	N1(HexNAc): 100	HCD	1	1719.61	id=HexNAc2.Hex8+17amu_N-Glycan	0.92	393.54	4.42e-40	4.42e-40	44944.9	42766	24032.3	26114	11593.9	9034.22	0.81	0.00642	2.09	0.00281	694.66	3	0	12	150	3	694.661	2081.97	-2.52	98.43	25354	25354	MS2	27/238	20180116_Lumos_RSLC3_Stadlmann_Penninger_IMBA_mESC_TMT_PNGaseF_HILIC_17.raw
Protein Arid2 OS=Mus musculus GN=Arid2 PE=1 SV=1 - [E9Q7E2_MOUSE]	E9Q7E2	QQHPPTYMQSVAPQNTPMPPSPAVQVQGQPSSSQPSPVSASSQHADPVR	1	N-Term(TMT6plex); N15(Deamidated)	N15(Deamidated): 100	HCD	1				617.49	1.78e-62	1.78e-62	6094.77	4712.55	7705.09	7528.13	6498.16	4633.88	-0.5	0.188	-0.04	0.902	1344.66	4	0	0	150	4	1344.66	5375.62	3.25	105.48	27332	27332	MS2	33/449	20180116_Lumos_RSLC3_Stadlmann_Penninger_IMBA_mESC_TMT_PNGaseF_HILIC_15.raw
Protein Tsc22d2 OS=Mus musculus GN=Tsc22d2 PE=1 SV=1 - [E9Q7M2_MOUSE]|MCG8104 OS=Mus musculus GN=Tsc22d2 PE=4 SV=1 - [A0A0G2JFZ4_MOUSE]	E9Q7M2;A0A0G2JFZ4	SLSNNDQLSQLPAQQANPGSTSQQQAMIAQPPQPTQPPQQPNVSSA	2	N-Term(TMT6plex); M27(Oxidation)	M27(Oxidation): 100	HCD	1				334.03	3.95e-34	3.95e-34	5729.36	5399.49	5425.68	7801.99	5731.17	5244.31	-0.25	0.538	0.02	0.822	1264.38	4	0		150	4	1264.38	5054.48	2.32	131.96	34135	34135	MS2	21/297	20180116_Lumos_RSLC3_Stadlmann_Penninger_IMBA_mESC_TMT_PNGaseF_HILIC_17.raw
Protein Tsc22d2 OS=Mus musculus GN=Tsc22d2 PE=1 SV=1 - [E9Q7M2_MOUSE]|MCG8104 OS=Mus musculus GN=Tsc22d2 PE=4 SV=1 - [A0A0G2JFZ4_MOUSE]	E9Q7M2;A0A0G2JFZ4	SLSNNDQLSQLPAQQANPGSTSQQQAMIAQPPQPTQPPQQPNVSSA	2	N-Term(TMT6plex); M27(Oxidation)	M27(Oxidation): 100	HCD	1				325.84	2.61e-33	2.61e-33	100	100	100	100	100	5821.13	0	#DIV/0!	-4.89	0.5	1264.37	4	0	10	150	4	1264.37	5054.48	1.07	131.68	34062	34062	MS2	25/297	20180116_Lumos_RSLC3_Stadlmann_Penninger_IMBA_mESC_TMT_PNGaseF_HILIC_17.raw
Protein Tsc22d2 OS=Mus musculus GN=Tsc22d2 PE=1 SV=1 - [E9Q7M2_MOUSE]|MCG8104 OS=Mus musculus GN=Tsc22d2 PE=4 SV=1 - [A0A0G2JFZ4_MOUSE]	E9Q7M2;A0A0G2JFZ4	SLSNNDQLSQLPAQQANPGSTSQQQAMIAQPPQPTQPPQQPNVSSA	2	N-Term(TMT6plex)		HCD	1				286.89	2.05e-29	2.05e-29	4613.28	3476.93	5955.81	6493.32	5766.34	4065.38	-0.62	0.117	-0.28	0.495	1260.37	4	0	100	150	4	1260.37	5038.46	-3.33	138.79	36708	36708	MS2	17/444	20180116_Lumos_RSLC3_Stadlmann_Penninger_IMBA_mESC_TMT_PNGaseF_HILIC_16.raw
Protein Tsc22d2 OS=Mus musculus GN=Tsc22d2 PE=1 SV=1 - [E9Q7M2_MOUSE]|MCG8104 OS=Mus musculus GN=Tsc22d2 PE=4 SV=1 - [A0A0G2JFZ4_MOUSE]	E9Q7M2;A0A0G2JFZ4	SSSVIQQVGSPLAQGTHSAPTSLPQSDLSQFQTQTQPLVGQVDDTR	2	N-Term(TMT6plex)		HCD	1				747.79	1.66e-75	1.66e-75	27732.2	26334.3	31472.8	35634	28777.9	28040.8	-0.31	0.169	-0.07	0.262	1010.92	5	0	3	87	5	1010.92	5050.55	-1.6	147.86	41663	41663	MS2	45/438	20180116_Lumos_RSLC3_Stadlmann_Penninger_IMBA_mESC_TMT_PNGaseF_HILIC_12.raw
Protein Cacna1i OS=Mus musculus GN=Cacna1i PE=1 SV=1 - [E9Q7P2_MOUSE]|Protein Cacna1i OS=Mus musculus GN=Cacna1i PE=1 SV=1 - [E0CXK2_MOUSE]	E9Q7P2;E0CXK2	SSVMSLGR	2	N-Term(TMT6plex); S1(HexNAc); M4(Oxidation); S5(HexNAc)	S1(HexNAc): 50; S2(HexNAc): 50; M4(Oxidation): 100; S5(HexNAc): 100	HCD	1	1702.58	id=HexNAc2.Hex8_N-Glycan	1.14	190.01	9.97e-20	9.97e-20	100	100	100	100	100	100	0	#DIV/0!	0	#DIV/0!	496.59	3	0	0	150	3	496.587	1487.75	-0.16	28.22	4465	4465	MS2	14/139	20180116_Lumos_RSLC3_Stadlmann_Penninger_IMBA_mESC_TMT_PNGaseF_HILIC_19.raw
Protein Zbtb10 OS=Mus musculus GN=Zbtb10 PE=1 SV=1 - [E9Q8X5_MOUSE]	E9Q8X5	SQPGGQEVVNQGQDTEFPRDEEYEENEGGEPDEELAEDGQDENDAPR	1	N-Term(TMT6plex)		HCD	1				777.92	1.62e-78	1.62e-78	15466.7	17393.8	18075.7	17763	16119.1	14522.6	-0.13	0.361	0.1	0.472	1093.47	5	1	2	150	5	1093.47	5463.32	-0.28	114.58	29940	29940	MS2	45/508	20180116_Lumos_RSLC3_Stadlmann_Penninger_IMBA_mESC_TMT_PNGaseF_HILIC_16.raw
Protein Zbtb10 OS=Mus musculus GN=Zbtb10 PE=1 SV=1 - [E9Q8X5_MOUSE]	E9Q8X5	SQPGGQEVVNQGQDTEFPRDEEYEENEGGEPDEELAEDGQDENDAPR	1	N-Term(TMT6plex); N10(Deamidated)	N10(Deamidated): 100	HCD	1				640.86	8.21e-65	8.21e-65	12851	13367.6	11797.9	13670.9	11762.5	10089	0.04	0.759	0.26	0.21	1093.67	5	1	11	150	5	1093.67	5464.32	1.48	113.97	29761	29761	MS2	41/457	20180116_Lumos_RSLC3_Stadlmann_Penninger_IMBA_mESC_TMT_PNGaseF_HILIC_16.raw
Rho GTPase-activating protein 17 OS=Mus musculus GN=Arhgap17 PE=1 SV=1 - [E9QAJ9_MOUSE]|Rho GTPase-activating protein 17 OS=Mus musculus GN=Arhgap17 PE=2 SV=1 - [RHG17_MOUSE]	E9QAJ9;Q3UIA2	SPSPPQQQQQQQQQQQQQQQQQTPGMR	2	N-Term(TMT6plex)		HCD	1				694.05	3.94e-70	3.94e-70	8948.64	8462.77	10530.6	10834.2	6852.43	8698.93	-0.3	0.0316	0.16	0.492	858.92	4	0	23	150	4	858.922	3432.66	0.56	60.8	14152	14152	MS2	39/288	20180116_Lumos_RSLC3_Stadlmann_Penninger_IMBA_mESC_TMT_PNGaseF_HILIC_17.raw
Rho GTPase-activating protein 17 OS=Mus musculus GN=Arhgap17 PE=1 SV=1 - [E9QAJ9_MOUSE]|Rho GTPase-activating protein 17 OS=Mus musculus GN=Arhgap17 PE=2 SV=1 - [RHG17_MOUSE]	E9QAJ9;Q3UIA2	SPSPPQQQQQQQQQQQQQQQQQTPGMR	2	N-Term(TMT6plex)		HCD	1				680.52	8.86e-69	8.86e-69	10959.6	10784.4	11904.2	12388.2	10649.1	8979.76	-0.16	0.0894	0.15	0.424	858.92	4	0	8	150	4	858.921	3432.66	0.34	60.98	14206	14206	MS2	36/288	20180116_Lumos_RSLC3_Stadlmann_Penninger_IMBA_mESC_TMT_PNGaseF_HILIC_17.raw
Rho GTPase-activating protein 17 OS=Mus musculus GN=Arhgap17 PE=1 SV=1 - [E9QAJ9_MOUSE]|Rho GTPase-activating protein 17 OS=Mus musculus GN=Arhgap17 PE=2 SV=1 - [RHG17_MOUSE]	E9QAJ9;Q3UIA2	SPSPPQQQQQQQQQQQQQQQQQTPGMR	2	N-Term(TMT6plex); M26(Oxidation)	M26(Oxidation): 100	HCD	1				642.98	5.03e-65	5.03e-65	6775.22	6191.5	6975.92	6721.15	6344.62	5898.66	-0.08	0.414	0.08	0.435	862.92	4	0	21	150	4	862.919	3448.66	-0.45	52.39	11640	11640	MS2	41/321	20180116_Lumos_RSLC3_Stadlmann_Penninger_IMBA_mESC_TMT_PNGaseF_HILIC_17.raw
Rho GTPase-activating protein 17 OS=Mus musculus GN=Arhgap17 PE=1 SV=1 - [E9QAJ9_MOUSE]|Rho GTPase-activating protein 17 OS=Mus musculus GN=Arhgap17 PE=2 SV=1 - [RHG17_MOUSE]	E9QAJ9;Q3UIA2	SPSPPQQQQQQQQQQQQQQQQQTPGMR	2	N-Term(TMT6plex); M26(Oxidation)	M26(Oxidation): 100	HCD	1				434.59	3.48e-44	3.48e-44	5424.1	4068.99	3433.41	3760.89	2117.35	3000.62	0.4	0.328	0.89	0.133	1150.22	3	0	72	150	3	1150.22	3448.66	0.53	52.2	11583	11583	MS2	26/324	20180116_Lumos_RSLC3_Stadlmann_Penninger_IMBA_mESC_TMT_PNGaseF_HILIC_17.raw
AT-rich interactive domain-containing protein 1A OS=Mus musculus GN=Arid1a PE=1 SV=1 - [E9QAQ7_MOUSE]	E9QAQ7	HDSYGNQFSTQGTPSSSPFPSQQTTMYQQQQQNYK	1	N-Term(TMT6plex); M26(Oxidation); K35(TMT6plex)	M26(Oxidation): 100	HCD	1				645.16	3.05e-65	3.05e-65	29369.3	35756.5	48934.3	47921.1	40779	32088.4	-0.57	0.119	-0.16	0.553	1125.78	4	0	0	150	4	1125.78	4500.08	0.14	106.97	28136	28136	MS2	37/576	20180116_Lumos_RSLC3_Stadlmann_Penninger_IMBA_mESC_TMT_PNGaseF_HILIC_14.raw
AT-rich interactive domain-containing protein 1A OS=Mus musculus GN=Arid1a PE=1 SV=1 - [E9QAQ7_MOUSE]	E9QAQ7	HDSYGNQFSTQGTPSSSPFPSQQTTMYQQQQQNYK	1	N-Term(TMT6plex); N33(Deamidated); K35(TMT6plex)	N33(Deamidated): 100	HCD	1				392.18	6.05e-40	6.05e-40	46805.7	61567.6	83031.7	73682.7	70759.8	50698.2	-0.53	0.131	-0.16	0.656	1122.02	4	0	8	150	4	1122.02	4485.08	0.83	115.16	30567	30567	MS2	23/374	20180116_Lumos_RSLC3_Stadlmann_Penninger_IMBA_mESC_TMT_PNGaseF_HILIC_14.raw
AT-rich interactive domain-containing protein 1A OS=Mus musculus GN=Arid1a PE=1 SV=1 - [E9QAQ7_MOUSE]	E9QAQ7	HDSYGNQFSTQGTPSSSPFPSQQTTMYQQQQQNYK	1	N-Term(TMT6plex); M26(Oxidation); K35(TMT6plex)	M26(Oxidation): 100	HCD	1				388.95	1.27e-39	1.27e-39	42300.2	43645.1	52875.9	55022	47075.9	47773.8	-0.33	0.0216	-0.14	0.0516	1125.77	4	0	100	150	4	1125.77	4500.07	-2.35	108.4	28571	28571	MS2	28/576	20180116_Lumos_RSLC3_Stadlmann_Penninger_IMBA_mESC_TMT_PNGaseF_HILIC_14.raw
AT-rich interactive domain-containing protein 1A OS=Mus musculus GN=Arid1a PE=1 SV=1 - [E9QAQ7_MOUSE]	E9QAQ7	HDSYGNQFSTQGTPSSSPFPSQQTTMYQQQQQNYK	1	N-Term(TMT6plex); M26(Oxidation); N33(Deamidated); K35(TMT6plex)	M26(Oxidation): 100; N33(Deamidated): 100	HCD	1				243.92	4.06e-25	4.06e-25	36952.5	35904.9	42111.5	43464.5	37714.4	34737.5	-0.23	0.0208	0.01	0.915	1126.03	4	0	35	150	4	1126.03	4501.08	3.58	108.54	28608	28608	MS2	16/576	20180116_Lumos_RSLC3_Stadlmann_Penninger_IMBA_mESC_TMT_PNGaseF_HILIC_14.raw
Ankyrin repeat domain-containing protein 17 OS=Mus musculus GN=Ankrd17 PE=1 SV=1 - [E9QKG6_MOUSE]|Ankyrin repeat domain-containing protein 17 OS=Mus musculus GN=Ankrd17 PE=1 SV=2 - [ANR17_MOUSE]|Ankyrin repeat domain-containing protein 17 OS=Mus musculus GN=Ankrd17 PE=4 SV=1 - [A0A0G2JDZ9_MOUSE]	E9QKG6;Q99NH0;A0A0G2JDZ9	TSNATTTTVTTTASNNSTAPTNATYPMPTAK	3	N-Term(TMT6plex); S2(HexNAc); K31(TMT6plex)	T18(HexNAc): 99.38	HCD	1				1071.74	6.7e-108	6.7e-108	164077	150702	176645	187005	160129	157677	-0.21	0.109	-0.01	0.859	945.23	4	0	3	64	4	945.226	3777.88	1.62	103.62	27907	27907	MS2	52/520	20180116_Lumos_RSLC3_Stadlmann_Penninger_IMBA_mESC_TMT_PNGaseF_HILIC_13.raw
Ankyrin repeat domain-containing protein 17 OS=Mus musculus GN=Ankrd17 PE=1 SV=1 - [E9QKG6_MOUSE]|Ankyrin repeat domain-containing protein 17 OS=Mus musculus GN=Ankrd17 PE=1 SV=2 - [ANR17_MOUSE]|Ankyrin repeat domain-containing protein 17 OS=Mus musculus GN=Ankrd17 PE=4 SV=1 - [A0A0G2JDZ9_MOUSE]	E9QKG6;Q99NH0;A0A0G2JDZ9	TSNATTTTVTTTASNNSTAPTNATYPMPTAK	3	N-Term(TMT6plex); S2(HexNAc); K31(TMT6plex)	T18(HexNAc): 98.74	HCD	1				808.54	1.4e-81	1.4e-81	42948.1	40415.4	46568.9	48354.1	42711.6	41950.3	-0.19	0.0764	-0.02	0.699	1259.96	3	0	0	150	3	1259.96	3777.88	1.63	103.57	27893	27893	MS2	51/433	20180116_Lumos_RSLC3_Stadlmann_Penninger_IMBA_mESC_TMT_PNGaseF_HILIC_13.raw
Ankyrin repeat domain-containing protein 17 OS=Mus musculus GN=Ankrd17 PE=1 SV=1 - [E9QKG6_MOUSE]|Ankyrin repeat domain-containing protein 17 OS=Mus musculus GN=Ankrd17 PE=1 SV=2 - [ANR17_MOUSE]|Ankyrin repeat domain-containing protein 17 OS=Mus musculus GN=Ankrd17 PE=4 SV=1 - [A0A0G2JDZ9_MOUSE]	E9QKG6;Q99NH0;A0A0G2JDZ9	TSNATTTTVTTTASNNSTAPTNATYPMPTAK	3	N-Term(TMT6plex); S2(HexNAc); S17(HexNAc); K31(TMT6plex)	S17(HexNAc): 98.14; T18(HexNAc): 98.14	HCD	1				651.71	6.74e-66	6.74e-66	95334.3	89062.5	113138	108147	100137	88788.1	-0.26	0.0484	-0.04	0.768	996	4	0	32	104	4	995.995	3980.96	1.22	100.62	26192	26192	MS2	41/616	20180116_Lumos_RSLC3_Stadlmann_Penninger_IMBA_mESC_TMT_PNGaseF_HILIC_14.raw
Ankyrin repeat domain-containing protein 17 OS=Mus musculus GN=Ankrd17 PE=1 SV=1 - [E9QKG6_MOUSE]|Ankyrin repeat domain-containing protein 17 OS=Mus musculus GN=Ankrd17 PE=1 SV=2 - [ANR17_MOUSE]|Ankyrin repeat domain-containing protein 17 OS=Mus musculus GN=Ankrd17 PE=4 SV=1 - [A0A0G2JDZ9_MOUSE]	E9QKG6;Q99NH0;A0A0G2JDZ9	TSNATTTTVTTTASNNSTAPTNATYPMPTAK	3	N-Term(TMT6plex); S2(HexNAc); S14(HexNAc); S17(HexNAc); K31(TMT6plex)	Too many isoforms	HCD	1				620.59	8.73e-63	8.73e-63	39305.9	37692.3	43234.2	41580.8	38810.2	36828.1	-0.14	0.0774	0.03	0.65	1046.76	4	0	0	150	4	1046.76	4184.03	0.22	97.98	25116	25116	MS2	43/598	20180116_Lumos_RSLC3_Stadlmann_Penninger_IMBA_mESC_TMT_PNGaseF_HILIC_15.raw
Ankyrin repeat domain-containing protein 17 OS=Mus musculus GN=Ankrd17 PE=1 SV=1 - [E9QKG6_MOUSE]|Ankyrin repeat domain-containing protein 17 OS=Mus musculus GN=Ankrd17 PE=1 SV=2 - [ANR17_MOUSE]|Ankyrin repeat domain-containing protein 17 OS=Mus musculus GN=Ankrd17 PE=4 SV=1 - [A0A0G2JDZ9_MOUSE]	E9QKG6;Q99NH0;A0A0G2JDZ9	TSNATTTTVTTTASNNSTAPTNATYPMPTAK	3	N-Term(TMT6plex); S2(HexNAc); S14(HexNAc); S17(HexNAc); K31(TMT6plex)	Too many isoforms	HCD	1				610.53	8.85e-62	8.85e-62	26799	24768.2	26434.3	29032.2	25298.8	20275.1	-0.11	0.364	0.18	0.431	1046.76	4	0	10	150	4	1046.76	4184.03	-0.48	97.32	24920	24920	MS2	33/598	20180116_Lumos_RSLC3_Stadlmann_Penninger_IMBA_mESC_TMT_PNGaseF_HILIC_15.raw
Ankyrin repeat domain-containing protein 17 OS=Mus musculus GN=Ankrd17 PE=1 SV=1 - [E9QKG6_MOUSE]|Ankyrin repeat domain-containing protein 17 OS=Mus musculus GN=Ankrd17 PE=1 SV=2 - [ANR17_MOUSE]|Ankyrin repeat domain-containing protein 17 OS=Mus musculus GN=Ankrd17 PE=4 SV=1 - [A0A0G2JDZ9_MOUSE]	E9QKG6;Q99NH0;A0A0G2JDZ9	TSNATTTTVTTTASNNSTAPTNATYPMPTAK	3	N-Term(TMT6plex); S2(HexNAc); K31(TMT6plex)	T12(HexNAc): 97.85	HCD	1				377.97	1.6e-38	1.6e-38	26428	25479.6	29458.4	29649.2	25448.1	22813.1	-0.19	0.0735	0.11	0.382	1259.96	3	0	24	150	3	1259.96	3777.87	-0.01	103.8	27966	27966	MS2	29/526	20180116_Lumos_RSLC3_Stadlmann_Penninger_IMBA_mESC_TMT_PNGaseF_HILIC_13.raw
E3 ubiquitin-protein ligase TRIM33 OS=Mus musculus GN=Trim33 PE=1 SV=1 - [E9QME5_MOUSE]|E3 ubiquitin-protein ligase TRIM33 OS=Mus musculus GN=Trim33 PE=1 SV=1 - [E9QP19_MOUSE]|E3 ubiquitin-protein ligase TRIM33 OS=Mus musculus GN=Trim33 PE=1 SV=2 - [TRI33_MOUSE]|E3 ubiquitin-protein ligase TRIM33 (Fragment) OS=Mus musculus GN=Trim33 PE=4 SV=1 - [A0A0G2JE09_MOUSE]	E9QME5;E9QP19;Q99PP7;A0A0G2JE09	QHSNPGHAGPFPVVSAHNPINPTSPTTATMANANR	4	N-Term(TMT6plex); S3(HexNAc)	T23(HexNAc): 99.43	HCD	1				665.74	2.67e-67	2.67e-67	92009.8	98253.5	136424	136286	104488	94060.5	-0.52	0.048	-0.06	0.579	805.4	5	0	22	50	5	805.4	4022.97	-0.2	84.57	22312	22312	MS2	33/590	20180116_Lumos_RSLC3_Stadlmann_Penninger_IMBA_mESC_TMT_PNGaseF_HILIC_12.raw
ATP-dependent RNA helicase A OS=Mus musculus GN=Dhx9 PE=1 SV=1 - [E9QNN1_MOUSE]|ATP-dependent RNA helicase A (Fragment) OS=Mus musculus GN=Dhx9 PE=1 SV=1 - [Q3UR42_MOUSE]	E9QNN1;Q3UR42	AEAENNSGVESSGYGSPGPTWDR	2	N-Term(TMT6plex)		HCD	1				379	1.26e-38	1.26e-38	5966	4977.45	4404.86	5096.07	4289.02	4702.36	0.2	0.366	0.28	0.268	866.06	3	0	56	150	3	866.063	2596.17	-0.09	98.76	25286	25286	MS2	23/245	20180116_Lumos_RSLC3_Stadlmann_Penninger_IMBA_mESC_TMT_PNGaseF_HILIC_18.raw
Voltage-dependent anion-selective channel protein 1 OS=Mus musculus GN=Vdac1 PE=1 SV=1 - [F2Z471_MOUSE]|Voltage-dependent anion-selective channel protein 1 OS=Mus musculus GN=Vdac1 PE=1 SV=3 - [VDAC1_MOUSE]	F2Z471;Q60932	SENGLEFTSSGSANTETTK	2	N-Term(TMT6plex); K19(TMT6plex)		HCD	1				498.29	1.48e-50	1.48e-50	33088.9	33681	42316.6	40890.3	36192.5	34732.3	-0.32	0.0298	-0.09	0.179	806.74	3	0	74	150	3	806.74	2418.2	0.32	97.38	25230	25230	MS2	30/200	20180116_Lumos_RSLC3_Stadlmann_Penninger_IMBA_mESC_TMT_PNGaseF_HILIC_14.raw
Voltage-dependent anion-selective channel protein 1 OS=Mus musculus GN=Vdac1 PE=1 SV=1 - [F2Z471_MOUSE]|Voltage-dependent anion-selective channel protein 1 OS=Mus musculus GN=Vdac1 PE=1 SV=3 - [VDAC1_MOUSE]	F2Z471;Q60932	SENGLEFTSSGSANTETTK	2	N-Term(TMT6plex); K19(TMT6plex)		HCD	1				406.46	2.26e-41	2.26e-41	17287.5	15440.4	17789.5	19086.2	15258.4	14882.7	-0.17	0.222	0.12	0.388	806.74	3	0	43	150	3	806.738	2418.2	-1.42	97.39	25067	25067	MS2	24/182	20180116_Lumos_RSLC3_Stadlmann_Penninger_IMBA_mESC_TMT_PNGaseF_HILIC_16.raw
Protein Fat1 OS=Mus musculus GN=Fat1 PE=1 SV=1 - [F2Z4A3_MOUSE]	F2Z4A3	FTQDAYSAVVKENSTEAR	1	N-Term(TMT6plex); K11(TMT6plex); T15(HexNAc) ambigous: N-Term(TMT6plex); K11(TMT6plex); S14(HexNAc)	N13(HexNAc): 99.48	HCD	1	1864.63	id=HexNAc2.Hex9_N-Glycan	0.6	360.06	9.86e-37	9.86e-37	82140.6	78153.8	17005.8	18204.2	14014.8	13027.5	2.19	0.012	2.57	0.0132	670.1	4	1	17	150	4	670.101	2677.38	4	98.88	25483	25483	MS2	25/292	20180116_Lumos_RSLC3_Stadlmann_Penninger_IMBA_mESC_TMT_PNGaseF_HILIC_17.raw
Protein Fat1 OS=Mus musculus GN=Fat1 PE=1 SV=1 - [F2Z4A3_MOUSE]	F2Z4A3	FTQDAYSAVVKENSTEAR	1	N-Term(TMT6plex); K11(TMT6plex); T15(HexNAc) ambigous: N-Term(TMT6plex); K11(TMT6plex); S14(HexNAc)	N13(HexNAc): 99.7	HCD	1	1864.63	id=HexNAc2.Hex9_N-Glycan	0.89	356	2.51e-36	2.51e-36	33309.9	32391.8	3443.18	4198.92	2901.73	2580.71	3.1	0.000528	3.58	0.00406	893.13	3	1	0	150	3	893.13	2677.38	1.2	98.88	25484	25484	MS2	21/292	20180116_Lumos_RSLC3_Stadlmann_Penninger_IMBA_mESC_TMT_PNGaseF_HILIC_17.raw
Protein Fat1 OS=Mus musculus GN=Fat1 PE=1 SV=1 - [F2Z4A3_MOUSE]	F2Z4A3	GISYQLIGNHSK	1	N-Term(TMT6plex); N9(HexNAc); K12(TMT6plex)	N9(HexNAc): 100	HCD	1	1540.53	id=HexNAc2.Hex7_N-Glycan	0.63	626.45	2.27e-63	2.27e-63	123227	121055	26867.2	24207	21035.8	18373.9	2.26	0.00041	2.63	0.000367	660.04	3	0	12	150	3	660.039	1978.1	1.26	87.34	21993	21993	MS2	39/248	20180116_Lumos_RSLC3_Stadlmann_Penninger_IMBA_mESC_TMT_PNGaseF_HILIC_15.raw
Protein Fat1 OS=Mus musculus GN=Fat1 PE=1 SV=1 - [F2Z4A3_MOUSE]	F2Z4A3	GISYQLIGNHSK	1	N-Term(TMT6plex); S11(HexNAc); K12(TMT6plex)	N9(HexNAc): 99.84	HCD	1	1702.58	id=HexNAc2.Hex8_N-Glycan	0.77	562.42	5.73e-57	5.73e-57	36404.3	34001.9	11804.3	13295.5	9988.02	8329.06	1.49	0.00794	1.94	0.00519	495.28	4	0	11	150	4	495.283	1978.11	4.58	87.2	22063	22063	MS2	31/182	20180116_Lumos_RSLC3_Stadlmann_Penninger_IMBA_mESC_TMT_PNGaseF_HILIC_16.raw
Protein Fat1 OS=Mus musculus GN=Fat1 PE=1 SV=1 - [F2Z4A3_MOUSE]	F2Z4A3	GISYQLIGNHSK	1	N-Term(TMT6plex); N9(HexNAc); K12(TMT6plex)	S11(HexNAc): 99.86	HCD	1	1864.63	id=HexNAc2.Hex9_N-Glycan	0.68	379.53	1.12e-38	1.12e-38	47733.7	49816.9	6998.44	7478.95	6388.75	5428.54	2.75	0.0114	3.05	0.00444	660.04	3	0	4	150	3	660.042	1978.11	5.61	86.41	21819	21819	MS2	26/248	20180116_Lumos_RSLC3_Stadlmann_Penninger_IMBA_mESC_TMT_PNGaseF_HILIC_17.raw
Protein Fat1 OS=Mus musculus GN=Fat1 PE=1 SV=1 - [F2Z4A3_MOUSE]	F2Z4A3	QLYNLTVR	1	N-Term(TMT6plex); N4(HexNAc)	N4(HexNAc): 100	HCD	1	1864.63	id=HexNAc2.Hex9_N-Glycan	0.92	360.8	8.32e-37	8.32e-37	56419.4	50984	13813.6	13416.4	11815.6	9898.84	1.98	0.0421	2.31	0.0236	480.28	3	0	7	150	3	480.276	1438.81	1.62	91.48	23313	23313	MS2	24/140	20180116_Lumos_RSLC3_Stadlmann_Penninger_IMBA_mESC_TMT_PNGaseF_HILIC_17.raw
Protein Fat1 OS=Mus musculus GN=Fat1 PE=1 SV=1 - [F2Z4A3_MOUSE]	F2Z4A3	TGTIAIQNTTQLR	1	N-Term(TMT6plex); N8(HexNAc)	N8(HexNAc): 99.63	HCD	1	1216.42	id=HexNAc2.Hex5_N-Glycan	0.59	335.61	2.75e-34	2.75e-34	58697.9	60788.8	21027.9	23036.6	16742.1	13791.9	1.44	0.00149	1.97	0.00275	617.01	3	0	23	150	3	617.013	1849.03	1.41	85.61	21472	21472	MS2	27/264	20180116_Lumos_RSLC3_Stadlmann_Penninger_IMBA_mESC_TMT_PNGaseF_HILIC_15.raw
Protein Fat1 OS=Mus musculus GN=Fat1 PE=1 SV=1 - [F2Z4A3_MOUSE]	F2Z4A3	TGTIAIQNTTQLR	1	N-Term(TMT6plex); N8(HexNAc)	N8(HexNAc): 100	HCD	1	1540.53	id=HexNAc2.Hex7_N-Glycan	1.17	538.8	1.32e-54	1.32e-54	55974.1	53621.2	16800.9	18011.6	14335.5	11178.5	1.65	0.00509	2.1	0.00316	617.02	3	0	12	150	3	617.015	1849.03	4.58	84.81	21370	21370	MS2	37/264	20180116_Lumos_RSLC3_Stadlmann_Penninger_IMBA_mESC_TMT_PNGaseF_HILIC_16.raw
Protein Fat1 OS=Mus musculus GN=Fat1 PE=1 SV=1 - [F2Z4A3_MOUSE]	F2Z4A3	TGTIAIQNTTQLR	1	N-Term(TMT6plex); N8(HexNAc)	N8(HexNAc): 99.74	HCD	1	1540.53	id=HexNAc2.Hex7_N-Glycan	1.14	459.57	1.1e-46	1.1e-46	49320.2	46386.8	9756.91	11333.1	8594.43	9439.38	2.18	0.00651	2.41	0.0153	617.01	3	0	0	150	3	617.013	1849.03	1.61	84.26	21154	21154	MS2	31/264	20180116_Lumos_RSLC3_Stadlmann_Penninger_IMBA_mESC_TMT_PNGaseF_HILIC_17.raw
Protein Fat1 OS=Mus musculus GN=Fat1 PE=1 SV=1 - [F2Z4A3_MOUSE]	F2Z4A3	TGTIAIQNTTQLR	1	N-Term(TMT6plex); N8(HexNAc)	N8(HexNAc): 49.96; T9(HexNAc): 49.96	HCD	1	1702.58	id=HexNAc2.Hex8_N-Glycan	1.06	662.2	6.03e-67	6.03e-67	97345.2	97282	8635.49	8262.59	5164.18	5584.19	3.53	0.000964	4.18	0.00113	617.01	3	0	1	150	3	617.014	1849.03	2.55	83.74	21001	21001	MS2	43/264	20180116_Lumos_RSLC3_Stadlmann_Penninger_IMBA_mESC_TMT_PNGaseF_HILIC_17.raw
Protein Fat1 OS=Mus musculus GN=Fat1 PE=1 SV=1 - [F2Z4A3_MOUSE]	F2Z4A3	TGTIAIQNTTQLR	1	N-Term(TMT6plex); N8(HexNAc)	N8(HexNAc): 99.87	HCD	1	1864.63	id=HexNAc2.Hex9_N-Glycan	0.61	849.12	1.22e-85	1.22e-85	102011	99082.1	4470.61	3352.06	1984.79	1910.17	4.68	0.00345	5.69	0.00941	617.01	3	0	2	150	3	617.015	1849.03	3.3	83.71	20845	20845	MS2	54/264	20180116_Lumos_RSLC3_Stadlmann_Penninger_IMBA_mESC_TMT_PNGaseF_HILIC_18.raw
Protein disulfide-isomerase A3 (Fragment) OS=Mus musculus GN=Pdia3 PE=1 SV=1 - [F6Q404_MOUSE]|Protein disulfide-isomerase A3 OS=Mus musculus GN=Pdia3 PE=1 SV=2 - [PDIA3_MOUSE]	F6Q404;P27773	VDCTANTNTCNK	2	N-Term(TMT6plex); C3(Carbamidomethyl); N8(HexNAc); C10(Carbamidomethyl); K12(TMT6plex)	N8(HexNAc): 99.84	HCD	1	1038.38	id=HexNAc2.Hex3.dHex1_NO-Glycan	0.98	171.79	6.63e-18	6.63e-18	24034	23223.4	8987.64	7756.98	6931.61	6896.7	1.5	0.00447	1.77	0.0152	687	3	0	54	150	3	686.999	2058.98	-0.95	58.7	13620	13620	MS2	12/244	20180116_Lumos_RSLC3_Stadlmann_Penninger_IMBA_mESC_TMT_PNGaseF_HILIC_16.raw
Protein disulfide-isomerase A3 (Fragment) OS=Mus musculus GN=Pdia3 PE=1 SV=1 - [F6Q404_MOUSE]|Protein disulfide-isomerase A3 OS=Mus musculus GN=Pdia3 PE=1 SV=2 - [PDIA3_MOUSE]	F6Q404;P27773	VDCTANTNTCNK	2	N-Term(TMT6plex); C3(Carbamidomethyl); T9(HexNAc); C10(Carbamidomethyl); K12(TMT6plex)	T7(HexNAc): 99.73	HCD	1	1200.43	id=HexNAc2.Hex4.dHex1_N-Glycan	1.14	298.99	1.26e-30	1.26e-30	28365.1	25496.1	7757.51	6941.91	5016.53	4155.7	1.87	0.0333	2.55	0.0275	687	3	0	33	150	3	686.996	2058.97	-4.81	58.22	13475	13475	MS2	18/178	20180116_Lumos_RSLC3_Stadlmann_Penninger_IMBA_mESC_TMT_PNGaseF_HILIC_16.raw
Protein disulfide-isomerase A3 (Fragment) OS=Mus musculus GN=Pdia3 PE=1 SV=1 - [F6Q404_MOUSE]|Protein disulfide-isomerase A3 OS=Mus musculus GN=Pdia3 PE=1 SV=2 - [PDIA3_MOUSE]	F6Q404;P27773	VDCTANTNTCNK	2	N-Term(TMT6plex); C3(Carbamidomethyl); T9(HexNAc); C10(Carbamidomethyl); K12(TMT6plex)	N8(HexNAc): 50; T9(HexNAc): 50	HCD	1	1216.42	id=HexNAc2.Hex5_N-Glycan	1.1	690.07	9.85e-70	9.85e-70	85627.5	80891.4	31470.4	33892.9	4836.46	5542.25	1.35	0.00931	4	0.0169	687	3	0	0	150	3	687.001	2058.99	1.72	57.45	13250	13250	MS2	42/178	20180116_Lumos_RSLC3_Stadlmann_Penninger_IMBA_mESC_TMT_PNGaseF_HILIC_16.raw
Protein disulfide-isomerase A3 (Fragment) OS=Mus musculus GN=Pdia3 PE=1 SV=1 - [F6Q404_MOUSE]|Protein disulfide-isomerase A3 OS=Mus musculus GN=Pdia3 PE=1 SV=2 - [PDIA3_MOUSE]	F6Q404;P27773	VDCTANTNTCNK	2	N-Term(TMT6plex); C3(Carbamidomethyl); T9(HexNAc); C10(Carbamidomethyl); K12(TMT6plex)	N6(HexNAc): 33.32; T7(HexNAc): 33.32; N8(HexNAc): 33.32	HCD	1	1216.42	id=HexNAc2.Hex5_N-Glycan	0.76	304.83	3.29e-31	3.29e-31	18585.2	18264.1	10237	8817.06	7292.1	6122.58	0.95	0.0412	1.46	0.0219	515.5	4	0	6	150	4	515.502	2058.99	0.8	57.17	13051	13051	MS2	18/178	20180116_Lumos_RSLC3_Stadlmann_Penninger_IMBA_mESC_TMT_PNGaseF_HILIC_17.raw
Protein disulfide-isomerase A3 (Fragment) OS=Mus musculus GN=Pdia3 PE=1 SV=1 - [F6Q404_MOUSE]|Protein disulfide-isomerase A3 OS=Mus musculus GN=Pdia3 PE=1 SV=2 - [PDIA3_MOUSE]	F6Q404;P27773	VDCTANTNTCNK	2	N-Term(TMT6plex); C3(Carbamidomethyl); N8(HexNAc); C10(Carbamidomethyl); K12(TMT6plex)	N8(HexNAc): 99.78	HCD	1	1216.42	id=HexNAc2.Hex5_N-Glycan	1.01	264.22	3.79e-27	3.79e-27	25355	28208.8	14585.9	16789.9	6530.58	5776.4	0.77	0.0294	2.12	0.0326	687	3	0	0	150	3	687.001	2058.99	2.61	57.39	13210	13210	MS2	18/244	20180116_Lumos_RSLC3_Stadlmann_Penninger_IMBA_mESC_TMT_PNGaseF_HILIC_15.raw
Protein disulfide-isomerase A3 (Fragment) OS=Mus musculus GN=Pdia3 PE=1 SV=1 - [F6Q404_MOUSE]|Protein disulfide-isomerase A3 OS=Mus musculus GN=Pdia3 PE=1 SV=2 - [PDIA3_MOUSE]	F6Q404;P27773	VDCTANTNTCNK	2	N-Term(TMT6plex); C3(Carbamidomethyl); N8(HexNAc); C10(Carbamidomethyl); K12(TMT6plex)	N8(HexNAc): 99.8	HCD	1	1233.45	id=HexNAc2.Hex5+17amu_N-Glycan	1.17	632.09	6.17e-64	6.17e-64	75905.3	75493.4	28780.2	30034.6	4575.69	3604.61	1.36	0.00388	4.21	0.00094	687	3	0	11	150	3	686.999	2058.98	-0.38	57.15	13045	13045	MS2	41/244	20180116_Lumos_RSLC3_Stadlmann_Penninger_IMBA_mESC_TMT_PNGaseF_HILIC_17.raw
Protein disulfide-isomerase A3 (Fragment) OS=Mus musculus GN=Pdia3 PE=1 SV=1 - [F6Q404_MOUSE]|Protein disulfide-isomerase A3 OS=Mus musculus GN=Pdia3 PE=1 SV=2 - [PDIA3_MOUSE]	F6Q404;P27773	VDCTANTNTCNK	2	N-Term(TMT6plex); C3(Carbamidomethyl); C10(Carbamidomethyl); N11(HexNAc); K12(TMT6plex)	T9(HexNAc): 99.73	HCD	1	1378.48	id=HexNAc2.Hex6_N-Glycan	1.15	598.8	1.32e-60	1.32e-60	72359.4	67104.5	11173.7	14367	1147.65	1617.46	2.45	0.00656	5.66	0.0234	687	3	0	0	150	3	687.001	2058.99	1.68	56.54	12702	12702	MS2	40/236	20180116_Lumos_RSLC3_Stadlmann_Penninger_IMBA_mESC_TMT_PNGaseF_HILIC_18.raw
Protein disulfide-isomerase A3 (Fragment) OS=Mus musculus GN=Pdia3 PE=1 SV=1 - [F6Q404_MOUSE]|Protein disulfide-isomerase A3 OS=Mus musculus GN=Pdia3 PE=1 SV=2 - [PDIA3_MOUSE]	F6Q404;P27773	VDCTANTNTCNK	2	N-Term(TMT6plex); C3(Carbamidomethyl); N8(HexNAc); C10(Carbamidomethyl); K12(TMT6plex)	T9(HexNAc): 99.66	HCD	1	1378.48	id=HexNAc2.Hex6_N-Glycan	1.03	439.1	1.23e-44	1.23e-44	34175.2	33053.3	10003.6	11412.9	4068.87	4715.78	1.65	0.00198	2.94	0.00179	515.5	4	0	14	150	4	515.502	2058.98	0.63	56.56	12864	12864	MS2	29/244	20180116_Lumos_RSLC3_Stadlmann_Penninger_IMBA_mESC_TMT_PNGaseF_HILIC_17.raw
Protein disulfide-isomerase A3 (Fragment) OS=Mus musculus GN=Pdia3 PE=1 SV=1 - [F6Q404_MOUSE]|Protein disulfide-isomerase A3 OS=Mus musculus GN=Pdia3 PE=1 SV=2 - [PDIA3_MOUSE]	F6Q404;P27773	VDCTANTNTCNK	2	N-Term(TMT6plex); C3(Carbamidomethyl); T9(HexNAc); C10(Carbamidomethyl); N11(Deamidated); K12(TMT6plex)	N6(HexNAc): 99.59; N11(Deamidated): 99.86	HCD	1	1378.48	id=HexNAc2.Hex6_N-Glycan	0.88	366.89	2.05e-37	2.05e-37	40034	38076.7	8581.6	9189.74	3449.12	3106.13	2.14	0.0119	3.57	0.0144	687.33	3	0	0	150	3	687.329	2059.97	1.85	62.07	14536	14536	MS2	21/178	20180116_Lumos_RSLC3_Stadlmann_Penninger_IMBA_mESC_TMT_PNGaseF_HILIC_17.raw
Protein disulfide-isomerase A3 (Fragment) OS=Mus musculus GN=Pdia3 PE=1 SV=1 - [F6Q404_MOUSE]|Protein disulfide-isomerase A3 OS=Mus musculus GN=Pdia3 PE=1 SV=2 - [PDIA3_MOUSE]	F6Q404;P27773	VDCTANTNTCNK	2	N-Term(TMT6plex); C3(Carbamidomethyl); T9(HexNAc); C10(Carbamidomethyl); K12(TMT6plex)	T7(HexNAc): 33.33; N8(HexNAc): 33.33; T9(HexNAc): 33.33	HCD	1	1378.48	id=HexNAc2.Hex6_N-Glycan	1.11	333.47	4.5e-34	4.5e-34	34614.7	34846	8436.31	8151.52	2887.47	2790.98	2.07	6.83e-05	3.61	0.000426	687	3	0	0	150	3	687.003	2058.99	5.23	56.76	13019	13019	MS2	19/178	20180116_Lumos_RSLC3_Stadlmann_Penninger_IMBA_mESC_TMT_PNGaseF_HILIC_15.raw
Protein disulfide-isomerase A3 (Fragment) OS=Mus musculus GN=Pdia3 PE=1 SV=1 - [F6Q404_MOUSE]|Protein disulfide-isomerase A3 OS=Mus musculus GN=Pdia3 PE=1 SV=2 - [PDIA3_MOUSE]	F6Q404;P27773	VDCTANTNTCNK	2	N-Term(TMT6plex); C3(Carbamidomethyl); T9(HexNAc); C10(Carbamidomethyl); K12(TMT6plex)	N8(HexNAc): 99.91	HCD	1	1395.5	id=HexNAc2.Hex6+17amu_N-Glycan	1.09	519.86	1.03e-52	1.03e-52	55038.6	50803.1	10800.3	11485.5	3338.33	2457.37	2.25	0.0283	4.19	0.0214	687	3	0	6	150	3	687.001	2058.99	2.24	56.62	12883	12883	MS2	32/178	20180116_Lumos_RSLC3_Stadlmann_Penninger_IMBA_mESC_TMT_PNGaseF_HILIC_17.raw
Protein disulfide-isomerase A3 (Fragment) OS=Mus musculus GN=Pdia3 PE=1 SV=1 - [F6Q404_MOUSE]|Protein disulfide-isomerase A3 OS=Mus musculus GN=Pdia3 PE=1 SV=2 - [PDIA3_MOUSE]	F6Q404;P27773	VDCTANTNTCNK	2	N-Term(TMT6plex); C3(Carbamidomethyl); T9(HexNAc); C10(Carbamidomethyl); K12(TMT6plex)	N8(HexNAc): 50; T9(HexNAc): 50	HCD	1	1540.53	id=HexNAc2.Hex7_N-Glycan	0.97	614.09	3.9e-62	3.9e-62	77929.7	78333.2	14676.2	14701.2	1012.01	665.84	2.41	0.00194	6.54	1.48e-05	687	3	0	1	150	3	687.001	2058.99	1.99	56.26	12623	12623	MS2	37/178	20180116_Lumos_RSLC3_Stadlmann_Penninger_IMBA_mESC_TMT_PNGaseF_HILIC_18.raw
Protein disulfide-isomerase A3 (Fragment) OS=Mus musculus GN=Pdia3 PE=1 SV=1 - [F6Q404_MOUSE]|Protein disulfide-isomerase A3 OS=Mus musculus GN=Pdia3 PE=1 SV=2 - [PDIA3_MOUSE]	F6Q404;P27773	VDCTANTNTCNK	2	N-Term(TMT6plex); C3(Carbamidomethyl); C10(Carbamidomethyl); N11(HexNAc); K12(TMT6plex)	N8(HexNAc): 49.97; T9(HexNAc): 49.97	HCD	1	1540.53	id=HexNAc2.Hex7_N-Glycan	0.88	590.49	8.94e-60	8.94e-60	78021.9	75779.7	10526.5	13489.9	972.565	100	2.68	0.00122	7.16	0.00319	687	3	0	0	150	3	687	2058.99	1.1	55.95	12526	12526	MS2	38/236	20180116_Lumos_RSLC3_Stadlmann_Penninger_IMBA_mESC_TMT_PNGaseF_HILIC_18.raw
Protein disulfide-isomerase A3 (Fragment) OS=Mus musculus GN=Pdia3 PE=1 SV=1 - [F6Q404_MOUSE]|Protein disulfide-isomerase A3 OS=Mus musculus GN=Pdia3 PE=1 SV=2 - [PDIA3_MOUSE]	F6Q404;P27773	VDCTANTNTCNK	2	N-Term(TMT6plex); C3(Carbamidomethyl); N6(HexNAc); C10(Carbamidomethyl); K12(TMT6plex)	N6(HexNAc): 25; T7(HexNAc): 25; N8(HexNAc): 25; T9(HexNAc): 25	HCD	1	1540.53	id=HexNAc2.Hex7_N-Glycan	1.03	201.5	7.09e-21	7.09e-21	10066.3	13186.3	2793.15	5298.71	1577.51	1309.22	1.52	0.0678	3.01	0.0947	515.5	4	0	0	150	4	515.502	2058.99	1.07	56.22	12613	12613	MS2	14/244	20180116_Lumos_RSLC3_Stadlmann_Penninger_IMBA_mESC_TMT_PNGaseF_HILIC_18.raw
Protein disulfide-isomerase A3 (Fragment) OS=Mus musculus GN=Pdia3 PE=1 SV=1 - [F6Q404_MOUSE]|Protein disulfide-isomerase A3 OS=Mus musculus GN=Pdia3 PE=1 SV=2 - [PDIA3_MOUSE]	F6Q404;P27773	VDCTANTNTCNK	2	N-Term(TMT6plex); C3(Carbamidomethyl); T9(HexNAc); C10(Carbamidomethyl); K12(TMT6plex)	N8(HexNAc): 49.96; T9(HexNAc): 49.96	HCD	1	1557.56	id=HexNAc2.Hex7+17amu_N-Glycan	1.15	232.96	5.06e-24	5.06e-24	21373.2	19370.2	4488.06	4143.89	1049.72	1331.69	2.24	0.0346	4.1	0.0301	687	3	0	5	150	3	687.001	2058.99	2.73	56.21	12609	12609	MS2	13/178	20180116_Lumos_RSLC3_Stadlmann_Penninger_IMBA_mESC_TMT_PNGaseF_HILIC_18.raw
Protein disulfide-isomerase A3 (Fragment) OS=Mus musculus GN=Pdia3 PE=1 SV=1 - [F6Q404_MOUSE]|Protein disulfide-isomerase A3 OS=Mus musculus GN=Pdia3 PE=1 SV=2 - [PDIA3_MOUSE]	F6Q404;P27773	VDCTANTNTCNK	2	N-Term(TMT6plex); C3(Carbamidomethyl); T9(HexNAc); C10(Carbamidomethyl); K12(TMT6plex)	N8(HexNAc): 50; T9(HexNAc): 50	HCD	1	1702.58	id=HexNAc2.Hex8_N-Glycan	1.06	534.46	3.58e-54	3.58e-54	27091.9	27244.7	5227.81	4353.53	100	100	2.5	0.0101	8.09	0.0018	515.5	4	0	2	150	4	515.503	2058.99	2.45	55.36	11425	11425	MS2	28/178	20180116_Lumos_RSLC3_Stadlmann_Penninger_IMBA_mESC_TMT_PNGaseF_HILIC_19.raw
Protein disulfide-isomerase A3 (Fragment) OS=Mus musculus GN=Pdia3 PE=1 SV=1 - [F6Q404_MOUSE]|Protein disulfide-isomerase A3 OS=Mus musculus GN=Pdia3 PE=1 SV=2 - [PDIA3_MOUSE]	F6Q404;P27773	VDCTANTNTCNK	2	N-Term(TMT6plex); C3(Carbamidomethyl); T9(HexNAc); C10(Carbamidomethyl); K12(TMT6plex)	N8(HexNAc): 99.69	HCD	1	1702.58	id=HexNAc2.Hex8_N-Glycan	1.04	298.46	1.43e-30	1.43e-30	36507.9	35798.1	6533.58	6758.09	1460.36	1028.31	2.44	0.00355	4.86	0.00054	687	3	0	0	150	3	686.996	2058.97	-4.46	55.57	12408	12408	MS2	20/178	20180116_Lumos_RSLC3_Stadlmann_Penninger_IMBA_mESC_TMT_PNGaseF_HILIC_18.raw
Protein disulfide-isomerase A3 (Fragment) OS=Mus musculus GN=Pdia3 PE=1 SV=1 - [F6Q404_MOUSE]|Protein disulfide-isomerase A3 OS=Mus musculus GN=Pdia3 PE=1 SV=2 - [PDIA3_MOUSE]	F6Q404;P27773	VDCTANTNTCNK	2	N-Term(TMT6plex); C3(Carbamidomethyl); T9(HexNAc); C10(Carbamidomethyl); K12(TMT6plex)	T7(HexNAc): 33.33; N8(HexNAc): 33.33; T9(HexNAc): 33.33	HCD	1	1702.58	id=HexNAc2.Hex8_N-Glycan	1.08	266.08	2.47e-27	2.47e-27	27020.2	25037	4662.5	4782.4	1305.13	1546.83	2.46	0.029	4.19	0.0236	687	3	0	0	150	3	686.997	2058.98	-3.57	55.62	12583	12583	MS2	16/178	20180116_Lumos_RSLC3_Stadlmann_Penninger_IMBA_mESC_TMT_PNGaseF_HILIC_17.raw
Protein disulfide-isomerase A3 (Fragment) OS=Mus musculus GN=Pdia3 PE=1 SV=1 - [F6Q404_MOUSE]|Protein disulfide-isomerase A3 OS=Mus musculus GN=Pdia3 PE=1 SV=2 - [PDIA3_MOUSE]	F6Q404;P27773	VDCTANTNTCNK	2	N-Term(TMT6plex); C3(Carbamidomethyl); T9(HexNAc); C10(Carbamidomethyl); K12(TMT6plex)	N8(HexNAc): 99.6	HCD	1	1702.58	id=HexNAc2.Hex8_N-Glycan	1.13	178.42	1.44e-18	1.44e-18	19272.9	20509.7	3395.86	3631.55	100	555.936	2.5	0.0196	5.92	0.00934	687	3	0	15	150	3	686.997	2058.98	-3.75	55.04	11338	11338	MS2	12/178	20180116_Lumos_RSLC3_Stadlmann_Penninger_IMBA_mESC_TMT_PNGaseF_HILIC_19.raw
Protein disulfide-isomerase A3 (Fragment) OS=Mus musculus GN=Pdia3 PE=1 SV=1 - [F6Q404_MOUSE]|Protein disulfide-isomerase A3 OS=Mus musculus GN=Pdia3 PE=1 SV=2 - [PDIA3_MOUSE]	F6Q404;P27773	VDCTANTNTCNK	2	N-Term(TMT6plex); C3(Carbamidomethyl); N8(HexNAc); C10(Carbamidomethyl); K12(TMT6plex)	N8(HexNAc): 99.78	HCD	1	1719.61	id=HexNAc2.Hex8+17amu_N-Glycan	1.01	514.07	3.92e-52	3.92e-52	49667.8	47510.7	9166.67	8912.71	100	100	2.43	0.0159	8.92	0.0142	687	3	0	0	150	3	686.999	2058.98	-0.33	55.37	11430	11430	MS2	31/244	20180116_Lumos_RSLC3_Stadlmann_Penninger_IMBA_mESC_TMT_PNGaseF_HILIC_19.raw
Protein disulfide-isomerase A3 (Fragment) OS=Mus musculus GN=Pdia3 PE=1 SV=1 - [F6Q404_MOUSE]|Protein disulfide-isomerase A3 OS=Mus musculus GN=Pdia3 PE=1 SV=2 - [PDIA3_MOUSE]	F6Q404;P27773	VDCTANTNTCNK	2	N-Term(TMT6plex); C3(Carbamidomethyl); N8(HexNAc); C10(Carbamidomethyl); K12(TMT6plex)	N8(HexNAc): 99.87	HCD	1	1864.63	id=HexNAc2.Hex9_N-Glycan	1.33	626.11	2.45e-63	2.45e-63	28428.4	26927.2	4162.55	4591.39	100	100	2.66	0.0128	8.11	0.0173	515.5	4	0	0	150	4	515.503	2058.99	2.28	55.28	11400	11400	MS2	35/244	20180116_Lumos_RSLC3_Stadlmann_Penninger_IMBA_mESC_TMT_PNGaseF_HILIC_19.raw
Protein disulfide-isomerase A3 (Fragment) OS=Mus musculus GN=Pdia3 PE=1 SV=1 - [F6Q404_MOUSE]|Protein disulfide-isomerase A3 OS=Mus musculus GN=Pdia3 PE=1 SV=2 - [PDIA3_MOUSE]	F6Q404;P27773	VDCTANTNTCNK	2	N-Term(TMT6plex); C3(Carbamidomethyl); T9(HexNAc); C10(Carbamidomethyl); K12(TMT6plex)	N8(HexNAc): 99.93	HCD	1	1864.63	id=HexNAc2.Hex9_N-Glycan	1.2	413	5.02e-42	5.02e-42	26312.2	24711.9	4023.77	4093.32	100	100	2.65	0.0235	8	0.02	687	3	0	0	150	3	687	2058.99	0.66	55.5	12546	12546	MS2	20/178	20180116_Lumos_RSLC3_Stadlmann_Penninger_IMBA_mESC_TMT_PNGaseF_HILIC_17.raw
Protein disulfide-isomerase A3 (Fragment) OS=Mus musculus GN=Pdia3 PE=1 SV=1 - [F6Q404_MOUSE]|Protein disulfide-isomerase A3 OS=Mus musculus GN=Pdia3 PE=1 SV=2 - [PDIA3_MOUSE]	F6Q404;P27773	VDCTANTNTCNK	2	N-Term(TMT6plex); C3(Carbamidomethyl); T9(HexNAc); C10(Carbamidomethyl); K12(TMT6plex)	N8(HexNAc): 99.77	HCD	1	1864.63	id=HexNAc2.Hex9_N-Glycan	1.09	386.36	2.31e-39	2.31e-39	31042.4	28334.1	4747.6	4104.56	100	100	2.75	0.026	8.21	0.0291	687	3	0	0	150	3	687.001	2058.99	2.26	55.5	9444	9444	MS2	23/178	20180116_Lumos_RSLC3_Stadlmann_Penninger_IMBA_mESC_TMT_PNGaseF_HILIC_20.raw
Protein disulfide-isomerase A3 (Fragment) OS=Mus musculus GN=Pdia3 PE=1 SV=1 - [F6Q404_MOUSE]|Protein disulfide-isomerase A3 OS=Mus musculus GN=Pdia3 PE=1 SV=2 - [PDIA3_MOUSE]	F6Q404;P27773	VDCTANTNTCNK	2	N-Term(TMT6plex); C3(Carbamidomethyl); C10(Carbamidomethyl); N11(HexNAc); K12(TMT6plex)	T7(HexNAc): 49.97; N8(HexNAc): 49.97	HCD	1	1864.63	id=HexNAc2.Hex9_N-Glycan	0.91	372.34	5.83e-38	5.83e-38	31733.2	34120.5	6053.52	5529.62	100	100	2.51	0.0217	8.36	0.0231	687	3	0	0	150	3	687.001	2058.99	2.97	55.38	12356	12356	MS2	24/236	20180116_Lumos_RSLC3_Stadlmann_Penninger_IMBA_mESC_TMT_PNGaseF_HILIC_18.raw
Protein disulfide-isomerase A3 (Fragment) OS=Mus musculus GN=Pdia3 PE=1 SV=1 - [F6Q404_MOUSE]|Protein disulfide-isomerase A3 OS=Mus musculus GN=Pdia3 PE=1 SV=2 - [PDIA3_MOUSE]	F6Q404;P27773	VDCTANTNTCNK	2	N-Term(TMT6plex); C3(Carbamidomethyl); T4(HexNAc); C10(Carbamidomethyl); N11(Deamidated); K12(TMT6plex)	T7(HexNAc): 33.32; N8(HexNAc): 33.32; T9(HexNAc): 33.32; N11(Deamidated): 100	HCD	1	1864.63	id=HexNAc2.Hex9_N-Glycan	1	219.56	1.11e-22	1.11e-22	33059.1	29211.6	4843.11	4928.26	100	705.555	2.67	0.0465	6.27	0.0355	687.33	3	0	0	150	3	687.33	2059.97	3.32	60.66	12820	12820	MS2	14/174	20180116_Lumos_RSLC3_Stadlmann_Penninger_IMBA_mESC_TMT_PNGaseF_HILIC_19.raw
Protein disulfide-isomerase A3 (Fragment) OS=Mus musculus GN=Pdia3 PE=1 SV=1 - [F6Q404_MOUSE]|Protein disulfide-isomerase A3 OS=Mus musculus GN=Pdia3 PE=1 SV=2 - [PDIA3_MOUSE]	F6Q404;P27773	VDCTANTNTCNK	2	N-Term(TMT6plex); C3(Carbamidomethyl); N6(Deamidated); T7(HexNAc); C10(Carbamidomethyl); K12(TMT6plex) ambigous: N-Term(TMT6plex); C3(Carbamidomethyl); N6(Deamidated); T9(HexNAc); C10(Carbamidomethyl); K12(TMT6plex)	N6(Deamidated): 100; T7(HexNAc): 49.96; N8(HexNAc): 49.96	HCD	1	1864.63	id=HexNAc2.Hex9_N-Glycan	0.96	218.22	1.51e-22	1.51e-22	7045.86	9321.77	7299.76	6632.61	2577.37	3306.61	0.23	0.471	1.48	0.11	687.33	3	0	0	150	3	687.329	2059.97	2.08	58.93	12353	12353	MS2	12/178	20180116_Lumos_RSLC3_Stadlmann_Penninger_IMBA_mESC_TMT_PNGaseF_HILIC_19.raw
Protein disulfide-isomerase A3 (Fragment) OS=Mus musculus GN=Pdia3 PE=1 SV=1 - [F6Q404_MOUSE]|Protein disulfide-isomerase A3 OS=Mus musculus GN=Pdia3 PE=1 SV=2 - [PDIA3_MOUSE]	F6Q404;P27773	VDCTANTNTCNK	2	N-Term(TMT6plex); C3(Carbamidomethyl); N6(Deamidated); T7(HexNAc); C10(Carbamidomethyl); K12(TMT6plex) ambigous: N-Term(TMT6plex); C3(Carbamidomethyl); N6(Deamidated); T9(HexNAc); C10(Carbamidomethyl); K12(TMT6plex)	N6(Deamidated): 100; T7(HexNAc): 49.95; N8(HexNAc): 49.95	HCD	1	1864.63	id=HexNAc2.Hex9_N-Glycan	1.05	216.32	2.34e-22	2.34e-22	26909.4	25988.1	4510.72	4589.97	100	100	2.54	0.0127	8.05	0.0111	687.33	3	0	0	150	3	687.329	2059.97	2.43	62.15	13218	13218	MS2	14/178	20180116_Lumos_RSLC3_Stadlmann_Penninger_IMBA_mESC_TMT_PNGaseF_HILIC_19.raw
Protein disulfide-isomerase A3 (Fragment) OS=Mus musculus GN=Pdia3 PE=1 SV=1 - [F6Q404_MOUSE]|Protein disulfide-isomerase A3 OS=Mus musculus GN=Pdia3 PE=1 SV=2 - [PDIA3_MOUSE]	F6Q404;P27773	VDCTANTNTCNK	2	N-Term(TMT6plex); C3(Carbamidomethyl); N8(HexNAc); C10(Carbamidomethyl); K12(TMT6plex)	N6(HexNAc): 99.76	HCD	1	1881.66	id=HexNAc2.Hex9+17amu_N-Glycan	1.41	407.21	1.9e-41	1.9e-41	42098.9	43237.9	7010.9	6910.93	100	100	2.62	0.00959	8.74	0.00852	687	3	0	0	150	3	687	2058.99	0.87	55.31	11410	11410	MS2	26/244	20180116_Lumos_RSLC3_Stadlmann_Penninger_IMBA_mESC_TMT_PNGaseF_HILIC_19.raw
Protein disulfide-isomerase A3 (Fragment) OS=Mus musculus GN=Pdia3 PE=1 SV=1 - [F6Q404_MOUSE]|Protein disulfide-isomerase A3 OS=Mus musculus GN=Pdia3 PE=1 SV=2 - [PDIA3_MOUSE]	F6Q404;P27773	VDCTANTNTCNK	2	N-Term(TMT6plex); C3(Carbamidomethyl); T9(HexNAc); C10(Carbamidomethyl); K12(TMT6plex)	T7(HexNAc): 33.33; N8(HexNAc): 33.33; T9(HexNAc): 33.33	HCD	1	2026.69	id=HexNAc2.Hex10_N-Glycan	1.07	334.09	3.9e-34	3.9e-34	22424.3	22446.3	2788.37	3079.31	100	100	2.93	0.00451	7.81	0.000314	515.5	4	0	0	150	4	515.502	2058.99	1.17	55.06	11342	11342	MS2	17/178	20180116_Lumos_RSLC3_Stadlmann_Penninger_IMBA_mESC_TMT_PNGaseF_HILIC_19.raw
Protein disulfide-isomerase A3 (Fragment) OS=Mus musculus GN=Pdia3 PE=1 SV=1 - [F6Q404_MOUSE]|Protein disulfide-isomerase A3 OS=Mus musculus GN=Pdia3 PE=1 SV=2 - [PDIA3_MOUSE]	F6Q404;P27773	VDCTANTNTCNK	2	N-Term(TMT6plex); C3(Carbamidomethyl); T9(HexNAc); C10(Carbamidomethyl); N11(Deamidated); K12(TMT6plex)	N8(HexNAc): 99.51; N11(Deamidated): 99.76	HCD	1	2026.69	id=HexNAc2.Hex10_N-Glycan	1.09	317.29	1.86e-32	1.86e-32	35626.8	35674.4	3729.02	3385.23	100	100	3.33	0.00284	8.48	0.000426	687.33	3	0	0	150	3	687.331	2059.98	4.52	60.81	10446	10446	MS2	17/178	20180116_Lumos_RSLC3_Stadlmann_Penninger_IMBA_mESC_TMT_PNGaseF_HILIC_20.raw
Protein disulfide-isomerase A3 (Fragment) OS=Mus musculus GN=Pdia3 PE=1 SV=1 - [F6Q404_MOUSE]|Protein disulfide-isomerase A3 OS=Mus musculus GN=Pdia3 PE=1 SV=2 - [PDIA3_MOUSE]	F6Q404;P27773	VDCTANTNTCNK	2	N-Term(TMT6plex); C3(Carbamidomethyl); N6(Deamidated); C10(Carbamidomethyl); N11(HexNAc); K12(TMT6plex)	N6(Deamidated): 100; N8(HexNAc): 49.94; T9(HexNAc): 49.94	HCD	1	2026.69	id=HexNAc2.Hex10_N-Glycan	1.07	177.67	1.71e-18	1.71e-18	34831.3	34639.8	3620.18	4012.25	100	100	3.19	0.000556	8.44	0.00176	687.33	3	0	0	150	3	687.33	2059.98	4.34	62.3	10745	10745	MS2	13/236	20180116_Lumos_RSLC3_Stadlmann_Penninger_IMBA_mESC_TMT_PNGaseF_HILIC_20.raw
Protein disulfide-isomerase A3 (Fragment) OS=Mus musculus GN=Pdia3 PE=1 SV=1 - [F6Q404_MOUSE]|Protein disulfide-isomerase A3 OS=Mus musculus GN=Pdia3 PE=1 SV=2 - [PDIA3_MOUSE]	F6Q404;P27773	VDCTANTNTCNK	2	N-Term(TMT6plex); C3(Carbamidomethyl); T9(HexNAc); C10(Carbamidomethyl); K12(TMT6plex)	N6(HexNAc): 24.99; T7(HexNAc): 24.99; N8(HexNAc): 24.99; T9(HexNAc): 24.99	HCD	1	1241.4545 ambigous: 1241.4657	id=HexNAc3.Hex3.dHex1_N-Glycan ambigous: id=HexNAc3.Hex2.NeuNAc1+17amu_O-Glycan	0.98	580.48	8.96e-59	8.96e-59	81418.9	74558.1	5821.47	5310.24	4287.27	3629.87	3.81	0.0293	4.3	0.0281	687	3	0	0	150	3	687.00046 ambigous: 686.99672	2058.98683 ambigous: 2058.97562	1.53 ambigous: -3.91	58.41	13532	13532	MS2	34/178	20180116_Lumos_RSLC3_Stadlmann_Penninger_IMBA_mESC_TMT_PNGaseF_HILIC_16.raw
Protein disulfide-isomerase A3 (Fragment) OS=Mus musculus GN=Pdia3 PE=1 SV=1 - [F6Q404_MOUSE]|Protein disulfide-isomerase A3 OS=Mus musculus GN=Pdia3 PE=1 SV=2 - [PDIA3_MOUSE]	F6Q404;P27773	VDCTANTNTCNK	2	N-Term(TMT6plex); C3(Carbamidomethyl); T9(HexNAc); C10(Carbamidomethyl); K12(TMT6plex)	T7(HexNAc): 49.92; N8(HexNAc): 49.92	HCD	1	1444.5339 ambigous: 1444.5451	id=HexNAc4.Hex3.dHex1_N-Glycan ambigous: id=HexNAc4.Hex2.NeuNAc1+17amu_O-Glycan	0.68	182.44	5.7e-19	5.7e-19	31923.4	33090.4	6601.29	5615.96	3220.15	1951.38	2.41	0.000979	3.65	0.000863	687	3	0	0	150	3	687.00118 ambigous: 686.99745	2058.98900 ambigous: 2058.97779	2.58 ambigous: -2.86	58.04	13419	13419	MS2	12/178	20180116_Lumos_RSLC3_Stadlmann_Penninger_IMBA_mESC_TMT_PNGaseF_HILIC_16.raw
Protein BC067074 (Fragment) OS=Mus musculus GN=BC067074 PE=4 SV=1 - [F6RXI4_MOUSE]	F6RXI4	GLQQENVTDHFK	1	N-Term(TMT6plex); N6(HexNAc); K12(TMT6plex)	N6(HexNAc): 99.87	HCD	1	1864.63	id=HexNAc2.Hex9_N-Glycan	0.9	314.34	3.68e-32	3.68e-32	26694.5	27778.3	4870.16	5483.73	3074.67	2720.51	2.4	0.00278	3.23	0.00713	693.04	3	0	0	150	3	693.036	2077.09	-1.56	80.73	20089	20089	MS2	21/244	20180116_Lumos_RSLC3_Stadlmann_Penninger_IMBA_mESC_TMT_PNGaseF_HILIC_17.raw
Protein BC067074 (Fragment) OS=Mus musculus GN=BC067074 PE=4 SV=1 - [F6RXI4_MOUSE]	F6RXI4	IVNNTGLLVHR	1	N-Term(TMT6plex); N3(HexNAc)	N3(HexNAc): 99.9	HCD	1	1864.63	id=HexNAc2.Hex9_N-Glycan	0.85	617.49	1.78e-62	1.78e-62	31705.2	32951.7	8570.22	9073.27	6021.72	7053.09	1.87	0.00646	2.31	0.00119	556.66	3	0	0	150	3	556.661	1667.97	3.39	81.02	20227	20227	MS2	37/204	20180116_Lumos_RSLC3_Stadlmann_Penninger_IMBA_mESC_TMT_PNGaseF_HILIC_16.raw
Protein BC067074 (Fragment) OS=Mus musculus GN=BC067074 PE=4 SV=1 - [F6RXI4_MOUSE]	F6RXI4	VQNLTVQEGGSK	1	N-Term(TMT6plex); N3(HexNAc); K12(TMT6plex)	N3(HexNAc): 100	HCD	1	1702.58	id=HexNAc2.Hex8_N-Glycan	0.67	438.79	1.32e-44	1.32e-44	31607.4	30102.7	5469.23	7007.28	4197.25	3169.41	2.31	0.00191	3.07	0.00215	641.03	3	0	8	150	3	641.027	1921.07	1.86	79.19	19609	19609	MS2	26/242	20180116_Lumos_RSLC3_Stadlmann_Penninger_IMBA_mESC_TMT_PNGaseF_HILIC_17.raw
Protein BC067074 (Fragment) OS=Mus musculus GN=BC067074 PE=4 SV=1 - [F6RXI4_MOUSE]	F6RXI4	VQNLTVQEGGSK	1	N-Term(TMT6plex); N3(HexNAc); K12(TMT6plex)	N3(HexNAc): 100	HCD	1	1864.63	id=HexNAc2.Hex9_N-Glycan	0.56	494.19	3.81e-50	3.81e-50	42719.4	43044.2	5411.77	6366.59	2117.88	2218.95	2.86	0.00346	4.31	0.000976	641.03	3	0	28	150	3	641.028	1921.07	2.77	79.19	19485	19485	MS2	31/242	20180116_Lumos_RSLC3_Stadlmann_Penninger_IMBA_mESC_TMT_PNGaseF_HILIC_18.raw
Protein BC067074 (Fragment) OS=Mus musculus GN=BC067074 PE=4 SV=1 - [F6RXI4_MOUSE]|Protein BC067074 OS=Mus musculus GN=BC067074 PE=4 SV=1 - [F6ZML1_MOUSE]	F6RXI4;F6ZML1	TEDLDATELANR	2	N-Term(TMT6plex); N11(HexNAc)	N11(HexNAc): 100	HCD	1	1864.63	id=HexNAc2.Hex9_N-Glycan	0.56	286.61	2.18e-29	2.18e-29	15780.7	14862.4	10404.8	11125.9	2047.77	2248.53	0.51	0.0187	2.83	0.0169	593.97	3	0	14	150	3	593.966	1779.88	1.02	86.69	21721	21721	MS2	18/218	20180116_Lumos_RSLC3_Stadlmann_Penninger_IMBA_mESC_TMT_PNGaseF_HILIC_18.raw
Protein BC067074 (Fragment) OS=Mus musculus GN=BC067074 PE=4 SV=1 - [F6RXI4_MOUSE]|Protein BC067074 OS=Mus musculus GN=BC067074 PE=4 SV=1 - [F6ZML1_MOUSE]|Protein BC067074 (Fragment) OS=Mus musculus GN=BC067074 PE=4 SV=1 - [F6Z6Y0_MOUSE]	F6RXI4;F6ZML1;F6Z6Y0	AVTNDDKAGNR	3	N-Term(TMT6plex); K7(TMT6plex); N10(HexNAc)	N10(HexNAc): 100	HCD	1	1702.58	id=HexNAc2.Hex8_N-Glycan	0.52	332.33	5.84e-34	5.84e-34	13363	13105.9	12331.7	12283.6	12606.3	10942.3	0.1	0.0789	0.17	0.324	608	3	1	0	150	3	607.996	1821.97	1.66	37.02	7033	7033	MS2	20/200	20180116_Lumos_RSLC3_Stadlmann_Penninger_IMBA_mESC_TMT_PNGaseF_HILIC_18.raw
H-2 class I histocompatibility antigen, TLA(B) alpha chain OS=Mus musculus GN=H2-T3 PE=1 SV=2 - [F6TIX5_MOUSE]|H-2 class I histocompatibility antigen, TLA(B) alpha chain OS=Mus musculus GN=H2-T3 PE=1 SV=1 - [G3UZL7_MOUSE]|H-2 class I histocompatibility antigen, TLA(B) alpha chain OS=Mus musculus GN=H2-T3 PE=1 SV=1 - [G3UZR8_MOUSE]|H-2 class I histocompatibility antigen, TLA(B) alpha chain OS=Mus …	F6TIX5;G3UZL7;G3UZR8;P14432;Q05A75	FNSSGETATYK	5	N-Term(TMT6plex); N2(HexNAc); K11(TMT6plex)	N2(HexNAc): 100	HCD	1	1378.48	id=HexNAc2.Hex6_N-Glycan	0.55	412.28	5.92e-42	5.92e-42	119856	111277	25141	26659.9	16268.1	16180.4	2.16	0.0259	2.83	0.0275	622.66	3	0	20	150	3	622.657	1865.96	2.35	80.71	20026	20026	MS2	29/224	20180116_Lumos_RSLC3_Stadlmann_Penninger_IMBA_mESC_TMT_PNGaseF_HILIC_15.raw
H-2 class I histocompatibility antigen, TLA(B) alpha chain OS=Mus musculus GN=H2-T3 PE=1 SV=2 - [F6TIX5_MOUSE]|H-2 class I histocompatibility antigen, TLA(B) alpha chain OS=Mus musculus GN=H2-T3 PE=1 SV=1 - [G3UZL7_MOUSE]|H-2 class I histocompatibility antigen, TLA(B) alpha chain OS=Mus musculus GN=H2-T3 PE=1 SV=1 - [G3UZR8_MOUSE]|H-2 class I histocompatibility antigen, TLA(B) alpha chain OS=Mus …	F6TIX5;G3UZL7;G3UZR8;P14432;Q05A75	FNSSGETATYK	5	N-Term(TMT6plex); S4(HexNAc); K11(TMT6plex)	N2(HexNAc): 49.96; S3(HexNAc): 49.96	HCD	1	1864.63	id=HexNAc2.Hex9_N-Glycan	1.14	208.97	1.27e-21	1.27e-21	26850.8	25858.8	3405.82	3562.93	1766.77	2018.04	2.92	0.0117	3.8	0.00837	622.65	3	0	0	150	3	622.654	1865.95	-2.51	79.37	19538	19538	MS2	14/168	20180116_Lumos_RSLC3_Stadlmann_Penninger_IMBA_mESC_TMT_PNGaseF_HILIC_18.raw
Cyclic AMP-dependent transcription factor ATF-6 alpha OS=Mus musculus GN=Atf6 PE=1 SV=2 - [ATF6A_MOUSE]	F6VAN0	DHLLLPATTHNK	1	N-Term(TMT6plex); N11(HexNAc); K12(TMT6plex)	N11(HexNAc): 99.9	HCD	1	1702.58	id=HexNAc2.Hex8_N-Glycan	0.79	1117.55	1.76e-112	1.76e-112	48913.9	47592.4	59297.7	56402.2	29612.4	27322.3	-0.26	0.0573	0.76	0.0104	506.04	4	0	2	150	4	506.041	2021.14	-0.46	66.17	15757	15757	MS2	48/226	20180116_Lumos_RSLC3_Stadlmann_Penninger_IMBA_mESC_TMT_PNGaseF_HILIC_15.raw
Crossover junction endonuclease MUS81 (Fragment) OS=Mus musculus GN=Mus81 PE=1 SV=1 - [F6VIY4_MOUSE]|Crossover junction endonuclease MUS81 OS=Mus musculus GN=Mus81 PE=1 SV=1 - [F8WIN9_MOUSE]|Crossover junction endonuclease MUS81 OS=Mus musculus GN=Mus81 PE=1 SV=2 - [MUS81_MOUSE]	F6VIY4;F8WIN9;Q91ZJ0	GPPEQVQDSSMPVPTQPQAGSTSVGYWPAQNSGAR	3	N-Term(TMT6plex)		HCD	1				479.89	1.03e-48	1.03e-48	29684.6	27916.3	31466.9	31917.3	28748.1	29267	-0.14	0.171	-0.01	0.855	1280.96	3	0	36	150	3	1280.96	3840.86	4.42	130.93	35992	35992	MS2	33/366	20180116_Lumos_RSLC3_Stadlmann_Penninger_IMBA_mESC_TMT_PNGaseF_HILIC_13.raw
Trinucleotide repeat-containing gene 6A protein OS=Mus musculus GN=Tnrc6a PE=1 SV=2 - [F6ZMJ4_MOUSE]|Trinucleotide repeat-containing gene 6A protein OS=Mus musculus GN=Tnrc6a PE=2 SV=1 - [TNR6A_MOUSE]	F6ZMJ4;Q3UHK8	ATASNQQPPPPQQQQPQQEQQQQQPQALPR	2	N-Term(TMT6plex); N5(Deamidated)	N5(Deamidated): 100	HCD	1				300.24	9.47e-31	9.47e-31	21773.8	22323.8	18816.5	19577.1	16527.4	13846.2	0.2	0.0324	0.54	0.111	909.46	4	0	14	150	4	909.46	3634.82	1.07	75.9	18618	18618	MS2	23/279	20180116_Lumos_RSLC3_Stadlmann_Penninger_IMBA_mESC_TMT_PNGaseF_HILIC_17.raw
Trinucleotide repeat-containing gene 6A protein OS=Mus musculus GN=Tnrc6a PE=1 SV=2 - [F6ZMJ4_MOUSE]|Trinucleotide repeat-containing gene 6A protein OS=Mus musculus GN=Tnrc6a PE=2 SV=1 - [TNR6A_MOUSE]	F6ZMJ4;Q3UHK8	ATASNQQPPPPQQQQPQQEQQQQQPQALPR	2	N-Term(TMT6plex); N5(Deamidated)	N5(Deamidated): 100	HCD	1				274.9	3.24e-28	3.24e-28	10780.2	10595.7	6396.58	6772.34	5351.31	4636.5	0.7	0.0097	1.1	0.0296	1212.28	3	0	47	150	3	1212.28	3634.82	1.39	75.64	18538	18538	MS2	21/273	20180116_Lumos_RSLC3_Stadlmann_Penninger_IMBA_mESC_TMT_PNGaseF_HILIC_17.raw
Trinucleotide repeat-containing gene 6A protein OS=Mus musculus GN=Tnrc6a PE=1 SV=2 - [F6ZMJ4_MOUSE]|Trinucleotide repeat-containing gene 6A protein OS=Mus musculus GN=Tnrc6a PE=2 SV=1 - [TNR6A_MOUSE]	F6ZMJ4;Q3UHK8	ATASNQQPPPPQQQQPQQEQQQQQPQALPR	2	N-Term(TMT6plex); N5(Deamidated)	N5(Deamidated): 100	HCD	1				260.23	9.49e-27	9.49e-27	16947.7	18869.9	14228.4	13941.3	12952.9	11978.8	0.35	0.15	0.52	0.0658	909.46	4	0	8	150	4	909.46	3634.82	0.6	75.5	18492	18492	MS2	22/273	20180116_Lumos_RSLC3_Stadlmann_Penninger_IMBA_mESC_TMT_PNGaseF_HILIC_17.raw
Trinucleotide repeat-containing gene 6A protein OS=Mus musculus GN=Tnrc6a PE=1 SV=2 - [F6ZMJ4_MOUSE]|Trinucleotide repeat-containing gene 6A protein OS=Mus musculus GN=Tnrc6a PE=2 SV=1 - [TNR6A_MOUSE]	F6ZMJ4;Q3UHK8	ATASNQQPPPPQQQQPQQEQQQQQPQALPR	2	N-Term(TMT6plex); N5(Deamidated)	N5(Deamidated): 100	HCD	1				249.28	1.18e-25	1.18e-25	21306.1	20654.2	18616.8	18137.9	15663.8	15914.1	0.19	0.0287	0.41	0.0213	909.46	4	0	12	150	4	909.46	3634.82	0.93	75.68	18548	18548	MS2	21/303	20180116_Lumos_RSLC3_Stadlmann_Penninger_IMBA_mESC_TMT_PNGaseF_HILIC_17.raw
Trinucleotide repeat-containing gene 6A protein OS=Mus musculus GN=Tnrc6a PE=1 SV=2 - [F6ZMJ4_MOUSE]|Trinucleotide repeat-containing gene 6A protein OS=Mus musculus GN=Tnrc6a PE=2 SV=1 - [TNR6A_MOUSE]	F6ZMJ4;Q3UHK8	RATASNQQPPPPQQQQPQQEQQQQQPQALPR	2	N-Term(TMT6plex)		HCD	1				665.93	2.55e-67	2.55e-67	8705.6	10087.8	7801.62	7191.15	7206.3	8895.03	0.33	0.182	0.22	0.347	948.24	4	1	18	150	4	948.239	3789.93	0.14	61.45	14444	14444	MS2	37/244	20180116_Lumos_RSLC3_Stadlmann_Penninger_IMBA_mESC_TMT_PNGaseF_HILIC_16.raw
Trinucleotide repeat-containing gene 6A protein OS=Mus musculus GN=Tnrc6a PE=1 SV=2 - [F6ZMJ4_MOUSE]|Trinucleotide repeat-containing gene 6A protein OS=Mus musculus GN=Tnrc6a PE=2 SV=1 - [TNR6A_MOUSE]	F6ZMJ4;Q3UHK8	RATASNQQPPPPQQQQPQQEQQQQQPQALPR	2	N-Term(TMT6plex)		HCD	1				661.99	6.33e-67	6.33e-67	11195.1	10922.1	7724.76	10256.4	9952.54	8753.38	0.3	0.347	0.24	0.201	948.24	4	1	17	150	4	948.239	3789.93	0.14	61.64	14491	14491	MS2	36/244	20180116_Lumos_RSLC3_Stadlmann_Penninger_IMBA_mESC_TMT_PNGaseF_HILIC_16.raw
Trinucleotide repeat-containing gene 6A protein OS=Mus musculus GN=Tnrc6a PE=1 SV=2 - [F6ZMJ4_MOUSE]|Trinucleotide repeat-containing gene 6A protein OS=Mus musculus GN=Tnrc6a PE=2 SV=1 - [TNR6A_MOUSE]	F6ZMJ4;Q3UHK8	RATASNQQPPPPQQQQPQQEQQQQQPQALPR	2	N-Term(TMT6plex); N6(Deamidated)	N6(Deamidated): 100	HCD	1				375.93	2.55e-38	2.55e-38	11738.7	11375	11367	12193.8	8734.13	9371.76	-0.03	0.688	0.35	0.0366	948.49	4	1	7	150	4	948.486	3790.92	1.08	63.15	14862	14862	MS2	28/301	20180116_Lumos_RSLC3_Stadlmann_Penninger_IMBA_mESC_TMT_PNGaseF_HILIC_17.raw
Trinucleotide repeat-containing gene 6A protein OS=Mus musculus GN=Tnrc6a PE=1 SV=2 - [F6ZMJ4_MOUSE]|Trinucleotide repeat-containing gene 6A protein OS=Mus musculus GN=Tnrc6a PE=2 SV=1 - [TNR6A_MOUSE]	F6ZMJ4;Q3UHK8	RATASNQQPPPPQQQQPQQEQQQQQPQALPR	2	N-Term(TMT6plex); N6(Deamidated)	N6(Deamidated): 100	HCD	1				264.59	3.48e-27	3.48e-27	11812.6	11613	12987	14617.2	9225.66	10266.6	-0.24	0.233	0.27	0.154	948.48	4	1	21	150	4	948.485	3790.92	0.11	62.92	14795	14795	MS2	23/328	20180116_Lumos_RSLC3_Stadlmann_Penninger_IMBA_mESC_TMT_PNGaseF_HILIC_17.raw
Trinucleotide repeat-containing gene 6A protein OS=Mus musculus GN=Tnrc6a PE=1 SV=2 - [F6ZMJ4_MOUSE]|Trinucleotide repeat-containing gene 6A protein OS=Mus musculus GN=Tnrc6a PE=2 SV=1 - [TNR6A_MOUSE]	F6ZMJ4;Q3UHK8	RATASNQQPPPPQQQQPQQEQQQQQPQALPR	2	N-Term(TMT6plex)		HCD	1				229.43	1.14e-23	1.14e-23	2002.85	1783.41	1954.55	2064.69	1504.82	1674.63	-0.09	0.472	0.25	0.168	1263.99	3	1	55	150	3	1263.99	3789.94	3.06	60.88	14174	14174	MS2	15/280	20180116_Lumos_RSLC3_Stadlmann_Penninger_IMBA_mESC_TMT_PNGaseF_HILIC_17.raw
Trinucleotide repeat-containing gene 6A protein OS=Mus musculus GN=Tnrc6a PE=1 SV=2 - [F6ZMJ4_MOUSE]|Trinucleotide repeat-containing gene 6A protein OS=Mus musculus GN=Tnrc6a PE=2 SV=1 - [TNR6A_MOUSE]	F6ZMJ4;Q3UHK8	RATASNQQPPPPQQQQPQQEQQQQQPQALPR	2	N-Term(TMT6plex); N6(Deamidated)	N6(Deamidated): 100	HCD	1				208.98	1.27e-21	1.27e-21	2501.48	1598.26	1170.4	2259.48	1067.11	1710.97	0.26	0.684	0.56	0.367	1264.32	3	1	0	150	3	1264.32	3790.94	5.38	60.84	14162	14162	MS2	16/280	20180116_Lumos_RSLC3_Stadlmann_Penninger_IMBA_mESC_TMT_PNGaseF_HILIC_17.raw
Endoplasmin (Fragment) OS=Mus musculus GN=Hsp90b1 PE=1 SV=1 - [F7C312_MOUSE]|Endoplasmin OS=Mus musculus GN=Hsp90b1 PE=1 SV=2 - [ENPL_MOUSE]	F7C312;P08113	GVVDSDDLPLNVSR	2	N-Term(TMT6plex); N11(HexNAc)	N11(HexNAc): 99.83	HCD	1	1378.48	id=HexNAc2.Hex6_N-Glycan	0.82	495.58	2.77e-50	2.77e-50	85532.1	88069.8	20799.4	19809.5	19051.1	14834.8	2.1	0.00446	2.36	0.00334	640	3	0	16	150	3	640.006	1918	3.58	111.57	29168	29168	MS2	34/280	20180116_Lumos_RSLC3_Stadlmann_Penninger_IMBA_mESC_TMT_PNGaseF_HILIC_15.raw
Endoplasmin (Fragment) OS=Mus musculus GN=Hsp90b1 PE=1 SV=1 - [F7C312_MOUSE]|Endoplasmin OS=Mus musculus GN=Hsp90b1 PE=1 SV=2 - [ENPL_MOUSE]	F7C312;P08113	GVVDSDDLPLNVSR	2	N-Term(TMT6plex); N11(HexNAc)	N11(HexNAc): 99.79	HCD	1	1540.53	id=HexNAc2.Hex7_N-Glycan	0.53	552.17	6.06e-56	6.06e-56	76292.5	77464.1	18916.1	19314.7	16913.3	14876.2	2.01	0.00257	2.27	0.00144	640.01	3	0	28	150	3	640.006	1918	2.96	111.11	28945	28945	MS2	39/280	20180116_Lumos_RSLC3_Stadlmann_Penninger_IMBA_mESC_TMT_PNGaseF_HILIC_16.raw
Endoplasmin (Fragment) OS=Mus musculus GN=Hsp90b1 PE=1 SV=1 - [F7C312_MOUSE]|Endoplasmin OS=Mus musculus GN=Hsp90b1 PE=1 SV=2 - [ENPL_MOUSE]	F7C312;P08113	GVVDSDDLPLNVSR	2	N-Term(TMT6plex); N11(HexNAc)	S13(HexNAc): 99.84	HCD	1	1702.58	id=HexNAc2.Hex8_N-Glycan	0.91	546.03	2.5e-55	2.5e-55	113037	109362	23544.1	23663.4	13728.3	14490.1	2.24	0.0133	2.98	0.00894	640	3	0	7	150	3	640.005	1918	1.38	110.65	28810	28810	MS2	38/280	20180116_Lumos_RSLC3_Stadlmann_Penninger_IMBA_mESC_TMT_PNGaseF_HILIC_16.raw
Endoplasmin (Fragment) OS=Mus musculus GN=Hsp90b1 PE=1 SV=1 - [F7C312_MOUSE]|Endoplasmin OS=Mus musculus GN=Hsp90b1 PE=1 SV=2 - [ENPL_MOUSE]	F7C312;P08113	GVVDSDDLPLNVSR	2	N-Term(TMT6plex); N11(HexNAc)	N11(HexNAc): 50; S13(HexNAc): 50	HCD	1	1702.58	id=HexNAc2.Hex8_N-Glycan	0.39	257.17	1.92e-26	1.92e-26	156591	140370	68057.7	67206.8	50793.8	50901.6	1.13	0.063	1.55	0.0528	640.01	3	0	33	102	3	640.005	1918	1.96	110.13	28652	28652	MS2	23/280	20180116_Lumos_RSLC3_Stadlmann_Penninger_IMBA_mESC_TMT_PNGaseF_HILIC_17.raw
Endoplasmin (Fragment) OS=Mus musculus GN=Hsp90b1 PE=1 SV=1 - [F7C312_MOUSE]|Endoplasmin OS=Mus musculus GN=Hsp90b1 PE=1 SV=2 - [ENPL_MOUSE]	F7C312;P08113	GVVDSDDLPLNVSR	2	N-Term(TMT6plex); N11(HexNAc)	N11(HexNAc): 99.86	HCD	1	1864.63	id=HexNAc2.Hex9_N-Glycan	0.57	826.8	2.09e-83	2.09e-83	201932	205175	20346	19040.7	11591.3	12565.3	3.37	0.00153	4.07	0.00253	640.01	3	0	0	112	3	640.005	1918	2.67	109.95	28607	28607	MS2	54/280	20180116_Lumos_RSLC3_Stadlmann_Penninger_IMBA_mESC_TMT_PNGaseF_HILIC_17.raw
Endoplasmin (Fragment) OS=Mus musculus GN=Hsp90b1 PE=1 SV=1 - [F7C312_MOUSE]|Endoplasmin OS=Mus musculus GN=Hsp90b1 PE=1 SV=2 - [ENPL_MOUSE]	F7C312;P08113	GVVDSDDLPLNVSR	2	N-Term(TMT6plex); N11(HexNAc)	N11(HexNAc): 100	HCD	1	1864.63	id=HexNAc2.Hex9_N-Glycan	0.61	294.98	3.17e-30	3.17e-30	17205.9	17448.4	3967.21	5603.9	5220.67	4130.95	1.86	0.0376	1.89	0.0211	640	3	0	0	150	3	640.003	1917.99	-1.53	109.86	28452	28452	MS2	20/280	20180116_Lumos_RSLC3_Stadlmann_Penninger_IMBA_mESC_TMT_PNGaseF_HILIC_18.raw
Endoplasmin (Fragment) OS=Mus musculus GN=Hsp90b1 PE=1 SV=1 - [F7C312_MOUSE]|Endoplasmin OS=Mus musculus GN=Hsp90b1 PE=1 SV=2 - [ENPL_MOUSE]	F7C312;P08113	GVVDSDDLPLNVSR	2	N-Term(TMT6plex); N11(HexNAc)	N11(HexNAc): 50; S13(HexNAc): 50	HCD	1	1881.66	id=HexNAc2.Hex9+17amu_N-Glycan	1.04	564.12	3.87e-57	3.87e-57	83455.5	82905.3	13652.4	17201.2	11810.1	13177.1	2.43	0.0143	2.74	0.00172	640.01	3	0	0	150	3	640.005	1918	2.33	109.93	28601	28601	MS2	39/280	20180116_Lumos_RSLC3_Stadlmann_Penninger_IMBA_mESC_TMT_PNGaseF_HILIC_17.raw
Endoplasmin (Fragment) OS=Mus musculus GN=Hsp90b1 PE=1 SV=1 - [F7C312_MOUSE]|Endoplasmin OS=Mus musculus GN=Hsp90b1 PE=1 SV=2 - [ENPL_MOUSE]	F7C312;P08113	GVVDSDDLPLNVSR	2	N-Term(TMT6plex); N11(HexNAc)	N11(HexNAc): 100	HCD	1	2026.69	id=HexNAc2.Hex10_N-Glycan	1.13	498.53	1.4e-50	1.4e-50	28645.6	27085.7	3439.43	3121.76	2475.04	1893.37	3.09	0.0158	3.67	0.00873	640.01	3	0	3	150	3	640.006	1918	3.01	109.37	28314	28314	MS2	32/280	20180116_Lumos_RSLC3_Stadlmann_Penninger_IMBA_mESC_TMT_PNGaseF_HILIC_18.raw
Endoplasmin (Fragment) OS=Mus musculus GN=Hsp90b1 PE=1 SV=1 - [F7C312_MOUSE]|Endoplasmin OS=Mus musculus GN=Hsp90b1 PE=1 SV=2 - [ENPL_MOUSE]	F7C312;P08113	IADEKYNDTFWK	2	N-Term(TMT6plex); K5(TMT6plex); N7(HexNAc); K12(TMT6plex)	N7(HexNAc): 50; T9(HexNAc): 50	HCD	1	1864.63	id=HexNAc2.Hex9_N-Glycan	0.74	267.3	1.86e-27	1.86e-27	107984	98123.5	12823.6	12460.9	11210.7	11059	3.03	0.0344	3.21	0.0341	807.44	3	1	10	150	3	807.438	2420.3	1.37	113.96	29850	29850	MS2	20/244	20180116_Lumos_RSLC3_Stadlmann_Penninger_IMBA_mESC_TMT_PNGaseF_HILIC_15.raw
Endoplasmin (Fragment) OS=Mus musculus GN=Hsp90b1 PE=1 SV=1 - [F7C312_MOUSE]|Endoplasmin OS=Mus musculus GN=Hsp90b1 PE=1 SV=2 - [ENPL_MOUSE]	F7C312;P08113	LGVIEDHSNR	2	N-Term(TMT6plex); S8(HexNAc)	S8(HexNAc): 50; N9(HexNAc): 50	HCD	1	1216.42	id=HexNAc2.Hex5_N-Glycan	0.63	356.72	2.13e-36	2.13e-36	67700	70034.9	66883.2	69781.1	40472.7	39782.6	0.01	0.802	0.78	0.0163	524.61	3	0	20	150	3	524.612	1571.82	-0.38	65.2	15787	15787	MS2	23/128	20180116_Lumos_RSLC3_Stadlmann_Penninger_IMBA_mESC_TMT_PNGaseF_HILIC_14.raw
Endoplasmin (Fragment) OS=Mus musculus GN=Hsp90b1 PE=1 SV=1 - [F7C312_MOUSE]|Endoplasmin OS=Mus musculus GN=Hsp90b1 PE=1 SV=2 - [ENPL_MOUSE]	F7C312;P08113	LGVIEDHSNR	2	N-Term(TMT6plex); N9(HexNAc)	N9(HexNAc): 99.9	HCD	1	1378.48	id=HexNAc2.Hex6_N-Glycan	0.81	557.21	1.9e-56	1.9e-56	97181.1	98400.1	79770.9	81059.8	11889.2	10675.5	0.28	0.00263	3.12	9.88e-05	524.61	3	0	0	111	3	524.613	1571.82	0.38	64.03	15192	15192	MS2	34/180	20180116_Lumos_RSLC3_Stadlmann_Penninger_IMBA_mESC_TMT_PNGaseF_HILIC_15.raw
Endoplasmin (Fragment) OS=Mus musculus GN=Hsp90b1 PE=1 SV=1 - [F7C312_MOUSE]|Endoplasmin OS=Mus musculus GN=Hsp90b1 PE=1 SV=2 - [ENPL_MOUSE]	F7C312;P08113	LGVIEDHSNR	2	N-Term(TMT6plex); S8(HexNAc)	N9(HexNAc): 99.87	HCD	1	1540.53	id=HexNAc2.Hex7_N-Glycan	0.66	225.37	2.9e-23	2.9e-23	26999.6	28743.4	33221.9	29924.8	19889.6	13682.2	-0.18	0.224	0.73	0.153	524.61	3	0	23	150	3	524.611	1571.82	-3.64	63.33	14978	14978	MS2	17/128	20180116_Lumos_RSLC3_Stadlmann_Penninger_IMBA_mESC_TMT_PNGaseF_HILIC_15.raw
Endoplasmin (Fragment) OS=Mus musculus GN=Hsp90b1 PE=1 SV=1 - [F7C312_MOUSE]|Endoplasmin OS=Mus musculus GN=Hsp90b1 PE=1 SV=2 - [ENPL_MOUSE]	F7C312;P08113	LGVIEDHSNR	2	N-Term(TMT6plex); N9(HexNAc)	N9(HexNAc): 100	HCD	1	1702.58	id=HexNAc2.Hex8_N-Glycan	0.8	556.9	2.04e-56	2.04e-56	116492	110669	77632.9	83029	2829.25	2210.97	0.5	0.0142	5.49	0.0155	524.61	3	0	0	99	3	524.612	1571.82	0.03	62.74	14740	14740	MS2	35/180	20180116_Lumos_RSLC3_Stadlmann_Penninger_IMBA_mESC_TMT_PNGaseF_HILIC_17.raw
Endoplasmin (Fragment) OS=Mus musculus GN=Hsp90b1 PE=1 SV=1 - [F7C312_MOUSE]|Endoplasmin OS=Mus musculus GN=Hsp90b1 PE=1 SV=2 - [ENPL_MOUSE]	F7C312;P08113	LGVIEDHSNR	2	N-Term(TMT6plex); N9(HexNAc)	N9(HexNAc): 100	HCD	1	1864.63	id=HexNAc2.Hex9_N-Glycan	0.81	613.24	4.75e-62	4.75e-62	929950	860621	544267	493480	100	100	0.79	0.0166	13.13	0.0246	524.61	3	0	0	12	3	524.613	1571.83	1.84	62.6	14697	14697	MS2	36/180	20180116_Lumos_RSLC3_Stadlmann_Penninger_IMBA_mESC_TMT_PNGaseF_HILIC_17.raw
Endoplasmin (Fragment) OS=Mus musculus GN=Hsp90b1 PE=1 SV=1 - [F7C312_MOUSE]|Endoplasmin OS=Mus musculus GN=Hsp90b1 PE=1 SV=2 - [ENPL_MOUSE]	F7C312;P08113	LGVIEDHSNR	2	N-Term(TMT6plex); N9(HexNAc)	N9(HexNAc): 100	HCD	1	1864.63	id=HexNAc2.Hex9_N-Glycan	0.78	535.21	3.02e-54	3.02e-54	60547.7	58975.5	37789.5	38687.2	3272.68	3133.03	0.64	0.00511	4.22	0.00833	524.61	3	0	0	150	3	524.614	1571.83	2.3	62.71	14787	14787	MS2	33/180	20180116_Lumos_RSLC3_Stadlmann_Penninger_IMBA_mESC_TMT_PNGaseF_HILIC_15.raw
Endoplasmin (Fragment) OS=Mus musculus GN=Hsp90b1 PE=1 SV=1 - [F7C312_MOUSE]|Endoplasmin OS=Mus musculus GN=Hsp90b1 PE=1 SV=2 - [ENPL_MOUSE]	F7C312;P08113	LGVIEDHSNR	2	N-Term(TMT6plex); N9(HexNAc)	N9(HexNAc): 99.89	HCD	1	1864.63	id=HexNAc2.Hex9_N-Glycan	0.77	388.61	1.38e-39	1.38e-39	30254	30575.7	17353.1	19097.3	1973.92	2545.46	0.74	0.0392	3.75	0.000701	524.61	3	0	0	150	3	524.613	1571.82	1.14	58.99	13604	13604	MS2	26/180	20180116_Lumos_RSLC3_Stadlmann_Penninger_IMBA_mESC_TMT_PNGaseF_HILIC_17.raw
Endoplasmin (Fragment) OS=Mus musculus GN=Hsp90b1 PE=1 SV=1 - [F7C312_MOUSE]|Endoplasmin OS=Mus musculus GN=Hsp90b1 PE=1 SV=2 - [ENPL_MOUSE]	F7C312;P08113	LGVIEDHSNR	2	N-Term(TMT6plex); N9(HexNAc)	S8(HexNAc): 99.81	HCD	1	1864.63	id=HexNAc2.Hex9_N-Glycan	0.69	204.77	3.34e-21	3.34e-21	20006.5	19153.9	20476.9	21748.7	16482.4	18377.6	-0.11	0.201	0.17	0.227	524.61	3	0	58	150	3	524.611	1571.82	-3.52	63.14	15189	15189	MS2	16/180	20180116_Lumos_RSLC3_Stadlmann_Penninger_IMBA_mESC_TMT_PNGaseF_HILIC_14.raw
Endoplasmin (Fragment) OS=Mus musculus GN=Hsp90b1 PE=1 SV=1 - [F7C312_MOUSE]|Endoplasmin OS=Mus musculus GN=Hsp90b1 PE=1 SV=2 - [ENPL_MOUSE]	F7C312;P08113	LGVIEDHSNR	2	N-Term(TMT6plex); N9(HexNAc)	N9(HexNAc): 100	HCD	1	2026.69	id=HexNAc2.Hex10_N-Glycan	0.81	396.86	2.06e-40	2.06e-40	21886.1	20622.8	11446.1	12748.5	1118.62	1647.01	0.81	0.0097	3.94	0.00773	524.61	3	0	0	150	3	524.611	1571.82	-2.18	62.34	14618	14618	MS2	27/180	20180116_Lumos_RSLC3_Stadlmann_Penninger_IMBA_mESC_TMT_PNGaseF_HILIC_17.raw
Prenylcysteine oxidase (Fragment) OS=Mus musculus GN=Pcyox1 PE=1 SV=1 - [F7CIP8_MOUSE]|Prenylcysteine oxidase OS=Mus musculus GN=Pcyox1 PE=1 SV=1 - [PCYOX_MOUSE]	F7CIP8;Q9CQF9	GELNSTLFSSRPK	2	N-Term(TMT6plex); N4(HexNAc); K13(TMT6plex)	N4(HexNAc): 99.88	HCD	1	1378.48	id=HexNAc2.Hex6_N-Glycan	0.69	537.16	1.92e-54	1.92e-54	177549	171219	24981.3	26421.8	22673.5	20370.6	2.76	0.00958	3.02	0.00558	699.73	3	0	6	150	3	699.726	2097.16	2.38	92.13	23671	23671	MS2	36/272	20180116_Lumos_RSLC3_Stadlmann_Penninger_IMBA_mESC_TMT_PNGaseF_HILIC_14.raw
Prenylcysteine oxidase (Fragment) OS=Mus musculus GN=Pcyox1 PE=1 SV=1 - [F7CIP8_MOUSE]|Prenylcysteine oxidase OS=Mus musculus GN=Pcyox1 PE=1 SV=1 - [PCYOX_MOUSE]	F7CIP8;Q9CQF9	GELNSTLFSSRPK	2	N-Term(TMT6plex); S5(HexNAc); K13(TMT6plex)	N4(HexNAc): 100	HCD	1	1378.48	id=HexNAc2.Hex6_N-Glycan	0.99	503.74	4.23e-51	4.23e-51	157342	148921	35394	33236.4	28805.1	27757.9	2.16	0.0156	2.44	0.0196	525.05	4	0	7	150	4	525.046	2097.16	0.71	92.07	23655	23655	MS2	30/200	20180116_Lumos_RSLC3_Stadlmann_Penninger_IMBA_mESC_TMT_PNGaseF_HILIC_14.raw
Prenylcysteine oxidase (Fragment) OS=Mus musculus GN=Pcyox1 PE=1 SV=1 - [F7CIP8_MOUSE]|Prenylcysteine oxidase OS=Mus musculus GN=Pcyox1 PE=1 SV=1 - [PCYOX_MOUSE]	F7CIP8;Q9CQF9	GELNSTLFSSRPK	2	N-Term(TMT6plex); N4(HexNAc); K13(TMT6plex)	N4(HexNAc): 50; S5(HexNAc): 50	HCD	1	1540.53	id=HexNAc2.Hex7_N-Glycan	0.95	718.78	1.33e-72	1.33e-72	170556	162144	16322.5	16674.4	13389.8	9982.37	3.33	0.0177	3.83	0.00663	525.05	4	0	0	137	4	525.045	2097.16	-0.38	91.5	23221	23221	MS2	42/272	20180116_Lumos_RSLC3_Stadlmann_Penninger_IMBA_mESC_TMT_PNGaseF_HILIC_15.raw
Prenylcysteine oxidase (Fragment) OS=Mus musculus GN=Pcyox1 PE=1 SV=1 - [F7CIP8_MOUSE]|Prenylcysteine oxidase OS=Mus musculus GN=Pcyox1 PE=1 SV=1 - [PCYOX_MOUSE]	F7CIP8;Q9CQF9	GELNSTLFSSRPK	2	N-Term(TMT6plex); S5(HexNAc); K13(TMT6plex)	N4(HexNAc): 99.9	HCD	1	1702.58	id=HexNAc2.Hex8_N-Glycan	1.09	682.97	5.05e-69	5.05e-69	68890.8	64904.6	8797.68	9899.21	8084.89	6172.85	2.84	0.0143	3.23	0.00641	525.05	4	0	3	150	4	525.045	2097.16	0.4	91.43	23300	23300	MS2	35/200	20180116_Lumos_RSLC3_Stadlmann_Penninger_IMBA_mESC_TMT_PNGaseF_HILIC_16.raw
Prenylcysteine oxidase (Fragment) OS=Mus musculus GN=Pcyox1 PE=1 SV=1 - [F7CIP8_MOUSE]|Prenylcysteine oxidase OS=Mus musculus GN=Pcyox1 PE=1 SV=1 - [PCYOX_MOUSE]	F7CIP8;Q9CQF9	GELNSTLFSSRPK	2	N-Term(TMT6plex); N4(HexNAc); K13(TMT6plex)	N4(HexNAc): 99.89	HCD	1	1702.58	id=HexNAc2.Hex8_N-Glycan	1.16	532.12	6.14e-54	6.14e-54	80556.8	81140.4	9457.75	8604.44	6357.5	6064.21	3.16	0.000141	3.7	0.000247	699.73	3	0	0	150	3	699.726	2097.16	2.29	91.45	23306	23306	MS2	34/272	20180116_Lumos_RSLC3_Stadlmann_Penninger_IMBA_mESC_TMT_PNGaseF_HILIC_16.raw
Prenylcysteine oxidase (Fragment) OS=Mus musculus GN=Pcyox1 PE=1 SV=1 - [F7CIP8_MOUSE]|Prenylcysteine oxidase OS=Mus musculus GN=Pcyox1 PE=1 SV=1 - [PCYOX_MOUSE]	F7CIP8;Q9CQF9	GELNSTLFSSRPK	2	N-Term(TMT6plex); S5(HexNAc); K13(TMT6plex)	N4(HexNAc): 100	HCD	1	1702.58	id=HexNAc2.Hex8_N-Glycan	0.69	317.6	1.74e-32	1.74e-32	48446.2	47450.1	11341.9	13611.7	10188.6	7875.04	1.94	0.00716	2.41	0.00671	699.72	3	0	0	150	3	699.725	2097.16	0.37	91.23	23138	23138	MS2	20/200	20180116_Lumos_RSLC3_Stadlmann_Penninger_IMBA_mESC_TMT_PNGaseF_HILIC_15.raw
Prenylcysteine oxidase (Fragment) OS=Mus musculus GN=Pcyox1 PE=1 SV=1 - [F7CIP8_MOUSE]|Prenylcysteine oxidase OS=Mus musculus GN=Pcyox1 PE=1 SV=1 - [PCYOX_MOUSE]	F7CIP8;Q9CQF9	GELNSTLFSSRPK	2	N-Term(TMT6plex); N4(HexNAc); K13(TMT6plex)	N4(HexNAc): 99.81	HCD	1	1864.63	id=HexNAc2.Hex9_N-Glycan	0.9	183.09	4.91e-19	4.91e-19	34097.8	32932.4	7500.65	7511.74	5668.93	4437.86	2.16	0.0143	2.73	0.000901	699.73	3	0	0	150	3	699.726	2097.16	1.55	90.61	23051	23051	MS2	14/272	20180116_Lumos_RSLC3_Stadlmann_Penninger_IMBA_mESC_TMT_PNGaseF_HILIC_17.raw
Prenylcysteine oxidase (Fragment) OS=Mus musculus GN=Pcyox1 PE=1 SV=1 - [F7CIP8_MOUSE]|Prenylcysteine oxidase OS=Mus musculus GN=Pcyox1 PE=1 SV=1 - [PCYOX_MOUSE]	F7CIP8;Q9CQF9	GELNSTLFSSRPK	2	N-Term(TMT6plex); N4(HexNAc); K13(TMT6plex)	N4(HexNAc): 99.82	HCD	1	1727.6130 ambigous: 1727.6242	id=HexNAc3.Hex6.dHex1_N-Glycan ambigous: id=HexNAc3.Hex5.NeuNAc1+17amu_N-Glycan	0.87	280.85	8.22e-29	8.22e-29	48139	44358.8	14174.1	13348.8	11267	9614.32	1.75	0.0296	2.15	0.0143	699.73 ambigous: 699.72	3	0	0	150	3	699.72584 ambigous: 699.72209	2097.16295 ambigous: 2097.15173	1.76 ambigous: -3.60	91.45	23205	23205	MS2	23/272	20180116_Lumos_RSLC3_Stadlmann_Penninger_IMBA_mESC_TMT_PNGaseF_HILIC_15.raw
Prenylcysteine oxidase (Fragment) OS=Mus musculus GN=Pcyox1 PE=1 SV=1 - [F7CIP8_MOUSE]|Prenylcysteine oxidase OS=Mus musculus GN=Pcyox1 PE=1 SV=1 - [PCYOX_MOUSE]	F7CIP8;Q9CQF9	KMSNITFR	2	N-Term(TMT6plex); K1(TMT6plex); S3(HexNAc)	N4(HexNAc): 99.86	HCD	1	1378.48	id=HexNAc2.Hex6_N-Glycan	0.71	220.07	9.84e-23	9.84e-23	259292	261188	97069.9	97006.5	81771.2	79132.6	1.42	0.00366	1.69	0.000174	553.32	3	1	34	53	3	553.317	1657.94	1.04	73.66	18262	18262	MS2	16/112	20180116_Lumos_RSLC3_Stadlmann_Penninger_IMBA_mESC_TMT_PNGaseF_HILIC_14.raw
Prenylcysteine oxidase (Fragment) OS=Mus musculus GN=Pcyox1 PE=1 SV=1 - [F7CIP8_MOUSE]|Prenylcysteine oxidase OS=Mus musculus GN=Pcyox1 PE=1 SV=1 - [PCYOX_MOUSE]	F7CIP8;Q9CQF9	MSNITFR	2	N-Term(TMT6plex); N3(HexNAc)	N3(HexNAc): 99.9	HCD	1	1378.48	id=HexNAc2.Hex6_N-Glycan	1.08	288.46	1.42e-29	1.42e-29	68839.7	69635.2	31889.3	34089.9	25572.2	25154.5	1.07	0.00912	1.45	0.000742	434.23	3	0	14	150	3	434.231	1300.68	0.69	84.74	21520	21520	MS2	21/130	20180116_Lumos_RSLC3_Stadlmann_Penninger_IMBA_mESC_TMT_PNGaseF_HILIC_14.raw
Prenylcysteine oxidase (Fragment) OS=Mus musculus GN=Pcyox1 PE=1 SV=1 - [F7CIP8_MOUSE]|Prenylcysteine oxidase OS=Mus musculus GN=Pcyox1 PE=1 SV=1 - [PCYOX_MOUSE]|Prenylcysteine oxidase (Fragment) OS=Mus musculus GN=Pcyox1 PE=1 SV=5 - [D3Z275_MOUSE]	F7CIP8;Q9CQF9;D3Z275	LLNQTLR	3	N-Term(TMT6plex); N3(HexNAc)	N3(HexNAc): 50; T5(HexNAc): 50	HCD	1	1864.63	id=HexNAc2.Hex9_N-Glycan	1	262.46	5.68e-27	5.68e-27	57457.1	53409.3	21689.7	19685.8	16554.9	16554.4	1.42	0.0136	1.74	0.0331	430.59	3	0	18	150	3	430.593	1289.76	1.52	80.4	20037	20037	MS2	19/116	20180116_Lumos_RSLC3_Stadlmann_Penninger_IMBA_mESC_TMT_PNGaseF_HILIC_16.raw
E3 ubiquitin-protein ligase MYCBP2 (Fragment) OS=Mus musculus GN=Mycbp2 PE=1 SV=1 - [F7CZG3_MOUSE]	F7CZG3	VNYSFEELRFASPTPK	1	N-Term(TMT6plex); N2(HexNAc); S4(HexNAc); S12(HexNAc); K16(TMT6plex)	N2(HexNAc): 99.11; S4(HexNAc): 99.11; S12(HexNAc): 99.99	HCD	1				180.36	9.21e-19	9.21e-19	49131.7	50676.7	58618.3	56865.8	52324	46794.1	-0.21	0.0224	0.01	0.922	591.31	5	1	65	150	5	591.306	2952.5	-3.77	86.07	22792	22792	MS2	13/374	20180116_Lumos_RSLC3_Stadlmann_Penninger_IMBA_mESC_TMT_PNGaseF_HILIC_12.raw
Laminin subunit gamma-1 OS=Mus musculus GN=Lamc1 PE=1 SV=1 - [F8VQJ3_MOUSE]|Laminin subunit gamma-1 OS=Mus musculus GN=Lamc1 PE=1 SV=2 - [LAMC1_MOUSE]	F8VQJ3;P02468	CDQCEENYFYNR	2	N-Term(TMT6plex); C1(Carbamidomethyl); C4(Carbamidomethyl); N11(HexNAc)	N11(HexNAc): 100	HCD	1	1054.37	id=HexNAc2.Hex4_N-Glycan	0.92	222.9	5.13e-23	5.13e-23	10678.9	13056.8	3380.67	4754.75	100	100	1.54	0.0477	6.89	0.0641	710.63	3	0	0	150	3	710.629	2129.87	-0.96	84.65	19030	19030	MS2	15/222	20180116_Lumos_RSLC3_Stadlmann_Penninger_IMBA_mESC_TMT_PNGaseF_HILIC_19.raw
Laminin subunit gamma-1 OS=Mus musculus GN=Lamc1 PE=1 SV=1 - [F8VQJ3_MOUSE]|Laminin subunit gamma-1 OS=Mus musculus GN=Lamc1 PE=1 SV=2 - [LAMC1_MOUSE]	F8VQJ3;P02468	CDQCEENYFYNR	2	N-Term(TMT6plex); C1(Carbamidomethyl); C4(Carbamidomethyl); N11(HexNAc)	N11(HexNAc): 100	HCD	1	1216.42	id=HexNAc2.Hex5_N-Glycan	1.03	673.54	4.43e-68	4.43e-68	82124.3	79531.2	60076.4	58976.8	7916.09	8120.19	0.44	0.0181	3.33	0.0108	710.63	3	0	2	150	3	710.631	2129.88	1.93	86.72	21913	21913	MS2	45/222	20180116_Lumos_RSLC3_Stadlmann_Penninger_IMBA_mESC_TMT_PNGaseF_HILIC_17.raw
Laminin subunit gamma-1 OS=Mus musculus GN=Lamc1 PE=1 SV=1 - [F8VQJ3_MOUSE]|Laminin subunit gamma-1 OS=Mus musculus GN=Lamc1 PE=1 SV=2 - [LAMC1_MOUSE]	F8VQJ3;P02468	CDQCEENYFYNR	2	N-Term(TMT6plex); C1(Carbamidomethyl); C4(Carbamidomethyl); N11(HexNAc)	N11(HexNAc): 100	HCD	1	1216.42	id=HexNAc2.Hex5_N-Glycan	0.88	343.61	4.35e-35	4.35e-35	51081.5	48818	38359.6	40908.3	16473.8	15527.2	0.33	0.0271	1.64	0.00824	710.63	3	0	26	150	3	710.627	2129.87	-3.75	87.29	22090	22090	MS2	25/222	20180116_Lumos_RSLC3_Stadlmann_Penninger_IMBA_mESC_TMT_PNGaseF_HILIC_16.raw
Laminin subunit gamma-1 OS=Mus musculus GN=Lamc1 PE=1 SV=1 - [F8VQJ3_MOUSE]|Laminin subunit gamma-1 OS=Mus musculus GN=Lamc1 PE=1 SV=2 - [LAMC1_MOUSE]	F8VQJ3;P02468	CDQCEENYFYNR	2	N-Term(TMT6plex); C1(Carbamidomethyl); C4(Carbamidomethyl); N11(HexNAc)	N11(HexNAc): 100	HCD	1	1216.42	id=HexNAc2.Hex5_N-Glycan	1.33	276.46	2.26e-28	2.26e-28	19873.3	16047.5	5339.27	5493.54	731.684	100	1.73	0.0959	5.43	0.0628	710.63	3	0	30	150	3	710.628	2129.87	-2.2	84.61	19016	19016	MS2	17/222	20180116_Lumos_RSLC3_Stadlmann_Penninger_IMBA_mESC_TMT_PNGaseF_HILIC_19.raw
Laminin subunit gamma-1 OS=Mus musculus GN=Lamc1 PE=1 SV=1 - [F8VQJ3_MOUSE]|Laminin subunit gamma-1 OS=Mus musculus GN=Lamc1 PE=1 SV=2 - [LAMC1_MOUSE]	F8VQJ3;P02468	CDQCEENYFYNR	2	N-Term(TMT6plex); C1(Carbamidomethyl); C4(Carbamidomethyl); N11(HexNAc)	N11(HexNAc): 100	HCD	1	1378.48	id=HexNAc2.Hex6_N-Glycan	1.23	766.08	2.46e-77	2.46e-77	99041.4	98684.2	30694	32714.8	2421.46	1977.6	1.64	0.00759	5.49	1.37e-05	710.63	3	0	2	150	3	710.629	2129.87	-1.38	86.02	21529	21529	MS2	49/222	20180116_Lumos_RSLC3_Stadlmann_Penninger_IMBA_mESC_TMT_PNGaseF_HILIC_18.raw
Laminin subunit gamma-1 OS=Mus musculus GN=Lamc1 PE=1 SV=1 - [F8VQJ3_MOUSE]|Laminin subunit gamma-1 OS=Mus musculus GN=Lamc1 PE=1 SV=2 - [LAMC1_MOUSE]	F8VQJ3;P02468	CDQCEENYFYNR	2	N-Term(TMT6plex); C1(Carbamidomethyl); C4(Carbamidomethyl); N11(HexNAc)	N11(HexNAc): 100	HCD	1	1378.48	id=HexNAc2.Hex6_N-Glycan	1.32	276.33	2.33e-28	2.33e-28	22192.4	23119	4662.46	6637.85	100	1126.48	2	0.0147	5.21	0.00104	710.63	3	0	23	150	3	710.628	2129.87	-2.07	84.66	19033	19033	MS2	19/222	20180116_Lumos_RSLC3_Stadlmann_Penninger_IMBA_mESC_TMT_PNGaseF_HILIC_19.raw
Laminin subunit gamma-1 OS=Mus musculus GN=Lamc1 PE=1 SV=1 - [F8VQJ3_MOUSE]|Laminin subunit gamma-1 OS=Mus musculus GN=Lamc1 PE=1 SV=2 - [LAMC1_MOUSE]	F8VQJ3;P02468	CDQCEENYFYNR	2	N-Term(TMT6plex); C1(Carbamidomethyl); C4(Carbamidomethyl); N11(HexNAc)	N11(HexNAc): 100	HCD	1	1395.5	id=HexNAc2.Hex6+17amu_N-Glycan	0.85	341.35	7.32e-35	7.32e-35	66955.8	67829.5	25778.1	25968.3	8669.42	8176.68	1.38	0.00456	3	0.000424	710.63	3	0	14	150	3	710.632	2129.88	3.29	85.84	21647	21647	MS2	23/222	20180116_Lumos_RSLC3_Stadlmann_Penninger_IMBA_mESC_TMT_PNGaseF_HILIC_17.raw
Laminin subunit gamma-1 OS=Mus musculus GN=Lamc1 PE=1 SV=1 - [F8VQJ3_MOUSE]|Laminin subunit gamma-1 OS=Mus musculus GN=Lamc1 PE=1 SV=2 - [LAMC1_MOUSE]	F8VQJ3;P02468	CDQCEENYFYNR	2	N-Term(TMT6plex); C1(Carbamidomethyl); C4(Carbamidomethyl); N11(HexNAc)	N11(HexNAc): 100	HCD	1	1540.53	id=HexNAc2.Hex7_N-Glycan	1.35	902.96	5.06e-91	5.06e-91	279696	275848	77779.5	82947.4	100	2217.98	1.79	0.000452	7.9	0.00042	710.63	3	0	0	93	3	710.629	2129.87	-0.22	85.6	21406	21406	MS2	54/222	20180116_Lumos_RSLC3_Stadlmann_Penninger_IMBA_mESC_TMT_PNGaseF_HILIC_18.raw
Laminin subunit gamma-1 OS=Mus musculus GN=Lamc1 PE=1 SV=1 - [F8VQJ3_MOUSE]|Laminin subunit gamma-1 OS=Mus musculus GN=Lamc1 PE=1 SV=2 - [LAMC1_MOUSE]	F8VQJ3;P02468	CDQCEENYFYNR	2	N-Term(TMT6plex); C1(Carbamidomethyl); C4(Carbamidomethyl); N11(HexNAc)	N11(HexNAc): 100	HCD	1	1540.53	id=HexNAc2.Hex7_N-Glycan	1.03	820.36	9.21e-83	9.21e-83	222160	210228	64273.5	64020.4	1413.53	1185.8	1.75	0.0249	7.38	0.0176	710.63	3	0	0	149	3	710.63	2129.88	0.64	85.4	21346	21346	MS2	47/222	20180116_Lumos_RSLC3_Stadlmann_Penninger_IMBA_mESC_TMT_PNGaseF_HILIC_18.raw
Laminin subunit gamma-1 OS=Mus musculus GN=Lamc1 PE=1 SV=1 - [F8VQJ3_MOUSE]|Laminin subunit gamma-1 OS=Mus musculus GN=Lamc1 PE=1 SV=2 - [LAMC1_MOUSE]	F8VQJ3;P02468	CDQCEENYFYNR	2	N-Term(TMT6plex); C1(Carbamidomethyl); C4(Carbamidomethyl); N11(HexNAc)	N11(HexNAc): 100	HCD	1	1540.53	id=HexNAc2.Hex7_N-Glycan	1.19	722.63	5.46e-73	5.46e-73	84033.5	83612.6	24857.1	23372.8	100	100	1.8	0.00427	9.71	0.0016	710.63	3	0	0	150	3	710.628	2129.87	-2.11	84.6	19014	19014	MS2	46/222	20180116_Lumos_RSLC3_Stadlmann_Penninger_IMBA_mESC_TMT_PNGaseF_HILIC_19.raw
Laminin subunit gamma-1 OS=Mus musculus GN=Lamc1 PE=1 SV=1 - [F8VQJ3_MOUSE]|Laminin subunit gamma-1 OS=Mus musculus GN=Lamc1 PE=1 SV=2 - [LAMC1_MOUSE]	F8VQJ3;P02468	CDQCEENYFYNR	2	N-Term(TMT6plex); C1(Carbamidomethyl); C4(Carbamidomethyl); N11(HexNAc)	N11(HexNAc): 100	HCD	1	1557.56	id=HexNAc2.Hex7+17amu_N-Glycan	1.33	620.67	8.56e-63	8.56e-63	56706.8	56417.9	16338	14661.3	2441.02	2409.67	1.87	0.0106	4.54	0.00149	710.63	3	0	2	150	3	710.63	2129.88	0.67	85.62	21416	21416	MS2	36/222	20180116_Lumos_RSLC3_Stadlmann_Penninger_IMBA_mESC_TMT_PNGaseF_HILIC_18.raw
Laminin subunit gamma-1 OS=Mus musculus GN=Lamc1 PE=1 SV=1 - [F8VQJ3_MOUSE]|Laminin subunit gamma-1 OS=Mus musculus GN=Lamc1 PE=1 SV=2 - [LAMC1_MOUSE]	F8VQJ3;P02468	CDQCEENYFYNR	2	N-Term(TMT6plex); C1(Carbamidomethyl); C4(Carbamidomethyl); N11(HexNAc)	N11(HexNAc): 100	HCD	1	1557.56	id=HexNAc2.Hex7+17amu_N-Glycan	1.3	490.23	9.48e-50	9.48e-50	46590.8	51017.4	15580.2	18229.4	2859.78	2148.52	1.53	0.0131	4.28	0.0266	710.63	3	0	0	150	3	710.628	2129.87	-2.94	85.34	21328	21328	MS2	32/222	20180116_Lumos_RSLC3_Stadlmann_Penninger_IMBA_mESC_TMT_PNGaseF_HILIC_18.raw
Laminin subunit gamma-1 OS=Mus musculus GN=Lamc1 PE=1 SV=1 - [F8VQJ3_MOUSE]|Laminin subunit gamma-1 OS=Mus musculus GN=Lamc1 PE=1 SV=2 - [LAMC1_MOUSE]	F8VQJ3;P02468	CDQCEENYFYNR	2	N-Term(TMT6plex); C1(Carbamidomethyl); C4(Carbamidomethyl); N11(HexNAc)	N11(HexNAc): 100	HCD	1	1702.58	id=HexNAc2.Hex8_N-Glycan	1.2	636.56	2.21e-64	2.21e-64	79862	77323	27536.1	31411.9	5845.87	5299.36	1.41	0.00435	3.82	0.00796	710.63	3	0	3	150	3	710.631	2129.88	1.46	84.66	21277	21277	MS2	40/222	20180116_Lumos_RSLC3_Stadlmann_Penninger_IMBA_mESC_TMT_PNGaseF_HILIC_17.raw
Laminin subunit gamma-1 OS=Mus musculus GN=Lamc1 PE=1 SV=1 - [F8VQJ3_MOUSE]|Laminin subunit gamma-1 OS=Mus musculus GN=Lamc1 PE=1 SV=2 - [LAMC1_MOUSE]	F8VQJ3;P02468	CDQCEENYFYNR	2	N-Term(TMT6plex); C1(Carbamidomethyl); C4(Carbamidomethyl); N11(HexNAc)	N11(HexNAc): 100	HCD	1	1702.58	id=HexNAc2.Hex8_N-Glycan	1.24	498.71	1.35e-50	1.35e-50	47319	48250.9	18246.9	20960.5	5429.96	3850.73	1.29	0.0172	3.36	0.00155	710.63	3	0	0	150	3	710.631	2129.88	1.8	85.36	21535	21535	MS2	30/222	20180116_Lumos_RSLC3_Stadlmann_Penninger_IMBA_mESC_TMT_PNGaseF_HILIC_16.raw
Laminin subunit gamma-1 OS=Mus musculus GN=Lamc1 PE=1 SV=1 - [F8VQJ3_MOUSE]|Laminin subunit gamma-1 OS=Mus musculus GN=Lamc1 PE=1 SV=2 - [LAMC1_MOUSE]	F8VQJ3;P02468	CDQCEENYFYNR	2	N-Term(TMT6plex); C1(Carbamidomethyl); C4(Carbamidomethyl); N11(HexNAc)	N11(HexNAc): 100	HCD	1	1702.58	id=HexNAc2.Hex8_N-Glycan	0.99	497.77	1.67e-50	1.67e-50	74824.2	74613.9	27533.5	29011.1	7122.87	5995.54	1.4	0.00872	3.51	0.0039	710.63	3	0	5	150	3	710.63	2129.88	0.6	84.88	21186	21186	MS2	33/222	20180116_Lumos_RSLC3_Stadlmann_Penninger_IMBA_mESC_TMT_PNGaseF_HILIC_18.raw
Laminin subunit gamma-1 OS=Mus musculus GN=Lamc1 PE=1 SV=1 - [F8VQJ3_MOUSE]|Laminin subunit gamma-1 OS=Mus musculus GN=Lamc1 PE=1 SV=2 - [LAMC1_MOUSE]	F8VQJ3;P02468	CDQCEENYFYNR	2	N-Term(TMT6plex); C1(Carbamidomethyl); C4(Carbamidomethyl); N11(HexNAc)	N11(HexNAc): 100	HCD	1	1702.58	id=HexNAc2.Hex8_N-Glycan	0.95	351.31	7.4e-36	7.4e-36	37251	37815.2	17843	17187.5	6059.92	4812.66	1.1	0.000536	2.79	0.00338	710.63	3	0	0	150	3	710.631	2129.88	2.49	84.98	21283	21283	MS2	23/222	20180116_Lumos_RSLC3_Stadlmann_Penninger_IMBA_mESC_TMT_PNGaseF_HILIC_15.raw
Laminin subunit gamma-1 OS=Mus musculus GN=Lamc1 PE=1 SV=1 - [F8VQJ3_MOUSE]|Laminin subunit gamma-1 OS=Mus musculus GN=Lamc1 PE=1 SV=2 - [LAMC1_MOUSE]	F8VQJ3;P02468	CDQCEENYFYNR	2	N-Term(TMT6plex); C1(Carbamidomethyl); C4(Carbamidomethyl); N11(HexNAc)	N11(HexNAc): 100	HCD	1	1702.58	id=HexNAc2.Hex8_N-Glycan	1.12	297.13	1.94e-30	1.94e-30	10793.7	25501.9	4177.96	2833.78	100	100	2.37	0.294	7.5	0.246	710.63	3	0	4	150	3	710.632	2129.88	3.18	87.89	19836	19836	MS2	18/222	20180116_Lumos_RSLC3_Stadlmann_Penninger_IMBA_mESC_TMT_PNGaseF_HILIC_19.raw
Laminin subunit gamma-1 OS=Mus musculus GN=Lamc1 PE=1 SV=1 - [F8VQJ3_MOUSE]|Laminin subunit gamma-1 OS=Mus musculus GN=Lamc1 PE=1 SV=2 - [LAMC1_MOUSE]	F8VQJ3;P02468	CDQCEENYFYNR	2	N-Term(TMT6plex); C1(Carbamidomethyl); C4(Carbamidomethyl); N7(Deamidated); N11(HexNAc)	N7(Deamidated): 100; N11(HexNAc): 100	HCD	1	1702.58	id=HexNAc2.Hex8_N-Glycan	0.99	289.29	1.18e-29	1.18e-29	26768.9	27503.9	7143.42	9881.86	100	100	1.67	0.0346	8.08	0.00865	710.96	3	0	0	150	3	710.96	2130.87	4.03	88.68	20011	20011	MS2	20/222	20180116_Lumos_RSLC3_Stadlmann_Penninger_IMBA_mESC_TMT_PNGaseF_HILIC_19.raw
Laminin subunit gamma-1 OS=Mus musculus GN=Lamc1 PE=1 SV=1 - [F8VQJ3_MOUSE]|Laminin subunit gamma-1 OS=Mus musculus GN=Lamc1 PE=1 SV=2 - [LAMC1_MOUSE]	F8VQJ3;P02468	CDQCEENYFYNR	2	N-Term(TMT6plex); C1(Carbamidomethyl); C4(Carbamidomethyl); N7(Deamidated); N11(HexNAc)	N7(Deamidated): 100; N11(HexNAc): 100	HCD	1	1702.58	id=HexNAc2.Hex8_N-Glycan	1	273.25	4.73e-28	4.73e-28	40293.8	41002.7	11579.9	12952.6	100	100	1.73	0.00341	8.67	0.00556	710.96	3	0	0	150	3	710.96	2130.86	3	92.11	20736	20736	MS2	19/222	20180116_Lumos_RSLC3_Stadlmann_Penninger_IMBA_mESC_TMT_PNGaseF_HILIC_19.raw
Laminin subunit gamma-1 OS=Mus musculus GN=Lamc1 PE=1 SV=1 - [F8VQJ3_MOUSE]|Laminin subunit gamma-1 OS=Mus musculus GN=Lamc1 PE=1 SV=2 - [LAMC1_MOUSE]	F8VQJ3;P02468	CDQCEENYFYNR	2	N-Term(TMT6plex); C1(Carbamidomethyl); C4(Carbamidomethyl); N7(Deamidated); N11(HexNAc)	N7(Deamidated): 100; N11(HexNAc): 100	HCD	1	1702.58	id=HexNAc2.Hex8_N-Glycan	0.97	198.78	1.33e-20	1.33e-20	14189	17514.3	5472.31	6491.19	934.497	921.254	1.41	0.0839	4.09	0.0706	710.96	3	0	9	150	3	710.96	2130.87	3.52	80.88	18074	18074	MS2	14/222	20180116_Lumos_RSLC3_Stadlmann_Penninger_IMBA_mESC_TMT_PNGaseF_HILIC_19.raw
Laminin subunit gamma-1 OS=Mus musculus GN=Lamc1 PE=1 SV=1 - [F8VQJ3_MOUSE]|Laminin subunit gamma-1 OS=Mus musculus GN=Lamc1 PE=1 SV=2 - [LAMC1_MOUSE]	F8VQJ3;P02468	CDQCEENYFYNR	2	N-Term(TMT6plex); C1(Carbamidomethyl); C4(Carbamidomethyl); N11(HexNAc)	N11(HexNAc): 100	HCD	1	1864.63	id=HexNAc2.Hex9_N-Glycan	0.9	271.2	7.58e-28	7.58e-28	34407.9	34400.8	11436.5	11620.5	2152.1	1610.24	1.58	0.00252	4.19	0.0053	710.63	3	0	18	150	3	710.632	2129.88	2.79	84.67	21122	21122	MS2	19/222	20180116_Lumos_RSLC3_Stadlmann_Penninger_IMBA_mESC_TMT_PNGaseF_HILIC_18.raw
Laminin subunit gamma-1 OS=Mus musculus GN=Lamc1 PE=1 SV=1 - [F8VQJ3_MOUSE]|Laminin subunit gamma-1 OS=Mus musculus GN=Lamc1 PE=1 SV=2 - [LAMC1_MOUSE]	F8VQJ3;P02468	CDQCEENYFYNR	2	N-Term(TMT6plex); C1(Carbamidomethyl); C4(Carbamidomethyl); N11(HexNAc)	N11(HexNAc): 100	HCD	1	1864.63	id=HexNAc2.Hex9_N-Glycan	1.3	205.74	2.67e-21	2.67e-21	14727.4	12416.8	2008.39	2671.33	100	100	2.54	0.0489	7.08	0.0545	710.63	3	0	0	150	3	710.632	2129.88	3.31	84.37	14606	14606	MS2	14/222	20180116_Lumos_RSLC3_Stadlmann_Penninger_IMBA_mESC_TMT_PNGaseF_HILIC_20.raw
Laminin subunit gamma-1 OS=Mus musculus GN=Lamc1 PE=1 SV=1 - [F8VQJ3_MOUSE]|Laminin subunit gamma-1 OS=Mus musculus GN=Lamc1 PE=1 SV=2 - [LAMC1_MOUSE]	F8VQJ3;P02468	CDQCEENYFYNR	2	N-Term(TMT6plex); C1(Carbamidomethyl); C4(Carbamidomethyl); N11(HexNAc)	N11(HexNAc): 100	HCD	1	1881.66	id=HexNAc2.Hex9+17amu_N-Glycan	1.22	639.21	1.2e-64	1.2e-64	76733.5	79819.4	14142.1	14586.1	100	100	2.45	0.0134	9.61	0.0126	710.63	3	0	0	150	3	710.631	2129.88	2.14	84.44	18970	18970	MS2	40/222	20180116_Lumos_RSLC3_Stadlmann_Penninger_IMBA_mESC_TMT_PNGaseF_HILIC_19.raw
Laminin subunit gamma-1 OS=Mus musculus GN=Lamc1 PE=1 SV=1 - [F8VQJ3_MOUSE]|Laminin subunit gamma-1 OS=Mus musculus GN=Lamc1 PE=1 SV=2 - [LAMC1_MOUSE]	F8VQJ3;P02468	CDQCEENYFYNR	2	N-Term(TMT6plex); C1(Carbamidomethyl); C4(Carbamidomethyl); N11(HexNAc)	N11(HexNAc): 100	HCD	1	2026.69	id=HexNAc2.Hex10_N-Glycan	1.08	184.61	3.46e-19	3.46e-19	17333.5	15977.1	3673.31	3521.49	100	100	2.21	0.031	7.38	0.0261	710.63	3	0	0	150	3	710.631	2129.88	2.23	84.04	14547	14547	MS2	13/222	20180116_Lumos_RSLC3_Stadlmann_Penninger_IMBA_mESC_TMT_PNGaseF_HILIC_20.raw
Laminin subunit gamma-1 OS=Mus musculus GN=Lamc1 PE=1 SV=1 - [F8VQJ3_MOUSE]|Laminin subunit gamma-1 OS=Mus musculus GN=Lamc1 PE=1 SV=2 - [LAMC1_MOUSE]	F8VQJ3;P02468	EGFVGNRCDQCEENYFYNR	2	N-Term(TMT6plex); C8(Carbamidomethyl); C11(Carbamidomethyl); N18(HexNAc)	N18(HexNAc): 100	HCD	1	1702.58	id=HexNAc2.Hex8_N-Glycan	0.64	679.59	1.1e-68	1.1e-68	51546.1	48811.4	17833.1	18137.1	2030.23	2290.99	1.48	0.0253	4.54	0.0171	723.07	4	1	1	150	4	723.067	2889.25	2.12	94.15	23909	23909	MS2	40/384	20180116_Lumos_RSLC3_Stadlmann_Penninger_IMBA_mESC_TMT_PNGaseF_HILIC_18.raw
Laminin subunit gamma-1 OS=Mus musculus GN=Lamc1 PE=1 SV=1 - [F8VQJ3_MOUSE]|Laminin subunit gamma-1 OS=Mus musculus GN=Lamc1 PE=1 SV=2 - [LAMC1_MOUSE]	F8VQJ3;P02468	IASAVQKNATSTK	2	N-Term(TMT6plex); K7(TMT6plex); N8(HexNAc); K13(TMT6plex)	T10(HexNAc): 50; S11(HexNAc): 50	HCD	1	1702.58	id=HexNAc2.Hex8_N-Glycan	0.82	455.01	3.15e-46	3.15e-46	96196.7	87101	9138.36	7173.33	2520.73	1988.89	3.49	0.0276	5.35	0.0318	737.1	3	1	0	150	3	737.104	2209.3	-1.13	69.28	16738	16738	MS2	28/270	20180116_Lumos_RSLC3_Stadlmann_Penninger_IMBA_mESC_TMT_PNGaseF_HILIC_16.raw
Laminin subunit gamma-1 OS=Mus musculus GN=Lamc1 PE=1 SV=1 - [F8VQJ3_MOUSE]|Laminin subunit gamma-1 OS=Mus musculus GN=Lamc1 PE=1 SV=2 - [LAMC1_MOUSE]	F8VQJ3;P02468	IASAVQKNATSTK	2	N-Term(TMT6plex); K7(TMT6plex); T10(HexNAc); K13(TMT6plex)	N8(HexNAc): 99.82	HCD	1	1864.63	id=HexNAc2.Hex9_N-Glycan	0.88	239.61	1.09e-24	1.09e-24	54136.8	54700.5	4706.69	3892.82	100	1450.3	3.66	0.000235	6.13	0.00224	737.11	3	1	0	150	3	737.107	2209.31	1.98	68.68	16510	16510	MS2	16/198	20180116_Lumos_RSLC3_Stadlmann_Penninger_IMBA_mESC_TMT_PNGaseF_HILIC_17.raw
Laminin subunit gamma-1 OS=Mus musculus GN=Lamc1 PE=1 SV=1 - [F8VQJ3_MOUSE]|Laminin subunit gamma-1 OS=Mus musculus GN=Lamc1 PE=1 SV=2 - [LAMC1_MOUSE]	F8VQJ3;P02468	IASAVQKNATSTK	2	N-Term(TMT6plex); K7(TMT6plex); T10(HexNAc); K13(TMT6plex)	T10(HexNAc): 100	HCD	1	1809.6773 ambigous: 1809.6661	id=HexNAc5.Hex3.NeuNAc1+17amu_O-Glycan ambigous: id=HexNAc5.Hex4.dHex1_N-Glycan	0.75	188.12	1.54e-19	1.54e-19	45687.1	40600	22246.8	22403.4	16113.1	14471.3	0.95	0.0772	1.5	0.0396	553.08	4	1	0	150	4	553.07814 ambigous: 553.08094	2209.29072 ambigous: 2209.30192	-4.53 ambigous: 0.54	70.25	16908	16908	MS2	15/198	20180116_Lumos_RSLC3_Stadlmann_Penninger_IMBA_mESC_TMT_PNGaseF_HILIC_15.raw
Laminin subunit gamma-1 OS=Mus musculus GN=Lamc1 PE=1 SV=1 - [F8VQJ3_MOUSE]|Laminin subunit gamma-1 OS=Mus musculus GN=Lamc1 PE=1 SV=2 - [LAMC1_MOUSE]	F8VQJ3;P02468	KYEQAKNISQDLEK	2	K1(TMT6plex); N-Term(TMT6plex); K6(TMT6plex); S9(HexNAc); K14(TMT6plex)	S9(HexNAc): 100	HCD	1	1702.58	id=HexNAc2.Hex8_N-Glycan	0.7	243.71	4.25e-25	4.25e-25	74905.1	72894.7	14382.7	15746.6	10025	8775.48	2.29	0.000935	2.97	0.00103	704.16	4	2	8	150	4	704.156	2813.6	-1.76	90.15	22923	22923	MS2	18/224	20180116_Lumos_RSLC3_Stadlmann_Penninger_IMBA_mESC_TMT_PNGaseF_HILIC_16.raw
Laminin subunit gamma-1 OS=Mus musculus GN=Lamc1 PE=1 SV=1 - [F8VQJ3_MOUSE]|Laminin subunit gamma-1 OS=Mus musculus GN=Lamc1 PE=1 SV=2 - [LAMC1_MOUSE]	F8VQJ3;P02468	LLNNLTSIK	2	N-Term(TMT6plex); N4(HexNAc); K9(TMT6plex)	T6(HexNAc): 49.98; S7(HexNAc): 49.98	HCD	1	1540.53	id=HexNAc2.Hex7_N-Glycan	1.15	463.1	4.9e-47	4.9e-47	185451	175202	18473.1	18312.6	13930.4	12492.9	3.29	0.0201	3.77	0.0173	559.68	3	0	0	150	3	559.677	1677.02	-2.53	120.53	32108	32108	MS2	28/164	20180116_Lumos_RSLC3_Stadlmann_Penninger_IMBA_mESC_TMT_PNGaseF_HILIC_14.raw
Laminin subunit gamma-1 OS=Mus musculus GN=Lamc1 PE=1 SV=1 - [F8VQJ3_MOUSE]|Laminin subunit gamma-1 OS=Mus musculus GN=Lamc1 PE=1 SV=2 - [LAMC1_MOUSE]	F8VQJ3;P02468	LLNNLTSIK	2	N-Term(TMT6plex); N4(HexNAc); K9(TMT6plex)	T6(HexNAc): 49.97; S7(HexNAc): 49.97	HCD	1	1540.53	id=HexNAc2.Hex7_N-Glycan	0.68	453.66	4.3e-46	4.3e-46	201075	197511	15663.3	17310.2	11091.8	11815	3.6	0.00122	4.12	0.00429	559.68	3	0	27	150	3	559.679	1677.02	2.17	119.26	31421	31421	MS2	29/164	20180116_Lumos_RSLC3_Stadlmann_Penninger_IMBA_mESC_TMT_PNGaseF_HILIC_15.raw
Laminin subunit gamma-1 OS=Mus musculus GN=Lamc1 PE=1 SV=1 - [F8VQJ3_MOUSE]|Laminin subunit gamma-1 OS=Mus musculus GN=Lamc1 PE=1 SV=2 - [LAMC1_MOUSE]	F8VQJ3;P02468	LLNNLTSIK	2	N-Term(TMT6plex); N4(HexNAc); K9(TMT6plex)	N4(HexNAc): 99.91	HCD	1	1702.58	id=HexNAc2.Hex8_N-Glycan	0.62	480.27	9.39e-49	9.39e-49	150952	136843	18441.6	17325.8	15527.2	15792.4	3.01	0.0345	3.2	0.0349	559.68	3	0	0	150	3	559.679	1677.02	1.46	119.71	31898	31898	MS2	31/164	20180116_Lumos_RSLC3_Stadlmann_Penninger_IMBA_mESC_TMT_PNGaseF_HILIC_14.raw
Laminin subunit gamma-1 OS=Mus musculus GN=Lamc1 PE=1 SV=1 - [F8VQJ3_MOUSE]|Laminin subunit gamma-1 OS=Mus musculus GN=Lamc1 PE=1 SV=2 - [LAMC1_MOUSE]	F8VQJ3;P02468	LLNNLTSIK	2	N-Term(TMT6plex); N3(Deamidated); N4(HexNAc); K9(TMT6plex)	N3(Deamidated): 100; N4(HexNAc): 100	HCD	1	1702.58	id=HexNAc2.Hex8_N-Glycan	0.61	422.86	5.17e-43	5.17e-43	81751.2	92032.3	24742	30663.8	23645.2	16381.1	1.65	0.0199	2.12	0.0124	560	3	0	14	150	3	560.005	1678	-2.69	124.46	33250	33250	MS2	25/164	20180116_Lumos_RSLC3_Stadlmann_Penninger_IMBA_mESC_TMT_PNGaseF_HILIC_14.raw
Laminin subunit gamma-1 OS=Mus musculus GN=Lamc1 PE=1 SV=1 - [F8VQJ3_MOUSE]|Laminin subunit gamma-1 OS=Mus musculus GN=Lamc1 PE=1 SV=2 - [LAMC1_MOUSE]	F8VQJ3;P02468	LLNNLTSIK	2	N-Term(TMT6plex); N4(HexNAc); K9(TMT6plex)	N4(HexNAc): 99.9	HCD	1	1719.61	id=HexNAc2.Hex8+17amu_N-Glycan	0.98	406.63	2.17e-41	2.17e-41	96247.8	94120.8	15276.7	16171.8	14863.1	11958.8	2.6	0.00239	2.83	0.000825	559.68	3	0	21	150	3	559.679	1677.02	1.07	119.55	31505	31505	MS2	27/164	20180116_Lumos_RSLC3_Stadlmann_Penninger_IMBA_mESC_TMT_PNGaseF_HILIC_15.raw
Laminin subunit gamma-1 OS=Mus musculus GN=Lamc1 PE=1 SV=1 - [F8VQJ3_MOUSE]|Laminin subunit gamma-1 OS=Mus musculus GN=Lamc1 PE=1 SV=2 - [LAMC1_MOUSE]	F8VQJ3;P02468	LLNNLTSIK	2	N-Term(TMT6plex); N4(HexNAc); K9(TMT6plex)	N4(HexNAc): 99.89	HCD	1	1864.63	id=HexNAc2.Hex9_N-Glycan	0.92	284.98	3.17e-29	3.17e-29	32314.6	129053	21700.5	22087.5	20723.3	17835.1	1.88	0.438	2.07	0.425	559.68	3	0	20	150	3	559.679	1677.02	1.84	122.2	32251	32251	MS2	19/164	20180116_Lumos_RSLC3_Stadlmann_Penninger_IMBA_mESC_TMT_PNGaseF_HILIC_15.raw
Laminin subunit gamma-1 OS=Mus musculus GN=Lamc1 PE=1 SV=1 - [F8VQJ3_MOUSE]|Laminin subunit gamma-1 OS=Mus musculus GN=Lamc1 PE=1 SV=2 - [LAMC1_MOUSE]	F8VQJ3;P02468	LLNNLTSIK	2	N-Term(TMT6plex); N3(Deamidated); N4(HexNAc); K9(TMT6plex)	N3(Deamidated): 100; N4(HexNAc): 100	HCD	1	1881.66	id=HexNAc2.Hex9+17amu_N-Glycan	0.52	419.99	1e-42	1e-42	58962.1	60590.9	19946.3	21703.1	17920.1	15610.9	1.52	0.000975	1.83	0.0019	560.01	3	0	21	150	3	560.01	1678.01	6.03	124.05	32788	32788	MS2	27/164	20180116_Lumos_RSLC3_Stadlmann_Penninger_IMBA_mESC_TMT_PNGaseF_HILIC_15.raw
Laminin subunit gamma-1 OS=Mus musculus GN=Lamc1 PE=1 SV=1 - [F8VQJ3_MOUSE]|Laminin subunit gamma-1 OS=Mus musculus GN=Lamc1 PE=1 SV=2 - [LAMC1_MOUSE]	F8VQJ3;P02468	NISQDLEK	2	N-Term(TMT6plex); N1(HexNAc); K8(TMT6plex)	N1(HexNAc): 99.86	HCD	1	1054.37	id=HexNAc2.Hex4_N-Glycan	0.61	520.97	8e-53	8e-53	80994.7	76364.3	67172.3	71573.5	11079.7	8365.9	0.18	0.101	3.02	0.00422	536.63	3	0	10	150	3	536.633	1607.88	-3.45	85.84	21675	21675	MS2	33/142	20180116_Lumos_RSLC3_Stadlmann_Penninger_IMBA_mESC_TMT_PNGaseF_HILIC_16.raw
Laminin subunit gamma-1 OS=Mus musculus GN=Lamc1 PE=1 SV=1 - [F8VQJ3_MOUSE]|Laminin subunit gamma-1 OS=Mus musculus GN=Lamc1 PE=1 SV=2 - [LAMC1_MOUSE]	F8VQJ3;P02468	NISQDLEK	2	N-Term(TMT6plex); N1(HexNAc); K8(TMT6plex)	N1(HexNAc): 100	HCD	1	1054.37	id=HexNAc2.Hex4_N-Glycan	0.69	442.62	5.47e-45	5.47e-45	41275.6	39740.9	36240.5	38565.8	7803.05	8821.42	0.12	0.175	2.28	0.00177	536.64	3	0	0	150	3	536.635	1607.89	0.87	85.22	21454	21454	MS2	27/142	20180116_Lumos_RSLC3_Stadlmann_Penninger_IMBA_mESC_TMT_PNGaseF_HILIC_17.raw
Laminin subunit gamma-1 OS=Mus musculus GN=Lamc1 PE=1 SV=1 - [F8VQJ3_MOUSE]|Laminin subunit gamma-1 OS=Mus musculus GN=Lamc1 PE=1 SV=2 - [LAMC1_MOUSE]	F8VQJ3;P02468	NISQDLEK	2	N-Term(TMT6plex); N1(HexNAc); K8(TMT6plex)	N1(HexNAc): 100	HCD	1	1054.37	id=HexNAc2.Hex4_N-Glycan	0.67	432.49	5.64e-44	5.64e-44	60947.4	59883.9	47364.7	52117.3	7744.6	8347.62	0.28	0.126	2.91	0.000685	536.63	3	0	8	150	3	536.633	1607.88	-3.23	85.04	21399	21399	MS2	28/142	20180116_Lumos_RSLC3_Stadlmann_Penninger_IMBA_mESC_TMT_PNGaseF_HILIC_17.raw
Laminin subunit gamma-1 OS=Mus musculus GN=Lamc1 PE=1 SV=1 - [F8VQJ3_MOUSE]|Laminin subunit gamma-1 OS=Mus musculus GN=Lamc1 PE=1 SV=2 - [LAMC1_MOUSE]	F8VQJ3;P02468	NISQDLEK	2	N-Term(TMT6plex); N1(HexNAc); K8(TMT6plex)	N1(HexNAc): 100	HCD	1	1054.37	id=HexNAc2.Hex4_N-Glycan	1.26	358.54	1.4e-36	1.4e-36	57422.6	55232.4	45921.4	49317.8	20506.6	15753.5	0.24	0.0654	1.64	0.0166	536.63	3	0	34	150	3	536.631	1607.88	-5.84	86.51	21744	21744	MS2	24/142	20180116_Lumos_RSLC3_Stadlmann_Penninger_IMBA_mESC_TMT_PNGaseF_HILIC_15.raw
Laminin subunit gamma-1 OS=Mus musculus GN=Lamc1 PE=1 SV=1 - [F8VQJ3_MOUSE]|Laminin subunit gamma-1 OS=Mus musculus GN=Lamc1 PE=1 SV=2 - [LAMC1_MOUSE]	F8VQJ3;P02468	NISQDLEK	2	N-Term(TMT6plex); N1(HexNAc); K8(TMT6plex)	N1(HexNAc): 100	HCD	1	1216.42	id=HexNAc2.Hex5_N-Glycan	0.77	524.78	3.32e-53	3.32e-53	145642	136090	120201	125632	9030.92	9072.91	0.2	0.111	3.96	0.0231	536.64	3	0	4	150	3	536.636	1607.89	2.19	85.81	21667	21667	MS2	33/142	20180116_Lumos_RSLC3_Stadlmann_Penninger_IMBA_mESC_TMT_PNGaseF_HILIC_16.raw
Laminin subunit gamma-1 OS=Mus musculus GN=Lamc1 PE=1 SV=1 - [F8VQJ3_MOUSE]|Laminin subunit gamma-1 OS=Mus musculus GN=Lamc1 PE=1 SV=2 - [LAMC1_MOUSE]	F8VQJ3;P02468	NISQDLEK	2	N-Term(TMT6plex); N1(HexNAc); K8(TMT6plex)	N1(HexNAc): 100	HCD	1	1216.42	id=HexNAc2.Hex5_N-Glycan	1.5	481.68	6.79e-49	6.79e-49	136200	124919	135263	135348	39119.1	43779.5	-0.05	0.555	1.66	0.0197	536.63	3	0	0	145	3	536.634	1607.89	-1	87.32	22298	22298	MS2	31/142	20180116_Lumos_RSLC3_Stadlmann_Penninger_IMBA_mESC_TMT_PNGaseF_HILIC_14.raw
Laminin subunit gamma-1 OS=Mus musculus GN=Lamc1 PE=1 SV=1 - [F8VQJ3_MOUSE]|Laminin subunit gamma-1 OS=Mus musculus GN=Lamc1 PE=1 SV=2 - [LAMC1_MOUSE]	F8VQJ3;P02468	NISQDLEK	2	N-Term(TMT6plex); N1(HexNAc); K8(TMT6plex)	N1(HexNAc): 100	HCD	1	1216.42	id=HexNAc2.Hex5_N-Glycan	0.58	458.32	1.47e-46	1.47e-46	120311	116421	104698	105985	13711.4	12500.3	0.17	0.0701	3.17	0.00606	536.63	3	0	0	150	3	536.635	1607.89	1.39	86.68	21793	21793	MS2	30/142	20180116_Lumos_RSLC3_Stadlmann_Penninger_IMBA_mESC_TMT_PNGaseF_HILIC_15.raw
Laminin subunit gamma-1 OS=Mus musculus GN=Lamc1 PE=1 SV=1 - [F8VQJ3_MOUSE]|Laminin subunit gamma-1 OS=Mus musculus GN=Lamc1 PE=1 SV=2 - [LAMC1_MOUSE]	F8VQJ3;P02468	NISQDLEK	2	N-Term(TMT6plex); N1(HexNAc); K8(TMT6plex)	N1(HexNAc): 100	HCD	1	1216.42	id=HexNAc2.Hex5_N-Glycan	0.58	449.12	1.23e-45	1.23e-45	94572.7	90084.4	73152	73361.7	12784.9	11509.1	0.33	0.074	2.93	0.0109	536.64	3	0	19	150	3	536.635	1607.89	1.62	85.07	21408	21408	MS2	30/142	20180116_Lumos_RSLC3_Stadlmann_Penninger_IMBA_mESC_TMT_PNGaseF_HILIC_17.raw
Laminin subunit gamma-1 OS=Mus musculus GN=Lamc1 PE=1 SV=1 - [F8VQJ3_MOUSE]|Laminin subunit gamma-1 OS=Mus musculus GN=Lamc1 PE=1 SV=2 - [LAMC1_MOUSE]	F8VQJ3;P02468	NISQDLEK	2	N-Term(TMT6plex); N1(HexNAc); K8(TMT6plex)	N1(HexNAc): 100	HCD	1	1378.48	id=HexNAc2.Hex6_N-Glycan	0.74	490.1	9.77e-50	9.77e-50	184269	181587	151141	164200	15382.2	15126.7	0.21	0.149	3.58	0.0047	536.64	3	0	6	150	3	536.636	1607.89	1.79	85.83	21674	21674	MS2	31/142	20180116_Lumos_RSLC3_Stadlmann_Penninger_IMBA_mESC_TMT_PNGaseF_HILIC_16.raw
Laminin subunit gamma-1 OS=Mus musculus GN=Lamc1 PE=1 SV=1 - [F8VQJ3_MOUSE]|Laminin subunit gamma-1 OS=Mus musculus GN=Lamc1 PE=1 SV=2 - [LAMC1_MOUSE]	F8VQJ3;P02468	NISQDLEK	2	N-Term(TMT6plex); N1(HexNAc); K8(TMT6plex)	N1(HexNAc): 100	HCD	1	1378.48	id=HexNAc2.Hex6_N-Glycan	0.7	482.92	5.11e-49	5.11e-49	59337.9	58897.6	51724.3	54690.1	12754.9	13094	0.15	0.15	2.19	6.26e-05	536.64	3	0	11	150	3	536.635	1607.89	1.45	85.29	21475	21475	MS2	30/142	20180116_Lumos_RSLC3_Stadlmann_Penninger_IMBA_mESC_TMT_PNGaseF_HILIC_17.raw
Laminin subunit gamma-1 OS=Mus musculus GN=Lamc1 PE=1 SV=1 - [F8VQJ3_MOUSE]|Laminin subunit gamma-1 OS=Mus musculus GN=Lamc1 PE=1 SV=2 - [LAMC1_MOUSE]	F8VQJ3;P02468	NISQDLEK	2	N-Term(TMT6plex); N1(HexNAc); K8(TMT6plex)	N1(HexNAc): 100	HCD	1	1378.48	id=HexNAc2.Hex6_N-Glycan	0.64	481.93	6.41e-49	6.41e-49	119108	115466	96313.9	95597.1	11934.3	8612.12	0.29	0.0465	3.51	0.000558	536.63	3	0	4	150	3	536.635	1607.89	0.42	85.1	21418	21418	MS2	30/142	20180116_Lumos_RSLC3_Stadlmann_Penninger_IMBA_mESC_TMT_PNGaseF_HILIC_17.raw
Laminin subunit gamma-1 OS=Mus musculus GN=Lamc1 PE=1 SV=1 - [F8VQJ3_MOUSE]|Laminin subunit gamma-1 OS=Mus musculus GN=Lamc1 PE=1 SV=2 - [LAMC1_MOUSE]	F8VQJ3;P02468	NISQDLEK	2	N-Term(TMT6plex); N1(HexNAc); K8(TMT6plex)	N1(HexNAc): 100	HCD	1	1395.5	id=HexNAc2.Hex6+17amu_N-Glycan	0.73	397.86	1.64e-40	1.64e-40	138202	130594	115654	122351	29556.1	23650.4	0.18	0.0953	2.34	0.00265	536.63	3	0	22	125	3	536.635	1607.89	-0.1	86.65	21783	21783	MS2	27/142	20180116_Lumos_RSLC3_Stadlmann_Penninger_IMBA_mESC_TMT_PNGaseF_HILIC_15.raw
Laminin subunit gamma-1 OS=Mus musculus GN=Lamc1 PE=1 SV=1 - [F8VQJ3_MOUSE]|Laminin subunit gamma-1 OS=Mus musculus GN=Lamc1 PE=1 SV=2 - [LAMC1_MOUSE]	F8VQJ3;P02468	NISQDLEK	2	N-Term(TMT6plex); N1(HexNAc); K8(TMT6plex)	N1(HexNAc): 100	HCD	1	1540.53	id=HexNAc2.Hex7_N-Glycan	0.73	537.81	1.66e-54	1.66e-54	213621	204808	166433	177092	5894.89	6397.41	0.28	0.035	5.09	0.0135	536.64	3	0	0	150	3	536.636	1607.89	2.87	85.14	21430	21430	MS2	34/142	20180116_Lumos_RSLC3_Stadlmann_Penninger_IMBA_mESC_TMT_PNGaseF_HILIC_17.raw
Laminin subunit gamma-1 OS=Mus musculus GN=Lamc1 PE=1 SV=1 - [F8VQJ3_MOUSE]|Laminin subunit gamma-1 OS=Mus musculus GN=Lamc1 PE=1 SV=2 - [LAMC1_MOUSE]	F8VQJ3;P02468	NISQDLEK	2	N-Term(TMT6plex); N1(HexNAc); K8(TMT6plex)	N1(HexNAc): 100	HCD	1	1540.53	id=HexNAc2.Hex7_N-Glycan	0.63	481.36	7.31e-49	7.31e-49	271745	273723	217076	230668	5819.08	10849.7	0.28	0.0825	5.03	0.00178	536.63	3	0	15	98	3	536.636	1607.89	1.73	85.88	21690	21690	MS2	32/142	20180116_Lumos_RSLC3_Stadlmann_Penninger_IMBA_mESC_TMT_PNGaseF_HILIC_16.raw
Laminin subunit gamma-1 OS=Mus musculus GN=Lamc1 PE=1 SV=1 - [F8VQJ3_MOUSE]|Laminin subunit gamma-1 OS=Mus musculus GN=Lamc1 PE=1 SV=2 - [LAMC1_MOUSE]	F8VQJ3;P02468	NISQDLEK	2	N-Term(TMT6plex); N1(HexNAc); K8(TMT6plex)	N1(HexNAc): 100	HCD	1	1702.58	id=HexNAc2.Hex8_N-Glycan	0.65	520	1e-52	1e-52	125792	123252	110885	109057	23394.7	21439.2	0.18	0.0153	2.47	0.000379	536.64	3	0	0	141	3	536.635	1607.89	1.45	85.65	21803	21803	MS2	32/142	20180116_Lumos_RSLC3_Stadlmann_Penninger_IMBA_mESC_TMT_PNGaseF_HILIC_14.raw
Laminin subunit gamma-1 OS=Mus musculus GN=Lamc1 PE=1 SV=1 - [F8VQJ3_MOUSE]|Laminin subunit gamma-1 OS=Mus musculus GN=Lamc1 PE=1 SV=2 - [LAMC1_MOUSE]	F8VQJ3;P02468	NISQDLEK	2	N-Term(TMT6plex); N1(HexNAc); K8(TMT6plex)	N1(HexNAc): 100	HCD	1	1719.61	id=HexNAc2.Hex8+17amu_N-Glycan	0.7	428.24	1.5e-43	1.5e-43	115849	105040	94473.4	102400	13300.8	15481.5	0.17	0.226	2.94	0.0295	536.64	3	0	2	120	3	536.635	1607.89	1.5	85.48	21432	21432	MS2	28/142	20180116_Lumos_RSLC3_Stadlmann_Penninger_IMBA_mESC_TMT_PNGaseF_HILIC_15.raw
Laminin subunit gamma-1 OS=Mus musculus GN=Lamc1 PE=1 SV=1 - [F8VQJ3_MOUSE]|Laminin subunit gamma-1 OS=Mus musculus GN=Lamc1 PE=1 SV=2 - [LAMC1_MOUSE]	F8VQJ3;P02468	NISQDLEK	2	N-Term(TMT6plex); N1(Deamidated); S3(HexNAc); K8(TMT6plex)	N1(Deamidated): 100; S3(HexNAc): 100	HCD	1	1719.61	id=HexNAc2.Hex8+17amu_N-Glycan	0.72	277.76	1.68e-28	1.68e-28	72919	74683.3	53048.5	56737.3	10124.2	9756.08	0.43	0.0299	2.89	0.00632	536.96	3	0	0	150	3	536.963	1608.88	1.49	88.74	22513	22513	MS2	19/116	20180116_Lumos_RSLC3_Stadlmann_Penninger_IMBA_mESC_TMT_PNGaseF_HILIC_16.raw
Laminin subunit gamma-1 OS=Mus musculus GN=Lamc1 PE=1 SV=1 - [F8VQJ3_MOUSE]|Laminin subunit gamma-1 OS=Mus musculus GN=Lamc1 PE=1 SV=2 - [LAMC1_MOUSE]	F8VQJ3;P02468	NISQDLEK	2	N-Term(TMT6plex); N1(HexNAc); K8(TMT6plex)	N1(HexNAc): 100	HCD	1	1864.63	id=HexNAc2.Hex9_N-Glycan	0.66	536.58	2.2e-54	2.2e-54	105788	109738	79964.6	85777	8444.17	8164.76	0.38	0.0269	3.7	0.0122	536.63	3	0	0	150	3	536.633	1607.89	-2.25	85.72	21645	21645	MS2	33/142	20180116_Lumos_RSLC3_Stadlmann_Penninger_IMBA_mESC_TMT_PNGaseF_HILIC_16.raw
Laminin subunit gamma-1 OS=Mus musculus GN=Lamc1 PE=1 SV=1 - [F8VQJ3_MOUSE]|Laminin subunit gamma-1 OS=Mus musculus GN=Lamc1 PE=1 SV=2 - [LAMC1_MOUSE]	F8VQJ3;P02468	NISQDLEK	2	N-Term(TMT6plex); N1(HexNAc); K8(TMT6plex)	N1(HexNAc): 100	HCD	1	1864.63	id=HexNAc2.Hex9_N-Glycan	0.66	314.03	3.95e-32	3.95e-32	44186.6	43706.6	30068.7	28880.4	3483.42	3411.99	0.58	0.0115	3.67	0.00307	536.64	3	0	4	150	3	536.637	1607.9	3.67	85.2	21284	21284	MS2	21/142	20180116_Lumos_RSLC3_Stadlmann_Penninger_IMBA_mESC_TMT_PNGaseF_HILIC_18.raw
Laminin subunit gamma-1 OS=Mus musculus GN=Lamc1 PE=1 SV=1 - [F8VQJ3_MOUSE]|Laminin subunit gamma-1 OS=Mus musculus GN=Lamc1 PE=1 SV=2 - [LAMC1_MOUSE]	F8VQJ3;P02468	NISQDLEK	2	N-Term(TMT6plex); N1(HexNAc); K8(TMT6plex)	N1(HexNAc): 100	HCD	1	1881.66	id=HexNAc2.Hex9+17amu_N-Glycan	0.64	346.08	2.47e-35	2.47e-35	51541.1	50632.9	38584.5	43186.9	10198.9	9067.16	0.32	0.13	2.41	0.000415	536.64	3	0	0	150	3	536.636	1607.89	2.12	85.31	21378	21378	MS2	23/142	20180116_Lumos_RSLC3_Stadlmann_Penninger_IMBA_mESC_TMT_PNGaseF_HILIC_15.raw
Laminin subunit gamma-1 OS=Mus musculus GN=Lamc1 PE=1 SV=1 - [F8VQJ3_MOUSE]|Laminin subunit gamma-1 OS=Mus musculus GN=Lamc1 PE=1 SV=2 - [LAMC1_MOUSE]	F8VQJ3;P02468	RIPAINR	2	N-Term(TMT6plex); N6(HexNAc)	N6(HexNAc): 100	HCD	1	1216.42	id=HexNAc2.Hex5_N-Glycan	0.89	248.62	1.38e-25	1.38e-25	34981.3	37178	36921.3	40523.1	29641.9	31618	-0.1	0.359	0.24	0.0674	424.59	3	1	9	150	3	424.593	1271.77	1.43	53.01	12226	12226	MS2	17/90	20180116_Lumos_RSLC3_Stadlmann_Penninger_IMBA_mESC_TMT_PNGaseF_HILIC_14.raw
Laminin subunit gamma-1 OS=Mus musculus GN=Lamc1 PE=1 SV=1 - [F8VQJ3_MOUSE]|Laminin subunit gamma-1 OS=Mus musculus GN=Lamc1 PE=1 SV=2 - [LAMC1_MOUSE]	F8VQJ3;P02468	RIPAINR	2	N-Term(TMT6plex); N6(HexNAc)	N6(HexNAc): 100	HCD	1	1216.42	id=HexNAc2.Hex5_N-Glycan	0.74	194.3	3.72e-20	3.72e-20	33710.6	35413.7	35209.5	35689	25934.2	25548.5	-0.04	0.48	0.43	0.0507	424.59	3	1	4	150	3	424.593	1271.77	1.43	53.32	12317	12317	MS2	14/90	20180116_Lumos_RSLC3_Stadlmann_Penninger_IMBA_mESC_TMT_PNGaseF_HILIC_14.raw
Laminin subunit gamma-1 OS=Mus musculus GN=Lamc1 PE=1 SV=1 - [F8VQJ3_MOUSE]|Laminin subunit gamma-1 OS=Mus musculus GN=Lamc1 PE=1 SV=2 - [LAMC1_MOUSE]	F8VQJ3;P02468	RIPAINR	2	N-Term(TMT6plex); N6(HexNAc)	N6(HexNAc): 100	HCD	1	1378.48	id=HexNAc2.Hex6_N-Glycan	0.59	328.77	1.33e-33	1.33e-33	48409.1	52793.8	51492	52047.8	13892.5	13776	-0.03	0.688	1.87	0.0378	424.59	3	1	0	69	3	424.593	1271.76	0.79	51.72	11576	11576	MS2	21/90	20180116_Lumos_RSLC3_Stadlmann_Penninger_IMBA_mESC_TMT_PNGaseF_HILIC_15.raw
Laminin subunit gamma-1 OS=Mus musculus GN=Lamc1 PE=1 SV=1 - [F8VQJ3_MOUSE]|Laminin subunit gamma-1 OS=Mus musculus GN=Lamc1 PE=1 SV=2 - [LAMC1_MOUSE]	F8VQJ3;P02468	RIPAINR	2	N-Term(TMT6plex); N6(HexNAc)	N6(HexNAc): 100	HCD	1	1378.48	id=HexNAc2.Hex6_N-Glycan	0	304.34	3.68e-31	3.68e-31	66796.9	68774.5	65920.9	64455.8	14163.1	16437.8	0.06	0.18	2.15	0.000919	424.59	3	1	0	61	3	424.593	1271.77	1.51	51.97	11648	11648	MS2	20/90	20180116_Lumos_RSLC3_Stadlmann_Penninger_IMBA_mESC_TMT_PNGaseF_HILIC_15.raw
Laminin subunit gamma-1 OS=Mus musculus GN=Lamc1 PE=1 SV=1 - [F8VQJ3_MOUSE]|Laminin subunit gamma-1 OS=Mus musculus GN=Lamc1 PE=1 SV=2 - [LAMC1_MOUSE]	F8VQJ3;P02468	RIPAINR	2	N-Term(TMT6plex); N6(HexNAc)	N6(HexNAc): 100	HCD	1	1378.48	id=HexNAc2.Hex6_N-Glycan	0	294.71	3.38e-30	3.38e-30	53061.7	55418.4	59187.4	55850.9	9910.54	11655.3	-0.08	0.263	2.33	0.00175	424.59	3	1	0	65	3	424.593	1271.76	0.21	52.14	11693	11693	MS2	19/90	20180116_Lumos_RSLC3_Stadlmann_Penninger_IMBA_mESC_TMT_PNGaseF_HILIC_15.raw
Laminin subunit gamma-1 OS=Mus musculus GN=Lamc1 PE=1 SV=1 - [F8VQJ3_MOUSE]|Laminin subunit gamma-1 OS=Mus musculus GN=Lamc1 PE=1 SV=2 - [LAMC1_MOUSE]	F8VQJ3;P02468	RIPAINR	2	N-Term(TMT6plex); N6(HexNAc)	N6(HexNAc): 100	HCD	1	1378.48	id=HexNAc2.Hex6_N-Glycan	0.79	277.88	1.63e-28	1.63e-28	30437.2	31850.5	32011	33154.8	11480.5	13591.9	-0.07	0.26	1.31	0.00785	424.59	3	1	1	134	3	424.593	1271.77	1.79	51.43	11490	11490	MS2	18/90	20180116_Lumos_RSLC3_Stadlmann_Penninger_IMBA_mESC_TMT_PNGaseF_HILIC_15.raw
Laminin subunit gamma-1 OS=Mus musculus GN=Lamc1 PE=1 SV=1 - [F8VQJ3_MOUSE]|Laminin subunit gamma-1 OS=Mus musculus GN=Lamc1 PE=1 SV=2 - [LAMC1_MOUSE]	F8VQJ3;P02468	RIPAINR	2	N-Term(TMT6plex); N6(HexNAc)	N6(HexNAc): 100	HCD	1	1540.53	id=HexNAc2.Hex7_N-Glycan	0.87	371.24	7.51e-38	7.51e-38	28076.1	100	26832.5	27066.1	9078.91	10019	-0.94	0.527	0.56	0.8	424.59	3	1	1	138	3	424.593	1271.76	0.72	51.37	11471	11471	MS2	23/90	20180116_Lumos_RSLC3_Stadlmann_Penninger_IMBA_mESC_TMT_PNGaseF_HILIC_15.raw
Laminin subunit gamma-1 OS=Mus musculus GN=Lamc1 PE=1 SV=1 - [F8VQJ3_MOUSE]|Laminin subunit gamma-1 OS=Mus musculus GN=Lamc1 PE=1 SV=2 - [LAMC1_MOUSE]	F8VQJ3;P02468	RIPAINR	2	N-Term(TMT6plex); N6(HexNAc)	N6(HexNAc): 100	HCD	1	1540.53	id=HexNAc2.Hex7_N-Glycan	0	328.19	1.52e-33	1.52e-33	34261.1	100	32013.7	34182.9	5836.75	8448.36	-0.95	0.522	1.27	0.662	424.59	3	1	15	110	3	424.593	1271.77	1.44	50.85	11377	11377	MS2	21/90	20180116_Lumos_RSLC3_Stadlmann_Penninger_IMBA_mESC_TMT_PNGaseF_HILIC_16.raw
Laminin subunit gamma-1 OS=Mus musculus GN=Lamc1 PE=1 SV=1 - [F8VQJ3_MOUSE]|Laminin subunit gamma-1 OS=Mus musculus GN=Lamc1 PE=1 SV=2 - [LAMC1_MOUSE]	F8VQJ3;P02468	RIPAINR	2	N-Term(TMT6plex); N6(HexNAc)	N6(HexNAc): 100	HCD	1	1540.53	id=HexNAc2.Hex7_N-Glycan	0.62	317.69	1.7e-32	1.7e-32	68627.2	100	72156.8	67131.5	10079.1	10733.5	-1.02	0.49	1.72	0.612	424.59	3	1	0	48	3	424.593	1271.76	1.29	51.57	11581	11581	MS2	20/90	20180116_Lumos_RSLC3_Stadlmann_Penninger_IMBA_mESC_TMT_PNGaseF_HILIC_16.raw
Laminin subunit gamma-1 OS=Mus musculus GN=Lamc1 PE=1 SV=1 - [F8VQJ3_MOUSE]|Laminin subunit gamma-1 OS=Mus musculus GN=Lamc1 PE=1 SV=2 - [LAMC1_MOUSE]	F8VQJ3;P02468	RIPAINR	2	N-Term(TMT6plex); N6(HexNAc)	N6(HexNAc): 100	HCD	1	1540.53	id=HexNAc2.Hex7_N-Glycan	0.54	306.25	2.37e-31	2.37e-31	50628.8	100	52243.1	45888.3	6798.16	11983.5	-0.95	0.519	1.43	0.641	424.59	3	1	0	73	3	424.593	1271.76	-0.15	51.18	11474	11474	MS2	20/90	20180116_Lumos_RSLC3_Stadlmann_Penninger_IMBA_mESC_TMT_PNGaseF_HILIC_16.raw
Laminin subunit gamma-1 OS=Mus musculus GN=Lamc1 PE=1 SV=1 - [F8VQJ3_MOUSE]|Laminin subunit gamma-1 OS=Mus musculus GN=Lamc1 PE=1 SV=2 - [LAMC1_MOUSE]	F8VQJ3;P02468	RIPAINR	2	N-Term(TMT6plex); N6(HexNAc)	N6(HexNAc): 100	HCD	1	1540.53	id=HexNAc2.Hex7_N-Glycan	0.8	301.02	7.9e-31	7.9e-31	11511	12082.4	12306.2	12527.4	3143.85	4234.65	-0.07	0.245	1.68	0.0154	424.59	3	1	0	150	3	424.592	1271.76	-1.01	50.35	11231	11231	MS2	20/90	20180116_Lumos_RSLC3_Stadlmann_Penninger_IMBA_mESC_TMT_PNGaseF_HILIC_16.raw
Laminin subunit gamma-1 OS=Mus musculus GN=Lamc1 PE=1 SV=1 - [F8VQJ3_MOUSE]|Laminin subunit gamma-1 OS=Mus musculus GN=Lamc1 PE=1 SV=2 - [LAMC1_MOUSE]	F8VQJ3;P02468	RIPAINR	2	N-Term(TMT6plex); N6(HexNAc)	N6(HexNAc): 100	HCD	1	1540.53	id=HexNAc2.Hex7_N-Glycan	0.83	241.51	7.06e-25	7.06e-25	14975.8	15048.8	15381.7	16981.8	5143.04	7127.59	-0.11	0.382	1.29	0.0705	424.59	3	1	4	150	3	424.593	1271.77	1.58	50.79	11313	11313	MS2	17/90	20180116_Lumos_RSLC3_Stadlmann_Penninger_IMBA_mESC_TMT_PNGaseF_HILIC_15.raw
Laminin subunit gamma-1 OS=Mus musculus GN=Lamc1 PE=1 SV=1 - [F8VQJ3_MOUSE]|Laminin subunit gamma-1 OS=Mus musculus GN=Lamc1 PE=1 SV=2 - [LAMC1_MOUSE]	F8VQJ3;P02468	RIPAINR	2	N-Term(TMT6plex); N6(HexNAc)	N6(HexNAc): 100	HCD	1	1540.53	id=HexNAc2.Hex7_N-Glycan	0.62	232.61	5.48e-24	5.48e-24	12028.3	13108.2	12383.4	13541.1	7656.57	7691.73	-0.04	0.668	0.71	0.0697	424.59	3	1	4	150	3	424.593	1271.77	1.44	50.48	11228	11228	MS2	15/90	20180116_Lumos_RSLC3_Stadlmann_Penninger_IMBA_mESC_TMT_PNGaseF_HILIC_15.raw
Laminin subunit gamma-1 OS=Mus musculus GN=Lamc1 PE=1 SV=1 - [F8VQJ3_MOUSE]|Laminin subunit gamma-1 OS=Mus musculus GN=Lamc1 PE=1 SV=2 - [LAMC1_MOUSE]	F8VQJ3;P02468	RIPAINR	2	N-Term(TMT6plex); N6(HexNAc)	N6(HexNAc): 100	HCD	1	1540.53	id=HexNAc2.Hex7_N-Glycan	0.73	217.14	1.93e-22	1.93e-22	22609.7	23282.7	24543	23215.5	9906	9495.74	-0.06	0.372	1.24	0.00244	424.59	3	1	1	131	3	424.594	1271.77	2.3	51.11	11401	11401	MS2	16/90	20180116_Lumos_RSLC3_Stadlmann_Penninger_IMBA_mESC_TMT_PNGaseF_HILIC_15.raw
Laminin subunit gamma-1 OS=Mus musculus GN=Lamc1 PE=1 SV=1 - [F8VQJ3_MOUSE]|Laminin subunit gamma-1 OS=Mus musculus GN=Lamc1 PE=1 SV=2 - [LAMC1_MOUSE]	F8VQJ3;P02468	RIPAINR	2	N-Term(TMT6plex); N6(HexNAc)	N6(HexNAc): 100	HCD	1	1540.53	id=HexNAc2.Hex7_N-Glycan	0.69	195.39	2.89e-20	2.89e-20	23720.8	22772.8	23302.6	21252.6	6864.94	5690.02	0.06	0.512	1.89	0.00244	424.59	3	1	19	144	3	424.592	1271.76	-1.59	50.66	11321	11321	MS2	15/90	20180116_Lumos_RSLC3_Stadlmann_Penninger_IMBA_mESC_TMT_PNGaseF_HILIC_16.raw
Laminin subunit gamma-1 OS=Mus musculus GN=Lamc1 PE=1 SV=1 - [F8VQJ3_MOUSE]|Laminin subunit gamma-1 OS=Mus musculus GN=Lamc1 PE=1 SV=2 - [LAMC1_MOUSE]	F8VQJ3;P02468	RIPAINR	2	N-Term(TMT6plex); N6(HexNAc)	N6(HexNAc): 100	HCD	1	1540.53	id=HexNAc2.Hex7_N-Glycan	1	173.01	5e-18	5e-18	7718.46	8975.08	8921.4	7377.65	3901.46	4073.57	0.03	0.862	1.07	0.0862	424.59	3	1	3	150	3	424.593	1271.76	1.29	50.02	11131	11131	MS2	1990-11-01	20180116_Lumos_RSLC3_Stadlmann_Penninger_IMBA_mESC_TMT_PNGaseF_HILIC_16.raw
Laminin subunit gamma-1 OS=Mus musculus GN=Lamc1 PE=1 SV=1 - [F8VQJ3_MOUSE]|Laminin subunit gamma-1 OS=Mus musculus GN=Lamc1 PE=1 SV=2 - [LAMC1_MOUSE]	F8VQJ3;P02468	RIPAINR	2	N-Term(TMT6plex); N6(HexNAc)	N6(HexNAc): 100	HCD	1	1702.58	id=HexNAc2.Hex8_N-Glycan	0.91	412.89	5.14e-42	5.14e-42	22931	100	20547.2	19929.4	4332.03	4782.32	-0.81	0.585	1.34	0.651	424.59	3	1	0	150	3	424.593	1271.76	0.36	50.02	10945	10945	MS2	26/90	20180116_Lumos_RSLC3_Stadlmann_Penninger_IMBA_mESC_TMT_PNGaseF_HILIC_17.raw
Laminin subunit gamma-1 OS=Mus musculus GN=Lamc1 PE=1 SV=1 - [F8VQJ3_MOUSE]|Laminin subunit gamma-1 OS=Mus musculus GN=Lamc1 PE=1 SV=2 - [LAMC1_MOUSE]	F8VQJ3;P02468	RIPAINR	2	N-Term(TMT6plex); N6(HexNAc)	N6(HexNAc): 100	HCD	1	1702.58	id=HexNAc2.Hex8_N-Glycan	0.89	344	3.98e-35	3.98e-35	26393.8	28324.9	25176.7	25541.6	8883.88	6184.47	0.11	0.278	1.86	0.00987	424.59	3	1	0	124	3	424.593	1271.76	-0.07	50.54	11246	11246	MS2	22/90	20180116_Lumos_RSLC3_Stadlmann_Penninger_IMBA_mESC_TMT_PNGaseF_HILIC_15.raw
Laminin subunit gamma-1 OS=Mus musculus GN=Lamc1 PE=1 SV=1 - [F8VQJ3_MOUSE]|Laminin subunit gamma-1 OS=Mus musculus GN=Lamc1 PE=1 SV=2 - [LAMC1_MOUSE]	F8VQJ3;P02468	RIPAINR	2	N-Term(TMT6plex); N6(HexNAc)	N6(HexNAc): 100	HCD	1	1702.58	id=HexNAc2.Hex8_N-Glycan	0.47	313.74	4.22e-32	4.22e-32	53679.4	52063.2	47254	41202.9	11789.1	11081.8	0.26	0.196	2.21	0.00366	424.59	3	1	0	53	3	424.593	1271.77	1.94	51.38	11474	11474	MS2	21/90	20180116_Lumos_RSLC3_Stadlmann_Penninger_IMBA_mESC_TMT_PNGaseF_HILIC_15.raw
Laminin subunit gamma-1 OS=Mus musculus GN=Lamc1 PE=1 SV=1 - [F8VQJ3_MOUSE]|Laminin subunit gamma-1 OS=Mus musculus GN=Lamc1 PE=1 SV=2 - [LAMC1_MOUSE]	F8VQJ3;P02468	RIPAINR	2	N-Term(TMT6plex); N6(HexNAc)	N6(HexNAc): 100	HCD	1	1702.58	id=HexNAc2.Hex8_N-Glycan	0.81	255.6	2.75e-26	2.75e-26	32647.5	100	31443.1	28801	7877.58	8573.35	-0.88	0.553	0.99	0.704	424.59	3	1	0	88	3	424.593	1271.76	1.08	50.77	11304	11304	MS2	17/90	20180116_Lumos_RSLC3_Stadlmann_Penninger_IMBA_mESC_TMT_PNGaseF_HILIC_15.raw
Laminin subunit gamma-1 OS=Mus musculus GN=Lamc1 PE=1 SV=1 - [F8VQJ3_MOUSE]|Laminin subunit gamma-1 OS=Mus musculus GN=Lamc1 PE=1 SV=2 - [LAMC1_MOUSE]	F8VQJ3;P02468	RIPAINR	2	N-Term(TMT6plex); N6(HexNAc)	N6(HexNAc): 100	HCD	1	1702.58	id=HexNAc2.Hex8_N-Glycan	0.74	250.21	9.53e-26	9.53e-26	63032.5	58399.3	58693.5	60356.4	8535.78	7358.92	0.03	0.699	2.93	0.02	424.59	3	1	1	55	3	424.592	1271.76	-1.66	50.54	11099	11099	MS2	17/90	20180116_Lumos_RSLC3_Stadlmann_Penninger_IMBA_mESC_TMT_PNGaseF_HILIC_17.raw
Laminin subunit gamma-1 OS=Mus musculus GN=Lamc1 PE=1 SV=1 - [F8VQJ3_MOUSE]|Laminin subunit gamma-1 OS=Mus musculus GN=Lamc1 PE=1 SV=2 - [LAMC1_MOUSE]	F8VQJ3;P02468	RIPAINR	2	N-Term(TMT6plex); N6(HexNAc)	N6(HexNAc): 100	HCD	1	1702.58	id=HexNAc2.Hex8_N-Glycan	0.85	209.41	1.15e-21	1.15e-21	8076.29	6623.38	7245.11	9035.36	3591.19	4698.95	-0.15	0.566	0.83	0.0799	424.59	3	1	4	150	3	424.593	1271.76	0.07	49.12	10860	10860	MS2	14/90	20180116_Lumos_RSLC3_Stadlmann_Penninger_IMBA_mESC_TMT_PNGaseF_HILIC_16.raw
Laminin subunit gamma-1 OS=Mus musculus GN=Lamc1 PE=1 SV=1 - [F8VQJ3_MOUSE]|Laminin subunit gamma-1 OS=Mus musculus GN=Lamc1 PE=1 SV=2 - [LAMC1_MOUSE]	F8VQJ3;P02468	RIPAINR	2	N-Term(TMT6plex); N6(HexNAc)	N6(HexNAc): 100	HCD	1	1702.58	id=HexNAc2.Hex8_N-Glycan	0.82	187.46	1.8e-19	1.8e-19	14026.4	12500.3	14893.2	14584.5	8033.37	6437.27	-0.15	0.294	0.87	0.0321	424.59	3	1	9	150	3	424.593	1271.77	1.66	50.03	11102	11102	MS2	13/90	20180116_Lumos_RSLC3_Stadlmann_Penninger_IMBA_mESC_TMT_PNGaseF_HILIC_15.raw
Laminin subunit gamma-1 OS=Mus musculus GN=Lamc1 PE=1 SV=1 - [F8VQJ3_MOUSE]|Laminin subunit gamma-1 OS=Mus musculus GN=Lamc1 PE=1 SV=2 - [LAMC1_MOUSE]	F8VQJ3;P02468	RIPAINR	2	N-Term(TMT6plex); N6(HexNAc)	N6(HexNAc): 100	HCD	1	1864.63	id=HexNAc2.Hex9_N-Glycan	0.78	316.83	2.07e-32	2.07e-32	19644.1	19355.6	19381.6	19361.4	1600.15	2538.07	0.01	0.537	3.24	0.00962	424.59	3	1	0	150	3	424.594	1271.77	3.31	49.72	10854	10854	MS2	20/90	20180116_Lumos_RSLC3_Stadlmann_Penninger_IMBA_mESC_TMT_PNGaseF_HILIC_17.raw
Laminin subunit gamma-1 OS=Mus musculus GN=Lamc1 PE=1 SV=1 - [F8VQJ3_MOUSE]|Laminin subunit gamma-1 OS=Mus musculus GN=Lamc1 PE=1 SV=2 - [LAMC1_MOUSE]	F8VQJ3;P02468	RIPAINR	2	N-Term(TMT6plex); N6(HexNAc)	N6(HexNAc): 100	HCD	1	1864.63	id=HexNAc2.Hex9_N-Glycan	0.77	299.7	1.07e-30	1.07e-30	110450	112887	99338	108367	10310.8	11129.8	0.1	0.319	3.38	0.00325	424.59	3	1	0	33	3	424.592	1271.76	-1.44	50.58	11109	11109	MS2	19/90	20180116_Lumos_RSLC3_Stadlmann_Penninger_IMBA_mESC_TMT_PNGaseF_HILIC_17.raw
Laminin subunit gamma-1 OS=Mus musculus GN=Lamc1 PE=1 SV=1 - [F8VQJ3_MOUSE]|Laminin subunit gamma-1 OS=Mus musculus GN=Lamc1 PE=1 SV=2 - [LAMC1_MOUSE]	F8VQJ3;P02468	RIPAINR	2	N-Term(TMT6plex); N6(HexNAc)	N6(HexNAc): 100	HCD	1	1864.63	id=HexNAc2.Hex9_N-Glycan	0.87	276.83	2.08e-28	2.08e-28	12366.5	12858.8	11605.7	12303.1	3740.7	4814.6	0.08	0.276	1.56	0.0176	424.59	3	1	1	150	3	424.593	1271.76	0.43	50.76	11303	11303	MS2	17/90	20180116_Lumos_RSLC3_Stadlmann_Penninger_IMBA_mESC_TMT_PNGaseF_HILIC_15.raw
Laminin subunit gamma-1 OS=Mus musculus GN=Lamc1 PE=1 SV=1 - [F8VQJ3_MOUSE]|Laminin subunit gamma-1 OS=Mus musculus GN=Lamc1 PE=1 SV=2 - [LAMC1_MOUSE]	F8VQJ3;P02468	RIPAINR	2	N-Term(TMT6plex); N6(HexNAc)	N6(HexNAc): 100	HCD	1	1864.63	id=HexNAc2.Hex9_N-Glycan	0.62	275.93	2.55e-28	2.55e-28	15139.3	12427.4	14771.4	13126.3	4953.07	5087.68	-0.02	0.928	1.46	0.097	424.59	3	1	1	150	3	424.593	1271.76	0.87	51.05	11380	11380	MS2	17/90	20180116_Lumos_RSLC3_Stadlmann_Penninger_IMBA_mESC_TMT_PNGaseF_HILIC_15.raw
Laminin subunit gamma-1 OS=Mus musculus GN=Lamc1 PE=1 SV=1 - [F8VQJ3_MOUSE]|Laminin subunit gamma-1 OS=Mus musculus GN=Lamc1 PE=1 SV=2 - [LAMC1_MOUSE]	F8VQJ3;P02468	RIPAINR	2	N-Term(TMT6plex); N6(HexNAc)	N6(HexNAc): 100	HCD	1	1864.63	id=HexNAc2.Hex9_N-Glycan	0.8	213.49	4.48e-22	4.48e-22	25193.7	25302.5	26982.7	28233.1	17720	17547.7	-0.13	0.163	0.52	0.000571	424.59	3	1	0	150	3	424.593	1271.76	0.87	51.14	11462	11462	MS2	15/90	20180116_Lumos_RSLC3_Stadlmann_Penninger_IMBA_mESC_TMT_PNGaseF_HILIC_16.raw
Laminin subunit gamma-1 OS=Mus musculus GN=Lamc1 PE=1 SV=1 - [F8VQJ3_MOUSE]|Laminin subunit gamma-1 OS=Mus musculus GN=Lamc1 PE=1 SV=2 - [LAMC1_MOUSE]	F8VQJ3;P02468	RIPAINR	2	N-Term(TMT6plex); N6(HexNAc)	N6(HexNAc): 100	HCD	1	1864.63	id=HexNAc2.Hex9_N-Glycan	0.83	209.83	1.04e-21	1.04e-21	26968.3	26927.8	27552.6	25564.3	17148.3	16709.6	0.02	0.762	0.67	0.0132	424.59	3	1	0	150	3	424.593	1271.76	0.43	50.95	11404	11404	MS2	15/90	20180116_Lumos_RSLC3_Stadlmann_Penninger_IMBA_mESC_TMT_PNGaseF_HILIC_16.raw
Laminin subunit gamma-1 OS=Mus musculus GN=Lamc1 PE=1 SV=1 - [F8VQJ3_MOUSE]|Laminin subunit gamma-1 OS=Mus musculus GN=Lamc1 PE=1 SV=2 - [LAMC1_MOUSE]	F8VQJ3;P02468	RVNDNKTAAEEALR	2	N-Term(TMT6plex); N5(HexNAc); K6(TMT6plex)	N5(HexNAc): 50; T7(HexNAc): 50	HCD	1	1702.58	id=HexNAc2.Hex8_N-Glycan	1	273.94	4.03e-28	4.03e-28	21273	19839.4	7630.57	6129.26	2624.03	1983.52	1.58	0.00576	3.16	0.0092	750.08	3	2	3	150	3	750.084	2248.24	2.9	60.81	14253	14253	MS2	21/294	20180116_Lumos_RSLC3_Stadlmann_Penninger_IMBA_mESC_TMT_PNGaseF_HILIC_16.raw
Laminin subunit gamma-1 OS=Mus musculus GN=Lamc1 PE=1 SV=1 - [F8VQJ3_MOUSE]|Laminin subunit gamma-1 OS=Mus musculus GN=Lamc1 PE=1 SV=2 - [LAMC1_MOUSE]	F8VQJ3;P02468	RVNDNKTAAEEALR	2	N-Term(TMT6plex); N5(HexNAc); K6(TMT6plex)	N5(HexNAc): 99.79	HCD	1	1864.63	id=HexNAc2.Hex9_N-Glycan	0.71	378.82	1.31e-38	1.31e-38	35783.3	30869.4	8031.39	8327.18	3083.7	2565.43	2.03	0.0612	3.56	0.0489	562.81	4	2	3	150	4	562.813	2248.23	0.22	60.09	13933	13933	MS2	26/294	20180116_Lumos_RSLC3_Stadlmann_Penninger_IMBA_mESC_TMT_PNGaseF_HILIC_17.raw
Laminin subunit gamma-1 OS=Mus musculus GN=Lamc1 PE=1 SV=1 - [F8VQJ3_MOUSE]|Laminin subunit gamma-1 OS=Mus musculus GN=Lamc1 PE=1 SV=2 - [LAMC1_MOUSE]	F8VQJ3;P02468	TANETSAEAYNLLLR	2	N-Term(TMT6plex); T1(HexNAc)	N3(HexNAc): 49.95; T5(HexNAc): 49.95	HCD	1	406.159	id=HexNAc2_NO-Glycan	0.89	262.59	5.51e-27	5.51e-27	16633.3	14684.7	4116.55	4986.9	3084.25	3300.17	1.78	0.0278	2.29	0.0472	700.03	3	0	0	150	3	700.034	2098.09	-0.01	127.17	33559	33559	MS2	17/220	20180116_Lumos_RSLC3_Stadlmann_Penninger_IMBA_mESC_TMT_PNGaseF_HILIC_16.raw
Laminin subunit gamma-1 OS=Mus musculus GN=Lamc1 PE=1 SV=1 - [F8VQJ3_MOUSE]|Laminin subunit gamma-1 OS=Mus musculus GN=Lamc1 PE=1 SV=2 - [LAMC1_MOUSE]	F8VQJ3;P02468	TANETSAEAYNLLLR	2	N-Term(TMT6plex); N3(HexNAc)	N3(HexNAc): 100	HCD	1	1216.42	id=HexNAc2.Hex5_N-Glycan	0.98	480.4	9.12e-49	9.12e-49	44783.2	45395	11493.9	11645.2	8303.25	6655.62	1.96	0.00348	2.59	0.0058	700.04	3	0	0	150	3	700.035	2098.09	2.02	120.54	31698	31698	MS2	35/312	20180116_Lumos_RSLC3_Stadlmann_Penninger_IMBA_mESC_TMT_PNGaseF_HILIC_16.raw
Laminin subunit gamma-1 OS=Mus musculus GN=Lamc1 PE=1 SV=1 - [F8VQJ3_MOUSE]|Laminin subunit gamma-1 OS=Mus musculus GN=Lamc1 PE=1 SV=2 - [LAMC1_MOUSE]	F8VQJ3;P02468	TANETSAEAYNLLLR	2	N-Term(TMT6plex); N3(HexNAc)	N3(HexNAc): 99.73	HCD	1	1378.48	id=HexNAc2.Hex6_N-Glycan	1.07	917.74	1.68e-92	1.68e-92	209410	207035	38269.4	41405	31994	25708.7	2.39	0.00023	2.85	0.00424	700.03	3	0	10	105	3	700.034	2098.09	0.93	122.15	32579	32579	MS2	54/312	20180116_Lumos_RSLC3_Stadlmann_Penninger_IMBA_mESC_TMT_PNGaseF_HILIC_14.raw
Laminin subunit gamma-1 OS=Mus musculus GN=Lamc1 PE=1 SV=1 - [F8VQJ3_MOUSE]|Laminin subunit gamma-1 OS=Mus musculus GN=Lamc1 PE=1 SV=2 - [LAMC1_MOUSE]	F8VQJ3;P02468	TANETSAEAYNLLLR	2	N-Term(TMT6plex); N3(HexNAc)	N3(HexNAc): 100	HCD	1	1395.5	id=HexNAc2.Hex6+17amu_N-Glycan	0.91	361.41	7.22e-37	7.22e-37	127443	124384	53455.5	60266.4	46665.6	46971.1	1.15	0.0125	1.43	0.0115	700.04	3	0	50	80	3	700.036	2098.09	3.24	121.97	32530	32530	MS2	31/312	20180116_Lumos_RSLC3_Stadlmann_Penninger_IMBA_mESC_TMT_PNGaseF_HILIC_14.raw
Laminin subunit gamma-1 OS=Mus musculus GN=Lamc1 PE=1 SV=1 - [F8VQJ3_MOUSE]|Laminin subunit gamma-1 OS=Mus musculus GN=Lamc1 PE=1 SV=2 - [LAMC1_MOUSE]	F8VQJ3;P02468	TANETSAEAYNLLLR	2	N-Term(TMT6plex); N3(HexNAc)	N3(HexNAc): 99.76	HCD	1	1540.53	id=HexNAc2.Hex7_N-Glycan	1.23	1060.11	9.74e-107	9.74e-107	100271	99691.7	11429.7	13717	7480.7	6748.16	2.99	0.00511	3.81	4.05e-05	700.03	3	0	6	150	3	700.033	2098.08	-0.85	120.53	31694	31694	MS2	63/312	20180116_Lumos_RSLC3_Stadlmann_Penninger_IMBA_mESC_TMT_PNGaseF_HILIC_16.raw
Laminin subunit gamma-1 OS=Mus musculus GN=Lamc1 PE=1 SV=1 - [F8VQJ3_MOUSE]|Laminin subunit gamma-1 OS=Mus musculus GN=Lamc1 PE=1 SV=2 - [LAMC1_MOUSE]	F8VQJ3;P02468	TANETSAEAYNLLLR	2	N-Term(TMT6plex); N3(HexNAc)	N3(HexNAc): 99.82	HCD	1	1557.56	id=HexNAc2.Hex7+17amu_N-Glycan	1.05	715.62	2.74e-72	2.74e-72	108615	104237	13862.9	13968	10067.3	9466.65	2.94	0.015	3.45	0.0127	700.03	3	0	37	150	3	700.035	2098.09	1.45	120.9	31883	31883	MS2	48/312	20180116_Lumos_RSLC3_Stadlmann_Penninger_IMBA_mESC_TMT_PNGaseF_HILIC_15.raw
Laminin subunit gamma-1 OS=Mus musculus GN=Lamc1 PE=1 SV=1 - [F8VQJ3_MOUSE]|Laminin subunit gamma-1 OS=Mus musculus GN=Lamc1 PE=1 SV=2 - [LAMC1_MOUSE]	F8VQJ3;P02468	TANETSAEAYNLLLR	2	N-Term(TMT6plex); N3(HexNAc); N11(Deamidated)	N3(HexNAc): 100; N11(Deamidated): 100	HCD	1	1702.58	id=HexNAc2.Hex8_N-Glycan	0.97	633.82	4.15e-64	4.15e-64	43952.2	42995.7	8258.72	10746.7	5511.65	5026.82	2.19	0.0106	3.04	0.00134	700.36	3	0	0	150	3	700.364	2099.08	3.11	124.71	32866	32866	MS2	40/312	20180116_Lumos_RSLC3_Stadlmann_Penninger_IMBA_mESC_TMT_PNGaseF_HILIC_16.raw
Laminin subunit gamma-1 OS=Mus musculus GN=Lamc1 PE=1 SV=1 - [F8VQJ3_MOUSE]|Laminin subunit gamma-1 OS=Mus musculus GN=Lamc1 PE=1 SV=2 - [LAMC1_MOUSE]	F8VQJ3;P02468	TANETSAEAYNLLLR	2	N-Term(TMT6plex); N3(HexNAc)	N3(HexNAc): 33.33; T5(HexNAc): 33.33; S6(HexNAc): 33.33	HCD	1	1702.58	id=HexNAc2.Hex8_N-Glycan	1.52	600.08	9.82e-61	9.82e-61	20357.5	22143.1	4657.87	5450.78	2966.68	3716.94	2.07	0.0148	2.67	0.014	525.28	4	0	0	150	4	525.278	2098.09	1.52	120.57	31708	31708	MS2	34/312	20180116_Lumos_RSLC3_Stadlmann_Penninger_IMBA_mESC_TMT_PNGaseF_HILIC_16.raw
Laminin subunit gamma-1 OS=Mus musculus GN=Lamc1 PE=1 SV=1 - [F8VQJ3_MOUSE]|Laminin subunit gamma-1 OS=Mus musculus GN=Lamc1 PE=1 SV=2 - [LAMC1_MOUSE]	F8VQJ3;P02468	TANETSAEAYNLLLR	2	N-Term(TMT6plex); N3(HexNAc)	N3(HexNAc): 100	HCD	1	1702.58	id=HexNAc2.Hex8_N-Glycan	0.93	592.02	6.28e-60	6.28e-60	53212.9	53947.1	17540.2	18381.5	12940.4	12439.5	1.58	0.000279	2.08	0.000296	700.03	3	0	100	150	3	700.035	2098.09	1.37	121.03	32247	32247	MS2	39/312	20180116_Lumos_RSLC3_Stadlmann_Penninger_IMBA_mESC_TMT_PNGaseF_HILIC_14.raw
Laminin subunit gamma-1 OS=Mus musculus GN=Lamc1 PE=1 SV=1 - [F8VQJ3_MOUSE]|Laminin subunit gamma-1 OS=Mus musculus GN=Lamc1 PE=1 SV=2 - [LAMC1_MOUSE]	F8VQJ3;P02468	TANETSAEAYNLLLR	2	N-Term(TMT6plex); N3(HexNAc)	N3(HexNAc): 100	HCD	1	1702.58	id=HexNAc2.Hex8_N-Glycan	1.04	497.02	1.99e-50	1.99e-50	39689.7	39020.7	29980.1	31424.7	24369.9	21279.4	0.36	0.0249	0.79	0.0497	700.03	3	0	31	150	3	700.034	2098.09	-0.2	120.31	32902	32902	MS2	35/312	20180116_Lumos_RSLC3_Stadlmann_Penninger_IMBA_mESC_TMT_PNGaseF_HILIC_13.raw
Laminin subunit gamma-1 OS=Mus musculus GN=Lamc1 PE=1 SV=1 - [F8VQJ3_MOUSE]|Laminin subunit gamma-1 OS=Mus musculus GN=Lamc1 PE=1 SV=2 - [LAMC1_MOUSE]	F8VQJ3;P02468	TANETSAEAYNLLLR	2	N-Term(TMT6plex); N3(HexNAc)	N3(HexNAc): 99.79	HCD	1	1702.58	id=HexNAc2.Hex8_N-Glycan	0.98	368.06	1.56e-37	1.56e-37	28544.8	34074.9	10810.7	10753.6	9050.73	8665.81	1.54	0.0852	1.82	0.0768	700.03	3	0	0	150	3	700.034	2098.09	0.33	94.26	24033	24033	MS2	26/312	20180116_Lumos_RSLC3_Stadlmann_Penninger_IMBA_mESC_TMT_PNGaseF_HILIC_15.raw
Laminin subunit gamma-1 OS=Mus musculus GN=Lamc1 PE=1 SV=1 - [F8VQJ3_MOUSE]|Laminin subunit gamma-1 OS=Mus musculus GN=Lamc1 PE=1 SV=2 - [LAMC1_MOUSE]	F8VQJ3;P02468	TANETSAEAYNLLLR	2	N-Term(TMT6plex); N3(HexNAc)	N3(HexNAc): 99.7	HCD	1	1719.61	id=HexNAc2.Hex8+17amu_N-Glycan	1.11	857.68	1.71e-86	1.71e-86	92649.2	90108.4	13878.1	16691.8	10508.2	7518	2.58	0.00066	3.34	0.000663	700.04	3	0	0	150	3	700.035	2098.09	2.28	120.54	31784	31784	MS2	54/312	20180116_Lumos_RSLC3_Stadlmann_Penninger_IMBA_mESC_TMT_PNGaseF_HILIC_15.raw
Laminin subunit gamma-1 OS=Mus musculus GN=Lamc1 PE=1 SV=1 - [F8VQJ3_MOUSE]|Laminin subunit gamma-1 OS=Mus musculus GN=Lamc1 PE=1 SV=2 - [LAMC1_MOUSE]	F8VQJ3;P02468	TANETSAEAYNLLLR	2	N-Term(TMT6plex); T5(HexNAc); N11(Deamidated) ambigous: N-Term(TMT6plex); S6(HexNAc); N11(Deamidated)	N3(HexNAc): 49.96; T5(HexNAc): 49.96; N11(Deamidated): 100	HCD	1	1719.61	id=HexNAc2.Hex8+17amu_N-Glycan	1.1	309.39	1.15e-31	1.15e-31	22730.7	21634.1	11027.1	11371.7	7641.34	8067.65	0.99	0.0196	1.5	0.0111	700.37	3	0	12	150	3	700.367	2099.09	7.68	124.77	32883	32883	MS2	21/228	20180116_Lumos_RSLC3_Stadlmann_Penninger_IMBA_mESC_TMT_PNGaseF_HILIC_16.raw
Laminin subunit gamma-1 OS=Mus musculus GN=Lamc1 PE=1 SV=1 - [F8VQJ3_MOUSE]|Laminin subunit gamma-1 OS=Mus musculus GN=Lamc1 PE=1 SV=2 - [LAMC1_MOUSE]	F8VQJ3;P02468	TANETSAEAYNLLLR	2	N-Term(TMT6plex); N3(HexNAc)	N3(HexNAc): 99.85	HCD	1	1864.63	id=HexNAc2.Hex9_N-Glycan	1.33	1194.37	3.66e-120	3.66e-120	180493	182919	8956.65	8176.78	3215.43	4280.46	4.41	0.00181	5.6	0.00086	700.04	3	0	1	134	3	700.036	2098.09	2.55	120.38	31648	31648	MS2	66/312	20180116_Lumos_RSLC3_Stadlmann_Penninger_IMBA_mESC_TMT_PNGaseF_HILIC_16.raw
Laminin subunit gamma-1 OS=Mus musculus GN=Lamc1 PE=1 SV=1 - [F8VQJ3_MOUSE]|Laminin subunit gamma-1 OS=Mus musculus GN=Lamc1 PE=1 SV=2 - [LAMC1_MOUSE]	F8VQJ3;P02468	TANETSAEAYNLLLR	2	N-Term(TMT6plex); N3(HexNAc); N11(Deamidated)	N3(HexNAc): 99.85; N11(Deamidated): 100	HCD	1	1864.63	id=HexNAc2.Hex9_N-Glycan	1.09	354.76	3.34e-36	3.34e-36	19217.8	18778	6739.51	7313.4	5447.69	4250.03	1.43	0.00131	1.97	0.0136	700.36	3	0	0	150	3	700.364	2099.08	3.94	124.43	32786	32786	MS2	24/312	20180116_Lumos_RSLC3_Stadlmann_Penninger_IMBA_mESC_TMT_PNGaseF_HILIC_16.raw
Laminin subunit gamma-1 OS=Mus musculus GN=Lamc1 PE=1 SV=1 - [F8VQJ3_MOUSE]|Laminin subunit gamma-1 OS=Mus musculus GN=Lamc1 PE=1 SV=2 - [LAMC1_MOUSE]	F8VQJ3;P02468	TANETSAEAYNLLLR	2	N-Term(TMT6plex); N3(HexNAc)	N3(HexNAc): 99.73	HCD	1	1881.66	id=HexNAc2.Hex9+17amu_N-Glycan	1.37	1128.42	1.44e-113	1.44e-113	103847	100817	10501.2	10022.7	7978.13	5915.47	3.32	0.00874	3.88	0.000815	700.03	3	0	0	150	3	700.034	2098.09	0.32	120.3	31626	31626	MS2	65/312	20180116_Lumos_RSLC3_Stadlmann_Penninger_IMBA_mESC_TMT_PNGaseF_HILIC_16.raw
Laminin subunit gamma-1 OS=Mus musculus GN=Lamc1 PE=1 SV=1 - [F8VQJ3_MOUSE]|Laminin subunit gamma-1 OS=Mus musculus GN=Lamc1 PE=1 SV=2 - [LAMC1_MOUSE]	F8VQJ3;P02468	TANETSAEAYNLLLR	2	N-Term(TMT6plex); T1(HexNAc)	T5(HexNAc): 49.95; S6(HexNAc): 49.95	HCD	1				330.54	8.83e-34	8.83e-34	6654.88	6614.94	3442.99	2671.56	3194.3	2543.72	1.12	0.0677	1.21	0.054	700.03	3	0	29	150	3	700.034	2098.09	0.05	128.4	33904	33904	MS2	20/217	20180116_Lumos_RSLC3_Stadlmann_Penninger_IMBA_mESC_TMT_PNGaseF_HILIC_16.raw
Laminin subunit gamma-1 OS=Mus musculus GN=Lamc1 PE=1 SV=1 - [F8VQJ3_MOUSE]|Laminin subunit gamma-1 OS=Mus musculus GN=Lamc1 PE=1 SV=2 - [LAMC1_MOUSE]	F8VQJ3;P02468	TLAGENQTALEIEELNR	2	N-Term(TMT6plex); N6(HexNAc)	N6(HexNAc): 50; T8(HexNAc): 50	HCD	1	1216.42	id=HexNAc2.Hex5_N-Glycan	1.15	790.99	7.97e-80	7.97e-80	52413.8	49435.4	33848.5	36820.5	19496.2	20015.4	0.53	0.0177	1.37	0.026	778.41	3	0	21	150	3	778.409	2333.21	3.43	116.41	30568	30568	MS2	49/362	20180116_Lumos_RSLC3_Stadlmann_Penninger_IMBA_mESC_TMT_PNGaseF_HILIC_15.raw
Laminin subunit gamma-1 OS=Mus musculus GN=Lamc1 PE=1 SV=1 - [F8VQJ3_MOUSE]|Laminin subunit gamma-1 OS=Mus musculus GN=Lamc1 PE=1 SV=2 - [LAMC1_MOUSE]	F8VQJ3;P02468	TLAGENQTALEIEELNR	2	N-Term(TMT6plex); N6(HexNAc)	N6(HexNAc): 50; T8(HexNAc): 50	HCD	1	1378.48	id=HexNAc2.Hex6_N-Glycan	1.13	948.63	1.37e-95	1.37e-95	195530	194600	80619.7	82298.9	14614.1	13219.9	1.26	0.000452	3.81	7.3e-05	778.41	3	0	1	111	3	778.406	2333.2	-0.22	116.53	30601	30601	MS2	60/362	20180116_Lumos_RSLC3_Stadlmann_Penninger_IMBA_mESC_TMT_PNGaseF_HILIC_15.raw
Laminin subunit gamma-1 OS=Mus musculus GN=Lamc1 PE=1 SV=1 - [F8VQJ3_MOUSE]|Laminin subunit gamma-1 OS=Mus musculus GN=Lamc1 PE=1 SV=2 - [LAMC1_MOUSE]	F8VQJ3;P02468	TLAGENQTALEIEELNR	2	N-Term(TMT6plex); N6(HexNAc)	N6(HexNAc): 50; T8(HexNAc): 50	HCD	1	1378.48	id=HexNAc2.Hex6_N-Glycan	0.96	765.4	2.89e-77	2.89e-77	47339	48225.8	25430.6	24987.2	10290	9623.77	0.92	0.00271	2.26	0.00036	778.4	3	0	26	150	3	778.404	2333.2	-2.57	115.63	30235	30235	MS2	48/362	20180116_Lumos_RSLC3_Stadlmann_Penninger_IMBA_mESC_TMT_PNGaseF_HILIC_16.raw
Laminin subunit gamma-1 OS=Mus musculus GN=Lamc1 PE=1 SV=1 - [F8VQJ3_MOUSE]|Laminin subunit gamma-1 OS=Mus musculus GN=Lamc1 PE=1 SV=2 - [LAMC1_MOUSE]	F8VQJ3;P02468	TLAGENQTALEIEELNR	2	N-Term(TMT6plex); N6(HexNAc)	N6(HexNAc): 50; T8(HexNAc): 50	HCD	1	1378.48	id=HexNAc2.Hex6_N-Glycan	0.87	752.12	6.13e-76	6.13e-76	167928	167345	77595.3	74824.8	26648.1	22173.1	1.14	0.00695	2.78	0.00877	778.41	3	0	0	76	3	778.409	2333.21	3.23	116.93	31094	31094	MS2	47/362	20180116_Lumos_RSLC3_Stadlmann_Penninger_IMBA_mESC_TMT_PNGaseF_HILIC_14.raw
Laminin subunit gamma-1 OS=Mus musculus GN=Lamc1 PE=1 SV=1 - [F8VQJ3_MOUSE]|Laminin subunit gamma-1 OS=Mus musculus GN=Lamc1 PE=1 SV=2 - [LAMC1_MOUSE]	F8VQJ3;P02468	TLAGENQTALEIEELNR	2	N-Term(TMT6plex); N6(HexNAc)	N6(HexNAc): 50; T8(HexNAc): 50	HCD	1	1378.48	id=HexNAc2.Hex6_N-Glycan	0.83	702.08	6.19e-71	6.19e-71	33863.6	36398.9	20265.5	24420.3	12608.9	11259.3	0.65	0.0506	1.56	0.0109	584.06	4	0	9	150	4	584.056	2333.2	0.01	116.45	30580	30580	MS2	47/362	20180116_Lumos_RSLC3_Stadlmann_Penninger_IMBA_mESC_TMT_PNGaseF_HILIC_15.raw
Laminin subunit gamma-1 OS=Mus musculus GN=Lamc1 PE=1 SV=1 - [F8VQJ3_MOUSE]|Laminin subunit gamma-1 OS=Mus musculus GN=Lamc1 PE=1 SV=2 - [LAMC1_MOUSE]	F8VQJ3;P02468	TLAGENQTALEIEELNR	2	N-Term(TMT6plex); N6(HexNAc)	T8(HexNAc): 99.87	HCD	1	1378.48	id=HexNAc2.Hex6_N-Glycan	0.91	598.97	1.27e-60	1.27e-60	33601.6	33788	20944.2	25454.1	13546.4	13314.5	0.54	0.134	1.33	7.87e-05	778.41	3	0	13	150	3	778.406	2333.2	0.41	115.85	30407	30407	MS2	40/362	20180116_Lumos_RSLC3_Stadlmann_Penninger_IMBA_mESC_TMT_PNGaseF_HILIC_15.raw
Laminin subunit gamma-1 OS=Mus musculus GN=Lamc1 PE=1 SV=1 - [F8VQJ3_MOUSE]|Laminin subunit gamma-1 OS=Mus musculus GN=Lamc1 PE=1 SV=2 - [LAMC1_MOUSE]	F8VQJ3;P02468	TLAGENQTALEIEELNR	2	N-Term(TMT6plex); N6(HexNAc)	N6(HexNAc): 50; T8(HexNAc): 50	HCD	1	1395.5	id=HexNAc2.Hex6+17amu_N-Glycan	1.18	1037.96	1.6e-104	1.6e-104	86837.5	79012.8	40563.1	39977.6	9909.44	10668.6	1.04	0.057	3.01	0.0327	778.41	3	0	2	150	3	778.407	2333.21	0.75	116.45	30578	30578	MS2	62/362	20180116_Lumos_RSLC3_Stadlmann_Penninger_IMBA_mESC_TMT_PNGaseF_HILIC_15.raw
Laminin subunit gamma-1 OS=Mus musculus GN=Lamc1 PE=1 SV=1 - [F8VQJ3_MOUSE]|Laminin subunit gamma-1 OS=Mus musculus GN=Lamc1 PE=1 SV=2 - [LAMC1_MOUSE]	F8VQJ3;P02468	TLAGENQTALEIEELNR	2	N-Term(TMT6plex); N6(HexNAc)	T8(HexNAc): 99.83	HCD	1	1395.5	id=HexNAc2.Hex6+17amu_N-Glycan	0.92	465.86	2.6e-47	2.6e-47	46445.2	41706.3	35412	37694	25894.1	24517.7	0.27	0.149	0.81	0.0612	778.41	3	0	12	150	3	778.407	2333.21	1.22	116.99	31114	31114	MS2	35/362	20180116_Lumos_RSLC3_Stadlmann_Penninger_IMBA_mESC_TMT_PNGaseF_HILIC_14.raw
Laminin subunit gamma-1 OS=Mus musculus GN=Lamc1 PE=1 SV=1 - [F8VQJ3_MOUSE]|Laminin subunit gamma-1 OS=Mus musculus GN=Lamc1 PE=1 SV=2 - [LAMC1_MOUSE]	F8VQJ3;P02468	TLAGENQTALEIEELNR	2	N-Term(TMT6plex); N6(HexNAc)	N6(HexNAc): 50; T8(HexNAc): 50	HCD	1	1540.53	id=HexNAc2.Hex7_N-Glycan	1.16	1026.4	2.29e-103	2.29e-103	243581	242470	93898.7	90346.9	8203.76	7457.41	1.4	0.00352	4.96	3e-05	778.41	3	0	1	90	3	778.407	2333.21	1	115.89	30417	30417	MS2	66/362	20180116_Lumos_RSLC3_Stadlmann_Penninger_IMBA_mESC_TMT_PNGaseF_HILIC_15.raw
Laminin subunit gamma-1 OS=Mus musculus GN=Lamc1 PE=1 SV=1 - [F8VQJ3_MOUSE]|Laminin subunit gamma-1 OS=Mus musculus GN=Lamc1 PE=1 SV=2 - [LAMC1_MOUSE]	F8VQJ3;P02468	TLAGENQTALEIEELNR	2	N-Term(TMT6plex); N6(HexNAc)	N6(HexNAc): 50; T8(HexNAc): 50	HCD	1	1540.53	id=HexNAc2.Hex7_N-Glycan	1.04	912.07	6.21e-92	6.21e-92	33695.9	35673.6	22451.7	21539.3	10876.4	9923.63	0.66	0.0227	1.74	0.00847	584.06	4	0	20	150	4	584.057	2333.21	0.92	115.86	30410	30410	MS2	53/362	20180116_Lumos_RSLC3_Stadlmann_Penninger_IMBA_mESC_TMT_PNGaseF_HILIC_15.raw
Laminin subunit gamma-1 OS=Mus musculus GN=Lamc1 PE=1 SV=1 - [F8VQJ3_MOUSE]|Laminin subunit gamma-1 OS=Mus musculus GN=Lamc1 PE=1 SV=2 - [LAMC1_MOUSE]	F8VQJ3;P02468	TLAGENQTALEIEELNR	2	N-Term(TMT6plex); N6(HexNAc)	N6(HexNAc): 50; T8(HexNAc): 50	HCD	1	1540.53	id=HexNAc2.Hex7_N-Glycan	0.89	904.95	3.2e-91	3.2e-91	26409.1	22864.8	12696	13895.2	4919.14	4266.26	0.89	0.0732	2.42	0.0492	584.06	4	0	0	150	4	584.058	2333.21	3.32	115.62	30230	30230	MS2	55/362	20180116_Lumos_RSLC3_Stadlmann_Penninger_IMBA_mESC_TMT_PNGaseF_HILIC_16.raw
Laminin subunit gamma-1 OS=Mus musculus GN=Lamc1 PE=1 SV=1 - [F8VQJ3_MOUSE]|Laminin subunit gamma-1 OS=Mus musculus GN=Lamc1 PE=1 SV=2 - [LAMC1_MOUSE]	F8VQJ3;P02468	TLAGENQTALEIEELNR	2	N-Term(TMT6plex); N6(HexNAc)	N6(HexNAc): 99.84	HCD	1	1557.56	id=HexNAc2.Hex7+17amu_N-Glycan	1.07	530.86	8.2e-54	8.2e-54	24499.8	26439.2	13597.8	15420.9	7812.31	6592.63	0.81	0.0146	1.82	0.00777	778.41	3	0	0	150	3	778.409	2333.21	3.85	115.99	30339	30339	MS2	36/362	20180116_Lumos_RSLC3_Stadlmann_Penninger_IMBA_mESC_TMT_PNGaseF_HILIC_16.raw
Laminin subunit gamma-1 OS=Mus musculus GN=Lamc1 PE=1 SV=1 - [F8VQJ3_MOUSE]|Laminin subunit gamma-1 OS=Mus musculus GN=Lamc1 PE=1 SV=2 - [LAMC1_MOUSE]	F8VQJ3;P02468	TLAGENQTALEIEELNR	2	N-Term(TMT6plex); N6(HexNAc); N16(Deamidated)	N6(HexNAc): 50; T8(HexNAc): 50; N16(Deamidated): 100	HCD	1	1702.58	id=HexNAc2.Hex8_N-Glycan	1.11	897.67	1.71e-90	1.71e-90	58926.4	60112.9	26916.5	30725.7	7778.49	6713.35	1.05	0.0256	3.04	0.000252	778.74	3	0	2	150	3	778.737	2334.2	3.94	120.33	31635	31635	MS2	55/362	20180116_Lumos_RSLC3_Stadlmann_Penninger_IMBA_mESC_TMT_PNGaseF_HILIC_16.raw
Laminin subunit gamma-1 OS=Mus musculus GN=Lamc1 PE=1 SV=1 - [F8VQJ3_MOUSE]|Laminin subunit gamma-1 OS=Mus musculus GN=Lamc1 PE=1 SV=2 - [LAMC1_MOUSE]	F8VQJ3;P02468	TLAGENQTALEIEELNR	2	N-Term(TMT6plex); T8(HexNAc)	N6(HexNAc): 99.88	HCD	1	1702.58	id=HexNAc2.Hex8_N-Glycan	1.01	495.13	3.07e-50	3.07e-50	21222.6	19632.7	15496.6	18623.2	10398.4	11114.1	0.26	0.237	0.93	0.0252	584.06	4	0	10	150	4	584.056	2333.2	-0.38	115.53	30313	30313	MS2	31/266	20180116_Lumos_RSLC3_Stadlmann_Penninger_IMBA_mESC_TMT_PNGaseF_HILIC_15.raw
Laminin subunit gamma-1 OS=Mus musculus GN=Lamc1 PE=1 SV=1 - [F8VQJ3_MOUSE]|Laminin subunit gamma-1 OS=Mus musculus GN=Lamc1 PE=1 SV=2 - [LAMC1_MOUSE]	F8VQJ3;P02468	TLAGENQTALEIEELNR	2	N-Term(TMT6plex); N6(HexNAc)	N6(HexNAc): 50; T8(HexNAc): 50	HCD	1	1719.61	id=HexNAc2.Hex8+17amu_N-Glycan	1.24	1029.95	1.01e-103	1.01e-103	35459.4	36973.6	17232.7	16953.5	5131.79	5955.64	1.08	0.0209	2.71	0.00309	584.06	4	0	0	150	4	584.058	2333.21	2.06	115.61	30229	30229	MS2	61/362	20180116_Lumos_RSLC3_Stadlmann_Penninger_IMBA_mESC_TMT_PNGaseF_HILIC_16.raw
Laminin subunit gamma-1 OS=Mus musculus GN=Lamc1 PE=1 SV=1 - [F8VQJ3_MOUSE]|Laminin subunit gamma-1 OS=Mus musculus GN=Lamc1 PE=1 SV=2 - [LAMC1_MOUSE]	F8VQJ3;P02468	TLAGENQTALEIEELNR	2	N-Term(TMT6plex); T1(HexNAc)	N6(HexNAc): 50; T8(HexNAc): 50	HCD	1	1864.63	id=HexNAc2.Hex9_N-Glycan	0.85	390.35	9.23e-40	9.23e-40	29883.2	30311.5	15976.9	17966.3	10728.8	10303.8	0.83	0.0397	1.52	0.000237	778.4	3	0	17	150	3	778.404	2333.2	-2.53	115.54	30210	30210	MS2	28/252	20180116_Lumos_RSLC3_Stadlmann_Penninger_IMBA_mESC_TMT_PNGaseF_HILIC_16.raw
Laminin subunit gamma-1 OS=Mus musculus GN=Lamc1 PE=1 SV=1 - [F8VQJ3_MOUSE]|Laminin subunit gamma-1 OS=Mus musculus GN=Lamc1 PE=1 SV=2 - [LAMC1_MOUSE]	F8VQJ3;P02468	TLAGENQTALEIEELNR	2	N-Term(TMT6plex); T8(HexNAc)	N6(HexNAc): 99.67	HCD	1	1864.63	id=HexNAc2.Hex9_N-Glycan	0.71	366.04	2.49e-37	2.49e-37	58761.6	58716.9	50253.1	51660.3	38793	34917	0.21	0.0572	0.67	0.0562	584.06	4	0	52	125	4	584.056	2333.2	0.11	115.1	29926	29926	MS2	28/266	20180116_Lumos_RSLC3_Stadlmann_Penninger_IMBA_mESC_TMT_PNGaseF_HILIC_17.raw
Laminin subunit gamma-1 OS=Mus musculus GN=Lamc1 PE=1 SV=1 - [F8VQJ3_MOUSE]|Laminin subunit gamma-1 OS=Mus musculus GN=Lamc1 PE=1 SV=2 - [LAMC1_MOUSE]	F8VQJ3;P02468	TLAGENQTALEIEELNR	2	N-Term(TMT6plex); T8(HexNAc)	T8(HexNAc): 100	HCD	1	1864.63	id=HexNAc2.Hex9_N-Glycan	0.8	343.87	4.11e-35	4.11e-35	16695.3	15425.8	12097	11486	11151.9	12238.2	0.45	0.0538	0.46	0.0365	584.06	4	0	11	150	4	584.056	2333.2	-0.41	115.5	30199	30199	MS2	25/266	20180116_Lumos_RSLC3_Stadlmann_Penninger_IMBA_mESC_TMT_PNGaseF_HILIC_16.raw
Laminin subunit gamma-1 OS=Mus musculus GN=Lamc1 PE=1 SV=1 - [F8VQJ3_MOUSE]|Laminin subunit gamma-1 OS=Mus musculus GN=Lamc1 PE=1 SV=2 - [LAMC1_MOUSE]	F8VQJ3;P02468	TLAGENQTALEIEELNR	2	N-Term(TMT6plex); T1(HexNAc)	N6(HexNAc): 50; T8(HexNAc): 50	HCD	1				695.46	2.84e-70	2.84e-70	16086.7	16111.7	10401	10400.2	5728.05	4717.05	0.63	0.00139	1.62	0.0295	778.41	3	0	0	150	3	778.405	2333.2	-0.94	115.59	30221	30221	MS2	39/252	20180116_Lumos_RSLC3_Stadlmann_Penninger_IMBA_mESC_TMT_PNGaseF_HILIC_16.raw
Laminin subunit gamma-1 OS=Mus musculus GN=Lamc1 PE=1 SV=1 - [F8VQJ3_MOUSE]|Laminin subunit gamma-1 OS=Mus musculus GN=Lamc1 PE=1 SV=2 - [LAMC1_MOUSE]	F8VQJ3;P02468	TLAGENQTALEIEELNRK	2	N-Term(TMT6plex); N6(HexNAc); K18(TMT6plex)	N6(HexNAc): 100	HCD	1	1540.53	id=HexNAc2.Hex7_N-Glycan	0.98	1139.15	1.22e-114	1.22e-114	154886	148257	65705.8	69823.5	11142.3	11117.1	1.16	0.00487	3.77	0.015	673.37	4	1	3	150	4	673.371	2690.46	1.03	109.75	28639	28639	MS2	59/386	20180116_Lumos_RSLC3_Stadlmann_Penninger_IMBA_mESC_TMT_PNGaseF_HILIC_15.raw
Laminin subunit gamma-1 OS=Mus musculus GN=Lamc1 PE=1 SV=1 - [F8VQJ3_MOUSE]|Laminin subunit gamma-1 OS=Mus musculus GN=Lamc1 PE=1 SV=2 - [LAMC1_MOUSE]	F8VQJ3;P02468	TLAGENQTALEIEELNRK	2	N-Term(TMT6plex); T8(HexNAc); K18(TMT6plex)	N6(HexNAc): 50; T8(HexNAc): 50	HCD	1	1557.56	id=HexNAc2.Hex7+17amu_N-Glycan	0.63	517.11	1.95e-52	1.95e-52	42668.8	40585.3	30241.6	31504.2	17757.8	16606.4	0.43	0.0222	1.28	0.00696	673.37	4	1	25	150	4	673.373	2690.47	2.79	109.72	28630	28630	MS2	30/284	20180116_Lumos_RSLC3_Stadlmann_Penninger_IMBA_mESC_TMT_PNGaseF_HILIC_15.raw
Laminin subunit gamma-1 OS=Mus musculus GN=Lamc1 PE=1 SV=1 - [F8VQJ3_MOUSE]|Laminin subunit gamma-1 OS=Mus musculus GN=Lamc1 PE=1 SV=2 - [LAMC1_MOUSE]	F8VQJ3;P02468	TLAGENQTALEIEELNRK	2	N-Term(TMT6plex); N6(HexNAc); K18(TMT6plex)	N6(HexNAc): 100	HCD	1	1702.58	id=HexNAc2.Hex8_N-Glycan	1.04	993.94	4.04e-100	4.04e-100	121847	121113	59696.4	60058.2	9915.64	7199.7	1.02	0.000491	3.83	0.00435	673.37	4	1	5	150	4	673.371	2690.46	-0.09	109.7	28550	28550	MS2	56/386	20180116_Lumos_RSLC3_Stadlmann_Penninger_IMBA_mESC_TMT_PNGaseF_HILIC_16.raw
Laminin subunit gamma-1 OS=Mus musculus GN=Lamc1 PE=1 SV=1 - [F8VQJ3_MOUSE]|Laminin subunit gamma-1 OS=Mus musculus GN=Lamc1 PE=1 SV=2 - [LAMC1_MOUSE]	F8VQJ3;P02468	TLAGENQTALEIEELNRK	2	N-Term(TMT6plex); T1(HexNAc); K18(TMT6plex)	N6(HexNAc): 100	HCD	1	1702.58	id=HexNAc2.Hex8_N-Glycan	0.63	712.63	5.45e-72	5.45e-72	81560.6	74577.8	32865.5	35474.2	4756.61	3541.2	1.19	0.0296	4.23	0.0257	897.5	3	1	0	150	3	897.495	2690.47	3.66	109.6	28520	28520	MS2	33/270	20180116_Lumos_RSLC3_Stadlmann_Penninger_IMBA_mESC_TMT_PNGaseF_HILIC_16.raw
Laminin subunit gamma-1 OS=Mus musculus GN=Lamc1 PE=1 SV=1 - [F8VQJ3_MOUSE]|Laminin subunit gamma-1 OS=Mus musculus GN=Lamc1 PE=1 SV=2 - [LAMC1_MOUSE]	F8VQJ3;P02468	TLAGENQTALEIEELNRK	2	N-Term(TMT6plex); N6(HexNAc); K18(TMT6plex)	N6(HexNAc): 100	HCD	1	1719.61	id=HexNAc2.Hex8+17amu_N-Glycan	1.05	983.98	4e-99	4e-99	109647	102389	59759.7	58376.1	17434.2	17792.5	0.84	0.0422	2.59	0.0258	673.37	4	1	6	109	4	673.372	2690.46	1.3	109.48	28557	28557	MS2	48/386	20180116_Lumos_RSLC3_Stadlmann_Penninger_IMBA_mESC_TMT_PNGaseF_HILIC_15.raw
Laminin subunit gamma-1 OS=Mus musculus GN=Lamc1 PE=1 SV=1 - [F8VQJ3_MOUSE]|Laminin subunit gamma-1 OS=Mus musculus GN=Lamc1 PE=1 SV=2 - [LAMC1_MOUSE]	F8VQJ3;P02468	TLAGENQTALEIEELNRK	2	N-Term(TMT6plex); N6(HexNAc); K18(TMT6plex)	N6(HexNAc): 50; T8(HexNAc): 50	HCD	1	1719.61	id=HexNAc2.Hex8+17amu_N-Glycan	0.95	597.19	1.91e-60	1.91e-60	40395.9	36971.3	21451.3	23357.7	9314.1	8312.45	0.79	0.0279	2.13	0.0245	673.37	4	1	7	150	4	673.369	2690.46	-2.33	109.63	28527	28527	MS2	37/386	20180116_Lumos_RSLC3_Stadlmann_Penninger_IMBA_mESC_TMT_PNGaseF_HILIC_16.raw
Laminin subunit gamma-1 OS=Mus musculus GN=Lamc1 PE=1 SV=1 - [F8VQJ3_MOUSE]|Laminin subunit gamma-1 OS=Mus musculus GN=Lamc1 PE=1 SV=2 - [LAMC1_MOUSE]	F8VQJ3;P02468	TLAGENQTALEIEELNRK	2	N-Term(TMT6plex); N6(HexNAc); K18(TMT6plex)	N6(HexNAc): 99.84	HCD	1	1864.63	id=HexNAc2.Hex9_N-Glycan	1.07	1057.81	1.66e-106	1.66e-106	106037	101589	33431.6	38055	6763.32	7434.19	1.54	0.00223	3.87	0.0126	673.37	4	1	9	150	4	673.372	2690.47	2.24	109.6	28519	28519	MS2	51/386	20180116_Lumos_RSLC3_Stadlmann_Penninger_IMBA_mESC_TMT_PNGaseF_HILIC_16.raw
Laminin subunit gamma-1 OS=Mus musculus GN=Lamc1 PE=1 SV=1 - [F8VQJ3_MOUSE]|Laminin subunit gamma-1 OS=Mus musculus GN=Lamc1 PE=1 SV=2 - [LAMC1_MOUSE]	F8VQJ3;P02468	TLAGENQTALEIEELNRK	2	N-Term(TMT6plex); T1(HexNAc); K18(TMT6plex)	N6(HexNAc): 99.81	HCD	1	1864.63	id=HexNAc2.Hex9_N-Glycan	0.75	622.16	6.09e-63	6.09e-63	47862.1	46028.1	16443.4	16156.4	2430.87	1638.02	1.53	0.0164	4.53	0.00399	897.49	3	1	100	150	3	897.492	2690.46	0.22	109.53	28502	28502	MS2	33/270	20180116_Lumos_RSLC3_Stadlmann_Penninger_IMBA_mESC_TMT_PNGaseF_HILIC_16.raw
Laminin subunit gamma-1 OS=Mus musculus GN=Lamc1 PE=1 SV=1 - [F8VQJ3_MOUSE]|Laminin subunit gamma-1 OS=Mus musculus GN=Lamc1 PE=1 SV=2 - [LAMC1_MOUSE]	F8VQJ3;P02468	TLAGENQTALEIEELNRK	2	N-Term(TMT6plex); T8(HexNAc); K18(TMT6plex)	N6(HexNAc): 50; T8(HexNAc): 50	HCD	1				691.71	6.74e-70	6.74e-70	91090.8	80947.5	43255.6	45567.5	16532.9	14462.5	0.95	0.0653	2.47	0.0382	897.49	3	1	26	150	3	897.491	2690.46	-0.71	109.51	28566	28566	MS2	40/284	20180116_Lumos_RSLC3_Stadlmann_Penninger_IMBA_mESC_TMT_PNGaseF_HILIC_15.raw
Laminin subunit gamma-1 OS=Mus musculus GN=Lamc1 PE=1 SV=1 - [F8VQJ3_MOUSE]|Laminin subunit gamma-1 OS=Mus musculus GN=Lamc1 PE=1 SV=2 - [LAMC1_MOUSE]	F8VQJ3;P02468	VNDNKTAAEEALR	2	N-Term(TMT6plex); N4(HexNAc); K5(TMT6plex)	N4(HexNAc): 50; T6(HexNAc): 50	HCD	1	1378.48	id=HexNAc2.Hex6_N-Glycan	0.59	503.95	4.03e-51	4.03e-51	76642.1	73079.6	17749.4	17126.6	12413.7	12271.5	2.1	0.0164	2.6	0.018	698.05	3	1	0	150	3	698.048	2092.13	0.77	74.66	18556	18556	MS2	29/272	20180116_Lumos_RSLC3_Stadlmann_Penninger_IMBA_mESC_TMT_PNGaseF_HILIC_14.raw
Laminin subunit gamma-1 OS=Mus musculus GN=Lamc1 PE=1 SV=1 - [F8VQJ3_MOUSE]|Laminin subunit gamma-1 OS=Mus musculus GN=Lamc1 PE=1 SV=2 - [LAMC1_MOUSE]	F8VQJ3;P02468	VNDNKTAAEEALR	2	N-Term(TMT6plex); N4(HexNAc); K5(TMT6plex)	N4(HexNAc): 99.87	HCD	1	1540.53	id=HexNAc2.Hex7_N-Glycan	1.02	685.93	2.55e-69	2.55e-69	101075	100792	11302.4	10746.6	4770.95	3952.39	3.19	0.000165	4.53	0.000848	698.05	3	1	2	150	3	698.05	2092.13	3	74.22	18193	18193	MS2	38/272	20180116_Lumos_RSLC3_Stadlmann_Penninger_IMBA_mESC_TMT_PNGaseF_HILIC_16.raw
Laminin subunit gamma-1 OS=Mus musculus GN=Lamc1 PE=1 SV=1 - [F8VQJ3_MOUSE]|Laminin subunit gamma-1 OS=Mus musculus GN=Lamc1 PE=1 SV=2 - [LAMC1_MOUSE]	F8VQJ3;P02468	VNDNKTAAEEALR	2	N-Term(TMT6plex); N4(HexNAc); K5(TMT6plex)	N4(HexNAc): 99.84	HCD	1	1540.53	id=HexNAc2.Hex7_N-Glycan	0.91	302.32	5.86e-31	5.86e-31	37221.3	34511.8	10339.6	10400.8	7159.02	6232.09	1.79	0.0337	2.42	0.0165	523.79	4	1	0	150	4	523.788	2092.13	1.16	74.11	18169	18169	MS2	20/272	20180116_Lumos_RSLC3_Stadlmann_Penninger_IMBA_mESC_TMT_PNGaseF_HILIC_16.raw
Laminin subunit gamma-1 OS=Mus musculus GN=Lamc1 PE=1 SV=1 - [F8VQJ3_MOUSE]|Laminin subunit gamma-1 OS=Mus musculus GN=Lamc1 PE=1 SV=2 - [LAMC1_MOUSE]	F8VQJ3;P02468	VNDNKTAAEEALR	2	N-Term(TMT6plex); N4(HexNAc); K5(TMT6plex)	N4(HexNAc): 50; T6(HexNAc): 50	HCD	1	1540.53	id=HexNAc2.Hex7_N-Glycan	0.78	232.95	5.07e-24	5.07e-24	31997.6	32993	16000.2	16566.8	12689.4	11031.7	1	0.00391	1.45	0.00535	523.79	4	1	17	150	4	523.789	2092.13	2.21	73.94	17982	17982	MS2	18/272	20180116_Lumos_RSLC3_Stadlmann_Penninger_IMBA_mESC_TMT_PNGaseF_HILIC_15.raw
Laminin subunit gamma-1 OS=Mus musculus GN=Lamc1 PE=1 SV=1 - [F8VQJ3_MOUSE]|Laminin subunit gamma-1 OS=Mus musculus GN=Lamc1 PE=1 SV=2 - [LAMC1_MOUSE]	F8VQJ3;P02468	VNDNKTAAEEALR	2	N-Term(TMT6plex); N4(HexNAc); K5(TMT6plex)	N4(HexNAc): 50; T6(HexNAc): 50	HCD	1	1702.58	id=HexNAc2.Hex8_N-Glycan	0.63	488.71	1.35e-49	1.35e-49	81087.7	80254.5	14601.9	13912.6	8615.57	5877.12	2.5	8.79e-05	3.48	0.00631	698.05	3	1	0	150	3	698.047	2092.13	-1.07	73.59	17937	17937	MS2	29/272	20180116_Lumos_RSLC3_Stadlmann_Penninger_IMBA_mESC_TMT_PNGaseF_HILIC_17.raw
Laminin subunit gamma-1 OS=Mus musculus GN=Lamc1 PE=1 SV=1 - [F8VQJ3_MOUSE]|Laminin subunit gamma-1 OS=Mus musculus GN=Lamc1 PE=1 SV=2 - [LAMC1_MOUSE]	F8VQJ3;P02468	VNDNKTAAEEALR	2	N-Term(TMT6plex); N4(HexNAc); K5(TMT6plex)	N4(HexNAc): 100	HCD	1	1702.58	id=HexNAc2.Hex8_N-Glycan	1.08	378.64	1.37e-38	1.37e-38	46090.4	47154.2	7388.53	8345.52	3919.27	3586.28	2.57	0.000367	3.63	0.00374	698.05	3	1	0	150	3	698.048	2092.13	0.51	74.1	18393	18393	MS2	24/272	20180116_Lumos_RSLC3_Stadlmann_Penninger_IMBA_mESC_TMT_PNGaseF_HILIC_14.raw
Laminin subunit gamma-1 OS=Mus musculus GN=Lamc1 PE=1 SV=1 - [F8VQJ3_MOUSE]|Laminin subunit gamma-1 OS=Mus musculus GN=Lamc1 PE=1 SV=2 - [LAMC1_MOUSE]	F8VQJ3;P02468	VNDNKTAAEEALR	2	N-Term(TMT6plex); N2(Deamidated); N4(HexNAc); K5(TMT6plex)	N2(Deamidated): 100; N4(HexNAc): 100	HCD	1	1702.58	id=HexNAc2.Hex8_N-Glycan	0.79	337.36	1.84e-34	1.84e-34	23556.2	26426.6	20858.6	27624.6	11296.5	10233.7	0.04	0.865	1.22	0.0402	698.38	3	1	0	150	3	698.378	2093.12	3.13	81.41	20346	20346	MS2	19/272	20180116_Lumos_RSLC3_Stadlmann_Penninger_IMBA_mESC_TMT_PNGaseF_HILIC_16.raw
Laminin subunit gamma-1 OS=Mus musculus GN=Lamc1 PE=1 SV=1 - [F8VQJ3_MOUSE]|Laminin subunit gamma-1 OS=Mus musculus GN=Lamc1 PE=1 SV=2 - [LAMC1_MOUSE]	F8VQJ3;P02468	VNDNKTAAEEALR	2	N-Term(TMT6plex); N4(HexNAc); K5(TMT6plex)	N4(HexNAc): 100	HCD	1	1719.61	id=HexNAc2.Hex8+17amu_N-Glycan	1.02	555.43	2.86e-56	2.86e-56	65320.2	58871.6	12345	12892	8818.44	7240.04	2.3	0.0401	2.95	0.0288	523.79	4	1	8	150	4	523.788	2092.13	1.03	73.99	18139	18139	MS2	33/272	20180116_Lumos_RSLC3_Stadlmann_Penninger_IMBA_mESC_TMT_PNGaseF_HILIC_16.raw
Laminin subunit gamma-1 OS=Mus musculus GN=Lamc1 PE=1 SV=1 - [F8VQJ3_MOUSE]|Laminin subunit gamma-1 OS=Mus musculus GN=Lamc1 PE=1 SV=2 - [LAMC1_MOUSE]	F8VQJ3;P02468	VNDNKTAAEEALR	2	N-Term(TMT6plex); N4(HexNAc); K5(TMT6plex)	N4(HexNAc): 99.83	HCD	1	1864.63	id=HexNAc2.Hex9_N-Glycan	0.51	840.56	8.78e-85	8.78e-85	170168	165081	10035.1	9468.85	2836.23	2558.17	4.1	0.00936	5.96	0.0096	698.05	3	1	0	127	3	698.048	2092.13	0.64	73.47	17912	17912	MS2	47/272	20180116_Lumos_RSLC3_Stadlmann_Penninger_IMBA_mESC_TMT_PNGaseF_HILIC_17.raw
Laminin subunit gamma-1 OS=Mus musculus GN=Lamc1 PE=1 SV=1 - [F8VQJ3_MOUSE]|Laminin subunit gamma-1 OS=Mus musculus GN=Lamc1 PE=1 SV=2 - [LAMC1_MOUSE]	F8VQJ3;P02468	YEQAKNISQDLEK	2	N-Term(TMT6plex); K5(TMT6plex); N6(HexNAc); K13(TMT6plex)	N6(HexNAc): 100	HCD	1	1540.53	id=HexNAc2.Hex7_N-Glycan	0.88	301.1	7.76e-31	7.76e-31	48517.3	46891.7	9545.09	10251.2	8550.45	5983.1	2.27	0.00424	2.71	0.00323	819.45	3	1	0	150	3	819.454	2456.35	-1.12	98.09	25148	25148	MS2	17/278	20180116_Lumos_RSLC3_Stadlmann_Penninger_IMBA_mESC_TMT_PNGaseF_HILIC_15.raw
Laminin subunit gamma-1 OS=Mus musculus GN=Lamc1 PE=1 SV=1 - [F8VQJ3_MOUSE]|Laminin subunit gamma-1 OS=Mus musculus GN=Lamc1 PE=1 SV=2 - [LAMC1_MOUSE]|Laminin subunit gamma-1 (Fragment) OS=Mus musculus GN=Lamc1 PE=1 SV=1 - [F6TLW1_MOUSE]	F8VQJ3;P02468;F6TLW1	VNSSLHSQISR	3	N-Term(TMT6plex); N2(HexNAc)	N2(HexNAc): 49.96; S3(HexNAc): 49.96	HCD	1	1216.42	id=HexNAc2.Hex5_N-Glycan	0.81	794.92	3.22e-80	3.22e-80	110144	120533	31072.2	33155.6	7570.44	6296.97	1.84	0.033	4.06	0.0282	553.97	3	0	0	133	3	553.966	1659.88	-2.34	50.15	11135	11135	MS2	45/224	20180116_Lumos_RSLC3_Stadlmann_Penninger_IMBA_mESC_TMT_PNGaseF_HILIC_15.raw
Laminin subunit gamma-1 OS=Mus musculus GN=Lamc1 PE=1 SV=1 - [F8VQJ3_MOUSE]|Laminin subunit gamma-1 OS=Mus musculus GN=Lamc1 PE=1 SV=2 - [LAMC1_MOUSE]|Laminin subunit gamma-1 (Fragment) OS=Mus musculus GN=Lamc1 PE=1 SV=1 - [F6TLW1_MOUSE]	F8VQJ3;P02468;F6TLW1	VNSSLHSQISR	3	N-Term(TMT6plex); N2(HexNAc)	N2(HexNAc): 49.95; S3(HexNAc): 49.95	HCD	1	1540.53	id=HexNAc2.Hex7_N-Glycan	0.88	476.57	2.2e-48	2.2e-48	69978.1	74219.6	11359.1	12013.2	2717.3	2569.89	2.63	0.0195	4.77	0.0193	553.97	3	0	0	150	3	553.967	1659.89	0.86	49.03	10833	10833	MS2	31/224	20180116_Lumos_RSLC3_Stadlmann_Penninger_IMBA_mESC_TMT_PNGaseF_HILIC_16.raw
[truncated: 5,770 more rows]
